# Supplementary material for: Delineation of an insula-BNST circuit engaged by struggling behavior that regulates avoidance in mice
Source: Nat Commun. 2021 Jun 11;12:3561. doi: 10.1038/s41467-021-23674-z (PMC8196075; doi:10.1038/s41467-021-23674-z)
Supplement: Supplementary file 16 — Source Data [file 41467_2021_23674_MOESM16_ESM.zip]

Archive with 58 entries (57 files):
- Source_Data_Nat_Comm/
- __MACOSX/._Source_Data_Nat_Comm
- Source_Data_Nat_Comm/Fig_4f_GABASnFr.csv
- Source_Data_Nat_Comm/Fig_6h-j_S10ab_S11ab.csv
- __MACOSX/Source_Data_Nat_Comm/._Fig_6h-j_S10ab_S11ab.csv
- Source_Data_Nat_Comm/Fig_S9d.csv
- Source_Data_Nat_Comm/Fig_4f_GluSnfR.csv
- Source_Data_Nat_Comm/Fig_2c.csv
- __MACOSX/Source_Data_Nat_Comm/._Fig_2c.csv
- Source_Data_Nat_Comm/Fig_3l_S2df.csv
- Source_Data_Nat_Comm/Fig_3f.csv
- Source_Data_Nat_Comm/Fig_S8a-f.csv
- Source_Data_Nat_Comm/Fig_S9c.csv
- Source_Data_Nat_Comm/Fig_2f.csv
- Source_Data_Nat_Comm/Fig_3m_S2eg.csv
- Source_Data_Nat_Comm/.DS_Store
- __MACOSX/Source_Data_Nat_Comm/._.DS_Store
- Source_Data_Nat_Comm/Fig_4gj_S6ef_S7i-l_GluSnFR.csv
- Source_Data_Nat_Comm/Fig_5f-h.csv
- Source_Data_Nat_Comm/Fig_3c.csv
- Source_Data_Nat_Comm/Fig_S9b.csv
- Source_Data_Nat_Comm/Fig_2e.csv
- Source_Data_Nat_Comm/Fig_4f_GCaMP.csv
- Source_Data_Nat_Comm/Fig_2d.csv
- __MACOSX/Source_Data_Nat_Comm/._Fig_2d.csv
- Source_Data_Nat_Comm/Fig_S3e.csv
- Source_Data_Nat_Comm/Fig_S2a.csv
- Source_Data_Nat_Comm/Fig_4c.xlsx
- __MACOSX/Source_Data_Nat_Comm/._Fig_4c.xlsx
- Source_Data_Nat_Comm/Fig_S9e-j.csv
- Source_Data_Nat_Comm/Fig_4gh_S6ab_S7a-d_GCaMP.csv
- Source_Data_Nat_Comm/Fig_4lm.csv
- Source_Data_Nat_Comm/Fig_4e_GluSnfR.csv
- Source_Data_Nat_Comm/Fig_S2h.csv
- Source_Data_Nat_Comm/Fig_S12.csv
- Source_Data_Nat_Comm/Fig_S2p-s.csv
- Source_Data_Nat_Comm/Fig_4K.csv
- Source_Data_Nat_Comm/Fig_9fi.csv
- Source_Data_Nat_Comm/Fig_4gi_S6cd_S7e-h_GABASnFR.csv
- Source_Data_Nat_Comm/Fig_S1f-g.csv
- Source_Data_Nat_Comm/Fig_S2j.csv
- Source_Data_Nat_Comm/Fig_S2n.csv
- Source_Data_Nat_Comm/Fig_9jm.csv
- Source_Data_Nat_Comm/Fig_S3fg.csv
- Source_Data_Nat_Comm/Fig_9de.csv
- Source_Data_Nat_Comm/Fig_8l.csv
- __MACOSX/Source_Data_Nat_Comm/._Fig_8l.csv
- Source_Data_Nat_Comm/Fig_5j.csv
- __MACOSX/Source_Data_Nat_Comm/._Fig_5j.csv
- Source_Data_Nat_Comm/Fig_S3h.csv
- Source_Data_Nat_Comm/Fig_S2l.csv
- Source_Data_Nat_Comm/Fig_4e_GABASnFR.csv
- Source_Data_Nat_Comm/Fig_2h.csv
- Source_Data_Nat_Comm/Fig_S4i.csv
- Source_Data_Nat_Comm/Fig_1e-f.csv
- Source_Data_Nat_Comm/Fig_S5.csv
- Source_Data_Nat_Comm/Fig_4e_GCaMP.csv
- Source_Data_Nat_Comm/Fig_3i.csv
