# Supplementary material for: Delineation of an insula-BNST circuit engaged by struggling behavior that regulates avoidance in mice
Source: Nat Commun. 2021 Jun 11;12:3561. doi: 10.1038/s41467-021-23674-z (PMC8196075; doi:10.1038/s41467-021-23674-z)
Supplement: Supplementary file 16 — Source Data [file 41467_2021_23674_MOESM16_ESM.zip › Source_Data_Nat_Comm/Fig_4f_GABASnFr.csv]

AniNum	Time	n	mean	median	sd	sem	CI_lower	CI_upper
10	-5	1550	0.0191062282387097	-0.004016	1.29291909236732	0.0328507765207573	-0.0453304597642077	0.0835429162416271
10	-4.95	1550	0.0287622083806452	0.027059	1.20853800502144	0.0307068030429564	-0.0314690828339103	0.0889934995952006
10	-4.9	1550	0.0336196376516129	0.015315	1.13438858745927	0.0288227981118982	-0.0229161842073904	0.0901554595106162
10	-4.85	1550	0.0348032510967742	0.0423885	1.07480977119052	0.027309006266631	-0.0187632731332002	0.0883697753267485
10	-4.8	1550	0.0352743610322581	0.042354	1.03021458647051	0.0261759218719559	-0.0160696219565825	0.0866183440210987
10	-4.75	1550	0.0363804818709677	0.0333535	0.99868781232234	0.0253748825663443	-0.0133922652056516	0.0861532289475871
10	-4.7	1550	0.0363390161419355	0.0139525	0.977525805251124	0.0248371935731728	-0.0123790557773492	0.0850570880612202
10	-4.65	1550	0.0320919691096774	0.011848	0.963525056708268	0.0244814594331018	-0.0159283314865685	0.0801122697059233
10	-4.6	1550	0.0227391304709677	0.016405	0.953997361823355	0.02423937763752	-0.0248063274948997	0.0702845884368352
10	-4.55	1550	0.0109051986451613	0.00141425	0.947730933059139	0.0240801588185454	-0.0363279521411185	0.0581383494314411
10	-4.5	1550	0.00105074057419355	-0.0227605	0.944601122401652	0.024000635891652	-0.0460264262576105	0.0481279074059976
10	-4.45	1550	-0.00369336058064516	0.00445045	0.943696189474516	0.0239776431541086	-0.0507254272348482	0.0433387060735579
10	-4.4	1550	-0.00331206561290322	-0.0102463	0.943683008145955	0.0239773082399741	-0.0503434753341543	0.0437193441083479
10	-4.35	1550	-4.93745161290388e-06	-0.01016	0.943751882816229	0.0239790582229502	-0.0470397797586043	0.0470299048553785
10	-4.3	1550	0.00370722212903226	-0.032384	0.944362681255058	0.0239945775258452	-0.0433580612385544	0.0507725054966189
10	-4.25	1550	0.00640282065806452	-0.0105345	0.945886555606343	0.0240332964650699	-0.0407384097789939	0.0535440510951229
10	-4.2	1550	0.00739356974193548	0.007824	0.948270078036946	0.0240938575343295	-0.0398664510294257	0.0546535905132966
10	-4.15	1550	0.00687841159354839	-0.017786	0.951055276247414	0.0241646244713469	-0.0405204182875039	0.0542772414746007
10	-4.1	1550	0.00540283161290322	0.0059164	0.953373667252321	0.0242235306668231	-0.0421115425730742	0.0529172057988806
10	-4.05	1550	0.00433382696774194	0.00447075	0.954416973636001	0.024250039227997	-0.0432325436720998	0.0519001976075837
10	-4	1550	0.00487617289677419	0.00571505	0.954305199458464	0.0242471992447771	-0.0426846271255036	0.052436972919052
10	-3.95	1550	0.00722904374193548	-0.00160845	0.953226581212734	0.0242197934719404	-0.0402779999488095	0.0547360874326805
10	-3.9	1550	0.0104594108451613	0.013308	0.951578817518752	0.0241779267246786	-0.0369655113612012	0.0578843330515238
10	-3.85	1550	0.013113007916129	0.001817155	0.950779560453817	0.0241576190229997	-0.0342720808014782	0.0604980966337362
10	-3.8	1550	0.0146633024709677	-0.0127885	0.951853111181639	0.0241848960392117	-0.0327752900224846	0.0621018949644201
10	-3.75	1550	0.0160305070516129	0.01672	0.954229674630098	0.0242452802931017	-0.0315265289533875	0.0635875430566133
10	-3.7	1550	0.0179675442129032	0.0188595	0.956461878468474	0.0243019966258376	-0.0297007406885993	0.0656358291144058
10	-3.65	1550	0.0195145863225806	0.023495	0.957769339552546	0.0243352168885253	-0.0282188600128025	0.0672480326579638
10	-3.6	1550	0.0178628569032258	0.007008	0.958189394889058	0.0243458897481556	-0.029891524210538	0.0656172380169896
10	-3.55	1550	0.0105002924516129	0.00587145	0.957884248786506	0.0243381365279577	-0.0372388807467279	0.0582394656499537
10	-3.5	1550	-0.00245519580645161	-0.0288765	0.957571094768663	0.024330179840863	-0.0501787619897334	0.0452683703768302
10	-3.45	1550	-0.017912126	-0.043441	0.958139776259388	0.0243446290269518	-0.0656640342133495	0.0298397822133495
10	-3.4	1550	-0.031991376883871	-0.0202945	0.960794229356888	0.0244120739629927	-0.0798755781131344	0.0158928243453925
10	-3.35	1550	-0.0425038992258065	-0.041905	0.966905976072507	0.0245673625859944	-0.0906926985684337	0.00568490011682083
10	-3.3	1550	-0.0499203358064516	-0.063294	0.978535677733058	0.024862852638318	-0.0986887378959885	-0.00115193371691475
10	-3.25	1550	-0.0557621096064516	-0.045301	0.998543877251417	0.0253712254319758	-0.105527683226269	-0.00599653598663438
10	-3.2	1550	-0.0601894808387097	-0.046251	1.03003158209381	0.0261712720559568	-0.111524343229058	-0.00885461844836135
10	-3.15	1550	-0.0614141733290323	-0.0870005	1.07532116701838	0.0273219999258273	-0.115006184577955	-0.00782216208010961
10	-3.1	1550	-0.0571592148193548	-0.14142	1.13468733388103	0.0288303887275801	-0.113709925645568	-0.000608503993141538
10	-3.05	1550	-0.0467324032258065	-0.10902	1.20565036826994	0.0306334333246525	-0.106819779983904	0.0133549735322909
10	-3	1550	-0.0319536544967742	-0.0630135	1.28461927658724	0.0326398929511942	-0.095976695085047	0.0320693860914986
10	-2.95	1550	-0.0160963892258065	-0.06739	1.36888497054676	0.0347809344881106	-0.0843190756102264	0.0521262971586135
10	-2.9	1550	-0.00176398283870968	-0.0454305	1.45612120853253	0.0369974522698497	-0.0743343614204387	0.0708063957430194
10	-2.85	1550	0.0101024703135484	-0.00412225	1.54216892493214	0.0391837718301784	-0.0667563667554422	0.086961307382539
10	-2.8	1550	0.0200257998322581	-0.0127285	1.62107620904104	0.0411886656950954	-0.0607656298307309	0.100817229495247
10	-2.75	1550	0.0286716235032258	-0.0138825	1.68687123170414	0.042860400298168	-0.0553989079786746	0.112742154985126
10	-2.7	1550	0.0362491622580645	-0.0028427	1.73511111586927	0.0440860900288335	-0.0502255555210264	0.122723880037155
10	-2.65	1550	0.0423163252025806	-0.0196545	1.76481208532325	0.0448407388817606	-0.0456386337713294	0.130271284176491
10	-2.6	1550	0.0462875392903226	-0.0271285	1.77906700057886	0.0452029309463289	-0.0423778582038755	0.134952936784521
10	-2.55	1550	0.0483486859354839	-0.036086	1.78381494247023	0.0453235677123321	-0.0405533401707569	0.137250712041725
10	-2.5	1550	0.0497909040645161	-0.037761	1.78663947300507	0.0453953340138151	-0.0392518914014643	0.138833699530497
10	-2.45	1550	0.0518495034109677	-0.0009489065	1.79420026472273	0.0455874402952546	-0.0375701078819598	0.141269114703895
10	-2.4	1550	0.055032594076129	0.000918914	1.8094056542299	0.0459737822214897	-0.0351448256097758	0.145210013762034
10	-2.35	1550	0.0588584050322581	0.017425	1.82991129049633	0.0464947939989328	-0.0323409775082459	0.150057787572762
10	-2.3	1550	0.0619915440967742	0.0080393	1.85199875800527	0.0470559972972128	-0.0303086368316956	0.154291725025244
10	-2.25	1550	0.0634819314322581	0.00865595	1.87304104290036	0.0475906443626445	-0.0298669579224837	0.156830820787
10	-2.2	1550	0.0632430678709677	0.0261255	1.89099914238771	0.0480469277576991	-0.0310008198333403	0.157486955575276
10	-2.15	1550	0.0621030635612903	0.001447535	1.90307629046229	0.0483537866282565	-0.0327427267887753	0.156948853911356
10	-2.1	1550	0.0612355071870968	-0.0316395	1.90721089161875	0.0484588394961393	-0.0338163440110981	0.156287358385292
10	-2.05	1550	0.0609354103870968	-0.031091	1.9039397064407	0.0483757244939116	-0.0339534110128977	0.155824231787091
10	-2	1550	0.0599622864516129	-0.018213	1.89779675809886	0.0482196430930353	-0.0346203818038747	0.154544954707101
10	-1.95	1550	0.0562562868967742	-0.014595	1.89522251818621	0.0481542362314765	-0.0381980860190628	0.150710659812611
10	-1.9	1550	0.0489911161741936	0.000683875	1.89959983799729	0.0482654561490434	-0.0456814142370512	0.143663646585438
10	-1.85	1550	0.0390381947096774	-0.0155025	1.90788156974236	0.0484758802354138	-0.0560470818414701	0.134123471260825
10	-1.8	1550	0.028121977716129	-0.002616845	1.91397236017068	0.0486306363963961	-0.0672668525259165	0.123510807958175
10	-1.75	1550	0.0169911125806452	-0.0102975	1.9132185024905	0.0486114822124056	-0.0783601467937236	0.112342371955014
10	-1.7	1550	0.00508894019354839	-0.0097897	1.90463330487826	0.0483933475976325	-0.0898344488653077	0.100012329252404
10	-1.65	1550	-0.00869949454193548	-0.0100069	1.89041252452998	0.0480320228403989	-0.102914146300933	0.0855151572170617
10	-1.6	1550	-0.0245001397419355	-0.0566875	1.87498118831221	0.0476399400097724	-0.117945722343239	0.0689454428593685
10	-1.55	1550	-0.0408972260645161	-0.0698015	1.86328623130561	0.0473427919350693	-0.133759953713572	0.0519655015845401
10	-1.5	1550	-0.0551177877032258	-0.0855895	1.8587714751031	0.0472280800030313	-0.147755508282197	0.0375199328757457
10	-1.45	1550	-0.0647509375206452	-0.0648355	1.86153294298078	0.0472982439944631	-0.157526284533563	0.028024409492273
10	-1.4	1550	-0.0692387621677419	-0.067471	1.86782056679135	0.0474580013419004	-0.162327472682022	0.0238499483465378
10	-1.35	1550	-0.0706948516	-0.0837045	1.87245378298489	0.0475757231317982	-0.164014473010465	0.0226247698104649
10	-1.3	1550	-0.0722485882322581	-0.07173	1.87031082413386	0.0475212743555955	-0.165461408550758	0.0209642320862418
10	-1.25	1550	-0.0763035141012903	-0.077159	1.85820974501394	0.0472138074397032	-0.168913239095147	0.0163062108925663
10	-1.2	1550	-0.0831051592903226	-0.0614975	1.83700359274746	0.0466749967955693	-0.174658009012243	0.00844769043159735
10	-1.15	1550	-0.0909862749032258	-0.0831585	1.81258634821993	0.0460545980034393	-0.181322214474465	-0.000650335331987079
10	-1.1	1550	-0.09767208432	-0.095053	1.79355125304782	0.0455709500619388	-0.187059350075567	-0.00828481856443283
10	-1.05	1550	-0.101831503225806	-0.115635	1.78583791435811	0.0453749678330272	-0.190834350496455	-0.0128286559551574
10	-1	1550	-0.103765932916129	-0.114105	1.78914405719269	0.0454589710471845	-0.192933552209701	-0.0145983136225575
10	-0.95	1550	-0.104952770774194	-0.129415	1.79870880656106	0.0457019943313423	-0.194597079424829	-0.0153084621235584
10	-0.9	1550	-0.106549956516129	-0.14942	1.80951511166343	0.0459765633403614	-0.196732831357376	-0.0163670816748818
10	-0.85	1550	-0.108378625309677	-0.142395	1.82064587667104	0.0462593762989824	-0.19911623682104	-0.0176410137983144
10	-0.8	1550	-0.109732581741935	-0.10664	1.83305169593673	0.0465745861204321	-0.201088476261232	-0.0183766872226389
10	-0.75	1550	-0.110676736767742	-0.130465	1.84692221987261	0.046927011484659	-0.202723912457353	-0.018629561078131
10	-0.7	1550	-0.112738930322581	-0.1233	1.86130263558365	0.0472923922927759	-0.205502799242259	-0.0199750614029024
10	-0.649999999999999	1550	-0.118415955032258	-0.0925915	1.87607654600536	0.0476677711022208	-0.211916128228087	-0.0249157818364288
10	-0.6	1550	-0.129461623748387	-0.085459	1.89004559232712	0.048022699745191	-0.223657988287393	-0.0352652592093816
10	-0.55	1550	-0.145998860658064	-0.0936205	1.90046304771453	0.0482873887739685	-0.240714411839564	-0.0512833094765651
10	-0.5	1550	-0.166970428109677	-0.11155	1.906057542223	0.0484295349375835	-0.261964798514518	-0.0719760577048369
10	-0.45	1550	-0.190474126701935	-0.131825	1.90971490070929	0.0485224619173137	-0.28565077306595	-0.095297480337921
10	-0.399999999999999	1550	-0.214217611580645	-0.17966	1.91629620284116	0.0486896811090065	-0.30972225782851	-0.11871296533278
10	-0.35	1550	-0.235959641974194	-0.19669	1.92925810457268	0.0490190199977119	-0.332110285348042	-0.139808998600345
10	-0.3	1550	-0.253699773483871	-0.22779	1.94779394663403	0.049489982804879	-0.350774208824927	-0.156625338142815
10	-0.25	1550	-0.264490524709677	-0.24514	1.96672271437881	0.0499709291554033	-0.362508334704763	-0.166472714714592
10	-0.2	1550	-0.263852159748387	-0.25381	1.98187889398332	0.0503560207454613	-0.362625325606231	-0.165078993890543
10	-0.149999999999999	1550	-0.24693022188129	-0.25354	1.99780353258286	0.0507606375129726	-0.346497042172003	-0.147363401590578
10	-0.0999999999999996	1550	-0.211798133825806	-0.209585	2.0309644782795	0.0516031982135828	-0.313017634105816	-0.110578633545797
10	-0.0499999999999998	1550	-0.163162728193548	-0.180595	2.10080740413183	0.0533777828432595	-0.267863070274817	-0.0584623861122799
10	0	1550	-0.112789214277419	-0.11795	2.21353470422752	0.0562419832136412	-0.22310767578206	-0.00247075277277871
10	0.0499999999999998	1550	-0.075259411716129	-0.00433505	2.35436979965562	0.0598203527137133	-0.192596832997553	0.0420780095652952
10	0.100000000000001	1550	-0.0616485510967742	-0.0491825	2.49825582237005	0.0634762408543993	-0.186156984708641	0.0628598825150921
10	0.15	1550	-0.0756271023225806	-0.0900895	2.62358872769481	0.0666607272525252	-0.20638189532738	0.0551276906822186
10	0.2	1550	-0.114058805529032	-0.118145	2.71775530637276	0.0690533326755062	-0.249506686049047	0.021389074990983
10	0.25	1550	-0.170905393677419	-0.1263	2.77384298638241	0.0704784209524462	-0.309148580074596	-0.0326622072802425
10	0.3	1550	-0.240913627419355	-0.15512	2.78844478385246	0.0708494266776474	-0.379884540302601	-0.101942714536109
10	0.350000000000001	1550	-0.319467611051613	-0.23309	2.76454867526617	0.0702422690236857	-0.4572475862323	-0.181687635870926
10	0.4	1550	-0.40020114116129	-0.281585	2.71448036188671	0.068970122155943	-0.535485804526172	-0.264916477796409
10	0.45	1550	-0.474092390903226	-0.3627	2.65589893539028	0.0674816722123522	-0.60645746469425	-0.341727317112202
10	0.5	1550	-0.531962183225806	-0.35993	2.60425559057456	0.0661695065947656	-0.661753448557382	-0.402170917894231
10	0.55	1550	-0.569050410896774	-0.39282	2.56825803235807	0.0652548726109039	-0.697047624735603	-0.441053197057946
10	0.600000000000001	1550	-0.587864999806452	-0.38766	2.55051796850309	0.0648041291138018	-0.714978081786973	-0.46075191782593
10	0.65	1550	-0.596523965419355	-0.38839	2.54914570023092	0.0647692622156317	-0.723568656096018	-0.469479274742691
10	0.7	1550	-0.603991187580645	-0.37836	2.55925086507551	0.0650260164966805	-0.731539500918736	-0.476442874242554
10	0.75	1550	-0.615584500632903	-0.36841	2.57637274694097	0.0654610530879859	-0.743986136786243	-0.487182864479563
10	0.8	1550	-0.631219061612903	-0.36847	2.59848134811181	0.0660227933550585	-0.760722549416695	-0.501715573809111
10	0.850000000000001	1550	-0.646139834012903	-0.40317	2.62367081963181	0.0666628130627606	-0.776898718327486	-0.51538094969832
10	0.9	1550	-0.653754653380645	-0.40944	2.64749926341896	0.0672682514744218	-0.785701103109779	-0.521808203651511
10	0.95	1550	-0.648235251212903	-0.462705	2.66544004084832	0.0677240947467655	-0.781075835992381	-0.515394666433425
10	1	1550	-0.626607319187097	-0.412625	2.6768475282853	0.0680139387305599	-0.760016431968994	-0.493198206405199
10	1.05	1550	-0.589648004387097	-0.41335	2.68667790048155	0.0682637110187419	-0.723547044674823	-0.45574896409937
10	1.1	1550	-0.541227709677419	-0.363475	2.70153266811847	0.0686411442663359	-0.675867084014838	-0.406588335340001
10	1.15	1550	-0.486546770322581	-0.287595	2.72429971314441	0.0692196144216614	-0.622320811930168	-0.350772728714994
10	1.2	1550	-0.430455397864516	-0.259595	2.75196790030708	0.0699226138889762	-0.567608370570214	-0.293302425158818
10	1.25	1550	-0.376093689548387	-0.22328	2.77763634934825	0.0705748035643116	-0.514525930115585	-0.237661448981189
10	1.3	1550	-0.324539111916129	-0.19965	2.79325283107867	0.070971590613397	-0.463749648949755	-0.185328574882503
10	1.35	1550	-0.275646542064516	-0.151735	2.79219670504572	0.0709447563277164	-0.41480444373675	-0.136488640392282
10	1.4	1550	-0.229059670684516	-0.11348	2.77358485125293	0.0704718621975322	-0.367289992105919	-0.0908293492631128
10	1.45	1550	-0.185021679032258	-0.101398	2.74421778371108	0.0697256971988229	-0.321788400310446	-0.0482549577540705
10	1.5	1550	-0.144258616090323	-0.059706	2.71475490720463	0.068977097864583	-0.279556962284313	-0.008960269896332
10	1.55	1550	-0.107016826548387	0.00671175	2.69287563003499	0.0684211843128546	-0.241224750174537	0.027191097077763
10	1.6	1550	-0.0727135118451613	-0.024846	2.68050452890068	0.0681068566174264	-0.206304882750611	0.0608778590602888
10	1.65	1550	-0.0404288081677419	-0.016206	2.67607339280263	0.0679942693236434	-0.173799339473921	0.0929417231384369
10	1.7	1550	-0.00996368729032258	-0.0173805	2.67758167752191	0.0680325921580228	-0.143409388707647	0.123482014127002
10	1.75	1550	0.0172558803870968	0.00385005	2.68367080999815	0.0681873061933891	-0.116493292091872	0.151005052866065
10	1.8	1550	0.0390868261806452	0.0258245	2.69319068043169	0.0684291891835661	-0.0951367989725666	0.173310451333857
10	1.85	1550	0.0537027427096774	0.0148785	2.70560717199255	0.0687446701690707	-0.0811396973388525	0.188545182758207
10	1.9	1550	0.0616427382580645	0.01023065	2.72212817317261	0.069164439449971	-0.0740230778275431	0.197308554343672
10	1.95	1550	0.0654069542580645	0.0120505	2.74514921150965	0.069749363123966	-0.0714061876529438	0.202220096169073
10	2	1550	0.0682140581225806	-0.024095	2.77553627547896	0.070521444419285	-0.0701135186605509	0.206541634905712
10	2.05	1550	0.0720701517483871	-0.02111	2.80991176459794	0.0713948645099201	-0.06797063561411	0.212110939110884
10	2.1	1550	0.0764272979354839	-0.036306	2.84195673424885	0.0722090702423834	-0.0652105512413594	0.218065147112327
10	2.15	1550	0.0790550334129032	-0.04476	2.86617328931562	0.072824369871956	-0.0637897239243615	0.221899790750168
10	2.2	1550	0.0777186571612903	-0.041342	2.88069162505716	0.0731932549829536	-0.0658496670843929	0.221286981406974
10	2.25	1550	0.0715757454064516	-0.02955	2.88711759365481	0.0733565274255813	-0.0723128371880237	0.215464328000927
10	2.3	1550	0.0622174131290323	-0.027333	2.88848276133354	0.0733912139102902	-0.0817392068889023	0.206174033146967
10	2.35	1550	0.0521971995483871	-0.042842	2.88684244338934	0.0733495363462986	-0.0916776700675151	0.196072069164289
10	2.4	1550	0.0430450553032258	-0.006383	2.88342825343007	0.0732627878467108	-0.100659657421586	0.186749768028038
10	2.45	1550	0.0344136767741936	-0.0467605	2.87918145723578	0.0731548843022962	-0.10907938351003	0.177906737058417
10	2.5	1550	0.0248846744890323	-0.0706445	2.87532554158816	0.0730569123379478	-0.118416214115604	0.168185563093668
10	2.55	1550	0.0138750270967742	-0.0646405	2.87283538558219	0.072993641899034	-0.129301756754066	0.157051810947615
10	2.6	1550	0.00302834472193548	-0.0986335	2.87207551226026	0.072974334868277	-0.140110568452808	0.146167257896679
10	2.65	1550	-0.00401417565806451	-0.059483	2.87393028950006	0.0730214614618591	-0.147245527488113	0.139217176171984
10	2.7	1550	-0.00422114270967741	-0.12886	2.87958761487955	0.0731652040462512	-0.147734445137068	0.139292159717714
10	2.75	1550	0.00248713659354838	-0.0852485	2.88901899472323	0.0734048386477943	-0.141496208301319	0.146470481488416
10	2.8	1550	0.0131080236936774	-0.055632	2.89896368852722	0.0736575156448709	-0.131370946283777	0.157586993671132
10	2.85	1550	0.0233764767032258	-0.0695035	2.90494570353775	0.0738095080157893	-0.121400625800183	0.168153579206634
10	2.9	1550	0.0306136043225806	-0.070739	2.90482045562209	0.0738063256888276	-0.114157256057162	0.175384464702324
10	2.95	1550	0.0350240336774194	-0.044437	2.89967732942544	0.0736756479919001	-0.109490502837938	0.179538570192777
10	3	1550	0.0386247573548387	-0.092719	2.89026207991109	0.0734364232333602	-0.105420540598719	0.182670055308397
10	3.05	1550	0.0428991473787097	-0.0915865	2.87538221221706	0.0730583522379202	-0.100404565584894	0.186202860342314
10	3.1	1550	0.0473043941290323	-0.080613	2.85433054836446	0.0725234668698452	-0.094950142978464	0.189558931236529
10	3.15	1550	0.049761407483871	-0.0352935	2.82965132368866	0.0718964116277065	-0.0912631628685698	0.190785977836312
10	3.2	1550	0.0485154329548387	-0.0439065	2.8070338122075	0.0713217408540212	-0.0913819226017826	0.18841278851146
10	3.25	1550	0.0442034868516129	-0.041249	2.79255529269048	0.0709538674025322	-0.0949722861633241	0.18337925986655
10	3.3	1550	0.0396809940645161	-0.019933	2.7894436628824	0.0708748064187135	-0.0993397010957374	0.17870168922477
10	3.35	1550	0.037919638916129	-0.0547625	2.79541732575262	0.0710265865765892	-0.101398772514907	0.177238050347165
10	3.4	1550	0.0401161336709677	-0.0422615	2.8040206868927	0.0712451826943265	-0.0996310533120978	0.179863320654033
10	3.45	1550	0.0450316888258064	-0.057093	2.8079359093567	0.0713446615394865	-0.0949106255785063	0.184974003230119
10	3.5	1550	0.0499057064064516	-0.0441405	2.80339526423653	0.0712292918160574	-0.0898103106721681	0.189621723485071
10	3.55	1550	0.0523189498709677	-0.0762055	2.79165257223436	0.0709309308799456	-0.0868118332318174	0.191449732973753
10	3.6	1550	0.0513691214129032	-0.0951795	2.7777983276479	0.0705789191450578	-0.0870711918521296	0.189809434677936
10	3.65	1550	0.0479702561677419	-0.0850375	2.76702306796405	0.0703051389449534	-0.0899330381527201	0.185873550488204
10	3.7	1550	0.0443492173548387	-0.094424	2.76111414162205	0.070155003627218	-0.0932595870432613	0.181958021752939
10	3.75	1550	0.0425418945806452	-0.0861365	2.7583623164537	0.0700850846398944	-0.094929763958245	0.180013553119535
10	3.8	1550	0.0439168191612903	-0.0632715	2.75687328048412	0.0700472508820383	-0.0934806285884146	0.181314266910995
10	3.85	1550	0.0483044054516129	-0.0800405	2.75610613244096	0.0700277590135426	-0.0890548090633903	0.185663619966616
10	3.9	1550	0.0542618545632258	-0.0692015	2.75550305183308	0.0700124358070168	-0.0830673035335528	0.191591012660004
10	3.95	1550	0.0600380457587097	-0.088552	2.75372048294013	0.0699671438992085	-0.0772022724127584	0.197278363930178
10	4	1550	0.0649514376129032	-0.080229	2.75081750992666	0.0698933845137417	-0.0721442017712733	0.20204707699708
10	4.05	1550	0.0696764471096774	-0.0977915	2.74897985057036	0.0698466928551595	-0.0673276067427385	0.206680500962093
10	4.1	1550	0.0753164217419355	-0.09679	2.75125218364673	0.0699044288005201	-0.0618008809737274	0.212433724457598
10	4.15	1550	0.0814367205916129	-0.0800745	2.75878713641989	0.0700958785602977	-0.0560561101859582	0.218929551369184
10	4.2	1550	0.0856542038709677	-0.0638305	2.76984419238564	0.0703768187031516	-0.0523896900548712	0.223698097796807
10	4.25	1550	0.084847917483871	-0.0775805	2.78004606361763	0.0706360301216496	-0.0537044187702641	0.223400253738006
10	4.3	1550	0.0775595284516129	-0.0938265	2.78574127098706	0.0707807352200871	-0.061276646367938	0.216395703271164
10	4.35	1550	0.0649831111548387	-0.0777895	2.78615215585965	0.0707911750745255	-0.0738735414041903	0.203839763713868
10	4.4	1550	0.0501739302580645	-0.0683895	2.78306847741465	0.0707128242851711	-0.0885290374903414	0.18887689800647
10	4.45	1550	0.0356305051612903	-0.082793	2.77744843056267	0.070570028881916	-0.102792369882397	0.174053380204978
10	4.5	1550	0.0216718813870968	-0.105405	2.76887960616065	0.0703523102813183	-0.116323939351488	0.159667702125682
10	4.55	1550	0.00714493935483871	-0.096528	2.75704957121228	0.0700517301161588	-0.130261294397575	0.144551173107253
10	4.6	1550	-0.00856423141290323	-0.1000895	2.7429261169472	0.0696928782417436	-0.145266578416816	0.128138115591009
10	4.65	1550	-0.0246875920645161	-0.14207	2.7292274087958	0.0693448184112705	-0.160707220877935	0.111332036748903
10	4.7	1550	-0.039280835716129	-0.134365	2.72031034554271	0.0691182516803143	-0.174856054646414	0.0962943832141558
10	4.75	1550	-0.0508649103225806	-0.140925	2.72005863700341	0.0691118562136358	-0.186427584566419	0.0846977639212572
10	4.8	1550	-0.058860485516129	-0.16024	2.7286874329151	0.0693310985837204	-0.194853202933809	0.0771322319015508
10	4.85	1550	-0.0633461335483871	-0.144175	2.74227000209863	0.0696762075294079	-0.200015781005947	0.0733235139091726
10	4.9	1550	-0.0643304901290323	-0.13181	2.75549652439018	0.0700122699562924	-0.201659322910171	0.0729983426521066
10	4.95	1550	-0.0614810341290323	-0.1093	2.7654094352861	0.0702641394061555	-0.199303907991606	0.0763418397335417
11	-5	1829	-0.0104125730470202	-0.046638	1.30616805939422	0.0305499823564796	-0.0703291099872114	0.0495039638931709
11	-4.95	1829	-0.00515189521049754	-0.035882	1.2224171428632	0.0285911310402499	-0.0612266103820313	0.0509228199610362
11	-4.9	1829	-0.00489904428649536	-0.024071	1.14901457810185	0.0268743174631214	-0.0576066372478383	0.0478085486748476
11	-4.85	1829	-0.00674350513942045	0.0080694	1.09098910490709	0.0255171588880232	-0.0567893537845241	0.0433023435056832
11	-4.8	1829	-0.00726899092400219	-0.020631	1.04817111824314	0.024515688420486	-0.0553506930251726	0.0408127111771683
11	-4.75	1829	-0.0051201131820667	-0.00018017	1.01581460807823	0.0237589015678708	-0.0517175575549849	0.0414773311908515
11	-4.7	1829	-0.00156449468562056	0.021687	0.98988937660927	0.0231525359794092	-0.0469726969255524	0.0438437075543113
11	-4.65	1829	0.00085658585237835	-0.0079573	0.970050438896984	0.0226885227977037	-0.0436415647018281	0.0453547364065848
11	-4.6	1829	0.000694353143794424	-0.031391	0.95713896266472	0.0223865361059799	-0.0432115222149968	0.0446002285025857
11	-4.55	1829	-0.00104179457080372	-0.014663	0.949823367265122	0.0222154315465188	-0.044612088961398	0.0425284998197906
11	-4.5	1829	-0.00211474773100055	-0.0020197	0.945051375768137	0.0221038193730395	-0.045466141343283	0.0412366458812819
11	-4.45	1829	-0.00113584264953527	0.0064631	0.941489313337708	0.0220205062468154	-0.0443238373456821	0.0420521520466116
11	-4.4	1829	0.00128405149261891	0.01809	0.939327392013853	0.0219699410398155	-0.0418047715556447	0.0443728745408825
11	-4.35	1829	0.00285272393657736	0.008774	0.938159746850439	0.0219426309713412	-0.0401825368965765	0.0458879847697312
11	-4.3	1829	0.00178345995079278	-0.022283	0.936453012688278	0.021902712143005	-0.0411735095784674	0.044740429480053
11	-4.25	1829	-0.0017388924876982	-0.010064	0.933021021739809	0.0218224412604266	-0.0445384297394169	0.0410606447640205
11	-4.2	1829	-0.00598934297977037	0.0096579	0.928095152954185	0.0217072300489681	-0.0485629207946972	0.0365842348351564
11	-4.15	1829	-0.00912435741388737	-0.00083981	0.923979319352611	0.0216109647613538	-0.0515091337233304	0.0332604188955557
11	-4.1	1829	-0.0103786728162931	-0.010087	0.923402775163466	0.0215974799615384	-0.052737001892581	0.0319796562599949
11	-4.05	1829	-0.0102285834281028	-0.015475	0.926304124123378	0.0216653396514901	-0.052720003174372	0.0322628363181664
11	-4	1829	-0.00970940385456534	-0.037803	0.929776808119714	0.0217465623043139	-0.0523601225497345	0.0329413148406038
11	-3.95	1829	-0.00963857819026791	-0.023743	0.929855969041011	0.0217484138001697	-0.0522929281549593	0.0330157717744235
11	-3.9	1829	-0.0102234839584472	-0.011427	0.925493122192627	0.0216463711163944	-0.0526777014268067	0.0322307335099122
11	-3.85	1829	-0.0115123168944779	-0.043803	0.919369330918348	0.0215031416796933	-0.0536856238295714	0.0306609900406157
11	-3.8	1829	-0.0134547019190815	-0.029658	0.9151569329534	0.0214046178468817	-0.0554347777485311	0.0285253739103681
11	-3.75	1829	-0.0159897088791689	0.0015188	0.914214519934514	0.0213825757360734	-0.0579265543417045	0.0259471365833666
11	-3.7	1829	-0.0185199463149262	-0.0089016	0.91627988750274	0.0214308826459807	-0.0605515343117832	0.0235116416819308
11	-3.65	1829	-0.020043429125205	-0.028474	0.922065369307707	0.0215661993579415	-0.0623404087244603	0.0222535504740502
11	-3.6	1829	-0.0195815946418808	-0.041768	0.932701226413771	0.021814961563233	-0.0623664622434515	0.0232032729596899
11	-3.55	1829	-0.0165005423674139	-0.030266	0.947865636943212	0.0221696421656172	-0.059981031759097	0.0269799470242692
11	-3.5	1829	-0.0109120287588846	-0.0058592	0.964361818623295	0.0225554715814043	-0.0551492309425382	0.0333251734247689
11	-3.45	1829	-0.00348546500273373	-0.0043399	0.978282480902071	0.0228810621391801	-0.048361235760821	0.0413903057553536
11	-3.4	1829	0.00470777711864407	0.012545	0.987913004107136	0.023106310576303	-0.0406097649683465	0.0500253192056346
11	-3.35	1829	0.0127720753635867	-0.0021724	0.995183411638308	0.0232763582361001	-0.0328789748338486	0.0584231255610219
11	-3.3	1829	0.0200674861673045	0.0041375	1.00501310474777	0.0235062650608031	-0.026034471680236	0.0661694440148451
11	-3.25	1829	0.0264784240568617	0.033105	1.02309343124407	0.0239291460610608	-0.0204529144684675	0.0734097625821909
11	-3.2	1829	0.03183849043193	0.056698	1.05487640050217	0.0246725183576715	-0.016550796355053	0.0802277772189131
11	-3.15	1829	0.0359950551667578	0.057063	1.10326534824431	0.0258042881089978	-0.0146139292724811	0.0866040396059967
11	-3.1	1829	0.0387408190267906	0.049565	1.1667436856127	0.0272889837977919	-0.0147800434961915	0.0922616815497727
11	-3.05	1829	0.0399725191188628	0.042951	1.24221501334531	0.029054183699955	-0.0170103639025484	0.096955402140274
11	-3	1829	0.0400694621104429	0.055863	1.32862686496535	0.0310752716628677	-0.0208773050853089	0.101016229306195
11	-2.95	1829	0.0394188532750137	0.040134	1.42500004404864	0.0333293452481597	-0.0259487440758301	0.104786450625857
11	-2.9	1829	0.0383319945872061	0.025782	1.52607053141321	0.0356932842401914	-0.031671907828815	0.108335897003227
11	-2.85	1829	0.0372175739447786	0.03811	1.62290385300672	0.0379581201048602	-0.037228266282055	0.111663414171612
11	-2.8	1829	0.0366733236194642	0.044918	1.70646367656451	0.0399125019449622	-0.0416055725597854	0.114952219798714
11	-2.75	1829	0.0370946101694915	0.032963	1.77090936876685	0.0414198231090133	-0.0441405385912738	0.118329758930257
11	-2.7	1829	0.0381590423072717	0.036477	1.81558173579339	0.0424646657038596	-0.0451253171273425	0.121443401741886
11	-2.65	1829	0.0385937862766539	0.030521	1.84416392039634	0.0431331748050045	-0.0460016950364025	0.12318926758971
11	-2.6	1829	0.0366403935494806	0.007417	1.86121758887299	0.0435320432869949	-0.0487373735880515	0.122018160687013
11	-2.55	1829	0.030847238436304	0.0058775	1.87064352380639	0.0437525066062728	-0.0549629151576042	0.116657392030212
11	-2.5	1829	0.0207079160743576	0.0025915	1.87577514023184	0.0438725300520538	-0.0653376350114021	0.106753467160117
11	-2.45	1829	0.00664788190267906	-0.021347	1.88011755733442	0.043974094904229	-0.07959686452618	0.0928926283315382
11	-2.4	1829	-0.0107859146220886	-0.0025618	1.88655940026921	0.0441247632555072	-0.0973261612489425	0.0757543320047654
11	-2.35	1829	-0.0310733933767086	-0.030506	1.89605724932071	0.0443469085750629	-0.118049325304128	0.0559025385507108
11	-2.3	1829	-0.0534778455440131	-0.027906	1.90796001191477	0.0446253024498992	-0.140999780958142	0.0340440898701157
11	-2.25	1829	-0.0765155210934937	-0.038027	1.92267470914401	0.0449694647018399	-0.164712449050702	0.0116814068637144
11	-2.2	1829	-0.0976405145095681	-0.084705	1.9425187778882	0.0454335978933199	-0.18674772952318	-0.00853329949595581
11	-2.15	1829	-0.114477808419902	-0.08635	1.96836516523815	0.0460381193956185	-0.204770648829331	-0.0241849680104719
11	-2.1	1829	-0.126145458119191	-0.12572	1.99606306618936	0.0466859459745072	-0.217708856550288	-0.0345820596880938
11	-2.05	1829	-0.133377492646255	-0.15323	2.01794133976004	0.0471976572101077	-0.22594449117089	-0.0408104941216191
11	-2	1829	-0.137557666265719	-0.13793	2.02855548874832	0.0474459116839398	-0.230611556997963	-0.0445037755334754
11	-1.95	1829	-0.139698549261892	-0.12654	2.02871120049008	0.0474495536279678	-0.232759582802643	-0.0466375157211404
11	-1.9	1829	-0.140525551900492	-0.12546	2.02416806598232	0.0473432941936959	-0.233378182789991	-0.0476729210109929
11	-1.85	1829	-0.140649922471296	-0.14315	2.02012752352865	0.0472487898917552	-0.233317205610601	-0.0479826393319904
11	-1.8	1829	-0.141126331006014	-0.13598	2.01775497219215	0.047193298256549	-0.233684780478187	-0.0485678815338419
11	-1.75	1829	-0.142444294805905	-0.14407	2.01622070323937	0.0471574132193208	-0.234932364297703	-0.0499562253141068
11	-1.7	1829	-0.144140278157463	-0.17435	2.01696464934185	0.0471748133847449	-0.236662473942436	-0.0516180823724897
11	-1.65	1829	-0.144479260306178	-0.1588	2.02218406513818	0.0472968903711955	-0.237240881115457	-0.0517176394969
11	-1.6	1829	-0.14177091399672	-0.13543	2.03137819926618	0.0475119320983096	-0.234954288096588	-0.0485875398968511
11	-1.55	1829	-0.135720343127392	-0.11973	2.04164939778234	0.0477521652989241	-0.229374877611935	-0.042065808642849
11	-1.5	1829	-0.127983266908693	-0.10985	2.05063030653028	0.0479622198947484	-0.222049773609891	-0.0339167602074956
11	-1.45	1829	-0.120713296610169	-0.10452	2.05699210443345	0.0481110160717026	-0.215071631683934	-0.0263549615364051
11	-1.4	1829	-0.115152722651722	-0.098031	2.05986231218953	0.0481781473996177	-0.209642719886268	-0.020662725417177
11	-1.35	1829	-0.110663091908147	-0.11953	2.0587450067954	0.0481520147286863	-0.205101836113314	-0.0162243477029791
11	-1.3	1829	-0.105460505467469	-0.11205	2.05526896506504	0.048070713541776	-0.199739796697772	-0.0111812142371654
11	-1.25	1829	-0.0980247104975396	-0.080495	2.05291123559254	0.0480155685753469	-0.192195847969207	-0.00385357302587246
11	-1.2	1829	-0.0877883764352105	-0.079676	2.05487085894074	0.0480614022322659	-0.182049405742685	0.0064726528722637
11	-1.15	1829	-0.0748989227337343	-0.090312	2.06177525832153	0.0482228893224976	-0.169476670626978	0.0196788251595096
11	-1.1	1829	-0.0594729121760525	-0.067884	2.07078380747511	0.0484335904001423	-0.154463900206548	0.0355180758544431
11	-1.05	1829	-0.0413866578458174	-0.006676	2.07635475600259	0.0485638893903827	-0.13663319640891	0.0538598807172748
11	-1	1829	-0.0208590257517769	0.0010007	2.07490839008873	0.0485300603185173	-0.116039216622408	0.0743211651188543
11	-0.95	1829	0.000911053182066702	-0.0081558	2.06845339050653	0.0483790842462355	-0.093973033968883	0.0957951403330164
11	-0.9	1829	0.0217364110169492	0.0050717	2.0623419515711	0.0482361437185544	-0.0728673322271818	0.11634015426108
11	-0.85	1829	0.0392192578529251	0.032231	2.05968667734718	0.0481740394739215	-0.0552626826607078	0.133701198366558
11	-0.8	1829	0.0518218276653909	0.023676	2.05932206960619	0.0481655116585501	-0.0426433875631417	0.146287042893924
11	-0.75	1829	0.0593875530945872	0.027083	2.06014034072689	0.0481846502128276	-0.0351151978641128	0.153890304053287
11	-0.7	1829	0.0632842139748497	0.035431	2.06380198536553	0.0482702924686627	-0.0313865039347149	0.157954931884414
11	-0.649999999999999	1829	0.0657194302351011	0.067791	2.07310694260038	0.0484879262389175	-0.0293781246422478	0.16081698511245
11	-0.6	1829	0.0686377699781301	0.078179	2.08773513311432	0.0488300651841274	-0.0271308092065373	0.164406349162798
11	-0.55	1829	0.073088797222526	0.087793	2.10497478457128	0.0492332836245526	-0.0234705991972807	0.169648193642333
11	-0.5	1829	0.0790539928430836	0.096144	2.12153938938337	0.0496207133898969	-0.0182652550743804	0.176373240760548
11	-0.45	1829	0.0863228098961181	0.12729	2.13536848071315	0.0499441621935118	-0.0116308060535076	0.184276425845744
11	-0.399999999999999	1829	0.0949380413340623	0.12279	2.14635917974025	0.0502012238012799	-0.00351973992531755	0.193395822593442
11	-0.35	1829	0.105766471951886	0.12635	2.15583112191044	0.0504227631844394	0.0068741937923152	0.204658750111457
11	-0.3	1829	0.120629491882449	0.14731	2.16482112344218	0.0506330304515066	0.0213248244020749	0.219934159362824
11	-0.25	1829	0.142129729469656	0.16439	2.17337738215407	0.0508331529019111	0.0424325693176879	0.241826889621623
11	-0.2	1829	0.171348670420995	0.15758	2.18092104393255	0.0510095917089835	0.0713054674406459	0.271391873401344
11	-0.149999999999999	1829	0.205626597517769	0.18671	2.18863948094159	0.0511901183362807	0.105229334420235	0.306023860615304
11	-0.0999999999999996	1829	0.237791121875342	0.19082	2.2009487127348	0.0514780191246975	0.136829209737327	0.338753034013357
11	-0.0499999999999998	1829	0.258316511755057	0.23589	2.22187829257709	0.0519675413498902	0.156394517999104	0.360238505511011
11	0	1829	0.25861756518316	0.21064	2.25017114314851	0.0526292832134697	0.155397721878511	0.36183740848781
11	0.0499999999999998	1829	0.233428638119191	0.18274	2.28003889668404	0.0533278605037163	0.128838701322236	0.338018574916145
11	0.100000000000001	1829	0.181946622143248	0.13289	2.30658286867703	0.053948697822639	0.076139060350016	0.287754183936479
11	0.15	1829	0.106303601858939	0.066918	2.32820971132072	0.0544545283368972	-0.000496026389172052	0.213103230107051
11	0.2	1829	0.0100508243685074	-0.0083825	2.34471323077611	0.0548405293760099	-0.0975058532699792	0.117607502006994
11	0.25	1829	-0.102355322367414	-0.078271	2.35630633539056	0.0551116806561847	-0.210443798862784	0.0057331541279558
11	0.3	1829	-0.224706027665391	-0.17343	2.36453506559314	0.0553041425378676	-0.333171972445648	-0.116240082885134
11	0.350000000000001	1829	-0.347896127173319	-0.2642	2.37213639759222	0.0554819301945075	-0.456710760230128	-0.23908149411651
11	0.4	1829	-0.462076371093494	-0.38352	2.38124582890385	0.0556949908063073	-0.571308871953578	-0.352843870233409
11	0.45	1829	-0.560075448277747	-0.45054	2.39084038315187	0.0559193979650088	-0.669748070498855	-0.45040282605664
11	0.5	1829	-0.640371965937671	-0.49891	2.39808841139055	0.0560889221952319	-0.750377069686391	-0.53036686218895
11	0.55	1829	-0.706590149786769	-0.54402	2.40153475172716	0.0561695286958432	-0.816753344048117	-0.596426955525421
11	0.600000000000001	1829	-0.764561753526517	-0.59832	2.40296110522596	0.0562028896970627	-0.874790377470888	-0.654333129582147
11	0.65	1829	-0.818911651536359	-0.61461	2.40477172964974	0.0562452384161291	-0.929223332438363	-0.708599970634354
11	0.7	1829	-0.871105450978677	-0.65099	2.4076867542874	0.0563134179666921	-0.981550849881308	-0.760660052076046
11	0.75	1829	-0.919054749398578	-0.71411	2.41122815188076	0.0563962477627633	-1.02966259928001	-0.80844689951715
11	0.8	1829	-0.959054594324768	-0.76774	2.41516502712551	0.0564883273909564	-1.06984303653452	-0.848266152115014
11	0.850000000000001	1829	-0.987196537397485	-0.80316	2.41788031778865	0.0565518353608957	-1.09810953541164	-0.876283539383329
11	0.9	1829	-1.0007167222526	-0.81693	2.41705236813065	0.0565324704351789	-1.11159174056275	-0.88984170394244
11	0.95	1829	-0.998776715855659	-0.79644	2.41101232017345	0.0563911996720503	-1.10937466510572	-0.888178766605601
11	1	1829	-0.982626969819574	-0.7798	2.40029067975853	0.0561404310797909	-1.09273309601565	-0.872520843623494
11	1.05	1829	-0.954798502788409	-0.75233	2.38851701253421	0.0558650566182987	-1.06436454736016	-0.845232458216661
11	1.1	1829	-0.918013867851285	-0.74477	2.38075413502742	0.0556834905716004	-1.02722381373148	-0.808803921971089
11	1.15	1829	-0.874550958447239	-0.70829	2.38145314366935	0.0556998396941536	-0.983792969249567	-0.765308947644911
11	1.2	1829	-0.826232458080918	-0.63679	2.39214602321243	0.0559499355979935	-0.935964972618606	-0.716499943543231
11	1.25	1829	-0.775026622214325	-0.57288	2.41197175757721	0.0564136399664261	-0.885668582773824	-0.664384661654826
11	1.3	1829	-0.723509833624932	-0.51591	2.43986480067128	0.0570660307275259	-0.835431303765836	-0.611588363484028
11	1.35	1829	-0.6743547043193	-0.44117	2.47557065235646	0.0579011553741285	-0.787914073171698	-0.560795335466902
11	1.4	1829	-0.628901709075998	-0.39054	2.51954139566594	0.0589295876823943	-0.744478103721395	-0.513325314430601
11	1.45	1829	-0.586812399354839	-0.3329	2.57308736415114	0.060181975061429	-0.704845054491118	-0.46877974421856
11	1.5	1829	-0.546453847654456	-0.30844	2.63849021210524	0.0617116831542665	-0.667486662017759	-0.425421033291153
11	1.55	1829	-0.506881332487698	-0.26819	2.71662548128298	0.0635391900188163	-0.631498367662671	-0.382264297312725
11	1.6	1829	-0.469035162711864	-0.20614	2.80323388126468	0.0655648750540108	-0.597625098126981	-0.340445227296748
11	1.65	1829	-0.435340905030071	-0.2	2.88859620806302	0.0675614156667149	-0.567846580820347	-0.302835229239795
11	1.7	1829	-0.407662395948606	-0.1842	2.96077121993365	0.0692495179927273	-0.543478883646892	-0.27184590825032
11	1.75	1829	-0.386098586648442	-0.14177	3.01145133179985	0.0704348758126505	-0.524239872272175	-0.247957301024709
11	1.8	1829	-0.368375632312739	-0.1272	3.03692264873891	0.0710306247880506	-0.50768533810363	-0.229065926521848
11	1.85	1829	-0.351067130185894	-0.078696	3.03606931266227	0.0710106660990459	-0.490337691747074	-0.211796568624714
11	1.9	1829	-0.331387457517769	-0.082738	3.00971213940552	0.0703941978182843	-0.469448962913689	-0.19332595212185
11	1.95	1829	-0.30826526650082	-0.08231	2.96150475757182	0.069266674714439	-0.44411540303524	-0.1724151299664
11	2	1829	-0.282797103881903	-0.058898	2.89984342387105	0.0678244769489317	-0.415818711918867	-0.149775495844938
11	2.05	1829	-0.257253724931657	-0.040474	2.83659970726899	0.0663452688084054	-0.387374217407902	-0.127133232455411
11	2.1	1829	-0.23348231606889	-0.017696	2.78332992365589	0.0650993411210692	-0.361159217205802	-0.105805414931978
11	2.15	1829	-0.21219671481684	-0.022132	2.74716740261198	0.0642535354286762	-0.33821476890693	-0.0861786607267494
11	2.2	1829	-0.19337195565883	0.0098073	2.7293311413268	0.0638363628729331	-0.318571824829697	-0.0681720864879631
11	2.25	1829	-0.177337240902132	-0.016458	2.72564172085721	0.0637500709678133	-0.302367868989308	-0.0523066128149563
11	2.3	1829	-0.165061573701476	0.0057626	2.72971161925863	0.0638452618764118	-0.290278896154785	-0.0398442512481675
11	2.35	1829	-0.157991107189721	0.015832	2.73552651396052	0.0639812665270155	-0.28347517047374	-0.0325070439057027
11	2.4	1829	-0.157080729283762	0.0062927	2.73968558855224	0.0640785431787315	-0.282755577623822	-0.0314058809437013
11	2.45	1829	-0.162307046364133	0.013846	2.74205585378459	0.0641339813442169	-0.288090623503165	-0.0365234692251022
11	2.5	1829	-0.17254309393111	0.0016908	2.74452271880356	0.0641916788834144	-0.298439831094208	-0.0466463567680122
11	2.55	1829	-0.186457039234554	-0.037065	2.74905408433514	0.0642976630529436	-0.312561639182467	-0.0603524392866417
11	2.6	1829	-0.202841943739749	-0.045782	2.75659204930314	0.064473968617239	-0.329292325191971	-0.0763915622875257
11	2.65	1829	-0.220996997012575	-0.053875	2.76644925801091	0.0647045190046418	-0.347899548310338	-0.094094445714812
11	2.7	1829	-0.239930919682887	-0.11129	2.77713810064679	0.0649545204892049	-0.367323789535016	-0.112538049830758
11	2.75	1829	-0.258060972400219	-0.12818	2.78707431764518	0.0651869188025825	-0.385909636365936	-0.130212308434501
11	2.8	1829	-0.273808110913067	-0.13777	2.79475679155228	0.0653666042884033	-0.402009185296676	-0.145607036529459
11	2.85	1829	-0.286599913663204	-0.1689	2.79777995193064	0.065437313027264	-0.414939666449782	-0.158260160876626
11	2.9	1829	-0.297180095073811	-0.20842	2.79341376914987	0.065335192319321	-0.425319562338177	-0.169040627809445
11	2.95	1829	-0.306946837971569	-0.21767	2.7811614125615	0.0650486217858374	-0.434524265174665	-0.179369410768473
11	3	1829	-0.316736559059595	-0.21416	2.7643726176668	0.0646559484356273	-0.443543850718299	-0.189929267400892
11	3.05	1829	-0.3260545581848	-0.23919	2.74806997823291	0.0642746457820466	-0.452114015220817	-0.199995101148784
11	3.1	1829	-0.333782255904866	-0.26041	2.73564927260754	0.0639841377306661	-0.459271950373138	-0.208292561436594
11	3.15	1829	-0.3393316165883	-0.27184	2.72880653042378	0.0638240927414471	-0.464507420809542	-0.214155812367057
11	3.2	1829	-0.343435509573537	-0.28133	2.72967186990789	0.0638443321783113	-0.468651008644759	-0.218220010502316
11	3.25	1829	-0.347652139693822	-0.29853	2.7412966648021	0.0641162246628667	-0.473400891318336	-0.221903388069308
11	3.3	1829	-0.35306058261345	-0.30027	2.76583300601391	0.064690105478373	-0.479934865201626	-0.226186300025274
11	3.35	1829	-0.359427540459267	-0.27903	2.80153590631814	0.065525161095087	-0.4879395863732	-0.230915494545334
11	3.4	1829	-0.364898562848551	-0.2579	2.84199715402476	0.0664715097633675	-0.49526664698469	-0.234530478712413
11	3.45	1829	-0.367848277419355	-0.23208	2.87981015749931	0.0673559186115895	-0.499950919526964	-0.235745635311746
11	3.5	1829	-0.368025401093494	-0.21524	2.90972023899341	0.0680554859110297	-0.501500078361384	-0.234550723825603
11	3.55	1829	-0.36682838961181	-0.21483	2.92972056517518	0.0685232738098245	-0.501220521776769	-0.232436257446851
11	3.6	1829	-0.366180305358119	-0.21339	2.93953248999787	0.0687527650518285	-0.501022530106391	-0.231338080609848
11	3.65	1829	-0.366721381897212	-0.24472	2.94041613114465	0.0687734325465275	-0.501604141029273	-0.231838622765151
11	3.7	1829	-0.367226713357026	-0.25115	2.93497978900109	0.0686462818668158	-0.501860096620092	-0.232593330093959
11	3.75	1829	-0.3654468434117	-0.24435	2.92670273718925	0.0684526897903625	-0.499700541781179	-0.231193145042222
11	3.8	1829	-0.359510005030071	-0.22683	2.91819030874427	0.068253592486662	-0.493373221309816	-0.225646788750326
11	3.85	1829	-0.349254942208857	-0.19495	2.90974428165012	0.0680560482450517	-0.482730722361417	-0.215779162056297
11	3.9	1829	-0.33650782256971	-0.16532	2.89888663951853	0.0678020987068071	-0.469485540997991	-0.20353010414143
11	3.95	1829	-0.324229696271186	-0.13168	2.88237178071718	0.0674158324515789	-0.456449845150651	-0.192009547391722
11	4	1829	-0.314978705303445	-0.078425	2.85958101071678	0.0668827788246775	-0.446153396056137	-0.183804014550752
11	4.05	1829	-0.309719405932203	-0.11116	2.83424321797489	0.0662901528485256	-0.439731801539272	-0.179707010325135
11	4.1	1829	-0.307771706418808	-0.090194	2.81249572171112	0.0657815003651201	-0.436786500948532	-0.178756911889084
11	4.15	1829	-0.307580914450519	-0.12542	2.79944343305586	0.0654762202097359	-0.435996974437822	-0.179164854463217
11	4.2	1829	-0.308159165500273	-0.16766	2.7969918788607	0.065418880775603	-0.43646276780157	-0.179855563198977
11	4.25	1829	-0.3093451043193	-0.17725	2.80339575122361	0.0655686610326634	-0.437942465032642	-0.180747743605958
11	4.3	1829	-0.311462235975943	-0.18959	2.81481988405694	0.0658358602295707	-0.440583644473178	-0.182340827478708
11	4.35	1829	-0.315040270783488	-0.1942	2.8278400083807	0.0661403880929718	-0.444758938381036	-0.185321603185941
11	4.4	1829	-0.320020793493712	-0.20099	2.84163545172953	0.0664630499035063	-0.450372285623349	-0.189669301364076
11	4.45	1829	-0.325639309868781	-0.19505	2.85789629679214	0.0668433750279736	-0.456736719429843	-0.194541900307719
11	4.5	1829	-0.330848751459814	-0.19097	2.87842093329374	0.0673234260279099	-0.462887667079218	-0.19880983584041
11	4.55	1829	-0.334738068731547	-0.21069	2.90210356394802	0.0678773393956727	-0.467863353906716	-0.201612783556379
11	4.6	1829	-0.336919819901586	-0.21529	2.92431571034582	0.0683968595873293	-0.471064020583524	-0.202775619219647
11	4.65	1829	-0.337537566812466	-0.2339	2.93870789370875	0.0687334785581016	-0.472341965682465	-0.202733167942466
11	4.7	1829	-0.337384040136687	-0.23158	2.94213243814615	0.068813575274132	-0.472345529697896	-0.202422550575477
11	4.75	1829	-0.337503277036632	-0.22342	2.93635690465317	0.0686784912433744	-0.472199831344378	-0.202806722728886
11	4.8	1829	-0.338821954871515	-0.21935	2.92668208903245	0.0684522068503446	-0.473074706068812	-0.204569203674217
11	4.85	1829	-0.34102845829415	-0.19547	2.91665368463924	0.0682176523647461	-0.474821186557985	-0.207235730030315
11	4.9	1829	-0.342463274291963	-0.18528	2.90631517108483	0.0679758447317942	-0.475781754295909	-0.209144794288016
11	4.95	1829	-0.341052958288682	-0.18378	2.8939510302559	0.0676866596752007	-0.473804270465042	-0.208301646112323
12	-5	1276	-0.0132499835815047	-0.03765	1.23733216591634	0.0346522317851978	-0.0812316441840567	0.0547316770210473
12	-4.95	1276	-0.0138479297805643	-0.0595455	1.17259427204714	0.0328392081158587	-0.0782727528172874	0.0505768932561589
12	-4.9	1276	-0.0123989615987461	-0.0118625	1.11882375295594	0.0313333323760336	-0.0738695179640182	0.049071594766526
12	-4.85	1276	-0.0106251965282132	0.027179	1.07398933731964	0.0300777175901426	-0.0696324547500609	0.0483820616936345
12	-4.8	1276	-0.0103689452507837	0.013534	1.03377943970203	0.0289516152138478	-0.067166986184015	0.0464290956824476
12	-4.75	1276	-0.0126156677115987	0.00121765	0.997809279894502	0.027944249245892	-0.0674374315680565	0.042206096144859
12	-4.7	1276	-0.0176988752272727	0.000824055	0.970176593477626	0.0271703792367372	-0.0710024405261607	0.0356046900716153
12	-4.65	1276	-0.0249654049373041	-0.0431905	0.953476684287516	0.0267026882318574	-0.0773514417099578	0.0274206318353496
12	-4.6	1276	-0.032504000830721	-0.052466	0.946212688904341	0.0264992556705468	-0.0844909382488438	0.0194829365874018
12	-4.55	1276	-0.0375877182601881	-0.057121	0.945500508300404	0.0264793106242283	-0.0895355269613518	0.0143600904409756
12	-4.5	1276	-0.0378724445141066	-0.0379135	0.948302514149617	0.026557782483948	-0.0899742013755903	0.0142293123473771
12	-4.45	1276	-0.0325361338009404	-0.057723	0.952518961391656	0.0266758666259156	-0.0848695512409274	0.0197972836390465
12	-4.4	1276	-0.0228593515673981	-0.0419215	0.957060849776025	0.0268030649428858	-0.0754423100143564	0.0297236068795602
12	-4.35	1276	-0.0107435739811912	-0.0463695	0.962462066359661	0.0269543292631176	-0.0636232867539031	0.0421361387915206
12	-4.3	1276	0.00199272923197492	0.0171445	0.970265454953014	0.0271728678558216	-0.0513157183053506	0.0553011767693005
12	-4.25	1276	0.0143018064341693	0.0150445	0.978203598821195	0.0273951803510769	-0.0394427796091501	0.0680463924774887
12	-4.2	1276	0.0252845511755486	0.035856	0.979303956038586	0.0274259965170135	-0.0285204908333998	0.079089593184497
12	-4.15	1276	0.0340354397335423	0.0453745	0.969929673438822	0.0271634640924835	-0.0192545592532943	0.087325438720379
12	-4.1	1276	0.0390873651097179	0.0447965	0.954077574290398	0.026719516517932	-0.0133316858375937	0.0915064160570294
12	-4.05	1276	0.0392294922884013	0.073439	0.939463099136457	0.0263102293480003	-0.0123866083136699	0.0908455928904724
12	-4	1276	0.034025900838558	0.041501	0.932797609715434	0.0261235583062691	-0.0172239835993724	0.0852757852764884
12	-3.95	1276	0.0244392826018809	0.037449	0.936421446794165	0.0262250460440513	-0.0270097031518896	0.0758882683556514
12	-3.9	1276	0.0129570740595611	0.0337975	0.945952692824594	0.0264919743238989	-0.0390155786210125	0.0649297267401347
12	-3.85	1276	0.00289667179780564	-0.0015081	0.953590289756548	0.0267058698213719	-0.0494956067009189	0.0552889502965302
12	-3.8	1276	-0.00277539691747649	-0.0179025	0.953001832589919	0.0266893897243572	-0.0551353443280075	0.0495845504930546
12	-3.75	1276	-0.00273061885579937	0.032712	0.943028330949028	0.026410075810042	-0.0545426008757532	0.0490813631641545
12	-3.7	1276	0.00220370736677116	0.016426	0.930113054604342	0.0260483757251383	-0.0488986819041715	0.0533060966377138
12	-3.65	1276	0.00892246601097179	-0.00744515	0.924859299240005	0.0259012411450776	-0.0418912707672082	0.0597362027891518
12	-3.6	1276	0.0137666254702194	0.0122384	0.932034242116995	0.0261021797373714	-0.0374413179284156	0.0649745688688545
12	-3.55	1276	0.0148923615195925	0.014339	0.94603751632848	0.0264943498571619	-0.0370849515446769	0.0668696745838618
12	-3.5	1276	0.012678725	-0.00163985	0.959825139498045	0.0268804805397704	-0.0400561094030402	0.0654135594030402
12	-3.45	1276	0.00932586001567398	0.0297485	0.97186294346124	0.0272176064826723	-0.0440703569376372	0.0627220769689851
12	-3.4	1276	0.00657332469435737	0.019555	0.984290165704047	0.0275656383188001	-0.0475056702776739	0.0606523196663886
12	-3.35	1276	0.00439992831504702	0.0047772	0.998599785611043	0.0279663878341157	-0.0504652676066286	0.0592651242367226
12	-3.3	1276	0.00171279247648903	-0.0153065	1.01570293381878	0.0284453717903052	-0.0540920867806089	0.057517671733587
12	-3.25	1276	-0.00180101042319749	-0.0237425	1.03654624919559	0.0290291013784503	-0.0587510657541176	0.0551490449077226
12	-3.2	1276	-0.00493651585423197	-0.00839945	1.0617906857213	0.0297360870124396	-0.0632735542146628	0.0534005225061989
12	-3.15	1276	-0.00573384929467084	-0.035029	1.09209628296001	0.0305848134973985	-0.0657359416176438	0.0542682430283021
12	-3.1	1276	-0.00353764857366771	-0.00968735	1.13028189543837	0.0316542245503956	-0.065637739654704	0.0585624425073686
12	-3.05	1276	0.000628928761755485	-0.019468	1.1804625566764	0.033059564161095	-0.064228194565807	0.0654860520893179
12	-3	1276	0.00504395007836991	-0.00993135	1.24429666078816	0.0348472766544844	-0.0633203546836783	0.0734082548404181
12	-2.95	1276	0.00882730160658307	-0.0095876	1.31860713845807	0.0369283862928001	-0.0636197788331087	0.0812743820462748
12	-2.9	1276	0.0119835846551724	-0.001045815	1.39640347441311	0.039107119489764	-0.0647377919296462	0.088704961239991
12	-2.85	1276	0.0149234017946708	-0.0137755	1.4693179317625	0.041149132739045	-0.065804050142496	0.0956508537318377
12	-2.8	1276	0.0172844956896552	-0.026398	1.53206262631798	0.0429063356623342	-0.0668902832041519	0.101459274583462
12	-2.75	1276	0.0179061680877743	-0.048872	1.58606698385291	0.0444187601884721	-0.0692357250588816	0.10504806123443
12	-2.7	1276	0.0154519079937304	-0.00078125	1.63557949468495	0.0458053878450387	-0.0744103077952059	0.105314123782667
12	-2.65	1276	0.00966238042319749	0.0031278	1.68051394831399	0.0470638042551071	-0.0826686298092325	0.101993390655627
12	-2.6	1276	0.00149769901253919	-0.0206345	1.71721447396304	0.0480916245579016	-0.0928497161492505	0.0958451141743289
12	-2.55	1276	-0.00841965689655172	-0.01277675	1.74404783760999	0.0488431090519477	-0.104241354123029	0.0874020403299258
12	-2.5	1276	-0.0201369964004702	-0.0530765	1.76485623007522	0.0494258606029419	-0.117101950961738	0.076827958160798
12	-2.45	1276	-0.0343615302899687	-0.0813285	1.78676050773259	0.0500393030781144	-0.132529952449078	0.0638068918691408
12	-2.4	1276	-0.0512618310344828	-0.14443	1.81498004541736	0.0508296082101235	-0.150980694607864	0.0484570325388981
12	-2.35	1276	-0.0699905673119122	-0.13554	1.84730014880034	0.0517347521517419	-0.171485166099607	0.031504031475783
12	-2.3	1276	-0.089031326645768	-0.104275	1.87610965313219	0.052541579654674	-0.192108780869994	0.0140461275784581
12	-2.25	1276	-0.107359429310345	-0.12026	1.89595291561162	0.0530973021597159	-0.211527114575421	-0.00319174404526852
12	-2.2	1276	-0.124708272178683	-0.11465	1.90704184475191	0.0534078542922826	-0.229485206793309	-0.0199313375640581
12	-2.15	1276	-0.140836517304075	-0.095593	1.91233792954313	0.0535561743334122	-0.245904430080197	-0.035768604527953
12	-2.1	1276	-0.154462502037618	-0.10192	1.91460466842534	0.0536196557196611	-0.259654954268552	-0.0492700498066831
12	-2.05	1276	-0.163365089341693	-0.128955	1.91629961616382	0.0536671237508945	-0.268650665605988	-0.0580795130773979
12	-2	1276	-0.165756390047022	-0.129745	1.9196135495997	0.0537599324506955	-0.271224040861953	-0.0602887392320908
12	-1.95	1276	-0.162351524365204	-0.10186	1.92330329382351	0.0538632659577307	-0.268021897574689	-0.0566811511557184
12	-1.9	1276	-0.156245003612853	-0.1322	1.92110000678154	0.0538015615784454	-0.26179432354657	-0.0506956836791351
12	-1.85	1276	-0.150785228134796	-0.14154	1.90809277779082	0.0534372863043634	-0.255619903245576	-0.0459505530240169
12	-1.8	1276	-0.147350765987461	-0.15407	1.88849144287024	0.0528883391261702	-0.251108502071975	-0.0435930299029463
12	-1.75	1276	-0.144513009733542	-0.0900935	1.87460907342885	0.0524995550172124	-0.247508018917617	-0.0415180005494674
12	-1.7	1276	-0.139797384717868	-0.099539	1.87521892454848	0.0525166342647531	-0.242825900419413	-0.0367688690163241
12	-1.65	1276	-0.132245070399687	-0.0854775	1.88844050078506	0.0528869124624239	-0.236000007617704	-0.0284901331816692
12	-1.6	1276	-0.123346344592476	-0.062756	1.90604867140468	0.0533800398751204	-0.228068712151245	-0.0186239770337078
12	-1.55	1276	-0.115691959683386	-0.093137	1.92192904305288	0.0538247792380393	-0.221286828632944	-0.0100970907338275
12	-1.5	1276	-0.110141304584639	-0.068827	1.93402729589466	0.0541635980881569	-0.216400877274413	-0.00388173189486569
12	-1.45	1276	-0.104486346003135	-0.0593485	1.94395610361484	0.054441660322331	-0.211291428504432	0.00231873649816255
12	-1.4	1276	-0.0945006604310345	-0.0238165	1.95387130596986	0.054719341530068	-0.20185050523616	0.0128491843740907
12	-1.35	1276	-0.0768993834326019	-0.0347975	1.96310767556863	0.0549780116180255	-0.184756694026268	0.0309579271610638
12	-1.3	1276	-0.0519643793652038	-0.0030022	1.96715303406668	0.0550913043167769	-0.160043950557927	0.0561151918275196
12	-1.25	1276	-0.0231192823040752	0.0220605	1.96198853249735	0.0549466693429477	-0.130915104797348	0.0846765401891973
12	-1.2	1276	0.0048943105799373	0.0636715	1.94703428679285	0.0545278666943143	-0.102079893851465	0.111868515011339
12	-1.15	1276	0.0282625736206896	0.0620145	1.92473953322452	0.0539034887063132	-0.0774867096359057	0.134011856877285
12	-1.1	1276	0.0453670339341693	0.0345215	1.89951812040771	0.0531971478651447	-0.0589965312644467	0.149730599132785
12	-1.05	1276	0.0567086982758621	0.005645	1.87712391865642	0.0525699847709441	-0.0464244818532818	0.159841878405006
12	-1	1276	0.0632744011598746	-0.00149886	1.8619642832617	0.052145430060457	-0.03902587636102	0.165574678680769
12	-0.95	1276	0.065935432523511	0.028786	1.85622909905659	0.0519848127760439	-0.0360497417802645	0.167920606827286
12	-0.9	1276	0.0652293558855799	0.053974	1.86015766151768	0.0520948345315066	-0.0369716619945956	0.167430373765756
12	-0.85	1276	0.0620991795297806	0.0452405	1.87163481633725	0.0524162591578096	-0.0407324176443949	0.164930776703956
12	-0.8	1276	0.058102739968652	0.046941	1.88717810164835	0.0528515582150393	-0.0455828383560779	0.161788318293382
12	-0.75	1276	0.0552702717868339	0.018721	1.90520397667493	0.0533563836909774	-0.0494056864470887	0.159946230020756
12	-0.7	1276	0.0546603517241379	0.041429	1.92542207510876	0.0539226037024535	-0.0511264318351243	0.1604471352834
12	-0.649999999999999	1276	0.0560670309561129	0.0514425	1.94573120966697	0.0544913732353678	-0.0508355796467678	0.162969641558993
12	-0.6	1276	0.0589270190438871	0.067324	1.96374286320982	0.054995800430097	-0.0489651901096249	0.166819228197399
12	-0.55	1276	0.063182473604232	0.1003	1.97864411305707	0.0554131188978616	-0.0455284419060483	0.171893389114512
12	-0.5	1276	0.0690441735893417	0.0724355	1.99111063633635	0.0557622513831626	-0.0403516792221833	0.178440026400867
12	-0.45	1276	0.0758937366136364	0.0713345	2.00196839412327	0.056066329422887	-0.0340986645016565	0.185886137728929
12	-0.399999999999999	1276	0.081848980799373	0.0903595	2.01109364322016	0.0563218875143304	-0.0286447809077696	0.192342742506516
12	-0.35	1276	0.08420068330721	0.069473	2.01675762935096	0.056480510853834	-0.0266042698434339	0.195005636457854
12	-0.3	1276	0.0811276627327586	0.032667	2.01651455068165	0.0564737032894442	-0.0296639351588433	0.191919260624361
12	-0.25	1276	0.0725292003134796	0.035304	2.00953082018716	0.0562781197149711	-0.0378786965726088	0.182937097199568
12	-0.2	1276	0.0592041149239812	0.042555	1.9988249662988	0.0559782958353235	-0.0506155795815769	0.169023809429539
12	-0.149999999999999	1276	0.0414376445924765	0.066382	1.99202490355057	0.0557878559865935	-0.0680084400041495	0.150883729189102
12	-0.0999999999999996	1276	0.0180012586442006	-0.000226635	1.99666267522087	0.0559177395726776	-0.0916996349910391	0.12770215227944
12	-0.0499999999999998	1276	-0.0129642972492163	-0.056177	2.01569709888771	0.05645081006011	-0.123710982600802	0.0977823881023696
12	0	1276	-0.0521849997413793	-0.10231	2.04777251089708	0.0573491012725842	-0.164693976442833	0.0603239769600746
12	0.0499999999999998	1276	-0.0975342297805643	-0.11974	2.08936462555552	0.0585139134687606	-0.212328365714388	0.01725990615326
12	0.100000000000001	1276	-0.14482890713558	-0.16488	2.13480725877789	0.0597865617541022	-0.26211975798049	-0.0275380562906696
12	0.15	1276	-0.18890659161442	-0.17735	2.17608059266478	0.0609424463029671	-0.308465087198167	-0.0693480960306727
12	0.2	1276	-0.22559920031348	-0.214755	2.20581905873367	0.0617752899382834	-0.346791590467194	-0.104406810159765
12	0.25	1276	-0.252137948824451	-0.203215	2.22233394089524	0.0622377991499017	-0.374237701725959	-0.130038195922944
12	0.3	1276	-0.267175755564263	-0.23131	2.23031094541301	0.0624611999610303	-0.389713782058497	-0.144637729070029
12	0.350000000000001	1276	-0.270376023197492	-0.241035	2.23615810123779	0.0626249530780234	-0.393235304867757	-0.147516741527227
12	0.4	1276	-0.263208301253918	-0.1983	2.24342748295327	0.0628285364868111	-0.386466978215266	-0.139949624292571
12	0.45	1276	-0.248852656426332	-0.216075	2.25066292223678	0.0630311693173689	-0.372508863809366	-0.125196449043299
12	0.5	1276	-0.232141880564263	-0.17995	2.25459519514074	0.0631412949860165	-0.356014135383319	-0.108269625745208
12	0.55	1276	-0.218566652037618	-0.18067	2.25379492662092	0.063118882984613	-0.342394938402281	-0.0947383656729544
12	0.600000000000001	1276	-0.212898606191223	-0.152565	2.25018546825205	0.0630177979312517	-0.336528581236944	-0.0892686311455012
12	0.65	1276	-0.218597593652038	-0.173865	2.24628627721375	0.0629085987401567	-0.342013338849791	-0.0951818484542842
12	0.7	1276	-0.236884361520376	-0.18944	2.24221413558505	0.0627945559637164	-0.360076374596915	-0.113692348443838
12	0.75	1276	-0.265942448589342	-0.209815	2.23560823711787	0.0626095538025025	-0.388771519555475	-0.143113377623209
12	0.8	1276	-0.30137516637931	-0.26937	2.22581936173341	0.0623354104575845	-0.423666415714035	-0.179083917044586
12	0.850000000000001	1276	-0.337164971865204	-0.289335	2.21625899836665	0.0620676667292137	-0.458930954504744	-0.215398989225664
12	0.9	1276	-0.367638905015674	-0.34851	2.21102097862794	0.0619209728348165	-0.489117099711188	-0.24616071032016
12	0.95	1276	-0.388631826489028	-0.392295	2.21038789419329	0.0619032429243096	-0.510075238179336	-0.26718841479872
12	1	1276	-0.397667555721003	-0.40907	2.2120736289391	0.0619504529401397	-0.51920358526326	-0.276131526178746
12	1.05	1276	-0.393505877194357	-0.406615	2.21552197341697	0.0620470259020442	-0.515231366115747	-0.271780388272968
12	1.1	1276	-0.375692050031348	-0.41139	2.22169203718256	0.0622198222502072	-0.497756535377759	-0.253627564684937
12	1.15	1276	-0.345264760877743	-0.37385	2.23001805732432	0.0624529974538816	-0.467786695477506	-0.22274282627798
12	1.2	1276	-0.305697585815047	-0.33878	2.23769261103709	0.0626679279482375	-0.428641176717094	-0.182753994913
12	1.25	1276	-0.262621906426332	-0.27869	2.24227250121346	0.0627961905282576	-0.385817126234621	-0.139426686618044
12	1.3	1276	-0.222569687774295	-0.245155	2.24382374900797	0.0628396341560986	-0.345850136435418	-0.0992892391131711
12	1.35	1276	-0.190424724373041	-0.197635	2.24367441745555	0.0628354520361229	-0.313696968441094	-0.0671524803049878
12	1.4	1276	-0.167919117319749	-0.131375	2.2441275528438	0.0628481423653137	-0.291216257609706	-0.0446219770297927
12	1.45	1276	-0.153553054937304	-0.0786115	2.24730837711721	0.0629372232629308	-0.277024956477431	-0.030081153397177
12	1.5	1276	-0.144310831426332	-0.0384735	2.25523086062319	0.06315909718032	-0.268218011058849	-0.0204036517938153
12	1.55	1276	-0.136906024521944	-0.052042	2.26769820694653	0.063508252715465	-0.261498186675496	-0.0123138623683912
12	1.6	1276	-0.128770439083072	-0.047761	2.28324698790059	0.0639437056814827	-0.254216884329491	-0.00332399383665322
12	1.65	1276	-0.117728644404389	-0.0518425	2.30107036857712	0.0644428601813107	-0.244154344089768	0.00869705528099071
12	1.7	1276	-0.102627597100313	-0.0584615	2.32038984658661	0.0649839137871208	-0.230114749993843	0.0248595557932164
12	1.75	1276	-0.0834431256269592	-0.014818	2.33807965861204	0.0654793276165091	-0.211902194413701	0.0450159431597822
12	1.8	1276	-0.0609650543887147	-0.0394295	2.35094897860563	0.0658397406661491	-0.190131190984804	0.068201082207374
12	1.85	1276	-0.0367698513009404	0.0050366	2.36058738570678	0.0661096700562589	-0.166465542480955	0.0929258398790739
12	1.9	1276	-0.0126157836442006	0.041232	2.37224807189558	0.0664362345889846	-0.142952137721953	0.117720570433552
12	1.95	1276	0.00999970670062696	0.004026225	2.38893567715437	0.0669035810148645	-0.121253499899206	0.14125291330046
12	2	1276	0.0302322782131661	0.0074386	2.40868795332771	0.0674567553936595	-0.102106160446361	0.162570716872694
12	2.05	1276	0.048451097710815	-0.016408	2.42833734594118	0.0680070484564574	-0.0849669203668279	0.181869115788458
12	2.1	1276	0.0652240049373041	-0.0082153	2.44570600255306	0.0684934681352562	-0.0691482840721358	0.199596293946744
12	2.15	1276	0.0807350588479624	-0.00537875	2.46065823741674	0.0689122144690824	-0.0544587377434768	0.215928855439402
12	2.2	1276	0.0941823844043887	-0.0261555	2.47396637644513	0.0692849169098211	-0.0417425896473971	0.230107358456175
12	2.25	1276	0.104290846951411	0.0031802	2.48752212360889	0.0696645537653717	-0.0323789086782613	0.240960602581083
12	2.3	1276	0.109888174216301	-0.00833735	2.50438843943541	0.0701369050882279	-0.0277082526741033	0.247484601106705
12	2.35	1276	0.110248712931034	0.016033	2.52757486529891	0.0707862548953569	-0.0286216255063724	0.249119051368441
12	2.4	1276	0.105367780329154	0.028367	2.55784496002401	0.0716339871110609	-0.0351656614871953	0.245901222145503
12	2.45	1276	0.0959676227742947	0.00020568	2.5913812413861	0.0725731908487348	-0.0464083736609596	0.238343619209549
12	2.5	1276	0.0829973786050157	-0.039286	2.62133929645281	0.0734121842060573	-0.0610245770867404	0.227019334296772
12	2.55	1276	0.0670772864420063	-0.032989	2.64129313391976	0.0739710034301554	-0.0780409755155715	0.212195548399584
12	2.6	1276	0.0492130413009404	-0.038727	2.64767418684913	0.0741497086567977	-0.0962558092750215	0.194681891876902
12	2.65	1276	0.0310494145768025	-0.0036105	2.64074569352801	0.0739556720326003	-0.114038769841423	0.176137598995028
12	2.7	1276	0.0147998465830721	0.0125185	2.6256635259366	0.0735332868545555	-0.129459691472767	0.159059384638911
12	2.75	1276	0.00263220067554859	-0.01091985	2.61205216348652	0.0731520924594491	-0.140879500180298	0.146143901531395
12	2.8	1276	-0.0040157592476489	0.00540345	2.60822311774272	0.0730448577295316	-0.147317084187184	0.139285565691886
12	2.85	1276	-0.00504657759404388	0.000472595	2.61641563922726	0.073274294222987	-0.148798017086795	0.138704861898707
12	2.9	1276	-0.00189392719435736	0.027593	2.63311390713158	0.0737419392626705	-0.14656280503761	0.142774950648896
12	2.95	1276	0.00267782855799373	0.040593	2.65129590336426	0.0742511370069203	-0.142990006825534	0.148345663941522
12	3	1276	0.00535715360501567	-0.00651595	2.66486658508092	0.0746311921136111	-0.141056283892497	0.151770591102528
12	3.05	1276	0.00362540321316615	-0.0643935	2.67210938124654	0.0748340309780788	-0.14318596890878	0.150436775335113
12	3.1	1276	-0.00270065532915361	-0.0539905	2.67493741210718	0.0749132316839022	-0.149667405480895	0.144266094822587
12	3.15	1276	-0.0120559456426332	-0.0580485	2.67563956009515	0.0749328957607742	-0.159061273298076	0.13494938201281
12	3.2	1276	-0.021824263315047	-0.107512	2.6740773314992	0.0748891446089818	-0.168743758809071	0.125095232178977
12	3.25	1276	-0.0299349040360502	-0.056272	2.66845795472317	0.0747317705812995	-0.176545659019394	0.116675850947294
12	3.3	1276	-0.0356879912225705	-0.0574535	2.6576408850491	0.0744288320366566	-0.181704433393597	0.110328450948456
12	3.35	1276	-0.0393225077899687	-0.036508	2.64315967898832	0.0740232771478643	-0.184543321703153	0.105898306123216
12	3.4	1276	-0.0410718700626959	-0.0727175	2.63005909941085	0.0736563875344332	-0.18557291027318	0.103429170147788
12	3.45	1276	-0.0403298538087774	-0.0887535	2.624532009527	0.0735015980566935	-0.184527223946702	0.103867516329147
12	3.5	1276	-0.0358754482758621	-0.024579	2.62926017794157	0.0736340132579905	-0.180332594041775	0.108581697490051
12	3.55	1276	-0.0268371808777429	-0.0299545	2.64065926606225	0.0739532515794199	-0.171920616787196	0.11824625503171
12	3.6	1276	-0.0136511007053292	0.00699425	2.65181313819276	0.0742656224795027	-0.159347354070327	0.132045152659669
12	3.65	1276	0.00170177405956113	0.0128645	2.65727770776973	0.074418661038431	-0.144294714379375	0.147698262498498
12	3.7	1276	0.0162709231974922	0.0174625	2.65603487227025	0.0743838546824781	-0.129657281215992	0.162199127610976
12	3.75	1276	0.0271856457037618	0.051262	2.64950245636629	0.0742009104446601	-0.118383653887614	0.172754945295137
12	3.8	1276	0.0329742440948276	0.026029	2.64028096978429	0.0739426571645421	-0.1120884074126	0.178036895602255
12	3.85	1276	0.034122959169279	0.016344	2.6310526740317	0.0736842131895045	-0.110432670143888	0.178678588482445
12	3.9	1276	0.0331770037695925	0.0345835	2.62316415029366	0.0734632903358493	-0.110945213273056	0.177299220812241
12	3.95	1276	0.0325691828291536	0.0170065	2.61551822597721	0.0732491616249631	-0.11113295087113	0.176271316529438
12	4	1276	0.0338577789028213	0.039463	2.60623586520381	0.0729892035264881	-0.109334362155979	0.177049919961622
12	4.05	1276	0.0370882935344828	0.0427075	2.59427388974275	0.0726542012064131	-0.105446631153217	0.179623218222183
12	4.1	1276	0.0414917685736677	0.00206395	2.5813147532456	0.0722912727915498	-0.100331153594968	0.183314690742304
12	4.15	1276	0.0458417870141066	0.0380635	2.57150791038886	0.0720166262567602	-0.0954423263519833	0.187125900380196
12	4.2	1276	0.0491473063479624	0.058635	2.56955554904623	0.0719619492026618	-0.0920295401339191	0.190324152829844
12	4.25	1276	0.0500825735266458	0.0663905	2.57718112409691	0.0721755080201165	-0.0915132382656632	0.191678385318955
12	4.3	1276	0.0473570811912226	0.061998	2.59259748913114	0.0726072525986272	-0.0950857384817114	0.189799900864156
12	4.35	1276	0.040016590830721	0.0627655	2.61206791017112	0.0731525334548256	-0.103495975181465	0.183529156842907
12	4.4	1276	0.0285653228996865	0.0289085	2.63279202807532	0.0737329248460317	-0.116085870223683	0.173216516023056
12	4.45	1276	0.0150293477272727	-0.0104273	2.65407702708029	0.074329024049936	-0.130791288507769	0.160849983962314
12	4.5	1276	0.00259167264890282	-0.026802	2.67545245620819	0.0749276558038431	-0.144403375121081	0.149586720418886
12	4.55	1276	-0.00603470288401254	-0.0447535	2.69472666450125	0.0754674416040067	-0.154088716647652	0.142019310879627
12	4.6	1276	-0.00966395761755486	-0.053841	2.70856108955955	0.0758548830016689	-0.158478064115265	0.139150148880155
12	4.65	1276	-0.00827097225705329	-0.0446275	2.71496659277892	0.0760342729733941	-0.157437010724078	0.140895066209971
12	4.7	1276	-0.00232615602194358	-0.0244475	2.71360925115694	0.0759962598045846	-0.151417619253628	0.146765307209741
12	4.75	1276	0.00758518040752351	0.0037648	2.70542225433745	0.0757669780326979	-0.141056471807792	0.156226832622839
12	4.8	1276	0.0209462410478056	0.00362345	2.69197932168687	0.075390500615467	-0.126956827858898	0.168849309954509
12	4.85	1276	0.0366305314263323	0.019239	2.67494385961119	0.0749134122501313	-0.110336572964991	0.183597635817655
12	4.9	1276	0.0527051924373041	0.0163304	2.65546176765156	0.074367804542806	-0.0931915243896206	0.198601909264229
12	4.95	1276	0.06688613330721	0.0400055	2.63359255830467	0.0737553441767682	-0.0778090426494299	0.21158130926385
13	-5	1592	0.00725557128768844	0.0290025	1.31119085992596	0.0328723553773329	-0.05722211256015	0.0717332551355269
13	-4.95	1592	0.0126359961055276	0.053464	1.24257496389257	0.0311521129718366	-0.0484675076846287	0.073739499895684
13	-4.9	1592	0.0191790476130653	0.0532845	1.17821620982696	0.0295385997145777	-0.0387596206643438	0.0771177158904744
13	-4.85	1592	0.0253457741834171	0.059136	1.11657051050391	0.0279931043961113	-0.0295614727860712	0.0802530211529054
13	-4.8	1592	0.0290537283919598	0.077262	1.06044342002554	0.0265859639706474	-0.0230934743263296	0.0812009311102492
13	-4.75	1592	0.0286971742462312	0.0640675	1.0173663414635	0.025505995311326	-0.021331717295935	0.0787260657883973
13	-4.7	1592	0.0239452730527638	0.0293675	0.992567495733056	0.0248842731084693	-0.0248641376467056	0.0727546837522332
13	-4.65	1592	0.0158025452135678	0.035984	0.982507488887644	0.024632062594937	-0.0325121656212898	0.0641172560484255
13	-4.6	1592	0.00646017740577889	0.00200455	0.978429344372767	0.0245298210221268	-0.0416539910665955	0.0545743458781532
13	-4.55	1592	-0.00211328666457286	0.0147575	0.973495087831897	0.0244061161981445	-0.0499848135483044	0.0457582402191587
13	-4.5	1592	-0.00873899698492462	-0.013391	0.964432686988803	0.0241789162761569	-0.0561648811828184	0.0386868872129691
13	-4.45	1592	-0.0134703127072864	0.0037412	0.952099672321825	0.0238697200688026	-0.060289722100564	0.0333490966859911
13	-4.4	1592	-0.016583022870603	0.014324	0.940944383727502	0.0235900501731247	-0.0628538720250936	0.0296878262838876
13	-4.35	1592	-0.0178959348021357	-0.015744	0.935979471313468	0.0234655767876858	-0.0639226348683827	0.0281307652641113
13	-4.3	1592	-0.0167946370163317	0.001209635	0.938353876412977	0.0235251045731718	-0.0629380982239288	0.0293488241912655
13	-4.25	1592	-0.01309573209799	-0.0233865	0.944916276521931	0.0236896279504336	-0.059561898696877	0.0333704345008971
13	-4.2	1592	-0.00825588160175879	-0.028285	0.95049261800138	0.023829430235837	-0.0549962642541042	0.0384845010505866
13	-4.15	1592	-0.00480822688442211	-0.014552	0.951436219354292	0.0238530868978498	-0.0515950110421249	0.0419785572732807
13	-4.1	1592	-0.00492081795854271	0.0076778	0.94880468893927	0.0237871128237216	-0.0515781968623488	0.0417365609452634
13	-4.05	1592	-0.00854139068718593	0.0046712	0.945374702551119	0.0237011209708673	-0.0550301003417646	0.0379473189673927
13	-4	1592	-0.0134151169082915	-0.0082853	0.941577913934974	0.0236059331622141	-0.059717119849522	0.0328868860329391
13	-3.95	1592	-0.0169625668718593	-0.017406	0.936031434042422	0.0234668795250254	-0.0629918222002819	0.0290666884565633
13	-3.9	1592	-0.0181599501884422	-0.0275425	0.92825174787863	0.0232718380431814	-0.0638066402014441	0.0274867398245597
13	-3.85	1592	-0.0178301235678392	-0.033092	0.920180844514025	0.0230694955683167	-0.0630799276877081	0.0274196805520297
13	-3.8	1592	-0.0171017206532663	-0.0126695	0.915718874222302	0.0229576312489445	-0.0621321078151614	0.0279286665086287
13	-3.75	1592	-0.0161460134045226	-0.0031349	0.916446654011568	0.0229758771325915	-0.0612121890672357	0.0289201622581905
13	-3.7	1592	-0.0139830871859296	-0.0376695	0.919920151631103	0.0230629598385815	-0.0592200717584694	0.0312538973866101
13	-3.65	1592	-0.00940764265075377	-0.0183425	0.92365720892993	0.0231566501466419	-0.0548283966548838	0.0360131113533763
13	-3.6	1592	-0.0025982868718593	0.0237255	0.928170107691608	0.0232697912738491	-0.0482409622365526	0.043044388492834
13	-3.55	1592	0.00494650057160804	0.01149115	0.934969534633463	0.0234402570585233	-0.0410305359559812	0.0509235370991973
13	-3.5	1592	0.0108240225502513	0.0245735	0.944847952383213	0.0236879150225621	-0.0356387842157159	0.0572868293162185
13	-3.45	1592	0.0130940280527638	0.027034	0.957236917863188	0.0239985139509578	-0.0339780048936427	0.0601660609991703
13	-3.4	1592	0.0114975274937186	0.041516	0.970305975832883	0.0243261632132864	-0.0362171751155977	0.0592122301030349
13	-3.35	1592	0.00735488121859296	0.0288985	0.98288794441656	0.0246416008473258	-0.040978538480139	0.0556883009173249
13	-3.3	1592	0.00304900461683417	0.00693615	0.995639787593026	0.0249612973411196	-0.0459114857380003	0.0520094949716686
13	-3.25	1592	0.000668027826633165	-0.01179	1.0101447444998	0.0253249454664575	-0.0490057423826034	0.0503417980358698
13	-3.2	1592	0.0011631469660804	0.0305765	1.03049493712541	0.0258351372199479	-0.0495113419992575	0.0518376359314183
13	-3.15	1592	0.00375734616834171	0.0305	1.06468849642808	0.0266923906277978	-0.0485986077718774	0.0561133001085608
13	-3.1	1592	0.00678706136934673	0.0172465	1.11922993679292	0.0280597778368316	-0.0482509626309464	0.0618250853696398
13	-3.05	1592	0.00844610141331659	-0.0111805	1.19282042197546	0.029904736229424	-0.0502107275854165	0.0671029304120497
13	-3	1592	0.00823492839761307	-0.0285555	1.2786149417043	0.0320556572189993	-0.0546408378192042	0.0711106946144303
13	-2.95	1592	0.00682776576633166	-0.00380205	1.36907422697422	0.0343235267286602	-0.0604963270633361	0.0741518585959994
13	-2.9	1592	0.00478428295226131	0.0174475	1.45753793536223	0.0365413659075359	-0.0668900041899047	0.0764585700944273
13	-2.85	1592	0.00127620465452261	0.034513	1.53930826918248	0.0385913980995038	-0.0744191307524946	0.0769715400615398
13	-2.8	1592	-0.0050814536218593	0.017742	1.61357054974278	0.0404531988123668	-0.0844286295001084	0.0742657222563898
13	-2.75	1592	-0.0147928163505025	0.0199555	1.68290680354981	0.0421915010270468	-0.0975495958103502	0.0679639631093452
13	-2.7	1592	-0.0266971234296482	-0.01016055	1.74887301781883	0.0438453142930049	-0.112697785102431	0.0593035382431344
13	-2.65	1592	-0.0382394358668342	-0.0345735	1.80934322310007	0.045361339258171	-0.12721371404161	0.0507348423079413
13	-2.6	1592	-0.0473188222550251	-0.021907	1.86073720717017	0.0466498178162847	-0.138820394630692	0.0441827501206418
13	-2.55	1592	-0.053599777701005	0.00043465	1.9001322254643	0.0476374749766878	-0.147038596294886	0.0398390408928758
13	-2.5	1592	-0.0583324084943467	-0.0180725	1.92589573752033	0.048283381953283	-0.153038145304278	0.0363733283155844
13	-2.45	1592	-0.0631722461683417	-0.0263925	1.93902380338252	0.0486125105795025	-0.158523554348595	0.0321790620119112
13	-2.4	1592	-0.0694005400753769	-0.0406635	1.94318613214705	0.0487168627028485	-0.164956530370456	0.0261554502197023
13	-2.35	1592	-0.0780313297298995	-0.039771	1.94201542421163	0.0486875123401572	-0.17352975057537	0.0174670911155706
13	-2.3	1592	-0.0900546138190955	-0.032804	1.93752057812969	0.0485748238046526	-0.185332001042784	0.00522277340459305
13	-2.25	1592	-0.105575371287688	-0.0504825	1.93096315990783	0.0484104253263421	-0.200530298103904	-0.0106204444714729
13	-2.2	1592	-0.122688897298995	-0.126055	1.92322564477019	0.0482164410978702	-0.217263332555926	-0.0281144620420639
13	-2.15	1592	-0.13733886419598	-0.11701	1.91425248487226	0.0479914785008619	-0.231472045181929	-0.0432056832100309
13	-2.1	1592	-0.145752651758794	-0.13997	1.90358041667844	0.0477239232356443	-0.239361034822461	-0.0521442686951266
13	-2.05	1592	-0.146660856658291	-0.143455	1.89094629827068	0.0474071781736762	-0.239647958169983	-0.0536737551466003
13	-2	1592	-0.14208824968593	-0.11288	1.87649341454888	0.0470448355548777	-0.234364632037058	-0.0498118673348008
13	-1.95	1592	-0.13473635031407	-0.112765	1.86145655921352	0.0466678524111962	-0.226273296756964	-0.0431994038711766
13	-1.9	1592	-0.12589422281407	-0.130705	1.84751921201506	0.0463184346077873	-0.216745801555125	-0.0350426440730157
13	-1.85	1592	-0.11478039576005	-0.124395	1.83658997593219	0.0460444319865829	-0.205094530372727	-0.0244662611473735
13	-1.8	1592	-0.10053387376696	-0.108595	1.83121259249468	0.0459096177007605	-0.190583576068667	-0.0104841714652522
13	-1.75	1592	-0.084709783548995	-0.107805	1.83437280978785	0.045988846277702	-0.17491488923075	0.00549532213275973
13	-1.7	1592	-0.0710022349874372	-0.092632	1.84766578879817	0.0463221093772291	-0.161861021627639	0.0198565516527644
13	-1.65	1592	-0.062434045540201	-0.0690685	1.86800455646758	0.0468320147000924	-0.154292989115387	0.0294248980349848
13	-1.6	1592	-0.058791648919598	-0.0579615	1.88828039938967	0.0473403424611229	-0.151647655111398	0.0340643572722024
13	-1.55	1592	-0.0563161739321608	-0.048749	1.9011257143744	0.047662382350217	-0.149803847247204	0.037171499382882
13	-1.5	1592	-0.0504614346105528	-0.0354125	1.90305708098237	0.0477108028902327	-0.144044082691931	0.0431212134708259
13	-1.45	1592	-0.0390424479396985	-0.0210575	1.89753380055277	0.0475723308777442	-0.132353489239618	0.0542685933602214
13	-1.4	1592	-0.023329353580402	-0.0201745	1.89284683155557	0.0474548257034577	-0.116409913632746	0.0697512064719419
13	-1.35	1592	-0.00631675236180904	-0.0097554	1.89557051911542	0.0475231102134711	-0.0995312494867421	0.086897744763124
13	-1.3	1592	0.00979671170854272	0.00096319	1.90561750504932	0.0477749942848022	-0.0839118449789365	0.103505268396022
13	-1.25	1592	0.0247256581658291	0.00788575	1.91778909104073	0.0480801433767033	-0.0695814350867428	0.119032751418401
13	-1.2	1592	0.0395189511306533	0.029535	1.92706207132776	0.0483126226539151	-0.0552441400315656	0.134282042292872
13	-1.15	1592	0.055231374428392	0.065245	1.93187402179298	0.0484332611899095	-0.0397683439330169	0.150231092789801
13	-1.1	1592	0.0719260282537688	0.071138	1.93316250424494	0.048465564231635	-0.0231370511077203	0.166989107615258
13	-1.05	1592	0.0883532957914573	0.102945	1.93256035086333	0.0484504678787265	-0.00668017273567209	0.183386764318587
13	-1	1592	0.102460200690955	0.12303	1.93172619394037	0.0484295550553916	0.00746775174991446	0.197452649631995
13	-0.95	1592	0.112728488505025	0.13377	1.93316712990831	0.0484656801998398	0.0176651816769868	0.207791795333063
13	-0.9	1592	0.119294843109296	0.12332	1.93831972317026	0.0485948588587203	0.0239781580054524	0.214611528213141
13	-0.85	1592	0.123790755389447	0.121635	1.94596128412963	0.0487864374573601	0.028098297263764	0.219483213515131
13	-0.8	1592	0.128999236934673	0.11203	1.95344260584077	0.0489739987602162	0.0329388855367001	0.225059588332647
13	-0.75	1592	0.137147819038945	0.0852115	1.95996249785943	0.049137456433702	0.0407668525809143	0.233528785496975
13	-0.7	1592	0.149334266834171	0.10633	1.96695663788872	0.0493128037943561	0.0526093642159833	0.246059169452358
13	-0.649999999999999	1592	0.164973397732412	0.117255	1.97638541109594	0.0495491888951928	0.0677848361027805	0.262161959362044
13	-0.6	1592	0.182763561111809	0.143605	1.98853449866574	0.0498537739379283	0.0849775692747935	0.280549552948825
13	-0.55	1592	0.201573349855528	0.17964	2.00223705368046	0.0501973053579436	0.103113536199622	0.300033163511433
13	-0.5	1592	0.220895153592965	0.20722	2.01641786482278	0.0505528269510664	0.121737999919305	0.320052307266624
13	-0.45	1592	0.240142209390704	0.19809	2.03136005838768	0.0509274368663689	0.140250274792225	0.340034143989182
13	-0.399999999999999	1592	0.257666823103015	0.204695	2.04630748881139	0.051302178072919	0.157039850057691	0.358293796148339
13	-0.35	1592	0.270739988819096	0.231945	2.05820025274186	0.0516003369255236	0.169528190256586	0.371951787381605
13	-0.3	1592	0.27606704830402	0.218735	2.06454920814875	0.0517595091137907	0.174543040472821	0.377591056135219
13	-0.25	1592	0.270185197738693	0.19649	2.06561968996124	0.0517863467463891	0.168608549067796	0.37176184640959
13	-0.2	1592	0.248484668153266	0.172595	2.06402130469869	0.0517462742519977	0.146986619923217	0.349982716383316
13	-0.149999999999999	1592	0.204005538630653	0.13118	2.06284596350591	0.0517168077307159	0.102565287690196	0.305445789571111
13	-0.0999999999999996	1592	0.129222615766332	0.1002945	2.06721343401105	0.0518263028827437	0.0275675948857747	0.230877636646889
13	-0.0499999999999998	1592	0.0206834390640703	0.0137755	2.08642561788815	0.0523079640621224	-0.0819163391023359	0.123283217230477
13	0	1592	-0.115746792420854	-0.105815	2.12883329894378	0.053371150517272	-0.220431964205684	-0.0110616206360247
13	0.0499999999999998	1592	-0.2639494875	-0.246495	2.19358328371886	0.0549944721672747	-0.371818733529914	-0.156080241470086
13	0.100000000000001	1592	-0.402422628542714	-0.34424	2.26874881588361	0.0568789179493217	-0.513988132354235	-0.290857124731193
13	0.15	1592	-0.512119797173367	-0.42874	2.33847492901931	0.0586269941753917	-0.627114075861305	-0.397125518485428
13	0.2	1592	-0.583049738787688	-0.49784	2.39020333559685	0.0599238569099412	-0.700587756871009	-0.465511720704368
13	0.25	1592	-0.614582124453518	-0.54906	2.41678745322355	0.0605903369691959	-0.733427413952538	-0.495736834954497
13	0.3	1592	-0.611881709610553	-0.552005	2.4153076679198	0.0605532378481802	-0.73065423081024	-0.493109188410865
13	0.350000000000001	1592	-0.58087477468593	-0.534465	2.38620955577514	0.0598237304114957	-0.698216399032402	-0.463533150339457
13	0.4	1592	-0.52722355464196	-0.508425	2.33410050656224	0.0585173247336845	-0.642002721528234	-0.412444387755685
13	0.45	1592	-0.458814869773869	-0.47844	2.27013199582729	0.0569135951149801	-0.570448391325476	-0.347181348222263
13	0.5	1592	-0.388364869158291	-0.41836	2.21018210126814	0.0554106146572812	-0.497050360437391	-0.279679377879192
13	0.55	1592	-0.330987958812814	-0.359855	2.1678991213426	0.0543505545355966	-0.437594188639514	-0.224381728986114
13	0.600000000000001	1592	-0.298376238379397	-0.31697	2.1459811174342	0.0538010567960534	-0.403904652481648	-0.192847824277146
13	0.65	1592	-0.292825352763819	-0.31388	2.13715701312579	0.0535798311136773	-0.397919842389301	-0.187730863138337
13	0.7	1592	-0.306220116645729	-0.318605	2.13376079743935	0.0534946859129326	-0.411147597692976	-0.201292635598481
13	0.75	1592	-0.324272363366834	-0.335345	2.13402831027008	0.0535013926229232	-0.429212999331686	-0.219331727401983
13	0.8	1592	-0.333685857072864	-0.32867	2.13937446013315	0.0536354238639657	-0.43888938944068	-0.228482324705048
13	0.850000000000001	1592	-0.32784117633794	-0.290585	2.14964418044226	0.0538928920220688	-0.433549721209682	-0.222132631466198
13	0.9	1592	-0.307738774695534	-0.28392	2.16233120979428	0.0542109635937131	-0.414071203009824	-0.201406346381244
13	0.95	1592	-0.278545446105528	-0.212985	2.17515948100184	0.0545325761849079	-0.385508703416965	-0.171582188794091
13	1	1592	-0.245142912853643	-0.19573	2.18774910002851	0.054848205620224	-0.352725263464291	-0.137560562242995
13	1.05	1592	-0.209923637236181	-0.19329	2.20194629003742	0.0552041378415321	-0.318204133293765	-0.101643141178597
13	1.1	1592	-0.173484167839196	-0.142355	2.21975186386581	0.0556505344482146	-0.282640251269393	-0.0643280844089993
13	1.15	1592	-0.136601992964824	-0.10549	2.24096528544151	0.0561823678785094	-0.246801244351337	-0.0264027415783117
13	1.2	1592	-0.100854927374372	-0.0907565	2.26477995204083	0.0567794161096799	-0.212225262689901	0.0105154079411574
13	1.25	1592	-0.0676747032035176	-0.043683	2.29145374045069	0.057448144270215	-0.180356719486844	0.0450073130798093
13	1.3	1592	-0.0369938635678392	-0.046303	2.32194872936178	0.0582126722602665	-0.151175467984402	0.0771877408487237
13	1.35	1592	-0.00735018184673366	-0.036903	2.35652440308699	0.059079505509981	-0.123232041677985	0.108531677984518
13	1.4	1592	0.0224411009359297	-0.005346	2.39312376857005	0.0599970739475861	-0.0952405291566722	0.140122731028532
13	1.45	1592	0.05218802834799	0.033389	2.42777715799473	0.060865855577334	-0.0671976788213133	0.171573735517293
13	1.5	1592	0.0804644209798995	0.047736	2.45676184304333	0.0615925193274699	-0.0403466052761297	0.201275447235929
13	1.55	1592	0.106601252600503	0.10243	2.47868820987347	0.0621422267305666	-0.0152880006258435	0.228490505826849
13	1.6	1592	0.131545385929648	0.119615	2.49419086629117	0.0625308877917672	0.00889379107184916	0.254196980787447
13	1.65	1592	0.157531899265075	0.145235	2.50505897686387	0.0628033579591128	0.034345866119955	0.280717932410196
13	1.7	1592	0.185787530213568	0.19642	2.51313501876713	0.0630058292602788	0.0622043584881727	0.309370701938963
13	1.75	1592	0.214790542022613	0.19097	2.51915650727507	0.0631567916534612	0.0909112641816446	0.338669819863582
13	1.8	1592	0.24074369040201	0.21586	2.52153881655306	0.0632165176015276	0.116747262732478	0.364740118071542
13	1.85	1592	0.259512443633166	0.241445	2.51714115343773	0.0631062655023288	0.135732270622422	0.383292616643909
13	1.9	1592	0.269356620665829	0.242305	2.50397809779122	0.0627762596608542	0.146223739644671	0.392489501686988
13	1.95	1592	0.271238399057789	0.24476	2.48319741104026	0.0622552751568125	0.149127406299751	0.393349391815827
13	2	1592	0.267938988756281	0.180015	2.4613420660729	0.0617073483151764	0.146902730475321	0.388975247037242
13	2.05	1592	0.261931133228643	0.13774	2.4464242691775	0.0613333500392732	0.141628456168636	0.38223381028865
13	2.1	1592	0.254129918341709	0.124825	2.44185765836584	0.0612188623181803	0.134051803927133	0.374208032756285
13	2.15	1592	0.243831928172111	0.168045	2.44320672476151	0.0612526842363627	0.123687473547876	0.363976382796345
13	2.2	1592	0.22979587968593	0.16272	2.44295227264539	0.0612463049664615	0.10966393771992	0.349927821651939
13	2.25	1592	0.211147317211055	0.18419	2.43690831046169	0.0610947791445067	0.0913125865014536	0.330982047920657
13	2.3	1592	0.188075757914573	0.159435	2.4274164942203	0.0608568135163137	0.0687077863515293	0.307443729477616
13	2.35	1592	0.161225294346734	0.12168	2.4190615404429	0.0606473497241795	0.0422681768284267	0.280182411865041
13	2.4	1592	0.131283949177136	0.078638	2.41537052392935	0.0605548136867149	0.012508337039252	0.250059561315019
13	2.45	1592	0.0983777602386935	0.0121205	2.41868011545775	0.0606377871669309	-0.0205606007428222	0.217316121220209
13	2.5	1592	0.0625524751256281	-0.0425565	2.43042436485458	0.0609322226695049	-0.0569634081852315	0.182068358436488
13	2.55	1592	0.0246218848555276	-0.0881605	2.44845694257276	0.0613843104022968	-0.0957807487222918	0.145024518433347
13	2.6	1592	-0.0133016587374372	-0.080685	2.46475840934503	0.0617929981267828	-0.134505915368714	0.107902597893839
13	2.65	1592	-0.0479633798366834	-0.0907495	2.47123486189616	0.0619553667462964	-0.169486115396398	0.073559355723031
13	2.7	1592	-0.076069541959799	-0.12548	2.4676623618276	0.0618658019884656	-0.197416600173822	0.0452775162542237
13	2.75	1592	-0.0957194363065327	-0.133995	2.46124103026858	0.0617048152858771	-0.216750726161579	0.0253118535485132
13	2.8	1592	-0.107060750188442	-0.125515	2.45934976684158	0.0616574001570923	-0.227999037347201	0.0138775369703169
13	2.85	1592	-0.111688840408291	-0.136885	2.46263697785453	0.0617398125441221	-0.232788775850998	0.00941109503441485
13	2.9	1592	-0.111390418247487	-0.13285	2.46680584720955	0.0618443286440648	-0.232695357437925	0.00991452094295037
13	2.95	1592	-0.107526163178392	-0.12692	2.46857832767684	0.0618887658115289	-0.228918263924549	0.0138659375677652
13	3	1592	-0.101460970288945	-0.103365	2.46879783510865	0.0618942689968601	-0.222863865291852	0.0199419247139629
13	3.05	1592	-0.0948420864761307	-0.0792235	2.47087320354994	0.0619462997507541	-0.216347037521614	0.0266628645693524
13	3.1	1592	-0.0898339190954774	-0.0769	2.47687046091143	0.0620966546543014	-0.211633784692249	0.031965946501294
13	3.15	1592	-0.0884161912751256	-0.0551015	2.4856730077474	0.0623173398776821	-0.210648921262042	0.0338165387117906
13	3.2	1592	-0.0913242073994975	-0.0650515	2.49409497276292	0.0625284836824682	-0.21397108670231	0.0313226719033151
13	3.25	1592	-0.0976758193467337	-0.049714	2.49806166373286	0.0626279310468615	-0.220517760294727	0.0251661216012592
13	3.3	1592	-0.105653443222362	-0.0515185	2.49606489703893	0.0625778708867622	-0.228397193361111	0.0170903069163871
13	3.35	1592	-0.113284684534548	-0.0607955	2.49074957300688	0.0624446124681236	-0.235767054127595	0.00919768505849905
13	3.4	1592	-0.118994465069095	-0.074208	2.48685437298561	0.0623469574254609	-0.241285288577456	0.00329635843926467
13	3.45	1592	-0.121815362751256	-0.0651705	2.48861936198788	0.0623912067773234	-0.244192979423268	0.000562253920754943
13	3.5	1592	-0.121314700414573	-0.042727	2.49778797187968	0.0626210694250056	-0.24414318259213	0.00151378176298414
13	3.55	1592	-0.118125388245603	-0.0816575	2.5122988668945	0.0629848664223375	-0.241667442283451	0.00541666579224537
13	3.6	1592	-0.113678301633166	-0.0975485	2.52841389206045	0.0633888799419253	-0.238012810476495	0.0106562072101632
13	3.65	1592	-0.109312977506281	-0.0678135	2.54338583212971	0.0637642356202532	-0.234383730055907	0.0157577750433445
13	3.7	1592	-0.105414283875628	-0.091668	2.55629145548554	0.0640877874770307	-0.231119669206818	0.0202911014555617
13	3.75	1592	-0.101458118090452	-0.12706	2.56753237354253	0.0643696041556169	-0.227716274480982	0.0248000383000777
13	3.8	1592	-0.096890142839196	-0.073478	2.5779092156342	0.0646297579222097	-0.223658579436959	0.0298782937585675
13	3.85	1592	-0.0919251880025126	-0.064846	2.58724936990699	0.064863921292256	-0.219152925784182	0.0353025497791568
13	3.9	1592	-0.0876273652638191	-0.0599045	2.59449185219337	0.0650454947449152	-0.215211251412143	0.0399565208845047
13	3.95	1592	-0.0848237959798995	-0.044375	2.59773604530176	0.065126828646814	-0.21256721501087	0.0429196230510713
13	4	1592	-0.0834699185301507	-0.0504195	2.59549018182335	0.0650705234782472	-0.211102897441569	0.0441630603812675
13	4.05	1592	-0.0821320992462312	-0.050964	2.58813929795546	0.0648862323317574	-0.209403599153698	0.0451394006612359
13	4.1	1592	-0.0791295436494975	-0.0467105	2.57913574873857	0.0646605078559693	-0.205958294894159	0.047699207595164
13	4.15	1592	-0.0731734935929648	-0.0907985	2.57464926058174	0.0645480288587501	-0.199781622216005	0.0534346350300752
13	4.2	1592	-0.0638561420226131	-0.130695	2.57890411131174	0.0646547005642576	-0.190673502519191	0.0629612184739653
13	4.25	1592	-0.0517169658982412	-0.11098	2.58918888165822	0.0649125460359861	-0.179040078982879	0.0756061471863969
13	4.3	1592	-0.0376343911997487	-0.101113	2.59703956762952	0.0651093675263516	-0.165343561008482	0.090074778608984
13	4.35	1592	-0.0231563622487437	-0.095686	2.59671354440817	0.0651011939251459	-0.150849499897067	0.10453677539958
13	4.4	1592	-0.0101103194221106	-0.0929805	2.58962238121477	0.0649234141345325	-0.137454749805557	0.117234110961336
13	4.45	1592	0.00014404604271357	-0.0179445	2.58061744444271	0.0646976548718892	-0.126757567445036	0.127045659530463
13	4.5	1592	0.0073431926758794	-0.034807	2.57370775370737	0.0645244247065931	-0.119218637437583	0.133905022789342
13	4.55	1592	0.0121044420791457	-0.012485	2.57097082290999	0.0644558081805294	-0.114322799726802	0.138531683885093
13	4.6	1592	0.0146092423994975	0.0327745	2.57389452299699	0.0645291071267117	-0.111961772075736	0.141180256874731
13	4.65	1592	0.0142159123743719	-0.017492	2.58280210500128	0.0647524256458893	-0.11279313158526	0.141224956334004
13	4.7	1592	0.00963340942211055	-0.026849	2.59582857950656	0.0650790073147666	-0.118016210162683	0.137283029006904
13	4.75	1592	0.000306206658291457	0.0332415	2.60972155095569	0.0654273125910472	-0.128026598455156	0.128639011771739
13	4.8	1592	-0.0128457178957286	-0.017992	2.62253269482927	0.0657484957895223	-0.141808509771329	0.116117073979872
13	4.85	1592	-0.0274026780778894	-0.0275865	2.6338522175646	0.0660322831353849	-0.156922106390292	0.102116750234513
13	4.9	1592	-0.0409277998743719	-0.0746585	2.64309466329471	0.0662639968926125	-0.170901724562536	0.0890461248137919
13	4.95	1592	-0.0520429083354271	-0.0296705	2.64751337720063	0.0663747767479833	-0.182234122852972	0.078148306182118
14	-5	675	0.0166791252888889	0.051915	1.36312096046172	0.0525054575777149	-0.0864148101670349	0.119773060744813
14	-4.95	675	0.0102605148148148	0.0014167	1.25563111188352	0.0483651033111016	-0.0847038768713952	0.105224906501025
14	-4.9	675	0.00922685263703704	0.018612	1.16452424423564	0.044855797891351	-0.0788470533143634	0.0973007585884375
14	-4.85	675	0.0147989137777778	0.0081496	1.09329551138322	0.0421121696150822	-0.0678879057738889	0.0974857333294445
14	-4.8	675	0.0241769216888889	0.035847	1.04030058531969	0.0400708813340184	-0.0545018489474162	0.102855692325194
14	-4.75	675	0.0329091059259259	0.074659	1.00263886932794	0.0386202062371887	-0.0429212788148993	0.108739490666751
14	-4.7	675	0.0380670565925926	0.074492	0.97784388707752	0.0376651392061244	-0.0358880636824218	0.112022176867607
14	-4.65	675	0.0397266940740741	0.045438	0.962582054563939	0.0370772753827051	-0.0330741615232397	0.112527549671388
14	-4.6	675	0.0398425666666667	0.050833	0.95391510361296	0.0367434369056483	-0.0323028004539406	0.111987933787274
14	-4.55	675	0.0400953739259259	0.0022073	0.948351433417462	0.0365291323370154	-0.0316292083394338	0.111819956191286
14	-4.5	675	0.0401265542222222	0.024297	0.942517300842875	0.0363044099467926	-0.0311567879004563	0.111409896344901
14	-4.45	675	0.0377361724148148	0.034626	0.934575044479925	0.0359984856622779	-0.0329464904661778	0.108418835295807
14	-4.4	675	0.0306592099259259	0.059175	0.926378116427747	0.0356827517908206	-0.0394035126885317	0.100721932540384
14	-4.35	675	0.0188205807407407	0.047265	0.921350698200692	0.0354891028762322	-0.0508619141864877	0.0885030756679692
14	-4.3	675	0.00404851253333333	-0.049568	0.921787001477357	0.0355059086505167	-0.0656669803619026	0.0737640054285693
14	-4.25	675	-0.0112773776296296	-0.050974	0.926600482422177	0.0356913170088944	-0.0813569179632349	0.0588021627039756
14	-4.2	675	-0.0254973054814815	-0.056225	0.931152648064218	0.035866659877897	-0.0959211297667665	0.0449265188038036
14	-4.15	675	-0.0371189361481482	-0.025972	0.93132941607728	0.0358734687273536	-0.107556129540547	0.0333182572442506
14	-4.1	675	-0.0445194245925926	-0.045277	0.926885174883364	0.0357022829527666	-0.114620496446195	0.0255816472610096
14	-4.05	675	-0.0458827635555556	-0.046943	0.919425997266057	0.0354149661662817	-0.115419691801849	0.023654164690738
14	-4	675	-0.041522140637037	-0.0101	0.912456439650316	0.0351465088375904	-0.11053195563085	0.0274876743567759
14	-3.95	675	-0.0340083094814815	-0.026107	0.911786793045423	0.0351207150141329	-0.102967478563548	0.0349508596005851
14	-3.9	675	-0.0270719750414815	-0.032085	0.920326494428235	0.035449652020963	-0.0966770086129873	0.0425330585300243
14	-3.85	675	-0.0244972730074074	-0.025	0.933525085810668	0.0359580427654507	-0.0951005266691015	0.0461059806542867
14	-3.8	675	-0.0273303451851852	-0.0031831	0.944849586343522	0.0363942462276256	-0.098790079937603	0.0441293895672326
14	-3.75	675	-0.0335264043555556	0.0012967	0.952120578671786	0.0366743143876151	-0.105536050110396	0.0384832413992847
14	-3.7	675	-0.0392609864	0.0050159	0.955149126136174	0.0367909696772231	-0.111499683637339	0.0329777108373389
14	-3.65	675	-0.041853608	0.010978	0.952247835776269	0.0366792161481298	-0.113872878312085	0.0301656623120853
14	-3.6	675	-0.040227835037037	0.025021	0.942282973052304	0.0362953839775471	-0.111493454760297	0.0310377846862233
14	-3.55	675	-0.0354493825185185	-0.0030624	0.929545895880043	0.0358047700962187	-0.105751686842792	0.0348529218057552
14	-3.5	675	-0.0287529269777778	-0.0023558	0.922242871006605	0.0355234680886907	-0.0985028976524537	0.0409970436968981
14	-3.45	675	-0.0208470422074074	-0.043198	0.926494876368132	0.035687249215682	-0.0909185954701399	0.049224511055325
14	-3.4	675	-0.0121396128888889	-0.048144	0.943851019475732	0.0363557828690272	-0.0835238252253199	0.0592445994475421
14	-3.35	675	-0.00234825645925926	-0.027289	0.972662406888604	0.0374655560464929	-0.07591149721686	0.0712149842983414
14	-3.3	675	0.00835906607407407	-0.047072	1.00770834943282	0.0388154753147749	-0.067854727527657	0.0845728596758052
14	-3.25	675	0.0185856082962963	-0.0061034	1.04090553763745	0.0400941832266445	-0.0601389153707455	0.0973101319633381
14	-3.2	675	0.0269581364444444	0.0091853	1.07043546525164	0.0412316335385337	-0.0539997594175669	0.107916032306456
14	-3.15	675	0.0326315438518519	0.0056502	1.1070362202731	0.0426414419457352	-0.051094496573458	0.116357584277162
14	-3.1	675	0.0365775268148148	0.027352	1.16536190753344	0.0448880634760074	-0.0515597322860575	0.124714785915687
14	-3.05	675	0.0404247324444444	0.0392	1.24888363535698	0.0481052002263446	-0.0540293421608207	0.13487880704971
14	-3	675	0.0450172392592593	0.045053	1.34727087869843	0.051894935239812	-0.0568779417547096	0.146912420273228
14	-2.95	675	0.04942308748	0.045549	1.44664659345648	0.0557227447496271	-0.0599879588315594	0.158834133791559
14	-2.9	675	0.0521977357037037	0.0060602	1.53997663814295	0.0593176837492828	-0.0642719370115951	0.168667408419002
14	-2.85	675	0.0525925706666667	-0.0058925	1.62675367198211	0.0626602102022681	-0.0704401189672781	0.175625260300611
14	-2.8	675	0.0512279391111111	-0.037139	1.70407982944311	0.0656387024989757	-0.0776529900537098	0.180108868275932
14	-2.75	675	0.0488580177777778	-0.046973	1.76559870423702	0.0680083210173694	-0.0846756334060611	0.182391668961617
14	-2.7	675	0.0452939186666667	0.0029578	1.8097472461913	0.0697088593143619	-0.0915787222816359	0.182166559614969
14	-2.65	675	0.0387203290814815	-0.046597	1.84330454062432	0.0710014379998799	-0.100690277056045	0.178130935219008
14	-2.6	675	0.0271818484888889	-0.064422	1.87576852665874	0.0722519040193858	-0.114684035043639	0.169047732021416
14	-2.55	675	0.0107245595555556	-0.044355	1.91284272762434	0.0736799488829669	-0.133945275638117	0.155394394749228
14	-2.5	675	-0.0087128397037037	-0.044001	1.95667597380384	0.0753683424404922	-0.156697818588602	0.139272139181195
14	-2.45	675	-0.0291023274074074	-0.065927	2.00847658144279	0.0773636272947177	-0.181005027943874	0.122800373129059
14	-2.4	675	-0.0503724248888889	-0.058369	2.06605907464789	0.0795816220595958	-0.206630135736302	0.105885285958524
14	-2.35	675	-0.0747617281925926	-0.010106	2.12371578465445	0.0818024755488524	-0.235380062427386	0.0858566060422007
14	-2.3	675	-0.104632461185185	-0.044324	2.17447365459757	0.0837575956477546	-0.269089653980281	0.0598247316099105
14	-2.25	675	-0.139719579703704	-0.070739	2.21549282273469	0.0853375949691407	-0.307279085202546	0.0278399257951389
14	-2.2	675	-0.175775031851852	-0.08181	2.2492752836833	0.0866388467447771	-0.345889532064735	-0.00566053163896832
14	-2.15	675	-0.206505651851852	-0.099326	2.28011522064114	0.0878267567312032	-0.37895260132083	-0.0340587023828735
14	-2.1	675	-0.226785373777778	-0.12218	2.30885729173663	0.0889338599438842	-0.401406109219048	-0.052164638336508
14	-2.05	675	-0.235015725481481	-0.12851	2.33176502625063	0.0898162329082899	-0.411368991323155	-0.0586624596398081
14	-2	675	-0.233708026281481	-0.10267	2.34473711876705	0.0903158992424385	-0.411042381921791	-0.056373670641172
14	-1.95	675	-0.227672929201481	-0.070932	2.3480996192786	0.0904454179227945	-0.405261593462056	-0.0500842649409073
14	-1.9	675	-0.220952917111111	-0.068047	2.34631402051242	0.0903766392281755	-0.398406535099718	-0.043499299122504
14	-1.85	675	-0.215182498074074	-0.08508	2.34414929346299	0.090293257057731	-0.39247239601348	-0.0378926001346686
14	-1.8	675	-0.210722560592593	-0.094514	2.3438069761632	0.0902800714880102	-0.387986568799074	-0.0334585523861113
14	-1.75	675	-0.20822588162963	-0.15315	2.34611014405211	0.0903687862003457	-0.385664080277437	-0.0307876829818219
14	-1.7	675	-0.209459429155556	-0.080656	2.35157574765317	0.0905793133848993	-0.387310995803137	-0.0316078625079744
14	-1.65	675	-0.216328711111111	-0.19509	2.35889415039243	0.0908612077256864	-0.39473377444866	-0.0379236477735624
14	-1.6	675	-0.229892316296296	-0.15688	2.36506823805771	0.0910990246967357	-0.408764330853676	-0.051020301738917
14	-1.55	675	-0.249946745037037	-0.17009	2.36859261065903	0.091234778457021	-0.429085310731125	-0.070808179342949
14	-1.5	675	-0.275431344148148	-0.13035	2.37037455595234	0.0913034164251235	-0.45470467979911	-0.0961580084971863
14	-1.45	675	-0.305137902962963	-0.19157	2.37432930628247	0.0914557477161182	-0.484710339564687	-0.125565466361238
14	-1.4	675	-0.337547487725926	-0.25417	2.38501552776309	0.0918673655878194	-0.517928131859884	-0.157166843591968
14	-1.35	675	-0.371071151555556	-0.25534	2.40396077991851	0.0925971094346225	-0.552884640359619	-0.189257662751492
14	-1.3	675	-0.403621165037037	-0.23725	2.42754410529701	0.093505505186811	-0.58721827972239	-0.220024050351684
14	-1.25	675	-0.432559034	-0.19224	2.45084792505688	0.0944031347848373	-0.617918635331722	-0.247199432668278
14	-1.2	675	-0.455438556844444	-0.26906	2.47286409443628	0.0952511659434092	-0.642463258787794	-0.268413854901095
14	-1.15	675	-0.470478326637037	-0.37298	2.49812168162624	0.0962240518509583	-0.659413280230139	-0.281543373043935
14	-1.1	675	-0.477088579259259	-0.43506	2.53164741759064	0.0975154149496844	-0.668559111249201	-0.285618047269317
14	-1.05	675	-0.475539869051852	-0.38666	2.57326581139648	0.0991184955814171	-0.6701580336652	-0.280921704438504
14	-1	675	-0.467347853333333	-0.34283	2.61697052358857	0.100801938194735	-0.665271440508979	-0.269424266157687
14	-0.95	675	-0.454479365481481	-0.29266	2.65546911064677	0.10228484836061	-0.655314631784985	-0.253644099177978
14	-0.9	675	-0.439598221822222	-0.30575	2.68427497596684	0.103394408835009	-0.642612098906572	-0.236584344737872
14	-0.85	675	-0.426648147081481	-0.26695	2.70222755751108	0.104085916438532	-0.631019792358584	-0.222276501804379
14	-0.8	675	-0.419763224296296	-0.2556	2.71137359663327	0.104438208702435	-0.624826591874127	-0.214699856718466
14	-0.75	675	-0.422197976	-0.26732	2.71629891035004	0.104627924698237	-0.62763384901876	-0.21676210298124
14	-0.7	675	-0.434909446666667	-0.34536	2.72208804577012	0.104850913862829	-0.640783156657093	-0.22903573667624
14	-0.649999999999999	675	-0.455628881481482	-0.3152	2.73047175966533	0.105173842456135	-0.6621366585021	-0.249121104460862
14	-0.6	675	-0.479392432592593	-0.33662	2.74017095850655	0.105547441636301	-0.686633767828743	-0.272151097356442
14	-0.55	675	-0.500410136296296	-0.26362	2.74919457370339	0.105895018306793	-0.708333934813158	-0.292486337779434
14	-0.5	675	-0.513763830814815	-0.27538	2.75616951487486	0.106163683002303	-0.72221514974681	-0.305312511882819
14	-0.45	675	-0.518199133777778	-0.32227	2.76078837259942	0.10634159475434	-0.726999780637337	-0.309398486918219
14	-0.399999999999999	675	-0.516025190148148	-0.35695	2.76434850639045	0.106478725984186	-0.725095092791979	-0.306955287504317
14	-0.35	675	-0.511764599851852	-0.33842	2.77116002274993	0.10674109579114	-0.72134966296074	-0.302179536742964
14	-0.3	675	-0.511372983259259	-0.29936	2.78574005478292	0.107302697641303	-0.7220607459267	-0.300685220591819
14	-0.25	675	-0.521984133185185	-0.28593	2.81012495396729	0.108241968862859	-0.734516145406063	-0.309452120964308
14	-0.2	675	-0.552257558222222	-0.32872	2.84740805670592	0.109678060322083	-0.76760932151349	-0.336905794930954
14	-0.149999999999999	675	-0.611477538222222	-0.36681	2.90548874798991	0.111915244959947	-0.831221990946157	-0.391733085498288
14	-0.0999999999999996	675	-0.70634648237037	-0.4142	2.99747810392098	0.11545854255828	-0.933048164128313	-0.479644800612427
14	-0.0499999999999998	675	-0.838848481037037	-0.40402	3.13717105393449	0.120839313945109	-1.07611525304747	-0.601581709026602
14	0	675	-1.00566527851852	-0.51534	3.3318542584205	0.128338230791617	-1.25765609799047	-0.753674459046563
14	0.0499999999999998	675	-1.19962217733333	-0.61144	3.5761583082118	0.137748471184396	-1.47008990873853	-0.929154445928137
14	0.100000000000001	675	-1.41150737066667	-0.77012	3.85191418331674	0.14837019062243	-1.70283074087007	-1.12018400046326
14	0.15	675	-1.631115644	-0.85701	4.13526806657307	0.159284574399316	-1.94386929647397	-1.31836199152603
14	0.2	675	-1.84790259881481	-0.94599	4.40468882766943	0.169662274363308	-2.18103276031521	-1.51477243731442
14	0.25	675	-2.05080613822222	-0.99128	4.64302148993221	0.178842505502578	-2.40196159081053	-1.69965068563392
14	0.3	675	-2.22941786044444	-1.0726	4.83645798363702	0.186293400844074	-2.59520307075437	-1.86363265013452
14	0.350000000000001	675	-2.37653533348148	-1.1001	4.97442496975362	0.191607690585622	-2.7527550980051	-2.00031556895786
14	0.4	675	-2.48991762962963	-1.2504	5.0533801537658	0.194648930640567	-2.87210883827344	-2.10772642098582
14	0.45	675	-2.57206511733333	-1.3237	5.07978910259172	0.195666165341281	-2.95625365603419	-2.18787657863248
14	0.5	675	-2.62758492	-1.4141	5.06768891204417	0.195200083416122	-3.01085831154995	-2.24431152845005
14	0.55	675	-2.65990262888889	-1.5328	5.03206756923817	0.193828000557878	-3.04048194960975	-2.27932330816803
14	0.600000000000001	675	-2.6700350456	-1.521	4.98346434992493	0.191955874500241	-3.04693846572204	-2.29313162547796
14	0.65	675	-2.65932586148148	-1.6402	4.92724380110942	0.189790339873124	-3.03197727624303	-2.28667444671994
14	0.7	675	-2.63083077644444	-1.7138	4.86767556621235	0.187495857196174	-2.9989769976525	-2.26268455523639
14	0.75	675	-2.59007035955556	-1.6757	4.81128558141773	0.185323796138996	-2.95395176082363	-2.22618895828748
14	0.8	675	-2.5430024477037	-1.7311	4.76578328651891	0.183571113226916	-2.90344247378245	-2.18256242162496
14	0.850000000000001	675	-2.49461696814815	-1.723	4.7362821452294	0.182434771722824	-2.85282579916483	-2.13640813713147
14	0.9	675	-2.44732759422222	-1.6909	4.72251197187071	0.181904364463238	-2.80449497594376	-2.09016021250068
14	0.95	675	-2.40219094962963	-1.5374	4.72089578785992	0.181842111381174	-2.75923609805352	-2.04514580120574
14	1	675	-2.35985048740741	-1.5964	4.72961962484362	0.18217814102634	-2.71755542664445	-2.00214554817036
14	1.05	675	-2.32154145703704	-1.572	4.74978275001697	0.182954795589017	-2.68077134966083	-1.96231156441324
14	1.1	675	-2.28923049333333	-1.4481	4.78300469809531	0.184234457215587	-2.65097298863162	-1.92748799803505
14	1.15	675	-2.26503579697778	-1.5194	4.82824153100195	0.185976914913784	-2.63019959036125	-1.8998720035943
14	1.2	675	-2.25085647555556	-1.4032	4.88027734909735	0.187981259736274	-2.61995577974675	-1.88175717136436
14	1.25	675	-2.24752563934815	-1.3091	4.93387940484655	0.190045933779042	-2.62067891016152	-1.87437236853477
14	1.3	675	-2.25363953362963	-1.3117	4.98845961308438	0.192148284847903	-2.63092074952525	-1.87635831773401
14	1.35	675	-2.26551031259259	-1.1835	5.04701222973955	0.194403647371865	-2.64721991001657	-1.88380071516862
14	1.4	675	-2.27904515333333	-1.2059	5.11126695875634	0.196878647057451	-2.66561438763337	-1.89247591903329
14	1.45	675	-2.29247211037037	-1.2096	5.17750831513035	0.199430168769661	-2.6840512317726	-1.90089298896814
14	1.5	675	-2.30698771965926	-1.2148	5.2389522475401	0.201796900615274	-2.70321389512766	-1.91076154419085
14	1.55	675	-2.32561922074074	-1.2379	5.29259377956705	0.203863095227447	-2.72590234845399	-1.92533609302749
14	1.6	675	-2.35039959318519	-1.297	5.34388196737798	0.205838642407377	-2.75456168782595	-1.94623749854442
14	1.65	675	-2.38087883407407	-1.3329	5.40300705893001	0.208116055840454	-2.78951260698045	-1.9722450611677
14	1.7	675	-2.41441826074074	-1.4202	5.47612398571459	0.210932414629479	-2.8285819256738	-2.00025459580768
14	1.75	675	-2.44741725451852	-1.4515	5.55997030430106	0.214162054148849	-2.86792228401664	-2.02691222502039
14	1.8	675	-2.4771591437037	-1.4287	5.6441110085966	0.21740303298205	-2.90402780239503	-2.05029048501238
14	1.85	675	-2.50241217140741	-1.4493	5.71790576712665	0.220245500874367	-2.93486198708594	-2.06996235572888
14	1.9	675	-2.52233334474074	-1.4871	5.774834879727	0.222438328358703	-2.95908875502915	-2.08557793445233
14	1.95	675	-2.53505097807407	-1.4491	5.81318601119967	0.223915558747644	-2.97470691530572	-2.09539504084243
14	2	675	-2.53817747659259	-1.389	5.83520324495338	0.224763630904382	-2.97949859493535	-2.09685635824983
14	2.05	675	-2.5305226642963	-1.3489	5.84612610668055	0.225184363817805	-2.97266988746361	-2.08837544112898
14	2.1	675	-2.51316261318519	-1.3761	5.85195648712793	0.225408941681488	-2.95575079271878	-2.07057443365159
14	2.15	675	-2.48965621303704	-1.3886	5.85648338294418	0.22558331119317	-2.93258676534505	-2.04672566072902
14	2.2	675	-2.46633712976296	-1.3502	5.85930923679408	0.225692159016466	-2.90948140367226	-2.02319285585367
14	2.25	675	-2.44965313481481	-1.3881	5.85918166885663	0.225687245283113	-2.89278776065832	-2.00651850897131
14	2.3	675	-2.44339574118518	-1.2993	5.8568472910184	0.225597328408448	-2.88635381615377	-2.0004376662166
14	2.35	675	-2.44689098903704	-1.3204	5.8563592069928	0.225578528114238	-2.88981214981789	-2.00396982825618
14	2.4	675	-2.45511498398519	-1.2922	5.85946155678636	0.225698026163348	-2.8982707779781	-2.01195918999227
14	2.45	675	-2.46252373807407	-1.2105	5.86193339350865	0.225793237756395	-2.90586647906795	-2.0191809970802
14	2.5	675	-2.46618118340741	-1.1933	5.856664039307	0.225590269816262	-2.90912539890156	-2.02323696791326
14	2.55	675	-2.46709641496296	-1.1881	5.84093344168155	0.224984349835386	-2.90885091269668	-2.02534191722925
14	2.6	675	-2.4673620229037	-1.1813	5.81869795722791	0.224127870975795	-2.90743483305019	-2.02728921275721
14	2.65	675	-2.46715027362963	-1.1499	5.79703831086671	0.223293572570773	-2.90558494728733	-2.02871559997193
14	2.7	675	-2.46385950814815	-1.1015	5.78022706580203	0.222646027605817	-2.90102273380974	-2.02669628248655
14	2.75	675	-2.45265392177778	-1.1784	5.76647454004338	0.222116300106387	-2.88877703284644	-2.01653081070912
14	2.8	675	-2.43015795925926	-1.1515	5.75248794718153	0.221577556679012	-2.86522325305155	-1.99509266546696
14	2.85	675	-2.396521984	-1.1087	5.7372817825498	0.220991837102284	-2.83043722332131	-1.96260674467869
14	2.9	675	-2.35511936948148	-1.0643	5.7229995909365	0.220441707636433	-2.78795443515492	-1.92228430380805
14	2.95	675	-2.30987169777778	-1.0438	5.71131949924131	0.219991807314456	-2.74182338871466	-1.8779200068409
14	3	675	-2.26240739792593	-0.96009	5.70236959917363	0.219647070044647	-2.69368220071665	-1.8311325951352
14	3.05	675	-2.21261332192593	-0.93859	5.69350973710018	0.219305800908793	-2.64321804621647	-1.78200859763538
14	3.1	675	-2.15998384444444	-0.94781	5.6810910388576	0.218827450525621	-2.58964933259073	-1.73031835629816
14	3.15	675	-2.10556302311111	-0.94493	5.6633076600785	0.218142460369092	-2.53388354000596	-1.67724250621626
14	3.2	675	-2.0518690557037	-0.87728	5.64263551702533	0.217346199170269	-2.47862612177983	-1.62511198962758
14	3.25	675	-2.00144136790667	-0.88381	5.62313069753588	0.216594901595095	-2.4267232687848	-1.57615946702853
14	3.3	675	-1.95568367155556	-0.86433	5.60581532361042	0.21592793831197	-2.37965599676605	-1.53171134634506
14	3.35	675	-1.91362198711111	-0.90877	5.5879856510208	0.215241164984486	-2.33624583983203	-1.4909981343902
14	3.4	675	-1.8724183562963	-0.79674	5.56740287553513	0.214448346095744	-2.29348551713955	-1.45135119545304
14	3.45	675	-1.82883548207407	-0.87481	5.54462229010612	0.213570870731098	-2.24817972890457	-1.40949123524358
14	3.5	675	-1.78097613481481	-0.86007	5.5241161213405	0.212781002622959	-2.19876948359554	-1.36318278603409
14	3.55	675	-1.7294381397037	-0.83768	5.51051682361522	0.212257177246846	-2.146202962651	-1.31267331675641
14	3.6	675	-1.67670844281481	-0.79651	5.50557715965049	0.212066908500145	-2.09309967500037	-1.26031721062926
14	3.65	675	-1.62604126844444	-0.74082	5.50655285822621	0.212104491005045	-2.04250629349865	-1.20957624339024
14	3.7	675	-1.57991812543704	-0.69639	5.50631809470855	0.212095448252219	-1.99636539513744	-1.16347085573664
14	3.75	675	-1.53865890518519	-0.70789	5.49771557396212	0.211764091533913	-1.95445555931711	-1.12286225105326
14	3.8	675	-1.50090437940741	-0.74939	5.47853297697414	0.211025205505749	-1.91525023828849	-1.08655852052632
14	3.85	675	-1.46491343851852	-0.74242	5.45116543510237	0.209971047180527	-1.8771894681789	-1.05263740885813
14	3.9	675	-1.42970241733333	-0.75164	5.41861250662924	0.208717155226289	-1.83951644281048	-1.01988839185618
14	3.95	675	-1.39491020592593	-0.71778	5.38270345481508	0.207333990231126	-1.80200840091012	-0.987812010941734
14	4	675	-1.3598604522963	-0.721	5.34426526455711	0.205853406463072	-1.76405153601125	-0.955669368581345
14	4.05	675	-1.32236059022222	-0.70689	5.30402122523012	0.204303263987877	-1.72350798484926	-0.921213195595184
14	4.1	675	-1.27921770681481	-0.64889	5.26351734703483	0.202743112893439	-1.67730176053118	-0.881133653098451
14	4.15	675	-1.22798834063704	-0.58306	5.22491928338063	0.201256371032254	-1.62315319173052	-0.832823489543558
14	4.2	675	-1.16960602059259	-0.53137	5.19078714251141	0.199941650089339	-1.56218943039817	-0.777022610787019
14	4.25	675	-1.10903145555556	-0.47206	5.16367144115338	0.198897192298255	-1.4995640830412	-0.718498828069916
14	4.3	675	-1.05314408414815	-0.40759	5.14547462703948	0.198196277207651	-1.4423004719352	-0.663987696361094
14	4.35	675	-1.00727003496296	-0.42514	5.13588015453121	0.197826711935107	-1.39570078507134	-0.618839284854583
14	4.4	675	-0.972520396148148	-0.43777	5.13111231941673	0.19764306178842	-1.36059055104905	-0.584450241247247
14	4.45	675	-0.945967955851852	-0.3718	5.1264423287878	0.197463180470497	-1.33368491560247	-0.55825099610123
14	4.5	675	-0.923427093333333	-0.23286	5.12012249404331	0.197219749531718	-1.31066607889521	-0.536188107771458
14	4.55	675	-0.90251687762963	-0.2132	5.11350621596784	0.196964900022474	-1.28925546875502	-0.515778286504239
14	4.6	675	-0.883883076622222	-0.18926	5.10855891215049	0.196774336999646	-1.27024749917768	-0.497518654066769
14	4.65	675	-0.869118125037037	-0.17623	5.10677137458176	0.196705483625143	-1.25534735468733	-0.482888895386748
14	4.7	675	-0.858243533333333	-0.2432	5.10943082953901	0.196807922002578	-1.24467389970271	-0.471813166963954
14	4.75	675	-0.848537605925926	-0.34284	5.11851034217415	0.197157651761945	-1.23565466314427	-0.461420548707584
14	4.8	675	-0.83525199437037	-0.37162	5.13574235387036	0.197821404051975	-1.22367232250385	-0.44683166623689
14	4.85	675	-0.814852796177778	-0.37259	5.15990717722836	0.198752198269435	-1.2051007293528	-0.424604863002754
14	4.9	675	-0.787105723703704	-0.44387	5.18833865498466	0.1998473378737	-1.17950395242677	-0.394707494980637
14	4.95	675	-0.75530827362963	-0.42001	5.21767624506546	0.200977379620617	-1.1499253279052	-0.360691219354062
