# Supplementary material for: Delineation of an insula-BNST circuit engaged by struggling behavior that regulates avoidance in mice
Source: Nat Commun. 2021 Jun 11;12:3561. doi: 10.1038/s41467-021-23674-z (PMC8196075; doi:10.1038/s41467-021-23674-z)
Supplement: Supplementary file 16 — Source Data [file 41467_2021_23674_MOESM16_ESM.zip › Source_Data_Nat_Comm/Fig_6h-j_S10ab_S11ab.csv]

subj_num	id_num	left_vs_right	region	cell_count	area	density	id	acronym	parent_structure_id	depth	total_cells	perc_of_cells	cell_count2	area2	density2	perc_of_cells2	cell_count2_mean	area2_mean	density2_mean	perc_of_cells2_mean	cell_count2_median	area2_median	density2_median	perc_of_cells2_median	cell_count2_sd	area2_sd	density2_sd	perc_of_cells2_sd	n	cell_count2_sem	cell_count2_CI_lower	cell_count2_CI_upper	density2_sem	density2_CI_lower	density2_CI_upper	perc_of_cells2_sem	perc_of_cells2_CI_lower	perc_of_cells2_CI_upper
1	0	left	root	108	60834693	0.001775	0	root-L	-1	0	18779	0.00575110495766548	108	60834693	0.001775	0.00575110495766548	225	60834693	0.0036984	0.0151168389658154	234	60834693	0.003846	0.0142316320807628	77.8973683766018	0	0.00128051505262531	0.00747938670988431	5	38.9486841883009	116.861116431497	333.138883568503	38.9486841883009	-108.135185168503	108.142581968503	38.9486841883009	-108.123766729537	108.154000407469
1	7	left	Frontal pole, layer 1	1	8112	0.123274	7	FRP1-L	6	7	18779	5.32509718302359e-05	1	8112	0.123274	5.32509718302359e-05	1	6489.6	0.123274	6.57152347061678e-05	1	8112	0.123274	5.32509718302359e-05	0.707106781186548	3627.79668669566	0.0871678813439904	5.87928659026972e-05	5	0.353553390593274	0.0183784192612214	1.98162158073878	0.353553390593274	-0.858347580738779	1.10489558073878	0.353553390593274	-0.981555865504072	0.981687295973485
1	8	left	Frontal pole, layer 2/3	1	7490	0.133511	8	FRP2/3-L	6	7	18779	5.32509718302359e-05	1	7490	0.133511	5.32509718302359e-05	2	5992	0.2670226	0.000131792444038932	1	7490	0.133511	7.01065619742008e-05	2	3349.62983029468	0.267022875000064	0.000157661483730146	5	1	-0.776445105197793	4.77644510519779	1	-2.50942250519779	3.04346770519779	1	-2.77631331275375	2.77657689764183
1	9	left	Frontal pole, layer 5	5	11891	0.420486	9	FRP5-L	6	7	18779	0.00026625485915118	5	11891	0.420486	0.00026625485915118	9.2	11891	0.7736944	0.000519330554044884	7	11891	0.588681	0.000490745933819405	9.06642156531451	0	0.762460674280517	0.000378249504979867	5	4.53321078265725	-3.38621088833859	21.7862108883386	4.53321078265725	-11.8125164883386	13.3599052883386	4.53321078265725	-12.5856915577845	12.5867302188926
1	10	left	Frontal pole, layer 6a	1	3590	0.278552	10	FRP6a-L	6	7	18779	5.32509718302359e-05	1	3590	0.278552	5.32509718302359e-05	3	2872	0.8356548	0.000153958648840075	1	3590	0.278552	8.00512327889849e-05	4.52769256906871	1605.49680784485	1.26119566708449	0.000197913508748616	5	2.26384628453435	-3.28544493561562	9.28544493561562	2.26384628453435	-5.44979013561562	7.12109973561562	2.26384628453435	-6.28529097696678	6.28559889426446
1	19	left	Primary motor area, Layer 1	1	42535	0.02351	19	MOp1-L	18	8	18779	5.32509718302359e-05	1	42535	0.02351	5.32509718302359e-05	2.8	34028	0.065828	0.000185607269770265	3	42535	0.07053	0.000180464696593729	2.38746727726266	19022.2302845907	0.0561293556884452	0.000178251455949772	5	1.19373363863133	-0.514335917887914	6.11433591788791	1.19373363863133	-3.24850791788791	3.38016391788791	1.19373363863133	-3.31415031061814	3.31452152515768
1	20	left	Primary motor area, Layer 2/3	186	118044	1.575684	20	MOp2/3-L	18	8	18779	0.00990468076042388	186	118044	1.575684	0.00990468076042388	96.6	118044	0.818339	0.00569574624405912	87	118044	0.737013	0.00541394089781187	59.6766285910992	0	0.505545675288099	0.00271416533021985	5	29.8383142955496	13.7555583267679	179.444441673232	29.8383142955496	-82.0261026732321	83.662780673232	29.8383142955496	-82.838745926988	82.8501374194761
1	21	left	Primary motor area, Layer 5	200	104717	1.90991	21	MOp5-L	18	8	18779	0.0106501943660472	200	104717	1.90991	0.0106501943660472	226.6	104717	2.1639278	0.013001868819026	178	104717	1.69982	0.0124789680314077	171.891826449078	0	1.64148908926505	0.00655595916877594	5	85.9459132245391	-12.0241100840258	465.224110084026	85.9459132245391	-236.460182284026	240.788037884026	85.9459132245391	-238.611108215207	238.637111952845
1	22	left	Primary motor area, Layer 6a	115	92029	1.249606	22	MOp6a-L	18	8	18779	0.00612386176047713	115	92029	1.249606	0.00612386176047713	201	92029	2.1840942	0.0116933090006106	120	92029	1.303937	0.00960614793467819	157.687983055146	0	1.71345980851002	0.0064137345721593	5	78.843991527573	-17.9060143509863	419.906014350986	78.843991527573	-216.721920150986	221.090108550986	78.843991527573	-218.894321041986	218.917707659987
1	23	left	Primary motor area, Layer 6b	5	5986	0.835282	23	MOp6b-L	18	8	18779	0.00026625485915118	5	5986	0.835282	0.00026625485915118	9.4	5986	1.5703306	0.000536509871925378	5	5986	0.835282	0.00026625485915118	8.64869932417586	0	1.44482143864918	0.0004025867961054	5	4.32434966208793	-2.60631945246777	21.4063194524678	4.32434966208793	-10.4359888524678	13.5766500524678	4.32434966208793	-12.0057829425958	12.0068559623397
1	25	left	Secondary motor area, layer 1	2	74516	0.02684	25	MOs1-L	24	8	18779	0.000106501943660472	2	74516	0.02684	0.000106501943660472	5.6	74516	0.0751518	0.000336165868650201	4	74516	0.05368	0.000280426247896803	4.39317652729776	0	0.0589560078889336	0.000194422532925569	5	2.19658826364888	-0.498706732742852	11.6987067327429	2.19658826364888	-6.02355493274285	6.17385853274285	2.19658826364888	-6.0983705668742	6.0990428986115
1	26	left	Secondary motor area, layer 2/3	30	121705	0.246498	26	MOs2/3-L	24	8	18779	0.00159752915490708	30	121705	0.246498	0.00159752915490708	38.8	121705	0.3188038	0.00215131903074967	27	121705	0.221848	0.00159752915490708	38.7904627453708	0	0.318725211688219	0.00156559922170971	5	19.3952313726854	-15.0497952088711	92.6497952088711	19.3952313726854	-53.5309914088711	54.1685990088711	19.3952313726854	-53.8476438898403	53.8519465279018
1	27	left	Secondary motor area, layer 5	79	144742	0.545799	27	MOs5-L	24	8	18779	0.00420682677458864	79	144742	0.545799	0.00420682677458864	123.2	144742	0.8511696	0.00691686599573056	79	144742	0.545799	0.0058437399935959	116.789126206167	0	0.806877946699065	0.00469548622094531	5	58.3945631030835	-38.9292988977198	285.32929889772	58.3945631030835	-161.27812929772	162.98046849772	58.3945631030835	-162.122382031724	162.136215763716
1	28	left	Secondary motor area, layer 6a	28	76107	0.367903	28	MOs6a-L	24	8	18779	0.00149102721124661	28	76107	0.367903	0.00149102721124661	60.8	76107	0.7988752	0.00345755089164435	28	76107	0.367903	0.00224143451809158	57.5560596288523	0	0.75625211021537	0.0024603918855196	5	28.7780298144261	-19.1006200154996	140.7006200155	28.7780298144261	-79.1017448154996	80.6994952154996	28.7780298144261	-79.897162464608	79.9040775663913
1	29	left	Secondary motor area, layer 6b	2	2406	0.831255	29	MOs6b-L	24	8	18779	0.000106501943660472	2	2406	0.831255	0.000106501943660472	2.4	1924.8	0.9975064	0.000123517826322223	1	2406	0.415628	8.00512327889849e-05	3.20936130717624	1075.9959107729	1.33389914386632	0.000138430987929157	5	1.60468065358812	-2.05530774606034	6.85530774606034	1.60468065358812	-3.45780134606034	5.45281414606034	1.60468065358812	-4.45518422823401	4.45543126388666
1	48	left	Primary somatosensory area, nose, layer 5	8	18145	0.440893	48	SSp-n5-L	44	9	18779	0.000426007774641887	8	18145	0.440893	0.000426007774641887	9.2	18145	0.5070268	0.000580139995442535	8	18145	0.440893	0.000490745933819405	6.30079360080935	0	0.347246742016682	0.000473134947113671	5	3.15039680040467	0.453096224085655	17.9469037759143	3.15039680040467	-8.23987697591434	9.25393057591434	3.15039680040467	-8.7463236359189	8.74748391590979
1	49	left	Primary somatosensory area, nose, layer 6a	5	25749	0.194182	49	SSp-n6a-L	44	9	18779	0.00026625485915118	5	25749	0.194182	0.00026625485915118	31	25749	1.20393	0.0018813392559776	25	25749	0.970911	0.00189236242525168	24.2590189414164	0	0.942134616209913	0.00116215285832635	5	12.1295094707082	-2.67691719839807	64.6769171983981	12.1295094707082	-32.4729871983981	34.8808471983981	12.1295094707082	-33.6750358591421	33.6787985376541
1	54	left	Primary somatosensory area, barrel field, layer 4	2	41041	0.048732	54	SSp-bfd4-L	51	9	18779	0.000106501943660472	2	41041	0.048732	0.000106501943660472	2.2	41041	0.0536052	0.000138957249781845	2	41041	0.048732	0.000106501943660472	1.30384048104053	0	0.0317693771610335	9.50183405210615e-05	5	0.651920240520265	0.389979239228142	4.01002076077186	0.651920240520265	-1.75641556077186	1.86362596077186	0.651920240520265	-1.80988180352208	1.81015971802164
1	55	left	Primary somatosensory area, barrel field, layer 5	1	38655	0.02587	55	SSp-bfd5-L	51	9	18779	5.32509718302359e-05	1	38655	0.02587	5.32509718302359e-05	4.4	38655	0.1138274	0.000283029776084915	4	38655	0.103479	0.000280426247896803	3.04959013639538	0	0.0788924213552861	0.000207974821028743	5	1.52479506819769	0.166490196472786	8.63350980352721	1.52479506819769	-4.11968240352721	4.34733720352721	1.52479506819769	-4.23322677375113	4.2337928333033
1	56	left	Primary somatosensory area, barrel field, layer 6a	1	41525	0.024082	56	SSp-bfd6a-L	51	9	18779	5.32509718302359e-05	1	41525	0.024082	5.32509718302359e-05	5	41525	0.1204096	0.000312616144273391	4	41525	0.096328	0.000302777988040269	3.39116499156263	0	0.0816655192801711	0.00018905570037104	5	1.69558249578132	0.292308279128904	9.7076917208711	1.69558249578132	-4.5872821208711	4.8281013208711	1.69558249578132	-4.70737910472682	4.70800433701537
1	74	left	Primary somatosensory area, mouth, layer 2/3	293	47940	6.111806	74	SSp-m2/3-L	72	9	18779	0.0156025347462591	293	47940	6.111806	0.0156025347462591	76.6	47940	1.5978306	0.0042694739113262	23	47940	0.479766	0.00162418226934356	121.286025575909	0	2.52995442255593	0.00634628070100861	5	60.6430127879544	-91.7719960195632	244.971996019563	60.6430127879544	-166.774165419563	169.969826619563	60.6430127879544	-168.367726545652	168.376265493475
1	75	left	Primary somatosensory area, mouth, layer 4	576	30316	18.999868	75	SSp-m4-L	72	9	18779	0.0306725597742159	576	30316	18.999868	0.0306725597742159	143	30316	4.7169812	0.0078076567420637	33	30316	1.088534	0.0026416906820365	243.070977288528	0	8.0179105234625	0.012812813922155	5	121.535488644264	-194.436612554189	480.436612554189	121.535488644264	-332.719631354188	342.153593754189	121.535488644264	-337.428804897446	337.444420210931
1	76	left	Primary somatosensory area, mouth, layer 5	556	38958	14.27178	76	SSp-m5-L	72	9	18779	0.0296075403376112	556	38958	14.27178	0.0296075403376112	198.2	38958	5.0875302	0.0111804399568713	97	38958	2.489861	0.00680033651149748	209.4485617043	0	5.3762658181428	0.010532089784342	5	104.72428085215	-92.561216967311	488.961216967311	104.72428085215	-285.673686767311	295.848747167311	104.72428085215	-290.750036527354	290.772397407268
1	77	left	Primary somatosensory area, mouth, layer 6a	509	52870	9.627388	77	SSp-m6a-L	72	9	18779	0.0271047446615901	509	52870	9.627388	0.0271047446615901	318.2	52870	6.018536	0.0183446756619398	301	52870	5.69321	0.0211020751542344	196.90784646631	0	3.72437762720377	0.00807930063202038	5	98.4539232331551	44.8480867517872	591.551913248213	98.4539232331551	-267.333377248213	279.370449248213	98.4539232331551	-273.333568572551	273.370257923875
1	78	left	Primary somatosensory area, mouth, layer 6b	7	3669	1.907877	78	SSp-m6b-L	72	9	18779	0.000372756802811651	7	3669	1.907877	0.000372756802811651	15.6	3669	4.2518398	0.000878502920195236	11	3669	2.998092	0.000771172181716209	15.582040944626	0	4.24694508153139	0.000637117600218679	5	7.79102047231298	-6.03134065484918	37.2313406548492	7.79102047231298	-17.3795008548492	25.8831804548492	7.79102047231298	-21.630462151929	21.6322191577694
1	83	left	Primary somatosensory area, upper limb, layer 5	4	25320	0.157978	83	SSp-ul5-L	79	9	18779	0.000213003887320944	4	25320	0.157978	0.000213003887320944	12.6	25320	0.4976302	0.000675471556873953	5	25320	0.197472	0.000400256163944925	16.4711869639076	0	0.650521005163707	0.00068900419829528	5	8.2355934819538	-10.2656732113695	35.4656732113695	8.2355934819538	-22.3680430113695	23.3633034113695	8.2355934819538	-22.8649977398126	22.8663486829264
1	84	left	Primary somatosensory area, upper limb, layer 6a	2	30115	0.066412	84	SSp-ul6a-L	79	9	18779	0.000106501943660472	2	30115	0.066412	0.000106501943660472	9.6	30115	0.3187778	0.000532891247030021	5	30115	0.16603	0.000378472485050337	11.1713920350152	0	0.370957678059371	0.000474955625124847	5	5.58569601750758	-5.90837836693172	25.1083783669317	5.58569601750758	-15.1896005669317	15.8271561669317	5.58569601750758	-15.5078454756847	15.5089112581787
1	95	left	Primary somatosensory area, unassigned, layer 2/3	1	10585	0.094473	95	SSp-un2/3-L	93	9	18779	5.32509718302359e-05	1	10585	0.094473	5.32509718302359e-05	0.6	4234	0.056684	2.86966640254201e-05	0	0	0	0	0.894427190999916	5797.64327119218	0.0844996113275085	4.14127095500042e-05	5	0.447213595499958	-0.641663998203764	1.84166399820376	0.447213595499958	-1.18497999820376	1.29834799820376	0.447213595499958	-1.24163530153974	1.24169269486779
1	101	left	Supplemental somatosensory area, layer 1	2	39936	0.05008	101	SSs1-L	100	8	18779	0.000106501943660472	2	39936	0.05008	0.000106501943660472	2.2	31948.8	0.055088	0.000157304243498826	1	39936	0.02504	8.00512327889849e-05	2.77488738510232	17859.9221498863	0.0694831801229621	0.000211952739894649	5	1.38744369255116	-1.65216124892122	6.05216124892122	1.38744369255116	-3.79707324892122	3.90724924892122	1.38744369255116	-3.85200394467772	3.85231855316472
1	102	left	Supplemental somatosensory area, layer 2/3	459	68639	6.68716	102	SSs2/3-L	100	8	18779	0.0244421960700783	459	68639	6.68716	0.0244421960700783	138	68639	2.0105188	0.00824235917962093	28	68639	0.407931	0.00196298373527762	189.483508517232	0	2.76058059006456	0.0102107062106665	5	94.7417542586161	-125.045279869187	401.045279869187	94.7417542586161	-261.034761069187	265.055798669187	94.7417542586161	-263.037037510007	263.053522228366
1	103	left	Supplemental somatosensory area, layer 4	1254	37324	33.597685	103	SSs4-L	100	8	18779	0.0667767186751158	1254	37324	33.597685	0.0667767186751158	327.8	37324	8.7825528	0.0186388144962689	92	37324	2.464902	0.0048030739673391	521.795170541085	0	13.9801512792569	0.0273903131848984	5	260.897585270542	-396.567823582322	1052.16782358232	260.897585270542	-715.585270782322	733.150376382322	260.897585270542	-724.349184767825	724.386462396818
1	104	left	Supplemental somatosensory area, layer 5	1335	69935	19.089154	104	SSs5-L	100	8	18779	0.0710900473933649	1335	69935	19.089154	0.0710900473933649	659	69935	9.4230356	0.0375281361873054	420	69935	6.005577	0.0294447560291643	487.090340696672	0	6.96490088501396	0.0214957298968929	5	243.545170348336	-17.1897961082003	1335.1897961082	243.545170348336	-666.7667605082	685.6128317082	243.545170348336	-676.152267972013	676.227324244388
1	105	left	Supplemental somatosensory area, layer 6a	454	66413	6.836011	105	SSs6a-L	100	8	18779	0.0241759412109271	454	66413	6.836011	0.0241759412109271	518.2	66413	7.8026892	0.0318350418145574	454	66413	6.836011	0.0323215502232988	190.907569258005	0	2.87455105281002	0.00726743829337387	5	95.4537846290025	253.177806894202	783.222193105799	95.4537846290025	-257.219503905798	272.824882305798	95.4537846290025	-264.990358063984	265.054028147613
1	106	left	Supplemental somatosensory area, layer 6b	27	6564	4.113346	106	SSs6b-L	100	8	18779	0.00143777623941637	27	6564	4.113346	0.00143777623941637	38.8	6564	5.9110298	0.00239853358284583	34	6564	5.179768	0.00238362310712283	17.5556258789028	0	2.67453135956978	0.000875603837270997	5	8.77781293945138	14.4288842299184	63.1711157700816	8.77781293945138	-18.4600859700816	30.2821455700816	8.77781293945138	-24.3687172364988	24.3735143036645
1	108	left	Gustatory areas, layer 1	15	6260	2.396166	108	GU1-L	107	7	18779	0.000798764577453539	15	6260	2.396166	0.000798764577453539	13	6260	2.076677	0.000911737838729904	15	6260	2.396166	0.00091138530566461	7.03562363973514	0	1.12390157644898	0.000558350169796418	5	3.51781181986757	3.23298859172174	22.7670114082783	3.51781181986757	-7.69033440827826	11.8436884082783	3.51781181986757	-9.76609967043953	9.76792314611699
1	109	left	Gustatory areas, layer 2/3	839	12870	65.190365	109	GU2/3-L	107	7	18779	0.0446775653655679	839	12870	65.190365	0.0446775653655679	305.2	12870	23.7140636	0.0190797766349221	207	12870	16.083916	0.0145120583286596	314.414853338706	0	24.4300584618863	0.0162443626069271	5	157.207426669353	-131.277790276866	741.677790276866	157.207426669353	-412.763726676866	460.191853876866	157.207426669353	-436.458710500231	436.496870053501
1	110	left	Gustatory areas, layer 4	1106	4704	235.119048	110	GU4-L	107	7	18779	0.0588955748442409	1106	4704	235.119048	0.0588955748442409	390.6	4704	83.0357144	0.024077954070908	263	4704	55.909864	0.021053474223503	411.897195911795	0	87.5631795431632	0.0210029280206188	5	205.948597955898	-181.204976717	962.404976717001	205.948597955898	-488.769262317	654.840691117	205.948597955898	-571.78089876293	571.829054671071
1	111	left	Gustatory areas, layer 5	1955	17441	112.092197	111	GU5-L	107	7	18779	0.104105649928111	1955	17441	112.092197	0.104105649928111	1428.8	17441	81.9219082	0.0874892923743959	1735	17441	99.478241	0.0951008645533141	608.843740215829	0	34.9087634830009	0.0325447682655471	5	304.421870107915	583.589388823722	2274.01061117628	304.421870107915	-763.288702976278	927.132519376278	304.421870107915	-845.123121883904	845.298100468652
1	112	left	Gustatory areas, layer 6a	419	14072	29.775441	112	GU6a-L	107	7	18779	0.0223121571968688	419	14072	29.775441	0.0223121571968688	471.6	14072	33.5133598	0.0275602244697834	370	14072	26.293348	0.0223121571968688	305.825603898693	0	21.732916841069	0.0104322793870302	5	152.912801949346	47.0459995056579	896.154000494342	152.912801949346	-391.040640694342	458.067360294342	152.912801949346	-424.526440269872	424.581560718812
1	113	left	Gustatory areas, layer 6b	9	1284	7.009346	113	GU6b-L	107	7	18779	0.000479258746472123	9	1284	7.009346	0.000479258746472123	29	1284	22.5856698	0.0017175940204682	21	1284	16.35514	0.00168107588856868	24.2074368738204	0	18.8531438656179	0.00099009903145794	5	12.1037184369102	-4.60530980885162	62.6053098088516	12.1037184369102	-11.0196400088516	56.1909796088516	12.1037184369102	-33.6035922148312	33.6070274028721
1	116	left	Visceral area, layer 2/3	262	17207	15.226361	116	VISC2/3-L	114	7	18779	0.0139517546195218	262	17207	15.226361	0.0139517546195218	103.6	17207	6.0208054	0.00659517377710729	64	17207	3.719417	0.00448681996634885	103.919680522989	0	6.03938384232393	0.00583736337850797	5	51.9598402614943	-40.663644160885	247.863644160885	51.9598402614943	-138.242838760885	150.284449560885	51.9598402614943	-144.257048987108	144.270239334662
1	117	left	Visceral area, layer 4	286	5846	48.92234	117	VISC4-L	114	7	18779	0.0152297779434475	286	5846	48.92234	0.0152297779434475	108.2	5846	18.508382	0.00673710445496453	81	5846	13.855628	0.00567863151991026	104.327369371608	0	17.8459405447894	0.00538648229584552	5	52.1636846858042	-36.6296070149821	253.029607014982	52.1636846858042	-126.321225014982	163.337989014982	52.1636846858042	-144.822869910527	144.836344119437
1	118	left	Visceral area, layer 5	496	22618	21.929437	118	VISC5-L	114	7	18779	0.026412482027797	496	22618	21.929437	0.026412482027797	437.4	22618	19.33858	0.0268452693240374	496	22618	21.929437	0.0257162192646064	192.285724899172	0	8.5014467603208	0.0111675790030495	5	96.1428624495859	170.464620152142	704.335379847858	96.1428624495859	-247.596799847858	286.273959847858	96.1428624495859	-266.908534578534	266.962225117182
1	119	left	Visceral area, layer 6a	140	17096	8.18905	119	VISC6a-L	114	7	18779	0.00745513605623303	140	17096	8.18905	0.00745513605623303	216.6	17096	12.6696302	0.0140919184793915	207	17096	12.108095	0.0145693243675953	64.7402502312124	0	3.78686546583354	0.00538546349355177	5	32.3701251156062	126.726124568135	306.473875431865	32.3701251156062	-77.204245231865	102.543505631865	32.3701251156062	-89.8597835133856	89.8879673503444
1	120	left	Visceral area, layer 6b	7	1585	4.416404	120	VISC6b-L	114	7	18779	0.000372756802811651	7	1585	4.416404	0.000372756802811651	12	1585	7.570978	0.000762758601343307	12	1585	7.570978	0.00081209113467178	4.06201920231798	0	2.56278816802726	0.000232274551990839	5	2.03100960115899	6.3610133342524	17.6389866657476	2.03100960115899	1.9319913342524	13.2099646657476	2.03100960115899	-5.63822390714626	5.63974942434894
1	124	left	Dorsal auditory area, layer 2/3	1	10496	0.095274	124	AUDd2/3-L	122	8	18779	5.32509718302359e-05	1	10496	0.095274	5.32509718302359e-05	1.2	10496	0.114329	8.08541341081812e-05	1	10496	0.095274	7.01065619742008e-05	0.447213595499958	0	0.0426082753112585	4.59933868951071e-05	5	0.223606797749979	0.579168000898118	1.82083199910188	0.223606797749979	-0.506502999101882	0.735160999101882	0.223606797749979	-0.620751144967774	0.62091285323599
1	125	left	Dorsal auditory area, layer 4	1	4230	0.236407	125	AUDd4-L	122	8	18779	5.32509718302359e-05	1	4230	0.236407	5.32509718302359e-05	0.4	1692	0.0945628	1.96734291957336e-05	0	0	0	0	0.547722557505166	2316.86641824685	0.129485446652124	2.70920472143511e-05	5	0.273861278752583	-0.360360806895818	1.16036080689582	0.273861278752583	-0.665798006895818	0.854923606895818	0.273861278752583	-0.760341133466622	0.760380480325013
1	126	left	Dorsal auditory area, layer 5	5	10986	0.455125	126	AUDd5-L	122	8	18779	0.00026625485915118	5	10986	0.455125	0.00026625485915118	3.4	10986	0.309485	0.000205738518485006	4	10986	0.3641	0.000180464696593729	1.81659021245849	0	0.165355124089034	0.00010490179332807	5	0.908295106229247	0.878168498234696	5.9218315017653	0.908295106229247	-2.2123465017653	2.8313165017653	0.908295106229247	-2.52162576324682	2.52203724028379
1	139	left	Primary auditory area, layer 4	3	7512	0.399361	139	AUDp4-L	136	8	18779	0.000159752915490708	3	7512	0.399361	0.000159752915490708	1.8	6009.6	0.2396164	9.80750813695245e-05	1	7512	0.13312	8.00512327889849e-05	1.6431676725155	3359.46852939568	0.218738997858864	7.30034634437509e-05	5	0.821583836257749	-0.481082420687453	4.08108242068745	0.821583836257749	-2.04146602068745	2.52069882068745	0.821583836257749	-2.28098434560608	2.28118049576882
1	140	left	Primary auditory area, layer 5	3	22876	0.131142	140	AUDp5-L	136	8	18779	0.000159752915490708	3	22876	0.131142	0.000159752915490708	7.2	22876	0.3147404	0.000484801008217903	6	22876	0.262284	0.000270697044890593	5.6302753041037	0	0.246121383974046	0.000425394728896246	5	2.81513765205185	-0.616075154497366	15.0160751544974	2.81513765205185	-7.50133475449737	8.13081555449737	2.81513765205185	-7.81559035348915	7.81655995550558
1	152	left	Ventral auditory area, layer 2/3	1	12438	0.080399	152	AUDv2/3-L	150	8	18779	5.32509718302359e-05	1	12438	0.080399	5.32509718302359e-05	2.2	12438	0.1768774	0.000156927498571253	1	12438	0.080399	7.56944970100674e-05	1.78885438199983	0	0.143821600343273	0.000151582452869387	5	0.894427190999916	-0.283327996407528	4.68332799640753	0.894427190999916	-2.30645059640753	2.66020539640753	0.894427190999916	-2.48317106890896	2.4834849239061
1	153	left	Ventral auditory area, layer 4	5	6832	0.73185	153	AUDv4-L	150	8	18779	0.00026625485915118	5	6832	0.73185	0.00026625485915118	2.6	4099.2	0.380562	0.000139410873923949	2	6832	0.29274	0.00016010246557797	2.79284800875379	3742.0405128753	0.408789163041292	0.000134744555341824	5	1.39642400437689	-1.27709459173293	6.47709459173293	1.39642400437689	-3.49653259173293	4.25765659173293	1.39642400437689	-3.87695518085901	3.87723400260685
1	154	left	Ventral auditory area, layer 5	18	19342	0.930617	154	AUDv5-L	150	8	18779	0.000958517492944246	18	19342	0.930617	0.000958517492944246	21.4	19342	1.1064004	0.00134445776883018	18	19342	0.930617	0.00135348522445297	5.54977477020464	0	0.28692890539435	0.000262665124464083	5	2.77488738510232	13.6956775021576	29.1043224978424	2.77488738510232	-6.59792209784245	8.81072289784245	2.77488738510232	-7.70297804007362	7.70566695561128
1	155	left	Ventral auditory area, layer 6a	1	9067	0.11029	155	AUDv6a-L	150	8	18779	5.32509718302359e-05	1	9067	0.11029	5.32509718302359e-05	5.8	9067	0.6396824	0.000372581884410732	3	9067	0.33087	0.000240153698366955	5.26307894677631	0	0.580465471047417	0.000357626336729827	5	2.63153947338815	-1.50632489002332	13.1063248900233	2.63153947338815	-6.66664249002332	7.94600729002332	2.63153947338815	-7.30595230813891	7.30669747190773
1	168	left	Anterolateral visual area, layer 5	1	6513	0.153539	168	VISal5-L	164	8	18779	5.32509718302359e-05	1	6513	0.153539	5.32509718302359e-05	1	3907.8	0.153539	6.77041688691246e-05	1	6513	0.153539	4.51161741484322e-05	1.22474487139159	3567.31701703115	0.188046102808593	9.953097708589e-05	5	0.612372435695794	-0.700218451645639	2.70021845164564	0.612372435695794	-1.54667945164564	1.85375745164564	0.612372435695794	-1.70015074747677	1.70028615581451
1	181	left	Lateral visual area, layer 4	1	5737	0.174307	181	VISl4-L	178	8	18779	5.32509718302359e-05	1	5737	0.174307	5.32509718302359e-05	0.2	1147.4	0.0348614	1.06501943660472e-05	0	0	0	0	0.447213595499958	2565.66439738326	0.0779524601908112	2.38145585760668e-05	5	0.223606797749979	-0.420831999101882	0.820831999101882	0.223606797749979	-0.585970599101882	0.655693399101882	0.223606797749979	-0.620821348907516	0.620842649296248
1	217	left	Postrhinal area, layer 5	2	12313	0.16243	217	VISpor5-L	213	8	18779	0.000106501943660472	2	12313	0.16243	0.000106501943660472	2.8	9850.4	0.227402	0.000182861259045865	3	12313	0.243645	0.000180464696593729	1.92353840616713	5506.54100139098	0.156220171656864	0.000148737082712499	5	0.961769203083567	0.129700603768647	5.47029939623135	0.961769203083567	-2.44289739623135	2.89770139623135	0.961769203083567	-2.67011653497231	2.6704822574904
1	228	left	Anterior cingulate area, dorsal part, layer 2/3	2	19464	0.102754	228	ACAd2/3-L	226	8	18779	0.000106501943660472	2	19464	0.102754	0.000106501943660472	3.8	19464	0.1952324	0.000205898811002793	2	19464	0.102754	0.000151388994020135	4.60434577328853	0	0.2365570275627	0.000191013729623066	5	2.30217288664427	-2.59185664244255	10.1918566424426	2.30217288664427	-6.19662424244255	6.58708904244255	2.30217288664427	-6.39165074363155	6.39206254125355
1	229	left	Anterior cingulate area, dorsal part, layer 5	3	38433	0.078058	229	ACAd5-L	226	8	18779	0.000159752915490708	3	38433	0.078058	0.000159752915490708	6.4	38433	0.1665236	0.000374808598976614	3	38433	0.078058	0.00016010246557797	5.68330889535313	0	0.147875421778942	0.000302209977830148	5	2.84165444767656	-1.48969758191514	14.2896975819151	2.84165444767656	-7.72317398191514	8.05622118191514	2.84165444767656	-7.88932277331616	7.89007239051411
1	235	left	Anterior cingulate area, ventral part, layer 5	5	32267	0.154957	235	ACAv5-L	232	8	18779	0.00026625485915118	5	32267	0.154957	0.00026625485915118	7	32267	0.2169398	0.000459480377587579	6	32267	0.185948	0.00040604556733589	3.53553390593274	0	0.109571357624609	0.000297252571538194	5	1.76776695296637	2.09189209630611	11.9081079036939	1.76776695296637	-4.69116810369389	5.12504770369389	1.76776695296637	-4.9076484233163	4.90856738407148
1	241	left	Prelimbic area, layer 2/3	4	13282	0.301159	241	PL2/3-L	238	7	18779	0.000213003887320944	4	13282	0.301159	0.000213003887320944	4.2	13282	0.3162174	0.000264272054621853	4	13282	0.301159	0.000227083491030202	1.30384048104053	0	0.0981656896389976	7.97734774486588e-05	5	0.651920240520265	2.38997923922814	6.01002076077186	0.651920240520265	-1.49380336077186	2.12623816077186	0.651920240520265	-1.80975648871724	1.81028503282648
1	242	left	Prelimbic area, layer 5	4	31621	0.126498	242	PL5-L	238	7	18779	0.000213003887320944	4	31621	0.126498	0.000213003887320944	15.2	31621	0.480693	0.0010420221835351	15	31621	0.474368	0.00091138530566461	7.98122797569397	0	0.25240273252879	0.000680886930257174	5	3.99061398784698	4.1202793267084	26.2797206732916	3.99061398784698	-10.5990276732916	11.5604136732916	3.99061398784698	-11.0786786511081	11.0807626954751
1	243	left	Prelimbic area, layer 6a	1	14815	0.067499	243	PL6a-L	238	7	18779	5.32509718302359e-05	1	14815	0.067499	5.32509718302359e-05	2.8	11852	0.1889976	0.000176912813564268	2	14815	0.134998	0.00016010246557797	2.77488738510232	6625.46941733188	0.18730261011342	0.000190641565343073	5	1.38744369255116	-1.05216124892122	6.65216124892122	1.38744369255116	-3.66316364892122	4.04115884892122	1.38744369255116	-3.85198433610766	3.85233816173479
1	249	left	Infralimbic area, layer 5	1	10711	0.093362	249	ILA5-L	245	7	18779	5.32509718302359e-05	1	10711	0.093362	5.32509718302359e-05	4	10711	0.373448	0.000294920287500941	3	10711	0.280086	0.000210319685922602	3.3166247903554	0	0.309646723677161	0.000271530596529508	5	1.6583123951777	-0.604213332479953	8.60421333247995	1.6583123951777	-4.23076533247995	4.97766133247995	1.6583123951777	-4.60391841219245	4.60450825276745
1	259	left	Orbital area, lateral part, layer 1	32	12022	2.661787	259	ORBl1-L	258	8	18779	0.00170403109856755	32	12022	2.661787	0.00170403109856755	16.6	12022	1.380802	0.00105209885733408	12	12022	0.99817	0.000630959057767807	11.8659175793531	0	0.987017095111072	0.000788034972694481	5	5.93295878967653	0.127465609062373	33.0725343909376	5.93295878967653	-15.0917323909376	17.8533363909376	5.93295878967653	-16.4714822920803	16.473586489795
1	260	left	Orbital area, lateral part, layer 2/3	36	19888	1.810137	260	ORBl2/3-L	258	8	18779	0.00191703498588849	36	19888	1.810137	0.00191703498588849	32	19888	1.6090106	0.00215034591331776	29	19888	1.458166	0.00191703498588849	12.1860576069539	0	0.612733891536775	0.00116948059552859	5	6.09302880347697	15.0830400027572	48.9169599972428	6.09302880347697	-15.3079493972428	18.5259705972428	6.09302880347697	-16.9148096513295	16.9191103431561
1	261	left	Orbital area, lateral part, layer 5	53	38625	1.372168	261	ORBl5-L	258	8	18779	0.0028223015070025	53	38625	1.372168	0.0028223015070025	86.2	38625	2.2317152	0.00553090951556854	93	38625	2.407767	0.00552353506243996	24.9639740426079	0	0.646316494820223	0.00174155881289883	5	12.4819870213039	51.5444482315583	120.855551768442	12.4819870213039	-32.4238365684417	36.8872669684417	12.4819870213039	-34.6500208589261	34.6610826779573
1	262	left	Orbital area, lateral part, layer 6a	11	15276	0.720084	262	ORBl6a-L	258	8	18779	0.000585760690132595	11	15276	0.720084	0.000585760690132595	20.2	15276	1.3223356	0.00129668677934381	18	15276	1.178319	0.00121813670200767	8.04363102087608	0	0.526553441972702	0.000549739978670197	5	4.02181551043804	9.03365001203573	31.3663499879643	4.02181551043804	-9.84401438796426	12.4886855879643	4.02181551043804	-11.1650533011849	11.1676466747436
1	265	left	Orbital area, medial part, layer 1	2	13157	0.15201	265	ORBm1-L	264	8	18779	0.000106501943660472	2	13157	0.15201	0.000106501943660472	2.6	13157	0.1976134	0.000171602850201832	2	13157	0.15201	0.000135348522445297	1.51657508881031	0	0.115267751191736	0.000130401849417008	5	0.758287544405155	0.494656259003853	4.70534374099615	0.758287544405155	-1.90773034099615	2.30295714099615	0.758287544405155	-2.10517213814595	2.10551534384635
1	267	left	Orbital area, medial part, layer 2/3	6	10127	0.592476	267	ORBm2/3-L	264	8	18779	0.000319505830981415	6	10127	0.592476	0.000319505830981415	15	10127	1.4811892	0.00104348890022763	12	10127	1.184951	0.000541394089781187	12.1243556529821	0	1.19723081914295	0.00102770246356186	5	6.06217782649107	-1.83130395319973	31.8313039531997	6.06217782649107	-15.3501147531997	18.3124931531997	6.06217782649107	-16.8302604642995	16.8323474421
1	268	left	Orbital area, medial part, layer 5	4	15100	0.264901	268	ORBm5-L	264	8	18779	0.000213003887320944	4	15100	0.264901	0.000213003887320944	12.8	15100	0.847682	0.000902098940025581	13	15100	0.860927	0.0010406660262568	7.79102047231298	0	0.515961325513841	0.000630885831874603	5	3.89551023615649	1.98432967257541	23.6156703274246	3.89551023615649	-9.96798832742459	11.6633523274246	3.89551023615649	-10.8147682284846	10.8165724263646
1	273	left	Orbital area, ventrolateral part, layer 1	2	12334	0.162153	273	ORBvl1-L	272	8	18779	0.000106501943660472	2	12334	0.162153	0.000106501943660472	4.6	12334	0.3729526	0.000296919119222706	5	12334	0.405383	0.000315813219039025	2.50998007960223	0	0.20350113698159	0.000180325752813193	5	1.25499003980111	1.11558904692221	8.08441095307779	1.25499003980111	-3.11145835307779	3.85736355307779	1.25499003980111	-3.48411403395856	3.48470787219701
1	274	left	Orbital area, ventrolateral part, layer 2/3	3	16754	0.179062	274	ORBvl2/3-L	272	8	18779	0.000159752915490708	3	16754	0.179062	0.000159752915490708	11.4	16754	0.6804344	0.00077471836443222	10	16754	0.596872	0.000630959057767807	7.30068489937759	0	0.435757479448489	0.000588982945731905	5	3.6503424496888	1.26502457326582	21.5349754267342	3.6503424496888	-9.45454102673418	10.8154098267342	3.6503424496888	-10.1342007083697	10.1357501450986
1	275	left	Orbital area, ventrolateral part, layer 5	4	19837	0.201643	275	ORBvl5-L	272	8	18779	0.000213003887320944	4	19837	0.201643	0.000213003887320944	12.4	19837	0.6250944	0.000794631038211744	8	19837	0.403287	0.000560852495793606	8.98888202169769	0	0.453137140989127	0.00062207293952961	5	4.49444101084885	-0.078568745171502	24.8785687451715	4.49444101084885	-11.8534743451715	13.1036631451715	4.49444101084885	-12.4777741141333	12.4793633762097
1	276	left	Orbital area, ventrolateral part, layer 6a	2	7616	0.262605	276	ORBvl6a-L	272	8	18779	0.000106501943660472	2	7616	0.262605	0.000106501943660472	4.4	7616	0.5777312	0.000271061579618058	3	7616	0.393908	0.000240153698366955	2.50998007960223	0	0.329566519958718	0.000122901365969889	5	1.25499003980111	0.915589046922215	7.88441095307779	1.25499003980111	-2.90667975307779	4.06214215307778	1.25499003980111	-3.48413989149817	3.4846820146574
1	280	left	Agranular insular area, dorsal part, layer 1	9	14742	0.610501	280	AId1-L	279	8	18779	0.000479258746472123	9	14742	0.610501	0.000479258746472123	8	14742	0.5426672	0.00055255021502918	9	14742	0.610501	0.000479258746472123	4	0	0.271333625000109	0.000353650316243351	5	2	2.44710978960441	13.5528902103956	2	-5.01022301039559	6.09555741039559	2	-5.55233766018056	5.55344276061062
1	281	left	Agranular insular area, dorsal part, layer 2/3	314	29642	10.593077	281	AId2/3-L	279	8	18779	0.0167208051546941	314	29642	10.593077	0.0167208051546941	158.4	29642	5.3437688	0.0103020933148067	140	29642	4.723028	0.0105972295814094	97.7716727892082	0	3.29841676939781	0.00544666346188068	5	48.8858363946041	22.6711588287013	294.128841171299	48.8858363946041	-130.385072371299	141.072609971299	48.8858363946041	-135.718539077984	135.739143264614
1	282	left	Agranular insular area, dorsal part, layer 5	633	48270	13.113735	282	AId5-L	279	8	18779	0.0337078651685393	633	48270	13.113735	0.0337078651685393	513.4	48270	10.6360056	0.032569690606902	523	48270	10.834887	0.0337078651685393	132.003030268248	0	2.73468054457862	0.00919144054903849	5	66.001515134124	330.150416370223	696.649583629777	66.001515134124	-172.613578029777	193.885589229777	66.001515134124	-183.21701393917	183.282153320384
1	283	left	Agranular insular area, dorsal part, layer 6a	260	25006	10.397505	283	AId6a-L	279	8	18779	0.0138452526758613	260	25006	10.397505	0.0138452526758613	267.8	25006	10.7094298	0.0163463047185193	248	25006	9.91762	0.0173163208076276	98.8038460789862	0	3.95120541044435	0.0030310786561346	5	49.4019230394931	130.638272589641	404.961727410359	49.4019230394931	-126.452297610359	147.871157210359	49.4019230394931	-137.14538110564	137.178073715077
1	284	left	Agranular insular area, dorsal part, layer 6b	5	1614	3.097893	284	AId6b-L	279	8	18779	0.00026625485915118	5	1614	3.097893	0.00026625485915118	13.4	1614	8.3023544	0.000792186380984689	9	1614	5.576208	0.000630959057767807	11.5021737076085	0	7.12650194508697	0.000502520004510479	5	5.75108685380424	-2.56757694481217	29.3675769448122	5.75108685380424	-7.66522254481217	24.2699313448122	5.75108685380424	-15.9667847584312	15.9683691311932
1	286	left	Agranular insular area, posterior part, layer 1	12	13501	0.888823	286	AIp1-L	285	8	18779	0.000639011661962831	12	13501	0.888823	0.000639011661962831	15.2	13501	1.1258426	0.00106811087715586	12	13501	0.888823	0.000639011661962831	13.6638208419168	0	1.01205978620401	0.00103932131574311	5	6.8319104209584	-3.76842424741975	34.1684242474198	6.8319104209584	-17.8425816474197	20.0942668474197	6.8319104209584	-18.9673561365426	18.9694923582969
1	287	left	Agranular insular area, posterior part, layer 2/3	137	25702	5.330324	287	AIp2/3-L	285	8	18779	0.00729538314074232	137	25702	5.330324	0.00729538314074232	204.6	25702	7.96047	0.0145194528081529	163	25702	6.341919	0.0130483509446045	149.884288702986	0	5.83161964515224	0.0112631515238567	5	74.9421443514929	-3.47274985772893	412.672749857729	74.9421443514929	-200.112279857729	216.033219857729	74.9421443514929	-208.058230404921	208.087269310537
1	288	left	Agranular insular area, posterior part, layer 5	494	24086	20.50984	288	AIp5-L	285	8	18779	0.0263059800841365	494	24086	20.50984	0.0263059800841365	387.4	24086	16.0840324	0.0249708087508254	358	24086	14.863406	0.0250981491867639	102.882457202382	0	4.27146303412575	0.00835811793722462	5	51.4412286011911	244.576252644862	530.223747355138	51.4412286011911	-126.739714955138	158.907779755138	51.4412286011911	-142.798776546387	142.848718163889
1	289	left	Agranular insular area, posterior part, layer 6a	127	13959	9.098073	289	AIp6a-L	285	8	18779	0.00676287342243996	127	13959	9.098073	0.00676287342243996	206.2	13959	14.771832	0.0141560957689633	254	13959	18.196146	0.017807066741447	69.2257177644262	0	4.95921748934784	0.00714387359492383	5	34.6128588822131	110.099297379577	302.300702620423	34.6128588822131	-81.3288706204226	110.872534620423	34.6128588822131	-96.0865465246536	96.1148587161916
1	292	left	Agranular insular area, ventral part, layer 1	53	8030	6.600249	292	AIv1-L	291	8	18779	0.0028223015070025	53	8030	6.600249	0.0028223015070025	14.4	8030	1.7932752	0.000819664760615779	5	8030	0.622665	0.000280426247896803	21.6286846571862	0	2.69348498641336	0.00112628668564539	5	10.8143423285931	-15.6254278241556	44.4254278241556	10.8143423285931	-28.2321526241556	31.8187030241556	10.8143423285931	-30.0246081593949	30.0262474889162
1	293	left	Agranular insular area, ventral part, layer 2/3	401	19014	21.089723	293	AIv2/3-L	291	8	18779	0.0213536397039246	401	19014	21.089723	0.0213536397039246	145.2	19014	7.6364784	0.00896392566898452	90	19014	4.733354	0.00681250473090606	146.259016816058	0	7.69217480837379	0.00754218024155593	5	73.1295084080291	-57.8400656649933	348.240065664993	73.1295084080291	-195.403587264993	210.676544064993	73.1295084080291	-203.031101739324	203.049029590662
1	294	left	Agranular insular area, ventral part, layer 5	315	23076	13.650546	294	AIv5-L	291	8	18779	0.0167740561265243	315	23076	13.650546	0.0167740561265243	279.4	23076	12.1078176	0.0181707081208335	275	23076	11.917143	0.0185451517674665	33.1556933270894	0	1.43680425349691	0.00492764294485085	5	16.5778466635447	233.372518776282	325.427481223718	16.5778466635447	-33.9196636237182	58.1352988237182	16.5778466635447	-46.0093105155974	46.0456519318391
1	295	left	Agranular insular area, ventral part, layer 6a	11	5391	2.040438	295	AIv6a-L	291	8	18779	0.000585760690132595	11	5391	2.040438	0.000585760690132595	66	5391	12.2426268	0.0043599531765205	58	5391	10.758672	0.00406618059450365	42.6086845607794	0	7.90367000228838	0.0031022217538607	5	21.3043422803897	6.84966315615364	125.150336843846	21.3043422803897	-46.9077100438464	71.3929636438464	21.3043422803897	-59.1459768906698	59.1546967970229
1	302	left	Retrosplenial area, lateral agranular part, layer 6a	1	13150	0.076046	302	RSPagl6a-L	298	8	18779	5.32509718302359e-05	1	13150	0.076046	5.32509718302359e-05	0.4	5260	0.0304184	1.96734291957336e-05	0	0	0	0	0.547722557505166	7202.55163119293	0.0416521096080379	2.70920472143511e-05	5	0.273861278752583	-0.360360806895818	1.16036080689582	0.273861278752583	-0.729942406895818	0.790779206895818	0.273861278752583	-0.760341133466622	0.760380480325013
1	362	left	Temporal association areas, layer 2/3	4	22507	0.177722	362	TEa2/3-L	360	7	18779	0.000213003887320944	4	22507	0.177722	0.000213003887320944	3.6	22507	0.1599502	0.00023682348267979	3	22507	0.133292	0.00016010246557797	2.70185121722126	0	0.120044859588822	0.000212431658705733	5	1.35092560861063	-0.150770793513332	7.35077079351333	1.35092560861063	-3.59082059351333	3.91072099351333	1.35092560861063	-3.75053397003065	3.75100761699601
1	363	left	Temporal association areas, layer 4	5	9996	0.5002	363	TEa4-L	360	7	18779	0.00026625485915118	5	9996	0.5002	0.00026625485915118	4.2	7996.8	0.420168	0.000257891793190863	5	9996	0.5002	0.00026625485915118	2.77488738510232	4470.34710061758	0.277599734005636	0.000173458108502586	5	1.38744369255116	0.347838751078777	8.05216124892122	1.38744369255116	-3.43199324892122	4.27232924892122	1.38744369255116	-3.85190335712803	3.85241914071441
1	364	left	Temporal association areas, layer 5	32	30420	1.05194	364	TEa5-L	360	7	18779	0.00170403109856755	32	30420	1.05194	0.00170403109856755	53.6	30420	1.7619988	0.00326980472456071	48	30420	1.577909	0.00384245917387128	35.2746367805538	0	1.1595869336506	0.00172037240350558	5	17.6373183902769	4.63095368650066	102.569046313499	17.6373183902769	-47.2070475134993	50.7310451134993	17.6373183902769	-48.9657765087748	48.9723161182239
1	365	left	Temporal association areas, layer 6a	18	16727	1.076105	365	TEa6a-L	360	7	18779	0.000958517492944246	18	16727	1.076105	0.000958517492944246	31	16727	1.8532912	0.00202070035909492	38	16727	2.271776	0.00198511166253102	14.9331845230681	0	0.892759208821561	0.00114819536753999	5	7.46659226153404	10.2694164629561	51.7305835370439	7.46659226153404	-18.8772923370439	22.5838747370439	7.46659226153404	-20.7285628366848	20.732604237403
1	369	left	Perirhinal area, layer 2/3	3	10646	0.281796	369	PERI2/3-L	367	7	18779	0.000159752915490708	3	10646	0.281796	0.000159752915490708	5.4	10646	0.5072328	0.000308926145179717	3	10646	0.281796	0.000240153698366955	4.82700735445887	0	0.45341045481903	0.000187669133434731	5	2.41350367722943	-1.30096047102054	12.1009604710205	2.41350367722943	-6.19372767102054	7.20819327102054	2.41350367722943	-6.70065154487536	6.70126939716572
1	370	left	Perirhinal area, layer 5	22	5380	4.089219	370	PERI5-L	367	7	18779	0.00117152138026519	22	5380	4.089219	0.00117152138026519	15.2	5380	2.8252788	0.000902136143743492	15	5380	2.788104	0.00113541745515101	9.67987603226405	0	1.79923335195096	0.000473302203374966	5	4.83993801613202	1.76217778564952	28.6378222143505	4.83993801613202	-10.6125434143505	16.2631010143505	4.83993801613202	-13.4369200782067	13.4387243504942
1	371	left	Perirhinal area, layer 6a	6	1709	3.510825	371	PERI6a-L	367	7	18779	0.000319505830981415	6	1709	3.510825	0.000319505830981415	5.2	1709	3.0427152	0.000308761657285026	5	1709	2.925688	0.000319505830981415	3.27108544675922	0	1.91403459246318	0.000146421074996713	5	1.63554272337961	0.659005411330806	9.74099458866919	1.63554272337961	-1.49827938866919	7.58370978866919	1.63554272337961	-4.54068582701191	4.54130335032648
1	374	left	Ectorhinal area/Layer 1	2	8463	0.236323	374	ECT1-L	373	7	18779	0.000106501943660472	2	8463	0.236323	0.000106501943660472	3.4	5077.8	0.4017488	0.000233609008817654	1	8463	0.118161	8.00512327889849e-05	5.98331012066064	4635.37600416622	0.70699650606329	0.000420776456420682	5	2.99165506033032	-4.90616604869432	11.7061660486943	2.99165506033032	-7.90441724869432	8.70791484869432	2.99165506033032	-8.3059324396855	8.30639965770314
1	375	left	Ectorhinal area/Layer 2/3	5	15146	0.33012	375	ECT2/3-L	373	7	18779	0.00026625485915118	5	15146	0.33012	0.00026625485915118	7	15146	0.462168	0.000470415598671036	5	15146	0.33012	0.00026625485915118	5.24404424085076	0	0.34623277695793	0.000412151403050228	5	2.62202212042538	-0.279900481975383	14.2799004819754	2.62202212042538	-6.81773248197538	7.74206848197538	2.62202212042538	-7.27943006637671	7.28037089757405
1	376	left	Ectorhinal area/Layer 5	119	16942	7.023964	376	ECT5-L	373	7	18779	0.00633686564779807	119	16942	7.023964	0.00633686564779807	66.8	16942	3.9428638	0.00394317514372703	64	16942	3.777594	0.00451161741484322	44.7403620906224	0	2.64079591512212	0.00220168251891026	5	22.3701810453112	4.69042033435729	128.909579665643	22.3701810453112	-58.1667158656427	66.0524434656427	22.3701810453112	-62.105636490499	62.1135228407864
1	377	left	Ectorhinal area/Layer 6a	46	12497	3.680883	377	ECT6a-L	373	7	18779	0.00244954470419085	46	12497	3.680883	0.00244954470419085	74.8	12497	5.9854366	0.00456248907198778	74	12497	5.921421	0.00592379122638489	52.2608840338546	0	4.18187459780483	0.00267502777907944	5	26.1304420169273	2.25026216544742	147.349737834553	26.1304420169273	-66.5643012345526	78.5351744345526	26.1304420169273	-72.5451753454806	72.5543003236246
1	378	left	Ectorhinal area/Layer 6b	2	1718	1.164144	378	ECT6b-L	373	7	18779	0.000106501943660472	2	1718	1.164144	0.000106501943660472	7.6	1718	4.4237484	0.000526600417238416	6	1718	3.492433	0.000360929393187458	5.68330889535313	0	3.30809604865439	0.000483782842505589	5	2.84165444767656	-0.289697581915137	15.4896975819151	2.84165444767656	-3.46594918191514	12.3134459819151	2.84165444767656	-7.8891709814979	7.89022418233237
1	379	left	Olfactory areas	117	1494579	0.078283	379	OLF-L	4	5	18779	0.0062303637041376	117	1494579	0.078283	0.0062303637041376	110.2	1494579	0.0737332	0.00681518631166807	115	1494579	0.076945	0.00704450848543068	36.4787609438698	0	0.0244074065848873	0.0014826092947412	5	18.2393804719349	59.5593613668561	160.840638633144	18.2393804719349	-50.5669054331439	50.7143718331439	18.2393804719349	-50.6338234468322	50.6474538194555
1	387	left	Accessory olfactory bulb, glomerular layer	1	4948	0.202102	387	AOBgl-L	386	7	18779	5.32509718302359e-05	1	4948	0.202102	5.32509718302359e-05	2	4948	0.4042038	0.000142906186176412	1	4948	0.202102	7.56944970100674e-05	1.73205080756888	0	0.350050499298601	0.00014862252412917	5	0.866025403784439	-0.404471993314247	4.40447199331425	0.866025403784439	-2.00026819331425	2.80867579331425	0.866025403784439	-2.40432908712807	2.40461489950042
1	390	left	Anterior olfactory nucleus	119	155819	0.763707	390	AON-L	379	6	18779	0.00633686564779807	119	155819	0.763707	0.00633686564779807	69.2	155819	0.4441052	0.00446476493805966	63	155819	0.404315	0.00476875331163424	33.8850999703409	0	0.217464584919476	0.00219823638848887	5	16.9425499851705	22.1599400241045	116.240059975896	16.9425499851705	-46.5959547758955	47.4841651758955	16.9425499851705	-47.0355952109575	47.0445247408336
1	405	left	Taenia tecta, ventral part	18	22988	0.783017	405	TTv-L	398	7	18779	0.000958517492944246	18	22988	0.783017	0.000958517492944246	7.4	22988	0.3219072	0.000416329634942492	4	22988	0.174004	0.000280426247896803	6.6932802122726	0	0.291163986594668	0.000322056743238586	5	3.3466401061363	-1.89176254154076	16.6917625415408	3.3466401061363	-8.96985534154076	9.61366974154076	3.3466401061363	-9.29134621190582	9.2921788711757
1	416	left	Piriform area	1160	370081	3.134449	416	PIR-L	379	6	18779	0.0617711273230736	1160	370081	3.134449	0.0617711273230736	2348.2	370081	6.3450974	0.142086458032403	1824	370081	4.928651	0.141530579570925	1465.50919478521	0	3.95996848931444	0.0573127848224621	5	732.754597392606	313.747084758119	4382.65291524188	732.754597392606	-2028.10781784188	2040.79801264188	732.754597392606	-2034.31082878385	2034.59500169991
1	423	left	Nucleus of the lateral olfactory tract, molecular layer	1	3566	0.280426	423	NLOT1-L	421	7	18779	5.32509718302359e-05	1	3566	0.280426	5.32509718302359e-05	0.8	2139.6	0.2243408	4.38355634274335e-05	1	3566	0.280426	5.32509718302359e-05	0.836660026534076	1953.17864006342	0.234621224600845	4.21290174720334e-05	5	0.418330013267038	-0.361470317692595	1.9614703176926	0.418330013267038	-0.937129517692595	1.3858111176926	0.418330013267038	-1.16142648212917	1.16151415325602
1	424	left	Nucleus of the lateral olfactory tract, pyramidal layer	6	4784	1.254181	424	NLOT2-L	421	7	18779	0.000319505830981415	6	4784	1.254181	0.000319505830981415	3.8	4784	0.7943144	0.000218276073869173	3	4784	0.62709	0.000240153698366955	2.58843582110896	0	0.541061261236932	0.000108008007893531	5	1.29421791055448	0.206675017181702	7.3933249828183	1.29421791055448	-2.7990105828183	4.3876393828183	1.29421791055448	-3.59310670674443	3.59354325889217
1	425	left	Nucleus of the lateral olfactory tract, layer 3	2	1848	1.082251	425	NLOT3-L	421	7	18779	0.000106501943660472	2	1848	1.082251	0.000106501943660472	3.6	1848	1.948052	0.000230744532122009	2	1848	1.082251	0.00016010246557797	3.20936130717624	0	1.73666735108238	0.000227577879054672	5	1.60468065358812	-0.855307746060336	8.05530774606034	1.60468065358812	-2.50725574606034	6.40335974606034	1.60468065358812	-4.45507700152821	4.45553849059246
1	427	left	Cortical amygdalar area, anterior part	2	24559	0.081437	427	COAa-L	426	7	18779	0.000106501943660472	2	24559	0.081437	0.000106501943660472	13.4	24559	0.545625	0.000818514523404749	7	24559	0.285028	0.000529861479070472	12.5618469979538	0	0.511496697185329	0.000754002524459289	5	6.28092349897688	-4.03863930485616	30.8386393048562	6.28092349897688	-16.8930143048562	17.9842643048562	6.28092349897688	-17.4378207903328	17.4394578193796
1	432	left	Cortical amygdalar area, posterior part, lateral zone	11	38465	0.285974	432	COApl-L	431	8	18779	0.000585760690132595	11	38465	0.285974	0.000585760690132595	30	38465	0.7799298	0.00193099246024424	30	38465	0.77993	0.00210319685922602	13.076696830622	0	0.339963586185638	0.00081335867073312	5	6.53834841531101	11.846634546232	48.153365453768	6.53834841531101	-17.373435653768	18.933295253768	6.53834841531101	-18.1514344613078	18.1552964462282
1	438	left	Cortical amygdalar area, posterior part, medial zone	2	41444	0.048258	438	COApm-L	431	8	18779	0.000106501943660472	2	41444	0.048258	0.000106501943660472	6.6	41444	0.159251	0.000428464665065683	4	41444	0.096516	0.00032020493115594	4.6690470119715	0	0.112658910619622	0.000334088994766008	5	2.33452350598575	0.118323638836671	13.0816763611633	2.33452350598575	-6.32242536116333	6.64092736116333	2.33452350598575	-6.48124789649826	6.48210482582839
1	444	left	Piriform-amygdalar area	53	38117	1.390456	444	PAA-L	379	6	18779	0.0028223015070025	53	38117	1.390456	0.0028223015070025	101.6	38117	2.6654774	0.00649416099755427	95	38117	2.492326	0.00568463794270246	63.7871460405621	0	1.6734568729901	0.00448988745891509	5	31.8935730202811	13.0492453005722	190.150754699428	31.8935730202811	-85.8852772994278	91.2162320994278	31.8935730202811	-88.5442605384302	88.5572488604253
1	449	left	Postpiriform transition area	60	44765	1.340333	449	TR-L	379	6	18779	0.00319505830981415	60	44765	1.340333	0.00319505830981415	111.2	44765	2.4840834	0.00791351847326265	75	44765	1.675416	0.00567708727575505	84.82747196516	0	1.89495075918355	0.00657907675213634	5	42.41373598258	-6.5594096619857	228.959409661986	42.41373598258	-115.275326261986	120.243493061986	42.41373598258	-117.751496143512	117.767323180459
1	454	left	Hippocampal formation	4	1364475	0.002932	454	HPF-L	4	5	18779	0.000213003887320944	4	1364475	0.002932	0.000213003887320944	2	1364475	0.001466	0.000120956604880226	2	1364475	0.001466	9.02323482968644e-05	1.22474487139159	0	0.000897737990730035	6.04189307782581e-05	5	0.612372435695794	0.299781548354361	3.70021845164564	0.612372435695794	-1.69875245164564	1.70168445164564	0.612372435695794	-1.70009749504076	1.70033940825052
1	457	left	Field CA1	24	326666	0.07347	457	CA1-L	456	8	18779	0.00127802332392566	24	326666	0.07347	0.00127802332392566	13.2	326666	0.0404084	0.000847873833627397	10	326666	0.030612	0.000800512327889849	8.92748564826626	0	0.0273291842322452	0.000587579036179284	5	4.46374282413313	0.806663085073799	25.5933369149262	4.46374282413313	-12.3529285149262	12.4337453149262	4.46374282413313	-12.3924890410926	12.3941847887598
1	474	left	Dentate gyrus, molecular layer	23	137877	0.166815	474	DG-mo-L	473	8	18779	0.00122477235209543	23	137877	0.166815	0.00122477235209543	5.4	82726.2	0.0391654	0.000293278738882485	2	137877	0.014506	9.02323482968644e-05	9.88938825206089	75518.3430611398	0.0717259533070143	0.000524658394873382	5	4.94469412603045	-8.32867180291751	19.1286718029175	4.94469412603045	-13.6895064029175	13.7678372029175	4.94469412603045	-13.7283785241786	13.7289650816564
1	496	left	Entorhinal area, lateral part, layer 2	10	51319	0.19486	496	ENTl2-L	494	9	18779	0.000532509718302359	10	51319	0.19486	0.000532509718302359	18.8	51319	0.366336	0.00123807496850622	19	51319	0.370233	0.00133202467750981	5.6302753041037	0	0.109711153831322	0.000508961587026112	5	2.81513765205185	10.9839248455026	26.6160751544974	2.81513765205185	-7.44973915449737	8.18241115449737	2.81513765205185	-7.81483707952886	7.81731322946587
1	500	left	Entorhinal area, lateral part, layer 3	19	42180	0.45045	500	ENTl3-L	494	9	18779	0.00101176846477448	19	42180	0.45045	0.00101176846477448	50.4	42180	1.1948788	0.00299006315698305	34	42180	0.806069	0.00257361289834229	40.4635638568824	0	0.959306964094757	0.00164575275673053	5	20.2317819284412	-5.77243190464975	106.57243190465	20.2317819284412	-54.9775531046498	57.3673107046497	20.2317819284412	-56.1694418414928	56.1754219678067
1	503	left	Entorhinal area, lateral part, layer 5	38	45660	0.832238	503	ENTl5-L	494	9	18779	0.00202353692954896	38	45660	0.832238	0.00202353692954896	57.6	45660	1.261498	0.00378576079467403	64	45660	1.401664	0.00329348071283555	23.9227924791401	0	0.523933525357941	0.00205566392696456	5	11.96139623957	24.3898399593145	90.8101600406855	11.96139623957	-31.9486620406855	34.4716580406855	11.96139623957	-33.2063742798908	33.2139458014802
1	505	left	Entorhinal area, lateral part, layer 6a	34	33529	1.014048	505	ENTl6a-L	494	9	18779	0.00181053304222802	34	33529	1.014048	0.00181053304222802	61.4	33529	1.8312506	0.00407201210671489	67	33529	1.99827	0.00350532809871004	19.5908141739949	0	0.584294549901674	0.0018806582743984	5	9.79540708699746	34.2035899398861	88.5964100601139	9.79540708699746	-25.3651594601139	29.0276606601139	9.79540708699746	-27.1923380480072	27.2004820722206
1	509	left	Entorhinal area, medial part, dorsal zone, layer 2	2	40365	0.049548	509	ENTm2-L	507	9	18779	0.000106501943660472	2	40365	0.049548	0.000106501943660472	2	32292	0.049548	0.000142165344096812	1	40365	0.024774	8.00512327889849e-05	2.34520787991171	18051.7767823558	0.0581001800169328	0.000178800528655096	5	1.17260393995586	-1.25567046942609	5.25567046942609	1.17260393995586	-3.20612246942609	3.30521846942609	1.17260393995586	-3.25552830408199	3.25581263477018
1	514	left	Entorhinal area, medial part, dorsal zone, layer 5	3	29235	0.102617	514	ENTm5-L	507	9	18779	0.000159752915490708	3	29235	0.102617	0.000159752915490708	9.2	29235	0.3146914	0.000629741363665116	10	29235	0.342056	0.000451161741484322	6.18061485614498	0	0.211411353144291	0.000507269152312928	5	3.09030742807249	0.619931067771756	17.7800689322282	3.09030742807249	-8.26537753222824	8.89476033222824	3.09030742807249	-8.57943919086458	8.58069867359191
1	516	left	Entorhinal area, medial part, dorsal zone, layer 6	1	20090	0.049776	516	ENTm6-L	507	9	18779	5.32509718302359e-05	1	20090	0.049776	5.32509718302359e-05	4.2	20090	0.2090592	0.00024979012281731	3	20090	0.149328	0.000210319685922602	3.83405790253616	0	0.19084406615664	0.000194497605027717	5	1.91702895126808	-1.12252564827072	9.52252564827072	1.91702895126808	-5.11346644827072	5.53158484827072	1.91702895126808	-5.32227585814791	5.32277543839354
1	544	left	Prosubiculum	1	41594	0.024042	544	ProS-L	492	7	18779	5.32509718302359e-05	1	41594	0.024042	5.32509718302359e-05	1.2	24956.4	0.0288504	7.41133622314605e-05	1	41594	0.024042	5.32509718302359e-05	1.30384048104053	22781.9720568699	0.0313469328451764	9.36489485688931e-05	5	0.651920240520265	-0.610020760771858	3.01002076077186	0.651920240520265	-1.78117036077186	1.83887116077186	0.651920240520265	-1.80994664740963	1.81009487413409
1	555	left	Cortical subplate	5	284998	0.017544	555	CTXsp-L	3	4	18779	0.00026625485915118	5	284998	0.017544	0.00026625485915118	34.2	284998	0.120001	0.00230311025232485	26	284998	0.091229	0.00198511166253102	29.8948156040475	0	0.104894977160491	0.00226495347274973	5	14.9474078020237	-7.3006572273241	75.7006572273241	14.9474078020237	-41.3806562273241	41.6206582273241	14.9474078020237	-41.4983541170718	41.5029603375764
1	557	left	Claustrum	231	17665	13.076705	557	CLA-L	555	5	18779	0.0123009744927845	231	17665	13.076705	0.0123009744927845	334.2	17665	18.9187658	0.0224690016388225	231	17665	13.076705	0.0142316320807628	233.120569662996	0	13.196748915153	0.0191141887052562	5	116.560284831498	10.5767677191261	657.823232280874	116.560284831498	-304.704466480874	342.541998080874	116.560284831498	-323.600763279235	323.645701282513
1	559	left	Endopiriform nucleus, dorsal part	62	58165	1.065933	559	EPd-L	558	6	18779	0.00330156025347463	62	58165	1.065933	0.00330156025347463	282.6	58165	4.8585918	0.0177623590596522	321	58165	5.518783	0.0242979335402316	196.899212796801	0	3.3851837555992	0.0105799801857479	5	98.4496063984006	9.26007220651132	555.939927793489	98.4496063984006	-268.481335993489	278.198519593489	98.4496063984006	-273.322165434429	273.357690152548
1	560	left	Endopiriform nucleus, ventral part	51	31126	1.638502	560	EPv-L	558	6	18779	0.00271579956334203	51	31126	1.638502	0.00271579956334203	80.2	31126	2.576624	0.00523291228248822	75	31126	2.409561	0.00469713965227145	23.763417262675	0	0.763458630526894	0.0020883876436388	5	11.8817086313375	47.2110882291366	113.188911770863	11.8817086313375	-30.4122877708634	35.5655357708634	11.8817086313375	-32.9836788585809	32.9941446831459
1	561	left	Lateral amygdalar nucleus	15	26791	0.55989	561	LA-L	555	5	18779	0.000798764577453539	15	26791	0.55989	0.000798764577453539	33.4	26791	1.2466876	0.00234007055470911	28	26791	1.045127	0.0012632528761561	24.5825141106438	0	0.917566114209379	0.00213895707944261	5	12.2912570553219	-0.726000487976293	67.5260004879763	12.2912570553219	-32.8793128879763	35.3726880879763	12.2912570553219	-34.1236604174216	34.128340558531
1	563	left	Basolateral amygdalar nucleus, anterior part	57	24661	2.311342	563	BLAa-L	562	6	18779	0.00303530539432345	57	24661	2.311342	0.00303530539432345	70.8	24661	2.8709298	0.00482660773004594	57	24661	2.311342	0.00303530539432345	47.8089949695661	0	1.93864780589931	0.00398163074505005	5	23.9044974847831	4.43047496616109	137.169525033839	23.9044974847831	-63.4985952338389	69.2404548338389	23.9044974847831	-66.3646984261089	66.374351641569
1	564	left	Basolateral amygdalar nucleus, posterior part	31	22765	1.36174	564	BLAp-L	562	6	18779	0.00165078012673731	31	22765	1.36174	0.00165078012673731	26	22765	1.142104	0.00173049115261068	27	22765	1.186031	0.00165078012673731	10.9087121146357	0	0.479187936675685	0.000977050177193771	5	5.45435605731786	10.8562798226539	41.1437201773461	5.45435605731786	-14.0016161773461	16.2858241773461	5.45435605731786	-15.1419896861935	15.1454506684987
1	565	left	Basolateral amygdalar nucleus, ventral part	17	13403	1.268373	565	BLAv-L	562	6	18779	0.00090526652111401	17	13403	1.268373	0.00090526652111401	29.6	13403	2.2084608	0.00196879738927786	26	13403	1.939864	0.00143819544319128	15.6620560591514	0	1.16854848628296	0.00123122656622361	5	7.83102802957568	7.85758055861788	51.3424194413821	7.83102802957568	-19.5339586413821	23.9508802413821	7.83102802957568	-21.7404506439928	21.7443882387714
1	567	left	Basomedial amygdalar nucleus, anterior part	6	24573	0.24417	567	BMAa-L	566	6	18779	0.000319505830981415	6	24573	0.24417	0.000319505830981415	12	24573	0.4883408	0.000762741708516899	10	24573	0.406951	0.000800512327889849	5.04975246918104	0	0.205499973777857	0.000295592440921192	5	2.52487623459052	4.98981973724092	19.0101802627591	2.52487623459052	-6.52183946275908	7.49852106275908	2.52487623459052	-7.00941752105057	7.0109430044676
1	568	left	Basomedial amygdalar nucleus, posterior part	6	22943	0.261518	568	BMAp-L	566	6	18779	0.000319505830981415	6	22943	0.261518	0.000319505830981415	20.6	22943	0.8978774	0.00142218439537992	20	22943	0.871726	0.00126191811553561	11.0815161417561	0	0.483001818662001	0.000992678983126529	5	5.54075807087803	5.21638937502553	35.9836106249745	5.54075807087803	-14.4857332249745	16.2814880249745	5.54075807087803	-15.3821884405791	15.3850328093698
1	571	left	Striatum	43	1438033	0.029902	571	STR-L	570	4	18779	0.00228979178870014	43	1438033	0.029902	0.00228979178870014	45.6	1438033	0.03171	0.0030083377695369	41	1438033	0.028511	0.00228979178870014	21.5127868952398	0	0.014959661042283	0.0018420476513168	5	10.7563934476199	15.7354640627742	75.4645359372258	10.7563934476199	-29.8328259372258	29.8962459372258	10.7563934476199	-29.8615275994563	29.8675442749954
1	573	left	Caudoputamen	77	832586	0.092483	573	CP-L	572	6	18779	0.00410032483092816	77	832586	0.092483	0.00410032483092816	793.4	832586	0.9529344	0.0503936714101672	951	832586	1.142224	0.0666817053913828	536.03572642129	0	0.643820222775194	0.0302052562222283	5	268.017863210645	49.263115583233	1537.53688441677	268.017863210645	-743.183950016767	745.089818816767	268.017863210645	-744.086490745357	744.187278088177
1	575	left	Nucleus accumbens	5	140770	0.035519	575	ACB-L	574	6	18779	0.00026625485915118	5	140770	0.035519	0.00026625485915118	13.2	140770	0.0937702	0.000767657418404923	7	140770	0.049727	0.000560358629522895	13.718600511714	0	0.0974540696672027	0.000669547865151022	5	6.85930025585701	-5.84447062045616	32.2444706204562	6.85930025585701	-18.9507004204562	19.1382408204562	6.85930025585701	-19.0437029630378	19.0452382778746
1	576	left	Fundus of striatum	8	13828	0.578536	576	FS-L	574	6	18779	0.000426007774641887	8	13828	0.578536	0.000426007774641887	10.8	13828	0.7810238	0.000740066739857176	8	13828	0.578536	0.00048030739673391	8.04363102087608	0	0.581691705879669	0.000656906708253666	5	4.02181551043804	-0.366349987964265	21.9663499879643	4.02181551043804	-10.3853261879643	11.9473737879643	4.02181551043804	-11.1656099212244	11.1670900547041
1	577	left	Olfactory tubercle	7	122188	0.057289	577	OT-L	574	6	18779	0.000372756802811651	7	122188	0.057289	0.000372756802811651	13.6	122188	0.1113038	0.000757031891898662	7	122188	0.057289	0.000372756802811651	15.6460857724864	0	0.128049224524009	0.000754397311275608	5	7.82304288624318	-8.12024912926229	35.3202491292623	7.82304288624318	-21.6089453292623	21.8315529292623	7.82304288624318	-21.7194920973704	21.7210061611542
1	593	left	Anterior amygdalar area	64	15815	4.046791	593	AAA-L	592	6	18779	0.0034080621971351	64	15815	4.046791	0.0034080621971351	40.4	15815	2.5545368	0.00252533967291153	40	15815	2.529244	0.00208133205251361	17.7002824836216	0	1.11920861253664	0.00104728232688498	5	8.85014124181078	15.8280686688653	64.9719313311347	8.85014124181078	-22.0173945311347	27.1264681311347	8.85014124181078	-24.5694059914617	24.5744566708076
1	597	left	Central amygdalar nucleus, lateral part	2	8321	0.240356	597	CEAl-L	595	7	18779	0.000106501943660472	2	8321	0.240356	0.000106501943660472	8.8	8321	1.0575652	0.000591515541597806	4	8321	0.480711	0.000270697044890593	11.3885907820063	0	1.36865645612867	0.000809740798183558	5	5.69429539100317	-7.00989856590112	24.6098985659011	5.69429539100317	-14.7523333659011	16.8674637659011	5.69429539100317	-15.8093070503595	15.8104900814427
1	598	left	Central amygdalar nucleus, medial part	35	23961	1.460707	598	CEAm-L	595	7	18779	0.00186378401405826	35	23961	1.460707	0.00186378401405826	24.8	23961	1.0350154	0.0016283329056748	20	23961	0.83469	0.0016010246557797	13.736811857196	0	0.573298716024465	0.000940435437374656	5	6.86840592859799	5.73024797903261	43.8697520209674	6.86840592859799	-18.0347366209674	20.1047674209674	6.86840592859799	-19.0681236880617	19.0713803538731
1	600	left	Medial amygdalar nucleus	6	64847	0.092525	600	MEA-L	592	6	18779	0.000319505830981415	6	64847	0.092525	0.000319505830981415	9.4	64847	0.1449566	0.000594639017239178	7	64847	0.107946	0.000490745933819405	5.27257053058563	0	0.0813080541108936	0.00036851494520531	5	2.63628526529281	2.0804986792727	16.7195013207273	2.63628526529281	-7.1745447207273	7.4644579207273	2.63628526529281	-7.31890668171006	7.32009595974454
1	608	left	Pallidum	41	298944	0.137149	608	PAL-L	570	4	18779	0.00218328984503967	41	298944	0.137149	0.00218328984503967	23	298944	0.0769376	0.00147721403255024	18	298944	0.060212	0.00136250094618121	13.4721935853075	0	0.0450657865159369	0.000788288631805325	5	6.73609679265374	4.29759703189797	41.702402968102	6.73609679265374	-18.625465368102	18.779340568102	6.73609679265374	-18.7009257540695	18.7038801821346
1	610	left	Globus pallidus, external segment	94	50022	1.879173	610	GPe-L	609	6	18779	0.00500559135204218	94	50022	1.879173	0.00500559135204218	48.8	50022	0.9755706	0.00317768355104305	39	50022	0.779657	0.00295208538339263	41.1545866216634	0	0.822729777637409	0.00248922536891248	5	20.5772933108317	-8.33172529107804	105.931725291078	20.5772933108317	-56.156154691078	58.107295891078	20.5772933108317	-57.128547607527	57.1349029746291
1	611	left	Globus pallidus, internal segment	15	13555	1.106603	611	GPi-L	609	6	18779	0.000798764577453539	15	13555	1.106603	0.000798764577453539	10.4	10844	0.7672446	0.000722657877786009	11	13555	0.811509	0.000798764577453539	6.34822809924155	6061.98028700193	0.468331108070241	0.0004615553761261	5	3.17411404962078	1.58724658359085	19.2127534164092	3.17411404962078	-8.04550881640915	9.57999801640915	3.17411404962078	-8.81203075853136	8.81347607428693
1	613	left	Substantia innominata	81	96883	0.83606	613	SI-L	612	6	18779	0.00431332871824911	81	96883	0.83606	0.00431332871824911	56.2	96883	0.5800812	0.00347901882118366	62	96883	0.639947	0.00322490185081324	19.6137706726677	0	0.202447990051025	0.000997473189146782	5	9.80688533633386	28.9717212106999	83.4282787893002	9.80688533633386	-26.6481975893002	27.8083599893002	9.80688533633386	-27.224799770479	27.2317578081213
1	614	left	Magnocellular nucleus	24	11670	2.056555	614	MA-L	612	6	18779	0.00127802332392566	24	11670	2.056555	0.00127802332392566	22.6	11670	1.9365894	0.00145221567437257	24	11670	2.056555	0.00112790435371081	12.300406497348	0	1.05401953202078	0.000954794446688768	5	6.15020324867398	5.52429829424756	39.6757017057524	6.15020324867398	-15.1391123057524	19.0122911057524	6.15020324867398	-17.0742494900781	17.0771539214268
1	618	left	Diagonal band nucleus	25	23465	1.065417	618	NDB-L	616	7	18779	0.0013312742957559	25	23465	1.065417	0.0013312742957559	15	18772	0.63925	0.000947165343952893	14	23465	0.596633	0.000880563560678834	10.5118980208143	10493.8670184065	0.44798225217524	0.000714503323433897	5	5.25594901040716	0.407146096885855	29.5928539031141	5.25594901040716	-13.9536039031141	15.2321039031141	5.25594901040716	-14.5919067377702	14.5938010684581
1	641	left	Thalamus	14	647689	0.021615	641	TH-L	640	4	18779	0.000745513605623303	14	647689	0.021615	0.000745513605623303	3.4	518151.2	0.0052494	0.000194273179479311	1	647689	0.001544	7.56944970100674e-05	5.94138031100518	289655.326455772	0.00917304517594893	0.000309892312596223	5	2.97069015550259	-4.84795814130444	11.6479581413044	2.97069015550259	-8.24270874130444	8.25320754130444	2.97069015550259	-8.24776386812496	8.24815241448391
1	644	left	Ventral anterior-lateral complex of the thalamus	1	26186	0.038188	644	VAL-L	643	7	18779	5.32509718302359e-05	1	26186	0.038188	5.32509718302359e-05	0.4	10474.4	0.0152752	2.66604409238442e-05	0	0	0	0	0.547722557505166	14342.6628908303	0.0209164290260073	3.7715945966633e-05	5	0.273861278752583	-0.360360806895818	1.16036080689582	0.273861278752583	-0.745085606895818	0.775636006895818	0.273861278752583	-0.760334146454894	0.760387467336741
1	645	left	Ventral medial nucleus of the thalamus	8	29626	0.270033	645	VM-L	643	7	18779	0.000426007774641887	8	29626	0.270033	0.000426007774641887	1.8	11850.4	0.0607574	9.92228673232176e-05	0	0	0	0	3.4928498393146	16226.8284886481	0.117898097239947	0.00018518346786901	5	1.7464249196573	-3.04885291977796	6.64885291977795	1.7464249196573	-4.78809551977796	4.90961031977796	1.7464249196573	-4.84875369691063	4.84895214264528
1	647	left	Ventral posterolateral nucleus of the thalamus	1	28081	0.035611	647	VPL-L	646	8	18779	5.32509718302359e-05	1	28081	0.035611	5.32509718302359e-05	0.8	22464.8	0.0284888	5.58206527206978e-05	1	28081	0.035611	7.01065619742008e-05	0.447213595499958	12558.2049752343	0.015925723349349	3.28204449639499e-05	5	0.223606797749979	0.179168000898118	1.42083199910188	0.223606797749979	-0.592343199101882	0.649320799101882	0.223606797749979	-0.620776178449161	0.620887819754603
1	649	left	Ventral posteromedial nucleus of the thalamus	6	52612	0.114042	649	VPM-L	646	8	18779	0.000319505830981415	6	52612	0.114042	0.000319505830981415	1.4	21044.8	0.0266098	7.90400655982965e-05	0	0	0	0	2.60768096208106	28816.7791954618	0.0495641920462747	0.000138362723538366	5	1.30384048104053	-2.22004152154372	5.02004152154372	1.30384048104053	-3.59343172154372	3.64665132154372	1.30384048104053	-3.61996248147812	3.62012056160931
1	650	left	Ventral posteromedial nucleus of the thalamus, parvicellular part	45	6846	6.573181	650	VPMpc-L	646	8	18779	0.00239629373236062	45	6846	6.573181	0.00239629373236062	9.8	2738.4	1.4314928	0.000543299732703311	0	0	0	0	19.7534807059414	3749.70862868037	2.88540451672685	0.00104509351877116	5	9.87674035297071	-17.6222274083151	37.2222274083151	9.87674035297071	-25.9907346083151	28.8537202083151	9.87674035297071	-27.4216841085824	27.4227707080478
1	651	left	Posterior triangular thalamic nucleus	2	8941	0.223689	651	PoT-L	643	7	18779	0.000106501943660472	2	8941	0.223689	0.000106501943660472	1	5364.6	0.1118444	5.53571049492642e-05	1	8941	0.111844	8.00512327889849e-05	1	4897.18738665369	0.111844500000224	5.14069431396235e-05	5	0.5	-0.388222552598897	2.3882225525989	0.5	-1.2763781525989	1.5000669525989	0.5	-1.38816719549395	1.38827790970385
1	655	left	Subparafascicular area	1	4151	0.240906	655	SPA-L	642	6	18779	5.32509718302359e-05	1	4151	0.240906	5.32509718302359e-05	0.4	1660.4	0.0963624	2.66604409238442e-05	0	0	0	0	0.547722557505166	2273.59633620394	0.13194965043834	3.7715945966633e-05	5	0.273861278752583	-0.360360806895818	1.16036080689582	0.273861278752583	-0.663998406895818	0.856723206895818	0.273861278752583	-0.760334146454894	0.760387467336741
1	669	left	Posterior complex of the thalamus	12	40073	0.299453	669	PO-L	667	7	18779	0.000639011661962831	12	40073	0.299453	0.000639011661962831	3.2	16029.2	0.0798542	0.00018835793000062	0	0	0	0	5.21536192416212	21948.8860469045	0.130146327305844	0.000283996859663809	5	2.60768096208106	-4.04008304308743	10.4400830430874	2.60768096208106	-7.16022884308743	7.31993724308743	2.60768096208106	-7.23989468515743	7.24027140101743
1	670	left	Posterior limiting nucleus of the thalamus	3	6563	0.457108	670	POL-L	667	7	18779	0.000159752915490708	3	6563	0.457108	0.000159752915490708	0.6	1312.6	0.0914216	3.19505830981415e-05	0	0	0	0	1.34164078649987	2935.06282726622	0.204424912211795	7.14436757282003e-05	5	0.670820393249937	-1.26249599730565	2.46249599730565	0.670820393249937	-1.77107439730565	1.95391759730565	0.670820393249937	-1.86246404672255	1.86252794788874
1	672	left	Ethmoid nucleus of the thalamus	4	7541	0.530434	672	Eth-L	667	7	18779	0.000213003887320944	4	7541	0.530434	0.000213003887320944	0.8	1508.2	0.1060868	4.26007774641887e-05	0	0	0	0	1.78885438199983	3372.43772366518	0.237217296315425	9.52582343042671e-05	5	0.894427190999916	-1.68332799640753	3.28332799640753	0.894427190999916	-2.37724119640753	2.58941479640753	0.894427190999916	-2.48328539563006	2.48337059718499
1	677	left	Anteromedial nucleus, dorsal part	1	7825	0.127796	677	AMd-L	676	8	18779	5.32509718302359e-05	1	7825	0.127796	5.32509718302359e-05	0.2	1565	0.0255592	1.06501943660472e-05	0	0	0	0	0.447213595499958	3499.44638478717	0.0571521086505126	2.38145585760668e-05	5	0.223606797749979	-0.420831999101882	0.820831999101882	0.223606797749979	-0.595272799101882	0.646391199101882	0.223606797749979	-0.620821348907516	0.620842649296248
1	680	left	Interanteromedial nucleus of the thalamus	1	1360	0.735294	680	IAM-L	674	7	18779	5.32509718302359e-05	1	1360	0.735294	5.32509718302359e-05	0.2	272	0.1470588	1.06501943660472e-05	0	0	0	0	0.447213595499958	608.210489879943	0.328833473489546	2.38145585760668e-05	5	0.223606797749979	-0.420831999101882	0.820831999101882	0.223606797749979	-0.473773199101882	0.767890799101882	0.223606797749979	-0.620821348907516	0.620842649296248
1	684	left	Intermediodorsal nucleus of the thalamus	18	5442	3.307607	684	IMD-L	683	7	18779	0.000958517492944246	18	5442	3.307607	0.000958517492944246	3.8	2176.8	0.6982726	0.000207713745146646	0	0	0	0	7.94984276574072	2980.70615794311	1.46083086071174	0.000421141005049654	5	3.97492138287036	-7.23615101701645	14.8361510170165	3.97492138287036	-10.3378784170165	11.7344236170164	3.97492138287036	-11.0359433032713	11.0363587307616
1	685	left	Mediodorsal nucleus of thalamus	19	44084	0.430995	685	MD-L	683	7	18779	0.00101176846477448	19	44084	0.430995	0.00101176846477448	5.2	26450.4	0.1179566	0.000310068683080558	2	44084	0.045368	0.00016010246557797	7.98122797569397	24145.8012250577	0.181045743136369	0.00042185207911064	5	3.99061398784698	-5.8797206732916	16.2797206732916	3.99061398784698	-10.9617640732916	11.1976772732916	3.99061398784698	-11.0794106046085	11.0800307419747
1	689	left	Submedial nucleus of the thalamus	5	9831	0.508595	689	SMT-L	683	7	18779	0.00026625485915118	5	9831	0.508595	0.00026625485915118	1.4	3932.4	0.1424066	8.35287706342628e-05	0	0	0	0	2.19089023002066	5384.66046283329	0.222855163307472	0.00012137236085049	5	1.09544511501033	-1.64144322758327	4.44144322758327	1.09544511501033	-2.89903662758327	3.18384982758327	1.09544511501033	-3.04135969881264	3.04152675635391
1	690	left	Perireunensis nucleus	9	4850	1.85567	690	PR-L	683	7	18779	0.000479258746472123	9	4850	1.85567	0.000479258746472123	2	1940	0.4123712	0.000110990648696438	0	0	0	0	3.93700393700591	2656.45440390006	0.811753315753745	0.000208461017013588	5	1.96850196850295	-3.46543765502224	7.46543765502224	1.96850196850295	-5.05306645502224	5.87780885502224	1.96850196850295	-5.46532666437355	5.46554864567094
1	692	left	Paraventricular nucleus of the thalamus	7	13897	0.503706	692	PVT-L	691	7	18779	0.000372756802811651	7	13897	0.503706	0.000372756802811651	2	8338.2	0.143916	0.000120839405924154	1	13897	0.071958	8.00512327889849e-05	2.91547594742265	7611.70038164929	0.209791818224639	0.000154324051352435	5	1.45773797371133	-2.04732946177176	6.04732946177176	1.45773797371133	-3.90341346177176	4.19124546177176	1.45773797371133	-4.04720862236583	4.04745030117768
1	694	left	Nucleus of reuniens	2	13461	0.148577	694	RE-L	691	7	18779	0.000106501943660472	2	13461	0.148577	0.000106501943660472	0.8	5384.4	0.0594308	5.15781875361213e-05	0	0	0	0	1.09544511501033	7372.89334657704	0.0813789744264451	7.23874028514807e-05	5	0.547722557505166	-0.720721613791635	2.32072161379164	0.547722557505166	-1.46129081379164	1.58015241379164	0.547722557505166	-1.5206700356041	1.52077319197917
1	698	left	Central medial nucleus of the thalamus	8	7842	1.020148	698	CM-L	696	7	18779	0.000426007774641887	8	7842	1.020148	0.000426007774641887	2.2	4705.2	0.2805406	0.000128383079120071	1	7842	0.127518	7.56944970100674e-05	3.3466401061363	4295.24029595551	0.426758571195471	0.000176395100582866	5	1.67332005306815	-2.44588127077038	6.84588127077038	1.67332005306815	-4.36534067077038	4.92642187077038	1.67332005306815	-4.64575288769126	4.6460096538495
1	699	left	Paracentral nucleus	2	7618	0.262536	699	PCN-L	696	7	18779	0.000106501943660472	2	7618	0.262536	0.000106501943660472	1	3047.2	0.131268	6.67170869381348e-05	0	0	0	0	1.4142135623731	4172.55044307435	0.185640985905591	0.000100813847578556	5	0.707106781186548	-0.963243161477557	2.96324316147756	0.707106781186548	-1.83197516147756	2.09451116147756	0.707106781186548	-1.96317644439062	1.9633098785645
1	701	left	Parafascicular nucleus	93	15648	5.943252	701	PF-L	696	7	18779	0.00495234038021194	93	15648	5.943252	0.00495234038021194	22.2	9388.8	1.4187116	0.00127168173683647	8	15648	0.511247	0.000605555976080539	39.8396787135639	8570.76257984084	2.54599200784887	0.00208849952536092	5	19.919839356782	-33.1063404784637	77.5063404784637	19.919839356782	-53.8876288784637	56.7250520784637	19.919839356782	-55.3050687967268	55.3076121602005
1	715	left	Hypothalamus	6	484792	0.012376	715	HY-L	640	4	18779	0.000319505830981415	6	484792	0.012376	0.000319505830981415	4.4	387833.6	0.0090758	0.000272043610661887	6	484792	0.012376	0.000270697044890593	2.88097205817759	216805.573389616	0.00594256023949274	0.000189571372757015	5	1.44048602908879	0.400569615430614	8.39943038456939	1.44048602908879	-3.99035458456939	4.00850618456939	1.44048602908879	-3.99915834095872	3.99970242818005
1	792	left	Posterior hypothalamic nucleus	2	22535	0.088751	792	PH-L	756	6	18779	0.000106501943660472	2	22535	0.088751	0.000106501943660472	1	18028	0.0443752	5.94838353586344e-05	1	22535	0.044375	7.01065619742008e-05	0.707106781186548	10077.9583745916	0.0313782169697387	3.97840631969445e-05	5	0.353553390593274	0.0183784192612214	1.98162158073878	0.353553390593274	-0.937246380738779	1.02599678073878	0.353553390593274	-0.98156209690342	0.981681064574137
1	794	left	Lateral hypothalamic area	9	66308	0.13573	794	LHA-L	793	6	18779	0.000479258746472123	9	66308	0.13573	0.000479258746472123	10.2	66308	0.1538276	0.000682154115647819	8	66308	0.120649	0.000479258746472123	6.1400325732035	0	0.0925987107107869	0.000512592855810594	5	3.07001628660175	1.67626830818706	18.7237316918129	3.07001628660175	-8.36990409181294	8.67755929181294	3.07001628660175	-8.52304953769729	8.52441384592858
1	795	left	Lateral preoptic area	1	17745	0.056354	795	LPO-L	793	6	18779	5.32509718302359e-05	1	17745	0.056354	5.32509718302359e-05	6.2	17745	0.3493944	0.000357876985128376	5	17745	0.28177	0.000350532809871004	6.26099033699941	0	0.352830986967982	0.000261961373690541	5	3.13049516849971	-2.49164798742635	14.8916479874263	3.13049516849971	-8.34225358742635	9.04104238742635	3.13049516849971	-8.69129011044122	8.69200586441148
1	797	left	Parasubthalamic nucleus	6	5324	1.126972	797	PSTN-L	793	6	18779	0.000319505830981415	6	5324	1.126972	0.000319505830981415	7	5324	1.314801	0.000418313919599493	6	5324	1.126972	0.000400256163944925	4.18330013267038	0	0.785743885390781	0.0001668051338554	5	2.09165006633519	1.19264841153703	12.807351588463	2.09165006633519	-4.49255058846297	7.12215258846298	2.09165006633519	-5.80693327454338	5.80776990238257
1	798	left	Perifornical nucleus	1	6851	0.145964	798	PeF-L	793	6	18779	5.32509718302359e-05	1	6851	0.145964	5.32509718302359e-05	0.4	2740.4	0.0583856	2.57890937680607e-05	0	0	0	0	0.547722557505166	3752.44724146789	0.0799477753836841	3.61937014257403e-05	5	0.273861278752583	-0.360360806895818	1.16036080689582	0.273861278752583	-0.701975206895818	0.818746406895818	0.273861278752583	-0.76033501780205	0.760386595989586
1	800	left	Subthalamic nucleus	8	6224	1.285347	800	STN-L	793	6	18779	0.000426007774641887	8	6224	1.285347	0.000426007774641887	1.6	1244.8	0.2570694	8.52015549283774e-05	0	0	0	0	3.57770876399966	2783.45741839174	0.574824653335084	0.000190516468608534	5	1.78885438199983	-3.36665599281506	6.56665599281506	1.78885438199983	-4.70958659281506	5.22372539281506	1.78885438199983	-4.96657079126013	4.96674119436998
1	802	left	Zona incerta	11	57629	0.190876	802	ZI-L	793	6	18779	0.000585760690132595	11	57629	0.190876	0.000585760690132595	3.4	57629	0.058998	0.000196379312598339	2	57629	0.034705	9.02323482968644e-05	4.27784992724149	0	0.0742308648979654	0.000220630164015708	5	2.13892496362074	-2.53860774563018	9.33860774563018	2.13892496362074	-5.87960974563018	5.99760574563018	2.13892496362074	-5.93841136631758	5.93880412494278
1	806	left	Midbrain	9	1173430	0.00767	806	MB-L	639	3	18779	0.000479258746472123	9	1173430	0.00767	0.000479258746472123	5.2	1173430	0.0044314	0.000321254654926613	6	1173430	0.005113	0.000270697044890593	3.56370593624109	0	0.00303725958719369	0.000235826863595807	5	1.78185296812055	0.25278304847955	10.1472169515205	1.78185296812055	-4.94278555152045	4.95164835152045	1.78185296812055	-4.94689569686552	4.94753820617538
1	826	left	Midbrain reticular nucleus	6	164622	0.036447	826	MRN-L	821	5	18779	0.000319505830981415	6	164622	0.036447	0.000319505830981415	2	98773.2	0.012149	0.000126199458115904	2	164622	0.012149	0.000151388994020135	2.44948974278318	90167.1828616155	0.0148794254425364	0.000133232772696847	5	1.22474487139159	-1.40043690329128	5.40043690329128	1.22474487139159	-3.38828790329128	3.41258590329128	1.22474487139159	-3.40031070383316	3.40056310274939
1	838	left	Periaqueductal gray	2	149934	0.013339	838	PAG-L	821	5	18779	0.000106501943660472	2	149934	0.013339	0.000106501943660472	2.4	119947.2	0.0160072	0.000138609436785617	2	149934	0.013339	0.000106501943660472	2.30217288664427	67052.5232276907	0.0153546895670346	0.000113973823752168	5	1.15108644332213	-0.795928321221275	5.59592832122128	1.15108644332213	-3.17992112122128	3.21193552122128	1.15108644332213	-3.19578971178449	3.19606693065806
1	844	left	Anterior pretectal nucleus	7	40850	0.171359	844	APN-L	843	6	18779	0.000372756802811651	7	40850	0.171359	0.000372756802811651	1.4	8170	0.0342718	7.45513605623303e-05	0	0	0	0	3.13049516849971	18268.6753761733	0.0766340745112773	0.000166701910032467	5	1.56524758424985	-2.94582399371317	5.74582399371317	1.56524758424985	-4.31155219371317	4.38009579371317	1.56524758424985	-4.34574944235261	4.34589854507374
1	881	left	Dorsal nucleus raphe	11	4631	2.375297	881	DR-L	868	6	18779	0.000585760690132595	11	4631	2.375297	0.000585760690132595	4.2	4631	0.9069314	0.000245574928217523	3	4631	0.647808	0.000180464696593729	3.96232255123179	0	0.855608511464093	0.000199784397762732	5	1.98116127561589	-1.30058552629117	9.70058552629117	1.98116127561589	-4.59365412629117	6.40751692629117	1.98116127561589	-5.50033995136295	5.50083110121939
1	883	left	Pons	2	533667	0.003748	883	P-L	882	4	18779	0.000106501943660472	2	533667	0.003748	0.000106501943660472	1.8	426933.6	0.0033728	0.000109797037984991	2	533667	0.003748	0.000106501943660472	1.30384048104053	238663.137869676	0.00244293690053591	8.27043689137635e-05	5	0.651920240520265	-0.0100207607718577	3.61002076077186	0.651920240520265	-1.80664796077186	1.81339356077186	0.651920240520265	-1.80991096373387	1.81013055780984
1	890	left	Parabrachial nucleus	23	35870	0.641204	890	PB-L	884	6	18779	0.00122477235209543	23	35870	0.641204	0.00122477235209543	6.8	28696	0.1895732	0.00039749210590317	3	35870	0.083635	0.000227083491030202	9.23038460737146	16041.5516705835	0.257328746421188	0.000484808873264293	5	4.61519230368573	-6.01382808111477	19.6138280811148	4.61519230368573	-12.6242548811148	13.0034012811148	4.61519230368573	-12.8134305890089	12.8142255732207
1	935	left	Medulla	3	989182	0.003033	935	MY-L	882	4	18779	0.000159752915490708	3	989182	0.003033	0.000159752915490708	1.8	593509.2	0.0018198	0.000117196044474356	1	989182	0.001011	7.56944970100674e-05	2.16794833886788	541797.294878075	0.00219179577059543	0.000146158593212368	5	1.08397416943394	-1.20959477688571	4.80959477688571	1.08397416943394	-3.00777497688571	3.01141457688571	1.08397416943394	-3.00947758084123	3.00971197293018
1	1005	left	Superior vestibular nucleus	1	11336	0.088215	1005	SUV-L	1001	7	18779	5.32509718302359e-05	1	11336	0.088215	5.32509718302359e-05	0.2	2267.2	0.017643	1.06501943660472e-05	0	0	0	0	0.447213595499958	5069.61331858752	0.0394509473270288	2.38145585760668e-05	5	0.223606797749979	-0.420831999101882	0.820831999101882	0.223606797749979	-0.603188999101882	0.638474999101882	0.223606797749979	-0.620821348907516	0.620842649296248
1	1014	left	Cerebellum	3	1719990	0.001744	1014	CB-L	1	2	18779	0.000159752915490708	3	1719990	0.001744	0.000159752915490708	1	1031994	0.0005812	5.61127173298415e-05	1	1719990	0.000581	4.51161741484322e-05	1.22474487139159	942077.321683311	0.000711985041977709	6.62248722620257e-05	5	0.612372435695794	-0.700218451645639	2.70021845164564	0.612372435695794	-1.69963725164564	1.70079965164564	0.612372435695794	-1.70016233892831	1.70027456436297
1	1088	left	Paraflocculus	1	183174	0.005459	1088	PFL-L	1066	5	18779	5.32509718302359e-05	1	183174	0.005459	5.32509718302359e-05	5.2	183174	0.0283882	0.000364351653341434	2	183174	0.010919	9.02323482968644e-05	5.35723809439155	0	0.029246637399879	0.000398227547525881	5	2.67861904719577	-2.23703874227629	12.6370387422763	2.67861904719577	-7.40865054227629	7.46542694227629	2.67861904719577	-7.43667439062294	7.43740309392963
1	1101	left	fiber tracts	5	1499934	0.003333	1101	fiber tracts-L	0	1	18779	0.00026625485915118	5	1499934	0.003333	0.00026625485915118	1.6	899960.4	0.0010666	9.95390171920598e-05	1	1499934	0.000667	8.00512327889849e-05	2.07364413533277	821547.686568954	0.00138225261801163	0.000112559315124597	5	1.03682206766639	-1.27867955473339	4.47867955473339	1.03682206766639	-2.87761295473339	2.87974615473339	1.03682206766639	-2.8785800157162	2.87877909375058
1	1109	left	dorsal limb	1	5022	0.199124	1109	lotd-L	1107	5	18779	5.32509718302359e-05	1	5022	0.199124	5.32509718302359e-05	0.8	3013.2	0.1592992	5.47030657135245e-05	1	5022	0.199124	5.32509718302359e-05	0.836660026534076	2750.66268379094	0.166599091123571	5.90369778337691e-05	5	0.418330013267038	-0.361470317692595	1.9614703176926	0.418330013267038	-1.0021711176926	1.3207695176926	0.418330013267038	-1.16141561462688	1.16152502075831
1	1111	left	anterior commissure, olfactory limb	1	24291	0.041168	1111	aco-L	1105	4	18779	5.32509718302359e-05	1	24291	0.041168	5.32509718302359e-05	0.6	9716.4	0.0247006	2.86966640254201e-05	0	0	0	0	0.894427190999916	13304.728644358	0.036821387287825	4.14127095500042e-05	5	0.447213595499958	-0.641663998203764	1.84166399820376	0.447213595499958	-1.21696339820376	1.26636459820376	0.447213595499958	-1.24163530153974	1.24169269486779
1	1137	left	trapezoid body	1	9576	0.104428	1137	tb-L	1136	5	18779	5.32509718302359e-05	1	9576	0.104428	5.32509718302359e-05	0.2	1915.2	0.0208856	1.06501943660472e-05	0	0	0	0	0.447213595499958	4282.5173905076	0.0467016213508696	2.38145585760668e-05	5	0.223606797749979	-0.420831999101882	0.820831999101882	0.223606797749979	-0.599946399101882	0.641717599101882	0.223606797749979	-0.620821348907516	0.620842649296248
1	1159	left	medial lemniscus	1	21272	0.04701	1159	ml-L	1150	5	18779	5.32509718302359e-05	1	21272	0.04701	5.32509718302359e-05	0.2	4254.4	0.009402	1.06501943660472e-05	0	0	0	0	0.447213595499958	9513.1276034751	0.021023511124453	2.38145585760668e-05	5	0.223606797749979	-0.420831999101882	0.820831999101882	0.223606797749979	-0.611429999101882	0.630233999101882	0.223606797749979	-0.620821348907516	0.620842649296248
1	1174	left	superior cerebelar peduncles	3	27304	0.109874	1174	scp-L	1173	4	18779	0.000159752915490708	3	27304	0.109874	0.000159752915490708	1.8	21843.2	0.0659246	0.000112197966909202	1	27304	0.036625	7.56944970100674e-05	1.6431676725155	12210.7200115309	0.0601804987126228	0.000110660609152339	5	0.821583836257749	-0.481082420687453	4.08108242068745	0.821583836257749	-2.21515782068745	2.34700702068745	0.821583836257749	-2.28097022272054	2.28119461865436
1	1177	left	uncinate fascicle	1	2713	0.368596	1177	uf-L	1174	5	18779	5.32509718302359e-05	1	2713	0.368596	5.32509718302359e-05	0.2	542.6	0.0737192	1.06501943660472e-05	0	0	0	0	0.447213595499958	1213.29048459139	0.164841142446902	2.38145585760668e-05	5	0.223606797749979	-0.420831999101882	0.820831999101882	0.223606797749979	-0.547112799101882	0.694551199101882	0.223606797749979	-0.620821348907516	0.620842649296248
1	1189	left	supra-callosal cerebral white matter	14	34171	0.409704	1189	scwm-L	1101	2	18779	0.000745513605623303	14	34171	0.409704	0.000745513605623303	38.2	34171	1.1179068	0.00225520944029581	28	34171	0.819408	0.00224143451809158	30.7197005193736	0	0.89899930120034	0.00125110043848675	5	15.3598502596868	-4.44578107007841	80.8457810700784	15.3598502596868	-41.5278742700784	43.7636878700784	15.3598502596868	-42.6435258606381	42.6480362795187
1	1193	left	external capsule	39	28097	1.388049	1193	ec-L	1192	5	18779	0.0020767879013792	39	28097	1.388049	0.0020767879013792	153.2	28097	5.4525394	0.0100977166898185	177	28097	6.299605	0.00997067448680352	77.0791800682908	0	2.74332380303808	0.00558462381427448	5	38.5395900341454	46.1969438933673	260.203056106633	38.5395900341454	-101.550516706633	112.455595506633	38.5395900341454	-106.992958389943	107.013153823322
1	1195	left	genu of corpus callosum	6	26474	0.226637	1195	ccg-L	1191	4	18779	0.000319505830981415	6	26474	0.226637	0.000319505830981415	11.8	26474	0.4457202	0.000689060204858966	10	26474	0.377729	0.000701065619742008	10.6160256216722	0	0.400998071379028	0.000505000533784741	5	5.30801281083609	-2.93740618697303	26.537406186973	5.30801281083609	-14.291685986973	15.183126386973	5.30801281083609	-14.7367171267682	14.7380952471779
1	1196	left	corpus callosum, posterior forceps	1	43615	0.022928	1196	fp-L	1191	4	18779	5.32509718302359e-05	1	43615	0.022928	5.32509718302359e-05	0.8	26169	0.0183424	5.3831718557741e-05	1	43615	0.022928	5.32509718302359e-05	0.836660026534076	23888.9193455878	0.0191829410883733	5.85998579167269e-05	5	0.418330013267038	-0.361470317692595	1.9614703176926	0.418330013267038	-1.1431279176926	1.1798127176926	0.418330013267038	-1.16141648597404	1.16152414941115
1	1198	left	corpus callosum, body	28	97113	0.288324	1198	ccb-L	1191	4	18779	0.00149102721124661	28	97113	0.288324	0.00149102721124661	61.4	97113	0.6322532	0.00399198007752515	61	97113	0.628134	0.00408750283854364	22.5122189044083	0	0.231814816751863	0.00164339417171174	5	11.2561094522042	30.1480300078571	92.6519699921429	11.2561094522042	-30.6197167921429	31.8842231921429	11.2561094522042	-31.2479780120654	31.2559619722204
1	1201	left	internal capsule	26	67198	0.386916	1201	int-L	1200	4	18779	0.00138452526758613	26	67198	0.386916	0.00138452526758613	10.4	67198	0.1547664	0.000657960506557438	8	67198	0.119051	0.00064040986231188	9.60728889958036	0	0.142969865313639	0.00050386051717699	5	4.80364444979018	-2.93705511973049	23.7370551197305	4.80364444979018	-13.1822887197305	13.4918215197305	4.80364444979018	-13.3363971592239	13.337713080237
1	1217	left	auditory radiation	3	13165	0.227877	1217	ar-L	1211	4	18779	0.000159752915490708	3	13165	0.227877	0.000159752915490708	5.6	13165	0.4253704	0.000378464683946438	6	13165	0.455754	0.000270697044890593	3.04959013639538	0	0.231643817170457	0.000262919673145032	5	1.52479506819769	1.36649019647279	9.83350980352721	1.52479506819769	-3.80813940352721	4.65888020352721	1.52479506819769	-4.23313133884327	4.23388826821116
1	1221	left	nigrostriatal tract	3	3588	0.83612	1221	nst-L	1219	4	18779	0.000159752915490708	3	3588	0.83612	0.000159752915490708	0.6	717.6	0.167224	3.19505830981415e-05	0	0	0	0	1.34164078649987	1604.60238065385	0.373924231469425	7.14436757282003e-05	5	0.670820393249937	-1.26249599730565	2.46249599730565	0.670820393249937	-1.69527199730565	2.02971999730565	0.670820393249937	-1.86246404672255	1.86252794788874
1	1230	left	rubrospinal tract	2	19421	0.102981	1230	rust-L	1218	3	18779	0.000106501943660472	2	19421	0.102981	0.000106501943660472	0.4	3884.2	0.0205962	2.13003887320944e-05	0	0	0	0	0.894427190999916	8685.33523820468	0.0460545032781812	4.76291171521335e-05	5	0.447213595499958	-0.841663998203764	1.64166399820376	0.447213595499958	-1.22106779820376	1.26226019820376	0.447213595499958	-1.24164269781503	1.2416852985925
1	1240	left	amygdalar capsule	12	5344	2.245509	1240	amc-L	1239	4	18779	0.000639011661962831	12	5344	2.245509	0.000639011661962831	17	5344	3.1811378	0.0012044555395488	12	5344	2.245509	0.000639011661962831	11.2915897906362	0	2.1129470864931	0.00100746874081353	5	5.64579489531811	1.32476039794335	32.6752396020566	5.64579489531811	-12.4941018020566	18.8563774020566	5.64579489531811	-15.6740351465171	15.6764440575962
1	1242	left	anterior commissure, temporal limb	1	6785	0.147384	1242	act-L	1239	4	18779	5.32509718302359e-05	1	6785	0.147384	5.32509718302359e-05	1.4	5428	0.2063376	8.70170876191273e-05	2	6785	0.294768	9.02323482968644e-05	0.894427190999916	3034.34424546721	0.131824257118332	6.26418842094789e-05	5	0.447213595499958	0.158336001796236	2.64166399820376	0.447213595499958	-1.03532639820376	1.44800159820376	0.447213595499958	-1.24157698111615	1.24175101529138
1	1243	left	cingulum bundle	1	40399	0.024753	1243	cing-L	1239	4	18779	5.32509718302359e-05	1	40399	0.024753	5.32509718302359e-05	4.2	32319.2	0.103963	0.000261036492556405	5	40399	0.123765	0.000360929393187458	3.56370593624109	18066.9820446028	0.0882128760414261	0.000219910214049375	5	1.78185296812055	-0.74721695152045	9.14721695152045	1.78185296812055	-4.84325395152045	5.05117995152045	1.78185296812055	-4.94695591502789	4.94747798801301
1	1245	left	alveus	5	44772	0.111677	1245	alv-L	1244	5	18779	0.00026625485915118	5	44772	0.111677	0.00026625485915118	4.2	44772	0.0938086	0.000286481181889542	5	44772	0.111677	0.00026625485915118	2.77488738510232	0	0.0619782269091332	0.000223882868812712	5	1.38744369255116	0.347838751078777	8.05216124892122	1.38744369255116	-3.75835264892122	3.94596984892122	1.38744369255116	-3.85187476773933	3.85244773010311
1	1260	left	commissural branch of stria terminalis	1	1133	0.882613	1260	stc-L	1259	5	18779	5.32509718302359e-05	1	1133	0.882613	5.32509718302359e-05	1.4	679.8	1.2356576	0.000102733805386915	1	1133	0.882613	5.32509718302359e-05	1.67332005306815	620.569657653353	1.47689316545791	0.000134401832407925	5	0.836660026534076	-0.92294063538519	3.72294063538519	0.836660026534076	-1.08728303538519	3.55859823538519	0.836660026534076	-2.3228379015798	2.32304336919058
1	1278	left	principal mammillary tract	1	1055	0.947867	1278	pm-L	1277	5	18779	5.32509718302359e-05	1	1055	0.947867	5.32509718302359e-05	0.2	211	0.1895734	1.06501943660472e-05	0	0	0	0	0.447213595499958	471.810343252456	0.423899009125759	2.38145585760668e-05	5	0.223606797749979	-0.420831999101882	0.820831999101882	0.223606797749979	-0.431258599101882	0.810405399101882	0.223606797749979	-0.620821348907516	0.620842649296248
1	1286	left	fasciculus retroflexus	2	5327	0.375446	1286	fr-L	1284	5	18779	0.000106501943660472	2	5327	0.375446	0.000106501943660472	0.6	2130.8	0.1126338	3.73106352898914e-05	0	0	0	0	0.894427190999916	2917.71806383002	0.167904555576077	5.19385366221896e-05	5	0.447213595499958	-0.641663998203764	1.84166399820376	0.447213595499958	-1.12903019820376	1.35429779820376	0.447213595499958	-1.24162668756847	1.24170130883905
1	1299	left	third ventricle	1	27735	0.036056	1299	V3-L	1292	2	18779	5.32509718302359e-05	1	27735	0.036056	5.32509718302359e-05	0.6	11094	0.0216334	4.26706874816412e-05	0	0	0	0	0.894427190999916	15191.0851324058	0.0322490754875237	6.95782430689188e-05	5	0.447213595499958	-0.641663998203764	1.84166399820376	0.447213595499958	-1.22003059820376	1.26329739820376	0.447213595499958	-1.24162132751628	1.24170666889125
1	1300	left	cerebral aqueduct	1	12590	0.079428	1300	AQ-L	1292	2	18779	5.32509718302359e-05	1	12590	0.079428	5.32509718302359e-05	0.6	7554	0.0476568	3.48123285977471e-05	1	12590	0.079428	4.51161741484322e-05	0.547722557505166	6895.82699899004	0.0435045072975203	3.36945876079369e-05	5	0.273861278752583	-0.160360806895818	1.36036080689582	0.273861278752583	-0.712704006895818	0.808017606895818	0.273861278752583	-0.76032599456722	0.760395619224415
1	10000	right	root	1	16211067	6.2e-05	10000	root-R	-1	0	18779	5.32509718302359e-05	1	16211067	6.2e-05	5.32509718302359e-05	2	12968853.6	0.0001234	0.0001108314088546	1	16211067	6.2e-05	7.01065619742008e-05	2.34520787991171	7249809.55996072	0.000144550337253152	0.000106351163235146	5	1.17260393995586	-1.25567046942609	5.25567046942609	1.17260393995586	-3.25554706942609	3.25579386942609	1.17260393995586	-3.25555963801723	3.25578130083494
1	10020	right	Primary motor area, Layer 2/3	1	118057	0.00847	10020	MOp2/3-R	10018	8	18779	5.32509718302359e-05	1	118057	0.00847	5.32509718302359e-05	1.8	94445.6	0.0152466	0.000109912772760197	1	118057	0.00847	7.56944970100674e-05	1.6431676725155	52796.6954439385	0.0139184822017345	9.79828305818048e-05	5	0.821583836257749	-0.481082420687453	4.08108242068745	0.821583836257749	-2.26583582068745	2.29632902068745	0.821583836257749	-2.28097250791469	2.28119233346021
1	10021	right	Primary motor area, Layer 5	23	104740	0.219591	10021	MOp5-R	10018	8	18779	0.00122477235209543	23	104740	0.219591	0.00122477235209543	32.8	104740	0.3131564	0.00182051894254364	23	104740	0.219591	0.00122477235209543	34.1716256563834	0	0.32625192351433	0.00139991275979045	5	17.0858128281917	-14.6378213951585	80.2378213951585	17.0858128281917	-47.1246649951585	47.7509777951585	17.0858128281917	-47.436000876216	47.4396419141011
1	10022	right	Primary motor area, Layer 6a	11	92043	0.119509	10022	MOp6a-R	10018	8	18779	0.000585760690132595	11	92043	0.119509	0.000585760690132595	18.4	92043	0.1999064	0.00103548474559684	11	92043	0.119509	0.000585760690132595	19.4756257922563	0	0.211592638612027	0.000850188006562101	5	9.73781289612817	-8.63650295078699	45.436502950787	9.73781289612817	-26.836596550787	27.236409350787	9.73781289612817	-27.0354674660414	27.0375384355326
1	10026	right	Secondary motor area, layer 2/3	6	121783	0.049268	10026	MOs2/3-R	10024	8	18779	0.000319505830981415	6	121783	0.049268	0.000319505830981415	10	121783	0.0821132	0.000529692263458261	6	121783	0.049268	0.000319505830981415	13.076696830622	0	0.10737719304722	0.000561066472882332	5	6.53834841531101	-8.153365453768	28.153365453768	6.53834841531101	-18.071252253768	18.235478653768	6.53834841531101	-18.1528357615045	18.1538951460315
1	10027	right	Secondary motor area, layer 5	31	144717	0.214211	10027	MOs5-R	10024	8	18779	0.00165078012673731	31	144717	0.214211	0.00165078012673731	35.6	144717	0.2459974	0.00192051662771514	19	144717	0.131291	0.00152097342299071	40.5931028624322	0	0.280499842266088	0.00170144693485464	5	20.2965514312161	-20.7522608735952	91.9522608735952	20.2965514312161	-56.1062634735952	56.5982582735952	20.2965514312161	-56.3503403569675	56.3541813902229
1	10028	right	Secondary motor area, layer 6a	6	76091	0.078853	10028	MOs6a-R	10024	8	18779	0.000319505830981415	6	76091	0.078853	0.000319505830981415	11	60872.8	0.144564	0.000637066435855294	10	76091	0.131422	0.000756944970100674	10.8627804912002	34028.9296951873	0.142760525379042	0.000499607597075797	5	5.43139024560011	-4.07995686181546	26.0799568618155	5.43139024560011	-14.9353928618155	15.2245208618155	5.43139024560011	-15.0793197953796	15.0805939282513
1	10046	right	Primary somatosensory area, nose, layer 2/3	1	20490	0.048804	10046	SSp-n2/3-R	10044	9	18779	5.32509718302359e-05	1	20490	0.048804	5.32509718302359e-05	0.4	8196	0.0195216	2.57890937680607e-05	0	0	0	0	0.547722557505166	11222.8352032809	0.0267310516964821	3.61937014257403e-05	5	0.273861278752583	-0.360360806895818	1.16036080689582	0.273861278752583	-0.740839206895818	0.779882406895818	0.273861278752583	-0.76033501780205	0.760386595989586
1	10055	right	Primary somatosensory area, barrel field, layer 5	1	38668	0.025861	10055	SSp-bfd5-R	10051	9	18779	5.32509718302359e-05	1	38668	0.025861	5.32509718302359e-05	2.4	30934.4	0.062067	0.000149213806393911	3	38668	0.077584	0.000225580870742161	1.94935886896179	17292.8553107924	0.050412857050558	0.000113621417314969	5	0.974679434480896	-0.306143945001438	5.10614394500144	0.974679434480896	-2.64407694500144	2.76821094500144	0.974679434480896	-2.70599473119504	2.70629315880783
1	10076	right	Primary somatosensory area, mouth, layer 5	8	38992	0.20517	10076	SSp-m5-R	10072	9	18779	0.000426007774641887	8	38992	0.20517	0.000426007774641887	12	38992	0.3077554	0.000736913759188163	11	38992	0.282109	0.000771172181716209	6.20483682299543	0	0.15913089709984	0.000289568739456744	5	3.10241841149771	3.38630558712166	20.6136944128783	3.10241841149771	-8.30593901287834	8.92144981287834	3.10241841149771	-8.61295749911915	8.61443132663753
1	10077	right	Primary somatosensory area, mouth, layer 6a	6	52836	0.113559	10077	SSp-m6a-R	10072	9	18779	0.000319505830981415	6	52836	0.113559	0.000319505830981415	9.2	52836	0.1741236	0.000527170555921505	6	52836	0.113559	0.000319505830981415	8.5848704125339	0	0.162481643050223	0.000367404175452734	5	4.29243520626695	-2.71771071781856	21.1177107178186	4.29243520626695	-11.7435871178186	12.0918343178186	4.29243520626695	-11.9171835472626	11.9182378883745
1	10083	right	Primary somatosensory area, upper limb, layer 5	1	25356	0.039438	10083	SSp-ul5-R	10079	9	18779	5.32509718302359e-05	1	25356	0.039438	5.32509718302359e-05	2	20284.8	0.0788766	0.00011107764870599	1	25356	0.039438	8.00512327889849e-05	2.34520787991171	11339.5479274969	0.0924911611712168	0.000104580307998892	5	1.17260393995586	-1.25567046942609	5.25567046942609	1.17260393995586	-3.17679386942609	3.33454706942609	1.17260393995586	-3.25555939177738	3.25578154707479
1	10104	right	Supplemental somatosensory area, layer 5	12	69938	0.171581	10104	SSs5-R	10100	8	18779	0.000639011661962831	12	69938	0.171581	0.000639011661962831	14.2	55950.4	0.203037	0.000920484019041251	18	69938	0.257371	0.000857207308820212	8.72926113711808	31277.2244420761	0.124814171885648	0.000662589015688685	5	4.36463056855904	2.08184282192759	26.3181571780724	4.36463056855904	-11.9151201780724	12.3211941780724	4.36463056855904	-12.1172366940534	12.1190776620914
1	10105	right	Supplemental somatosensory area, layer 6a	4	66326	0.060308	10105	SSs6a-R	10100	8	18779	0.000213003887320944	4	66326	0.060308	0.000213003887320944	17.8	53060.8	0.2683712	0.000935358183575369	8	66326	0.120616	0.000605555976080539	27.261694738222	29661.8889351302	0.41102589760464	0.00119158402203553	5	13.630847369111	-20.0452994576664	55.6452994576664	13.630847369111	-37.5769282576664	38.1136706576664	13.630847369111	-37.8443640994829	37.84623481585
1	10109	right	Gustatory areas, layer 2/3	35	12865	2.72056	10109	GU2/3-R	10107	7	18779	0.00186378401405826	35	12865	2.72056	0.00186378401405826	9	7719	0.6995724	0.000531987921233838	1	12865	0.07773	7.56944970100674e-05	15.0166574176812	7046.45070230396	1.16724910960292	0.000803652436659834	5	7.5083287088406	-11.8464624918766	29.8464624918766	7.5083287088406	-20.1468900918766	21.5460348918766	7.5083287088406	-20.8459305039553	20.8469944797978
1	10110	right	Gustatory areas, layer 4	20	4723	4.234597	10110	GU4-R	10107	7	18779	0.00106501943660472	20	4723	4.234597	0.00106501943660472	6.6	2833.8	1.397417	0.000419148158409348	1	4723	0.21173	7.01065619742008e-05	9.04433524367601	2586.8936390969	1.91495569142134	0.000543952253951842	5	4.52216762183801	-5.95555015853608	19.1555501585361	4.52216762183801	-11.1581331585361	13.9529671585361	4.52216762183801	-12.5551310103777	12.5559693066945
1	10111	right	Gustatory areas, layer 5	39	17419	2.238934	10111	GU5-R	10107	7	18779	0.0020767879013792	39	17419	2.238934	0.0020767879013792	19.2	17419	1.1022446	0.00117350489097951	21	17419	1.20558	0.000947439657117076	16.5287628091155	0	0.948892592938105	0.00106660141562955	5	8.26438140455775	-3.74560129817204	42.145601298172	8.26438140455775	-21.843356698172	24.047845898172	8.26438140455775	-22.9444277932811	22.946774803063
1	10112	right	Gustatory areas, layer 6a	5	13996	0.357245	10112	GU6a-R	10107	7	18779	0.00026625485915118	5	13996	0.357245	0.00026625485915118	7.4	8397.6	0.5287226	0.000348981498108313	1	13996	0.071449	8.00512327889849e-05	13.3529023062404	7665.92491484231	0.95405151687857	0.000596750637191287	5	6.6764511531202	-11.1368001241727	25.9368001241727	6.6764511531202	-18.0080775241727	19.0655227241727	6.6764511531202	-18.5364511426746	18.5371491056708
1	10116	right	Visceral area, layer 2/3	2	17349	0.11528	10116	VISC2/3-R	10114	7	18779	0.000106501943660472	2	17349	0.11528	0.000106501943660472	0.6	6939.6	0.034584	3.73106352898914e-05	0	0	0	0	0.894427190999916	9502.43865015713	0.0515547832892351	5.19385366221896e-05	5	0.447213595499958	-0.641663998203764	1.84166399820376	0.447213595499958	-1.20707999820376	1.27624799820376	0.447213595499958	-1.24162668756847	1.24170130883905
1	10117	right	Visceral area, layer 4	2	5831	0.342994	10117	VISC4-R	10114	7	18779	0.000106501943660472	2	5831	0.342994	0.000106501943660472	0.6	2332.4	0.1028982	3.03236235617808e-05	0	0	0	0	0.894427190999916	3193.77023281262	0.153391579974913	4.68522209816862e-05	5	0.447213595499958	-0.641663998203764	1.84166399820376	0.447213595499958	-1.13876579820376	1.34456219820376	0.447213595499958	-1.2416336745802	1.24169432182733
1	10118	right	Visceral area, layer 5	4	22578	0.177164	10118	VISC5-R	10114	7	18779	0.000213003887320944	4	22578	0.177164	0.000213003887320944	6	18062.4	0.2657454	0.000381154946283753	7	22578	0.310036	0.000451161741484322	4.06201920231798	10097.188559198	0.179910400124062	0.000274146907869256	5	2.03100960115899	0.361013334252399	11.6389866657476	2.03100960115899	-5.3732412657476	5.9047320657476	2.03100960115899	-5.63860551080132	5.63936782069388
1	10119	right	Visceral area, layer 6a	1	17221	0.058069	10119	VISC6a-R	10114	7	18779	5.32509718302359e-05	1	17221	0.058069	5.32509718302359e-05	9	13776.8	0.5226178	0.000474928602686006	3	17221	0.174206	0.000227083491030202	14.2302494707577	7701.46532810478	0.826331296873233	0.00063119348135355	5	7.11512473537885	-10.7547532444144	28.7547532444144	7.11512473537885	-19.2321354444144	20.2773710444144	7.11512473537885	-19.7542783158117	19.755228173017
1	10227	right	Anterior cingulate area, dorsal part, layer 1	1	19597	0.051028	10227	ACAd1-R	10226	8	18779	5.32509718302359e-05	1	19597	0.051028	5.32509718302359e-05	1.4	15677.6	0.0714394	9.17689253328912e-05	1	19597	0.051028	5.32509718302359e-05	1.51657508881031	8764.04483101268	0.0773882222292255	0.00010932810396623	5	0.758287544405155	-0.705343740996147	3.50534374099615	0.758287544405155	-2.03390434099615	2.17678314099615	0.758287544405155	-2.10525197207081	2.10543550992148
1	10229	right	Anterior cingulate area, dorsal part, layer 5	5	38254	0.130705	10229	ACAd5-R	10226	8	18779	0.00026625485915118	5	38254	0.130705	0.00026625485915118	8.2	38254	0.2143566	0.000489419602609622	5	38254	0.130705	0.00032020493115594	6.64830805543787	0	0.173793932285624	0.000346405626535094	5	3.32415402771893	-1.02933117918376	17.4293311791838	3.32415402771893	-9.01497457918376	9.44368777918376	3.32415402771893	-9.22884175958115	9.22982059878637
1	10230	right	Anterior cingulate area, dorsal part, layer 6a	1	22412	0.044619	10230	ACAd6a-R	10226	8	18779	5.32509718302359e-05	1	22412	0.044619	5.32509718302359e-05	2.4	22412	0.1070856	0.0001349935430863	1	22412	0.044619	7.56944970100674e-05	2.60768096208106	0	0.116352116847095	0.000109241427969529	5	1.30384048104053	-1.22004152154372	6.02004152154372	1.30384048104053	-3.51295592154372	3.72712712154372	1.30384048104053	-3.61990652800063	3.6201765150868
1	10235	right	Anterior cingulate area, ventral part, layer 5	1	31886	0.031362	10235	ACAv5-R	10232	8	18779	5.32509718302359e-05	1	31886	0.031362	5.32509718302359e-05	6.8	31886	0.2132598	0.000440463915989316	8	31886	0.250894	0.000541394089781187	4.65832587954085	0	0.146093138951492	0.000297163999250104	5	2.32916293977042	0.333206956666306	13.2667930433337	2.32916293977042	-6.25353324333369	6.68005284333369	2.32916293977042	-6.4663525794177	6.46723350724968
1	10236	right	Anterior cingulate area, ventral part, 6a	1	11627	0.086007	10236	ACAv6a-R	10232	8	18779	5.32509718302359e-05	1	11627	0.086007	5.32509718302359e-05	2.2	9301.6	0.1892148	0.00012795924241957	1	11627	0.086007	7.56944970100674e-05	2.38746727726266	5199.75247487801	0.205338018522387	0.00012005016995755	5	1.19373363863133	-1.11433591788791	5.51433591788791	1.19373363863133	-3.12512111788791	3.50355071788791	1.19373363863133	-3.31420795864549	3.31446387713033
1	10242	right	Prelimbic area, layer 5	4	31421	0.127303	10242	PL5-R	10238	7	18779	0.000213003887320944	4	31421	0.127303	0.000213003887320944	13.4	31421	0.4264662	0.000809020027415085	9	31421	0.286433	0.000720461095100865	11.2827301660547	0	0.359082406507476	0.000553903369976388	5	5.64136508302733	-2.26294047140498	29.062940471405	5.64136508302733	-15.236474271405	16.089406671405	5.64136508302733	-15.6621314513776	15.6637494914324
1	10259	right	Orbital area, lateral part, layer 1	1	11985	0.083438	10259	ORBl1-R	10258	8	18779	5.32509718302359e-05	1	11985	0.083438	5.32509718302359e-05	0.2	2397	0.0166876	1.06501943660472e-05	0	0	0	0	0.447213595499958	5359.854942067	0.0373146079813255	2.38145585760668e-05	5	0.223606797749979	-0.420831999101882	0.820831999101882	0.223606797749979	-0.604144399101882	0.637519599101882	0.223606797749979	-0.620821348907516	0.620842649296248
1	10260	right	Orbital area, lateral part, layer 2/3	2	19881	0.100599	10260	ORBl2/3-R	10258	8	18779	0.000106501943660472	2	19881	0.100599	0.000106501943660472	2.8	15904.8	0.140838	0.000174131553006188	2	19881	0.100599	0.00016010246557797	2.16794833886788	8891.05349213466	0.109045956383077	0.000140973956735666	5	1.08397416943394	-0.209594776885706	5.80959477688571	1.08397416943394	-2.86875677688571	3.15043277688571	1.08397416943394	-3.0094206453327	3.00976890843871
1	10261	right	Orbital area, lateral part, layer 5	2	38662	0.05173	10261	ORBl5-R	10258	8	18779	0.000106501943660472	2	38662	0.05173	0.000106501943660472	2.6	30929.6	0.0672494	0.000147632671615304	2	38662	0.05173	0.000106501943660472	2.70185121722126	17290.1720292194	0.0698838258740891	0.000127971755085666	5	1.35092560861063	-1.15077079351333	6.35077079351333	1.35092560861063	-3.68352139351333	3.81802019351333	1.35092560861063	-3.75062316084172	3.75091842618495
1	10262	right	Orbital area, lateral part, layer 6a	2	15286	0.130839	10262	ORBl6a-R	10258	8	18779	0.000106501943660472	2	15286	0.130839	0.000106501943660472	1.6	12228.8	0.1046708	8.85424740106506e-05	1	15286	0.065419	8.00512327889849e-05	1.51657508881031	6836.10702081236	0.0992132873016513	6.49021936245891e-05	5	0.758287544405155	-0.505343740996147	3.70534374099615	0.758287544405155	-2.00067294099615	2.21001454099615	0.758287544405155	-2.10525519852214	2.10543228347016
1	10267	right	Orbital area, medial part, layer 2/3	1	10026	0.099741	10267	ORBm2/3-R	10264	8	18779	5.32509718302359e-05	1	10026	0.099741	5.32509718302359e-05	3.8	10026	0.3790146	0.000243579880367745	5	10026	0.498703	0.000315813219039025	2.68328157299975	0	0.267632143874386	0.000169026043458366	5	1.34164078649987	0.0750080053887072	7.52499199461129	1.34164078649987	-3.34597739461129	4.10400659461129	1.34164078649987	-3.72474841473092	3.72523557449166
1	10268	right	Orbital area, medial part, layer 5	4	15084	0.265182	10268	ORBm5-R	10264	8	18779	0.000213003887320944	4	15084	0.265182	0.000213003887320944	4.6	15084	0.3049588	0.000290079505397187	5	15084	0.331477	0.000270697044890593	2.30217288664427	0	0.152623594013835	0.0001617738962895	5	1.15108644332213	1.40407167877872	7.79592832122128	1.15108644332213	-2.89096952122128	3.50088712122128	1.15108644332213	-3.19563824171588	3.19621840072667
1	10273	right	Orbital area, ventrolateral part, layer 1	2	12359	0.161825	10273	ORBvl1-R	10272	8	18779	0.000106501943660472	2	12359	0.161825	0.000106501943660472	0.8	7415.4	0.0647302	5.0460600528948e-05	1	12359	0.080913	7.01065619742008e-05	0.836660026534076	6769.30308820635	0.0676963141588964	4.81037677427598e-05	5	0.418330013267038	-0.361470317692595	1.9614703176926	0.418330013267038	-1.0967401176926	1.2262005176926	0.418330013267038	-1.16141985709207	1.16152077829312
1	10274	right	Orbital area, ventrolateral part, layer 2/3	2	16748	0.119417	10274	ORBvl2/3-R	10272	8	18779	0.000106501943660472	2	16748	0.119417	0.000106501943660472	2.2	13398.4	0.131359	0.000140074836789018	2	16748	0.119417	0.000106501943660472	1.92353840616713	7489.9332974333	0.114851748887424	0.000142483954215419	5	0.961769203083567	-0.470299396231353	4.87029939623135	0.961769203083567	-2.53894039623135	2.80165839623135	0.961769203083567	-2.67015932139456	2.67043947106814
1	10281	right	Agranular insular area, dorsal part, layer 2/3	47	29602	1.587731	10281	AId2/3-R	10279	8	18779	0.00250279567602109	47	29602	1.587731	0.00250279567602109	11.8	17761.2	0.3986218	0.000690939399586214	2	29602	0.067563	0.000151388994020135	20.1047258126044	16213.6831472679	0.679168013892512	0.00106545043772823	5	10.0523629063022	-16.1098337868745	39.7098337868746	10.0523629063022	-27.5112119868745	28.3084555868746	10.0523629063022	-27.909142847475	27.9105247262741
1	10282	right	Agranular insular area, dorsal part, layer 5	46	48362	0.95116	10282	AId5-R	10279	8	18779	0.00244954470419085	46	48362	0.95116	0.00244954470419085	28.2	48362	0.5831024	0.00161336700574387	23	48362	0.47558	0.00184117835414665	20.1419959289044	0	0.416483794833965	0.00088437136256699	5	10.0709979644522	0.238426997139797	56.1615730028602	10.0709979644522	-27.3784706028602	28.5446754028602	10.0709979644522	-27.9599596358545	27.9631863698659
1	10283	right	Agranular insular area, dorsal part, layer 6a	1	24996	0.040006	10283	AId6a-R	10279	8	18779	5.32509718302359e-05	1	24996	0.040006	5.32509718302359e-05	2.4	19996.8	0.0960152	0.000129995465521146	1	24996	0.040006	7.56944970100674e-05	3.20936130717624	11178.5510331169	0.128394985967911	0.000141398412251504	5	1.60468065358812	-2.05530774606034	6.85530774606034	1.60468065358812	-4.35929254606034	4.55132294606034	1.60468065358812	-4.45517775059481	4.45543774152586
1	10286	right	Agranular insular area, posterior part, layer 1	1	13559	0.073752	10286	AIp1-R	10285	8	18779	5.32509718302359e-05	1	13559	0.073752	5.32509718302359e-05	0.6	8135.4	0.0442512	3.56836757535306e-05	1	13559	0.073752	4.51161741484322e-05	0.547722557505166	7426.57015721255	0.040395634061121	3.50453686857371e-05	5	0.273861278752583	-0.160360806895818	1.36036080689582	0.273861278752583	-0.716109606895818	0.804612006895818	0.273861278752583	-0.760325123220064	0.760396490571571
1	10287	right	Agranular insular area, posterior part, layer 2/3	54	25699	2.101249	10287	AIp2/3-R	10285	8	18779	0.00287555247883274	54	25699	2.101249	0.00287555247883274	13.2	20559.2	0.5136386	0.000723568689779881	4	25699	0.155648	0.000270697044890593	22.9172424170099	11492.9421907534	0.891756182010419	0.00120931494346301	5	11.458621208505	-18.6142327666693	45.0142327666693	11.458621208505	-31.3005941666693	32.3278713666693	11.458621208505	-31.8135091979795	31.814956335359
1	10288	right	Agranular insular area, posterior part, layer 5	11	24079	0.45683	10288	AIp5-R	10285	8	18779	0.000585760690132595	11	24079	0.45683	0.000585760690132595	12.4	24079	0.5149718	0.00070127948784886	9	24079	0.37377	0.000585760690132595	10.7144761887831	0	0.444971762127891	0.000417426562152865	5	5.35723809439155	-2.47407748455257	27.2740774845526	5.35723809439155	-14.3591056845526	15.3890492845526	5.35723809439155	-14.8733762050647	14.8747787640404
1	10292	right	Agranular insular area, ventral part, layer 1	1	8006	0.124906	10292	AIv1-R	10291	8	18779	5.32509718302359e-05	1	8006	0.124906	5.32509718302359e-05	0.4	3202.4	0.0499624	2.66604409238442e-05	0	0	0	0	0.547722557505166	4385.06679538636	0.0684138337677403	3.7715945966633e-05	5	0.273861278752583	-0.360360806895818	1.16036080689582	0.273861278752583	-0.710398406895818	0.810323206895818	0.273861278752583	-0.760334146454894	0.760387467336741
1	10293	right	Agranular insular area, ventral part, layer 2/3	7	19020	0.368034	10293	AIv2/3-R	10291	8	18779	0.000372756802811651	7	19020	0.368034	0.000372756802811651	2.6	11412	0.1366982	0.000166256104130195	1	19020	0.052576	8.00512327889849e-05	3.20936130717624	10417.6830437483	0.168736252533947	0.000193901905000201	5	1.60468065358812	-1.85530774606034	7.05530774606034	1.60468065358812	-4.31860954606034	4.59200594606034	1.60468065358812	-4.45514148995621	4.45547400216447
1	10294	right	Agranular insular area, ventral part, layer 5	3	23027	0.130282	10294	AIv5-R	10291	8	18779	0.000159752915490708	3	23027	0.130282	0.000159752915490708	6.6	23027	0.2866202	0.000482090993387105	3	23027	0.130282	0.000159752915490708	7.09224929059886	0	0.307996837180514	0.000596043016102108	5	3.54612464529943	-3.24562041386286	16.4456204138629	3.54612464529943	-9.55900021386286	10.1322406138629	3.54612464529943	-9.84513832286947	9.84610250485625
1	10370	right	Perirhinal area, layer 5	2	5376	0.372024	10370	PERI5-R	10367	7	18779	0.000106501943660472	2	5376	0.372024	0.000106501943660472	0.8	3225.6	0.1488096	4.54625229637943e-05	1	5376	0.186012	4.51161741484322e-05	0.836660026534076	2944.55646914777	0.155628804855656	4.68337086928034e-05	5	0.418330013267038	-0.361470317692595	1.9614703176926	0.418330013267038	-1.0126607176926	1.3102799176926	0.418330013267038	-1.16142485516963	1.16151578021556
1	10376	right	Ectorhinal area/Layer 5	3	16920	0.177305	10376	ECT5-R	10373	7	18779	0.000159752915490708	3	16920	0.177305	0.000159752915490708	2.2	13536	0.1300236	0.000141701796325379	2	16920	0.118203	9.02323482968644e-05	1.92353840616713	7566.85403585929	0.113684161074883	0.000143975255763765	5	0.961769203083567	-0.470299396231353	4.87029939623135	0.961769203083567	-2.54027579623135	2.80032299623135	0.961769203083567	-2.67015769443503	2.67044109802768
1	10377	right	Ectorhinal area/Layer 6a	1	12465	0.080225	10377	ECT6a-R	10373	7	18779	5.32509718302359e-05	1	12465	0.080225	5.32509718302359e-05	2.4	7479	0.1925392	0.000128252771209579	1	12465	0.080225	5.32509718302359e-05	3.36154726279432	6827.3616793019	0.269678835110767	0.00016002245010569	5	1.68077363139716	-2.26657572183817	7.06657572183817	1.68077363139716	-4.47403652183817	4.85911492183817	1.68077363139716	-4.66644746906696	4.66670397460938
1	10379	right	Olfactory areas	3	1494164	0.002008	10379	OLF-R	10004	5	18779	0.000159752915490708	3	1494164	0.002008	0.000159752915490708	1.8	1195331.2	0.0012048	0.000111423997521352	2	1494164	0.001339	9.02323482968644e-05	1.30384048104053	668210.454706599	0.000872767838545853	8.59672122647014e-05	5	0.651920240520265	-0.0100207607718577	3.61002076077186	0.651920240520265	-1.80881596077186	1.81122556077186	0.651920240520265	-1.80990933677434	1.81013218476938
1	10416	right	Piriform area	11	370121	0.02972	10416	PIR-R	10379	6	18779	0.000585760690132595	11	370121	0.02972	0.000585760690132595	23.2	370121	0.0626822	0.00121985121106773	11	370121	0.02972	0.000585760690132595	32.5837382754036	0	0.0880355923487768	0.00144302133266157	5	16.2918691377018	-22.0334803218951	68.4334803218951	16.2918691377018	-45.1707981218951	45.2961625218951	16.2918691377018	-45.2322604706841	45.2347001731062
1	10503	right	Entorhinal area, lateral part, layer 5	4	45741	0.087449	10503	ENTl5-R	10494	9	18779	0.000213003887320944	4	45741	0.087449	0.000213003887320944	2.2	36592.8	0.0480968	0.000124981762144758	2	45741	0.043724	0.000151388994020135	1.78885438199983	20455.9970717636	0.0391084376151746	8.53855751399492e-05	5	0.894427190999916	-0.283327996407528	4.68332799640753	0.894427190999916	-2.43523119640753	2.53142479640753	0.894427190999916	-2.48320301464538	2.48345297816967
1	10559	right	Endopiriform nucleus, dorsal part	1	58129	0.017203	10559	EPd-R	10558	6	18779	5.32509718302359e-05	1	58129	0.017203	5.32509718302359e-05	1	23251.6	0.017203	4.67431336847929e-05	0	0	0	0	1.73205080756888	31838.5645452178	0.0297964700426074	7.82281438872211e-05	5	0.866025403784439	-1.40447199331425	3.40447199331425	0.866025403784439	-2.38726899331425	2.42167499331425	0.866025403784439	-2.40442525018056	2.40451873644793
1	10560	right	Endopiriform nucleus, ventral part	1	31134	0.032119	10560	EPv-R	10558	6	18779	5.32509718302359e-05	1	31134	0.032119	5.32509718302359e-05	1	24907.2	0.032119	6.57152347061678e-05	1	31134	0.032119	5.32509718302359e-05	0.707106781186548	13923.5480822957	0.0227115627049307	5.87928659026972e-05	5	0.353553390593274	0.0183784192612214	1.98162158073878	0.353553390593274	-0.949502580738779	1.01374058073878	0.353553390593274	-0.981555865504072	0.981687295973485
1	10563	right	Basolateral amygdalar nucleus, anterior part	2	24644	0.081156	10563	BLAa-R	10562	6	18779	0.000106501943660472	2	24644	0.081156	0.000106501943660472	4.4	24644	0.1785426	0.000280776245063295	2	24644	0.081156	0.00016010246557797	3.36154726279432	0	0.136403987257704	0.00023785440980867	5	1.68077363139716	-0.266575721838167	9.06657572183817	1.68077363139716	-4.48803312183817	4.84511832183817	1.68077363139716	-4.6662949455931	4.66685649808323
1	10568	right	Basomedial amygdalar nucleus, posterior part	1	22966	0.043543	10568	BMAp-R	10566	6	18779	5.32509718302359e-05	1	22966	0.043543	5.32509718302359e-05	1.8	22966	0.0783768	0.000120155167741895	2	22966	0.087085	9.02323482968644e-05	0.836660026534076	0	0.0364302094449099	7.22942985633522e-05	5	0.418330013267038	0.638529682307405	2.9614703176926	0.418330013267038	-1.0830935176926	1.2398471176926	0.418330013267038	-1.16135016252485	1.16159047286034
1	10569	right	Posterior amygdalar nucleus	1	30902	0.03236	10569	PA-R	10555	5	18779	5.32509718302359e-05	1	30902	0.03236	5.32509718302359e-05	0.4	12360.8	0.012944	1.96734291957336e-05	0	0	0	0	0.547722557505166	16925.7224720246	0.0177243019608672	2.70920472143511e-05	5	0.273861278752583	-0.360360806895818	1.16036080689582	0.273861278752583	-0.747416806895818	0.773304806895818	0.273861278752583	-0.760341133466622	0.760380480325013
1	10613	right	Substantia innominata	1	96899	0.01032	10613	SI-R	10612	6	18779	5.32509718302359e-05	1	96899	0.01032	5.32509718302359e-05	0.2	19379.8	0.002064	1.06501943660472e-05	0	0	0	0	0.447213595499958	43334.5501903504	0.00461524430555957	2.38145585760668e-05	5	0.223606797749979	-0.420831999101882	0.820831999101882	0.223606797749979	-0.618767999101882	0.622895999101882	0.223606797749979	-0.620821348907516	0.620842649296248
1	10618	right	Diagonal band nucleus	1	23815	0.04199	10618	NDB-R	10616	7	18779	5.32509718302359e-05	1	23815	0.04199	5.32509718302359e-05	0.4	9526	0.016796	1.96734291957336e-05	0	0	0	0	0.547722557505166	13044.0127069855	0.0229988701896419	2.70920472143511e-05	5	0.273861278752583	-0.360360806895818	1.16036080689582	0.273861278752583	-0.743564806895818	0.777156806895818	0.273861278752583	-0.760341133466622	0.760380480325013
1	10684	right	Intermediodorsal nucleus of the thalamus	6	5828	1.029513	10684	IMD-R	10683	7	18779	0.000319505830981415	6	5828	1.029513	0.000319505830981415	1.2	1165.6	0.2059026	6.39011661962831e-05	0	0	0	0	2.68328157299975	2606.36083457375	0.460412210343948	0.000142887351456401	5	1.34164078649987	-2.52499199461129	4.92499199461129	1.34164078649987	-3.51908939461129	3.93089459461129	1.34164078649987	-3.7249280934451	3.72505589577749
1	10692	right	Paraventricular nucleus of the thalamus	3	14533	0.206427	10692	PVT-R	10691	7	18779	0.000159752915490708	3	14533	0.206427	0.000159752915490708	0.6	2906.6	0.0412854	3.19505830981415e-05	0	0	0	0	1.34164078649987	6499.35518340089	0.0923169608782698	7.14436757282003e-05	5	0.670820393249937	-1.26249599730565	2.46249599730565	0.670820393249937	-1.82121059730565	1.90378139730565	0.670820393249937	-1.86246404672255	1.86252794788874
1	10694	right	Nucleus of reuniens	1	13706	0.072961	10694	RE-R	10691	7	18779	5.32509718302359e-05	1	13706	0.072961	5.32509718302359e-05	0.4	5482.4	0.0291844	2.66604409238442e-05	0	0	0	0	0.547722557505166	7507.08537316581	0.0399623855181344	3.7715945966633e-05	5	0.273861278752583	-0.360360806895818	1.16036080689582	0.273861278752583	-0.731176406895818	0.789545206895818	0.273861278752583	-0.760334146454894	0.760387467336741
1	10698	right	Central medial nucleus of the thalamus	1	8143	0.122805	10698	CM-R	10696	7	18779	5.32509718302359e-05	1	8143	0.122805	5.32509718302359e-05	0.2	1628.6	0.024561	1.06501943660472e-05	0	0	0	0	0.447213595499958	3641.66030815616	0.0549200655953723	2.38145585760668e-05	5	0.223606797749979	-0.420831999101882	0.820831999101882	0.223606797749979	-0.596270999101882	0.645392999101882	0.223606797749979	-0.620821348907516	0.620842649296248
1	10806	right	Midbrain	1	1178292	0.000849	10806	MB-R	10639	3	18779	5.32509718302359e-05	1	1178292	0.000849	5.32509718302359e-05	0.8	706975.2	0.000679	4.47069105832171e-05	1	1178292	0.000849	5.32509718302359e-05	0.836660026534076	645377.107727877	0.000709965844248862	4.29889616110597e-05	5	0.418330013267038	-0.361470317692595	1.9614703176926	0.418330013267038	-1.1607913176926	1.1621493176926	0.418330013267038	-1.16142561078201	1.16151502460318
1	10822	right	Substantia nigra, reticular part	1	49545	0.020184	10822	SNr-R	10821	5	18779	5.32509718302359e-05	1	49545	0.020184	5.32509718302359e-05	0.4	19818	0.0080736	2.57890937680607e-05	0	0	0	0	0.547722557505166	27136.9141115935	0.0110552321006843	3.61937014257403e-05	5	0.273861278752583	-0.360360806895818	1.16036080689582	0.273861278752583	-0.752287206895818	0.768434406895818	0.273861278752583	-0.76033501780205	0.760386595989586
1	10838	right	Periaqueductal gray	2	150324	0.013305	10838	PAG-R	10821	5	18779	0.000106501943660472	2	150324	0.013305	0.000106501943660472	0.4	30064.8	0.002661	2.13003887320944e-05	0	0	0	0	0.894427190999916	67226.9365299357	0.00595017688812694	4.76291171521335e-05	5	0.447213595499958	-0.841663998203764	1.64166399820376	0.447213595499958	-1.23900299820376	1.24432499820376	0.447213595499958	-1.24164269781503	1.2416852985925
1	10881	right	Dorsal nucleus raphe	5	5183	0.964692	10881	DR-R	10868	6	18779	0.00026625485915118	5	5183	0.964692	0.00026625485915118	1.6	2073.2	0.3087014	9.86676700362763e-05	0	0	0	0	2.30217288664427	2838.84601554928	0.444177522866477	0.000135814226397809	5	1.15108644332213	-1.59592832122128	4.79592832122128	1.15108644332213	-2.88722692122128	3.50462972122128	1.15108644332213	-3.19582965355124	3.19602698889131
1	10889	right	Principal sensory nucleus of the trigeminal	1	35282	0.028343	10889	PSV-R	10884	6	18779	5.32509718302359e-05	1	35282	0.028343	5.32509718302359e-05	0.8	21169.2	0.0226744	5.16939223113276e-05	1	35282	0.028343	4.51161741484322e-05	0.836660026534076	19324.7472738973	0.0237134551320553	6.54649269364012e-05	5	0.418330013267038	-0.361470317692595	1.9614703176926	0.418330013267038	-1.1387959176926	1.1841447176926	0.418330013267038	-1.16141862377028	1.16152201161491
1	10890	right	Parabrachial nucleus	1	35896	0.027858	10890	PB-R	10884	6	18779	5.32509718302359e-05	1	35896	0.027858	5.32509718302359e-05	0.8	21537.6	0.0222866	4.47069105832171e-05	1	35896	0.027858	5.32509718302359e-05	0.836660026534076	19661.0489242054	0.0233080335893014	4.29889616110597e-05	5	0.418330013267038	-0.361470317692595	1.9614703176926	0.418330013267038	-1.1391837176926	1.1837569176926	0.418330013267038	-1.16142561078201	1.16151502460318
1	10935	right	Medulla	1	992796	0.001007	10935	MY-R	10882	4	18779	5.32509718302359e-05	1	992796	0.001007	5.32509718302359e-05	2.6	794236.8	0.0026188	0.000164352705795924	3	992796	0.003022	0.000225580870742161	2.07364413533277	443991.868757976	0.00208866600968178	0.000130395211390687	5	1.03682206766639	-0.278679554733392	5.47867955473339	1.03682206766639	-2.87606075473339	2.88129835473339	1.03682206766639	-2.8785152020276	2.87884390743919
1	10942	right	Ventral cochlear nucleus	1	32502	0.030767	10942	VCO-R	10938	7	18779	5.32509718302359e-05	1	32502	0.030767	5.32509718302359e-05	1.8	19501.2	0.0553812	0.000117771131644091	1	32502	0.030767	5.32509718302359e-05	2.16794833886788	17802.0785640329	0.0667021429468349	0.000167339242305299	5	1.08397416943394	-1.20959477688571	4.80959477688571	1.08397416943394	-2.95421357688571	3.06497597688571	1.08397416943394	-3.00947700575406	3.00971254801735
1	11072	right	Crus 1	1	182192	0.005489	11072	ANcr1-R	11071	6	18779	5.32509718302359e-05	1	182192	0.005489	5.32509718302359e-05	0.6	109315.2	0.0032934	3.56836757535306e-05	1	182192	0.005489	4.51161741484322e-05	0.547722557505166	99790.6681969812	0.00300644911814586	3.50453686857371e-05	5	0.273861278752583	-0.160360806895818	1.36036080689582	0.273861278752583	-0.757067406895818	0.763654206895818	0.273861278752583	-0.760325123220064	0.760396490571571
1	11174	right	superior cerebelar peduncles	1	27527	0.036328	11174	scp-R	11173	4	18779	5.32509718302359e-05	1	27527	0.036328	5.32509718302359e-05	0.4	11010.8	0.0145312	1.96734291957336e-05	0	0	0	0	0.547722557505166	15077.1588404447	0.0198976650690477	2.70920472143511e-05	5	0.273861278752583	-0.360360806895818	1.16036080689582	0.273861278752583	-0.745829606895818	0.774892006895818	0.273861278752583	-0.760341133466622	0.760380480325013
1	11299	right	third ventricle	1	29868	0.033481	11299	V3-R	11292	2	18779	5.32509718302359e-05	1	29868	0.033481	5.32509718302359e-05	0.2	5973.6	0.0066962	1.06501943660472e-05	0	0	0	0	0.447213595499958	13357.3756703927	0.0149731583909341	2.38145585760668e-05	5	0.223606797749979	-0.420831999101882	0.820831999101882	0.223606797749979	-0.614135799101882	0.627528199101882	0.223606797749979	-0.620821348907516	0.620842649296248
1	0	left	Basic cell groups and regions	0	0	0	1	grey-L	0	1	18779	0	0	0	0	0	0	0	0	0	0	0	0	0	0	0	0	0	5	0	0	0	0	0	0	0	0	0
1	0	left	Cerebrum	0	0	0	2	CH-L	1	2	18779	0	0	0	0	0	0	0	0	0	0	0	0	0	0	0	0	0	5	0	0	0	0	0	0	0	0	0
1	0	left	Cerebral cortex	0	0	0	3	CTX-L	2	3	18779	0	0	0	0	0	0	0	0	0	0	0	0	0	0	0	0	0	5	0	0	0	0	0	0	0	0	0
1	0	left	Cortical plate	0	0	0	4	CTXpl-L	3	4	18779	0	0	0	0	0	0	0	0	0	0	0	0	0	0	0	0	0	5	0	0	0	0	0	0	0	0	0
1	0	left	Isocortex	0	0	0	5	Isocortex-L	4	5	18779	0	0	0	0	0	0	0	0	0	0	0	0	0	0	0	0	0	5	0	0	0	0	0	0	0	0	0
1	0	left	Frontal pole, cerebral cortex	0	0	0	6	FRP-L	5	6	18779	0	0	0	0	0	0	0	0	0	0	0	0	0	0	0	0	0	5	0	0	0	0	0	0	0	0	0
1	0	left	Frontal pole, layer 6b	0	0	0	11	FRP6b-L	6	7	18779	0	0	0	0	0	0.2	6.6	6.060606	1.6010246557797e-05	0	0	0	0	0.447213595499958	14.7580486514986	13.5519270008431	3.57999996397661e-05	5	0.223606797749979	-0.420831999101882	0.820831999101882	0.223606797749979	5.43977400089812	6.68143799910188	0.223606797749979	-0.620815988855324	0.62084800934844
1	0	left	Somatomotor areas	0	0	0	12	MO-L	5	6	18779	0	0	0	0	0	0	0	0	0	0	0	0	0	0	0	0	0	5	0	0	0	0	0	0	0	0	0
1	0	left	Somatomotor areas, Layer 1	0	0	0	13	MO1-L	12	7	18779	0	0	0	0	0	0	0	0	0	0	0	0	0	0	0	0	0	5	0	0	0	0	0	0	0	0	0
1	0	left	Somatomotor areas, Layer 2/3	0	0	0	14	MO2/3-L	12	7	18779	0	0	0	0	0	0	0	0	0	0	0	0	0	0	0	0	0	5	0	0	0	0	0	0	0	0	0
1	0	left	Somatomotor areas, Layer 5	0	0	0	15	MO5-L	12	7	18779	0	0	0	0	0	0	0	0	0	0	0	0	0	0	0	0	0	5	0	0	0	0	0	0	0	0	0
1	0	left	Somatomotor areas, Layer 6a	0	0	0	16	MO6a-L	12	7	18779	0	0	0	0	0	0	0	0	0	0	0	0	0	0	0	0	0	5	0	0	0	0	0	0	0	0	0
1	0	left	Somatomotor areas, Layer 6b	0	0	0	17	MO6b-L	12	7	18779	0	0	0	0	0	0	0	0	0	0	0	0	0	0	0	0	0	5	0	0	0	0	0	0	0	0	0
1	0	left	Primary motor area	0	0	0	18	MOp-L	12	7	18779	0	0	0	0	0	0	0	0	0	0	0	0	0	0	0	0	0	5	0	0	0	0	0	0	0	0	0
1	0	left	Secondary motor area	0	0	0	24	MOs-L	12	7	18779	0	0	0	0	0	0	0	0	0	0	0	0	0	0	0	0	0	5	0	0	0	0	0	0	0	0	0
1	0	left	Somatosensory areas	0	0	0	30	SS-L	5	6	18779	0	0	0	0	0	0	0	0	0	0	0	0	0	0	0	0	0	5	0	0	0	0	0	0	0	0	0
1	0	left	Somatosensory areas, layer 1	0	0	0	31	SS1-L	30	7	18779	0	0	0	0	0	0	0	0	0	0	0	0	0	0	0	0	0	5	0	0	0	0	0	0	0	0	0
1	0	left	Somatosensory areas, layer 2/3	0	0	0	32	SS2/3-L	30	7	18779	0	0	0	0	0	0	0	0	0	0	0	0	0	0	0	0	0	5	0	0	0	0	0	0	0	0	0
1	0	left	Somatosensory areas, layer 4	0	0	0	33	SS4-L	30	7	18779	0	0	0	0	0	0	0	0	0	0	0	0	0	0	0	0	0	5	0	0	0	0	0	0	0	0	0
1	0	left	Somatosensory areas, layer 5	0	0	0	34	SS5-L	30	7	18779	0	0	0	0	0	0	0	0	0	0	0	0	0	0	0	0	0	5	0	0	0	0	0	0	0	0	0
1	0	left	Somatosensory areas, layer 6a	0	0	0	35	SS6a-L	30	7	18779	0	0	0	0	0	0	0	0	0	0	0	0	0	0	0	0	0	5	0	0	0	0	0	0	0	0	0
1	0	left	Somatosensory areas, layer 6b	0	0	0	36	SS6b-L	30	7	18779	0	0	0	0	0	0	0	0	0	0	0	0	0	0	0	0	0	5	0	0	0	0	0	0	0	0	0
1	0	left	Primary somatosensory area	0	0	0	37	SSp-L	30	7	18779	0	0	0	0	0	0	0	0	0	0	0	0	0	0	0	0	0	5	0	0	0	0	0	0	0	0	0
1	0	left	Primary somatosensory area, layer 1	0	0	0	38	SSp1-L	37	8	18779	0	0	0	0	0	0	0	0	0	0	0	0	0	0	0	0	0	5	0	0	0	0	0	0	0	0	0
1	0	left	Primary somatosensory area, layer 2/3	0	0	0	39	SSp2/3-L	37	8	18779	0	0	0	0	0	0	0	0	0	0	0	0	0	0	0	0	0	5	0	0	0	0	0	0	0	0	0
1	0	left	Primary somatosensory area, layer 4	0	0	0	40	SSp4-L	37	8	18779	0	0	0	0	0	0	0	0	0	0	0	0	0	0	0	0	0	5	0	0	0	0	0	0	0	0	0
1	0	left	Primary somatosensory area, layer 5	0	0	0	41	SSp5-L	37	8	18779	0	0	0	0	0	0	0	0	0	0	0	0	0	0	0	0	0	5	0	0	0	0	0	0	0	0	0
1	0	left	Primary somatosensory area, layer 6a	0	0	0	42	SSp6a-L	37	8	18779	0	0	0	0	0	0	0	0	0	0	0	0	0	0	0	0	0	5	0	0	0	0	0	0	0	0	0
1	0	left	Primary somatosensory area, layer 6b	0	0	0	43	SSp6b-L	37	8	18779	0	0	0	0	0	0	0	0	0	0	0	0	0	0	0	0	0	5	0	0	0	0	0	0	0	0	0
1	0	left	Primary somatosensory area, nose	0	0	0	44	SSp-n-L	37	8	18779	0	0	0	0	0	0	0	0	0	0	0	0	0	0	0	0	0	5	0	0	0	0	0	0	0	0	0
1	0	left	Primary somatosensory area, nose, layer 1	0	0	0	45	SSp-n1-L	44	9	18779	0	0	0	0	0	0.4	2596	0.0308166	3.02777988040269e-05	0	0	0	0	0.894427190999916	5804.83246958945	0.06890801243542	6.77032163348661e-05	5	0.447213595499958	-0.841663998203764	1.64166399820376	0.447213595499958	-1.21084739820376	1.27248059820376	0.447213595499958	-1.24163372040496	1.24169427600257
1	0	left	Primary somatosensory area, nose, layer 2/3	0	0	0	46	SSp-n2/3-L	44	9	18779	0	0	0	0	0	3.8	12295.2	0.1854382	0.000243070507838557	5	20492	0.243998	0.000360929393187458	3.63318042491699	11223.9306483959	0.177297429432014	0.000224347003730804	5	1.81659021245849	-1.24366300353061	8.84366300353061	1.81659021245849	-4.85822480353061	5.22910120353061	1.81659021245849	-5.04341993302277	5.04390607403845
1	0	left	Primary somatosensory area, nose, layer 4	0	0	0	47	SSp-n4-L	44	9	18779	0	0	0	0	0	4	14034.4	0.2280112	0.000235884545197676	3	17543	0.171008	0.000240153698366955	4.18330013267038	7845.46810585576	0.238459880564216	0.000185129822852525	5	2.09165006633519	-1.80735158846297	9.80735158846297	2.09165006633519	-5.57934038846297	6.03536278846298	2.09165006633519	-5.80711570391778	5.80758747300817
1	0	left	Primary somatosensory area, nose, layer 6b	0	0	0	50	SSp-n6b-L	44	9	18779	0	0	0	0	0	1	1027.2	0.584112	6.73436584233937e-05	1	1712	0.584112	4.51161741484322e-05	1	937.701018448844	0.584112	7.40573682329386e-05	5	0.5	-0.388222552598897	2.3882225525989	0.5	-0.804110552598897	1.9723345525989	0.5	-1.38815520894047	1.38828989625732
1	0	left	Primary somatosensory area, barrel field	0	0	0	51	SSp-bfd-L	37	8	18779	0	0	0	0	0	0	0	0	0	0	0	0	0	0	0	0	0	5	0	0	0	0	0	0	0	0	0
1	0	left	Primary somatosensory area, barrel field, layer 1	0	0	0	52	SSp-bfd1-L	51	9	18779	0	0	0	0	0	1	10736	0.0372578	7.12241489813741e-05	0	0	0	0	1.73205080756888	14700.8734434387	0.0645323159757962	0.000121453839375791	5	0.866025403784439	-1.40447199331425	3.40447199331425	0.866025403784439	-2.36721419331425	2.44172979331425	0.866025403784439	-2.40440076916527	2.40454321746323
1	0	left	Primary somatosensory area, barrel field, layer 2/3	0	0	0	53	SSp-bfd2/3-L	51	9	18779	0	0	0	0	0	2.2	38820.8	0.0453368	0.000164276484925959	1	48526	0.020608	7.56944970100674e-05	2.77488738510232	21701.486935231	0.0571835999015452	0.00022720740654598	5	1.38744369255116	-1.65216124892122	6.05216124892122	1.38744369255116	-3.80682444892122	3.89749804892122	1.38744369255116	-3.8519969724363	3.85232552540615
1	0	left	Primary somatosensory area, barrel field, layer 6b	0	0	0	57	SSp-bfd6b-L	51	9	18779	0	0	0	0	0	0.2	948	0.042194	1.40213123948402e-05	0	0	0	0	0.447213595499958	2119.7924426698	0.0943486522426261	3.1352607648623e-05	5	0.223606797749979	-0.420831999101882	0.820831999101882	0.223606797749979	-0.578637999101882	0.663025999101882	0.223606797749979	-0.620817977789487	0.620846020414277
1	0	left	Rostrolateral lateral visual area	0	0	0	58	VISrll-L	51	9	18779	0	0	0	0	0	0	0	0	0	0	0	0	0	0	0	0	0	5	0	0	0	0	0	0	0	0	0
1	0	left	Rostrolateral lateral visual area, layer 1	0	0	0	59	VISrll1-L	58	10	18779	0	0	0	0	0	0	0	0	0	0	0	0	0	0	0	0	0	5	0	0	0	0	0	0	0	0	0
1	0	left	Rostrolateral lateral visual area, layer 2/3	0	0	0	60	VISrll2/3-L	58	10	18779	0	0	0	0	0	0	0	0	0	0	0	0	0	0	0	0	0	5	0	0	0	0	0	0	0	0	0
1	0	left	Rostrolateral lateral visual area, layer 4	0	0	0	61	VISrll4-L	58	10	18779	0	0	0	0	0	0	0	0	0	0	0	0	0	0	0	0	0	5	0	0	0	0	0	0	0	0	0
1	0	left	Rostrolateral lateral visual area,layer 5	0	0	0	62	VISrll5-L	58	10	18779	0	0	0	0	0	0	0	0	0	0	0	0	0	0	0	0	0	5	0	0	0	0	0	0	0	0	0
1	0	left	Rostrolateral lateral visual area, layer 6a	0	0	0	63	VISrll6a-L	58	10	18779	0	0	0	0	0	0	0	0	0	0	0	0	0	0	0	0	0	5	0	0	0	0	0	0	0	0	0
1	0	left	Rostrolateral lateral visual area, layer 6b	0	0	0	64	VISrll6b-L	58	10	18779	0	0	0	0	0	0	0	0	0	0	0	0	0	0	0	0	0	5	0	0	0	0	0	0	0	0	0
1	0	left	Primary somatosensory area, lower limb	0	0	0	65	SSp-ll-L	37	8	18779	0	0	0	0	0	0	0	0	0	0	0	0	0	0	0	0	0	5	0	0	0	0	0	0	0	0	0
1	0	left	Primary somatosensory area, lower limb, layer 1	0	0	0	66	SSp-ll1-L	65	9	18779	0	0	0	0	0	0.6	3821.2	0.0628074	4.31815241916938e-05	0	0	0	0	0.894427190999916	5232.39359184685	0.0936277439266802	6.33761722719741e-05	5	0.447213595499958	-0.641663998203764	1.84166399820376	0.447213595499958	-1.17885659820376	1.30447139820376	0.447213595499958	-1.24162081667957	1.24170717972796
1	0	left	Primary somatosensory area, lower limb, layer 2/3	0	0	0	67	SSp-ll2/3-L	65	9	18779	0	0	0	0	0	0	0	0	0	0	0	0	0	0	0	0	0	5	0	0	0	0	0	0	0	0	0
1	0	left	Primary somatosensory area, lower limb, layer 4	0	0	0	68	SSp-ll4-L	65	9	18779	0	0	0	0	0	0.2	1749.6	0.0228624	9.02323482968644e-06	0	0	0	0	0.447213595499958	3912.22453343363	0.0511218805287912	2.01765664561226e-05	5	0.223606797749979	-0.420831999101882	0.820831999101882	0.223606797749979	-0.597969599101882	0.643694399101882	0.223606797749979	-0.620822975867052	0.620841022336712
1	0	left	Primary somatosensory area, lower limb, layer 5	0	0	0	69	SSp-ll5-L	65	9	18779	0	0	0	0	0	0.4	7116.8	0.022482	2.41621342316999e-05	0	0	0	0	0.547722557505166	9745.07974313192	0.0307847463445779	3.48069044668056e-05	5	0.273861278752583	-0.360360806895818	1.16036080689582	0.273861278752583	-0.737878806895818	0.782842806895818	0.273861278752583	-0.760336644761586	0.760384969030049
1	0	left	Primary somatosensory area, lower limb, layer 6a	0	0	0	70	SSp-ll6a-L	65	9	18779	0	0	0	0	0	0.6	10133.4	0.035526	4.51704583546506e-05	1	16889	0.05921	7.01065619742008e-05	0.547722557505166	9250.48627370475	0.0324306526298809	4.13851882943635e-05	5	0.273861278752583	-0.160360806895818	1.36036080689582	0.273861278752583	-0.724834806895818	0.795886806895818	0.273861278752583	-0.760315636437463	0.760405977354172
1	0	left	Primary somatosensory area, lower limb, layer 6b	0	0	0	71	SSp-ll6b-L	65	9	18779	0	0	0	0	0	0.2	325	0.123077	1.40213123948402e-05	0	0	0	0	0.447213595499958	726.722092687432	0.275208538466742	3.1352607648623e-05	5	0.223606797749979	-0.420831999101882	0.820831999101882	0.223606797749979	-0.497754999101882	0.743908999101882	0.223606797749979	-0.620817977789487	0.620846020414277
1	0	left	Primary somatosensory area, mouth	0	0	0	72	SSp-m-L	37	8	18779	0	0	0	0	0	0	0	0	0	0	0	0	0	0	0	0	0	5	0	0	0	0	0	0	0	0	0
1	0	left	Primary somatosensory area, mouth, layer 1	0	0	0	73	SSp-m1-L	72	9	18779	0	0	0	0	0	2	9995.2	0.0800384	0.000154003035487485	0	0	0	0	3.08220700148449	13686.4912669391	0.123347328656927	0.000234436724483002	5	1.54110350074224	-2.27878927123899	6.27878927123899	1.54110350074224	-4.19875087123899	4.35882767123899	1.54110350074224	-4.2786352682035	4.27894327427448
1	0	left	Primary somatosensory area, upper limb	0	0	0	79	SSp-ul-L	37	8	18779	0	0	0	0	0	0	0	0	0	0	0	0	0	0	0	0	0	5	0	0	0	0	0	0	0	0	0
1	0	left	Primary somatosensory area, upper limb, layer 1	0	0	0	80	SSp-ul1-L	79	9	18779	0	0	0	0	0	1.4	8856.6	0.0948444	8.21347448291799e-05	1	14761	0.067746	7.01065619742008e-05	1.67332005306815	8084.93267133376	0.113360740315155	8.57097641635444e-05	5	0.836660026534076	-0.92294063538519	3.72294063538519	0.836660026534076	-2.22809623538519	2.41778503538519	0.836660026534076	-2.32285850064036	2.32302277013002
1	0	left	Primary somatosensory area, upper limb, layer 2/3	0	0	0	81	SSp-ul2/3-L	79	9	18779	0	0	0	0	0	1	18784.8	0.0319406	7.52020173072878e-05	1	31308	0.031941	7.56944970100674e-05	1	17148.0978303717	0.0319405000007827	7.54079893872226e-05	5	0.5	-0.388222552598897	2.3882225525989	0.5	-1.3562819525989	1.4201631525989	0.5	-1.38814735058159	1.3882977546162
1	0	left	Primary somatosensory area, upper limb, layer 4	0	0	0	82	SSp-ul4-L	79	9	18779	0	0	0	0	0	1.2	10047	0.071663	6.52531511155994e-05	1	16745	0.059719	7.01065619742008e-05	1.6431676725155	9171.61422542401	0.098128756241481	7.40307790272734e-05	5	0.821583836257749	-1.08108242068745	3.48108242068745	0.821583836257749	-2.20941942068745	2.35274542068745	0.821583836257749	-2.28101716753634	2.28114767383857
1	0	left	Primary somatosensory area, upper limb, layer 6b	0	0	0	85	SSp-ul6b-L	79	9	18779	0	0	0	0	0	0.4	474.6	0.168563	2.80426247896803e-05	0	0	0	0	0.894427190999916	1061.2378621214	0.376918326491297	6.27052152972459e-05	5	0.447213595499958	-0.841663998203764	1.64166399820376	0.447213595499958	-1.07310099820376	1.41022699820376	0.447213595499958	-1.24163595557897	1.24169204082855
1	0	left	Primary somatosensory area, trunk	0	0	0	86	SSp-tr-L	37	8	18779	0	0	0	0	0	0	0	0	0	0	0	0	0	0	0	0	0	5	0	0	0	0	0	0	0	0	0
1	0	left	Primary somatosensory area, trunk, layer 1	0	0	0	87	SSp-tr1-L	86	9	18779	0	0	0	0	0	0	0	0	0	0	0	0	0	0	0	0	0	5	0	0	0	0	0	0	0	0	0
1	0	left	Primary somatosensory area, trunk, layer 2/3	0	0	0	88	SSp-tr2/3-L	86	9	18779	0	0	0	0	0	0	0	0	0	0	0	0	0	0	0	0	0	5	0	0	0	0	0	0	0	0	0
1	0	left	Primary somatosensory area, trunk, layer 4	0	0	0	89	SSp-tr4-L	86	9	18779	0	0	0	0	0	0	0	0	0	0	0	0	0	0	0	0	0	5	0	0	0	0	0	0	0	0	0
1	0	left	Primary somatosensory area, trunk, layer 5	0	0	0	90	SSp-tr5-L	86	9	18779	0	0	0	0	0	0	0	0	0	0	0	0	0	0	0	0	0	5	0	0	0	0	0	0	0	0	0
1	0	left	Primary somatosensory area, trunk, layer 6a	0	0	0	91	SSp-tr6a-L	86	9	18779	0	0	0	0	0	0	0	0	0	0	0	0	0	0	0	0	0	5	0	0	0	0	0	0	0	0	0
1	0	left	Primary somatosensory area, trunk, layer 6b	0	0	0	92	SSp-tr6b-L	86	9	18779	0	0	0	0	0	0	0	0	0	0	0	0	0	0	0	0	0	5	0	0	0	0	0	0	0	0	0
1	0	left	Primary somatosensory area, unassigned	0	0	0	93	SSp-un-L	37	8	18779	0	0	0	0	0	0	0	0	0	0	0	0	0	0	0	0	0	5	0	0	0	0	0	0	0	0	0
1	0	left	Primary somatosensory area, unassigned, layer 1	0	0	0	94	SSp-un1-L	93	9	18779	0	0	0	0	0	0.2	1064.4	0.0375798	1.40213123948402e-05	0	0	0	0	0.447213595499958	2380.07075525078	0.0840309873808466	3.1352607648623e-05	5	0.223606797749979	-0.420831999101882	0.820831999101882	0.223606797749979	-0.583252199101882	0.658411799101882	0.223606797749979	-0.620817977789487	0.620846020414277
1	0	left	Primary somatosensory area, unassigned, layer 4	0	0	0	96	SSp-un4-L	93	9	18779	0	0	0	0	0	0.2	1204.4	0.0332116	1.40213123948402e-05	0	0	0	0	0.447213595499958	2693.12027210075	0.074263395241532	3.1352607648623e-05	5	0.223606797749979	-0.420831999101882	0.820831999101882	0.223606797749979	-0.587620399101882	0.654043599101882	0.223606797749979	-0.620817977789487	0.620846020414277
1	0	left	Primary somatosensory area, unassigned, layer 5	0	0	0	97	SSp-un5-L	93	9	18779	0	0	0	0	0	1.6	6611.2	0.193611	9.72736442311934e-05	1	8264	0.121007	7.56944970100674e-05	1.51657508881031	3695.77315321165	0.183515806143504	7.33724808769904e-05	5	0.758287544405155	-0.505343740996147	3.70534374099615	0.758287544405155	-1.91173274099615	2.29895474099615	0.758287544405155	-2.10524646735192	2.10544101464038
1	0	left	Primary somatosensory area, unassigned, layer 6a	0	0	0	98	SSp-un6a-L	93	9	18779	0	0	0	0	0	1.2	5643	0.1275916	8.11187309668441e-05	1	9405	0.106326	4.51161741484322e-05	1.6431676725155	5151.33065333609	0.174712297960962	0.000116384392190224	5	0.821583836257749	-1.08108242068745	3.48108242068745	0.821583836257749	-2.15349082068745	2.40867402068745	0.821583836257749	-2.28100130195649	2.28116353941842
1	0	left	Primary somatosensory area, unassigned, layer 6b	0	0	0	99	SSp-un6b-L	93	9	18779	0	0	0	0	0	0	0	0	0	0	0	0	0	0	0	0	0	5	0	0	0	0	0	0	0	0	0
1	0	left	Supplemental somatosensory area	0	0	0	100	SSs-L	30	7	18779	0	0	0	0	0	0	0	0	0	0	0	0	0	0	0	0	0	5	0	0	0	0	0	0	0	0	0
1	0	left	Gustatory areas	0	0	0	107	GU-L	5	6	18779	0	0	0	0	0	0	0	0	0	0	0	0	0	0	0	0	0	5	0	0	0	0	0	0	0	0	0
1	0	left	Visceral area	0	0	0	114	VISC-L	5	6	18779	0	0	0	0	0	0	0	0	0	0	0	0	0	0	0	0	0	5	0	0	0	0	0	0	0	0	0
1	0	left	Visceral area, layer 1	0	0	0	115	VISC1-L	114	7	18779	0	0	0	0	0	2	6588.6	0.1821328	0.000151521621621749	3	10981	0.273199	0.000210319685922602	1.87082869338697	6014.54140396423	0.170369687575871	0.000144515112555058	5	0.935414346693485	-0.597126584208919	4.59712658420892	0.935414346693485	-2.41499378420892	2.77925938420892	0.935414346693485	-2.5969750625873	2.59727810583054
1	0	left	Auditory areas	0	0	0	121	AUD-L	5	6	18779	0	0	0	0	0	0	0	0	0	0	0	0	0	0	0	0	0	5	0	0	0	0	0	0	0	0	0
1	0	left	Dorsal auditory area	0	0	0	122	AUDd-L	121	7	18779	0	0	0	0	0	0	0	0	0	0	0	0	0	0	0	0	0	5	0	0	0	0	0	0	0	0	0
1	0	left	Dorsal auditory area, layer 1	0	0	0	123	AUDd1-L	122	8	18779	0	0	0	0	0	0.4	2512	0.0636944	2.50334813874834e-05	0	0	0	0	0.547722557505166	3439.69766113244	0.0872171491668926	3.64358789139926e-05	5	0.273861278752583	-0.360360806895818	1.16036080689582	0.273861278752583	-0.696666406895818	0.824055206895818	0.273861278752583	-0.76033577341443	0.760385840377205
1	0	left	Dorsal auditory area, layer 6a	0	0	0	127	AUDd6a-L	122	8	18779	0	0	0	0	0	1.4	3543	0.2370872	9.41198341224442e-05	2	5905	0.338696	9.02323482968644e-05	1.34164078649987	3234.30170206801	0.227204183912181	0.000101467580745873	5	0.670820393249937	-0.462495997305646	3.26249599730565	0.670820393249937	-1.62540879730565	2.09958319730565	0.670820393249937	-1.86240187747152	1.86259011713977
1	0	left	Dorsal auditory area, layer 6b	0	0	0	128	AUDd6b-L	122	8	18779	0	0	0	0	0	0.4	390	0.4102564	3.00315589526371e-05	0	0	0	0	0.547722557505166	534.029493567537	0.561766711602156	4.12724400697672e-05	5	0.273861278752583	-0.360360806895818	1.16036080689582	0.273861278752583	-0.350104406895818	1.17061720689582	0.273861278752583	-0.760330775336865	0.76039083845477
1	0	left	Laterolateral anterior visual area	0	0	0	129	VISlla-L	122	8	18779	0	0	0	0	0	0	0	0	0	0	0	0	0	0	0	0	0	5	0	0	0	0	0	0	0	0	0
1	0	left	Laterolateral anterior visual area, layer 1	0	0	0	130	VISlla1-L	129	9	18779	0	0	0	0	0	0	0	0	0	0	0	0	0	0	0	0	0	5	0	0	0	0	0	0	0	0	0
1	0	left	Laterolateral anterior visual area, layer 2/3	0	0	0	131	VISlla2/3-L	129	9	18779	0	0	0	0	0	0	0	0	0	0	0	0	0	0	0	0	0	5	0	0	0	0	0	0	0	0	0
1	0	left	Laterolateral anterior visual area, layer 4	0	0	0	132	VISlla4-L	129	9	18779	0	0	0	0	0	0	0	0	0	0	0	0	0	0	0	0	0	5	0	0	0	0	0	0	0	0	0
1	0	left	Laterolateral anterior visual area,layer 5	0	0	0	133	VISlla5-L	129	9	18779	0	0	0	0	0	0	0	0	0	0	0	0	0	0	0	0	0	5	0	0	0	0	0	0	0	0	0
1	0	left	Laterolateral anterior visual area, layer 6a	0	0	0	134	VISlla6a-L	129	9	18779	0	0	0	0	0	0	0	0	0	0	0	0	0	0	0	0	0	5	0	0	0	0	0	0	0	0	0
1	0	left	Laterolateral anterior visual area, layer 6b	0	0	0	135	VISlla6b-L	129	9	18779	0	0	0	0	0	0	0	0	0	0	0	0	0	0	0	0	0	5	0	0	0	0	0	0	0	0	0
1	0	left	Primary auditory area	0	0	0	136	AUDp-L	121	7	18779	0	0	0	0	0	0	0	0	0	0	0	0	0	0	0	0	0	5	0	0	0	0	0	0	0	0	0
1	0	left	Primary auditory area, layer 1	0	0	0	137	AUDp1-L	136	8	18779	0	0	0	0	0	0.6	4860	0.0493828	3.70658596193668e-05	0	0	0	0	0.894427190999916	6654.82907368777	0.0736154386436704	6.08806199675818e-05	5	0.447213595499958	-0.641663998203764	1.84166399820376	0.447213595499958	-1.19228119820376	1.29104679820376	0.447213595499958	-1.24162693234414	1.24170106406338
1	0	left	Primary auditory area, layer 2/3	0	0	0	138	AUDp2/3-L	136	8	18779	0	0	0	0	0	1.2	9048	0.0795756	8.64604261513208e-05	1	15080	0.066313	4.51161741484322e-05	1.30384048104053	8259.65616717791	0.0864615738192406	0.000102296327037021	5	0.651920240520265	-0.610020760771858	3.01002076077186	0.651920240520265	-1.73044516077186	1.88959636077186	0.651920240520265	-1.80993430034571	1.81010722119801
1	0	left	Primary auditory area, layer 6a	0	0	0	141	AUDp6a-L	136	8	18779	0	0	0	0	0	1.4	5729.4	0.1466122	8.93679964086803e-05	2	9549	0.209446	0.000135348522445297	1.34164078649987	5230.20270161683	0.140500648084626	8.20631701986174e-05	5	0.670820393249937	-0.462495997305646	3.26249599730565	0.670820393249937	-1.71588379730565	2.00910819730565	0.670820393249937	-1.86240662930924	1.86258536530205
1	0	left	Primary auditory area, layer 6b	0	0	0	142	AUDp6b-L	136	8	18779	0	0	0	0	0	0.2	348.6	0.1147446	1.40213123948402e-05	0	0	0	0	0.447213595499958	779.493296956427	0.256576725651022	3.1352607648623e-05	5	0.223606797749979	-0.420831999101882	0.820831999101882	0.223606797749979	-0.506087399101882	0.735576599101882	0.223606797749979	-0.620817977789487	0.620846020414277
1	0	left	Posterior auditory area	0	0	0	143	AUDpo-L	121	7	18779	0	0	0	0	0	0	0	0	0	0	0	0	0	0	0	0	0	5	0	0	0	0	0	0	0	0	0
1	0	left	Posterior auditory area, layer 1	0	0	0	144	AUDpo1-L	143	8	18779	0	0	0	0	0	0.2	725.8	0.0551116	1.40213123948402e-05	0	0	0	0	0.447213595499958	1622.93813806935	0.123233283948777	3.1352607648623e-05	5	0.223606797749979	-0.420831999101882	0.820831999101882	0.223606797749979	-0.565720399101882	0.675943599101882	0.223606797749979	-0.620817977789487	0.620846020414277
1	0	left	Posterior auditory area, layer 2/3	0	0	0	145	AUDpo2/3-L	143	8	18779	0	0	0	0	0	0	0	0	0	0	0	0	0	0	0	0	0	5	0	0	0	0	0	0	0	0	0
1	0	left	Posterior auditory area, layer 4	0	0	0	146	AUDpo4-L	143	8	18779	0	0	0	0	0	0	0	0	0	0	0	0	0	0	0	0	0	5	0	0	0	0	0	0	0	0	0
1	0	left	Posterior auditory area, layer 5	0	0	0	147	AUDpo5-L	143	8	18779	0	0	0	0	0	1.4	3482.4	0.241213	9.02393435644638e-05	1	5804	0.172295	7.56944970100674e-05	1.51657508881031	3178.98172375998	0.261298304926572	0.00010125090445316	5	0.758287544405155	-0.705343740996147	3.50534374099615	0.758287544405155	-1.86413074099615	2.34655674099615	0.758287544405155	-2.10525350165258	2.10543398033971
1	0	left	Posterior auditory area, layer 6a	0	0	0	148	AUDpo6a-L	143	8	18779	0	0	0	0	0	0.8	1519.8	0.3158312	6.11807049124476e-05	1	2533	0.394789	7.01065619742008e-05	0.836660026534076	1387.38123816059	0.330304175215361	6.6260835200129e-05	5	0.418330013267038	-0.361470317692595	1.9614703176926	0.418330013267038	-0.845639117692595	1.4773015176926	0.418330013267038	-1.16140913698768	1.16153149839751
1	0	left	Posterior auditory area, layer 6b	0	0	0	149	AUDpo6b-L	143	8	18779	0	0	0	0	0	0	0	0	0	0	0	0	0	0	0	0	0	5	0	0	0	0	0	0	0	0	0
1	0	left	Ventral auditory area	0	0	0	150	AUDv-L	121	7	18779	0	0	0	0	0	0	0	0	0	0	0	0	0	0	0	0	0	5	0	0	0	0	0	0	0	0	0
1	0	left	Ventral auditory area, layer 1	0	0	0	151	AUDv1-L	150	8	18779	0	0	0	0	0	0.6	3735.6	0.0642468	4.40528713474773e-05	0	0	0	0	0.894427190999916	5115.18096454075	0.095773474757889	6.39621814602566e-05	5	0.447213595499958	-0.641663998203764	1.84166399820376	0.447213595499958	-1.17741719820376	1.30591079820376	0.447213595499958	-1.24161994533242	1.24170805107511
1	0	left	Ventral auditory area, layer 6b	0	0	0	156	AUDv6b-L	150	8	18779	0	0	0	0	0	0	0	0	0	0	0	0	0	0	0	0	0	5	0	0	0	0	0	0	0	0	0
1	0	left	Visual areas	0	0	0	157	VIS-L	5	6	18779	0	0	0	0	0	0	0	0	0	0	0	0	0	0	0	0	0	5	0	0	0	0	0	0	0	0	0
1	0	left	Visual areas, layer 1	0	0	0	158	VIS1-L	157	7	18779	0	0	0	0	0	0	0	0	0	0	0	0	0	0	0	0	0	5	0	0	0	0	0	0	0	0	0
1	0	left	Visual areas, layer 2/3	0	0	0	159	VIS2/3-L	157	7	18779	0	0	0	0	0	0	0	0	0	0	0	0	0	0	0	0	0	5	0	0	0	0	0	0	0	0	0
1	0	left	Visual areas, layer 4	0	0	0	160	VIS4-L	157	7	18779	0	0	0	0	0	0	0	0	0	0	0	0	0	0	0	0	0	5	0	0	0	0	0	0	0	0	0
1	0	left	Visual areas, layer 5	0	0	0	161	VIS5-L	157	7	18779	0	0	0	0	0	0	0	0	0	0	0	0	0	0	0	0	0	5	0	0	0	0	0	0	0	0	0
1	0	left	Visual areas, layer 6a	0	0	0	162	VIS6a-L	157	7	18779	0	0	0	0	0	0	0	0	0	0	0	0	0	0	0	0	0	5	0	0	0	0	0	0	0	0	0
1	0	left	Visual areas, layer 6b	0	0	0	163	VIS6b-L	157	7	18779	0	0	0	0	0	0	0	0	0	0	0	0	0	0	0	0	0	5	0	0	0	0	0	0	0	0	0
1	0	left	Anterolateral visual area	0	0	0	164	VISal-L	157	7	18779	0	0	0	0	0	0	0	0	0	0	0	0	0	0	0	0	0	5	0	0	0	0	0	0	0	0	0
1	0	left	Anterolateral visual area, layer 1	0	0	0	165	VISal1-L	164	8	18779	0	0	0	0	0	0.6	1508.4	0.159109	3.2067782054213e-05	0	0	0	0	0.894427190999916	2065.46176435198	0.237185600051942	4.44834055621492e-05	5	0.447213595499958	-0.641663998203764	1.84166399820376	0.447213595499958	-1.08255499820376	1.40077299820376	0.447213595499958	-1.24163193042171	1.24169606598582
1	0	left	Anterolateral visual area, layer 2/3	0	0	0	166	VISal2/3-L	164	8	18779	0	0	0	0	0	0.2	1275.2	0.0313676	9.02323482968644e-06	0	0	0	0	0.447213595499958	2851.43388490773	0.0701400858910224	2.01765664561226e-05	5	0.223606797749979	-0.420831999101882	0.820831999101882	0.223606797749979	-0.589464399101882	0.652199599101882	0.223606797749979	-0.620822975867052	0.620841022336712
1	0	left	Anterolateral visual area, layer 4	0	0	0	167	VISal4-L	164	8	18779	0	0	0	0	0	0	0	0	0	0	0	0	0	0	0	0	0	5	0	0	0	0	0	0	0	0	0
1	0	left	Anterolateral visual area, layer 6a	0	0	0	169	VISal6a-L	164	8	18779	0	0	0	0	0	0.2	720.8	0.0554938	1.51388994020135e-05	0	0	0	0	0.447213595499958	1611.75779818185	0.124087909129778	3.3851608167433e-05	5	0.223606797749979	-0.420831999101882	0.820831999101882	0.223606797749979	-0.565338199101882	0.676325799101882	0.223606797749979	-0.62081686020248	0.620847138001284
1	0	left	Anterolateral visual area, layer 6b	0	0	0	170	VISal6b-L	164	8	18779	0	0	0	0	0	0	0	0	0	0	0	0	0	0	0	0	0	5	0	0	0	0	0	0	0	0	0
1	0	left	Anteromedial visual area	0	0	0	171	VISam-L	157	7	18779	0	0	0	0	0	0	0	0	0	0	0	0	0	0	0	0	0	5	0	0	0	0	0	0	0	0	0
1	0	left	Anteromedial visual area, layer 1	0	0	0	172	VISam1-L	171	8	18779	0	0	0	0	0	0	0	0	0	0	0	0	0	0	0	0	0	5	0	0	0	0	0	0	0	0	0
1	0	left	Anteromedial visual area, layer 2/3	0	0	0	173	VISam2/3-L	171	8	18779	0	0	0	0	0	0.2	1331.2	0.030048	1.6010246557797e-05	0	0	0	0	0.447213595499958	2976.65369164772	0.0671893705879137	3.57999996397661e-05	5	0.223606797749979	-0.420831999101882	0.820831999101882	0.223606797749979	-0.590783999101882	0.650879999101882	0.223606797749979	-0.620815988855324	0.62084800934844
1	0	left	Anteromedial visual area, layer 4	0	0	0	174	VISam4-L	171	8	18779	0	0	0	0	0	0	0	0	0	0	0	0	0	0	0	0	0	5	0	0	0	0	0	0	0	0	0
1	0	left	Anteromedial visual area, layer 5	0	0	0	175	VISam5-L	171	8	18779	0	0	0	0	0	0.8	2912	0.10989	6.22982919196209e-05	0	0	0	0	1.09544511501033	3987.42021863761	0.150473079610607	8.5361058325887e-05	5	0.547722557505166	-0.720721613791635	2.32072161379164	0.547722557505166	-1.41083161379164	1.63061161379164	0.547722557505166	-1.52065931549972	1.52078391208355
1	0	left	Anteromedial visual area, layer 6a	0	0	0	176	VISam6a-L	171	8	18779	0	0	0	0	0	0.2	867.8	0.0460936	1.6010246557797e-05	0	0	0	0	0.447213595499958	1940.45979087432	0.103068422927684	3.57999996397661e-05	5	0.223606797749979	-0.420831999101882	0.820831999101882	0.223606797749979	-0.574738399101882	0.666925599101882	0.223606797749979	-0.620815988855324	0.62084800934844
1	0	left	Anteromedial visual area, layer 6b	0	0	0	177	VISam6b-L	171	8	18779	0	0	0	0	0	0	0	0	0	0	0	0	0	0	0	0	0	5	0	0	0	0	0	0	0	0	0
1	0	left	Lateral visual area	0	0	0	178	VISl-L	157	7	18779	0	0	0	0	0	0	0	0	0	0	0	0	0	0	0	0	0	5	0	0	0	0	0	0	0	0	0
1	0	left	Lateral visual area, layer 1	0	0	0	179	VISl1-L	178	8	18779	0	0	0	0	0	0.2	1188	0.03367	9.02323482968644e-06	0	0	0	0	0.447213595499958	2656.44875726975	0.0752884088024179	2.01765664561226e-05	5	0.223606797749979	-0.420831999101882	0.820831999101882	0.223606797749979	-0.587161999101882	0.654501999101882	0.223606797749979	-0.620822975867052	0.620841022336712
1	0	left	Lateral visual area, layer 2/3	0	0	0	180	VISl2/3-L	178	8	18779	0	0	0	0	0	0.6	3855.6	0.062247	4.10437279452804e-05	0	0	0	0	0.894427190999916	5279.4977317923	0.0927923489302863	6.93637705068462e-05	5	0.447213595499958	-0.641663998203764	1.84166399820376	0.447213595499958	-1.17941699820376	1.30391099820376	0.447213595499958	-1.24162295447582	1.24170504193171
1	0	left	Lateral visual area, layer 5	0	0	0	182	VISl5-L	178	8	18779	0	0	0	0	0	0.4	4019.2	0.0398088	3.11491459598105e-05	0	0	0	0	0.547722557505166	5503.51625781191	0.0545104443680291	4.26805291629435e-05	5	0.273861278752583	-0.360360806895818	1.16036080689582	0.273861278752583	-0.720552006895818	0.800169606895818	0.273861278752583	-0.760329657749858	0.760391956041777
1	0	left	Lateral visual area, layer 6a	0	0	0	183	VISl6a-L	178	8	18779	0	0	0	0	0	0.4	1325.2	0.0603682	3.2020493115594e-05	0	0	0	0	0.894427190999916	2963.23728378272	0.134987398879303	7.15999992795322e-05	5	0.447213595499958	-0.841663998203764	1.64166399820376	0.447213595499958	-1.18129579820376	1.30203219820376	0.447213595499958	-1.24163197771065	1.24169601869688
1	0	left	Lateral visual area, layer 6b	0	0	0	184	VISl6b-L	178	8	18779	0	0	0	0	0	0.2	249.6	0.1602564	1.51388994020135e-05	0	0	0	0	0.447213595499958	558.122567183947	0.358344204229397	3.3851608167433e-05	5	0.223606797749979	-0.420831999101882	0.820831999101882	0.223606797749979	-0.460575599101882	0.781088399101882	0.223606797749979	-0.62081686020248	0.620847138001284
1	0	left	Primary visual area	0	0	0	185	VISp-L	157	7	18779	0	0	0	0	0	0	0	0	0	0	0	0	0	0	0	0	0	5	0	0	0	0	0	0	0	0	0
1	0	left	Primary visual area, layer 1	0	0	0	186	VISp1-L	185	8	18779	0	0	0	0	0	0.4	16142	0.009912	2.41621342316999e-05	0	0	0	0	0.547722557505166	22103.343808121	0.013572564974978	3.48069044668056e-05	5	0.273861278752583	-0.360360806895818	1.16036080689582	0.273861278752583	-0.750448806895818	0.770272806895818	0.273861278752583	-0.760336644761586	0.760384969030049
1	0	left	Primary visual area, layer 2/3	0	0	0	187	VISp2/3-L	185	8	18779	0	0	0	0	0	0.2	12796.4	0.0031258	9.02323482968644e-06	0	0	0	0	0.447213595499958	28613.6202672783	0.00698950128406884	2.01765664561226e-05	5	0.223606797749979	-0.420831999101882	0.820831999101882	0.223606797749979	-0.617706199101882	0.623957799101882	0.223606797749979	-0.620822975867052	0.620841022336712
1	0	left	Primary visual area, layer 4	0	0	0	188	VISp4-L	185	8	18779	0	0	0	0	0	0	0	0	0	0	0	0	0	0	0	0	0	5	0	0	0	0	0	0	0	0	0
1	0	left	Primary visual area, layer 5	0	0	0	189	VISp5-L	185	8	18779	0	0	0	0	0	0.2	9935.4	0.004026	1.6010246557797e-05	0	0	0	0	0.447213595499958	22216.2297836514	0.00900240967741415	3.57999996397661e-05	5	0.223606797749979	-0.420831999101882	0.820831999101882	0.223606797749979	-0.616805999101882	0.624857999101882	0.223606797749979	-0.620815988855324	0.62084800934844
1	0	left	Primary visual area, layer 6a	0	0	0	190	VISp6a-L	185	8	18779	0	0	0	0	0	1	13670.8	0.0292594	7.80622986260281e-05	0	0	0	0	1.73205080756888	18719.5138478541	0.0506789406045549	0.000138724110768935	5	0.866025403784439	-1.40447199331425	3.40447199331425	0.866025403784439	-2.37521259331425	2.43373139331425	0.866025403784439	-2.40439393101562	2.40455005561287
1	0	left	Primary visual area, layer 6b	0	0	0	191	VISp6b-L	185	8	18779	0	0	0	0	0	0	0	0	0	0	0	0	0	0	0	0	0	5	0	0	0	0	0	0	0	0	0
1	0	left	Posterolateral visual area	0	0	0	192	VISpl-L	157	7	18779	0	0	0	0	0	0	0	0	0	0	0	0	0	0	0	0	0	5	0	0	0	0	0	0	0	0	0
1	0	left	Posterolateral visual area, layer 1	0	0	0	193	VISpl1-L	192	8	18779	0	0	0	0	0	0	0	0	0	0	0	0	0	0	0	0	0	5	0	0	0	0	0	0	0	0	0
1	0	left	Posterolateral visual area, layer 2/3	0	0	0	194	VISpl2/3-L	192	8	18779	0	0	0	0	0	0	0	0	0	0	0	0	0	0	0	0	0	5	0	0	0	0	0	0	0	0	0
1	0	left	Posterolateral visual area, layer 4	0	0	0	195	VISpl4-L	192	8	18779	0	0	0	0	0	0	0	0	0	0	0	0	0	0	0	0	0	5	0	0	0	0	0	0	0	0	0
1	0	left	Posterolateral visual area, layer 5	0	0	0	196	VISpl5-L	192	8	18779	0	0	0	0	0	0.2	1557.4	0.0256838	1.6010246557797e-05	0	0	0	0	0.447213595499958	3482.45226815817	0.0574307227205091	3.57999996397661e-05	5	0.223606797749979	-0.420831999101882	0.820831999101882	0.223606797749979	-0.595148199101882	0.646515799101882	0.223606797749979	-0.620815988855324	0.62084800934844
1	0	left	Posterolateral visual area, layer 6a	0	0	0	197	VISpl6a-L	192	8	18779	0	0	0	0	0	0.6	1376	0.1744186	4.42991111988671e-05	0	0	0	0	0.894427190999916	1884.16559781777	0.260007804257488	6.71220926320516e-05	5	0.447213595499958	-0.641663998203764	1.84166399820376	0.447213595499958	-1.06724539820376	1.41608259820376	0.447213595499958	-1.24161969909257	1.24170829731496
1	0	left	Posterolateral visual area, layer 6b	0	0	0	198	VISpl6b-L	192	8	18779	0	0	0	0	0	0	0	0	0	0	0	0	0	0	0	0	0	5	0	0	0	0	0	0	0	0	0
1	0	left	posteromedial visual area	0	0	0	199	VISpm-L	157	7	18779	0	0	0	0	0	0	0	0	0	0	0	0	0	0	0	0	0	5	0	0	0	0	0	0	0	0	0
1	0	left	posteromedial visual area, layer 1	0	0	0	200	VISpm1-L	199	8	18779	0	0	0	0	0	0	0	0	0	0	0	0	0	0	0	0	0	5	0	0	0	0	0	0	0	0	0
1	0	left	posteromedial visual area, layer 2/3	0	0	0	201	VISpm2/3-L	199	8	18779	0	0	0	0	0	0	0	0	0	0	0	0	0	0	0	0	0	5	0	0	0	0	0	0	0	0	0
1	0	left	posteromedial visual area, layer 4	0	0	0	202	VISpm4-L	199	8	18779	0	0	0	0	0	0	0	0	0	0	0	0	0	0	0	0	0	5	0	0	0	0	0	0	0	0	0
1	0	left	posteromedial visual area, layer 5	0	0	0	203	VISpm5-L	199	8	18779	0	0	0	0	0	0	0	0	0	0	0	0	0	0	0	0	0	5	0	0	0	0	0	0	0	0	0
1	0	left	posteromedial visual area, layer 6a	0	0	0	204	VISpm6a-L	199	8	18779	0	0	0	0	0	0	0	0	0	0	0	0	0	0	0	0	0	5	0	0	0	0	0	0	0	0	0
1	0	left	posteromedial visual area, layer 6b	0	0	0	205	VISpm6b-L	199	8	18779	0	0	0	0	0	0	0	0	0	0	0	0	0	0	0	0	0	5	0	0	0	0	0	0	0	0	0
1	0	left	Laterointermediate area	0	0	0	206	VISli-L	157	7	18779	0	0	0	0	0	0	0	0	0	0	0	0	0	0	0	0	0	5	0	0	0	0	0	0	0	0	0
1	0	left	Laterointermediate area, layer 1	0	0	0	207	VISli1-L	206	8	18779	0	0	0	0	0	0	0	0	0	0	0	0	0	0	0	0	0	5	0	0	0	0	0	0	0	0	0
1	0	left	Laterointermediate area, layer 2/3	0	0	0	208	VISli2/3-L	206	8	18779	0	0	0	0	0	0.2	751.6	0.0532198	1.51388994020135e-05	0	0	0	0	0.447213595499958	1680.62869188884	0.119003090548943	3.3851608167433e-05	5	0.223606797749979	-0.420831999101882	0.820831999101882	0.223606797749979	-0.567612199101882	0.674051799101882	0.223606797749979	-0.62081686020248	0.620847138001284
1	0	left	Laterointermediate area, layer 4	0	0	0	209	VISli4-L	206	8	18779	0	0	0	0	0	0.2	365.2	0.109529	9.02323482968644e-06	0	0	0	0	0.447213595499958	816.612025382923	0.244914289507574	2.01765664561226e-05	5	0.223606797749979	-0.420831999101882	0.820831999101882	0.223606797749979	-0.511302999101882	0.730360999101882	0.223606797749979	-0.620822975867052	0.620841022336712
1	0	left	Laterointermediate area, layer 5	0	0	0	210	VISli5-L	206	8	18779	0	0	0	0	0	1.2	2840.4	0.2534856	7.42290970066668e-05	1	4734	0.211238	7.56944970100674e-05	1.30384048104053	2592.91858722946	0.275420655534039	7.43839442987386e-05	5	0.651920240520265	-0.610020760771858	3.01002076077186	0.651920240520265	-1.55653516077186	2.06350636077186	0.651920240520265	-1.80994653167485	1.81009498986886
1	0	left	Laterointermediate area, layer 6a	0	0	0	211	VISli6a-L	206	8	18779	0	0	0	0	0	0.8	1020	0.3137256	4.30799510468563e-05	0	0	0	0	1.30384048104053	1396.69252163817	0.511310171523411	6.21450148607343e-05	5	0.651920240520265	-1.01002076077186	2.61002076077186	0.651920240520265	-1.49629516077186	2.12374636077186	0.651920240520265	-1.80997768082081	1.8100638407229
1	0	left	Laterointermediate area, layer 6b	0	0	0	212	VISli6b-L	206	8	18779	0	0	0	0	0	0.2	100.2	0.3992016	1.51388994020135e-05	0	0	0	0	0.447213595499958	224.054011345479	0.89264191432668	3.3851608167433e-05	5	0.223606797749979	-0.420831999101882	0.820831999101882	0.223606797749979	-0.221630399101882	1.02003359910188	0.223606797749979	-0.62081686020248	0.620847138001284
1	0	left	Postrhinal area	0	0	0	213	VISpor-L	157	7	18779	0	0	0	0	0	0	0	0	0	0	0	0	0	0	0	0	0	5	0	0	0	0	0	0	0	0	0
1	0	left	Postrhinal area, layer 1	0	0	0	214	VISpor1-L	213	8	18779	0	0	0	0	0	0.6	3202.4	0.0749438	4.40528713474773e-05	0	0	0	0	0.894427190999916	4385.06679538636	0.111719714031141	6.39621814602566e-05	5	0.447213595499958	-0.641663998203764	1.84166399820376	0.447213595499958	-1.16672019820376	1.31660779820376	0.447213595499958	-1.24161994533242	1.24170805107511
1	0	left	Postrhinal area, layer 2/3	0	0	0	215	VISpor2/3-L	213	8	18779	0	0	0	0	0	0.4	2393	0.0334308	2.80426247896803e-05	0	0	0	0	0.894427190999916	5350.910670157	0.0747535413422	6.27052152972459e-05	5	0.447213595499958	-0.841663998203764	1.64166399820376	0.447213595499958	-1.20823319820376	1.27509479820376	0.447213595499958	-1.24163595557897	1.24169204082855
1	0	left	Postrhinal area, layer 4	0	0	0	216	VISpor4-L	213	8	18779	0	0	0	0	0	0	0	0	0	0	0	0	0	0	0	0	0	5	0	0	0	0	0	0	0	0	0
1	0	left	Postrhinal area, layer 6a	0	0	0	218	VISpor6a-L	213	8	18779	0	0	0	0	0	2.6	3465	0.4502164	0.000149623069959126	2	5775	0.34632	0.00016010246557797	3.286335345031	3163.09776959233	0.569062269566609	0.00015454321639052	5	1.6431676725155	-1.96216484137491	7.16216484137491	1.6431676725155	-4.11194844137491	5.01238124137491	1.6431676725155	-4.56201521830495	4.56231446444487
1	0	left	Postrhinal area, layer 6b	0	0	0	219	VISpor6b-L	213	8	18779	0	0	0	0	0	0	0	0	0	0	0	0	0	0	0	0	0	5	0	0	0	0	0	0	0	0	0
1	0	left	Anterior cingulate area	0	0	0	220	ACA-L	5	6	18779	0	0	0	0	0	0	0	0	0	0	0	0	0	0	0	0	0	5	0	0	0	0	0	0	0	0	0
1	0	left	Anterior cingulate area, layer 1	0	0	0	221	ACA1-L	220	7	18779	0	0	0	0	0	0	0	0	0	0	0	0	0	0	0	0	0	5	0	0	0	0	0	0	0	0	0
1	0	left	Anterior cingulate area, layer 2/3	0	0	0	222	ACA2/3-L	220	7	18779	0	0	0	0	0	0	0	0	0	0	0	0	0	0	0	0	0	5	0	0	0	0	0	0	0	0	0
1	0	left	Anterior cingulate area, layer 5	0	0	0	223	ACA5-L	220	7	18779	0	0	0	0	0	0	0	0	0	0	0	0	0	0	0	0	0	5	0	0	0	0	0	0	0	0	0
1	0	left	Anterior cingulate area, layer 6a	0	0	0	224	ACA6a-L	220	7	18779	0	0	0	0	0	0	0	0	0	0	0	0	0	0	0	0	0	5	0	0	0	0	0	0	0	0	0
1	0	left	Anterior cingulate area, layer 6b	0	0	0	225	ACA6b-L	220	7	18779	0	0	0	0	0	0	0	0	0	0	0	0	0	0	0	0	0	5	0	0	0	0	0	0	0	0	0
1	0	left	Anterior cingulate area, dorsal part	0	0	0	226	ACAd-L	220	7	18779	0	0	0	0	0	0	0	0	0	0	0	0	0	0	0	0	0	5	0	0	0	0	0	0	0	0	0
1	0	left	Anterior cingulate area, dorsal part, layer 1	0	0	0	227	ACAd1-L	226	8	18779	0	0	0	0	0	1.2	11121.6	0.0647388	6.61244982713829e-05	1	18536	0.053949	7.01065619742008e-05	1.6431676725155	10152.5853259158	0.0886472527645386	7.420982121885e-05	5	0.821583836257749	-1.08108242068745	3.48108242068745	0.821583836257749	-2.21634362068745	2.34582122068745	0.821583836257749	-2.28101629618918	2.28114854518572
1	0	left	Anterior cingulate area, dorsal part, layer 6a	0	0	0	230	ACAd6a-L	226	8	18779	0	0	0	0	0	1.8	17913.6	0.080386	0.000112412543633207	2	22392	0.089318	0.000151388994020135	1.48323969741913	10014.0068304351	0.0662396308375885	7.55826764421655e-05	5	0.741619848709566	-0.259066798867204	3.8590667988672	0.741619848709566	-1.9786807988672	2.1394527988672	0.741619848709566	-2.05895438632357	2.05917921141084
1	0	left	Anterior cingulate area, dorsal part, layer 6b	0	0	0	231	ACAd6b-L	226	8	18779	0	0	0	0	0	0.2	157.2	0.254453	1.40213123948402e-05	0	0	0	0	0.447213595499958	351.509886062967	0.568974205078754	3.1352607648623e-05	5	0.223606797749979	-0.420831999101882	0.820831999101882	0.223606797749979	-0.366378999101882	0.875284999101882	0.223606797749979	-0.620817977789487	0.620846020414277
1	0	left	Anterior cingulate area, ventral part	0	0	0	232	ACAv-L	220	7	18779	0	0	0	0	0	0	0	0	0	0	0	0	0	0	0	0	0	5	0	0	0	0	0	0	0	0	0
1	0	left	Anterior cingulate area, ventral part, layer 1	0	0	0	233	ACAv1-L	232	8	18779	0	0	0	0	0	1	5991.2	0.0667646	5.51123292787396e-05	0	0	0	0	1.4142135623731	8203.78846631238	0.0944194381618531	7.54852609170388e-05	5	0.707106781186548	-0.963243161477557	2.96324316147756	0.707106781186548	-1.89647856147756	2.03000776147756	0.707106781186548	-1.96318804914828	1.96329827380684
1	0	left	Anterior cingulate area, ventral part, layer 2/3	0	0	0	234	ACAv2/3-L	232	8	18779	0	0	0	0	0	2.4	6336.8	0.151496	0.0001449728053902	0	0	0	0	3.286335345031	8677.02075599684	0.207444441429507	0.000208841426800834	5	1.6431676725155	-2.16216484137491	6.96216484137491	1.6431676725155	-4.41066884137491	4.71366084137491	1.6431676725155	-4.56201986856952	4.5623098141803
1	0	left	Anterior cingulate area, ventral part, 6a	0	0	0	236	ACAv6a-L	232	8	18779	0	0	0	0	0	0.2	2319.8	0.0172428	1.6010246557797e-05	0	0	0	0	0.447213595499958	5187.23049420401	0.0385560729224334	3.57999996397661e-05	5	0.223606797749979	-0.420831999101882	0.820831999101882	0.223606797749979	-0.603589199101882	0.638074799101882	0.223606797749979	-0.620815988855324	0.62084800934844
1	0	left	Anterior cingulate area, ventral part, 6b	0	0	0	237	ACAv6b-L	232	8	18779	0	0	0	0	0	0.2	395.6	0.1011122	9.02323482968644e-06	0	0	0	0	0.447213595499958	884.588491898917	0.226093752554554	2.01765664561226e-05	5	0.223606797749979	-0.420831999101882	0.820831999101882	0.223606797749979	-0.519719799101882	0.721944199101882	0.223606797749979	-0.620822975867052	0.620841022336712
1	0	left	Prelimbic area	0	0	0	238	PL-L	5	6	18779	0	0	0	0	0	0	0	0	0	0	0	0	0	0	0	0	0	5	0	0	0	0	0	0	0	0	0
1	0	left	Prelimbic area, layer 1	0	0	0	239	PL1-L	238	7	18779	0	0	0	0	0	1.6	9788.4	0.0980752	8.32996207749723e-05	1	16314	0.061297	7.01065619742008e-05	2.50998007960223	8935.54580313928	0.153854248939378	0.000110936178629515	5	1.25499003980111	-1.88441095307779	5.08441095307779	1.25499003980111	-3.38633575307779	3.58248615307778	1.25499003980111	-3.48432765345701	3.48449425269856
1	0	left	Prelimbic area, layer 2	0	0	0	240	PL2-L	238	7	18779	0	0	0	0	0	0	0	0	0	0	0	0	0	0	0	0	0	5	0	0	0	0	0	0	0	0	0
1	0	left	Prelimbic area, layer 6b	0	0	0	244	PL6b-L	238	7	18779	0	0	0	0	0	0	0	0	0	0	0	0	0	0	0	0	0	5	0	0	0	0	0	0	0	0	0
1	0	left	Infralimbic area	0	0	0	245	ILA-L	5	6	18779	0	0	0	0	0	0	0	0	0	0	0	0	0	0	0	0	0	5	0	0	0	0	0	0	0	0	0
1	0	left	Infralimbic area, layer 1	0	0	0	246	ILA1-L	245	7	18779	0	0	0	0	0	2	1872.4	0.4272592	0.000146179926437272	0	0	0	0	3.08220700148449	2563.88929168168	0.658450583955774	0.000218896388694272	5	1.54110350074224	-2.27878927123899	6.27878927123899	1.54110350074224	-3.85153007123899	4.70604847123899	1.54110350074224	-4.27864309131255	4.27893545116542
1	0	left	Infralimbic area, layer 2	0	0	0	247	ILA2-L	245	7	18779	0	0	0	0	0	0	0	0	0	0	0	0	0	0	0	0	0	5	0	0	0	0	0	0	0	0	0
1	0	left	Infralimbic area, layer 2/3	0	0	0	248	ILA2/3-L	245	7	18779	0	0	0	0	0	4.6	2748	1.0043668	0.000351303988286436	1	4580	0.218341	4.51161741484322e-05	7.23187389270582	2508.56931337366	1.57901154934652	0.000583053604260695	5	3.61593694635291	-5.43945043540539	14.6394504354054	3.61593694635291	-9.03508363540539	11.0438172354054	3.61593694635291	-10.0390991314171	10.0398017393937
1	0	left	Infralimbic area, layer 6a	0	0	0	250	ILA6a-L	245	7	18779	0	0	0	0	0	0.6	2622	0.0915332	4.40528713474773e-05	0	0	0	0	0.894427190999916	3590.32136444636	0.13644973143506	6.39621814602566e-05	5	0.447213595499958	-0.641663998203764	1.84166399820376	0.447213595499958	-1.15013079820376	1.33319719820376	0.447213595499958	-1.24161994533242	1.24170805107511
1	0	left	Infralimbic area, layer 6b	0	0	0	251	ILA6b-L	245	7	18779	0	0	0	0	0	0	0	0	0	0	0	0	0	0	0	0	0	5	0	0	0	0	0	0	0	0	0
1	0	left	Orbital area	0	0	0	252	ORB-L	5	6	18779	0	0	0	0	0	0	0	0	0	0	0	0	0	0	0	0	0	5	0	0	0	0	0	0	0	0	0
1	0	left	Orbital area, layer 1	0	0	0	253	ORB1-L	252	7	18779	0	0	0	0	0	0	0	0	0	0	0	0	0	0	0	0	0	5	0	0	0	0	0	0	0	0	0
1	0	left	Orbital area, layer 2/3	0	0	0	254	ORB2/3-L	252	7	18779	0	0	0	0	0	0	0	0	0	0	0	0	0	0	0	0	0	5	0	0	0	0	0	0	0	0	0
1	0	left	Orbital area, layer 5	0	0	0	255	ORB5-L	252	7	18779	0	0	0	0	0	0	0	0	0	0	0	0	0	0	0	0	0	5	0	0	0	0	0	0	0	0	0
1	0	left	Orbital area, layer 6a	0	0	0	256	ORB6a-L	252	7	18779	0	0	0	0	0	0	0	0	0	0	0	0	0	0	0	0	0	5	0	0	0	0	0	0	0	0	0
1	0	left	Orbital area, layer 6b	0	0	0	257	ORB6b-L	252	7	18779	0	0	0	0	0	0	0	0	0	0	0	0	0	0	0	0	0	5	0	0	0	0	0	0	0	0	0
1	0	left	Orbital area, lateral part	0	0	0	258	ORBl-L	252	7	18779	0	0	0	0	0	0	0	0	0	0	0	0	0	0	0	0	0	5	0	0	0	0	0	0	0	0	0
1	0	left	Orbital area, lateral part, layer 6b	0	0	0	263	ORBl6b-L	258	8	18779	0	0	0	0	0	1.8	1160.8	1.240524	0.000121291111756341	2	1451	1.37836	9.02323482968644e-05	1.48323969741913	648.906927070439	1.02221913466732	0.000105576446941247	5	0.741619848709566	-0.259066798867204	3.8590667988672	0.741619848709566	-0.818542798867204	3.2995907988672	0.741619848709566	-2.05894550775545	2.05918808997896
1	0	left	Orbital area, medial part	0	0	0	264	ORBm-L	252	7	18779	0	0	0	0	0	0	0	0	0	0	0	0	0	0	0	0	0	5	0	0	0	0	0	0	0	0	0
1	0	left	Orbital area, medial part, layer 2	0	0	0	266	ORBm2-L	264	8	18779	0	0	0	0	0	0	0	0	0	0	0	0	0	0	0	0	0	5	0	0	0	0	0	0	0	0	0
1	0	left	Orbital area, medial part, layer 6a	0	0	0	269	ORBm6a-L	264	8	18779	0	0	0	0	0	1.4	4772	0.2347026	0.000102224432857728	1	5965	0.167645	7.01065619742008e-05	1.51657508881031	2667.62909715725	0.254245373569117	0.000125461229718986	5	0.758287544405155	-0.705343740996147	3.50534374099615	0.758287544405155	-1.87064114099615	2.34004634099615	0.758287544405155	-2.10524151656329	2.105445965429
1	0	left	Orbital area, medial part, layer 6b	0	0	0	270	ORBm6b-L	264	8	18779	0	0	0	0	0	0.2	24	1.6666666	1.40213123948402e-05	0	0	0	0	0.447213595499958	53.665631459995	3.72677981342845	3.1352607648623e-05	5	0.223606797749979	-0.420831999101882	0.820831999101882	0.223606797749979	1.04583460089812	2.28749859910188	0.223606797749979	-0.620817977789487	0.620846020414277
1	0	left	Orbital area, ventral part	0	0	0	271	ORBv-L	252	7	18779	0	0	0	0	0	0	0	0	0	0	0	0	0	0	0	0	0	5	0	0	0	0	0	0	0	0	0
1	0	left	Orbital area, ventrolateral part	0	0	0	272	ORBvl-L	252	7	18779	0	0	0	0	0	0	0	0	0	0	0	0	0	0	0	0	0	5	0	0	0	0	0	0	0	0	0
1	0	left	Orbital area, ventrolateral part, layer 6b	0	0	0	277	ORBvl6b-L	272	8	18779	0	0	0	0	0	0.2	66.2	0.6042296	1.51388994020135e-05	0	0	0	0	0.447213595499958	148.027700110486	1.35109845961751	3.3851608167433e-05	5	0.223606797749979	-0.420831999101882	0.820831999101882	0.223606797749979	-0.016602399101882	1.22506159910188	0.223606797749979	-0.62081686020248	0.620847138001284
1	0	left	Agranular insular area	0	0	0	278	AI-L	5	6	18779	0	0	0	0	0	0	0	0	0	0	0	0	0	0	0	0	0	5	0	0	0	0	0	0	0	0	0
1	0	left	Agranular insular area, dorsal part	0	0	0	279	AId-L	278	7	18779	0	0	0	0	0	0	0	0	0	0	0	0	0	0	0	0	0	5	0	0	0	0	0	0	0	0	0
1	0	left	Agranular insular area, posterior part	0	0	0	285	AIp-L	278	7	18779	0	0	0	0	0	0	0	0	0	0	0	0	0	0	0	0	0	5	0	0	0	0	0	0	0	0	0
1	0	left	Agranular insular area, posterior part, layer 6b	0	0	0	290	AIp6b-L	285	8	18779	0	0	0	0	0	6	525.6	9.13242	0.000449171685365246	6	657	9.13242	0.000420639371845205	6.16441400296898	293.819332243472	9.38266962149899	0.000505734653186667	5	3.08220700148449	-2.55757854247797	14.557578542478	3.08220700148449	0.574841457522025	17.689998542478	3.08220700148449	-8.55712937079261	8.55802771416334
1	0	left	Agranular insular area, ventral part	0	0	0	291	AIv-L	278	7	18779	0	0	0	0	0	0	0	0	0	0	0	0	0	0	0	0	0	5	0	0	0	0	0	0	0	0	0
1	0	left	Agranular insular area, ventral part, layer 6b	0	0	0	296	AIv6b-L	291	8	18779	0	0	0	0	0	0.6	38.4	6.25	3.2067782054213e-05	0	0	0	0	0.894427190999916	52.581365520496	9.31694981307963	4.44834055621492e-05	5	0.447213595499958	-0.641663998203764	1.84166399820376	0.447213595499958	5.00833600179624	7.49166399820376	0.447213595499958	-1.24163193042171	1.24169606598582
1	0	left	Retrosplenial area	0	0	0	297	RSP-L	5	6	18779	0	0	0	0	0	0	0	0	0	0	0	0	0	0	0	0	0	5	0	0	0	0	0	0	0	0	0
1	0	left	Retrosplenial area, lateral agranular part	0	0	0	298	RSPagl-L	297	7	18779	0	0	0	0	0	0	0	0	0	0	0	0	0	0	0	0	0	5	0	0	0	0	0	0	0	0	0
1	0	left	Retrosplenial area, lateral agranular part, layer 1	0	0	0	299	RSPagl1-L	298	8	18779	0	0	0	0	0	0	0	0	0	0	0	0	0	0	0	0	0	5	0	0	0	0	0	0	0	0	0
1	0	left	Retrosplenial area, lateral agranular part, layer 2/3	0	0	0	300	RSPagl2/3-L	298	8	18779	0	0	0	0	0	0	0	0	0	0	0	0	0	0	0	0	0	5	0	0	0	0	0	0	0	0	0
1	0	left	Retrosplenial area, lateral agranular part, layer 5	0	0	0	301	RSPagl5-L	298	8	18779	0	0	0	0	0	1.8	9388.4	0.0766904	0.000142103284857216	0	0	0	0	3.4928498393146	12855.5961472038	0.148815472726461	0.000280211082909879	5	1.7464249196573	-3.04885291977796	6.64885291977795	1.7464249196573	-4.77216251977795	4.92554331977796	1.7464249196573	-4.8487108164931	4.84899502306281
1	0	left	Retrosplenial area, lateral agranular part, layer 6b	0	0	0	303	RSPagl6b-L	298	8	18779	0	0	0	0	0	0	0	0	0	0	0	0	0	0	0	0	0	5	0	0	0	0	0	0	0	0	0
1	0	left	Mediomedial anterior visual area	0	0	0	304	VISmma-L	298	8	18779	0	0	0	0	0	0	0	0	0	0	0	0	0	0	0	0	0	5	0	0	0	0	0	0	0	0	0
1	0	left	Mediomedial anterior visual area, layer 1	0	0	0	305	VISmma1-L	304	9	18779	0	0	0	0	0	0	0	0	0	0	0	0	0	0	0	0	0	5	0	0	0	0	0	0	0	0	0
1	0	left	Mediomedial anterior visual area, layer 2/3	0	0	0	306	VISmma2/3-L	304	9	18779	0	0	0	0	0	0	0	0	0	0	0	0	0	0	0	0	0	5	0	0	0	0	0	0	0	0	0
1	0	left	Mediomedial anterior visual area, layer 4	0	0	0	307	VISmma4-L	304	9	18779	0	0	0	0	0	0	0	0	0	0	0	0	0	0	0	0	0	5	0	0	0	0	0	0	0	0	0
1	0	left	Mediomedial anterior visual area,layer 5	0	0	0	308	VISmma5-L	304	9	18779	0	0	0	0	0	0	0	0	0	0	0	0	0	0	0	0	0	5	0	0	0	0	0	0	0	0	0
1	0	left	Mediomedial anterior visual area, layer 6a	0	0	0	309	VISmma6a-L	304	9	18779	0	0	0	0	0	0	0	0	0	0	0	0	0	0	0	0	0	5	0	0	0	0	0	0	0	0	0
1	0	left	Mediomedial anterior visual area, layer 6b	0	0	0	310	VISmma6b-L	304	9	18779	0	0	0	0	0	0	0	0	0	0	0	0	0	0	0	0	0	5	0	0	0	0	0	0	0	0	0
1	0	left	Mediomedial posterior visual area	0	0	0	311	VISmmp-L	298	8	18779	0	0	0	0	0	0	0	0	0	0	0	0	0	0	0	0	0	5	0	0	0	0	0	0	0	0	0
1	0	left	Mediomedial posterior visual area, layer 1	0	0	0	312	VISmmp1-L	311	9	18779	0	0	0	0	0	0	0	0	0	0	0	0	0	0	0	0	0	5	0	0	0	0	0	0	0	0	0
1	0	left	Mediomedial posterior visual area, layer 2/3	0	0	0	313	VISmmp2/3-L	311	9	18779	0	0	0	0	0	0	0	0	0	0	0	0	0	0	0	0	0	5	0	0	0	0	0	0	0	0	0
1	0	left	Mediomedial posterior visual area, layer 4	0	0	0	314	VISmmp4-L	311	9	18779	0	0	0	0	0	0	0	0	0	0	0	0	0	0	0	0	0	5	0	0	0	0	0	0	0	0	0
1	0	left	Mediomedial posterior visual area,layer 5	0	0	0	315	VISmmp5-L	311	9	18779	0	0	0	0	0	0	0	0	0	0	0	0	0	0	0	0	0	5	0	0	0	0	0	0	0	0	0
1	0	left	Mediomedial posterior visual area, layer 6a	0	0	0	316	VISmmp6a-L	311	9	18779	0	0	0	0	0	0	0	0	0	0	0	0	0	0	0	0	0	5	0	0	0	0	0	0	0	0	0
1	0	left	Mediomedial posterior visual area, layer 6b	0	0	0	317	VISmmp6b-L	311	9	18779	0	0	0	0	0	0	0	0	0	0	0	0	0	0	0	0	0	5	0	0	0	0	0	0	0	0	0
1	0	left	Medial visual area	0	0	0	318	VISm-L	298	8	18779	0	0	0	0	0	0	0	0	0	0	0	0	0	0	0	0	0	5	0	0	0	0	0	0	0	0	0
1	0	left	Medial visual area, layer 1	0	0	0	319	VISm1-L	318	9	18779	0	0	0	0	0	0	0	0	0	0	0	0	0	0	0	0	0	5	0	0	0	0	0	0	0	0	0
1	0	left	Medial visual area, layer 2/3	0	0	0	320	VISm2/3-L	318	9	18779	0	0	0	0	0	0	0	0	0	0	0	0	0	0	0	0	0	5	0	0	0	0	0	0	0	0	0
1	0	left	Medial visual area, layer 4	0	0	0	321	VISm4-L	318	9	18779	0	0	0	0	0	0	0	0	0	0	0	0	0	0	0	0	0	5	0	0	0	0	0	0	0	0	0
1	0	left	Medial visual area,layer 5	0	0	0	322	VISm5-L	318	9	18779	0	0	0	0	0	0	0	0	0	0	0	0	0	0	0	0	0	5	0	0	0	0	0	0	0	0	0
1	0	left	Medial visual area, layer 6a	0	0	0	323	VISm6a-L	318	9	18779	0	0	0	0	0	0	0	0	0	0	0	0	0	0	0	0	0	5	0	0	0	0	0	0	0	0	0
1	0	left	Medial visual area, layer 6b	0	0	0	324	VISm6b-L	318	9	18779	0	0	0	0	0	0	0	0	0	0	0	0	0	0	0	0	0	5	0	0	0	0	0	0	0	0	0
1	0	left	Retrosplenial area, dorsal part	0	0	0	325	RSPd-L	297	7	18779	0	0	0	0	0	0	0	0	0	0	0	0	0	0	0	0	0	5	0	0	0	0	0	0	0	0	0
1	0	left	Retrosplenial area, dorsal part, layer 1	0	0	0	326	RSPd1-L	325	8	18779	0	0	0	0	0	0.2	5316.8	0.0075234	9.02323482968644e-06	0	0	0	0	0.447213595499958	11888.7262227709	0.0168228338219219	2.01765664561226e-05	5	0.223606797749979	-0.420831999101882	0.820831999101882	0.223606797749979	-0.613308599101882	0.628355399101882	0.223606797749979	-0.620822975867052	0.620841022336712
1	0	left	Retrosplenial area, dorsal part, layer 2/3	0	0	0	327	RSPd2/3-L	325	8	18779	0	0	0	0	0	0.2	6233	0.0064174	1.40213123948402e-05	0	0	0	0	0.447213595499958	13937.4117037562	0.0143497426388071	3.1352607648623e-05	5	0.223606797749979	-0.420831999101882	0.820831999101882	0.223606797749979	-0.614414599101882	0.627249399101882	0.223606797749979	-0.620817977789487	0.620846020414277
1	0	left	Retrosplenial area, dorsal part, layer 4	0	0	0	328	RSPd4-L	325	8	18779	0	0	0	0	0	0	0	0	0	0	0	0	0	0	0	0	0	5	0	0	0	0	0	0	0	0	0
1	0	left	Retrosplenial area, dorsal part, layer 5	0	0	0	329	RSPd5-L	325	8	18779	0	0	0	0	0	0.6	15446.8	0.0155372	4.71593925176074e-05	0	0	0	0	0.894427190999916	21151.402003177	0.0231615834238508	7.11379203530074e-05	5	0.447213595499958	-0.641663998203764	1.84166399820376	0.447213595499958	-1.22612679820376	1.25720119820376	0.447213595499958	-1.24161683881125	1.24171115759628
1	0	left	Retrosplenial area, dorsal part, layer 6a	0	0	0	330	RSPd6a-L	325	8	18779	0	0	0	0	0	0.4	9668	0.0165496	3.00315589526371e-05	0	0	0	0	0.547722557505166	13238.4542148999	0.0226614730942187	4.12724400697672e-05	5	0.273861278752583	-0.360360806895818	1.16036080689582	0.273861278752583	-0.743811206895818	0.776910406895818	0.273861278752583	-0.760330775336865	0.76039083845477
1	0	left	Retrosplenial area, dorsal part, layer 6b	0	0	0	331	RSPd6b-L	325	8	18779	0	0	0	0	0	0	0	0	0	0	0	0	0	0	0	0	0	5	0	0	0	0	0	0	0	0	0
1	0	left	Retrosplenial area, ventral part	0	0	0	332	RSPv-L	297	7	18779	0	0	0	0	0	0	0	0	0	0	0	0	0	0	0	0	0	5	0	0	0	0	0	0	0	0	0
1	0	left	Retrosplenial area, ventral part, layer 1	0	0	0	333	RSPv1-L	332	8	18779	0	0	0	0	0	0.8	11845.6	0.0270142	5.72028365865339e-05	0	0	0	0	1.30384048104053	16220.255817958	0.0440276635332833	9.16558844216517e-05	5	0.651920240520265	-1.01002076077186	2.61002076077186	0.651920240520265	-1.78300656077186	1.83703496077186	0.651920240520265	-1.80996355793527	1.81007796360844
1	0	left	Retrosplenial area, ventral part, layer 2	0	0	0	334	RSPv2-L	332	8	18779	0	0	0	0	0	0	0	0	0	0	0	0	0	0	0	0	0	5	0	0	0	0	0	0	0	0	0
1	0	left	Retrosplenial area, ventral part, layer 2/3	0	0	0	335	RSPv2/3-L	332	8	18779	0	0	0	0	0	0.2	6527.2	0.0061282	1.51388994020135e-05	0	0	0	0	0.447213595499958	14595.2629027366	0.0137030717797142	3.3851608167433e-05	5	0.223606797749979	-0.420831999101882	0.820831999101882	0.223606797749979	-0.614703799101882	0.626960199101882	0.223606797749979	-0.62081686020248	0.620847138001284
1	0	left	Retrosplenial area, ventral part, layer 5	0	0	0	336	RSPv5-L	332	8	18779	0	0	0	0	0	0.2	10749.6	0.003721	1.51388994020135e-05	0	0	0	0	0.447213595499958	24036.8363309317	0.00832040894427672	3.3851608167433e-05	5	0.223606797749979	-0.420831999101882	0.820831999101882	0.223606797749979	-0.617110999101882	0.624552999101882	0.223606797749979	-0.62081686020248	0.620847138001284
1	0	left	Retrosplenial area, ventral part, layer 6a	0	0	0	337	RSPv6a-L	332	8	18779	0	0	0	0	0	0	0	0	0	0	0	0	0	0	0	0	0	5	0	0	0	0	0	0	0	0	0
1	0	left	Retrosplenial area, ventral part, layer 6b	0	0	0	338	RSPv6b-L	332	8	18779	0	0	0	0	0	0	0	0	0	0	0	0	0	0	0	0	0	5	0	0	0	0	0	0	0	0	0
1	0	left	Posterior parietal association areas	0	0	0	339	PTLp-L	5	6	18779	0	0	0	0	0	0	0	0	0	0	0	0	0	0	0	0	0	5	0	0	0	0	0	0	0	0	0
1	0	left	Posterior parietal association areas, layer 1	0	0	0	340	PTLp1-L	339	7	18779	0	0	0	0	0	0	0	0	0	0	0	0	0	0	0	0	0	5	0	0	0	0	0	0	0	0	0
1	0	left	Posterior parietal association areas, layer 2/3	0	0	0	341	PTLp2/3-L	339	7	18779	0	0	0	0	0	0	0	0	0	0	0	0	0	0	0	0	0	5	0	0	0	0	0	0	0	0	0
1	0	left	Posterior parietal association areas, layer 4	0	0	0	342	PTLp4-L	339	7	18779	0	0	0	0	0	0	0	0	0	0	0	0	0	0	0	0	0	5	0	0	0	0	0	0	0	0	0
1	0	left	Posterior parietal association areas, layer 5	0	0	0	343	PTLp5-L	339	7	18779	0	0	0	0	0	0	0	0	0	0	0	0	0	0	0	0	0	5	0	0	0	0	0	0	0	0	0
1	0	left	Posterior parietal association areas, layer 6a	0	0	0	344	PTLp6a-L	339	7	18779	0	0	0	0	0	0	0	0	0	0	0	0	0	0	0	0	0	5	0	0	0	0	0	0	0	0	0
1	0	left	Posterior parietal association areas, layer 6b	0	0	0	345	PTLp6b-L	339	7	18779	0	0	0	0	0	0	0	0	0	0	0	0	0	0	0	0	0	5	0	0	0	0	0	0	0	0	0
1	0	left	Anterior area	0	0	0	346	VISa-L	339	7	18779	0	0	0	0	0	0	0	0	0	0	0	0	0	0	0	0	0	5	0	0	0	0	0	0	0	0	0
1	0	left	Anterior area, layer 1	0	0	0	347	VISa1-L	346	8	18779	0	0	0	0	0	0.2	1521.6	0.0262882	1.51388994020135e-05	0	0	0	0	0.447213595499958	3402.40103456368	0.05878220220611	3.3851608167433e-05	5	0.223606797749979	-0.420831999101882	0.820831999101882	0.223606797749979	-0.594543799101882	0.647120199101882	0.223606797749979	-0.62081686020248	0.620847138001284
1	0	left	Anterior area, layer 2/3	0	0	0	348	VISa2/3-L	346	8	18779	0	0	0	0	0	0	0	0	0	0	0	0	0	0	0	0	0	5	0	0	0	0	0	0	0	0	0
1	0	left	Anterior area, layer 4	0	0	0	349	VISa4-L	346	8	18779	0	0	0	0	0	0	0	0	0	0	0	0	0	0	0	0	0	5	0	0	0	0	0	0	0	0	0
1	0	left	Anterior area, layer 5	0	0	0	350	VISa5-L	346	8	18779	0	0	0	0	0	0.4	2271.4	0.0352206	3.2020493115594e-05	0	0	0	0	0.894427190999916	5079.00480409302	0.0787556558083291	7.15999992795322e-05	5	0.447213595499958	-0.841663998203764	1.64166399820376	0.447213595499958	-1.20644339820376	1.27688459820376	0.447213595499958	-1.24163197771065	1.24169601869688
1	0	left	Anterior area, layer 6a	0	0	0	351	VISa6a-L	346	8	18779	0	0	0	0	0	0	0	0	0	0	0	0	0	0	0	0	0	5	0	0	0	0	0	0	0	0	0
1	0	left	Anterior area, layer 6b	0	0	0	352	VISa6b-L	346	8	18779	0	0	0	0	0	0	0	0	0	0	0	0	0	0	0	0	0	5	0	0	0	0	0	0	0	0	0
1	0	left	Rostrolateral visual area	0	0	0	353	VISrl-L	339	7	18779	0	0	0	0	0	0	0	0	0	0	0	0	0	0	0	0	0	5	0	0	0	0	0	0	0	0	0
1	0	left	Rostrolateral area, layer 1	0	0	0	354	VISrl1-L	353	8	18779	0	0	0	0	0	0	0	0	0	0	0	0	0	0	0	0	0	5	0	0	0	0	0	0	0	0	0
1	0	left	Rostrolateral area, layer 2/3	0	0	0	355	VISrl2/3-L	353	8	18779	0	0	0	0	0	0	0	0	0	0	0	0	0	0	0	0	0	5	0	0	0	0	0	0	0	0	0
1	0	left	Rostrolateral area, layer 4	0	0	0	356	VISrl4-L	353	8	18779	0	0	0	0	0	0	0	0	0	0	0	0	0	0	0	0	0	5	0	0	0	0	0	0	0	0	0
1	0	left	Rostrolateral area, layer 5	0	0	0	357	VISrl5-L	353	8	18779	0	0	0	0	0	0.6	3117.6	0.0769824	4.62880453618239e-05	0	0	0	0	0.894427190999916	4268.94961319526	0.114758586314053	6.8216405036423e-05	5	0.447213595499958	-0.641663998203764	1.84166399820376	0.447213595499958	-1.16468159820376	1.31864639820376	0.447213595499958	-1.2416177101584	1.24171028624913
1	0	left	Rostrolateral area, layer 6a	0	0	0	358	VISrl6a-L	353	8	18779	0	0	0	0	0	0.2	968.8	0.0412882	1.6010246557797e-05	0	0	0	0	0.447213595499958	2166.3026566018	0.0923232218686068	3.57999996397661e-05	5	0.223606797749979	-0.420831999101882	0.820831999101882	0.223606797749979	-0.579543799101882	0.662120199101882	0.223606797749979	-0.620815988855324	0.62084800934844
1	0	left	Rostrolateral area, layer 6b	0	0	0	359	VISrl6b-L	353	8	18779	0	0	0	0	0	0	0	0	0	0	0	0	0	0	0	0	0	5	0	0	0	0	0	0	0	0	0
1	0	left	Temporal association areas	0	0	0	360	TEa-L	5	6	18779	0	0	0	0	0	0	0	0	0	0	0	0	0	0	0	0	0	5	0	0	0	0	0	0	0	0	0
1	0	left	Temporal association areas, layer 1	0	0	0	361	TEa1-L	360	7	18779	0	0	0	0	0	2.4	10267.2	0.1402526	0.000167235539498842	1	17112	0.058439	4.51161741484322e-05	3.78153408023781	9372.6284040284	0.220987351235993	0.000267366309057364	5	1.8907670401189	-2.84961089360745	7.64961089360745	1.8907670401189	-5.10935829360745	5.38986349360745	1.8907670401189	-5.24944365806795	5.24977812914695
1	0	left	Temporal association areas, layer 6b	0	0	0	366	TEa6b-L	360	7	18779	0	0	0	0	0	2.2	2219.2	0.7930786	0.000136328438013517	2	2774	0.720981	0.000140213123948402	1.92353840616713	1240.57051391688	0.693416801933224	0.000101270294303251	5	0.961769203083567	-0.470299396231353	4.87029939623135	0.961769203083567	-1.87722079623135	3.46337799623135	0.961769203083567	-2.67016306779334	2.67043572466937
1	0	left	Perirhinal area	0	0	0	367	PERI-L	5	6	18779	0	0	0	0	0	0	0	0	0	0	0	0	0	0	0	0	0	5	0	0	0	0	0	0	0	0	0
1	0	left	Perirhinal area, layer 1	0	0	0	368	PERI1-L	367	7	18779	0	0	0	0	0	0.6	1424.8	0.0842224	4.20639371845205e-05	0	0	0	0	1.34164078649987	3185.9496543417	0.188327011628178	9.40578229458689e-05	5	0.670820393249937	-1.26249599730565	2.46249599730565	0.670820393249937	-1.77827359730565	1.94671839730565	0.670820393249937	-1.86245393336846	1.86253806124283
1	0	left	Perirhinal area, layer 6b	0	0	0	372	PERI6b-L	367	7	18779	0	0	0	0	0	1.2	255.6	2.8169016	7.31115099994935e-05	1	426	2.347418	7.01065619742008e-05	1.30384048104053	233.329809497201	3.0606586143232	7.43983998014781e-05	5	0.651920240520265	-0.610020760771858	3.01002076077186	0.651920240520265	1.00688083922814	4.62692236077186	0.651920240520265	-1.80994764926186	1.81009387228186
1	0	left	Ectorhinal area	0	0	0	373	ECT-L	5	6	18779	0	0	0	0	0	0	0	0	0	0	0	0	0	0	0	0	0	5	0	0	0	0	0	0	0	0	0
1	0	left	Main olfactory bulb	0	0	0	380	MOB-L	379	6	18779	0	0	0	0	0	12.4	421476.8	0.0235362	0.000884447690669668	11	526846	0.020879	0.000496277915632754	12.7788888405839	235612.693934771	0.0242555439580315	0.00104505784980205	5	6.38944442029196	-5.33994168565295	30.1399416856529	6.38944442029196	-17.716405485653	17.763477885653	6.38944442029196	-17.7390572379623	17.7408261333436
1	0	left	Main olfactory bulb, glomerular layer	0	0	0	381	MOBgl-L	380	7	18779	0	0	0	0	0	0	0	0	0	0	0	0	0	0	0	0	0	5	0	0	0	0	0	0	0	0	0
1	0	left	Main olfactory bulb, granule layer	0	0	0	382	MOBgr-L	380	7	18779	0	0	0	0	0	0	0	0	0	0	0	0	0	0	0	0	0	5	0	0	0	0	0	0	0	0	0
1	0	left	Main olfactory bulb, inner plexiform layer	0	0	0	383	MOBipl-L	380	7	18779	0	0	0	0	0	0	0	0	0	0	0	0	0	0	0	0	0	5	0	0	0	0	0	0	0	0	0
1	0	left	Main olfactory bulb, mitral layer	0	0	0	384	MOBmi-L	380	7	18779	0	0	0	0	0	0	0	0	0	0	0	0	0	0	0	0	0	5	0	0	0	0	0	0	0	0	0
1	0	left	Main olfactory bulb, outer plexiform layer	0	0	0	385	MOBopl-L	380	7	18779	0	0	0	0	0	0	0	0	0	0	0	0	0	0	0	0	0	5	0	0	0	0	0	0	0	0	0
1	0	left	Accessory olfactory bulb	0	0	0	386	AOB-L	379	6	18779	0	0	0	0	0	0	0	0	0	0	0	0	0	0	0	0	0	5	0	0	0	0	0	0	0	0	0
1	0	left	Accessory olfactory bulb, granular layer	0	0	0	388	AOBgr-L	386	7	18779	0	0	0	0	0	0	0	0	0	0	0	0	0	0	0	0	0	5	0	0	0	0	0	0	0	0	0
1	0	left	Accessory olfactory bulb, mitral layer	0	0	0	389	AOBmi-L	386	7	18779	0	0	0	0	0	0.6	1768.2	0.0678656	4.8030739673391e-05	0	0	0	0	1.34164078649987	3953.81539781513	0.15175209493381	0.000107399998919298	5	0.670820393249937	-1.26249599730565	2.46249599730565	0.670820393249937	-1.79463039730565	1.93036159730565	0.670820393249937	-1.86244796656597	1.86254402804532
1	0	left	Anterior olfactory nucleus, dorsal part	0	0	0	391	AONd-L	390	7	18779	0	0	0	0	0	0	0	0	0	0	0	0	0	0	0	0	0	5	0	0	0	0	0	0	0	0	0
1	0	left	Anterior olfactory nucleus, external part	0	0	0	392	AONe-L	390	7	18779	0	0	0	0	0	0	0	0	0	0	0	0	0	0	0	0	0	5	0	0	0	0	0	0	0	0	0
1	0	left	Anterior olfactory nucleus, lateral part	0	0	0	393	AONl-L	390	7	18779	0	0	0	0	0	0	0	0	0	0	0	0	0	0	0	0	0	5	0	0	0	0	0	0	0	0	0
1	0	left	Anterior olfactory nucleus, medial part	0	0	0	394	AONm-L	390	7	18779	0	0	0	0	0	0	0	0	0	0	0	0	0	0	0	0	0	5	0	0	0	0	0	0	0	0	0
1	0	left	Anterior olfactory nucleus, posteroventral part	0	0	0	395	AONpv-L	390	7	18779	0	0	0	0	0	0	0	0	0	0	0	0	0	0	0	0	0	5	0	0	0	0	0	0	0	0	0
1	0	left	Anterior olfactory nucleus, layer 1	0	0	0	396	AON1-L	390	7	18779	0	0	0	0	0	0	0	0	0	0	0	0	0	0	0	0	0	5	0	0	0	0	0	0	0	0	0
1	0	left	Anterior olfactory nucleus, layer 2	0	0	0	397	AON2-L	390	7	18779	0	0	0	0	0	0	0	0	0	0	0	0	0	0	0	0	0	5	0	0	0	0	0	0	0	0	0
1	0	left	Taenia tecta	0	0	0	398	TT-L	379	6	18779	0	0	0	0	0	0	0	0	0	0	0	0	0	0	0	0	0	5	0	0	0	0	0	0	0	0	0
1	0	left	Taenia tecta, dorsal part	0	0	0	399	TTd-L	398	7	18779	0	0	0	0	0	0.8	18446.4	0.0346952	5.41936931843371e-05	1	23058	0.043369	7.01065619742008e-05	0.447213595499958	10311.851085038	0.0193952064232377	3.31793386216753e-05	5	0.223606797749979	0.179168000898118	1.42083199910188	0.223606797749979	-0.586136799101882	0.655527199101882	0.223606797749979	-0.620777805408698	0.620886192795066
1	0	left	Taenia tecta, dorsal part, layers 1-4	0	0	0	400	TTd1-4-L	399	8	18779	0	0	0	0	0	0	0	0	0	0	0	0	0	0	0	0	0	5	0	0	0	0	0	0	0	0	0
1	0	left	Taenia tecta, dorsal part, layer 1	0	0	0	401	TTd1-L	399	8	18779	0	0	0	0	0	0	0	0	0	0	0	0	0	0	0	0	0	5	0	0	0	0	0	0	0	0	0
1	0	left	Taenia tecta, dorsal part, layer 2	0	0	0	402	TTd2-L	399	8	18779	0	0	0	0	0	0	0	0	0	0	0	0	0	0	0	0	0	5	0	0	0	0	0	0	0	0	0
1	0	left	Taenia tecta, dorsal part, layer 3	0	0	0	403	TTd3-L	399	8	18779	0	0	0	0	0	0	0	0	0	0	0	0	0	0	0	0	0	5	0	0	0	0	0	0	0	0	0
1	0	left	Taenia tecta, dorsal part, layer 4	0	0	0	404	TTd4-L	399	8	18779	0	0	0	0	0	0	0	0	0	0	0	0	0	0	0	0	0	5	0	0	0	0	0	0	0	0	0
1	0	left	Taenia tecta, ventral part, layers 1-3	0	0	0	406	TTv1-3-L	405	8	18779	0	0	0	0	0	0	0	0	0	0	0	0	0	0	0	0	0	5	0	0	0	0	0	0	0	0	0
1	0	left	Taenia tecta, ventral part, layer 1	0	0	0	407	TTv1-L	405	8	18779	0	0	0	0	0	0	0	0	0	0	0	0	0	0	0	0	0	5	0	0	0	0	0	0	0	0	0
1	0	left	Taenia tecta, ventral part, layer 2	0	0	0	408	TTv2-L	405	8	18779	0	0	0	0	0	0	0	0	0	0	0	0	0	0	0	0	0	5	0	0	0	0	0	0	0	0	0
1	0	left	Taenia tecta, ventral part, layer 3	0	0	0	409	TTv3-L	405	8	18779	0	0	0	0	0	0	0	0	0	0	0	0	0	0	0	0	0	5	0	0	0	0	0	0	0	0	0
1	0	left	Dorsal peduncular area	0	0	0	410	DP-L	379	6	18779	0	0	0	0	0	0.8	6403.6	0.049972	6.20520520682311e-05	0	0	0	0	1.30384048104053	8768.4904231002	0.0814443956481967	0.000104087034545346	5	0.651920240520265	-1.01002076077186	2.61002076077186	0.651920240520265	-1.76004876077186	1.85999276077186	0.651920240520265	-1.80995870871979	1.81008281282393
1	0	left	Dorsal peduncular area, layer 1	0	0	0	411	DP1-L	410	7	18779	0	0	0	0	0	0	0	0	0	0	0	0	0	0	0	0	0	5	0	0	0	0	0	0	0	0	0
1	0	left	Dorsal peduncular area, layer 2	0	0	0	412	DP2-L	410	7	18779	0	0	0	0	0	0	0	0	0	0	0	0	0	0	0	0	0	5	0	0	0	0	0	0	0	0	0
1	0	left	Dorsal peduncular area, layer 2/3	0	0	0	413	DP2/3-L	410	7	18779	0	0	0	0	0	0	0	0	0	0	0	0	0	0	0	0	0	5	0	0	0	0	0	0	0	0	0
1	0	left	Dorsal peduncular area, layer 5	0	0	0	414	DP5-L	410	7	18779	0	0	0	0	0	0	0	0	0	0	0	0	0	0	0	0	0	5	0	0	0	0	0	0	0	0	0
1	0	left	Dorsal peduncular area, layer 6a	0	0	0	415	DP6a-L	410	7	18779	0	0	0	0	0	0	0	0	0	0	0	0	0	0	0	0	0	5	0	0	0	0	0	0	0	0	0
1	0	left	Piriform area, layers 1-3	0	0	0	417	PIR1-3-L	416	7	18779	0	0	0	0	0	0	0	0	0	0	0	0	0	0	0	0	0	5	0	0	0	0	0	0	0	0	0
1	0	left	Piriform area, molecular layer	0	0	0	418	PIR1-L	416	7	18779	0	0	0	0	0	0	0	0	0	0	0	0	0	0	0	0	0	5	0	0	0	0	0	0	0	0	0
1	0	left	Piriform area, pyramidal layer	0	0	0	419	PIR2-L	416	7	18779	0	0	0	0	0	0	0	0	0	0	0	0	0	0	0	0	0	5	0	0	0	0	0	0	0	0	0
1	0	left	Piriform area, polymorph layer	0	0	0	420	PIR3-L	416	7	18779	0	0	0	0	0	0	0	0	0	0	0	0	0	0	0	0	0	5	0	0	0	0	0	0	0	0	0
1	0	left	Nucleus of the lateral olfactory tract	0	0	0	421	NLOT-L	379	6	18779	0	0	0	0	0	0	0	0	0	0	0	0	0	0	0	0	0	5	0	0	0	0	0	0	0	0	0
1	0	left	Nucleus of the lateral olfactory tract, layers 1-3	0	0	0	422	NLOT1-3-L	421	7	18779	0	0	0	0	0	0	0	0	0	0	0	0	0	0	0	0	0	5	0	0	0	0	0	0	0	0	0
1	0	left	Cortical amygdalar area	0	0	0	426	COA-L	379	6	18779	0	0	0	0	0	0	0	0	0	0	0	0	0	0	0	0	0	5	0	0	0	0	0	0	0	0	0
1	0	left	Cortical amygdalar area, anterior part, layer 1	0	0	0	428	COAa1-L	427	8	18779	0	0	0	0	0	0	0	0	0	0	0	0	0	0	0	0	0	5	0	0	0	0	0	0	0	0	0
1	0	left	Cortical amygdalar area, anterior part, layer 2	0	0	0	429	COAa2-L	427	8	18779	0	0	0	0	0	0	0	0	0	0	0	0	0	0	0	0	0	5	0	0	0	0	0	0	0	0	0
1	0	left	Cortical amygdalar area, anterior part, layer 3	0	0	0	430	COAa3-L	427	8	18779	0	0	0	0	0	0	0	0	0	0	0	0	0	0	0	0	0	5	0	0	0	0	0	0	0	0	0
1	0	left	Cortical amygdalar area, posterior part	0	0	0	431	COAp-L	426	7	18779	0	0	0	0	0	0	0	0	0	0	0	0	0	0	0	0	0	5	0	0	0	0	0	0	0	0	0
1	0	left	Cortical amygdalar area, posterior part, lateral zone, layers 1-2	0	0	0	433	COApl1-2-L	432	9	18779	0	0	0	0	0	0	0	0	0	0	0	0	0	0	0	0	0	5	0	0	0	0	0	0	0	0	0
1	0	left	Cortical amygdalar area, posterior part, lateral zone, layers 1-3	0	0	0	434	COApl1-3-L	432	9	18779	0	0	0	0	0	0	0	0	0	0	0	0	0	0	0	0	0	5	0	0	0	0	0	0	0	0	0
1	0	left	Cortical amygdalar area, posterior part, lateral zone, layer 1	0	0	0	435	COApl1-L	432	9	18779	0	0	0	0	0	0	0	0	0	0	0	0	0	0	0	0	0	5	0	0	0	0	0	0	0	0	0
1	0	left	Cortical amygdalar area, posterior part, lateral zone, layer 2	0	0	0	436	COApl2-L	432	9	18779	0	0	0	0	0	0	0	0	0	0	0	0	0	0	0	0	0	5	0	0	0	0	0	0	0	0	0
1	0	left	Cortical amygdalar area, posterior part, lateral zone, layer 3	0	0	0	437	COApl3-L	432	9	18779	0	0	0	0	0	0	0	0	0	0	0	0	0	0	0	0	0	5	0	0	0	0	0	0	0	0	0
1	0	left	Cortical amygdalar area, posterior part, medial zone, layers 1-2	0	0	0	439	COApm1-2-L	438	9	18779	0	0	0	0	0	0	0	0	0	0	0	0	0	0	0	0	0	5	0	0	0	0	0	0	0	0	0
1	0	left	Cortical amygdalar area, posterior part, medial zone, layers 1-3	0	0	0	440	COApm1-3-L	438	9	18779	0	0	0	0	0	0	0	0	0	0	0	0	0	0	0	0	0	5	0	0	0	0	0	0	0	0	0
1	0	left	Cortical amygdalar area, posterior part, medial zone, layer 1	0	0	0	441	COApm1-L	438	9	18779	0	0	0	0	0	0	0	0	0	0	0	0	0	0	0	0	0	5	0	0	0	0	0	0	0	0	0
1	0	left	Cortical amygdalar area, posterior part, medial zone, layer 2	0	0	0	442	COApm2-L	438	9	18779	0	0	0	0	0	0	0	0	0	0	0	0	0	0	0	0	0	5	0	0	0	0	0	0	0	0	0
1	0	left	Cortical amygdalar area, posterior part, medial zone, layer 3	0	0	0	443	COApm3-L	438	9	18779	0	0	0	0	0	0	0	0	0	0	0	0	0	0	0	0	0	5	0	0	0	0	0	0	0	0	0
1	0	left	Piriform-amygdalar area, layers 1-3	0	0	0	445	PAA1-3-L	444	7	18779	0	0	0	0	0	0	0	0	0	0	0	0	0	0	0	0	0	5	0	0	0	0	0	0	0	0	0
1	0	left	Piriform-amygdalar area, molecular layer	0	0	0	446	PAA1-L	444	7	18779	0	0	0	0	0	0	0	0	0	0	0	0	0	0	0	0	0	5	0	0	0	0	0	0	0	0	0
1	0	left	Piriform-amygdalar area, pyramidal layer	0	0	0	447	PAA2-L	444	7	18779	0	0	0	0	0	0	0	0	0	0	0	0	0	0	0	0	0	5	0	0	0	0	0	0	0	0	0
1	0	left	Piriform-amygdalar area, polymorph layer	0	0	0	448	PAA3-L	444	7	18779	0	0	0	0	0	0	0	0	0	0	0	0	0	0	0	0	0	5	0	0	0	0	0	0	0	0	0
1	0	left	Postpiriform transition area, layers 1-3	0	0	0	450	TR1-3-L	449	7	18779	0	0	0	0	0	0	0	0	0	0	0	0	0	0	0	0	0	5	0	0	0	0	0	0	0	0	0
1	0	left	Postpiriform transition area, layers 1	0	0	0	451	TR1-L	449	7	18779	0	0	0	0	0	0	0	0	0	0	0	0	0	0	0	0	0	5	0	0	0	0	0	0	0	0	0
1	0	left	Postpiriform transition area, layers 2	0	0	0	452	TR2-L	449	7	18779	0	0	0	0	0	0	0	0	0	0	0	0	0	0	0	0	0	5	0	0	0	0	0	0	0	0	0
1	0	left	Postpiriform transition area, layers 3	0	0	0	453	TR3-L	449	7	18779	0	0	0	0	0	0	0	0	0	0	0	0	0	0	0	0	0	5	0	0	0	0	0	0	0	0	0
1	0	left	Hippocampal region	0	0	0	455	HIP-L	454	6	18779	0	0	0	0	0	0	0	0	0	0	0	0	0	0	0	0	0	5	0	0	0	0	0	0	0	0	0
1	0	left	Ammon's horn	0	0	0	456	CA-L	455	7	18779	0	0	0	0	0	0	0	0	0	0	0	0	0	0	0	0	0	5	0	0	0	0	0	0	0	0	0
1	0	left	Field CA1, stratum lacunosum-moleculare	0	0	0	458	CA1slm-L	457	9	18779	0	0	0	0	0	0	0	0	0	0	0	0	0	0	0	0	0	5	0	0	0	0	0	0	0	0	0
1	0	left	Field CA1, stratum oriens	0	0	0	459	CA1so-L	457	9	18779	0	0	0	0	0	0	0	0	0	0	0	0	0	0	0	0	0	5	0	0	0	0	0	0	0	0	0
1	0	left	Field CA1, pyramidal layer	0	0	0	460	CA1sp-L	457	9	18779	0	0	0	0	0	0	0	0	0	0	0	0	0	0	0	0	0	5	0	0	0	0	0	0	0	0	0
1	0	left	Field CA1, stratum radiatum	0	0	0	461	CA1sr-L	457	9	18779	0	0	0	0	0	0	0	0	0	0	0	0	0	0	0	0	0	5	0	0	0	0	0	0	0	0	0
1	0	left	Field CA2	0	0	0	462	CA2-L	456	8	18779	0	0	0	0	0	0	0	0	0	0	0	0	0	0	0	0	0	5	0	0	0	0	0	0	0	0	0
1	0	left	Field CA2, stratum lacunosum-moleculare	0	0	0	463	CA2slm-L	462	9	18779	0	0	0	0	0	0	0	0	0	0	0	0	0	0	0	0	0	5	0	0	0	0	0	0	0	0	0
1	0	left	Field CA2, stratum oriens	0	0	0	464	CA2so-L	462	9	18779	0	0	0	0	0	0	0	0	0	0	0	0	0	0	0	0	0	5	0	0	0	0	0	0	0	0	0
1	0	left	Field CA2, pyramidal layer	0	0	0	465	CA2sp-L	462	9	18779	0	0	0	0	0	0	0	0	0	0	0	0	0	0	0	0	0	5	0	0	0	0	0	0	0	0	0
1	0	left	Field CA2, stratum radiatum	0	0	0	466	CA2sr-L	462	9	18779	0	0	0	0	0	0	0	0	0	0	0	0	0	0	0	0	0	5	0	0	0	0	0	0	0	0	0
1	0	left	Field CA3	0	0	0	467	CA3-L	456	8	18779	0	0	0	0	0	0.2	40084	0.000998	9.02323482968644e-06	0	0	0	0	0.447213595499958	89630.5488101016	0.00223159584154479	2.01765664561226e-05	5	0.223606797749979	-0.420831999101882	0.820831999101882	0.223606797749979	-0.619833999101882	0.621829999101882	0.223606797749979	-0.620822975867052	0.620841022336712
1	0	left	Field CA3, stratum lacunosum-moleculare	0	0	0	468	CA3slm-L	467	9	18779	0	0	0	0	0	0	0	0	0	0	0	0	0	0	0	0	0	5	0	0	0	0	0	0	0	0	0
1	0	left	Field CA3, stratum lucidum	0	0	0	469	CA3slu-L	467	9	18779	0	0	0	0	0	0	0	0	0	0	0	0	0	0	0	0	0	5	0	0	0	0	0	0	0	0	0
1	0	left	Field CA3, stratum oriens	0	0	0	470	CA3so-L	467	9	18779	0	0	0	0	0	0	0	0	0	0	0	0	0	0	0	0	0	5	0	0	0	0	0	0	0	0	0
1	0	left	Field CA3, pyramidal layer	0	0	0	471	CA3sp-L	467	9	18779	0	0	0	0	0	0	0	0	0	0	0	0	0	0	0	0	0	5	0	0	0	0	0	0	0	0	0
1	0	left	Field CA3, stratum radiatum	0	0	0	472	CA3sr-L	467	9	18779	0	0	0	0	0	0	0	0	0	0	0	0	0	0	0	0	0	5	0	0	0	0	0	0	0	0	0
1	0	left	Dentate gyrus	0	0	0	473	DG-L	455	7	18779	0	0	0	0	0	0	0	0	0	0	0	0	0	0	0	0	0	5	0	0	0	0	0	0	0	0	0
1	0	left	Dentate gyrus, polymorph layer	0	0	0	475	DG-po-L	473	8	18779	0	0	0	0	0	0	0	0	0	0	0	0	0	0	0	0	0	5	0	0	0	0	0	0	0	0	0
1	0	left	Dentate gyrus, granule cell layer	0	0	0	476	DG-sg-L	473	8	18779	0	0	0	0	0	0.2	10261.2	0.0038982	9.02323482968644e-06	0	0	0	0	0.447213595499958	22944.7407307208	0.00871664018988968	2.01765664561226e-05	5	0.223606797749979	-0.420831999101882	0.820831999101882	0.223606797749979	-0.616933799101882	0.624730199101882	0.223606797749979	-0.620822975867052	0.620841022336712
1	0	left	Dentate gyrus, subgranular zone	0	0	0	477	DG-sgz-L	473	8	18779	0	0	0	0	0	0	0	0	0	0	0	0	0	0	0	0	0	5	0	0	0	0	0	0	0	0	0
1	0	left	Dentate gyrus crest	0	0	0	478	DGcr-L	473	8	18779	0	0	0	0	0	0	0	0	0	0	0	0	0	0	0	0	0	5	0	0	0	0	0	0	0	0	0
1	0	left	Dentate gyrus crest, molecular layer	0	0	0	479	DGcr-mo-L	478	9	18779	0	0	0	0	0	0	0	0	0	0	0	0	0	0	0	0	0	5	0	0	0	0	0	0	0	0	0
1	0	left	Dentate gyrus crest, polymorph layer	0	0	0	480	DGcr-po-L	478	9	18779	0	0	0	0	0	0	0	0	0	0	0	0	0	0	0	0	0	5	0	0	0	0	0	0	0	0	0
1	0	left	Dentate gyrus crest, granule cell layer	0	0	0	481	DGcr-sg-L	478	9	18779	0	0	0	0	0	0	0	0	0	0	0	0	0	0	0	0	0	5	0	0	0	0	0	0	0	0	0
1	0	left	Dentate gyrus lateral blade	0	0	0	482	DGlb-L	473	8	18779	0	0	0	0	0	0	0	0	0	0	0	0	0	0	0	0	0	5	0	0	0	0	0	0	0	0	0
1	0	left	Dentate gyrus lateral blade, molecular layer	0	0	0	483	DGlb-mo-L	482	9	18779	0	0	0	0	0	0	0	0	0	0	0	0	0	0	0	0	0	5	0	0	0	0	0	0	0	0	0
1	0	left	Dentate gyrus lateral blade, polymorph layer	0	0	0	484	DGlb-po-L	482	9	18779	0	0	0	0	0	0	0	0	0	0	0	0	0	0	0	0	0	5	0	0	0	0	0	0	0	0	0
1	0	left	Dentate gyrus lateral blade, granule cell layer	0	0	0	485	DGlb-sg-L	482	9	18779	0	0	0	0	0	0	0	0	0	0	0	0	0	0	0	0	0	5	0	0	0	0	0	0	0	0	0
1	0	left	Dentate gyrus medial blade	0	0	0	486	DGmb-L	473	8	18779	0	0	0	0	0	0	0	0	0	0	0	0	0	0	0	0	0	5	0	0	0	0	0	0	0	0	0
1	0	left	Dentate gyrus medial blade, molecular layer	0	0	0	487	DGmb-mo-L	486	9	18779	0	0	0	0	0	0	0	0	0	0	0	0	0	0	0	0	0	5	0	0	0	0	0	0	0	0	0
1	0	left	Dentate gyrus medial blade, polymorph layer	0	0	0	488	DGmb-po-L	486	9	18779	0	0	0	0	0	0	0	0	0	0	0	0	0	0	0	0	0	5	0	0	0	0	0	0	0	0	0
1	0	left	Dentate gyrus medial blade, granule cell layer	0	0	0	489	DGmb-sg-L	486	9	18779	0	0	0	0	0	0	0	0	0	0	0	0	0	0	0	0	0	5	0	0	0	0	0	0	0	0	0
1	0	left	Fasciola cinerea	0	0	0	490	FC-L	455	7	18779	0	0	0	0	0	0	0	0	0	0	0	0	0	0	0	0	0	5	0	0	0	0	0	0	0	0	0
1	0	left	Induseum griseum	0	0	0	491	IG-L	455	7	18779	0	0	0	0	0	0.2	777	0.05148	1.40213123948402e-05	0	0	0	0	0.447213595499958	1737.42481851734	0.115112779481689	3.1352607648623e-05	5	0.223606797749979	-0.420831999101882	0.820831999101882	0.223606797749979	-0.569351999101882	0.672311999101882	0.223606797749979	-0.620817977789487	0.620846020414277
1	0	left	Retrohippocampal region	0	0	0	492	RHP-L	454	6	18779	0	0	0	0	0	0	0	0	0	0	0	0	0	0	0	0	0	5	0	0	0	0	0	0	0	0	0
1	0	left	Entorhinal area	0	0	0	493	ENT-L	492	7	18779	0	0	0	0	0	0	0	0	0	0	0	0	0	0	0	0	0	5	0	0	0	0	0	0	0	0	0
1	0	left	Entorhinal area, lateral part	0	0	0	494	ENTl-L	493	8	18779	0	0	0	0	0	0	0	0	0	0	0	0	0	0	0	0	0	5	0	0	0	0	0	0	0	0	0
1	0	left	Entorhinal area, lateral part, layer 1	0	0	0	495	ENTl1-L	494	9	18779	0	0	0	0	0	2.6	18828	0.0828554	0.000198681014139356	3	31380	0.095602	0.000210319685922602	2.60768096208106	17187.5338545121	0.0831002538852921	0.000205689905433146	5	1.30384048104053	-1.02004152154372	6.22004152154372	1.30384048104053	-3.53718612154372	3.70289692154372	1.30384048104053	-3.61984284052958	3.62024020255785
1	0	left	Entorhinal area, lateral part, layer 2/3	0	0	0	497	ENTl2/3-L	494	9	18779	0	0	0	0	0	0	0	0	0	0	0	0	0	0	0	0	0	5	0	0	0	0	0	0	0	0	0
1	0	left	Entorhinal area, lateral part, layer 2a	0	0	0	498	ENTl2a-L	494	9	18779	0	0	0	0	0	0	0	0	0	0	0	0	0	0	0	0	0	5	0	0	0	0	0	0	0	0	0
1	0	left	Entorhinal area, lateral part, layer 2b	0	0	0	499	ENTl2b-L	494	9	18779	0	0	0	0	0	0	0	0	0	0	0	0	0	0	0	0	0	5	0	0	0	0	0	0	0	0	0
1	0	left	Entorhinal area, lateral part, layer 4	0	0	0	501	ENTl4-L	494	9	18779	0	0	0	0	0	0	0	0	0	0	0	0	0	0	0	0	0	5	0	0	0	0	0	0	0	0	0
1	0	left	Entorhinal area, lateral part, layer 4/5	0	0	0	502	ENTl4/5-L	494	9	18779	0	0	0	0	0	0	0	0	0	0	0	0	0	0	0	0	0	5	0	0	0	0	0	0	0	0	0
1	0	left	Entorhinal area, lateral part, layer 5/6	0	0	0	504	ENTl5/6-L	494	9	18779	0	0	0	0	0	0	0	0	0	0	0	0	0	0	0	0	0	5	0	0	0	0	0	0	0	0	0
1	0	left	Entorhinal area, lateral part, layer 6b	0	0	0	506	ENTl6b-L	494	9	18779	0	0	0	0	0	0	0	0	0	0	0	0	0	0	0	0	0	5	0	0	0	0	0	0	0	0	0
1	0	left	Entorhinal area, medial part, dorsal zone	0	0	0	507	ENTm-L	493	8	18779	0	0	0	0	0	0	0	0	0	0	0	0	0	0	0	0	0	5	0	0	0	0	0	0	0	0	0
1	0	left	Entorhinal area, medial part, dorsal zone, layer 1	0	0	0	508	ENTm1-L	507	9	18779	0	0	0	0	0	0.8	23907.6	0.0200774	5.91917707494908e-05	1	39846	0.025097	7.56944970100674e-05	0.836660026534076	21824.5530263508	0.0209972981190438	5.9747904259714e-05	5	0.418330013267038	-0.361470317692595	1.9614703176926	0.418330013267038	-1.1413929176926	1.1815477176926	0.418330013267038	-1.16141112592185	1.16152950946334
1	0	left	Entorhinal area, medial part, dorsal zone, layer 2a	0	0	0	510	ENTm2a-L	507	9	18779	0	0	0	0	0	0	0	0	0	0	0	0	0	0	0	0	0	5	0	0	0	0	0	0	0	0	0
1	0	left	Entorhinal area, medial part, dorsal zone, layer 2b	0	0	0	511	ENTm2b-L	507	9	18779	0	0	0	0	0	0	0	0	0	0	0	0	0	0	0	0	0	5	0	0	0	0	0	0	0	0	0
1	0	left	Entorhinal area, medial part, dorsal zone, layer 3	0	0	0	512	ENTm3-L	507	9	18779	0	0	0	0	0	3.6	25167.2	0.1144344	0.000272616582356014	3	31459	0.095362	0.000210319685922602	4.33589667773576	14068.8925008332	0.137826785188148	0.000354129189305562	5	2.16794833886788	-2.41918955377141	9.61918955377141	2.16794833886788	-5.90475515377141	6.13362395377141	2.16794833886788	-6.01891693718906	6.01946217035377
1	0	left	Entorhinal area, medial part, dorsal zone, layer 4	0	0	0	513	ENTm4-L	507	9	18779	0	0	0	0	0	0	0	0	0	0	0	0	0	0	0	0	0	5	0	0	0	0	0	0	0	0	0
1	0	left	Entorhinal area, medial part, dorsal zone, layer 5/6	0	0	0	515	ENTm5/6-L	507	9	18779	0	0	0	0	0	0	0	0	0	0	0	0	0	0	0	0	0	5	0	0	0	0	0	0	0	0	0
1	0	left	Entorhinal area, medial part, ventral zone	0	0	0	517	ENTmv-L	493	8	18779	0	0	0	0	0	0	0	0	0	0	0	0	0	0	0	0	0	5	0	0	0	0	0	0	0	0	0
1	0	left	Entorhinal area, medial part, ventral zone, layer 1	0	0	0	518	ENTmv1-L	517	9	18779	0	0	0	0	0	0	0	0	0	0	0	0	0	0	0	0	0	5	0	0	0	0	0	0	0	0	0
1	0	left	Entorhinal area, medial part, ventral zone, layer 2	0	0	0	519	ENTmv2-L	517	9	18779	0	0	0	0	0	0	0	0	0	0	0	0	0	0	0	0	0	5	0	0	0	0	0	0	0	0	0
1	0	left	Entorhinal area, medial part, ventral zone, layer 3	0	0	0	520	ENTmv3-L	517	9	18779	0	0	0	0	0	0	0	0	0	0	0	0	0	0	0	0	0	5	0	0	0	0	0	0	0	0	0
1	0	left	Entorhinal area, medial part, ventral zone, layer 4	0	0	0	521	ENTmv4-L	517	9	18779	0	0	0	0	0	0	0	0	0	0	0	0	0	0	0	0	0	5	0	0	0	0	0	0	0	0	0
1	0	left	Entorhinal area, medial part, ventral zone, layer 5/6	0	0	0	522	ENTmv5/6-L	517	9	18779	0	0	0	0	0	0	0	0	0	0	0	0	0	0	0	0	0	5	0	0	0	0	0	0	0	0	0
1	0	left	Parasubiculum	0	0	0	523	PAR-L	492	7	18779	0	0	0	0	0	4	23890.4	0.133945	0.00028503986714584	4	29863	0.133945	0.000180464696593729	3.67423461417477	13355.1396024152	0.123036372869977	0.000298569776008771	5	1.83711730708738	-1.10065535493692	9.10065535493692	1.83711730708738	-4.96671035493692	5.23460035493692	1.83711730708738	-5.10037031506977	5.10094039480406
1	0	left	Parasubiculum, layer 1	0	0	0	524	PAR1-L	523	8	18779	0	0	0	0	0	0	0	0	0	0	0	0	0	0	0	0	0	5	0	0	0	0	0	0	0	0	0
1	0	left	Parasubiculum, layer 2	0	0	0	525	PAR2-L	523	8	18779	0	0	0	0	0	0	0	0	0	0	0	0	0	0	0	0	0	5	0	0	0	0	0	0	0	0	0
1	0	left	Parasubiculum, layer 3	0	0	0	526	PAR3-L	523	8	18779	0	0	0	0	0	0	0	0	0	0	0	0	0	0	0	0	0	5	0	0	0	0	0	0	0	0	0
1	0	left	Postsubiculum	0	0	0	527	POST-L	492	7	18779	0	0	0	0	0	1	13828	0.0289268	7.74371913216344e-05	0	0	0	0	1.4142135623731	18934.7688129536	0.0409086021662926	0.000108647501563188	5	0.707106781186548	-0.963243161477557	2.96324316147756	0.707106781186548	-1.93431636147756	1.99216996147756	0.707106781186548	-1.96316572428624	1.96332059866888
1	0	left	Postsubiculum, layer 1	0	0	0	528	POST1-L	527	8	18779	0	0	0	0	0	0	0	0	0	0	0	0	0	0	0	0	0	5	0	0	0	0	0	0	0	0	0
1	0	left	Postsubiculum, layer 2	0	0	0	529	POST2-L	527	8	18779	0	0	0	0	0	0	0	0	0	0	0	0	0	0	0	0	0	5	0	0	0	0	0	0	0	0	0
1	0	left	Postsubiculum, layer 3	0	0	0	530	POST3-L	527	8	18779	0	0	0	0	0	0	0	0	0	0	0	0	0	0	0	0	0	5	0	0	0	0	0	0	0	0	0
1	0	left	Presubiculum	0	0	0	531	PRE-L	492	7	18779	0	0	0	0	0	1.4	5912.4	0.047358	0.000105972295814094	0	0	0	0	3.13049516849971	13220.5283101698	0.105895707278435	0.000236961257172031	5	1.56524758424985	-2.94582399371317	5.74582399371317	1.56524758424985	-4.29846599371317	4.39318199371317	1.56524758424985	-4.34571802141736	4.34592996600899
1	0	left	Presubiculum, layer 1	0	0	0	532	PRE1-L	531	8	18779	0	0	0	0	0	0	0	0	0	0	0	0	0	0	0	0	0	5	0	0	0	0	0	0	0	0	0
1	0	left	Presubiculum, layer 2	0	0	0	533	PRE2-L	531	8	18779	0	0	0	0	0	0	0	0	0	0	0	0	0	0	0	0	0	5	0	0	0	0	0	0	0	0	0
1	0	left	Presubiculum, layer 3	0	0	0	534	PRE3-L	531	8	18779	0	0	0	0	0	0	0	0	0	0	0	0	0	0	0	0	0	5	0	0	0	0	0	0	0	0	0
1	0	left	Subiculum	0	0	0	535	SUB-L	492	7	18779	0	0	0	0	0	0	0	0	0	0	0	0	0	0	0	0	0	5	0	0	0	0	0	0	0	0	0
1	0	left	Subiculum, dorsal part	0	0	0	536	SUBd-L	535	8	18779	0	0	0	0	0	0	0	0	0	0	0	0	0	0	0	0	0	5	0	0	0	0	0	0	0	0	0
1	0	left	Subiculum, dorsal part, molecular layer	0	0	0	537	SUBd-m-L	536	9	18779	0	0	0	0	0	0	0	0	0	0	0	0	0	0	0	0	0	5	0	0	0	0	0	0	0	0	0
1	0	left	Subiculum, dorsal part, pyramidal layer	0	0	0	538	SUBd-sp-L	536	9	18779	0	0	0	0	0	0	0	0	0	0	0	0	0	0	0	0	0	5	0	0	0	0	0	0	0	0	0
1	0	left	Subiculum, dorsal part, stratum radiatum	0	0	0	539	SUBd-sr-L	536	9	18779	0	0	0	0	0	0	0	0	0	0	0	0	0	0	0	0	0	5	0	0	0	0	0	0	0	0	0
1	0	left	Subiculum, ventral part	0	0	0	540	SUBv-L	535	8	18779	0	0	0	0	0	0	0	0	0	0	0	0	0	0	0	0	0	5	0	0	0	0	0	0	0	0	0
1	0	left	Subiculum, ventral part, molecular layer	0	0	0	541	SUBv-m-L	540	9	18779	0	0	0	0	0	0	0	0	0	0	0	0	0	0	0	0	0	5	0	0	0	0	0	0	0	0	0
1	0	left	Subiculum, ventral part, pyramidal layer	0	0	0	542	SUBv-sp-L	540	9	18779	0	0	0	0	0	0	0	0	0	0	0	0	0	0	0	0	0	5	0	0	0	0	0	0	0	0	0
1	0	left	Subiculum, ventral part, stratum radiatum	0	0	0	543	SUBv-sr-L	540	9	18779	0	0	0	0	0	0	0	0	0	0	0	0	0	0	0	0	0	5	0	0	0	0	0	0	0	0	0
1	0	left	Prosubiculum, dorsal part	0	0	0	545	ProSd-L	544	8	18779	0	0	0	0	0	0	0	0	0	0	0	0	0	0	0	0	0	5	0	0	0	0	0	0	0	0	0
1	0	left	Prosubiculum, dorsal part, molecular layer	0	0	0	546	ProSd-m-L	545	9	18779	0	0	0	0	0	0	0	0	0	0	0	0	0	0	0	0	0	5	0	0	0	0	0	0	0	0	0
1	0	left	Prosubiculum, dorsal part, pyramidal layer	0	0	0	547	ProSd-sp-L	545	9	18779	0	0	0	0	0	0	0	0	0	0	0	0	0	0	0	0	0	5	0	0	0	0	0	0	0	0	0
1	0	left	Prosubiculum, dorsal part, stratum radiatum	0	0	0	548	ProSd-sr-L	545	9	18779	0	0	0	0	0	0	0	0	0	0	0	0	0	0	0	0	0	5	0	0	0	0	0	0	0	0	0
1	0	left	Prosubiculum, ventral part	0	0	0	549	ProSv-L	544	8	18779	0	0	0	0	0	0	0	0	0	0	0	0	0	0	0	0	0	5	0	0	0	0	0	0	0	0	0
1	0	left	Prosubiculum, ventral part, molecular layer	0	0	0	550	ProSv-m-L	549	9	18779	0	0	0	0	0	0	0	0	0	0	0	0	0	0	0	0	0	5	0	0	0	0	0	0	0	0	0
1	0	left	Prosubiculum, ventral part, pyramidal layer	0	0	0	551	ProSv-sp-L	549	9	18779	0	0	0	0	0	0	0	0	0	0	0	0	0	0	0	0	0	5	0	0	0	0	0	0	0	0	0
1	0	left	Prosubiculum, ventral part, stratum radiatum	0	0	0	552	Prosv-sr-L	549	9	18779	0	0	0	0	0	0	0	0	0	0	0	0	0	0	0	0	0	5	0	0	0	0	0	0	0	0	0
1	0	left	Hippocampo-amygdalar transition area	0	0	0	553	HATA-L	492	7	18779	0	0	0	0	0	0	0	0	0	0	0	0	0	0	0	0	0	5	0	0	0	0	0	0	0	0	0
1	0	left	Area prostriata	0	0	0	554	APr-L	492	7	18779	0	0	0	0	0	0	0	0	0	0	0	0	0	0	0	0	0	5	0	0	0	0	0	0	0	0	0
1	0	left	Layer 6b, isocortex	0	0	0	556	6b-L	555	5	18779	0	0	0	0	0	0	0	0	0	0	0	0	0	0	0	0	0	5	0	0	0	0	0	0	0	0	0
1	0	left	Endopiriform nucleus	0	0	0	558	EP-L	555	5	18779	0	0	0	0	0	0	0	0	0	0	0	0	0	0	0	0	0	5	0	0	0	0	0	0	0	0	0
1	0	left	Basolateral amygdalar nucleus	0	0	0	562	BLA-L	555	5	18779	0	0	0	0	0	0	0	0	0	0	0	0	0	0	0	0	0	5	0	0	0	0	0	0	0	0	0
1	0	left	Basomedial amygdalar nucleus	0	0	0	566	BMA-L	555	5	18779	0	0	0	0	0	0	0	0	0	0	0	0	0	0	0	0	0	5	0	0	0	0	0	0	0	0	0
1	0	left	Posterior amygdalar nucleus	0	0	0	569	PA-L	555	5	18779	0	0	0	0	0	2.6	18551.4	0.0840906	0.000188059751704655	2	30919	0.064685	9.02323482968644e-05	2.96647939483827	16935.0337555022	0.0959435452326002	0.000231621410151572	5	1.48323969741913	-1.51813359773441	6.71813359773441	1.48323969741913	-4.03404299773441	4.20222419773441	1.48323969741913	-4.1179455379827	4.11832165748611
1	0	left	Cerebral nuclei	0	0	0	570	CNU-L	2	3	18779	0	0	0	0	0	0	0	0	0	0	0	0	0	0	0	0	0	5	0	0	0	0	0	0	0	0	0
1	0	left	Striatum dorsal region	0	0	0	572	STRd-L	571	5	18779	0	0	0	0	0	0	0	0	0	0	0	0	0	0	0	0	0	5	0	0	0	0	0	0	0	0	0
1	0	left	Striatum ventral region	0	0	0	574	STRv-L	571	5	18779	0	0	0	0	0	0	0	0	0	0	0	0	0	0	0	0	0	5	0	0	0	0	0	0	0	0	0
1	0	left	Islands of Calleja	0	0	0	578	isl-L	577	7	18779	0	0	0	0	0	0	0	0	0	0	0	0	0	0	0	0	0	5	0	0	0	0	0	0	0	0	0
1	0	left	Major island of Calleja	0	0	0	579	islm-L	577	7	18779	0	0	0	0	0	0	0	0	0	0	0	0	0	0	0	0	0	5	0	0	0	0	0	0	0	0	0
1	0	left	Olfactory tubercle, layers 1-3	0	0	0	580	OT1-3-L	577	7	18779	0	0	0	0	0	0	0	0	0	0	0	0	0	0	0	0	0	5	0	0	0	0	0	0	0	0	0
1	0	left	Olfactory tubercle, molecular layer	0	0	0	581	OT1-L	577	7	18779	0	0	0	0	0	0	0	0	0	0	0	0	0	0	0	0	0	5	0	0	0	0	0	0	0	0	0
1	0	left	Olfactory tubercle, pyramidal layer	0	0	0	582	OT2-L	577	7	18779	0	0	0	0	0	0	0	0	0	0	0	0	0	0	0	0	0	5	0	0	0	0	0	0	0	0	0
1	0	left	Olfactory tubercle, polymorph layer	0	0	0	583	OT3-L	577	7	18779	0	0	0	0	0	0	0	0	0	0	0	0	0	0	0	0	0	5	0	0	0	0	0	0	0	0	0
1	0	left	Lateral strip of striatum	0	0	0	584	LSS-L	574	6	18779	0	0	0	0	0	0	0	0	0	0	0	0	0	0	0	0	0	5	0	0	0	0	0	0	0	0	0
1	0	left	Lateral septal complex	0	0	0	585	LSX-L	571	5	18779	0	0	0	0	0	0	0	0	0	0	0	0	0	0	0	0	0	5	0	0	0	0	0	0	0	0	0
1	0	left	Lateral septal nucleus	0	0	0	586	LS-L	585	6	18779	0	0	0	0	0	0	0	0	0	0	0	0	0	0	0	0	0	5	0	0	0	0	0	0	0	0	0
1	0	left	Lateral septal nucleus, caudal (caudodorsal) part	0	0	0	587	LSc-L	586	7	18779	0	0	0	0	0	0	0	0	0	0	0	0	0	0	0	0	0	5	0	0	0	0	0	0	0	0	0
1	0	left	Lateral septal nucleus, rostral (rostroventral) part	0	0	0	588	LSr-L	586	7	18779	0	0	0	0	0	0.4	24044.4	0.0066544	2.41621342316999e-05	0	0	0	0	0.547722557505166	32924.150654193	0.00911191246665594	3.48069044668056e-05	5	0.273861278752583	-0.360360806895818	1.16036080689582	0.273861278752583	-0.753706406895818	0.767015206895818	0.273861278752583	-0.760336644761586	0.760384969030049
1	0	left	Lateral septal nucleus, ventral part	0	0	0	589	LSv-L	586	7	18779	0	0	0	0	0	0.2	3885	0.010296	1.40213123948402e-05	0	0	0	0	0.447213595499958	8687.12409258668	0.0230225558963378	3.1352607648623e-05	5	0.223606797749979	-0.420831999101882	0.820831999101882	0.223606797749979	-0.610535999101882	0.631127999101882	0.223606797749979	-0.620817977789487	0.620846020414277
1	0	left	Septofimbrial nucleus	0	0	0	590	SF-L	585	6	18779	0	0	0	0	0	0	0	0	0	0	0	0	0	0	0	0	0	5	0	0	0	0	0	0	0	0	0
1	0	left	Septohippocampal nucleus	0	0	0	591	SH-L	585	6	18779	0	0	0	0	0	0	0	0	0	0	0	0	0	0	0	0	0	5	0	0	0	0	0	0	0	0	0
1	0	left	Striatum-like amygdalar nuclei	0	0	0	592	sAMY-L	571	5	18779	0	0	0	0	0	0	0	0	0	0	0	0	0	0	0	0	0	5	0	0	0	0	0	0	0	0	0
1	0	left	Bed nucleus of the accessory olfactory tract	0	0	0	594	BA-L	592	6	18779	0	0	0	0	0	0	0	0	0	0	0	0	0	0	0	0	0	5	0	0	0	0	0	0	0	0	0
1	0	left	Central amygdalar nucleus	0	0	0	595	CEA-L	592	6	18779	0	0	0	0	0	0	0	0	0	0	0	0	0	0	0	0	0	5	0	0	0	0	0	0	0	0	0
1	0	left	Central amygdalar nucleus, capsular part	0	0	0	596	CEAc-L	595	7	18779	0	0	0	0	0	5.4	7916	0.54573	0.000361751773504452	6	9895	0.606367	0.000270697044890593	4.77493455452533	4425.17852747208	0.48256017411096	0.000349936441643483	5	2.38746727726266	-1.22867183577583	12.0286718357758	2.38746727726266	-6.08294183577583	7.17440183577583	2.38746727726266	-6.62831008400232	6.62903358754933
1	0	left	Intercalated amygdalar nucleus	0	0	0	599	IA-L	592	6	18779	0	0	0	0	0	10.4	4690.4	1.7738358	0.000731970797736048	8	5863	1.364489	0.000360929393187458	13.0881625906771	2622.01331041625	2.23233216638154	0.00100786772988402	5	6.54408129533856	-7.76928248045918	28.5692824804592	6.54408129533856	-16.3954466804592	19.9431182804592	6.54408129533856	-18.1685505096614	18.1700144512569
1	0	left	Medial amygdalar nucleus, anterodorsal part	0	0	0	601	MEAad-L	600	7	18779	0	0	0	0	0	0	0	0	0	0	0	0	0	0	0	0	0	5	0	0	0	0	0	0	0	0	0
1	0	left	Medial amygdalar nucleus, anteroventral part	0	0	0	602	MEAav-L	600	7	18779	0	0	0	0	0	0	0	0	0	0	0	0	0	0	0	0	0	5	0	0	0	0	0	0	0	0	0
1	0	left	Medial amygdalar nucleus, posterodorsal part	0	0	0	603	MEApd-L	600	7	18779	0	0	0	0	0	0	0	0	0	0	0	0	0	0	0	0	0	5	0	0	0	0	0	0	0	0	0
1	0	left	Medial amygdalar nucleus, posterodorsal part, sublayer a	0	0	0	604	MEApd-a-L	603	8	18779	0	0	0	0	0	0	0	0	0	0	0	0	0	0	0	0	0	5	0	0	0	0	0	0	0	0	0
1	0	left	Medial amygdalar nucleus, posterodorsal part, sublayer b	0	0	0	605	MEApd-b-L	603	8	18779	0	0	0	0	0	0	0	0	0	0	0	0	0	0	0	0	0	5	0	0	0	0	0	0	0	0	0
1	0	left	Medial amygdalar nucleus, posterodorsal part, sublayer c	0	0	0	606	MEApd-c-L	603	8	18779	0	0	0	0	0	0	0	0	0	0	0	0	0	0	0	0	0	5	0	0	0	0	0	0	0	0	0
1	0	left	Medial amygdalar nucleus, posteroventral part	0	0	0	607	MEApv-L	600	7	18779	0	0	0	0	0	0	0	0	0	0	0	0	0	0	0	0	0	5	0	0	0	0	0	0	0	0	0
1	0	left	Pallidum, dorsal region	0	0	0	609	PALd-L	608	5	18779	0	0	0	0	0	0	0	0	0	0	0	0	0	0	0	0	0	5	0	0	0	0	0	0	0	0	0
1	0	left	Pallidum, ventral region	0	0	0	612	PALv-L	608	5	18779	0	0	0	0	0	0	0	0	0	0	0	0	0	0	0	0	0	5	0	0	0	0	0	0	0	0	0
1	0	left	Pallidum, medial region	0	0	0	615	PALm-L	608	5	18779	0	0	0	0	0	0	0	0	0	0	0	0	0	0	0	0	0	5	0	0	0	0	0	0	0	0	0
1	0	left	Medial septal complex	0	0	0	616	MSC-L	615	6	18779	0	0	0	0	0	0	0	0	0	0	0	0	0	0	0	0	0	5	0	0	0	0	0	0	0	0	0
1	0	left	Medial septal nucleus	0	0	0	617	MS-L	616	7	18779	0	0	0	0	0	0.2	2571.4	0.0155558	1.6010246557797e-05	0	0	0	0	0.447213595499958	5749.82519734296	0.0347838262443912	3.57999996397661e-05	5	0.223606797749979	-0.420831999101882	0.820831999101882	0.223606797749979	-0.605276199101882	0.636387799101882	0.223606797749979	-0.620815988855324	0.62084800934844
1	0	left	Triangular nucleus of septum	0	0	0	619	TRS-L	615	6	18779	0	0	0	0	0	0.2	2254.8	0.01774	1.51388994020135e-05	0	0	0	0	0.447213595499958	5041.88607566653	0.0396678459208463	3.3851608167433e-05	5	0.223606797749979	-0.420831999101882	0.820831999101882	0.223606797749979	-0.603091999101882	0.638571999101882	0.223606797749979	-0.62081686020248	0.620847138001284
1	0	left	Pallidum, caudal region	0	0	0	620	PALc-L	608	5	18779	0	0	0	0	0	0	0	0	0	0	0	0	0	0	0	0	0	5	0	0	0	0	0	0	0	0	0
1	0	left	Bed nuclei of the stria terminalis	0	0	0	621	BST-L	620	6	18779	0	0	0	0	0	1.2	25737	0.0279752	8.94695695535177e-05	1	42895	0.023313	8.00512327889849e-05	1.30384048104053	23494.5591041841	0.0303959346081018	9.69675364702167e-05	5	0.651920240520265	-0.610020760771858	3.01002076077186	0.651920240520265	-1.78204556077186	1.83799596077186	0.651920240520265	-1.8099312912023	1.81011023034141
1	0	left	Bed nuclei of the stria terminalis, anterior division	0	0	0	622	BSTa-L	621	7	18779	0	0	0	0	0	0	0	0	0	0	0	0	0	0	0	0	0	5	0	0	0	0	0	0	0	0	0
1	0	left	Bed nuclei of the stria terminalis, anterior division, anterolateral area	0	0	0	623	BSTal-L	622	8	18779	0	0	0	0	0	0	0	0	0	0	0	0	0	0	0	0	0	5	0	0	0	0	0	0	0	0	0
1	0	left	Bed nuclei of the stria terminalis, anterior division, anteromedial area	0	0	0	624	BSTam-L	622	8	18779	0	0	0	0	0	0	0	0	0	0	0	0	0	0	0	0	0	5	0	0	0	0	0	0	0	0	0
1	0	left	Bed nuclei of the stria terminalis, anterior division, dorsomedial nucleus	0	0	0	625	BSTdm-L	622	8	18779	0	0	0	0	0	0	0	0	0	0	0	0	0	0	0	0	0	5	0	0	0	0	0	0	0	0	0
1	0	left	Bed nuclei of the stria terminalis, anterior division, fusiform nucleus	0	0	0	626	BSTfu-L	622	8	18779	0	0	0	0	0	0	0	0	0	0	0	0	0	0	0	0	0	5	0	0	0	0	0	0	0	0	0
1	0	left	Bed nuclei of the stria terminalis, anterior division, juxtacapsular nucleus	0	0	0	627	BSTju-L	622	8	18779	0	0	0	0	0	0	0	0	0	0	0	0	0	0	0	0	0	5	0	0	0	0	0	0	0	0	0
1	0	left	Bed nuclei of the stria terminalis, anterior division, magnocellular nucleus	0	0	0	628	BSTmg-L	622	8	18779	0	0	0	0	0	0	0	0	0	0	0	0	0	0	0	0	0	5	0	0	0	0	0	0	0	0	0
1	0	left	Bed nuclei of the stria terminalis, anterior division, oval nucleus	0	0	0	629	BSTov-L	622	8	18779	0	0	0	0	0	0	0	0	0	0	0	0	0	0	0	0	0	5	0	0	0	0	0	0	0	0	0
1	0	left	Bed nuclei of the stria terminalis, anterior division, rhomboid nucleus	0	0	0	630	BSTrh-L	622	8	18779	0	0	0	0	0	0	0	0	0	0	0	0	0	0	0	0	0	5	0	0	0	0	0	0	0	0	0
1	0	left	Bed nuclei of the stria terminalis, anterior division, ventral nucleus	0	0	0	631	BSTv-L	622	8	18779	0	0	0	0	0	0	0	0	0	0	0	0	0	0	0	0	0	5	0	0	0	0	0	0	0	0	0
1	0	left	Bed nuclei of the stria terminalis, posterior division	0	0	0	632	BSTp-L	621	7	18779	0	0	0	0	0	0	0	0	0	0	0	0	0	0	0	0	0	5	0	0	0	0	0	0	0	0	0
1	0	left	Bed nuclei of the stria terminalis, posterior division, dorsal nucleus	0	0	0	633	BSTd-L	632	8	18779	0	0	0	0	0	0	0	0	0	0	0	0	0	0	0	0	0	5	0	0	0	0	0	0	0	0	0
1	0	left	Bed nuclei of the stria terminalis, posterior division, principal nucleus	0	0	0	634	BSTpr-L	632	8	18779	0	0	0	0	0	0	0	0	0	0	0	0	0	0	0	0	0	5	0	0	0	0	0	0	0	0	0
1	0	left	Bed nuclei of the stria terminalis, posterior division, interfascicular nucleus	0	0	0	635	BSTif-L	632	8	18779	0	0	0	0	0	0	0	0	0	0	0	0	0	0	0	0	0	5	0	0	0	0	0	0	0	0	0
1	0	left	Bed nuclei of the stria terminalis, posterior division, transverse nucleus	0	0	0	636	BSTtr-L	632	8	18779	0	0	0	0	0	0	0	0	0	0	0	0	0	0	0	0	0	5	0	0	0	0	0	0	0	0	0
1	0	left	Bed nuclei of the stria terminalis, posterior division, strial extension	0	0	0	637	BSTse-L	632	8	18779	0	0	0	0	0	0	0	0	0	0	0	0	0	0	0	0	0	5	0	0	0	0	0	0	0	0	0
1	0	left	Bed nucleus of the anterior commissure	0	0	0	638	BAC-L	620	6	18779	0	0	0	0	0	0	0	0	0	0	0	0	0	0	0	0	0	5	0	0	0	0	0	0	0	0	0
1	0	left	Brain stem	0	0	0	639	BS-L	1	2	18779	0	0	0	0	0	0	0	0	0	0	0	0	0	0	0	0	0	5	0	0	0	0	0	0	0	0	0
1	0	left	Interbrain	0	0	0	640	IB-L	639	3	18779	0	0	0	0	0	0	0	0	0	0	0	0	0	0	0	0	0	5	0	0	0	0	0	0	0	0	0
1	0	left	Thalamus, sensory-motor cortex related	0	0	0	642	DORsm-L	641	5	18779	0	0	0	0	0	0	0	0	0	0	0	0	0	0	0	0	0	5	0	0	0	0	0	0	0	0	0
1	0	left	Ventral group of the dorsal thalamus	0	0	0	643	VENT-L	642	6	18779	0	0	0	0	0	0	0	0	0	0	0	0	0	0	0	0	0	5	0	0	0	0	0	0	0	0	0
1	0	left	Ventral posterior complex of the thalamus	0	0	0	646	VP-L	643	7	18779	0	0	0	0	0	0	0	0	0	0	0	0	0	0	0	0	0	5	0	0	0	0	0	0	0	0	0
1	0	left	Ventral posterolateral nucleus of the thalamus, parvicellular part	0	0	0	648	VPLpc-L	646	8	18779	0	0	0	0	0	0	0	0	0	0	0	0	0	0	0	0	0	5	0	0	0	0	0	0	0	0	0
1	0	left	Subparafascicular nucleus	0	0	0	652	SPF-L	642	6	18779	0	0	0	0	0	0	0	0	0	0	0	0	0	0	0	0	0	5	0	0	0	0	0	0	0	0	0
1	0	left	Subparafascicular nucleus, magnocellular part	0	0	0	653	SPFm-L	652	7	18779	0	0	0	0	0	0	0	0	0	0	0	0	0	0	0	0	0	5	0	0	0	0	0	0	0	0	0
1	0	left	Subparafascicular nucleus, parvicellular part	0	0	0	654	SPFp-L	652	7	18779	0	0	0	0	0	0	0	0	0	0	0	0	0	0	0	0	0	5	0	0	0	0	0	0	0	0	0
1	0	left	Peripeduncular nucleus	0	0	0	656	PP-L	642	6	18779	0	0	0	0	0	0	0	0	0	0	0	0	0	0	0	0	0	5	0	0	0	0	0	0	0	0	0
1	0	left	Geniculate group, dorsal thalamus	0	0	0	657	GENd-L	642	6	18779	0	0	0	0	0	0	0	0	0	0	0	0	0	0	0	0	0	5	0	0	0	0	0	0	0	0	0
1	0	left	Medial geniculate complex	0	0	0	658	MG-L	657	7	18779	0	0	0	0	0	0	0	0	0	0	0	0	0	0	0	0	0	5	0	0	0	0	0	0	0	0	0
1	0	left	Medial geniculate complex, dorsal part	0	0	0	659	MGd-L	658	8	18779	0	0	0	0	0	0	0	0	0	0	0	0	0	0	0	0	0	5	0	0	0	0	0	0	0	0	0
1	0	left	Medial geniculate complex, ventral part	0	0	0	660	MGv-L	658	8	18779	0	0	0	0	0	0	0	0	0	0	0	0	0	0	0	0	0	5	0	0	0	0	0	0	0	0	0
1	0	left	Medial geniculate complex, medial part	0	0	0	661	MGm-L	658	8	18779	0	0	0	0	0	0	0	0	0	0	0	0	0	0	0	0	0	5	0	0	0	0	0	0	0	0	0
1	0	left	Dorsal part of the lateral geniculate complex	0	0	0	662	LGd-L	657	7	18779	0	0	0	0	0	0	0	0	0	0	0	0	0	0	0	0	0	5	0	0	0	0	0	0	0	0	0
1	0	left	Dorsal part of the lateral geniculate complex, shell	0	0	0	663	LGd-sh-L	662	8	18779	0	0	0	0	0	0	0	0	0	0	0	0	0	0	0	0	0	5	0	0	0	0	0	0	0	0	0
1	0	left	Dorsal part of the lateral geniculate complex, core	0	0	0	664	LGd-co-L	662	8	18779	0	0	0	0	0	0	0	0	0	0	0	0	0	0	0	0	0	5	0	0	0	0	0	0	0	0	0
1	0	left	Dorsal part of the lateral geniculate complex, ipsilateral zone	0	0	0	665	LGd-ip-L	662	8	18779	0	0	0	0	0	0	0	0	0	0	0	0	0	0	0	0	0	5	0	0	0	0	0	0	0	0	0
1	0	left	Thalamus, polymodal association cortex related	0	0	0	666	DORpm-L	641	5	18779	0	0	0	0	0	0	0	0	0	0	0	0	0	0	0	0	0	5	0	0	0	0	0	0	0	0	0
1	0	left	Lateral group of the dorsal thalamus	0	0	0	667	LAT-L	666	6	18779	0	0	0	0	0	0	0	0	0	0	0	0	0	0	0	0	0	5	0	0	0	0	0	0	0	0	0
1	0	left	Lateral posterior nucleus of the thalamus	0	0	0	668	LP-L	667	7	18779	0	0	0	0	0	0	0	0	0	0	0	0	0	0	0	0	0	5	0	0	0	0	0	0	0	0	0
1	0	left	Suprageniculate nucleus	0	0	0	671	SGN-L	667	7	18779	0	0	0	0	0	0	0	0	0	0	0	0	0	0	0	0	0	5	0	0	0	0	0	0	0	0	0
1	0	left	Retroethmoid nucleus	0	0	0	673	REth-L	667	7	18779	0	0	0	0	0	0	0	0	0	0	0	0	0	0	0	0	0	5	0	0	0	0	0	0	0	0	0
1	0	left	Anterior group of the dorsal thalamus	0	0	0	674	ATN-L	666	6	18779	0	0	0	0	0	0	0	0	0	0	0	0	0	0	0	0	0	5	0	0	0	0	0	0	0	0	0
1	0	left	Anteroventral nucleus of thalamus	0	0	0	675	AV-L	674	7	18779	0	0	0	0	0	0	0	0	0	0	0	0	0	0	0	0	0	5	0	0	0	0	0	0	0	0	0
1	0	left	Anteromedial nucleus	0	0	0	676	AM-L	674	7	18779	0	0	0	0	0	0	0	0	0	0	0	0	0	0	0	0	0	5	0	0	0	0	0	0	0	0	0
1	0	left	Anteromedial nucleus, ventral part	0	0	0	678	AMv-L	676	8	18779	0	0	0	0	0	0	0	0	0	0	0	0	0	0	0	0	0	5	0	0	0	0	0	0	0	0	0
1	0	left	Anterodorsal nucleus	0	0	0	679	AD-L	674	7	18779	0	0	0	0	0	0	0	0	0	0	0	0	0	0	0	0	0	5	0	0	0	0	0	0	0	0	0
1	0	left	Interanterodorsal nucleus of the thalamus	0	0	0	681	IAD-L	674	7	18779	0	0	0	0	0	0	0	0	0	0	0	0	0	0	0	0	0	5	0	0	0	0	0	0	0	0	0
1	0	left	Lateral dorsal nucleus of thalamus	0	0	0	682	LD-L	674	7	18779	0	0	0	0	0	0	0	0	0	0	0	0	0	0	0	0	0	5	0	0	0	0	0	0	0	0	0
1	0	left	Medial group of the dorsal thalamus	0	0	0	683	MED-L	666	6	18779	0	0	0	0	0	0	0	0	0	0	0	0	0	0	0	0	0	5	0	0	0	0	0	0	0	0	0
1	0	left	Mediodorsal nucleus of the thalamus, central part	0	0	0	686	MDc-L	685	8	18779	0	0	0	0	0	0	0	0	0	0	0	0	0	0	0	0	0	5	0	0	0	0	0	0	0	0	0
1	0	left	Mediodorsal nucleus of the thalamus, lateral part	0	0	0	687	MDl-L	685	8	18779	0	0	0	0	0	0	0	0	0	0	0	0	0	0	0	0	0	5	0	0	0	0	0	0	0	0	0
1	0	left	Mediodorsal nucleus of the thalamus, medial part	0	0	0	688	MDm-L	685	8	18779	0	0	0	0	0	0	0	0	0	0	0	0	0	0	0	0	0	5	0	0	0	0	0	0	0	0	0
1	0	left	Midline group of the dorsal thalamus	0	0	0	691	MTN-L	666	6	18779	0	0	0	0	0	0	0	0	0	0	0	0	0	0	0	0	0	5	0	0	0	0	0	0	0	0	0
1	0	left	Parataenial nucleus	0	0	0	693	PT-L	691	7	18779	0	0	0	0	0	0	0	0	0	0	0	0	0	0	0	0	0	5	0	0	0	0	0	0	0	0	0
1	0	left	Xiphoid thalamic nucleus	0	0	0	695	Xi-L	691	7	18779	0	0	0	0	0	0.2	531.6	0.0752446	1.51388994020135e-05	0	0	0	0	0.447213595499958	1188.69373683889	0.168252040539781	3.3851608167433e-05	5	0.223606797749979	-0.420831999101882	0.820831999101882	0.223606797749979	-0.545587399101882	0.696076599101882	0.223606797749979	-0.62081686020248	0.620847138001284
1	0	left	Intralaminar nuclei of the dorsal thalamus	0	0	0	696	ILM-L	666	6	18779	0	0	0	0	0	0	0	0	0	0	0	0	0	0	0	0	0	5	0	0	0	0	0	0	0	0	0
1	0	left	Rhomboid nucleus	0	0	0	697	RH-L	696	7	18779	0	0	0	0	0	0	0	0	0	0	0	0	0	0	0	0	0	5	0	0	0	0	0	0	0	0	0
1	0	left	Central lateral nucleus of the thalamus	0	0	0	700	CL-L	696	7	18779	0	0	0	0	0	0	0	0	0	0	0	0	0	0	0	0	0	5	0	0	0	0	0	0	0	0	0
1	0	left	Posterior intralaminar thalamic nucleus	0	0	0	702	PIL-L	696	7	18779	0	0	0	0	0	0	0	0	0	0	0	0	0	0	0	0	0	5	0	0	0	0	0	0	0	0	0
1	0	left	Reticular nucleus of the thalamus	0	0	0	703	RT-L	666	6	18779	0	0	0	0	0	0.4	18521.6	0.0086384	3.00315589526371e-05	0	0	0	0	0.547722557505166	25361.7453027192	0.0118286163518816	4.12724400697672e-05	5	0.273861278752583	-0.360360806895818	1.16036080689582	0.273861278752583	-0.751722406895818	0.768999206895818	0.273861278752583	-0.760330775336865	0.76039083845477
1	0	left	Geniculate group, ventral thalamus	0	0	0	704	GENv-L	666	6	18779	0	0	0	0	0	0	0	0	0	0	0	0	0	0	0	0	0	5	0	0	0	0	0	0	0	0	0
1	0	left	Intergeniculate leaflet of the lateral geniculate complex	0	0	0	705	IGL-L	704	7	18779	0	0	0	0	0	0	0	0	0	0	0	0	0	0	0	0	0	5	0	0	0	0	0	0	0	0	0
1	0	left	Intermediate geniculate nucleus	0	0	0	706	IntG-L	704	7	18779	0	0	0	0	0	0	0	0	0	0	0	0	0	0	0	0	0	5	0	0	0	0	0	0	0	0	0
1	0	left	Ventral part of the lateral geniculate complex	0	0	0	707	LGv-L	704	7	18779	0	0	0	0	0	0	0	0	0	0	0	0	0	0	0	0	0	5	0	0	0	0	0	0	0	0	0
1	0	left	Ventral part of the lateral geniculate complex, lateral zone	0	0	0	708	LGvl-L	707	8	18779	0	0	0	0	0	0	0	0	0	0	0	0	0	0	0	0	0	5	0	0	0	0	0	0	0	0	0
1	0	left	Ventral part of the lateral geniculate complex, medial zone	0	0	0	709	LGvm-L	707	8	18779	0	0	0	0	0	0	0	0	0	0	0	0	0	0	0	0	0	5	0	0	0	0	0	0	0	0	0
1	0	left	Subgeniculate nucleus	0	0	0	710	SubG-L	704	7	18779	0	0	0	0	0	0	0	0	0	0	0	0	0	0	0	0	0	5	0	0	0	0	0	0	0	0	0
1	0	left	Epithalamus	0	0	0	711	EPI-L	666	6	18779	0	0	0	0	0	0	0	0	0	0	0	0	0	0	0	0	0	5	0	0	0	0	0	0	0	0	0
1	0	left	Medial habenula	0	0	0	712	MH-L	711	7	18779	0	0	0	0	0	0	0	0	0	0	0	0	0	0	0	0	0	5	0	0	0	0	0	0	0	0	0
1	0	left	Lateral habenula	0	0	0	713	LH-L	711	7	18779	0	0	0	0	0	0	0	0	0	0	0	0	0	0	0	0	0	5	0	0	0	0	0	0	0	0	0
1	0	left	Pineal body	0	0	0	714	PIN-L	711	7	18779	0	0	0	0	0	0	0	0	0	0	0	0	0	0	0	0	0	5	0	0	0	0	0	0	0	0	0
1	0	left	Periventricular zone	0	0	0	716	PVZ-L	715	5	18779	0	0	0	0	0	0	0	0	0	0	0	0	0	0	0	0	0	5	0	0	0	0	0	0	0	0	0
1	0	left	Supraoptic nucleus	0	0	0	717	SO-L	716	6	18779	0	0	0	0	0	0.2	297.6	0.1344086	1.6010246557797e-05	0	0	0	0	0.447213595499958	665.453830103937	0.300546766360578	3.57999996397661e-05	5	0.223606797749979	-0.420831999101882	0.820831999101882	0.223606797749979	-0.486423399101882	0.755240599101882	0.223606797749979	-0.620815988855324	0.62084800934844
1	0	left	Accessory supraoptic group	0	0	0	718	ASO-L	716	6	18779	0	0	0	0	0	0	0	0	0	0	0	0	0	0	0	0	0	5	0	0	0	0	0	0	0	0	0
1	0	left	Nucleus circularis	0	0	0	719	NC-L	718	7	18779	0	0	0	0	0	0	0	0	0	0	0	0	0	0	0	0	0	5	0	0	0	0	0	0	0	0	0
1	0	left	Paraventricular hypothalamic nucleus	0	0	0	720	PVH-L	716	6	18779	0	0	0	0	0	0	0	0	0	0	0	0	0	0	0	0	0	5	0	0	0	0	0	0	0	0	0
1	0	left	Paraventricular hypothalamic nucleus, magnocellular division	0	0	0	721	PVHm-L	720	7	18779	0	0	0	0	0	0	0	0	0	0	0	0	0	0	0	0	0	5	0	0	0	0	0	0	0	0	0
1	0	left	Paraventricular hypothalamic nucleus, magnocellular division, anterior magnocellular part	0	0	0	722	PVHam-L	721	8	18779	0	0	0	0	0	0	0	0	0	0	0	0	0	0	0	0	0	5	0	0	0	0	0	0	0	0	0
1	0	left	Paraventricular hypothalamic nucleus, magnocellular division, medial magnocellular part	0	0	0	723	PVHmm-L	721	8	18779	0	0	0	0	0	0	0	0	0	0	0	0	0	0	0	0	0	5	0	0	0	0	0	0	0	0	0
1	0	left	Paraventricular hypothalamic nucleus, magnocellular division, posterior magnocellular part	0	0	0	724	PVHpm-L	721	8	18779	0	0	0	0	0	0	0	0	0	0	0	0	0	0	0	0	0	5	0	0	0	0	0	0	0	0	0
1	0	left	Paraventricular hypothalamic nucleus, magnocellular division, posterior magnocellular part, lateral zone	0	0	0	725	PVHpml-L	724	9	18779	0	0	0	0	0	0	0	0	0	0	0	0	0	0	0	0	0	5	0	0	0	0	0	0	0	0	0
1	0	left	Paraventricular hypothalamic nucleus, magnocellular division, posterior magnocellular part, medial zone	0	0	0	726	PVHpmm-L	724	9	18779	0	0	0	0	0	0	0	0	0	0	0	0	0	0	0	0	0	5	0	0	0	0	0	0	0	0	0
1	0	left	Paraventricular hypothalamic nucleus, parvicellular division	0	0	0	727	PVHp-L	720	7	18779	0	0	0	0	0	0	0	0	0	0	0	0	0	0	0	0	0	5	0	0	0	0	0	0	0	0	0
1	0	left	Paraventricular hypothalamic nucleus, parvicellular division, anterior parvicellular part	0	0	0	728	PVHap-L	727	8	18779	0	0	0	0	0	0	0	0	0	0	0	0	0	0	0	0	0	5	0	0	0	0	0	0	0	0	0
1	0	left	Paraventricular hypothalamic nucleus, parvicellular division, medial parvicellular part, dorsal zone	0	0	0	729	PVHmpd-L	727	8	18779	0	0	0	0	0	0	0	0	0	0	0	0	0	0	0	0	0	5	0	0	0	0	0	0	0	0	0
1	0	left	Paraventricular hypothalamic nucleus, parvicellular division, periventricular part	0	0	0	730	PVHpv-L	727	8	18779	0	0	0	0	0	0	0	0	0	0	0	0	0	0	0	0	0	5	0	0	0	0	0	0	0	0	0
1	0	left	Periventricular hypothalamic nucleus, anterior part	0	0	0	731	PVa-L	716	6	18779	0	0	0	0	0	0	0	0	0	0	0	0	0	0	0	0	0	5	0	0	0	0	0	0	0	0	0
1	0	left	Periventricular hypothalamic nucleus, intermediate part	0	0	0	732	PVi-L	716	6	18779	0	0	0	0	0	0.2	1237	0.0323362	1.51388994020135e-05	0	0	0	0	0.447213595499958	2766.01608816724	0.0723059413340287	3.3851608167433e-05	5	0.223606797749979	-0.420831999101882	0.820831999101882	0.223606797749979	-0.588495799101882	0.653168199101882	0.223606797749979	-0.62081686020248	0.620847138001284
1	0	left	Arcuate hypothalamic nucleus	0	0	0	733	ARH-L	716	6	18779	0	0	0	0	0	0.2	1816.4	0.0220216	1.40213123948402e-05	0	0	0	0	0.447213595499958	4061.59387433062	0.0492417945733094	3.1352607648623e-05	5	0.223606797749979	-0.420831999101882	0.820831999101882	0.223606797749979	-0.598810399101882	0.642853599101882	0.223606797749979	-0.620817977789487	0.620846020414277
1	0	left	Periventricular region	0	0	0	734	PVR-L	715	5	18779	0	0	0	0	0	0	0	0	0	0	0	0	0	0	0	0	0	5	0	0	0	0	0	0	0	0	0
1	0	left	Anterodorsal preoptic nucleus	0	0	0	735	ADP-L	734	6	18779	0	0	0	0	0	0	0	0	0	0	0	0	0	0	0	0	0	5	0	0	0	0	0	0	0	0	0
1	0	left	Anterior hypothalamic area	0	0	0	736	AHA-L	734	6	18779	0	0	0	0	0	0	0	0	0	0	0	0	0	0	0	0	0	5	0	0	0	0	0	0	0	0	0
1	0	left	Anteroventral preoptic nucleus	0	0	0	737	AVP-L	734	6	18779	0	0	0	0	0	0.4	1175.6	0.1361008	2.50334813874834e-05	0	0	0	0	0.547722557505166	1609.75659650768	0.186363695636248	3.64358789139926e-05	5	0.273861278752583	-0.360360806895818	1.16036080689582	0.273861278752583	-0.624260006895818	0.896461606895818	0.273861278752583	-0.76033577341443	0.760385840377205
1	0	left	Anteroventral periventricular nucleus	0	0	0	738	AVPV-L	734	6	18779	0	0	0	0	0	0	0	0	0	0	0	0	0	0	0	0	0	5	0	0	0	0	0	0	0	0	0
1	0	left	Dorsomedial nucleus of the hypothalamus	0	0	0	739	DMH-L	734	6	18779	0	0	0	0	0	0.2	2382.4	0.0167898	1.40213123948402e-05	0	0	0	0	0.447213595499958	5327.2083495955	0.037543134128626	3.1352607648623e-05	5	0.223606797749979	-0.420831999101882	0.820831999101882	0.223606797749979	-0.604042199101882	0.637621799101882	0.223606797749979	-0.620817977789487	0.620846020414277
1	0	left	Dorsomedial nucleus of the hypothalamus, anterior part	0	0	0	740	DMHa-L	739	7	18779	0	0	0	0	0	0	0	0	0	0	0	0	0	0	0	0	0	5	0	0	0	0	0	0	0	0	0
1	0	left	Dorsomedial nucleus of the hypothalamus, posterior part	0	0	0	741	DMHp-L	739	7	18779	0	0	0	0	0	0	0	0	0	0	0	0	0	0	0	0	0	5	0	0	0	0	0	0	0	0	0
1	0	left	Dorsomedial nucleus of the hypothalamus, ventral part	0	0	0	742	DMHv-L	739	7	18779	0	0	0	0	0	0	0	0	0	0	0	0	0	0	0	0	0	5	0	0	0	0	0	0	0	0	0
1	0	left	Median preoptic nucleus	0	0	0	743	MEPO-L	734	6	18779	0	0	0	0	0	0	0	0	0	0	0	0	0	0	0	0	0	5	0	0	0	0	0	0	0	0	0
1	0	left	Medial preoptic area	0	0	0	744	MPO-L	734	6	18779	0	0	0	0	0	0.8	10707.6	0.044828	4.91956156191833e-05	1	17846	0.056035	7.56944970100674e-05	0.836660026534076	9774.65676123719	0.0468822445868369	4.52180562581416e-05	5	0.418330013267038	-0.361470317692595	1.9614703176926	0.418330013267038	-1.1166423176926	1.2062983176926	0.418330013267038	-1.16142112207698	1.16151951330821
1	0	left	Vascular organ of the lamina terminalis	0	0	0	745	OV-L	734	6	18779	0	0	0	0	0	0	0	0	0	0	0	0	0	0	0	0	0	5	0	0	0	0	0	0	0	0	0
1	0	left	Posterodorsal preoptic nucleus	0	0	0	746	PD-L	734	6	18779	0	0	0	0	0	0	0	0	0	0	0	0	0	0	0	0	0	5	0	0	0	0	0	0	0	0	0
1	0	left	Parastrial nucleus	0	0	0	747	PS-L	734	6	18779	0	0	0	0	0	0	0	0	0	0	0	0	0	0	0	0	0	5	0	0	0	0	0	0	0	0	0
1	0	left	Suprachiasmatic preoptic nucleus	0	0	0	748	PSCH-L	734	6	18779	0	0	0	0	0	0	0	0	0	0	0	0	0	0	0	0	0	5	0	0	0	0	0	0	0	0	0
1	0	left	Periventricular hypothalamic nucleus, posterior part	0	0	0	749	PVp-L	734	6	18779	0	0	0	0	0	0	0	0	0	0	0	0	0	0	0	0	0	5	0	0	0	0	0	0	0	0	0
1	0	left	Periventricular hypothalamic nucleus, preoptic part	0	0	0	750	PVpo-L	734	6	18779	0	0	0	0	0	0	0	0	0	0	0	0	0	0	0	0	0	5	0	0	0	0	0	0	0	0	0
1	0	left	Subparaventricular zone	0	0	0	751	SBPV-L	734	6	18779	0	0	0	0	0	0	0	0	0	0	0	0	0	0	0	0	0	5	0	0	0	0	0	0	0	0	0
1	0	left	Suprachiasmatic nucleus	0	0	0	752	SCH-L	734	6	18779	0	0	0	0	0	0	0	0	0	0	0	0	0	0	0	0	0	5	0	0	0	0	0	0	0	0	0
1	0	left	Subfornical organ	0	0	0	753	SFO-L	734	6	18779	0	0	0	0	0	0	0	0	0	0	0	0	0	0	0	0	0	5	0	0	0	0	0	0	0	0	0
1	0	left	Ventromedial preoptic nucleus	0	0	0	754	VMPO-L	734	6	18779	0	0	0	0	0	0	0	0	0	0	0	0	0	0	0	0	0	5	0	0	0	0	0	0	0	0	0
1	0	left	Ventrolateral preoptic nucleus	0	0	0	755	VLPO-L	734	6	18779	0	0	0	0	0	0	0	0	0	0	0	0	0	0	0	0	0	5	0	0	0	0	0	0	0	0	0
1	0	left	Hypothalamic medial zone	0	0	0	756	MEZ-L	715	5	18779	0	0	0	0	0	0	0	0	0	0	0	0	0	0	0	0	0	5	0	0	0	0	0	0	0	0	0
1	0	left	Anterior hypothalamic nucleus	0	0	0	757	AHN-L	756	6	18779	0	0	0	0	0	0	0	0	0	0	0	0	0	0	0	0	0	5	0	0	0	0	0	0	0	0	0
1	0	left	Anterior hypothalamic nucleus, anterior part	0	0	0	758	AHNa-L	757	7	18779	0	0	0	0	0	0	0	0	0	0	0	0	0	0	0	0	0	5	0	0	0	0	0	0	0	0	0
1	0	left	Anterior hypothalamic nucleus, central part	0	0	0	759	AHNc-L	757	7	18779	0	0	0	0	0	0	0	0	0	0	0	0	0	0	0	0	0	5	0	0	0	0	0	0	0	0	0
1	0	left	Anterior hypothalamic nucleus, dorsal part	0	0	0	760	AHNd-L	757	7	18779	0	0	0	0	0	0	0	0	0	0	0	0	0	0	0	0	0	5	0	0	0	0	0	0	0	0	0
1	0	left	Anterior hypothalamic nucleus, posterior part	0	0	0	761	AHNp-L	757	7	18779	0	0	0	0	0	0	0	0	0	0	0	0	0	0	0	0	0	5	0	0	0	0	0	0	0	0	0
1	0	left	Mammillary body	0	0	0	762	MBO-L	756	6	18779	0	0	0	0	0	0	0	0	0	0	0	0	0	0	0	0	0	5	0	0	0	0	0	0	0	0	0
1	0	left	Lateral mammillary nucleus	0	0	0	763	LM-L	762	7	18779	0	0	0	0	0	0	0	0	0	0	0	0	0	0	0	0	0	5	0	0	0	0	0	0	0	0	0
1	0	left	Medial mammillary nucleus	0	0	0	764	MM-L	762	7	18779	0	0	0	0	0	0	0	0	0	0	0	0	0	0	0	0	0	5	0	0	0	0	0	0	0	0	0
1	0	left	Medial mammillary nucleus, median part	0	0	0	765	MMme-L	764	8	18779	0	0	0	0	0	0	0	0	0	0	0	0	0	0	0	0	0	5	0	0	0	0	0	0	0	0	0
1	0	left	Medial mammillary nucleus, lateral part	0	0	0	766	MMl-L	764	8	18779	0	0	0	0	0	0	0	0	0	0	0	0	0	0	0	0	0	5	0	0	0	0	0	0	0	0	0
1	0	left	Medial mammillary nucleus, medial part	0	0	0	767	MMm-L	764	8	18779	0	0	0	0	0	0	0	0	0	0	0	0	0	0	0	0	0	5	0	0	0	0	0	0	0	0	0
1	0	left	Medial mammillary nucleus, posterior part	0	0	0	768	MMp-L	764	8	18779	0	0	0	0	0	0	0	0	0	0	0	0	0	0	0	0	0	5	0	0	0	0	0	0	0	0	0
1	0	left	Medial mammillary nucleus, dorsal part	0	0	0	769	MMd-L	764	8	18779	0	0	0	0	0	0	0	0	0	0	0	0	0	0	0	0	0	5	0	0	0	0	0	0	0	0	0
1	0	left	Supramammillary nucleus	0	0	0	770	SUM-L	762	7	18779	0	0	0	0	0	0.8	4864.8	0.098668	5.50650403401206e-05	1	8108	0.123335	4.51161741484322e-05	0.836660026534076	4440.93449625189	0.10318946437258	6.59969797556745e-05	5	0.418330013267038	-0.361470317692595	1.9614703176926	0.418330013267038	-1.0628023176926	1.2601383176926	0.418330013267038	-1.16141525265225	1.16152538273294
1	0	left	Supramammillary nucleus, lateral part	0	0	0	771	SUMl-L	770	8	18779	0	0	0	0	0	0	0	0	0	0	0	0	0	0	0	0	0	5	0	0	0	0	0	0	0	0	0
1	0	left	Supramammillary nucleus, medial part	0	0	0	772	SUMm-L	770	8	18779	0	0	0	0	0	0	0	0	0	0	0	0	0	0	0	0	0	5	0	0	0	0	0	0	0	0	0
1	0	left	Tuberomammillary nucleus	0	0	0	773	TM-L	762	7	18779	0	0	0	0	0	0	0	0	0	0	0	0	0	0	0	0	0	5	0	0	0	0	0	0	0	0	0
1	0	left	Tuberomammillary nucleus, dorsal part	0	0	0	774	TMd-L	773	8	18779	0	0	0	0	0	0	0	0	0	0	0	0	0	0	0	0	0	5	0	0	0	0	0	0	0	0	0
1	0	left	Tuberomammillary nucleus, ventral part	0	0	0	775	TMv-L	773	8	18779	0	0	0	0	0	0.4	693.6	0.1153402	3.02777988040269e-05	0	0	0	0	0.894427190999916	1550.93674919385	0.257908527738421	6.77032163348661e-05	5	0.447213595499958	-0.841663998203764	1.64166399820376	0.447213595499958	-1.12632379820376	1.35700419820376	0.447213595499958	-1.24163372040496	1.24169427600257
1	0	left	Medial preoptic nucleus	0	0	0	776	MPN-L	756	6	18779	0	0	0	0	0	0	0	0	0	0	0	0	0	0	0	0	0	5	0	0	0	0	0	0	0	0	0
1	0	left	Medial preoptic nucleus, central part	0	0	0	777	MPNc-L	776	7	18779	0	0	0	0	0	0	0	0	0	0	0	0	0	0	0	0	0	5	0	0	0	0	0	0	0	0	0
1	0	left	Medial preoptic nucleus, lateral part	0	0	0	778	MPNl-L	776	7	18779	0	0	0	0	0	0	0	0	0	0	0	0	0	0	0	0	0	5	0	0	0	0	0	0	0	0	0
1	0	left	Medial preoptic nucleus, medial part	0	0	0	779	MPNm-L	776	7	18779	0	0	0	0	0	0	0	0	0	0	0	0	0	0	0	0	0	5	0	0	0	0	0	0	0	0	0
1	0	left	Dorsal premammillary nucleus	0	0	0	780	PMd-L	756	6	18779	0	0	0	0	0	0.2	843	0.0474496	1.51388994020135e-05	0	0	0	0	0.447213595499958	1885.00530503232	0.106100531105174	3.3851608167433e-05	5	0.223606797749979	-0.420831999101882	0.820831999101882	0.223606797749979	-0.573382399101882	0.668281599101882	0.223606797749979	-0.62081686020248	0.620847138001284
1	0	left	Ventral premammillary nucleus	0	0	0	781	PMv-L	756	6	18779	0	0	0	0	0	0.2	1253.2	0.0319182	9.02323482968644e-06	0	0	0	0	0.447213595499958	2802.24038940274	0.0713712649194338	2.01765664561226e-05	5	0.223606797749979	-0.420831999101882	0.820831999101882	0.223606797749979	-0.588913799101882	0.652750199101882	0.223606797749979	-0.620822975867052	0.620841022336712
1	0	left	Paraventricular hypothalamic nucleus, descending division	0	0	0	782	PVHd-L	756	6	18779	0	0	0	0	0	0.6	1672.8	0.143472	4.40528713474773e-05	0	0	0	0	0.894427190999916	2290.5757354866	0.2138754299119	6.39621814602566e-05	5	0.447213595499958	-0.641663998203764	1.84166399820376	0.447213595499958	-1.09819199820376	1.38513599820376	0.447213595499958	-1.24161994533242	1.24170805107511
1	0	left	Paraventricular hypothalamic nucleus, descending division, dorsal parvicellular part	0	0	0	783	PVHdp-L	782	7	18779	0	0	0	0	0	0	0	0	0	0	0	0	0	0	0	0	0	5	0	0	0	0	0	0	0	0	0
1	0	left	Paraventricular hypothalamic nucleus, descending division, forniceal part	0	0	0	784	PVHf-L	782	7	18779	0	0	0	0	0	0	0	0	0	0	0	0	0	0	0	0	0	5	0	0	0	0	0	0	0	0	0
1	0	left	Paraventricular hypothalamic nucleus, descending division, lateral parvicellular part	0	0	0	785	PVHlp-L	782	7	18779	0	0	0	0	0	0	0	0	0	0	0	0	0	0	0	0	0	5	0	0	0	0	0	0	0	0	0
1	0	left	Paraventricular hypothalamic nucleus, descending division, medial parvicellular part, ventral zone	0	0	0	786	PVHmpv-L	782	7	18779	0	0	0	0	0	0	0	0	0	0	0	0	0	0	0	0	0	5	0	0	0	0	0	0	0	0	0
1	0	left	Ventromedial hypothalamic nucleus	0	0	0	787	VMH-L	756	6	18779	0	0	0	0	0	0.2	3511.2	0.0113922	1.40213123948402e-05	0	0	0	0	0.447213595499958	7851.28188259726	0.0254737336132731	3.1352607648623e-05	5	0.223606797749979	-0.420831999101882	0.820831999101882	0.223606797749979	-0.609439799101882	0.632224199101882	0.223606797749979	-0.620817977789487	0.620846020414277
1	0	left	Ventromedial hypothalamic nucleus, anterior part	0	0	0	788	VMHa-L	787	7	18779	0	0	0	0	0	0	0	0	0	0	0	0	0	0	0	0	0	5	0	0	0	0	0	0	0	0	0
1	0	left	Ventromedial hypothalamic nucleus, central part	0	0	0	789	VMHc-L	787	7	18779	0	0	0	0	0	0	0	0	0	0	0	0	0	0	0	0	0	5	0	0	0	0	0	0	0	0	0
1	0	left	Ventromedial hypothalamic nucleus, dorsomedial part	0	0	0	790	VMHdm-L	787	7	18779	0	0	0	0	0	0	0	0	0	0	0	0	0	0	0	0	0	5	0	0	0	0	0	0	0	0	0
1	0	left	Ventromedial hypothalamic nucleus, ventrolateral part	0	0	0	791	VMHvl-L	787	7	18779	0	0	0	0	0	0	0	0	0	0	0	0	0	0	0	0	0	5	0	0	0	0	0	0	0	0	0
1	0	left	Hypothalamic lateral zone	0	0	0	793	LZ-L	715	5	18779	0	0	0	0	0	0	0	0	0	0	0	0	0	0	0	0	0	5	0	0	0	0	0	0	0	0	0
1	0	left	Preparasubthalamic nucleus	0	0	0	796	PST-L	793	6	18779	0	0	0	0	0	0.2	82.6	0.4842616	1.51388994020135e-05	0	0	0	0	0.447213595499958	184.699214941483	1.08284185649281	3.3851608167433e-05	5	0.223606797749979	-0.420831999101882	0.820831999101882	0.223606797749979	-0.136570399101882	1.10509359910188	0.223606797749979	-0.62081686020248	0.620847138001284
1	0	left	Retrochiasmatic area	0	0	0	799	RCH-L	793	6	18779	0	0	0	0	0	0.2	946.4	0.0422654	1.51388994020135e-05	0	0	0	0	0.447213595499958	2116.2147339058	0.0945083074962196	3.3851608167433e-05	5	0.223606797749979	-0.420831999101882	0.820831999101882	0.223606797749979	-0.578566599101882	0.663097399101882	0.223606797749979	-0.62081686020248	0.620847138001284
1	0	left	Tuberal nucleus	0	0	0	801	TU-L	793	6	18779	0	0	0	0	0	0.4	6701.6	0.0238748	3.11491459598105e-05	0	0	0	0	0.547722557505166	9176.54372844155	0.0326919162898108	4.26805291629435e-05	5	0.273861278752583	-0.360360806895818	1.16036080689582	0.273861278752583	-0.736486006895818	0.784235606895818	0.273861278752583	-0.760329657749858	0.760391956041777
1	0	left	Dopaminergic A13 group	0	0	0	803	A13-L	802	7	18779	0	0	0	0	0	0	0	0	0	0	0	0	0	0	0	0	0	5	0	0	0	0	0	0	0	0	0
1	0	left	Fields of Forel	0	0	0	804	FF-L	802	7	18779	0	0	0	0	0	0	0	0	0	0	0	0	0	0	0	0	0	5	0	0	0	0	0	0	0	0	0
1	0	left	Median eminence	0	0	0	805	ME-L	715	5	18779	0	0	0	0	0	0	0	0	0	0	0	0	0	0	0	0	0	5	0	0	0	0	0	0	0	0	0
1	0	left	Midbrain, sensory related	0	0	0	807	MBsen-L	806	4	18779	0	0	0	0	0	0	0	0	0	0	0	0	0	0	0	0	0	5	0	0	0	0	0	0	0	0	0
1	0	left	Superior colliculus, sensory related	0	0	0	808	SCs-L	807	5	18779	0	0	0	0	0	0	0	0	0	0	0	0	0	0	0	0	0	5	0	0	0	0	0	0	0	0	0
1	0	left	Superior colliculus, optic layer	0	0	0	809	SCop-L	808	6	18779	0	0	0	0	0	0	0	0	0	0	0	0	0	0	0	0	0	5	0	0	0	0	0	0	0	0	0
1	0	left	Superior colliculus, superficial gray layer	0	0	0	810	SCsg-L	808	6	18779	0	0	0	0	0	0	0	0	0	0	0	0	0	0	0	0	0	5	0	0	0	0	0	0	0	0	0
1	0	left	Superior colliculus, zonal layer	0	0	0	811	SCzo-L	808	6	18779	0	0	0	0	0	0	0	0	0	0	0	0	0	0	0	0	0	5	0	0	0	0	0	0	0	0	0
1	0	left	Inferior colliculus	0	0	0	812	IC-L	807	5	18779	0	0	0	0	0	0	0	0	0	0	0	0	0	0	0	0	0	5	0	0	0	0	0	0	0	0	0
1	0	left	Inferior colliculus, central nucleus	0	0	0	813	ICc-L	812	6	18779	0	0	0	0	0	0	0	0	0	0	0	0	0	0	0	0	0	5	0	0	0	0	0	0	0	0	0
1	0	left	Inferior colliculus, dorsal nucleus	0	0	0	814	ICd-L	812	6	18779	0	0	0	0	0	0	0	0	0	0	0	0	0	0	0	0	0	5	0	0	0	0	0	0	0	0	0
1	0	left	Inferior colliculus, external nucleus	0	0	0	815	ICe-L	812	6	18779	0	0	0	0	0	0	0	0	0	0	0	0	0	0	0	0	0	5	0	0	0	0	0	0	0	0	0
1	0	left	Nucleus of the brachium of the inferior colliculus	0	0	0	816	NB-L	807	5	18779	0	0	0	0	0	0	0	0	0	0	0	0	0	0	0	0	0	5	0	0	0	0	0	0	0	0	0
1	0	left	Nucleus sagulum	0	0	0	817	SAG-L	807	5	18779	0	0	0	0	0	0	0	0	0	0	0	0	0	0	0	0	0	5	0	0	0	0	0	0	0	0	0
1	0	left	Parabigeminal nucleus	0	0	0	818	PBG-L	807	5	18779	0	0	0	0	0	0.2	286.8	0.13947	1.6010246557797e-05	0	0	0	0	0.447213595499958	641.30429594694	0.311864400821896	3.57999996397661e-05	5	0.223606797749979	-0.420831999101882	0.820831999101882	0.223606797749979	-0.481361999101882	0.760301999101882	0.223606797749979	-0.620815988855324	0.62084800934844
1	0	left	Midbrain trigeminal nucleus	0	0	0	819	MEV-L	807	5	18779	0	0	0	0	0	0	0	0	0	0	0	0	0	0	0	0	0	5	0	0	0	0	0	0	0	0	0
1	0	left	Subcommissural organ	0	0	0	820	SCO-L	807	5	18779	0	0	0	0	0	0	0	0	0	0	0	0	0	0	0	0	0	5	0	0	0	0	0	0	0	0	0
1	0	left	Midbrain, motor related	0	0	0	821	MBmot-L	806	4	18779	0	0	0	0	0	0	0	0	0	0	0	0	0	0	0	0	0	5	0	0	0	0	0	0	0	0	0
1	0	left	Substantia nigra, reticular part	0	0	0	822	SNr-L	821	5	18779	0	0	0	0	0	0.4	9907	0.008075	3.02777988040269e-05	0	0	0	0	0.894427190999916	22152.7254530904	0.0180562489183108	6.77032163348661e-05	5	0.447213595499958	-0.841663998203764	1.64166399820376	0.447213595499958	-1.23358899820376	1.24973899820376	0.447213595499958	-1.24163372040496	1.24169427600257
1	0	left	Ventral tegmental area	0	0	0	823	VTA-L	821	5	18779	0	0	0	0	0	0	0	0	0	0	0	0	0	0	0	0	0	5	0	0	0	0	0	0	0	0	0
1	0	left	Paranigral nucleus	0	0	0	824	PN-L	821	5	18779	0	0	0	0	0	0	0	0	0	0	0	0	0	0	0	0	0	5	0	0	0	0	0	0	0	0	0
1	0	left	Midbrain reticular nucleus, retrorubral area	0	0	0	825	RR-L	821	5	18779	0	0	0	0	0	0	0	0	0	0	0	0	0	0	0	0	0	5	0	0	0	0	0	0	0	0	0
1	0	left	Midbrain reticular nucleus, magnocellular part	0	0	0	827	MRNm-L	826	6	18779	0	0	0	0	0	0	0	0	0	0	0	0	0	0	0	0	0	5	0	0	0	0	0	0	0	0	0
1	0	left	Midbrain reticular nucleus, magnocellular part, general	0	0	0	828	MRNmg-L	826	6	18779	0	0	0	0	0	0	0	0	0	0	0	0	0	0	0	0	0	5	0	0	0	0	0	0	0	0	0
1	0	left	Midbrain reticular nucleus, parvicellular part	0	0	0	829	MRNp-L	826	6	18779	0	0	0	0	0	0	0	0	0	0	0	0	0	0	0	0	0	5	0	0	0	0	0	0	0	0	0
1	0	left	Superior colliculus, motor related	0	0	0	830	SCm-L	821	5	18779	0	0	0	0	0	0	0	0	0	0	0	0	0	0	0	0	0	5	0	0	0	0	0	0	0	0	0
1	0	left	Superior colliculus, motor related, deep gray layer	0	0	0	831	SCdg-L	830	6	18779	0	0	0	0	0	0	0	0	0	0	0	0	0	0	0	0	0	5	0	0	0	0	0	0	0	0	0
1	0	left	Superior colliculus, motor related, deep white layer	0	0	0	832	SCdw-L	830	6	18779	0	0	0	0	0	0	0	0	0	0	0	0	0	0	0	0	0	5	0	0	0	0	0	0	0	0	0
1	0	left	Superior colliculus, motor related, intermediate white layer	0	0	0	833	SCiw-L	830	6	18779	0	0	0	0	0	0	0	0	0	0	0	0	0	0	0	0	0	5	0	0	0	0	0	0	0	0	0
1	0	left	Superior colliculus, motor related, intermediate gray layer	0	0	0	834	SCig-L	830	6	18779	0	0	0	0	0	0.2	13009	0.0030748	9.02323482968644e-06	0	0	0	0	0.447213595499958	29089.0083192948	0.00687546181721635	2.01765664561226e-05	5	0.223606797749979	-0.420831999101882	0.820831999101882	0.223606797749979	-0.617757199101882	0.623906799101882	0.223606797749979	-0.620822975867052	0.620841022336712
1	0	left	Superior colliculus, motor related, intermediate gray layer, sublayer a	0	0	0	835	SCig-a-L	834	7	18779	0	0	0	0	0	0	0	0	0	0	0	0	0	0	0	0	0	5	0	0	0	0	0	0	0	0	0
1	0	left	Superior colliculus, motor related, intermediate gray layer, sublayer b	0	0	0	836	SCig-b-L	834	7	18779	0	0	0	0	0	0	0	0	0	0	0	0	0	0	0	0	0	5	0	0	0	0	0	0	0	0	0
1	0	left	Superior colliculus, motor related, intermediate gray layer, sublayer c	0	0	0	837	SCig-c-L	834	7	18779	0	0	0	0	0	0	0	0	0	0	0	0	0	0	0	0	0	5	0	0	0	0	0	0	0	0	0
1	0	left	Precommissural nucleus	0	0	0	839	PRC-L	838	6	18779	0	0	0	0	0	0	0	0	0	0	0	0	0	0	0	0	0	5	0	0	0	0	0	0	0	0	0
1	0	left	Interstitial nucleus of Cajal	0	0	0	840	INC-L	838	6	18779	0	0	0	0	0	0	0	0	0	0	0	0	0	0	0	0	0	5	0	0	0	0	0	0	0	0	0
1	0	left	Nucleus of Darkschewitsch	0	0	0	841	ND-L	838	6	18779	0	0	0	0	0	0	0	0	0	0	0	0	0	0	0	0	0	5	0	0	0	0	0	0	0	0	0
1	0	left	Supraoculomotor periaqueductal gray	0	0	0	842	Su3-L	838	6	18779	0	0	0	0	0	0	0	0	0	0	0	0	0	0	0	0	0	5	0	0	0	0	0	0	0	0	0
1	0	left	Pretectal region	0	0	0	843	PRT-L	821	5	18779	0	0	0	0	0	0	0	0	0	0	0	0	0	0	0	0	0	5	0	0	0	0	0	0	0	0	0
1	0	left	Medial pretectal area	0	0	0	845	MPT-L	843	6	18779	0	0	0	0	0	0	0	0	0	0	0	0	0	0	0	0	0	5	0	0	0	0	0	0	0	0	0
1	0	left	Nucleus of the optic tract	0	0	0	846	NOT-L	843	6	18779	0	0	0	0	0	0	0	0	0	0	0	0	0	0	0	0	0	5	0	0	0	0	0	0	0	0	0
1	0	left	Nucleus of the posterior commissure	0	0	0	847	NPC-L	843	6	18779	0	0	0	0	0	0	0	0	0	0	0	0	0	0	0	0	0	5	0	0	0	0	0	0	0	0	0
1	0	left	Olivary pretectal nucleus	0	0	0	848	OP-L	843	6	18779	0	0	0	0	0	0	0	0	0	0	0	0	0	0	0	0	0	5	0	0	0	0	0	0	0	0	0
1	0	left	Posterior pretectal nucleus	0	0	0	849	PPT-L	843	6	18779	0	0	0	0	0	0	0	0	0	0	0	0	0	0	0	0	0	5	0	0	0	0	0	0	0	0	0
1	0	left	Retroparafascicular nucleus	0	0	0	850	RPF-L	843	6	18779	0	0	0	0	0	0	0	0	0	0	0	0	0	0	0	0	0	5	0	0	0	0	0	0	0	0	0
1	0	left	Intercollicular nucleus	0	0	0	851	InCo-L	821	5	18779	0	0	0	0	0	0	0	0	0	0	0	0	0	0	0	0	0	5	0	0	0	0	0	0	0	0	0
1	0	left	Cuneiform nucleus	0	0	0	852	CUN-L	821	5	18779	0	0	0	0	0	0	0	0	0	0	0	0	0	0	0	0	0	5	0	0	0	0	0	0	0	0	0
1	0	left	Red nucleus	0	0	0	853	RN-L	821	5	18779	0	0	0	0	0	0	0	0	0	0	0	0	0	0	0	0	0	5	0	0	0	0	0	0	0	0	0
1	0	left	Oculomotor nucleus	0	0	0	854	III-L	821	5	18779	0	0	0	0	0	0	0	0	0	0	0	0	0	0	0	0	0	5	0	0	0	0	0	0	0	0	0
1	0	left	Medial accesory oculomotor nucleus	0	0	0	855	MA3-L	821	5	18779	0	0	0	0	0	0	0	0	0	0	0	0	0	0	0	0	0	5	0	0	0	0	0	0	0	0	0
1	0	left	Edinger-Westphal nucleus	0	0	0	856	EW-L	821	5	18779	0	0	0	0	0	0	0	0	0	0	0	0	0	0	0	0	0	5	0	0	0	0	0	0	0	0	0
1	0	left	Trochlear nucleus	0	0	0	857	IV-L	821	5	18779	0	0	0	0	0	0	0	0	0	0	0	0	0	0	0	0	0	5	0	0	0	0	0	0	0	0	0
1	0	left	Paratrochlear nucleus	0	0	0	858	Pa4-L	821	5	18779	0	0	0	0	0	0	0	0	0	0	0	0	0	0	0	0	0	5	0	0	0	0	0	0	0	0	0
1	0	left	Ventral tegmental nucleus	0	0	0	859	VTN-L	821	5	18779	0	0	0	0	0	0	0	0	0	0	0	0	0	0	0	0	0	5	0	0	0	0	0	0	0	0	0
1	0	left	Anterior tegmental nucleus	0	0	0	860	AT-L	821	5	18779	0	0	0	0	0	0	0	0	0	0	0	0	0	0	0	0	0	5	0	0	0	0	0	0	0	0	0
1	0	left	Lateral terminal nucleus of the accessory optic tract	0	0	0	861	LT-L	821	5	18779	0	0	0	0	0	0	0	0	0	0	0	0	0	0	0	0	0	5	0	0	0	0	0	0	0	0	0
1	0	left	Dorsal terminal nucleus of the accessory optic tract	0	0	0	862	DT-L	821	5	18779	0	0	0	0	0	0	0	0	0	0	0	0	0	0	0	0	0	5	0	0	0	0	0	0	0	0	0
1	0	left	Medial terminal nucleus of the accessory optic tract	0	0	0	863	MT-L	821	5	18779	0	0	0	0	0	0	0	0	0	0	0	0	0	0	0	0	0	5	0	0	0	0	0	0	0	0	0
1	0	left	Substantia nigra, lateral part	0	0	0	864	SNl-L	821	5	18779	0	0	0	0	0	0	0	0	0	0	0	0	0	0	0	0	0	5	0	0	0	0	0	0	0	0	0
1	0	left	Midbrain, behavioral state related	0	0	0	865	MBsta-L	806	4	18779	0	0	0	0	0	0	0	0	0	0	0	0	0	0	0	0	0	5	0	0	0	0	0	0	0	0	0
1	0	left	Substantia nigra, compact part	0	0	0	866	SNc-L	865	5	18779	0	0	0	0	0	0	0	0	0	0	0	0	0	0	0	0	0	5	0	0	0	0	0	0	0	0	0
1	0	left	Pedunculopontine nucleus	0	0	0	867	PPN-L	865	5	18779	0	0	0	0	0	0	0	0	0	0	0	0	0	0	0	0	0	5	0	0	0	0	0	0	0	0	0
1	0	left	Midbrain raphe nuclei	0	0	0	868	RAmb-L	865	5	18779	0	0	0	0	0	0	0	0	0	0	0	0	0	0	0	0	0	5	0	0	0	0	0	0	0	0	0
1	0	left	Interfascicular nucleus raphe	0	0	0	869	IF-L	868	6	18779	0	0	0	0	0	0	0	0	0	0	0	0	0	0	0	0	0	5	0	0	0	0	0	0	0	0	0
1	0	left	Interpeduncular nucleus	0	0	0	870	IPN-L	868	6	18779	0	0	0	0	0	0	0	0	0	0	0	0	0	0	0	0	0	5	0	0	0	0	0	0	0	0	0
1	0	left	Interpeduncular nucleus, rostral	0	0	0	871	IPR-L	870	7	18779	0	0	0	0	0	0	0	0	0	0	0	0	0	0	0	0	0	5	0	0	0	0	0	0	0	0	0
1	0	left	Interpeduncular nucleus, caudal	0	0	0	872	IPC-L	870	7	18779	0	0	0	0	0	0	0	0	0	0	0	0	0	0	0	0	0	5	0	0	0	0	0	0	0	0	0
1	0	left	Interpeduncular nucleus, apical	0	0	0	873	IPA-L	870	7	18779	0	0	0	0	0	0	0	0	0	0	0	0	0	0	0	0	0	5	0	0	0	0	0	0	0	0	0
1	0	left	Interpeduncular nucleus, lateral	0	0	0	874	IPL-L	870	7	18779	0	0	0	0	0	0	0	0	0	0	0	0	0	0	0	0	0	5	0	0	0	0	0	0	0	0	0
1	0	left	Interpeduncular nucleus, intermediate	0	0	0	875	IPI-L	870	7	18779	0	0	0	0	0	0	0	0	0	0	0	0	0	0	0	0	0	5	0	0	0	0	0	0	0	0	0
1	0	left	Interpeduncular nucleus, dorsomedial	0	0	0	876	IPDM-L	870	7	18779	0	0	0	0	0	0	0	0	0	0	0	0	0	0	0	0	0	5	0	0	0	0	0	0	0	0	0
1	0	left	Interpeduncular nucleus, dorsolateral	0	0	0	877	IPDL-L	870	7	18779	0	0	0	0	0	0	0	0	0	0	0	0	0	0	0	0	0	5	0	0	0	0	0	0	0	0	0
1	0	left	Interpeduncular nucleus, rostrolateral	0	0	0	878	IPRL-L	870	7	18779	0	0	0	0	0	0	0	0	0	0	0	0	0	0	0	0	0	5	0	0	0	0	0	0	0	0	0
1	0	left	Rostral linear nucleus raphe	0	0	0	879	RL-L	868	6	18779	0	0	0	0	0	0	0	0	0	0	0	0	0	0	0	0	0	5	0	0	0	0	0	0	0	0	0
1	0	left	Central linear nucleus raphe	0	0	0	880	CLI-L	868	6	18779	0	0	0	0	0	0	0	0	0	0	0	0	0	0	0	0	0	5	0	0	0	0	0	0	0	0	0
1	0	left	Hindbrain	0	0	0	882	HB-L	639	3	18779	0	0	0	0	0	0	0	0	0	0	0	0	0	0	0	0	0	5	0	0	0	0	0	0	0	0	0
1	0	left	Pons, sensory related	0	0	0	884	P-sen-L	883	5	18779	0	0	0	0	0	0	0	0	0	0	0	0	0	0	0	0	0	5	0	0	0	0	0	0	0	0	0
1	0	left	Nucleus of the lateral lemniscus	0	0	0	885	NLL-L	884	6	18779	0	0	0	0	0	0.4	9259.2	0.01728	2.91602117968536e-05	0	0	0	0	0.547722557505166	12678.6817611296	0.0236616144842232	3.99781101018506e-05	5	0.273861278752583	-0.360360806895818	1.16036080689582	0.273861278752583	-0.743080806895818	0.777640806895818	0.273861278752583	-0.760331646684021	0.760389967107615
1	0	left	Nucleus of the lateral lemniscus, dorsal part	0	0	0	886	NLLd-L	885	7	18779	0	0	0	0	0	0	0	0	0	0	0	0	0	0	0	0	0	5	0	0	0	0	0	0	0	0	0
1	0	left	Nucleus of the lateral lemniscus, horizontal part	0	0	0	887	NLLh-L	885	7	18779	0	0	0	0	0	0	0	0	0	0	0	0	0	0	0	0	0	5	0	0	0	0	0	0	0	0	0
1	0	left	Nucleus of the lateral lemniscus, ventral part	0	0	0	888	NLLv-L	885	7	18779	0	0	0	0	0	0	0	0	0	0	0	0	0	0	0	0	0	5	0	0	0	0	0	0	0	0	0
1	0	left	Principal sensory nucleus of the trigeminal	0	0	0	889	PSV-L	884	6	18779	0	0	0	0	0	1.2	14018	0.0342416	9.25760907236479e-05	0	0	0	0	1.78885438199983	19194.9370277685	0.0510444566755294	0.000136432810072846	5	0.894427190999916	-1.28332799640753	3.68332799640753	0.894427190999916	-2.44908639640753	2.51756959640753	0.894427190999916	-2.4832354203168	2.48342057249825
1	0	left	Koelliker-Fuse subnucleus	0	0	0	891	KF-L	890	7	18779	0	0	0	0	0	0	0	0	0	0	0	0	0	0	0	0	0	5	0	0	0	0	0	0	0	0	0
1	0	left	Parabrachial nucleus, lateral division	0	0	0	892	PBl-L	890	7	18779	0	0	0	0	0	0	0	0	0	0	0	0	0	0	0	0	0	5	0	0	0	0	0	0	0	0	0
1	0	left	Parabrachial nucleus, lateral division, central lateral part	0	0	0	893	PBlc-L	892	8	18779	0	0	0	0	0	0	0	0	0	0	0	0	0	0	0	0	0	5	0	0	0	0	0	0	0	0	0
1	0	left	Parabrachial nucleus, lateral division, dorsal lateral part	0	0	0	894	PBld-L	892	8	18779	0	0	0	0	0	0	0	0	0	0	0	0	0	0	0	0	0	5	0	0	0	0	0	0	0	0	0
1	0	left	Parabrachial nucleus, lateral division, external lateral part	0	0	0	895	PBle-L	892	8	18779	0	0	0	0	0	0	0	0	0	0	0	0	0	0	0	0	0	5	0	0	0	0	0	0	0	0	0
1	0	left	Parabrachial nucleus, lateral division, superior lateral part	0	0	0	896	PBls-L	892	8	18779	0	0	0	0	0	0	0	0	0	0	0	0	0	0	0	0	0	5	0	0	0	0	0	0	0	0	0
1	0	left	Parabrachial nucleus, lateral division, ventral lateral part	0	0	0	897	PBlv-L	892	8	18779	0	0	0	0	0	0	0	0	0	0	0	0	0	0	0	0	0	5	0	0	0	0	0	0	0	0	0
1	0	left	Parabrachial nucleus, medial division	0	0	0	898	PBm-L	890	7	18779	0	0	0	0	0	0	0	0	0	0	0	0	0	0	0	0	0	5	0	0	0	0	0	0	0	0	0
1	0	left	Parabrachial nucleus, medial division, external medial part	0	0	0	899	PBme-L	898	8	18779	0	0	0	0	0	0	0	0	0	0	0	0	0	0	0	0	0	5	0	0	0	0	0	0	0	0	0
1	0	left	Parabrachial nucleus, medial division, medial medial part	0	0	0	900	PBmm-L	898	8	18779	0	0	0	0	0	0	0	0	0	0	0	0	0	0	0	0	0	5	0	0	0	0	0	0	0	0	0
1	0	left	Parabrachial nucleus, medial division, ventral medial part	0	0	0	901	PBmv-L	898	8	18779	0	0	0	0	0	0	0	0	0	0	0	0	0	0	0	0	0	5	0	0	0	0	0	0	0	0	0
1	0	left	Superior olivary complex	0	0	0	902	SOC-L	884	6	18779	0	0	0	0	0	0	0	0	0	0	0	0	0	0	0	0	0	5	0	0	0	0	0	0	0	0	0
1	0	left	Superior olivary complex, periolivary region	0	0	0	903	POR-L	902	7	18779	0	0	0	0	0	0	0	0	0	0	0	0	0	0	0	0	0	5	0	0	0	0	0	0	0	0	0
1	0	left	Superior olivary complex, medial part	0	0	0	904	SOCm-L	902	7	18779	0	0	0	0	0	0	0	0	0	0	0	0	0	0	0	0	0	5	0	0	0	0	0	0	0	0	0
1	0	left	Superior olivary complex, lateral part	0	0	0	905	SOCl-L	902	7	18779	0	0	0	0	0	0.2	2168.6	0.018445	9.02323482968644e-06	0	0	0	0	0.447213595499958	4849.13701600604	0.0412442738449836	2.01765664561226e-05	5	0.223606797749979	-0.420831999101882	0.820831999101882	0.223606797749979	-0.602386999101882	0.639276999101882	0.223606797749979	-0.620822975867052	0.620841022336712
1	0	left	Pons, motor related	0	0	0	906	P-mot-L	883	5	18779	0	0	0	0	0	0	0	0	0	0	0	0	0	0	0	0	0	5	0	0	0	0	0	0	0	0	0
1	0	left	Barrington's nucleus	0	0	0	907	B-L	906	6	18779	0	0	0	0	0	0	0	0	0	0	0	0	0	0	0	0	0	5	0	0	0	0	0	0	0	0	0
1	0	left	Dorsal tegmental nucleus	0	0	0	908	DTN-L	906	6	18779	0	0	0	0	0	0	0	0	0	0	0	0	0	0	0	0	0	5	0	0	0	0	0	0	0	0	0
1	0	left	Lateral tegmental nucleus	0	0	0	909	LTN-L	906	6	18779	0	0	0	0	0	0	0	0	0	0	0	0	0	0	0	0	0	5	0	0	0	0	0	0	0	0	0
1	0	left	Posterodorsal tegmental nucleus	0	0	0	910	PDTg-L	906	6	18779	0	0	0	0	0	0	0	0	0	0	0	0	0	0	0	0	0	5	0	0	0	0	0	0	0	0	0
1	0	left	Pontine central gray	0	0	0	911	PCG-L	906	6	18779	0	0	0	0	0	0	0	0	0	0	0	0	0	0	0	0	0	5	0	0	0	0	0	0	0	0	0
1	0	left	Pontine gray	0	0	0	912	PG-L	906	6	18779	0	0	0	0	0	0	0	0	0	0	0	0	0	0	0	0	0	5	0	0	0	0	0	0	0	0	0
1	0	left	Pontine reticular nucleus, caudal part	0	0	0	913	PRNc-L	906	6	18779	0	0	0	0	0	0.2	15028.2	0.0026616	9.02323482968644e-06	0	0	0	0	0.447213595499958	33604.0767794623	0.00595151852891344	2.01765664561226e-05	5	0.223606797749979	-0.420831999101882	0.820831999101882	0.223606797749979	-0.618170399101882	0.623493599101882	0.223606797749979	-0.620822975867052	0.620841022336712
1	0	left	Pontine reticular nucleus, ventral part	0	0	0	914	PRNv-L	906	6	18779	0	0	0	0	0	0	0	0	0	0	0	0	0	0	0	0	0	5	0	0	0	0	0	0	0	0	0
1	0	left	Supragenual nucleus	0	0	0	915	SG-L	906	6	18779	0	0	0	0	0	0	0	0	0	0	0	0	0	0	0	0	0	5	0	0	0	0	0	0	0	0	0
1	0	left	Superior salivatory nucleus	0	0	0	916	SSN-L	906	6	18779	0	0	0	0	0	0	0	0	0	0	0	0	0	0	0	0	0	5	0	0	0	0	0	0	0	0	0
1	0	left	Supratrigeminal nucleus	0	0	0	917	SUT-L	906	6	18779	0	0	0	0	0	0	0	0	0	0	0	0	0	0	0	0	0	5	0	0	0	0	0	0	0	0	0
1	0	left	Tegmental reticular nucleus	0	0	0	918	TRN-L	906	6	18779	0	0	0	0	0	0.2	4410.4	0.0090694	1.6010246557797e-05	0	0	0	0	0.447213595499958	9861.95420796507	0.0202797949151366	3.57999996397661e-05	5	0.223606797749979	-0.420831999101882	0.820831999101882	0.223606797749979	-0.611762599101882	0.629901399101882	0.223606797749979	-0.620815988855324	0.62084800934844
1	0	left	Motor nucleus of trigeminal	0	0	0	919	V-L	906	6	18779	0	0	0	0	0	0	0	0	0	0	0	0	0	0	0	0	0	5	0	0	0	0	0	0	0	0	0
1	0	left	Peritrigeminal zone	0	0	0	920	P5-L	906	6	18779	0	0	0	0	0	0	0	0	0	0	0	0	0	0	0	0	0	5	0	0	0	0	0	0	0	0	0
1	0	left	Accessory trigeminal nucleus	0	0	0	921	Acs5-L	906	6	18779	0	0	0	0	0	0	0	0	0	0	0	0	0	0	0	0	0	5	0	0	0	0	0	0	0	0	0
1	0	left	Parvicellular motor 5 nucleus	0	0	0	922	PC5-L	906	6	18779	0	0	0	0	0	0	0	0	0	0	0	0	0	0	0	0	0	5	0	0	0	0	0	0	0	0	0
1	0	left	Intertrigeminal nucleus	0	0	0	923	I5-L	906	6	18779	0	0	0	0	0	0	0	0	0	0	0	0	0	0	0	0	0	5	0	0	0	0	0	0	0	0	0
1	0	left	Pons, behavioral state related	0	0	0	924	P-sat-L	883	5	18779	0	0	0	0	0	0	0	0	0	0	0	0	0	0	0	0	0	5	0	0	0	0	0	0	0	0	0
1	0	left	Superior central nucleus raphe	0	0	0	925	CS-L	924	6	18779	0	0	0	0	0	0.2	3797.6	0.010533	1.51388994020135e-05	0	0	0	0	0.447213595499958	8491.6917513532	0.0235525040070053	3.3851608167433e-05	5	0.223606797749979	-0.420831999101882	0.820831999101882	0.223606797749979	-0.610298999101882	0.631364999101882	0.223606797749979	-0.62081686020248	0.620847138001284
1	0	left	Superior central nucleus raphe, lateral part	0	0	0	926	CSl-L	925	7	18779	0	0	0	0	0	0	0	0	0	0	0	0	0	0	0	0	0	5	0	0	0	0	0	0	0	0	0
1	0	left	Superior central nucleus raphe, medial part	0	0	0	927	CSm-L	925	7	18779	0	0	0	0	0	0	0	0	0	0	0	0	0	0	0	0	0	5	0	0	0	0	0	0	0	0	0
1	0	left	Locus ceruleus	0	0	0	928	LC-L	924	6	18779	0	0	0	0	0	0	0	0	0	0	0	0	0	0	0	0	0	5	0	0	0	0	0	0	0	0	0
1	0	left	Laterodorsal tegmental nucleus	0	0	0	929	LDT-L	924	6	18779	0	0	0	0	0	0	0	0	0	0	0	0	0	0	0	0	0	5	0	0	0	0	0	0	0	0	0
1	0	left	Nucleus incertus	0	0	0	930	NI-L	924	6	18779	0	0	0	0	0	0	0	0	0	0	0	0	0	0	0	0	0	5	0	0	0	0	0	0	0	0	0
1	0	left	Pontine reticular nucleus	0	0	0	931	PRNr-L	924	6	18779	0	0	0	0	0	0	0	0	0	0	0	0	0	0	0	0	0	5	0	0	0	0	0	0	0	0	0
1	0	left	Nucleus raphe pontis	0	0	0	932	RPO-L	924	6	18779	0	0	0	0	0	0	0	0	0	0	0	0	0	0	0	0	0	5	0	0	0	0	0	0	0	0	0
1	0	left	Subceruleus nucleus	0	0	0	933	SLC-L	924	6	18779	0	0	0	0	0	0	0	0	0	0	0	0	0	0	0	0	0	5	0	0	0	0	0	0	0	0	0
1	0	left	Sublaterodorsal nucleus	0	0	0	934	SLD-L	924	6	18779	0	0	0	0	0	0	0	0	0	0	0	0	0	0	0	0	0	5	0	0	0	0	0	0	0	0	0
1	0	left	Medulla, sensory related	0	0	0	936	MY-sen-L	935	5	18779	0	0	0	0	0	0	0	0	0	0	0	0	0	0	0	0	0	5	0	0	0	0	0	0	0	0	0
1	0	left	Area postrema	0	0	0	937	AP-L	936	6	18779	0	0	0	0	0	0	0	0	0	0	0	0	0	0	0	0	0	5	0	0	0	0	0	0	0	0	0
1	0	left	Cochlear nuclei	0	0	0	938	CN-L	936	6	18779	0	0	0	0	0	0	0	0	0	0	0	0	0	0	0	0	0	5	0	0	0	0	0	0	0	0	0
1	0	left	Granular lamina of the cochlear nuclei	0	0	0	939	CNlam-L	938	7	18779	0	0	0	0	0	0	0	0	0	0	0	0	0	0	0	0	0	5	0	0	0	0	0	0	0	0	0
1	0	left	Cochlear nucleus, subpedunclular granular region	0	0	0	940	CNspg-L	938	7	18779	0	0	0	0	0	0	0	0	0	0	0	0	0	0	0	0	0	5	0	0	0	0	0	0	0	0	0
1	0	left	Dorsal cochlear nucleus	0	0	0	941	DCO-L	938	7	18779	0	0	0	0	0	0.2	3916.8	0.0102124	1.51388994020135e-05	0	0	0	0	0.447213595499958	8758.23105427118	0.0228356206134189	3.3851608167433e-05	5	0.223606797749979	-0.420831999101882	0.820831999101882	0.223606797749979	-0.610619599101882	0.631044399101882	0.223606797749979	-0.62081686020248	0.620847138001284
1	0	left	Ventral cochlear nucleus	0	0	0	942	VCO-L	938	7	18779	0	0	0	0	0	0.8	13048.8	0.0245232	6.31696390754044e-05	0	0	0	0	1.30384048104053	17867.8052709335	0.0399679261058164	0.000104225044030153	5	0.651920240520265	-1.01002076077186	2.61002076077186	0.651920240520265	-1.78549756077186	1.83454396077186	0.651920240520265	-1.80995759113278	1.81008393041093
1	0	left	Dorsal column nuclei	0	0	0	943	DCN-L	936	6	18779	0	0	0	0	0	0	0	0	0	0	0	0	0	0	0	0	0	5	0	0	0	0	0	0	0	0	0
1	0	left	Cuneate nucleus	0	0	0	944	CU-L	943	7	18779	0	0	0	0	0	0	0	0	0	0	0	0	0	0	0	0	0	5	0	0	0	0	0	0	0	0	0
1	0	left	Gracile nucleus	0	0	0	945	GR-L	943	7	18779	0	0	0	0	0	0	0	0	0	0	0	0	0	0	0	0	0	5	0	0	0	0	0	0	0	0	0
1	0	left	External cuneate nucleus	0	0	0	946	ECU-L	936	6	18779	0	0	0	0	0	0	0	0	0	0	0	0	0	0	0	0	0	5	0	0	0	0	0	0	0	0	0
1	0	left	Nucleus of the trapezoid body	0	0	0	947	NTB-L	936	6	18779	0	0	0	0	0	0.2	990	0.040404	1.51388994020135e-05	0	0	0	0	0.447213595499958	2213.70729772479	0.0903460905629015	3.3851608167433e-05	5	0.223606797749979	-0.420831999101882	0.820831999101882	0.223606797749979	-0.580427999101882	0.661235999101882	0.223606797749979	-0.62081686020248	0.620847138001284
1	0	left	Nucleus of the solitary tract	0	0	0	948	NTS-L	936	6	18779	0	0	0	0	0	0	0	0	0	0	0	0	0	0	0	0	0	5	0	0	0	0	0	0	0	0	0
1	0	left	Nucleus of the solitary tract, central part	0	0	0	949	NTSce-L	948	7	18779	0	0	0	0	0	0	0	0	0	0	0	0	0	0	0	0	0	5	0	0	0	0	0	0	0	0	0
1	0	left	Nucleus of the solitary tract, commissural part	0	0	0	950	NTSco-L	948	7	18779	0	0	0	0	0	0	0	0	0	0	0	0	0	0	0	0	0	5	0	0	0	0	0	0	0	0	0
1	0	left	Nucleus of the solitary tract, gelatinous part	0	0	0	951	NTSge-L	948	7	18779	0	0	0	0	0	0	0	0	0	0	0	0	0	0	0	0	0	5	0	0	0	0	0	0	0	0	0
1	0	left	Nucleus of the solitary tract, lateral part	0	0	0	952	NTSl-L	948	7	18779	0	0	0	0	0	0	0	0	0	0	0	0	0	0	0	0	0	5	0	0	0	0	0	0	0	0	0
1	0	left	Nucleus of the solitary tract, medial part	0	0	0	953	NTSm-L	948	7	18779	0	0	0	0	0	0	0	0	0	0	0	0	0	0	0	0	0	5	0	0	0	0	0	0	0	0	0
1	0	left	Spinal nucleus of the trigeminal, caudal part	0	0	0	954	SPVC-L	936	6	18779	0	0	0	0	0	0	0	0	0	0	0	0	0	0	0	0	0	5	0	0	0	0	0	0	0	0	0
1	0	left	Spinal nucleus of the trigeminal, interpolar part	0	0	0	955	SPVI-L	936	6	18779	0	0	0	0	0	0	0	0	0	0	0	0	0	0	0	0	0	5	0	0	0	0	0	0	0	0	0
1	0	left	Spinal nucleus of the trigeminal, oral part	0	0	0	956	SPVO-L	936	6	18779	0	0	0	0	0	0.2	6383.4	0.0062662	1.51388994020135e-05	0	0	0	0	0.447213595499958	14273.7163275722	0.0140116491606092	3.3851608167433e-05	5	0.223606797749979	-0.420831999101882	0.820831999101882	0.223606797749979	-0.614565799101882	0.627098199101882	0.223606797749979	-0.62081686020248	0.620847138001284
1	0	left	Spinal nucleus of the trigeminal, oral part, caudal dorsomedial part	0	0	0	957	SPVOcdm-L	956	7	18779	0	0	0	0	0	0	0	0	0	0	0	0	0	0	0	0	0	5	0	0	0	0	0	0	0	0	0
1	0	left	Spinal nucleus of the trigeminal, oral part, middle dorsomedial part, dorsal zone	0	0	0	958	SPVOmdmd-L	956	7	18779	0	0	0	0	0	0	0	0	0	0	0	0	0	0	0	0	0	5	0	0	0	0	0	0	0	0	0
1	0	left	Spinal nucleus of the trigeminal, oral part, middle dorsomedial part, ventral zone	0	0	0	959	SPVOmdmv-L	956	7	18779	0	0	0	0	0	0	0	0	0	0	0	0	0	0	0	0	0	5	0	0	0	0	0	0	0	0	0
1	0	left	Spinal nucleus of the trigeminal, oral part, rostral dorsomedial part	0	0	0	960	SPVOrdm-L	956	7	18779	0	0	0	0	0	0	0	0	0	0	0	0	0	0	0	0	0	5	0	0	0	0	0	0	0	0	0
1	0	left	Spinal nucleus of the trigeminal, oral part, ventrolateral part	0	0	0	961	SPVOvl-L	956	7	18779	0	0	0	0	0	0	0	0	0	0	0	0	0	0	0	0	0	5	0	0	0	0	0	0	0	0	0
1	0	left	Paratrigeminal nucleus	0	0	0	962	Pa5-L	936	6	18779	0	0	0	0	0	0	0	0	0	0	0	0	0	0	0	0	0	5	0	0	0	0	0	0	0	0	0
1	0	left	Nucleus z	0	0	0	963	z-L	936	6	18779	0	0	0	0	0	0	0	0	0	0	0	0	0	0	0	0	0	5	0	0	0	0	0	0	0	0	0
1	0	left	Medulla, motor related	0	0	0	964	MY-mot-L	935	5	18779	0	0	0	0	0	0	0	0	0	0	0	0	0	0	0	0	0	5	0	0	0	0	0	0	0	0	0
1	0	left	Abducens nucleus	0	0	0	965	VI-L	964	6	18779	0	0	0	0	0	0	0	0	0	0	0	0	0	0	0	0	0	5	0	0	0	0	0	0	0	0	0
1	0	left	Accessory abducens nucleus	0	0	0	966	ACVI-L	964	6	18779	0	0	0	0	0	0	0	0	0	0	0	0	0	0	0	0	0	5	0	0	0	0	0	0	0	0	0
1	0	left	Facial motor nucleus	0	0	0	967	VII-L	964	6	18779	0	0	0	0	0	0	0	0	0	0	0	0	0	0	0	0	0	5	0	0	0	0	0	0	0	0	0
1	0	left	Accessory facial motor nucleus	0	0	0	968	ACVII-L	964	6	18779	0	0	0	0	0	0	0	0	0	0	0	0	0	0	0	0	0	5	0	0	0	0	0	0	0	0	0
1	0	left	Efferent vestibular nucleus	0	0	0	969	EV-L	964	6	18779	0	0	0	0	0	0	0	0	0	0	0	0	0	0	0	0	0	5	0	0	0	0	0	0	0	0	0
1	0	left	Nucleus ambiguus	0	0	0	970	AMB-L	964	6	18779	0	0	0	0	0	0	0	0	0	0	0	0	0	0	0	0	0	5	0	0	0	0	0	0	0	0	0
1	0	left	Nucleus ambiguus, dorsal division	0	0	0	971	AMBd-L	970	7	18779	0	0	0	0	0	0	0	0	0	0	0	0	0	0	0	0	0	5	0	0	0	0	0	0	0	0	0
1	0	left	Nucleus ambiguus, ventral division	0	0	0	972	AMBv-L	970	7	18779	0	0	0	0	0	0	0	0	0	0	0	0	0	0	0	0	0	5	0	0	0	0	0	0	0	0	0
1	0	left	Dorsal motor nucleus of the vagus nerve	0	0	0	973	DMX-L	964	6	18779	0	0	0	0	0	0	0	0	0	0	0	0	0	0	0	0	0	5	0	0	0	0	0	0	0	0	0
1	0	left	Efferent cochlear group	0	0	0	974	ECO-L	964	6	18779	0	0	0	0	0	0	0	0	0	0	0	0	0	0	0	0	0	5	0	0	0	0	0	0	0	0	0
1	0	left	Gigantocellular reticular nucleus	0	0	0	975	GRN-L	964	6	18779	0	0	0	0	0	0	0	0	0	0	0	0	0	0	0	0	0	5	0	0	0	0	0	0	0	0	0
1	0	left	Infracerebellar nucleus	0	0	0	976	ICB-L	964	6	18779	0	0	0	0	0	0	0	0	0	0	0	0	0	0	0	0	0	5	0	0	0	0	0	0	0	0	0
1	0	left	Inferior olivary complex	0	0	0	977	IO-L	964	6	18779	0	0	0	0	0	0	0	0	0	0	0	0	0	0	0	0	0	5	0	0	0	0	0	0	0	0	0
1	0	left	Intermediate reticular nucleus	0	0	0	978	IRN-L	964	6	18779	0	0	0	0	0	0	0	0	0	0	0	0	0	0	0	0	0	5	0	0	0	0	0	0	0	0	0
1	0	left	Inferior salivatory nucleus	0	0	0	979	ISN-L	964	6	18779	0	0	0	0	0	0	0	0	0	0	0	0	0	0	0	0	0	5	0	0	0	0	0	0	0	0	0
1	0	left	Linear nucleus of the medulla	0	0	0	980	LIN-L	964	6	18779	0	0	0	0	0	0	0	0	0	0	0	0	0	0	0	0	0	5	0	0	0	0	0	0	0	0	0
1	0	left	Lateral reticular nucleus	0	0	0	981	LRN-L	964	6	18779	0	0	0	0	0	0	0	0	0	0	0	0	0	0	0	0	0	5	0	0	0	0	0	0	0	0	0
1	0	left	Lateral reticular nucleus, magnocellular part	0	0	0	982	LRNm-L	981	7	18779	0	0	0	0	0	0	0	0	0	0	0	0	0	0	0	0	0	5	0	0	0	0	0	0	0	0	0
1	0	left	Lateral reticular nucleus, parvicellular part	0	0	0	983	LRNp-L	981	7	18779	0	0	0	0	0	0.2	365.2	0.109529	1.51388994020135e-05	0	0	0	0	0.447213595499958	816.612025382923	0.244914289507574	3.3851608167433e-05	5	0.223606797749979	-0.420831999101882	0.820831999101882	0.223606797749979	-0.511302999101882	0.730360999101882	0.223606797749979	-0.62081686020248	0.620847138001284
1	0	left	Magnocellular reticular nucleus	0	0	0	984	MARN-L	964	6	18779	0	0	0	0	0	0	0	0	0	0	0	0	0	0	0	0	0	5	0	0	0	0	0	0	0	0	0
1	0	left	Medullary reticular nucleus	0	0	0	985	MDRN-L	964	6	18779	0	0	0	0	0	0	0	0	0	0	0	0	0	0	0	0	0	5	0	0	0	0	0	0	0	0	0
1	0	left	Medullary reticular nucleus, dorsal part	0	0	0	986	MDRNd-L	985	7	18779	0	0	0	0	0	0	0	0	0	0	0	0	0	0	0	0	0	5	0	0	0	0	0	0	0	0	0
1	0	left	Medullary reticular nucleus, ventral part	0	0	0	987	MDRNv-L	985	7	18779	0	0	0	0	0	0.2	6014	0.0066512	1.6010246557797e-05	0	0	0	0	0.447213595499958	13447.7128166837	0.0148725353319466	3.57999996397661e-05	5	0.223606797749979	-0.420831999101882	0.820831999101882	0.223606797749979	-0.614180799101882	0.627483199101882	0.223606797749979	-0.620815988855324	0.62084800934844
1	0	left	Parvicellular reticular nucleus	0	0	0	988	PARN-L	964	6	18779	0	0	0	0	0	0.2	14406	0.0027766	1.51388994020135e-05	0	0	0	0	0.447213595499958	32212.795283862	0.00620866634632592	3.3851608167433e-05	5	0.223606797749979	-0.420831999101882	0.820831999101882	0.223606797749979	-0.618055399101882	0.623608599101882	0.223606797749979	-0.62081686020248	0.620847138001284
1	0	left	Parasolitary nucleus	0	0	0	989	PAS-L	964	6	18779	0	0	0	0	0	0	0	0	0	0	0	0	0	0	0	0	0	5	0	0	0	0	0	0	0	0	0
1	0	left	Paragigantocellular reticular nucleus	0	0	0	990	PGRN-L	964	6	18779	0	0	0	0	0	0	0	0	0	0	0	0	0	0	0	0	0	5	0	0	0	0	0	0	0	0	0
1	0	left	Paragigantocellular reticular nucleus, dorsal part	0	0	0	991	PGRNd-L	990	7	18779	0	0	0	0	0	0	0	0	0	0	0	0	0	0	0	0	0	5	0	0	0	0	0	0	0	0	0
1	0	left	Paragigantocellular reticular nucleus, lateral part	0	0	0	992	PGRNl-L	990	7	18779	0	0	0	0	0	0	0	0	0	0	0	0	0	0	0	0	0	5	0	0	0	0	0	0	0	0	0
1	0	left	Perihypoglossal nuclei	0	0	0	993	PHY-L	964	6	18779	0	0	0	0	0	0	0	0	0	0	0	0	0	0	0	0	0	5	0	0	0	0	0	0	0	0	0
1	0	left	Nucleus intercalatus	0	0	0	994	NIS-L	993	7	18779	0	0	0	0	0	0	0	0	0	0	0	0	0	0	0	0	0	5	0	0	0	0	0	0	0	0	0
1	0	left	Nucleus of Roller	0	0	0	995	NR-L	993	7	18779	0	0	0	0	0	0	0	0	0	0	0	0	0	0	0	0	0	5	0	0	0	0	0	0	0	0	0
1	0	left	Nucleus prepositus	0	0	0	996	PRP-L	993	7	18779	0	0	0	0	0	0	0	0	0	0	0	0	0	0	0	0	0	5	0	0	0	0	0	0	0	0	0
1	0	left	Paramedian reticular nucleus	0	0	0	997	PMR-L	964	6	18779	0	0	0	0	0	0	0	0	0	0	0	0	0	0	0	0	0	5	0	0	0	0	0	0	0	0	0
1	0	left	Parapyramidal nucleus	0	0	0	998	PPY-L	964	6	18779	0	0	0	0	0	0	0	0	0	0	0	0	0	0	0	0	0	5	0	0	0	0	0	0	0	0	0
1	0	left	Parapyramidal nucleus, deep part	0	0	0	999	PPYd-L	998	7	18779	0	0	0	0	0	0	0	0	0	0	0	0	0	0	0	0	0	5	0	0	0	0	0	0	0	0	0
1	0	left	Parapyramidal nucleus, superficial part	0	0	0	1000	PPYs-L	998	7	18779	0	0	0	0	0	0	0	0	0	0	0	0	0	0	0	0	0	5	0	0	0	0	0	0	0	0	0
1	0	left	Vestibular nuclei	0	0	0	1001	VNC-L	964	6	18779	0	0	0	0	0	0	0	0	0	0	0	0	0	0	0	0	0	5	0	0	0	0	0	0	0	0	0
1	0	left	Lateral vestibular nucleus	0	0	0	1002	LAV-L	1001	7	18779	0	0	0	0	0	0	0	0	0	0	0	0	0	0	0	0	0	5	0	0	0	0	0	0	0	0	0
1	0	left	Medial vestibular nucleus	0	0	0	1003	MV-L	1001	7	18779	0	0	0	0	0	0.2	11639	0.0034368	1.40213123948402e-05	0	0	0	0	0.447213595499958	26025.5951901201	0.00768491842507128	3.1352607648623e-05	5	0.223606797749979	-0.420831999101882	0.820831999101882	0.223606797749979	-0.617395199101882	0.624268799101882	0.223606797749979	-0.620817977789487	0.620846020414277
1	0	left	Spinal vestibular nucleus	0	0	0	1004	SPIV-L	1001	7	18779	0	0	0	0	0	0.2	4790.4	0.00835	1.40213123948402e-05	0	0	0	0	0.447213595499958	10711.660039415	0.0186711676121232	3.1352607648623e-05	5	0.223606797749979	-0.420831999101882	0.820831999101882	0.223606797749979	-0.612481999101882	0.629181999101882	0.223606797749979	-0.620817977789487	0.620846020414277
1	0	left	Nucleus x	0	0	0	1006	x-L	964	6	18779	0	0	0	0	0	0	0	0	0	0	0	0	0	0	0	0	0	5	0	0	0	0	0	0	0	0	0
1	0	left	Hypoglossal nucleus	0	0	0	1007	XII-L	964	6	18779	0	0	0	0	0	0	0	0	0	0	0	0	0	0	0	0	0	5	0	0	0	0	0	0	0	0	0
1	0	left	Nucleus y	0	0	0	1008	y-L	964	6	18779	0	0	0	0	0	0	0	0	0	0	0	0	0	0	0	0	0	5	0	0	0	0	0	0	0	0	0
1	0	left	Interstitial nucleus of the vestibular nerve	0	0	0	1009	INV-L	964	6	18779	0	0	0	0	0	0	0	0	0	0	0	0	0	0	0	0	0	5	0	0	0	0	0	0	0	0	0
1	0	left	Medulla, behavioral state related	0	0	0	1010	MY-sat-L	935	5	18779	0	0	0	0	0	0	0	0	0	0	0	0	0	0	0	0	0	5	0	0	0	0	0	0	0	0	0
1	0	left	Nucleus raphe magnus	0	0	0	1011	RM-L	1010	6	18779	0	0	0	0	0	0	0	0	0	0	0	0	0	0	0	0	0	5	0	0	0	0	0	0	0	0	0
1	0	left	Nucleus raphe pallidus	0	0	0	1012	RPA-L	1010	6	18779	0	0	0	0	0	0	0	0	0	0	0	0	0	0	0	0	0	5	0	0	0	0	0	0	0	0	0
1	0	left	Nucleus raphe obscurus	0	0	0	1013	RO-L	1010	6	18779	0	0	0	0	0	0	0	0	0	0	0	0	0	0	0	0	0	5	0	0	0	0	0	0	0	0	0
1	0	left	Cerebellar cortex	0	0	0	1015	CBX-L	1014	3	18779	0	0	0	0	0	0	0	0	0	0	0	0	0	0	0	0	0	5	0	0	0	0	0	0	0	0	0
1	0	left	Cerebellar cortex, molecular layer	0	0	0	1016	CBXmo-L	1015	4	18779	0	0	0	0	0	0	0	0	0	0	0	0	0	0	0	0	0	5	0	0	0	0	0	0	0	0	0
1	0	left	Cerebellar cortex, Purkinje layer	0	0	0	1017	CBXpu-L	1015	4	18779	0	0	0	0	0	0	0	0	0	0	0	0	0	0	0	0	0	5	0	0	0	0	0	0	0	0	0
1	0	left	Cerebellar cortex, granular layer	0	0	0	1018	CBXgr-L	1015	4	18779	0	0	0	0	0	0	0	0	0	0	0	0	0	0	0	0	0	5	0	0	0	0	0	0	0	0	0
1	0	left	Vermal regions	0	0	0	1019	VERM-L	1015	4	18779	0	0	0	0	0	0	0	0	0	0	0	0	0	0	0	0	0	5	0	0	0	0	0	0	0	0	0
1	0	left	Lingula (I)	0	0	0	1020	LING-L	1019	5	18779	0	0	0	0	0	0	0	0	0	0	0	0	0	0	0	0	0	5	0	0	0	0	0	0	0	0	0
1	0	left	Lingula (I), molecular layer	0	0	0	1021	LINGmo-L	1020	6	18779	0	0	0	0	0	0	0	0	0	0	0	0	0	0	0	0	0	5	0	0	0	0	0	0	0	0	0
1	0	left	Lingula (I), Purkinje layer	0	0	0	1022	LINGpu-L	1020	6	18779	0	0	0	0	0	0	0	0	0	0	0	0	0	0	0	0	0	5	0	0	0	0	0	0	0	0	0
1	0	left	Lingula (I), granular layer	0	0	0	1023	LINGgr-L	1020	6	18779	0	0	0	0	0	0	0	0	0	0	0	0	0	0	0	0	0	5	0	0	0	0	0	0	0	0	0
1	0	left	Central lobule	0	0	0	1024	CENT-L	1019	5	18779	0	0	0	0	0	0	0	0	0	0	0	0	0	0	0	0	0	5	0	0	0	0	0	0	0	0	0
1	0	left	Lobule II	0	0	0	1025	CENT2-L	1024	6	18779	0	0	0	0	0	0.2	8484.4	0.0047146	9.02323482968644e-06	0	0	0	0	0.447213595499958	18971.6951482992	0.0105421660867205	2.01765664561226e-05	5	0.223606797749979	-0.420831999101882	0.820831999101882	0.223606797749979	-0.616117399101882	0.625546599101882	0.223606797749979	-0.620822975867052	0.620841022336712
1	0	left	Lobule II, molecular layer	0	0	0	1026	CENT2mo-L	1025	7	18779	0	0	0	0	0	0	0	0	0	0	0	0	0	0	0	0	0	5	0	0	0	0	0	0	0	0	0
1	0	left	Lobule II, Purkinje layer	0	0	0	1027	CENT2pu-L	1025	7	18779	0	0	0	0	0	0	0	0	0	0	0	0	0	0	0	0	0	5	0	0	0	0	0	0	0	0	0
1	0	left	Lobule II, granular layer	0	0	0	1028	CENT2gr-L	1025	7	18779	0	0	0	0	0	0	0	0	0	0	0	0	0	0	0	0	0	5	0	0	0	0	0	0	0	0	0
1	0	left	Lobule III	0	0	0	1029	CENT3-L	1024	6	18779	0	0	0	0	0	0	0	0	0	0	0	0	0	0	0	0	0	5	0	0	0	0	0	0	0	0	0
1	0	left	Lobule III, molecular layer	0	0	0	1030	CENT3mo-L	1029	7	18779	0	0	0	0	0	0	0	0	0	0	0	0	0	0	0	0	0	5	0	0	0	0	0	0	0	0	0
1	0	left	Lobule III, Purkinje layer	0	0	0	1031	CENT3pu-L	1029	7	18779	0	0	0	0	0	0	0	0	0	0	0	0	0	0	0	0	0	5	0	0	0	0	0	0	0	0	0
1	0	left	Lobule III, granular layer	0	0	0	1032	CENT3gr-L	1029	7	18779	0	0	0	0	0	0	0	0	0	0	0	0	0	0	0	0	0	5	0	0	0	0	0	0	0	0	0
1	0	left	Culmen	0	0	0	1033	CUL-L	1019	5	18779	0	0	0	0	0	0	0	0	0	0	0	0	0	0	0	0	0	5	0	0	0	0	0	0	0	0	0
1	0	left	Lobule IV	0	0	0	1034	CUL4-L	1033	6	18779	0	0	0	0	0	0	0	0	0	0	0	0	0	0	0	0	0	5	0	0	0	0	0	0	0	0	0
1	0	left	Lobule IV, molecular layer	0	0	0	1035	CUL4mo-L	1034	7	18779	0	0	0	0	0	0	0	0	0	0	0	0	0	0	0	0	0	5	0	0	0	0	0	0	0	0	0
1	0	left	Lobule IV, Purkinje layer	0	0	0	1036	CUL4pu-L	1034	7	18779	0	0	0	0	0	0	0	0	0	0	0	0	0	0	0	0	0	5	0	0	0	0	0	0	0	0	0
1	0	left	Lobule IV, granular layer	0	0	0	1037	CUL4gr-L	1034	7	18779	0	0	0	0	0	0	0	0	0	0	0	0	0	0	0	0	0	5	0	0	0	0	0	0	0	0	0
1	0	left	Lobule V	0	0	0	1038	CUL5-L	1033	6	18779	0	0	0	0	0	0	0	0	0	0	0	0	0	0	0	0	0	5	0	0	0	0	0	0	0	0	0
1	0	left	Lobule V, molecular layer	0	0	0	1039	CUL5mo-L	1038	7	18779	0	0	0	0	0	0	0	0	0	0	0	0	0	0	0	0	0	5	0	0	0	0	0	0	0	0	0
1	0	left	Lobule V, Purkinje layer	0	0	0	1040	CUL5pu-L	1038	7	18779	0	0	0	0	0	0	0	0	0	0	0	0	0	0	0	0	0	5	0	0	0	0	0	0	0	0	0
1	0	left	Lobule V, granular layer	0	0	0	1041	CUL5gr-L	1038	7	18779	0	0	0	0	0	0	0	0	0	0	0	0	0	0	0	0	0	5	0	0	0	0	0	0	0	0	0
1	0	left	Lobules IV-V	0	0	0	1042	CUL4, 5-L	1033	6	18779	0	0	0	0	0	0.2	42927.2	0.0009318	1.40213123948402e-05	0	0	0	0	0.447213595499958	95988.137283729	0.0020835681414343	3.1352607648623e-05	5	0.223606797749979	-0.420831999101882	0.820831999101882	0.223606797749979	-0.619900199101882	0.621763799101882	0.223606797749979	-0.620817977789487	0.620846020414277
1	0	left	Lobules IV-V, molecular layer	0	0	0	1043	CUL4, 5mo-L	1042	7	18779	0	0	0	0	0	0	0	0	0	0	0	0	0	0	0	0	0	5	0	0	0	0	0	0	0	0	0
1	0	left	Lobules IV-V, Purkinje layer	0	0	0	1044	CUL4, 5pu-L	1042	7	18779	0	0	0	0	0	0	0	0	0	0	0	0	0	0	0	0	0	5	0	0	0	0	0	0	0	0	0
1	0	left	Lobules IV-V, granular layer	0	0	0	1045	CUL4, 5gr-L	1042	7	18779	0	0	0	0	0	0	0	0	0	0	0	0	0	0	0	0	0	5	0	0	0	0	0	0	0	0	0
1	0	left	Declive (VI)	0	0	0	1046	DEC-L	1019	5	18779	0	0	0	0	0	0	0	0	0	0	0	0	0	0	0	0	0	5	0	0	0	0	0	0	0	0	0
1	0	left	Declive (VI), molecular layer	0	0	0	1047	DECmo-L	1046	6	18779	0	0	0	0	0	0	0	0	0	0	0	0	0	0	0	0	0	5	0	0	0	0	0	0	0	0	0
1	0	left	Declive (VI), Purkinje layer	0	0	0	1048	DECpu-L	1046	6	18779	0	0	0	0	0	0	0	0	0	0	0	0	0	0	0	0	0	5	0	0	0	0	0	0	0	0	0
1	0	left	Declive (VI), granular layer	0	0	0	1049	DECgr-L	1046	6	18779	0	0	0	0	0	0	0	0	0	0	0	0	0	0	0	0	0	5	0	0	0	0	0	0	0	0	0
1	0	left	Folium-tuber vermis (VII)	0	0	0	1050	FOTU-L	1019	5	18779	0	0	0	0	0	0	0	0	0	0	0	0	0	0	0	0	0	5	0	0	0	0	0	0	0	0	0
1	0	left	Folium-tuber vermis (VII), molecular layer	0	0	0	1051	FOTUmo-L	1050	6	18779	0	0	0	0	0	0	0	0	0	0	0	0	0	0	0	0	0	5	0	0	0	0	0	0	0	0	0
1	0	left	Folium-tuber vermis (VII), Purkinje layer	0	0	0	1052	FOTUpu-L	1050	6	18779	0	0	0	0	0	0	0	0	0	0	0	0	0	0	0	0	0	5	0	0	0	0	0	0	0	0	0
1	0	left	Folium-tuber vermis (VII), granular layer	0	0	0	1053	FOTUgr-L	1050	6	18779	0	0	0	0	0	0	0	0	0	0	0	0	0	0	0	0	0	5	0	0	0	0	0	0	0	0	0
1	0	left	Pyramus (VIII)	0	0	0	1054	PYR-L	1019	5	18779	0	0	0	0	0	0	0	0	0	0	0	0	0	0	0	0	0	5	0	0	0	0	0	0	0	0	0
1	0	left	Pyramus (VIII), molecular layer	0	0	0	1055	PYRmo-L	1054	6	18779	0	0	0	0	0	0	0	0	0	0	0	0	0	0	0	0	0	5	0	0	0	0	0	0	0	0	0
1	0	left	Pyramus (VIII), Purkinje layer	0	0	0	1056	PYRpu-L	1054	6	18779	0	0	0	0	0	0	0	0	0	0	0	0	0	0	0	0	0	5	0	0	0	0	0	0	0	0	0
1	0	left	Pyramus (VIII), granular layer	0	0	0	1057	PYRgr-L	1054	6	18779	0	0	0	0	0	0	0	0	0	0	0	0	0	0	0	0	0	5	0	0	0	0	0	0	0	0	0
1	0	left	Uvula (IX)	0	0	0	1058	UVU-L	1019	5	18779	0	0	0	0	0	0.2	13958.6	0.0028656	9.02323482968644e-06	0	0	0	0	0.447213595499958	31212.3784707286	0.0064076763963234	2.01765664561226e-05	5	0.223606797749979	-0.420831999101882	0.820831999101882	0.223606797749979	-0.617966399101882	0.623697599101882	0.223606797749979	-0.620822975867052	0.620841022336712
1	0	left	Uvula (IX), molecular layer	0	0	0	1059	UVUmo-L	1058	6	18779	0	0	0	0	0	0	0	0	0	0	0	0	0	0	0	0	0	5	0	0	0	0	0	0	0	0	0
1	0	left	Uvula (IX), Purkinje layer	0	0	0	1060	UVUpu-L	1058	6	18779	0	0	0	0	0	0	0	0	0	0	0	0	0	0	0	0	0	5	0	0	0	0	0	0	0	0	0
1	0	left	Uvula (IX), granular layer	0	0	0	1061	UVUgr-L	1058	6	18779	0	0	0	0	0	0	0	0	0	0	0	0	0	0	0	0	0	5	0	0	0	0	0	0	0	0	0
1	0	left	Nodulus (X)	0	0	0	1062	NOD-L	1019	5	18779	0	0	0	0	0	0.2	9672.2	0.0041356	1.40213123948402e-05	0	0	0	0	0.447213595499958	21627.6966919735	0.00924748272774813	3.1352607648623e-05	5	0.223606797749979	-0.420831999101882	0.820831999101882	0.223606797749979	-0.616696399101882	0.624967599101882	0.223606797749979	-0.620817977789487	0.620846020414277
1	0	left	Nodulus (X), molecular layer	0	0	0	1063	NODmo-L	1062	6	18779	0	0	0	0	0	0	0	0	0	0	0	0	0	0	0	0	0	5	0	0	0	0	0	0	0	0	0
1	0	left	Nodulus (X), Purkinje layer	0	0	0	1064	NODpu-L	1062	6	18779	0	0	0	0	0	0	0	0	0	0	0	0	0	0	0	0	0	5	0	0	0	0	0	0	0	0	0
1	0	left	Nodulus (X), granular layer	0	0	0	1065	NODgr-L	1062	6	18779	0	0	0	0	0	0	0	0	0	0	0	0	0	0	0	0	0	5	0	0	0	0	0	0	0	0	0
1	0	left	Hemispheric regions	0	0	0	1066	HEM-L	1015	4	18779	0	0	0	0	0	0	0	0	0	0	0	0	0	0	0	0	0	5	0	0	0	0	0	0	0	0	0
1	0	left	Simple lobule	0	0	0	1067	SIM-L	1066	5	18779	0	0	0	0	0	0.6	72878.4	0.0032932	4.60418055104341e-05	0	0	0	0	0.894427190999916	99792.8590872112	0.00490911954427675	7.0619562167087e-05	5	0.447213595499958	-0.641663998203764	1.84166399820376	0.447213595499958	-1.23837079820376	1.24495719820376	0.447213595499958	-1.24161795639825	1.24171004000927
1	0	left	Simple lobule, molecular layer	0	0	0	1068	SIMmo-L	1067	6	18779	0	0	0	0	0	0	0	0	0	0	0	0	0	0	0	0	0	5	0	0	0	0	0	0	0	0	0
1	0	left	Simple lobule, Purkinje layer	0	0	0	1069	SIMpu-L	1067	6	18779	0	0	0	0	0	0	0	0	0	0	0	0	0	0	0	0	0	5	0	0	0	0	0	0	0	0	0
1	0	left	Simple lobule, granular layer	0	0	0	1070	SIMgr-L	1067	6	18779	0	0	0	0	0	0	0	0	0	0	0	0	0	0	0	0	0	5	0	0	0	0	0	0	0	0	0
1	0	left	Ansiform lobule	0	0	0	1071	AN-L	1066	5	18779	0	0	0	0	0	0	0	0	0	0	0	0	0	0	0	0	0	5	0	0	0	0	0	0	0	0	0
1	0	left	Crus 1	0	0	0	1072	ANcr1-L	1071	6	18779	0	0	0	0	0	1.6	109386.6	0.0087762	0.000115277020328851	1	182311	0.005485	7.56944970100674e-05	2.50998007960223	99855.8471813243	0.0137676789873965	0.000175093818291423	5	1.25499003980111	-1.88441095307779	5.08441095307779	1.25499003980111	-3.47563475307779	3.49318715307778	1.25499003980111	-3.48429567605746	3.48452623009811
1	0	left	Crus 1, molecular layer	0	0	0	1073	ANcr1mo-L	1072	7	18779	0	0	0	0	0	0	0	0	0	0	0	0	0	0	0	0	0	5	0	0	0	0	0	0	0	0	0
1	0	left	Crus 1, Purkinje layer	0	0	0	1074	ANcr1pu-L	1072	7	18779	0	0	0	0	0	0	0	0	0	0	0	0	0	0	0	0	0	5	0	0	0	0	0	0	0	0	0
1	0	left	Crus 1, granular layer	0	0	0	1075	ANcr1gr-L	1072	7	18779	0	0	0	0	0	0	0	0	0	0	0	0	0	0	0	0	0	5	0	0	0	0	0	0	0	0	0
1	0	left	Crus 2	0	0	0	1076	ANcr2-L	1071	6	18779	0	0	0	0	0	2	98157	0.0122254	0.000113577419578999	1	163595	0.006113	7.01065619742008e-05	2.54950975679639	89604.6717950577	0.0155842706213669	0.000127729774183318	5	1.2747548783982	-1.53928694245568	5.53928694245568	1.2747548783982	-3.52706154245568	3.55151234245568	1.2747548783982	-3.5391733650361	3.53940051987526
1	0	left	Crus 2, molecular layer	0	0	0	1077	ANcr2mo-L	1076	7	18779	0	0	0	0	0	0	0	0	0	0	0	0	0	0	0	0	0	5	0	0	0	0	0	0	0	0	0
1	0	left	Crus 2, Purkinje layer	0	0	0	1078	ANcr2pu-L	1076	7	18779	0	0	0	0	0	0	0	0	0	0	0	0	0	0	0	0	0	5	0	0	0	0	0	0	0	0	0
1	0	left	Crus 2, granular layer	0	0	0	1079	ANcr2gr-L	1076	7	18779	0	0	0	0	0	0	0	0	0	0	0	0	0	0	0	0	0	5	0	0	0	0	0	0	0	0	0
1	0	left	Paramedian lobule	0	0	0	1080	PRM-L	1066	5	18779	0	0	0	0	0	1.2	93735	0.0076812	7.52493062459068e-05	1	156225	0.006401	7.56944970100674e-05	1.30384048104053	85567.9565462446	0.00834588291914043	8.63041328542621e-05	5	0.651920240520265	-0.610020760771858	3.01002076077186	0.651920240520265	-1.80233956077186	1.81770196077186	0.651920240520265	-1.80994551146561	1.8100960100781
1	0	left	Paramedian lobule, molecular layer	0	0	0	1081	PRMmo-L	1080	6	18779	0	0	0	0	0	0	0	0	0	0	0	0	0	0	0	0	0	5	0	0	0	0	0	0	0	0	0
1	0	left	Paramedian lobule, Purkinje layer	0	0	0	1082	PRMpu-L	1080	6	18779	0	0	0	0	0	0	0	0	0	0	0	0	0	0	0	0	0	5	0	0	0	0	0	0	0	0	0
1	0	left	Paramedian lobule, granular layer	0	0	0	1083	PRMgr-L	1080	6	18779	0	0	0	0	0	0	0	0	0	0	0	0	0	0	0	0	0	5	0	0	0	0	0	0	0	0	0
1	0	left	Copula pyramidis	0	0	0	1084	COPY-L	1066	5	18779	0	0	0	0	0	0.2	16048.4	0.0024924	9.02323482968644e-06	0	0	0	0	0.447213595499958	35885.3133301076	0.00557317582712048	2.01765664561226e-05	5	0.223606797749979	-0.420831999101882	0.820831999101882	0.223606797749979	-0.618339599101882	0.623324399101882	0.223606797749979	-0.620822975867052	0.620841022336712
1	0	left	Copula pyramidis, molecular layer	0	0	0	1085	COPYmo-L	1084	6	18779	0	0	0	0	0	0	0	0	0	0	0	0	0	0	0	0	0	5	0	0	0	0	0	0	0	0	0
1	0	left	Copula pyramidis, Purkinje layer	0	0	0	1086	COPYpu-L	1084	6	18779	0	0	0	0	0	0	0	0	0	0	0	0	0	0	0	0	0	5	0	0	0	0	0	0	0	0	0
1	0	left	Copula pyramidis, granular layer	0	0	0	1087	COPYgr-L	1084	6	18779	0	0	0	0	0	0	0	0	0	0	0	0	0	0	0	0	0	5	0	0	0	0	0	0	0	0	0
1	0	left	Paraflocculus, molecular layer	0	0	0	1089	PFLmo-L	1088	6	18779	0	0	0	0	0	0	0	0	0	0	0	0	0	0	0	0	0	5	0	0	0	0	0	0	0	0	0
1	0	left	Paraflocculus, Purkinje layer	0	0	0	1090	PFLpu-L	1088	6	18779	0	0	0	0	0	0	0	0	0	0	0	0	0	0	0	0	0	5	0	0	0	0	0	0	0	0	0
1	0	left	Paraflocculus, granular layer	0	0	0	1091	PFLgr-L	1088	6	18779	0	0	0	0	0	0	0	0	0	0	0	0	0	0	0	0	0	5	0	0	0	0	0	0	0	0	0
1	0	left	Flocculus	0	0	0	1092	FL-L	1066	5	18779	0	0	0	0	0	0.8	17089.6	0.0187248	6.22982919196209e-05	0	0	0	0	1.09544511501033	23400.8985468507	0.0256399883619318	8.5361058325887e-05	5	0.547722557505166	-0.720721613791635	2.32072161379164	0.547722557505166	-1.50199681379164	1.53944641379164	0.547722557505166	-1.52065931549972	1.52078391208355
1	0	left	Flocculus, molecular layer	0	0	0	1093	FLmo-L	1092	6	18779	0	0	0	0	0	0	0	0	0	0	0	0	0	0	0	0	0	5	0	0	0	0	0	0	0	0	0
1	0	left	Flocculus, Purkinje layer	0	0	0	1094	FLpu-L	1092	6	18779	0	0	0	0	0	0	0	0	0	0	0	0	0	0	0	0	0	5	0	0	0	0	0	0	0	0	0
1	0	left	Flocculus, granular layer	0	0	0	1095	FLgr-L	1092	6	18779	0	0	0	0	0	0	0	0	0	0	0	0	0	0	0	0	0	5	0	0	0	0	0	0	0	0	0
1	0	left	Cerebellar nuclei	0	0	0	1096	CBN-L	1014	3	18779	0	0	0	0	0	0	0	0	0	0	0	0	0	0	0	0	0	5	0	0	0	0	0	0	0	0	0
1	0	left	Fastigial nucleus	0	0	0	1097	FN-L	1096	4	18779	0	0	0	0	0	0	0	0	0	0	0	0	0	0	0	0	0	5	0	0	0	0	0	0	0	0	0
1	0	left	Interposed nucleus	0	0	0	1098	IP-L	1096	4	18779	0	0	0	0	0	0	0	0	0	0	0	0	0	0	0	0	0	5	0	0	0	0	0	0	0	0	0
1	0	left	Dentate nucleus	0	0	0	1099	DN-L	1096	4	18779	0	0	0	0	0	0	0	0	0	0	0	0	0	0	0	0	0	5	0	0	0	0	0	0	0	0	0
1	0	left	Vestibulocerebellar nucleus	0	0	0	1100	VeCB-L	1096	4	18779	0	0	0	0	0	0	0	0	0	0	0	0	0	0	0	0	0	5	0	0	0	0	0	0	0	0	0
1	0	left	cranial nerves	0	0	0	1102	cm-L	1101	2	18779	0	0	0	0	0	0	0	0	0	0	0	0	0	0	0	0	0	5	0	0	0	0	0	0	0	0	0
1	0	left	terminal nerve	0	0	0	1103	tn-L	1102	3	18779	0	0	0	0	0	0	0	0	0	0	0	0	0	0	0	0	0	5	0	0	0	0	0	0	0	0	0
1	0	left	vomeronasal nerve	0	0	0	1104	von-L	1102	3	18779	0	0	0	0	0	0	0	0	0	0	0	0	0	0	0	0	0	5	0	0	0	0	0	0	0	0	0
1	0	left	olfactory nerve	0	0	0	1105	In-L	1102	3	18779	0	0	0	0	0	0	0	0	0	0	0	0	0	0	0	0	0	5	0	0	0	0	0	0	0	0	0
1	0	left	olfactory nerve layer of main olfactory bulb	0	0	0	1106	onl-L	1105	4	18779	0	0	0	0	0	8.6	79342.2	0.0650348	0.00056687443094913	8	132237	0.060497	0.00040604556733589	10.6207344378814	72429.1878368107	0.0803160464085478	0.00074955497498949	5	5.3103672189407	-6.14394307183073	23.3439430718307	5.3103672189407	-14.6789082718307	14.8089778718307	5.3103672189407	-14.7433761973998	14.7445099462617
1	0	left	lateral olfactory tract, general	0	0	0	1107	lotg-L	1105	4	18779	0	0	0	0	0	0	0	0	0	0	0	0	0	0	0	0	0	5	0	0	0	0	0	0	0	0	0
1	0	left	lateral olfactory tract, body	0	0	0	1108	lot-L	1107	5	18779	0	0	0	0	0	2.8	17369.4	0.096722	0.00016737601082849	1	28949	0.034544	7.56944970100674e-05	3.56370593624109	15856.0203172171	0.123102890039186	0.000197567099687604	5	1.78185296812055	-2.14721695152045	7.74721695152045	1.78185296812055	-4.85049495152045	5.04393895152045	1.78185296812055	-4.94704957550962	4.94738432753128
1	0	left	accessory olfactory tract	0	0	0	1110	aolt-L	1107	5	18779	0	0	0	0	0	0	0	0	0	0	0	0	0	0	0	0	0	5	0	0	0	0	0	0	0	0	0
1	0	left	optic nerve	0	0	0	1112	IIn-L	1102	3	18779	0	0	0	0	0	0	0	0	0	0	0	0	0	0	0	0	0	5	0	0	0	0	0	0	0	0	0
1	0	left	accessory optic tract	0	0	0	1113	aot-L	1112	4	18779	0	0	0	0	0	0	0	0	0	0	0	0	0	0	0	0	0	5	0	0	0	0	0	0	0	0	0
1	0	left	brachium of the superior colliculus	0	0	0	1114	bsc-L	1112	4	18779	0	0	0	0	0	0	0	0	0	0	0	0	0	0	0	0	0	5	0	0	0	0	0	0	0	0	0
1	0	left	superior colliculus commissure	0	0	0	1115	csc-L	1112	4	18779	0	0	0	0	0	0	0	0	0	0	0	0	0	0	0	0	0	5	0	0	0	0	0	0	0	0	0
1	0	left	optic chiasm	0	0	0	1116	och-L	1112	4	18779	0	0	0	0	0	0	0	0	0	0	0	0	0	0	0	0	0	5	0	0	0	0	0	0	0	0	0
1	0	left	optic tract	0	0	0	1117	opt-L	1112	4	18779	0	0	0	0	0	0.8	8950	0.0357542	5.94380106008806e-05	0	0	0	0	1.30384048104053	12255.2922241781	0.0582721207885898	9.85107308994233e-05	5	0.651920240520265	-1.01002076077186	2.61002076077186	0.651920240520265	-1.77426656077186	1.84577496077186	0.651920240520265	-1.80996132276126	1.81008019878246
1	0	left	tectothalamic pathway	0	0	0	1118	ttp-L	1112	4	18779	0	0	0	0	0	0	0	0	0	0	0	0	0	0	0	0	0	5	0	0	0	0	0	0	0	0	0
1	0	left	oculomotor nerve	0	0	0	1119	IIIn-L	1102	3	18779	0	0	0	0	0	0	0	0	0	0	0	0	0	0	0	0	0	5	0	0	0	0	0	0	0	0	0
1	0	left	medial longitudinal fascicle	0	0	0	1120	mlf-L	1119	4	18779	0	0	0	0	0	0	0	0	0	0	0	0	0	0	0	0	0	5	0	0	0	0	0	0	0	0	0
1	0	left	posterior commissure	0	0	0	1121	pc-L	1119	4	18779	0	0	0	0	0	0	0	0	0	0	0	0	0	0	0	0	0	5	0	0	0	0	0	0	0	0	0
1	0	left	trochlear nerve	0	0	0	1122	IVn-L	1102	3	18779	0	0	0	0	0	0	0	0	0	0	0	0	0	0	0	0	0	5	0	0	0	0	0	0	0	0	0
1	0	left	trochlear nerve decussation	0	0	0	1123	IVd-L	1122	4	18779	0	0	0	0	0	0	0	0	0	0	0	0	0	0	0	0	0	5	0	0	0	0	0	0	0	0	0
1	0	left	abducens nerve	0	0	0	1124	VIn-L	1102	3	18779	0	0	0	0	0	0	0	0	0	0	0	0	0	0	0	0	0	5	0	0	0	0	0	0	0	0	0
1	0	left	trigeminal nerve	0	0	0	1125	Vn-L	1102	3	18779	0	0	0	0	0	0	0	0	0	0	0	0	0	0	0	0	0	5	0	0	0	0	0	0	0	0	0
1	0	left	motor root of the trigeminal nerve	0	0	0	1126	moV-L	1125	4	18779	0	0	0	0	0	0.2	382.2	0.1046572	1.51388994020135e-05	0	0	0	0	0.447213595499958	854.62518100042	0.234020613534791	3.3851608167433e-05	5	0.223606797749979	-0.420831999101882	0.820831999101882	0.223606797749979	-0.516174799101882	0.725489199101882	0.223606797749979	-0.62081686020248	0.620847138001284
1	0	left	sensory root of the trigeminal nerve	0	0	0	1127	sV-L	1125	4	18779	0	0	0	0	0	0.2	14860.8	0.0026916	1.6010246557797e-05	0	0	0	0	0.447213595499958	33229.7590000289	0.00601860056823843	3.57999996397661e-05	5	0.223606797749979	-0.420831999101882	0.820831999101882	0.223606797749979	-0.618140399101882	0.623523599101882	0.223606797749979	-0.620815988855324	0.62084800934844
1	0	left	midbrain tract of the trigeminal nerve	0	0	0	1128	mtV-L	1127	5	18779	0	0	0	0	0	0	0	0	0	0	0	0	0	0	0	0	0	5	0	0	0	0	0	0	0	0	0
1	0	left	spinal tract of the trigeminal nerve	0	0	0	1129	sptV-L	1127	5	18779	0	0	0	0	0	4.4	31242.6	0.0845	0.000325990412700091	5	52071	0.096023	0.000378472485050337	4.61519230368573	28520.4612918515	0.0886326556044667	0.000330641197254872	5	2.30759615184287	-2.00691404055739	10.8069140405574	2.30759615184287	-6.32241404055739	6.49141404055739	2.30759615184287	-6.40658805014469	6.40724003097009
1	0	left	facial nerve	0	0	0	1130	VIIn-L	1102	3	18779	0	0	0	0	0	0	0	0	0	0	0	0	0	0	0	0	0	5	0	0	0	0	0	0	0	0	0
1	0	left	intermediate nerve	0	0	0	1131	iVIIn-L	1130	4	18779	0	0	0	0	0	0	0	0	0	0	0	0	0	0	0	0	0	5	0	0	0	0	0	0	0	0	0
1	0	left	genu of the facial nerve	0	0	0	1132	gVIIn-L	1130	4	18779	0	0	0	0	0	0	0	0	0	0	0	0	0	0	0	0	0	5	0	0	0	0	0	0	0	0	0
1	0	left	vestibulocochlear nerve	0	0	0	1133	VIIIn-L	1102	3	18779	0	0	0	0	0	0	0	0	0	0	0	0	0	0	0	0	0	5	0	0	0	0	0	0	0	0	0
1	0	left	efferent cochleovestibular bundle	0	0	0	1134	cvb-L	1133	4	18779	0	0	0	0	0	0	0	0	0	0	0	0	0	0	0	0	0	5	0	0	0	0	0	0	0	0	0
1	0	left	vestibular nerve	0	0	0	1135	vVIIIn-L	1133	4	18779	0	0	0	0	0	0.2	1601.6	0.024975	1.51388994020135e-05	0	0	0	0	0.447213595499958	3581.28647276366	0.0558457977380572	3.3851608167433e-05	5	0.223606797749979	-0.420831999101882	0.820831999101882	0.223606797749979	-0.595856999101882	0.645806999101882	0.223606797749979	-0.62081686020248	0.620847138001284
1	0	left	cochlear nerve	0	0	0	1136	cVIIIn-L	1133	4	18779	0	0	0	0	0	0	0	0	0	0	0	0	0	0	0	0	0	5	0	0	0	0	0	0	0	0	0
1	0	left	intermediate acoustic stria	0	0	0	1138	ias-L	1136	5	18779	0	0	0	0	0	0	0	0	0	0	0	0	0	0	0	0	0	5	0	0	0	0	0	0	0	0	0
1	0	left	dorsal acoustic stria	0	0	0	1139	das-L	1136	5	18779	0	0	0	0	0	0	0	0	0	0	0	0	0	0	0	0	0	5	0	0	0	0	0	0	0	0	0
1	0	left	lateral lemniscus	0	0	0	1140	ll-L	1136	5	18779	0	0	0	0	0	0	0	0	0	0	0	0	0	0	0	0	0	5	0	0	0	0	0	0	0	0	0
1	0	left	inferior colliculus commissure	0	0	0	1141	cic-L	1136	5	18779	0	0	0	0	0	0	0	0	0	0	0	0	0	0	0	0	0	5	0	0	0	0	0	0	0	0	0
1	0	left	brachium of the inferior colliculus	0	0	0	1142	bic-L	1136	5	18779	0	0	0	0	0	0	0	0	0	0	0	0	0	0	0	0	0	5	0	0	0	0	0	0	0	0	0
1	0	left	glossopharyngeal nerve	0	0	0	1143	IXn-L	1102	3	18779	0	0	0	0	0	0	0	0	0	0	0	0	0	0	0	0	0	5	0	0	0	0	0	0	0	0	0
1	0	left	vagus nerve	0	0	0	1144	Xn-L	1102	3	18779	0	0	0	0	0	0	0	0	0	0	0	0	0	0	0	0	0	5	0	0	0	0	0	0	0	0	0
1	0	left	solitary tract	0	0	0	1145	ts-L	1144	4	18779	0	0	0	0	0	0	0	0	0	0	0	0	0	0	0	0	0	5	0	0	0	0	0	0	0	0	0
1	0	left	accessory spinal nerve	0	0	0	1146	XIn-L	1102	3	18779	0	0	0	0	0	0	0	0	0	0	0	0	0	0	0	0	0	5	0	0	0	0	0	0	0	0	0
1	0	left	hypoglossal nerve	0	0	0	1147	XIIn-L	1102	3	18779	0	0	0	0	0	0	0	0	0	0	0	0	0	0	0	0	0	5	0	0	0	0	0	0	0	0	0
1	0	left	ventral roots	0	0	0	1148	vrt-L	1102	3	18779	0	0	0	0	0	0	0	0	0	0	0	0	0	0	0	0	0	5	0	0	0	0	0	0	0	0	0
1	0	left	dorsal roots	0	0	0	1149	drt-L	1102	3	18779	0	0	0	0	0	0	0	0	0	0	0	0	0	0	0	0	0	5	0	0	0	0	0	0	0	0	0
1	0	left	cervicothalamic tract	0	0	0	1150	cett-L	1149	4	18779	0	0	0	0	0	0	0	0	0	0	0	0	0	0	0	0	0	5	0	0	0	0	0	0	0	0	0
1	0	left	dorsolateral fascicle	0	0	0	1151	dl-L	1150	5	18779	0	0	0	0	0	0	0	0	0	0	0	0	0	0	0	0	0	5	0	0	0	0	0	0	0	0	0
1	0	left	dorsal commissure of the spinal cord	0	0	0	1152	dcm-L	1150	5	18779	0	0	0	0	0	0	0	0	0	0	0	0	0	0	0	0	0	5	0	0	0	0	0	0	0	0	0
1	0	left	ventral commissure of the spinal cord	0	0	0	1153	vc-L	1150	5	18779	0	0	0	0	0	0	0	0	0	0	0	0	0	0	0	0	0	5	0	0	0	0	0	0	0	0	0
1	0	left	fasciculus proprius	0	0	0	1154	fpr-L	1150	5	18779	0	0	0	0	0	0	0	0	0	0	0	0	0	0	0	0	0	5	0	0	0	0	0	0	0	0	0
1	0	left	dorsal column	0	0	0	1155	dc-L	1150	5	18779	0	0	0	0	0	0	0	0	0	0	0	0	0	0	0	0	0	5	0	0	0	0	0	0	0	0	0
1	0	left	cuneate fascicle	0	0	0	1156	cuf-L	1155	6	18779	0	0	0	0	0	0	0	0	0	0	0	0	0	0	0	0	0	5	0	0	0	0	0	0	0	0	0
1	0	left	gracile fascicle	0	0	0	1157	grf-L	1155	6	18779	0	0	0	0	0	0	0	0	0	0	0	0	0	0	0	0	0	5	0	0	0	0	0	0	0	0	0
1	0	left	internal arcuate fibers	0	0	0	1158	iaf-L	1155	6	18779	0	0	0	0	0	0	0	0	0	0	0	0	0	0	0	0	0	5	0	0	0	0	0	0	0	0	0
1	0	left	spinothalamic tract	0	0	0	1160	sst-L	1102	3	18779	0	0	0	0	0	0	0	0	0	0	0	0	0	0	0	0	0	5	0	0	0	0	0	0	0	0	0
1	0	left	lateral spinothalamic tract	0	0	0	1161	sttl-L	1160	4	18779	0	0	0	0	0	0	0	0	0	0	0	0	0	0	0	0	0	5	0	0	0	0	0	0	0	0	0
1	0	left	ventral spinothalamic tract	0	0	0	1162	sttv-L	1160	4	18779	0	0	0	0	0	0	0	0	0	0	0	0	0	0	0	0	0	5	0	0	0	0	0	0	0	0	0
1	0	left	spinocervical tract	0	0	0	1163	scrt-L	1160	4	18779	0	0	0	0	0	0	0	0	0	0	0	0	0	0	0	0	0	5	0	0	0	0	0	0	0	0	0
1	0	left	spino-olivary pathway	0	0	0	1164	sop-L	1160	4	18779	0	0	0	0	0	0	0	0	0	0	0	0	0	0	0	0	0	5	0	0	0	0	0	0	0	0	0
1	0	left	spinoreticular pathway	0	0	0	1165	srp-L	1160	4	18779	0	0	0	0	0	0	0	0	0	0	0	0	0	0	0	0	0	5	0	0	0	0	0	0	0	0	0
1	0	left	spinovestibular pathway	0	0	0	1166	svp-L	1160	4	18779	0	0	0	0	0	0	0	0	0	0	0	0	0	0	0	0	0	5	0	0	0	0	0	0	0	0	0
1	0	left	spinotectal pathway	0	0	0	1167	stp-L	1160	4	18779	0	0	0	0	0	0	0	0	0	0	0	0	0	0	0	0	0	5	0	0	0	0	0	0	0	0	0
1	0	left	spinohypothalamic pathway	0	0	0	1168	shp-L	1160	4	18779	0	0	0	0	0	0	0	0	0	0	0	0	0	0	0	0	0	5	0	0	0	0	0	0	0	0	0
1	0	left	spinotelenchephalic pathway	0	0	0	1169	step-L	1160	4	18779	0	0	0	0	0	0	0	0	0	0	0	0	0	0	0	0	0	5	0	0	0	0	0	0	0	0	0
1	0	left	hypothalamohypophysial tract	0	0	0	1170	hht-L	1169	5	18779	0	0	0	0	0	0	0	0	0	0	0	0	0	0	0	0	0	5	0	0	0	0	0	0	0	0	0
1	0	left	cerebellum related fiber tracts	0	0	0	1171	cbf-L	1101	2	18779	0	0	0	0	0	0	0	0	0	0	0	0	0	0	0	0	0	5	0	0	0	0	0	0	0	0	0
1	0	left	cerebellar commissure	0	0	0	1172	cbc-L	1171	3	18779	0	0	0	0	0	0	0	0	0	0	0	0	0	0	0	0	0	5	0	0	0	0	0	0	0	0	0
1	0	left	cerebellar peduncles	0	0	0	1173	cbp-L	1171	3	18779	0	0	0	0	0	0	0	0	0	0	0	0	0	0	0	0	0	5	0	0	0	0	0	0	0	0	0
1	0	left	superior cerebellar peduncle decussation	0	0	0	1175	dscp-L	1174	5	18779	0	0	0	0	0	0	0	0	0	0	0	0	0	0	0	0	0	5	0	0	0	0	0	0	0	0	0
1	0	left	spinocerebellar tract	0	0	0	1176	sct-L	1175	6	18779	0	0	0	0	0	0	0	0	0	0	0	0	0	0	0	0	0	5	0	0	0	0	0	0	0	0	0
1	0	left	ventral spinocerebellar tract	0	0	0	1178	sctv-L	1174	5	18779	0	0	0	0	0	0.2	1823.8	0.0219322	9.02323482968644e-06	0	0	0	0	0.447213595499958	4078.14077736412	0.0490418900961209	2.01765664561226e-05	5	0.223606797749979	-0.420831999101882	0.820831999101882	0.223606797749979	-0.598899799101882	0.642764199101882	0.223606797749979	-0.620822975867052	0.620841022336712
1	0	left	middle cerebellar peduncle	0	0	0	1179	mcp-L	1173	4	18779	0	0	0	0	0	0.6	6996.4	0.0171516	4.8030739673391e-05	0	0	0	0	1.34164078649987	15644.4259977795	0.0383521435228854	0.000107399998919298	5	0.670820393249937	-1.26249599730565	2.46249599730565	0.670820393249937	-1.84534439730565	1.87964759730565	0.670820393249937	-1.86244796656597	1.86254402804532
1	0	left	inferior cerebellar peduncle	0	0	0	1180	icp-L	1173	4	18779	0	0	0	0	0	1.4	16709.4	0.0502712	0.000105479816111315	2	27849	0.071816	0.000140213123948402	1.34164078649987	15253.5255039614	0.0481756373616375	0.00010152521050901	5	0.670820393249937	-0.462495997305646	3.26249599730565	0.670820393249937	-1.81222479730565	1.91276719730565	0.670820393249937	-1.86239051748953	1.86260147712176
1	0	left	dorsal spinocerebellar tract	0	0	0	1181	sctd-L	1180	5	18779	0	0	0	0	0	0.6	1876	0.1279318	3.93010336337134e-05	0	0	0	0	0.894427190999916	2568.81879469923	0.190709374353229	6.56339097891263e-05	5	0.447213595499958	-0.641663998203764	1.84166399820376	0.447213595499958	-1.11373219820376	1.36959579820376	0.447213595499958	-1.24162469717013	1.2417032992374
1	0	left	cuneocerebellar tract	0	0	0	1182	cct-L	1180	5	18779	0	0	0	0	0	0	0	0	0	0	0	0	0	0	0	0	0	5	0	0	0	0	0	0	0	0	0
1	0	left	juxtarestiform body	0	0	0	1183	jrb-L	1180	5	18779	0	0	0	0	0	0	0	0	0	0	0	0	0	0	0	0	0	5	0	0	0	0	0	0	0	0	0
1	0	left	bulbocerebellar tract	0	0	0	1184	bct-L	1180	5	18779	0	0	0	0	0	0	0	0	0	0	0	0	0	0	0	0	0	5	0	0	0	0	0	0	0	0	0
1	0	left	olivocerebellar tract	0	0	0	1185	oct-L	1184	6	18779	0	0	0	0	0	0	0	0	0	0	0	0	0	0	0	0	0	5	0	0	0	0	0	0	0	0	0
1	0	left	reticulocerebellar tract	0	0	0	1186	rct-L	1184	6	18779	0	0	0	0	0	0	0	0	0	0	0	0	0	0	0	0	0	5	0	0	0	0	0	0	0	0	0
1	0	left	trigeminocerebellar tract	0	0	0	1187	tct-L	1173	4	18779	0	0	0	0	0	0	0	0	0	0	0	0	0	0	0	0	0	5	0	0	0	0	0	0	0	0	0
1	0	left	arbor vitae	0	0	0	1188	arb-L	1171	3	18779	0	0	0	0	0	0.4	88459.6	0.0018088	3.11491459598105e-05	0	0	0	0	0.547722557505166	121128.29586971	0.00247680140503836	4.26805291629435e-05	5	0.273861278752583	-0.360360806895818	1.16036080689582	0.273861278752583	-0.758552006895818	0.762169606895818	0.273861278752583	-0.760329657749858	0.760391956041777
1	0	left	lateral forebrain bundle system	0	0	0	1190	lfbs-L	1101	2	18779	0	0	0	0	0	0	0	0	0	0	0	0	0	0	0	0	0	5	0	0	0	0	0	0	0	0	0
1	0	left	corpus callosum	0	0	0	1191	cc-L	1190	3	18779	0	0	0	0	0	0	0	0	0	0	0	0	0	0	0	0	0	5	0	0	0	0	0	0	0	0	0
1	0	left	corpus callosum, anterior forceps	0	0	0	1192	fa-L	1191	4	18779	0	0	0	0	0	13.8	44346.4	0.2489494	0.000887392754707352	21	55433	0.378836	0.00112790435371081	12.2351951353462	24790.3912393492	0.22072051733765	0.000807716111032515	5	6.11759756767311	-3.18517382233594	30.7851738223359	6.11759756767311	-16.7362244223359	17.2341232223359	6.11759756767311	-16.9842864295812	16.9860612150907
1	0	left	corpus callosum, extreme capsule	0	0	0	1194	ee-L	1191	4	18779	0	0	0	0	0	14.2	2392	4.749164	0.000978873092687059	14	2990	4.682274	0.00081209113467178	10.6395488626163	1337.16865054487	3.55837763789265	0.000847397662820649	5	5.31977443130815	-0.570061680561901	28.9700616805619	5.31977443130815	-10.0208976805619	19.5192256805619	5.31977443130815	-14.7690828074692	14.7710405536546
1	0	left	corpus callosum, rostrum	0	0	0	1197	ccr-L	1191	4	18779	0	0	0	0	0	0	0	0	0	0	0	0	0	0	0	0	0	5	0	0	0	0	0	0	0	0	0
1	0	left	corpus callosum, splenium	0	0	0	1199	ccs-L	1191	4	18779	0	0	0	0	0	0.2	4763.4	0.0083974	1.40213123948402e-05	0	0	0	0	0.447213595499958	10651.2862040225	0.0187771572342567	3.1352607648623e-05	5	0.223606797749979	-0.420831999101882	0.820831999101882	0.223606797749979	-0.612434599101882	0.629229399101882	0.223606797749979	-0.620817977789487	0.620846020414277
1	0	left	corticospinal tract	0	0	0	1200	cst-L	1190	3	18779	0	0	0	0	0	0	0	0	0	0	0	0	0	0	0	0	0	5	0	0	0	0	0	0	0	0	0
1	0	left	cerebal peduncle	0	0	0	1202	cpd-L	1200	4	18779	0	0	0	0	0	0.4	11289.2	0.0141728	3.11491459598105e-05	0	0	0	0	0.547722557505166	15458.3737404683	0.019406905657523	4.26805291629435e-05	5	0.273861278752583	-0.360360806895818	1.16036080689582	0.273861278752583	-0.746188006895818	0.774533606895818	0.273861278752583	-0.760329657749858	0.760391956041777
1	0	left	corticotectal tract	0	0	0	1203	cte-L	1200	4	18779	0	0	0	0	0	0	0	0	0	0	0	0	0	0	0	0	0	5	0	0	0	0	0	0	0	0	0
1	0	left	corticorubral tract	0	0	0	1204	crt-L	1200	4	18779	0	0	0	0	0	0	0	0	0	0	0	0	0	0	0	0	0	5	0	0	0	0	0	0	0	0	0
1	0	left	corticopontine tract	0	0	0	1205	cpt-L	1200	4	18779	0	0	0	0	0	0	0	0	0	0	0	0	0	0	0	0	0	5	0	0	0	0	0	0	0	0	0
1	0	left	corticobulbar tract	0	0	0	1206	cbt-L	1200	4	18779	0	0	0	0	0	0	0	0	0	0	0	0	0	0	0	0	0	5	0	0	0	0	0	0	0	0	0
1	0	left	pyramid	0	0	0	1207	py-L	1200	4	18779	0	0	0	0	0	0.4	7173.2	0.0223052	2.91602117968536e-05	0	0	0	0	0.547722557505166	9822.30862374014	0.0305426529741606	3.99781101018506e-05	5	0.273861278752583	-0.360360806895818	1.16036080689582	0.273861278752583	-0.738055606895818	0.782666006895818	0.273861278752583	-0.760331646684021	0.760389967107615
1	0	left	pyramidal decussation	0	0	0	1208	pyd-L	1200	4	18779	0	0	0	0	0	0	0	0	0	0	0	0	0	0	0	0	0	5	0	0	0	0	0	0	0	0	0
1	0	left	corticospinal tract, crossed	0	0	0	1209	cstc-L	1200	4	18779	0	0	0	0	0	0	0	0	0	0	0	0	0	0	0	0	0	5	0	0	0	0	0	0	0	0	0
1	0	left	corticospinal tract, uncrossed	0	0	0	1210	cstu-L	1200	4	18779	0	0	0	0	0	0	0	0	0	0	0	0	0	0	0	0	0	5	0	0	0	0	0	0	0	0	0
1	0	left	thalamus related	0	0	0	1211	lfbst-L	1190	3	18779	0	0	0	0	0	0	0	0	0	0	0	0	0	0	0	0	0	5	0	0	0	0	0	0	0	0	0
1	0	left	external medullary lamina of the thalamus	0	0	0	1212	em-L	1211	4	18779	0	0	0	0	0	0	0	0	0	0	0	0	0	0	0	0	0	5	0	0	0	0	0	0	0	0	0
1	0	left	internal medullary lamina of the thalamus	0	0	0	1213	im-L	1211	4	18779	0	0	0	0	0	0	0	0	0	0	0	0	0	0	0	0	0	5	0	0	0	0	0	0	0	0	0
1	0	left	middle thalamic commissure	0	0	0	1214	mtc-L	1211	4	18779	0	0	0	0	0	0	0	0	0	0	0	0	0	0	0	0	0	5	0	0	0	0	0	0	0	0	0
1	0	left	thalamic peduncles	0	0	0	1215	tp-L	1211	4	18779	0	0	0	0	0	0	0	0	0	0	0	0	0	0	0	0	0	5	0	0	0	0	0	0	0	0	0
1	0	left	optic radiation	0	0	0	1216	or-L	1211	4	18779	0	0	0	0	0	7.2	47216.8	0.1219906	0.000513323483955515	8	59021	0.135545	0.000560852495793606	5.16720427310553	26394.993620003	0.087548619348337	0.000415335464698868	5	2.58360213655276	0.0267704941895204	14.3732295058105	2.58360213655276	-7.05123890581048	7.29522010581048	2.58360213655276	-7.17271618232652	7.17374282929444
1	0	left	extrapyramidal fiber systems	0	0	0	1218	eps-L	1101	2	18779	0	0	0	0	0	0	0	0	0	0	0	0	0	0	0	0	0	5	0	0	0	0	0	0	0	0	0
1	0	left	cerebral nuclei related	0	0	0	1219	epsc-L	1218	3	18779	0	0	0	0	0	0	0	0	0	0	0	0	0	0	0	0	0	5	0	0	0	0	0	0	0	0	0
1	0	left	pallidothalamic pathway	0	0	0	1220	pap-L	1219	4	18779	0	0	0	0	0	0	0	0	0	0	0	0	0	0	0	0	0	5	0	0	0	0	0	0	0	0	0
1	0	left	nigrothalamic fibers	0	0	0	1222	ntt-L	1219	4	18779	0	0	0	0	0	0	0	0	0	0	0	0	0	0	0	0	0	5	0	0	0	0	0	0	0	0	0
1	0	left	pallidotegmental fascicle	0	0	0	1223	ptf-L	1219	4	18779	0	0	0	0	0	0	0	0	0	0	0	0	0	0	0	0	0	5	0	0	0	0	0	0	0	0	0
1	0	left	striatonigral pathway	0	0	0	1224	snp-L	1219	4	18779	0	0	0	0	0	0	0	0	0	0	0	0	0	0	0	0	0	5	0	0	0	0	0	0	0	0	0
1	0	left	subthalamic fascicle	0	0	0	1225	stf-L	1219	4	18779	0	0	0	0	0	0	0	0	0	0	0	0	0	0	0	0	0	5	0	0	0	0	0	0	0	0	0
1	0	left	tectospinal pathway	0	0	0	1226	tsp-L	1218	3	18779	0	0	0	0	0	0	0	0	0	0	0	0	0	0	0	0	0	5	0	0	0	0	0	0	0	0	0
1	0	left	direct tectospinal pathway	0	0	0	1227	tspd-L	1226	4	18779	0	0	0	0	0	0	0	0	0	0	0	0	0	0	0	0	0	5	0	0	0	0	0	0	0	0	0
1	0	left	doral tegmental decussation	0	0	0	1228	dtd-L	1226	4	18779	0	0	0	0	0	0	0	0	0	0	0	0	0	0	0	0	0	5	0	0	0	0	0	0	0	0	0
1	0	left	crossed tectospinal pathway	0	0	0	1229	tspc-L	1226	4	18779	0	0	0	0	0	0	0	0	0	0	0	0	0	0	0	0	0	5	0	0	0	0	0	0	0	0	0
1	0	left	ventral tegmental decussation	0	0	0	1231	vtd-L	1230	4	18779	0	0	0	0	0	0	0	0	0	0	0	0	0	0	0	0	0	5	0	0	0	0	0	0	0	0	0
1	0	left	rubroreticular tract	0	0	0	1232	rrt-L	1230	4	18779	0	0	0	0	0	0	0	0	0	0	0	0	0	0	0	0	0	5	0	0	0	0	0	0	0	0	0
1	0	left	central tegmental bundle	0	0	0	1233	ctb-L	1218	3	18779	0	0	0	0	0	0	0	0	0	0	0	0	0	0	0	0	0	5	0	0	0	0	0	0	0	0	0
1	0	left	retriculospinal tract	0	0	0	1234	rst-L	1218	3	18779	0	0	0	0	0	0	0	0	0	0	0	0	0	0	0	0	0	5	0	0	0	0	0	0	0	0	0
1	0	left	retriculospinal tract, lateral part	0	0	0	1235	rstl-L	1234	4	18779	0	0	0	0	0	0	0	0	0	0	0	0	0	0	0	0	0	5	0	0	0	0	0	0	0	0	0
1	0	left	retriculospinal tract, medial part	0	0	0	1236	rstm-L	1234	4	18779	0	0	0	0	0	0	0	0	0	0	0	0	0	0	0	0	0	5	0	0	0	0	0	0	0	0	0
1	0	left	vestibulospinal pathway	0	0	0	1237	vsp-L	1218	3	18779	0	0	0	0	0	0	0	0	0	0	0	0	0	0	0	0	0	5	0	0	0	0	0	0	0	0	0
1	0	left	medial forebrain bundle system	0	0	0	1238	mfbs-L	1101	2	18779	0	0	0	0	0	0	0	0	0	0	0	0	0	0	0	0	0	5	0	0	0	0	0	0	0	0	0
1	0	left	cerebrum related	0	0	0	1239	mfbc-L	1238	3	18779	0	0	0	0	0	0	0	0	0	0	0	0	0	0	0	0	0	5	0	0	0	0	0	0	0	0	0
1	0	left	ansa peduncularis	0	0	0	1241	apd-L	1239	4	18779	0	0	0	0	0	0	0	0	0	0	0	0	0	0	0	0	0	5	0	0	0	0	0	0	0	0	0
1	0	left	fornix system	0	0	0	1244	fxs-L	1239	4	18779	0	0	0	0	0	0	0	0	0	0	0	0	0	0	0	0	0	5	0	0	0	0	0	0	0	0	0
1	0	left	dorsal fornix	0	0	0	1246	df-L	1244	5	18779	0	0	0	0	0	0	0	0	0	0	0	0	0	0	0	0	0	5	0	0	0	0	0	0	0	0	0
1	0	left	fimbria	0	0	0	1247	fi-L	1244	5	18779	0	0	0	0	0	0.2	9692.8	0.0041268	1.51388994020135e-05	0	0	0	0	0.447213595499958	21673.75969231	0.00922780532954613	3.3851608167433e-05	5	0.223606797749979	-0.420831999101882	0.820831999101882	0.223606797749979	-0.616705199101882	0.624958799101882	0.223606797749979	-0.62081686020248	0.620847138001284
1	0	left	precommissural fornix, general	0	0	0	1248	fxprg-L	1244	5	18779	0	0	0	0	0	0	0	0	0	0	0	0	0	0	0	0	0	5	0	0	0	0	0	0	0	0	0
1	0	left	precommissural fornix diagonal band	0	0	0	1249	db-L	1248	6	18779	0	0	0	0	0	0	0	0	0	0	0	0	0	0	0	0	0	5	0	0	0	0	0	0	0	0	0
1	0	left	postcommissural fornix	0	0	0	1250	fxpo-L	1244	5	18779	0	0	0	0	0	0	0	0	0	0	0	0	0	0	0	0	0	5	0	0	0	0	0	0	0	0	0
1	0	left	medial corticohypothalamic tract	0	0	0	1251	mct-L	1250	6	18779	0	0	0	0	0	0	0	0	0	0	0	0	0	0	0	0	0	5	0	0	0	0	0	0	0	0	0
1	0	left	columns of the fornix	0	0	0	1252	fx-L	1250	6	18779	0	0	0	0	0	0.2	1718.8	0.023272	1.40213123948402e-05	0	0	0	0	0.447213595499958	3843.35363972664	0.0520377739723751	3.1352607648623e-05	5	0.223606797749979	-0.420831999101882	0.820831999101882	0.223606797749979	-0.597559999101882	0.644103999101882	0.223606797749979	-0.620817977789487	0.620846020414277
1	0	left	hippocampal commissures	0	0	0	1253	hc-L	1244	5	18779	0	0	0	0	0	0	0	0	0	0	0	0	0	0	0	0	0	5	0	0	0	0	0	0	0	0	0
1	0	left	dorsal hippocampal commissure	0	0	0	1254	dhc-L	1253	6	18779	0	0	0	0	0	0	0	0	0	0	0	0	0	0	0	0	0	5	0	0	0	0	0	0	0	0	0
1	0	left	ventral hippocampal commissure	0	0	0	1255	vhc-L	1253	6	18779	0	0	0	0	0	0	0	0	0	0	0	0	0	0	0	0	0	5	0	0	0	0	0	0	0	0	0
1	0	left	perforant path	0	0	0	1256	per-L	1244	5	18779	0	0	0	0	0	0	0	0	0	0	0	0	0	0	0	0	0	5	0	0	0	0	0	0	0	0	0
1	0	left	angular path	0	0	0	1257	ab-L	1244	5	18779	0	0	0	0	0	0	0	0	0	0	0	0	0	0	0	0	0	5	0	0	0	0	0	0	0	0	0
1	0	left	longitudinal association bundle	0	0	0	1258	lab-L	1239	4	18779	0	0	0	0	0	0	0	0	0	0	0	0	0	0	0	0	0	5	0	0	0	0	0	0	0	0	0
1	0	left	stria terminalis	0	0	0	1259	st-L	1239	4	18779	0	0	0	0	0	0.4	2188.6	0.036553	2.80426247896803e-05	0	0	0	0	0.894427190999916	4893.85837555604	0.0817349927815498	6.27052152972459e-05	5	0.447213595499958	-0.841663998203764	1.64166399820376	0.447213595499958	-1.20511099820376	1.27821699820376	0.447213595499958	-1.24163595557897	1.24169204082855
1	0	left	hypothalamus related	0	0	0	1261	mfsbshy-L	1238	3	18779	0	0	0	0	0	0	0	0	0	0	0	0	0	0	0	0	0	5	0	0	0	0	0	0	0	0	0
1	0	left	medial forebrain bundle	0	0	0	1262	mfb-L	1261	4	18779	0	0	0	0	0	1	636	0.6289308	5.21031858765428e-05	0	0	0	0	1.73205080756888	870.878866433214	1.08934001344241	7.96900192860986e-05	5	0.866025403784439	-1.40447199331425	3.40447199331425	0.866025403784439	-1.77554119331425	3.03340279331425	0.866025403784439	-2.40441989012837	2.40452409650012
1	0	left	ventrolateral hypothalamic tract	0	0	0	1263	vlt-L	1261	4	18779	0	0	0	0	0	0	0	0	0	0	0	0	0	0	0	0	0	5	0	0	0	0	0	0	0	0	0
1	0	left	preoptic commissure	0	0	0	1264	poc-L	1261	4	18779	0	0	0	0	0	0	0	0	0	0	0	0	0	0	0	0	0	5	0	0	0	0	0	0	0	0	0
1	0	left	supraoptic commissures	0	0	0	1265	sup-L	1261	4	18779	0	0	0	0	0	0	0	0	0	0	0	0	0	0	0	0	0	5	0	0	0	0	0	0	0	0	0
1	0	left	supraoptic commissures, anterior	0	0	0	1266	supa-L	1265	5	18779	0	0	0	0	0	0	0	0	0	0	0	0	0	0	0	0	0	5	0	0	0	0	0	0	0	0	0
1	0	left	supraoptic commissures, dorsal	0	0	0	1267	supd-L	1265	5	18779	0	0	0	0	0	0	0	0	0	0	0	0	0	0	0	0	0	5	0	0	0	0	0	0	0	0	0
1	0	left	supraoptic commissures, ventral	0	0	0	1268	supv-L	1265	5	18779	0	0	0	0	0	0	0	0	0	0	0	0	0	0	0	0	0	5	0	0	0	0	0	0	0	0	0
1	0	left	premammillary commissure	0	0	0	1269	pmx-L	1261	4	18779	0	0	0	0	0	0	0	0	0	0	0	0	0	0	0	0	0	5	0	0	0	0	0	0	0	0	0
1	0	left	supramammillary decussation	0	0	0	1270	smd-L	1261	4	18779	0	0	0	0	0	0	0	0	0	0	0	0	0	0	0	0	0	5	0	0	0	0	0	0	0	0	0
1	0	left	propriohypothalamic pathways	0	0	0	1271	php-L	1261	4	18779	0	0	0	0	0	0	0	0	0	0	0	0	0	0	0	0	0	5	0	0	0	0	0	0	0	0	0
1	0	left	propriohypothalamic pathways, dorsal	0	0	0	1272	phpd-L	1271	5	18779	0	0	0	0	0	0	0	0	0	0	0	0	0	0	0	0	0	5	0	0	0	0	0	0	0	0	0
1	0	left	propriohypothalamic pathways, lateral	0	0	0	1273	phpl-L	1271	5	18779	0	0	0	0	0	0	0	0	0	0	0	0	0	0	0	0	0	5	0	0	0	0	0	0	0	0	0
1	0	left	propriohypothalamic pathways, medial	0	0	0	1274	phpm-L	1271	5	18779	0	0	0	0	0	0	0	0	0	0	0	0	0	0	0	0	0	5	0	0	0	0	0	0	0	0	0
1	0	left	propriohypothalamic pathways, ventral	0	0	0	1275	phpv-L	1271	5	18779	0	0	0	0	0	0	0	0	0	0	0	0	0	0	0	0	0	5	0	0	0	0	0	0	0	0	0
1	0	left	periventricular bundle of the hypothalamus	0	0	0	1276	pvbh-L	1261	4	18779	0	0	0	0	0	0	0	0	0	0	0	0	0	0	0	0	0	5	0	0	0	0	0	0	0	0	0
1	0	left	mammillary related	0	0	0	1277	mfbsma-L	1261	4	18779	0	0	0	0	0	0	0	0	0	0	0	0	0	0	0	0	0	5	0	0	0	0	0	0	0	0	0
1	0	left	mammillothalamic tract	0	0	0	1279	mtt-L	1277	5	18779	0	0	0	0	0	0	0	0	0	0	0	0	0	0	0	0	0	5	0	0	0	0	0	0	0	0	0
1	0	left	mammillotegmental tract	0	0	0	1280	mtg-L	1277	5	18779	0	0	0	0	0	0	0	0	0	0	0	0	0	0	0	0	0	5	0	0	0	0	0	0	0	0	0
1	0	left	mammillary peduncle	0	0	0	1281	mp-L	1277	5	18779	0	0	0	0	0	0	0	0	0	0	0	0	0	0	0	0	0	5	0	0	0	0	0	0	0	0	0
1	0	left	dorsal thalamus related	0	0	0	1282	mfbst-L	1261	4	18779	0	0	0	0	0	0	0	0	0	0	0	0	0	0	0	0	0	5	0	0	0	0	0	0	0	0	0
1	0	left	periventricular bundle of the thalamus	0	0	0	1283	pvbt-L	1282	5	18779	0	0	0	0	0	0	0	0	0	0	0	0	0	0	0	0	0	5	0	0	0	0	0	0	0	0	0
1	0	left	epithalamus related	0	0	0	1284	mfbse-L	1261	4	18779	0	0	0	0	0	0	0	0	0	0	0	0	0	0	0	0	0	5	0	0	0	0	0	0	0	0	0
1	0	left	stria medullaris	0	0	0	1285	sm-L	1284	5	18779	0	0	0	0	0	0	0	0	0	0	0	0	0	0	0	0	0	5	0	0	0	0	0	0	0	0	0
1	0	left	habenular commissure	0	0	0	1287	hbc-L	1284	5	18779	0	0	0	0	0	0	0	0	0	0	0	0	0	0	0	0	0	5	0	0	0	0	0	0	0	0	0
1	0	left	pineal stalk	0	0	0	1288	PIS-L	1284	5	18779	0	0	0	0	0	0	0	0	0	0	0	0	0	0	0	0	0	5	0	0	0	0	0	0	0	0	0
1	0	left	midbrain related	0	0	0	1289	mfbsm-L	1261	4	18779	0	0	0	0	0	0	0	0	0	0	0	0	0	0	0	0	0	5	0	0	0	0	0	0	0	0	0
1	0	left	dorsal longitudinal fascicle	0	0	0	1290	dlf-L	1289	5	18779	0	0	0	0	0	0	0	0	0	0	0	0	0	0	0	0	0	5	0	0	0	0	0	0	0	0	0
1	0	left	dorsal tegmental tract	0	0	0	1291	dtt-L	1289	5	18779	0	0	0	0	0	0	0	0	0	0	0	0	0	0	0	0	0	5	0	0	0	0	0	0	0	0	0
1	0	left	ventricular systems	0	0	0	1292	VS-L	0	1	18779	0	0	0	0	0	0	0	0	0	0	0	0	0	0	0	0	0	5	0	0	0	0	0	0	0	0	0
1	0	left	lateral ventricle	0	0	0	1293	VL-L	1292	2	18779	0	0	0	0	0	1.4	70912.2	0.0118456	9.63550081367908e-05	2	118187	0.016922	9.02323482968644e-05	1.34164078649987	64733.6859038631	0.0113519208418664	0.000102850455837245	5	0.670820393249937	-0.462495997305646	3.26249599730565	0.670820393249937	-1.85065039730565	1.87434159730565	0.670820393249937	-1.86239964229751	1.86259235231378
1	0	left	rhinocele	0	0	0	1294	RC-L	1293	3	18779	0	0	0	0	0	0	0	0	0	0	0	0	0	0	0	0	0	5	0	0	0	0	0	0	0	0	0
1	0	left	subependymal zone	0	0	0	1295	SEZ-L	1293	3	18779	0	0	0	0	0	0	0	0	0	0	0	0	0	0	0	0	0	5	0	0	0	0	0	0	0	0	0
1	0	left	choroid plexus	0	0	0	1296	chpl-L	1293	3	18779	0	0	0	0	0	1.8	36700	0.039237	0.000105425531905096	1	45875	0.021798	8.00512327889849e-05	1.92353840616713	20515.9236935606	0.0419301479725507	8.5958962259232e-05	5	0.961769203083567	-0.870299396231353	4.47029939623135	0.961769203083567	-2.63106239623135	2.70953639623135	0.961769203083567	-2.67019397069945	2.67040482176326
1	0	left	choroid fissure	0	0	0	1297	chfl-L	1293	3	18779	0	0	0	0	0	0	0	0	0	0	0	0	0	0	0	0	0	5	0	0	0	0	0	0	0	0	0
1	0	left	interventricular foramen	0	0	0	1298	IVF-L	1292	2	18779	0	0	0	0	0	0	0	0	0	0	0	0	0	0	0	0	0	5	0	0	0	0	0	0	0	0	0
1	0	left	fourth ventricle	0	0	0	1301	V4-L	1292	2	18779	0	0	0	0	0	0	0	0	0	0	0	0	0	0	0	0	0	5	0	0	0	0	0	0	0	0	0
1	0	left	lateral recess	0	0	0	1302	V4r-L	1301	3	18779	0	0	0	0	0	0	0	0	0	0	0	0	0	0	0	0	0	5	0	0	0	0	0	0	0	0	0
1	0	left	central canal, spinal cord/medulla	0	0	0	1303	c-L	1292	2	18779	0	0	0	0	0	0	0	0	0	0	0	0	0	0	0	0	0	5	0	0	0	0	0	0	0	0	0
1	0	left	grooves	0	0	0	1304	grv-L	0	1	18779	0	0	0	0	0	0	0	0	0	0	0	0	0	0	0	0	0	5	0	0	0	0	0	0	0	0	0
1	0	left	grooves of the cerebral cortex	0	0	0	1305	grv of CTX-L	1304	2	18779	0	0	0	0	0	0	0	0	0	0	0	0	0	0	0	0	0	5	0	0	0	0	0	0	0	0	0
1	0	left	endorhinal groove	0	0	0	1306	eg-L	1305	3	18779	0	0	0	0	0	0	0	0	0	0	0	0	0	0	0	0	0	5	0	0	0	0	0	0	0	0	0
1	0	left	hippocampal fissure	0	0	0	1307	hf-L	1305	3	18779	0	0	0	0	0	0	0	0	0	0	0	0	0	0	0	0	0	5	0	0	0	0	0	0	0	0	0
1	0	left	rhinal fissure	0	0	0	1308	rf-L	1305	3	18779	0	0	0	0	0	0	0	0	0	0	0	0	0	0	0	0	0	5	0	0	0	0	0	0	0	0	0
1	0	left	rhinal incisure	0	0	0	1309	ri-L	1305	3	18779	0	0	0	0	0	0	0	0	0	0	0	0	0	0	0	0	0	5	0	0	0	0	0	0	0	0	0
1	0	left	grooves of the cerebellar cortex	0	0	0	1310	grv of CBX-L	1304	2	18779	0	0	0	0	0	0	0	0	0	0	0	0	0	0	0	0	0	5	0	0	0	0	0	0	0	0	0
1	0	left	precentral fissure	0	0	0	1311	pce-L	1310	3	18779	0	0	0	0	0	0	0	0	0	0	0	0	0	0	0	0	0	5	0	0	0	0	0	0	0	0	0
1	0	left	preculminate fissure	0	0	0	1312	pcf-L	1310	3	18779	0	0	0	0	0	0	0	0	0	0	0	0	0	0	0	0	0	5	0	0	0	0	0	0	0	0	0
1	0	left	primary fissure	0	0	0	1313	pri-L	1310	3	18779	0	0	0	0	0	0	0	0	0	0	0	0	0	0	0	0	0	5	0	0	0	0	0	0	0	0	0
1	0	left	posterior superior fissure	0	0	0	1314	psf-L	1310	3	18779	0	0	0	0	0	0	0	0	0	0	0	0	0	0	0	0	0	5	0	0	0	0	0	0	0	0	0
1	0	left	prepyramidal fissure	0	0	0	1315	ppf-L	1310	3	18779	0	0	0	0	0	0	0	0	0	0	0	0	0	0	0	0	0	5	0	0	0	0	0	0	0	0	0
1	0	left	secondary fissure	0	0	0	1316	sec-L	1310	3	18779	0	0	0	0	0	0	0	0	0	0	0	0	0	0	0	0	0	5	0	0	0	0	0	0	0	0	0
1	0	left	posterolateral fissure	0	0	0	1317	plf-L	1310	3	18779	0	0	0	0	0	0	0	0	0	0	0	0	0	0	0	0	0	5	0	0	0	0	0	0	0	0	0
1	0	left	nodular fissure	0	0	0	1318	nf-L	1310	3	18779	0	0	0	0	0	0	0	0	0	0	0	0	0	0	0	0	0	5	0	0	0	0	0	0	0	0	0
1	0	left	simple fissure	0	0	0	1319	sif-L	1310	3	18779	0	0	0	0	0	0	0	0	0	0	0	0	0	0	0	0	0	5	0	0	0	0	0	0	0	0	0
1	0	left	intercrural fissure	0	0	0	1320	icf-L	1310	3	18779	0	0	0	0	0	0	0	0	0	0	0	0	0	0	0	0	0	5	0	0	0	0	0	0	0	0	0
1	0	left	ansoparamedian fissure	0	0	0	1321	apf-L	1310	3	18779	0	0	0	0	0	0	0	0	0	0	0	0	0	0	0	0	0	5	0	0	0	0	0	0	0	0	0
1	0	left	intraparafloccular fissure	0	0	0	1322	ipf-L	1310	3	18779	0	0	0	0	0	0	0	0	0	0	0	0	0	0	0	0	0	5	0	0	0	0	0	0	0	0	0
1	0	left	paramedian sulcus	0	0	0	1323	pms-L	1310	3	18779	0	0	0	0	0	0	0	0	0	0	0	0	0	0	0	0	0	5	0	0	0	0	0	0	0	0	0
1	0	left	parafloccular sulcus	0	0	0	1324	pfs-L	1310	3	18779	0	0	0	0	0	0	0	0	0	0	0	0	0	0	0	0	0	5	0	0	0	0	0	0	0	0	0
1	0	left	Interpeduncular fossa	0	0	0	1325	IPF-L	1304	2	18779	0	0	0	0	0	0	0	0	0	0	0	0	0	0	0	0	0	5	0	0	0	0	0	0	0	0	0
1	0	left	retina	0	0	0	1326	retina-L	0	1	18779	0	0	0	0	0	0	0	0	0	0	0	0	0	0	0	0	0	5	0	0	0	0	0	0	0	0	0
1	0	right	Basic cell groups and regions	0	0	0	10001	grey-R	10000	1	18779	0	0	0	0	0	0	0	0	0	0	0	0	0	0	0	0	0	5	0	0	0	0	0	0	0	0	0
1	0	right	Cerebrum	0	0	0	10002	CH-R	10001	2	18779	0	0	0	0	0	0	0	0	0	0	0	0	0	0	0	0	0	5	0	0	0	0	0	0	0	0	0
1	0	right	Cerebral cortex	0	0	0	10003	CTX-R	10002	3	18779	0	0	0	0	0	0	0	0	0	0	0	0	0	0	0	0	0	5	0	0	0	0	0	0	0	0	0
1	0	right	Cortical plate	0	0	0	10004	CTXpl-R	10003	4	18779	0	0	0	0	0	0	0	0	0	0	0	0	0	0	0	0	0	5	0	0	0	0	0	0	0	0	0
1	0	right	Isocortex	0	0	0	10005	Isocortex-R	10004	5	18779	0	0	0	0	0	0	0	0	0	0	0	0	0	0	0	0	0	5	0	0	0	0	0	0	0	0	0
1	0	right	Frontal pole, cerebral cortex	0	0	0	10006	FRP-R	10005	6	18779	0	0	0	0	0	0	0	0	0	0	0	0	0	0	0	0	0	5	0	0	0	0	0	0	0	0	0
1	0	right	Frontal pole, layer 1	0	0	0	10007	FRP1-R	10006	7	18779	0	0	0	0	0	0.2	1621.4	0.02467	1.6010246557797e-05	0	0	0	0	0.447213595499958	3625.56061871816	0.0551637970049198	3.57999996397661e-05	5	0.223606797749979	-0.420831999101882	0.820831999101882	0.223606797749979	-0.596161999101882	0.645501999101882	0.223606797749979	-0.620815988855324	0.62084800934844
1	0	right	Frontal pole, layer 2/3	0	0	0	10008	FRP2/3-R	10006	7	18779	0	0	0	0	0	0	0	0	0	0	0	0	0	0	0	0	0	5	0	0	0	0	0	0	0	0	0
1	0	right	Frontal pole, layer 5	0	0	0	10009	FRP5-R	10006	7	18779	0	0	0	0	0	0.4	2377.6	0.0336474	1.80464696593729e-05	0	0	0	0	0.894427190999916	5316.4752233035	0.0752378736661264	4.03531329122452e-05	5	0.447213595499958	-0.841663998203764	1.64166399820376	0.447213595499958	-1.20801659820376	1.27531139820376	0.447213595499958	-1.2416459517341	1.24168204467342
1	0	right	Frontal pole, layer 6a	0	0	0	10010	FRP6a-R	10006	7	18779	0	0	0	0	0	1.2	2156.4	0.33389	6.72420852785562e-05	1	3594	0.278242	7.56944970100674e-05	1.6431676725155	1968.51487167357	0.457197407523271	7.43267672212824e-05	5	0.821583836257749	-1.08108242068745	3.48108242068745	0.821583836257749	-1.94719242068745	2.61497242068745	0.821583836257749	-2.28101517860217	2.28114966277273
1	0	right	Frontal pole, layer 6b	0	0	0	10011	FRP6b-R	10006	7	18779	0	0	0	0	0	0	0	0	0	0	0	0	0	0	0	0	0	5	0	0	0	0	0	0	0	0	0
1	0	right	Somatomotor areas	0	0	0	10012	MO-R	10005	6	18779	0	0	0	0	0	0	0	0	0	0	0	0	0	0	0	0	0	5	0	0	0	0	0	0	0	0	0
1	0	right	Somatomotor areas, Layer 1	0	0	0	10013	MO1-R	10012	7	18779	0	0	0	0	0	0	0	0	0	0	0	0	0	0	0	0	0	5	0	0	0	0	0	0	0	0	0
1	0	right	Somatomotor areas, Layer 2/3	0	0	0	10014	MO2/3-R	10012	7	18779	0	0	0	0	0	0	0	0	0	0	0	0	0	0	0	0	0	5	0	0	0	0	0	0	0	0	0
1	0	right	Somatomotor areas, Layer 5	0	0	0	10015	MO5-R	10012	7	18779	0	0	0	0	0	0	0	0	0	0	0	0	0	0	0	0	0	5	0	0	0	0	0	0	0	0	0
1	0	right	Somatomotor areas, Layer 6a	0	0	0	10016	MO6a-R	10012	7	18779	0	0	0	0	0	0	0	0	0	0	0	0	0	0	0	0	0	5	0	0	0	0	0	0	0	0	0
1	0	right	Somatomotor areas, Layer 6b	0	0	0	10017	MO6b-R	10012	7	18779	0	0	0	0	0	0	0	0	0	0	0	0	0	0	0	0	0	5	0	0	0	0	0	0	0	0	0
1	0	right	Primary motor area	0	0	0	10018	MOp-R	10012	7	18779	0	0	0	0	0	0	0	0	0	0	0	0	0	0	0	0	0	5	0	0	0	0	0	0	0	0	0
1	0	right	Primary motor area, Layer 1	0	0	0	10019	MOp1-R	10018	8	18779	0	0	0	0	0	1.4	34064.8	0.0328788	8.12633976733964e-05	1	42581	0.023485	7.56944970100674e-05	1.51657508881031	19042.8021099837	0.0356163373636313	6.44235874700206e-05	5	0.758287544405155	-0.705343740996147	3.50534374099615	0.758287544405155	-2.07246494099615	2.13822254099615	0.758287544405155	-2.10526247759847	2.10542500439382
1	0	right	Primary motor area, Layer 6b	0	0	0	10023	MOp6b-R	10018	8	18779	0	0	0	0	0	0	0	0	0	0	0	0	0	0	0	0	0	5	0	0	0	0	0	0	0	0	0
1	0	right	Secondary motor area	0	0	0	10024	MOs-R	10012	7	18779	0	0	0	0	0	0	0	0	0	0	0	0	0	0	0	0	0	5	0	0	0	0	0	0	0	0	0
1	0	right	Secondary motor area, layer 1	0	0	0	10025	MOs1-R	10024	8	18779	0	0	0	0	0	4.2	59384.8	0.05658	0.000228549720473338	1	74231	0.013471	7.56944970100674e-05	6.22093240599832	33197.1124075574	0.0838052024966231	0.000278379899780385	5	3.11046620299916	-4.43603866420018	12.8360386642002	3.11046620299916	-8.57945866420018	8.69261866420018	3.11046620299916	-8.63581011447971	8.63626721392065
1	0	right	Secondary motor area, layer 6b	0	0	0	10029	MOs6b-R	10024	8	18779	0	0	0	0	0	0	0	0	0	0	0	0	0	0	0	0	0	5	0	0	0	0	0	0	0	0	0
1	0	right	Somatosensory areas	0	0	0	10030	SS-R	10005	6	18779	0	0	0	0	0	0	0	0	0	0	0	0	0	0	0	0	0	5	0	0	0	0	0	0	0	0	0
1	0	right	Somatosensory areas, layer 1	0	0	0	10031	SS1-R	10030	7	18779	0	0	0	0	0	0	0	0	0	0	0	0	0	0	0	0	0	5	0	0	0	0	0	0	0	0	0
1	0	right	Somatosensory areas, layer 2/3	0	0	0	10032	SS2/3-R	10030	7	18779	0	0	0	0	0	0	0	0	0	0	0	0	0	0	0	0	0	5	0	0	0	0	0	0	0	0	0
1	0	right	Somatosensory areas, layer 4	0	0	0	10033	SS4-R	10030	7	18779	0	0	0	0	0	0	0	0	0	0	0	0	0	0	0	0	0	5	0	0	0	0	0	0	0	0	0
1	0	right	Somatosensory areas, layer 5	0	0	0	10034	SS5-R	10030	7	18779	0	0	0	0	0	0	0	0	0	0	0	0	0	0	0	0	0	5	0	0	0	0	0	0	0	0	0
1	0	right	Somatosensory areas, layer 6a	0	0	0	10035	SS6a-R	10030	7	18779	0	0	0	0	0	0	0	0	0	0	0	0	0	0	0	0	0	5	0	0	0	0	0	0	0	0	0
1	0	right	Somatosensory areas, layer 6b	0	0	0	10036	SS6b-R	10030	7	18779	0	0	0	0	0	0	0	0	0	0	0	0	0	0	0	0	0	5	0	0	0	0	0	0	0	0	0
1	0	right	Primary somatosensory area	0	0	0	10037	SSp-R	10030	7	18779	0	0	0	0	0	0	0	0	0	0	0	0	0	0	0	0	0	5	0	0	0	0	0	0	0	0	0
1	0	right	Primary somatosensory area, layer 1	0	0	0	10038	SSp1-R	10037	8	18779	0	0	0	0	0	0	0	0	0	0	0	0	0	0	0	0	0	5	0	0	0	0	0	0	0	0	0
1	0	right	Primary somatosensory area, layer 2/3	0	0	0	10039	SSp2/3-R	10037	8	18779	0	0	0	0	0	0	0	0	0	0	0	0	0	0	0	0	0	5	0	0	0	0	0	0	0	0	0
1	0	right	Primary somatosensory area, layer 4	0	0	0	10040	SSp4-R	10037	8	18779	0	0	0	0	0	0	0	0	0	0	0	0	0	0	0	0	0	5	0	0	0	0	0	0	0	0	0
1	0	right	Primary somatosensory area, layer 5	0	0	0	10041	SSp5-R	10037	8	18779	0	0	0	0	0	0	0	0	0	0	0	0	0	0	0	0	0	5	0	0	0	0	0	0	0	0	0
1	0	right	Primary somatosensory area, layer 6a	0	0	0	10042	SSp6a-R	10037	8	18779	0	0	0	0	0	0	0	0	0	0	0	0	0	0	0	0	0	5	0	0	0	0	0	0	0	0	0
1	0	right	Primary somatosensory area, layer 6b	0	0	0	10043	SSp6b-R	10037	8	18779	0	0	0	0	0	0	0	0	0	0	0	0	0	0	0	0	0	5	0	0	0	0	0	0	0	0	0
1	0	right	Primary somatosensory area, nose	0	0	0	10044	SSp-n-R	10037	8	18779	0	0	0	0	0	0	0	0	0	0	0	0	0	0	0	0	0	5	0	0	0	0	0	0	0	0	0
1	0	right	Primary somatosensory area, nose, layer 1	0	0	0	10045	SSp-n1-R	10044	9	18779	0	0	0	0	0	0.2	2592.2	0.015431	1.51388994020135e-05	0	0	0	0	0.447213595499958	5796.33541127495	0.0345047649607993	3.3851608167433e-05	5	0.223606797749979	-0.420831999101882	0.820831999101882	0.223606797749979	-0.605400999101882	0.636262999101882	0.223606797749979	-0.62081686020248	0.620847138001284
1	0	right	Primary somatosensory area, nose, layer 4	0	0	0	10047	SSp-n4-R	10044	9	18779	0	0	0	0	0	0	0	0	0	0	0	0	0	0	0	0	0	5	0	0	0	0	0	0	0	0	0
1	0	right	Primary somatosensory area, nose, layer 5	0	0	0	10048	SSp-n5-R	10044	9	18779	0	0	0	0	0	2	14516	0.1102232	0.000132549520600374	2	18145	0.110223	0.000140213123948402	1.22474487139159	8114.69069034674	0.0674977311040897	8.26616249857798e-05	5	0.612372435695794	0.299781548354361	3.70021845164564	0.612372435695794	-1.58999525164564	1.81044165164564	0.612372435695794	-1.70008590212504	1.70035100116624
1	0	right	Primary somatosensory area, nose, layer 6a	0	0	0	10049	SSp-n6a-R	10044	9	18779	0	0	0	0	0	2.8	15457.8	0.108683	0.000143554694325418	1	25763	0.038815	7.01065619742008e-05	4.65832587954085	14110.9762490056	0.180814636369681	0.000206812460802499	5	2.32916293977042	-3.66679304333369	9.26679304333369	2.32916293977042	-6.35811004333369	6.57547604333369	2.32916293977042	-6.46664948863937	6.46693659802802
1	0	right	Primary somatosensory area, nose, layer 6b	0	0	0	10050	SSp-n6b-R	10044	9	18779	0	0	0	0	0	0	0	0	0	0	0	0	0	0	0	0	0	5	0	0	0	0	0	0	0	0	0
1	0	right	Primary somatosensory area, barrel field	0	0	0	10051	SSp-bfd-R	10037	8	18779	0	0	0	0	0	0	0	0	0	0	0	0	0	0	0	0	0	5	0	0	0	0	0	0	0	0	0
1	0	right	Primary somatosensory area, barrel field, layer 1	0	0	0	10052	SSp-bfd1-R	10051	9	18779	0	0	0	0	0	0	0	0	0	0	0	0	0	0	0	0	0	5	0	0	0	0	0	0	0	0	0
1	0	right	Primary somatosensory area, barrel field, layer 2/3	0	0	0	10053	SSp-bfd2/3-R	10051	9	18779	0	0	0	0	0	0	0	0	0	0	0	0	0	0	0	0	0	5	0	0	0	0	0	0	0	0	0
1	0	right	Primary somatosensory area, barrel field, layer 4	0	0	0	10054	SSp-bfd4-R	10051	9	18779	0	0	0	0	0	0	0	0	0	0	0	0	0	0	0	0	0	5	0	0	0	0	0	0	0	0	0
1	0	right	Primary somatosensory area, barrel field, layer 6a	0	0	0	10056	SSp-bfd6a-R	10051	9	18779	0	0	0	0	0	0	0	0	0	0	0	0	0	0	0	0	0	5	0	0	0	0	0	0	0	0	0
1	0	right	Primary somatosensory area, barrel field, layer 6b	0	0	0	10057	SSp-bfd6b-R	10051	9	18779	0	0	0	0	0	0	0	0	0	0	0	0	0	0	0	0	0	5	0	0	0	0	0	0	0	0	0
1	0	right	Rostrolateral lateral visual area	0	0	0	10058	VISrll-R	10051	9	18779	0	0	0	0	0	0	0	0	0	0	0	0	0	0	0	0	0	5	0	0	0	0	0	0	0	0	0
1	0	right	Rostrolateral lateral visual area, layer 1	0	0	0	10059	VISrll1-R	10058	10	18779	0	0	0	0	0	0	0	0	0	0	0	0	0	0	0	0	0	5	0	0	0	0	0	0	0	0	0
1	0	right	Rostrolateral lateral visual area, layer 2/3	0	0	0	10060	VISrll2/3-R	10058	10	18779	0	0	0	0	0	0	0	0	0	0	0	0	0	0	0	0	0	5	0	0	0	0	0	0	0	0	0
1	0	right	Rostrolateral lateral visual area, layer 4	0	0	0	10061	VISrll4-R	10058	10	18779	0	0	0	0	0	0	0	0	0	0	0	0	0	0	0	0	0	5	0	0	0	0	0	0	0	0	0
1	0	right	Rostrolateral lateral visual area,layer 5	0	0	0	10062	VISrll5-R	10058	10	18779	0	0	0	0	0	0	0	0	0	0	0	0	0	0	0	0	0	5	0	0	0	0	0	0	0	0	0
1	0	right	Rostrolateral lateral visual area, layer 6a	0	0	0	10063	VISrll6a-R	10058	10	18779	0	0	0	0	0	0	0	0	0	0	0	0	0	0	0	0	0	5	0	0	0	0	0	0	0	0	0
1	0	right	Rostrolateral lateral visual area, layer 6b	0	0	0	10064	VISrll6b-R	10058	10	18779	0	0	0	0	0	0	0	0	0	0	0	0	0	0	0	0	0	5	0	0	0	0	0	0	0	0	0
1	0	right	Primary somatosensory area, lower limb	0	0	0	10065	SSp-ll-R	10037	8	18779	0	0	0	0	0	0	0	0	0	0	0	0	0	0	0	0	0	5	0	0	0	0	0	0	0	0	0
1	0	right	Primary somatosensory area, lower limb, layer 1	0	0	0	10066	SSp-ll1-R	10065	9	18779	0	0	0	0	0	0	0	0	0	0	0	0	0	0	0	0	0	5	0	0	0	0	0	0	0	0	0
1	0	right	Primary somatosensory area, lower limb, layer 2/3	0	0	0	10067	SSp-ll2/3-R	10065	9	18779	0	0	0	0	0	0	0	0	0	0	0	0	0	0	0	0	0	5	0	0	0	0	0	0	0	0	0
1	0	right	Primary somatosensory area, lower limb, layer 4	0	0	0	10068	SSp-ll4-R	10065	9	18779	0	0	0	0	0	0	0	0	0	0	0	0	0	0	0	0	0	5	0	0	0	0	0	0	0	0	0
1	0	right	Primary somatosensory area, lower limb, layer 5	0	0	0	10069	SSp-ll5-R	10065	9	18779	0	0	0	0	0	0	0	0	0	0	0	0	0	0	0	0	0	5	0	0	0	0	0	0	0	0	0
1	0	right	Primary somatosensory area, lower limb, layer 6a	0	0	0	10070	SSp-ll6a-R	10065	9	18779	0	0	0	0	0	0.2	3376.4	0.011847	1.6010246557797e-05	0	0	0	0	0.447213595499958	7549.85991923029	0.02649069732944	3.57999996397661e-05	5	0.223606797749979	-0.420831999101882	0.820831999101882	0.223606797749979	-0.608984999101882	0.632678999101882	0.223606797749979	-0.620815988855324	0.62084800934844
1	0	right	Primary somatosensory area, lower limb, layer 6b	0	0	0	10071	SSp-ll6b-R	10065	9	18779	0	0	0	0	0	0	0	0	0	0	0	0	0	0	0	0	0	5	0	0	0	0	0	0	0	0	0
1	0	right	Primary somatosensory area, mouth	0	0	0	10072	SSp-m-R	10037	8	18779	0	0	0	0	0	0	0	0	0	0	0	0	0	0	0	0	0	5	0	0	0	0	0	0	0	0	0
1	0	right	Primary somatosensory area, mouth, layer 1	0	0	0	10073	SSp-m1-R	10072	9	18779	0	0	0	0	0	0.6	5020.4	0.0239024	4.54166982060404e-05	0	0	0	0	1.34164078649987	11225.9556742399	0.053447391225391	0.000101554824502299	5	0.670820393249937	-1.26249599730565	2.46249599730565	0.670820393249937	-1.83859359730565	1.88639839730565	0.670820393249937	-1.86245058060744	1.86254141400385
1	0	right	Primary somatosensory area, mouth, layer 2/3	0	0	0	10074	SSp-m2/3-R	10072	9	18779	0	0	0	0	0	0.2	9596.2	0.0041684	1.6010246557797e-05	0	0	0	0	0.447213595499958	21457.7555256835	0.00932082575741012	3.57999996397661e-05	5	0.223606797749979	-0.420831999101882	0.820831999101882	0.223606797749979	-0.616663599101882	0.625000399101882	0.223606797749979	-0.620815988855324	0.62084800934844
1	0	right	Primary somatosensory area, mouth, layer 4	0	0	0	10075	SSp-m4-R	10072	9	18779	0	0	0	0	0	0.4	12119.6	0.0132016	2.50334813874834e-05	0	0	0	0	0.547722557505166	16595.445769849	0.0180770352879005	3.64358789139926e-05	5	0.273861278752583	-0.360360806895818	1.16036080689582	0.273861278752583	-0.747159206895818	0.773562406895818	0.273861278752583	-0.76033577341443	0.760385840377205
1	0	right	Primary somatosensory area, mouth, layer 6b	0	0	0	10078	SSp-m6b-R	10072	9	18779	0	0	0	0	0	0	0	0	0	0	0	0	0	0	0	0	0	5	0	0	0	0	0	0	0	0	0
1	0	right	Primary somatosensory area, upper limb	0	0	0	10079	SSp-ul-R	10037	8	18779	0	0	0	0	0	0	0	0	0	0	0	0	0	0	0	0	0	5	0	0	0	0	0	0	0	0	0
1	0	right	Primary somatosensory area, upper limb, layer 1	0	0	0	10080	SSp-ul1-R	10079	9	18779	0	0	0	0	0	0	0	0	0	0	0	0	0	0	0	0	0	5	0	0	0	0	0	0	0	0	0
1	0	right	Primary somatosensory area, upper limb, layer 2/3	0	0	0	10081	SSp-ul2/3-R	10079	9	18779	0	0	0	0	0	0.2	6263.6	0.0063862	1.40213123948402e-05	0	0	0	0	0.447213595499958	14005.8353838677	0.0142799773179092	3.1352607648623e-05	5	0.223606797749979	-0.420831999101882	0.820831999101882	0.223606797749979	-0.614445799101882	0.627218199101882	0.223606797749979	-0.620817977789487	0.620846020414277
1	0	right	Primary somatosensory area, upper limb, layer 4	0	0	0	10082	SSp-ul4-R	10079	9	18779	0	0	0	0	0	0.4	3349	0.0238878	1.80464696593729e-05	0	0	0	0	0.894427190999916	7488.5916566468	0.0534147446329195	4.03531329122452e-05	5	0.447213595499958	-0.841663998203764	1.64166399820376	0.447213595499958	-1.21777619820376	1.26555179820376	0.447213595499958	-1.2416459517341	1.24168204467342
1	0	right	Primary somatosensory area, upper limb, layer 6a	0	0	0	10084	SSp-ul6a-R	10079	9	18779	0	0	0	0	0	0.6	12045.6	0.0199242	3.2067782054213e-05	0	0	0	0	0.894427190999916	16494.1170967106	0.0297012437315342	4.44834055621492e-05	5	0.447213595499958	-0.641663998203764	1.84166399820376	0.447213595499958	-1.22173979820376	1.26158819820376	0.447213595499958	-1.24163193042171	1.24169606598582
1	0	right	Primary somatosensory area, upper limb, layer 6b	0	0	0	10085	SSp-ul6b-R	10079	9	18779	0	0	0	0	0	0	0	0	0	0	0	0	0	0	0	0	0	5	0	0	0	0	0	0	0	0	0
1	0	right	Primary somatosensory area, trunk	0	0	0	10086	SSp-tr-R	10037	8	18779	0	0	0	0	0	0	0	0	0	0	0	0	0	0	0	0	0	5	0	0	0	0	0	0	0	0	0
1	0	right	Primary somatosensory area, trunk, layer 1	0	0	0	10087	SSp-tr1-R	10086	9	18779	0	0	0	0	0	0	0	0	0	0	0	0	0	0	0	0	0	5	0	0	0	0	0	0	0	0	0
1	0	right	Primary somatosensory area, trunk, layer 2/3	0	0	0	10088	SSp-tr2/3-R	10086	9	18779	0	0	0	0	0	0	0	0	0	0	0	0	0	0	0	0	0	5	0	0	0	0	0	0	0	0	0
1	0	right	Primary somatosensory area, trunk, layer 4	0	0	0	10089	SSp-tr4-R	10086	9	18779	0	0	0	0	0	0	0	0	0	0	0	0	0	0	0	0	0	5	0	0	0	0	0	0	0	0	0
1	0	right	Primary somatosensory area, trunk, layer 5	0	0	0	10090	SSp-tr5-R	10086	9	18779	0	0	0	0	0	0	0	0	0	0	0	0	0	0	0	0	0	5	0	0	0	0	0	0	0	0	0
1	0	right	Primary somatosensory area, trunk, layer 6a	0	0	0	10091	SSp-tr6a-R	10086	9	18779	0	0	0	0	0	0	0	0	0	0	0	0	0	0	0	0	0	5	0	0	0	0	0	0	0	0	0
1	0	right	Primary somatosensory area, trunk, layer 6b	0	0	0	10092	SSp-tr6b-R	10086	9	18779	0	0	0	0	0	0	0	0	0	0	0	0	0	0	0	0	0	5	0	0	0	0	0	0	0	0	0
1	0	right	Primary somatosensory area, unassigned	0	0	0	10093	SSp-un-R	10037	8	18779	0	0	0	0	0	0	0	0	0	0	0	0	0	0	0	0	0	5	0	0	0	0	0	0	0	0	0
1	0	right	Primary somatosensory area, unassigned, layer 1	0	0	0	10094	SSp-un1-R	10093	9	18779	0	0	0	0	0	0	0	0	0	0	0	0	0	0	0	0	0	5	0	0	0	0	0	0	0	0	0
1	0	right	Primary somatosensory area, unassigned, layer 2/3	0	0	0	10095	SSp-un2/3-R	10093	9	18779	0	0	0	0	0	0	0	0	0	0	0	0	0	0	0	0	0	5	0	0	0	0	0	0	0	0	0
1	0	right	Primary somatosensory area, unassigned, layer 4	0	0	0	10096	SSp-un4-R	10093	9	18779	0	0	0	0	0	0	0	0	0	0	0	0	0	0	0	0	0	5	0	0	0	0	0	0	0	0	0
1	0	right	Primary somatosensory area, unassigned, layer 5	0	0	0	10097	SSp-un5-R	10093	9	18779	0	0	0	0	0	0.4	1648.8	0.0485202	1.80464696593729e-05	0	0	0	0	0.894427190999916	3686.82888130165	0.108494465481885	4.03531329122452e-05	5	0.447213595499958	-0.841663998203764	1.64166399820376	0.447213595499958	-1.19314379820376	1.29018419820376	0.447213595499958	-1.2416459517341	1.24168204467342
1	0	right	Primary somatosensory area, unassigned, layer 6a	0	0	0	10098	SSp-un6a-R	10093	9	18779	0	0	0	0	0	0.4	1887	0.0423954	1.80464696593729e-05	0	0	0	0	0.894427190999916	4219.4602735421	0.0947989963332946	4.03531329122452e-05	5	0.447213595499958	-0.841663998203764	1.64166399820376	0.447213595499958	-1.19926859820376	1.28405939820376	0.447213595499958	-1.2416459517341	1.24168204467342
1	0	right	Primary somatosensory area, unassigned, layer 6b	0	0	0	10099	SSp-un6b-R	10093	9	18779	0	0	0	0	0	0	0	0	0	0	0	0	0	0	0	0	0	5	0	0	0	0	0	0	0	0	0
1	0	right	Supplemental somatosensory area	0	0	0	10100	SSs-R	10030	7	18779	0	0	0	0	0	0	0	0	0	0	0	0	0	0	0	0	0	5	0	0	0	0	0	0	0	0	0
1	0	right	Supplemental somatosensory area, layer 1	0	0	0	10101	SSs1-R	10100	8	18779	0	0	0	0	0	0.4	7980.2	0.0100248	3.2020493115594e-05	0	0	0	0	0.894427190999916	17844.2696740438	0.0224161342608399	7.15999992795322e-05	5	0.447213595499958	-0.841663998203764	1.64166399820376	0.447213595499958	-1.23163919820376	1.25168879820376	0.447213595499958	-1.24163197771065	1.24169601869688
1	0	right	Supplemental somatosensory area, layer 2/3	0	0	0	10102	SSs2/3-R	10100	8	18779	0	0	0	0	0	0.2	13726	0.0029142	1.51388994020135e-05	0	0	0	0	0.447213595499958	30692.2690591621	0.00651634930002989	3.3851608167433e-05	5	0.223606797749979	-0.420831999101882	0.820831999101882	0.223606797749979	-0.617917799101882	0.623746199101882	0.223606797749979	-0.62081686020248	0.620847138001284
1	0	right	Supplemental somatosensory area, layer 4	0	0	0	10103	SSs4-R	10100	8	18779	0	0	0	0	0	0	0	0	0	0	0	0	0	0	0	0	0	5	0	0	0	0	0	0	0	0	0
1	0	right	Supplemental somatosensory area, layer 6b	0	0	0	10106	SSs6b-R	10100	8	18779	0	0	0	0	0	0.6	2636.8	0.0910194	3.31853690613864e-05	0	0	0	0	0.894427190999916	3610.58709907406	0.135683710447496	4.57307061996413e-05	5	0.447213595499958	-0.641663998203764	1.84166399820376	0.447213595499958	-1.15064459820376	1.33268339820376	0.447213595499958	-1.2416308128347	1.24169718357283
1	0	right	Gustatory areas	0	0	0	10107	GU-R	10005	6	18779	0	0	0	0	0	0	0	0	0	0	0	0	0	0	0	0	0	5	0	0	0	0	0	0	0	0	0
1	0	right	Gustatory areas, layer 1	0	0	0	10108	GU1-R	10107	7	18779	0	0	0	0	0	0	0	0	0	0	0	0	0	0	0	0	0	5	0	0	0	0	0	0	0	0	0
1	0	right	Gustatory areas, layer 6b	0	0	0	10113	GU6b-R	10107	7	18779	0	0	0	0	0	0.2	246.8	0.1620746	9.02323482968644e-06	0	0	0	0	0.447213595499958	551.861576846948	0.362409823026087	2.01765664561226e-05	5	0.223606797749979	-0.420831999101882	0.820831999101882	0.223606797749979	-0.458757399101882	0.782906599101882	0.223606797749979	-0.620822975867052	0.620841022336712
1	0	right	Visceral area	0	0	0	10114	VISC-R	10005	6	18779	0	0	0	0	0	0	0	0	0	0	0	0	0	0	0	0	0	5	0	0	0	0	0	0	0	0	0
1	0	right	Visceral area, layer 1	0	0	0	10115	VISC1-R	10114	7	18779	0	0	0	0	0	1.2	4272.8	0.1123384	9.51901321909984e-05	0	0	0	0	2.16794833886788	5850.77235927019	0.202953360147843	0.000173658319208161	5	1.08397416943394	-1.80959477688571	4.20959477688571	1.08397416943394	-2.89725637688571	3.12193317688571	1.08397416943394	-3.00949958675352	3.0096899670179
1	0	right	Visceral area, layer 6b	0	0	0	10120	VISC6b-R	10114	7	18779	0	0	0	0	0	0	0	0	0	0	0	0	0	0	0	0	0	5	0	0	0	0	0	0	0	0	0
1	0	right	Auditory areas	0	0	0	10121	AUD-R	10005	6	18779	0	0	0	0	0	0	0	0	0	0	0	0	0	0	0	0	0	5	0	0	0	0	0	0	0	0	0
1	0	right	Dorsal auditory area	0	0	0	10122	AUDd-R	10121	7	18779	0	0	0	0	0	0	0	0	0	0	0	0	0	0	0	0	0	5	0	0	0	0	0	0	0	0	0
1	0	right	Dorsal auditory area, layer 1	0	0	0	10123	AUDd1-R	10122	8	18779	0	0	0	0	0	0	0	0	0	0	0	0	0	0	0	0	0	5	0	0	0	0	0	0	0	0	0
1	0	right	Dorsal auditory area, layer 2/3	0	0	0	10124	AUDd2/3-R	10122	8	18779	0	0	0	0	0	0	0	0	0	0	0	0	0	0	0	0	0	5	0	0	0	0	0	0	0	0	0
1	0	right	Dorsal auditory area, layer 4	0	0	0	10125	AUDd4-R	10122	8	18779	0	0	0	0	0	0	0	0	0	0	0	0	0	0	0	0	0	5	0	0	0	0	0	0	0	0	0
1	0	right	Dorsal auditory area, layer 5	0	0	0	10126	AUDd5-R	10122	8	18779	0	0	0	0	0	0	0	0	0	0	0	0	0	0	0	0	0	5	0	0	0	0	0	0	0	0	0
1	0	right	Dorsal auditory area, layer 6a	0	0	0	10127	AUDd6a-R	10122	8	18779	0	0	0	0	0	0	0	0	0	0	0	0	0	0	0	0	0	5	0	0	0	0	0	0	0	0	0
1	0	right	Dorsal auditory area, layer 6b	0	0	0	10128	AUDd6b-R	10122	8	18779	0	0	0	0	0	0	0	0	0	0	0	0	0	0	0	0	0	5	0	0	0	0	0	0	0	0	0
1	0	right	Laterolateral anterior visual area	0	0	0	10129	VISlla-R	10122	8	18779	0	0	0	0	0	0	0	0	0	0	0	0	0	0	0	0	0	5	0	0	0	0	0	0	0	0	0
1	0	right	Laterolateral anterior visual area, layer 1	0	0	0	10130	VISlla1-R	10129	9	18779	0	0	0	0	0	0	0	0	0	0	0	0	0	0	0	0	0	5	0	0	0	0	0	0	0	0	0
1	0	right	Laterolateral anterior visual area, layer 2/3	0	0	0	10131	VISlla2/3-R	10129	9	18779	0	0	0	0	0	0	0	0	0	0	0	0	0	0	0	0	0	5	0	0	0	0	0	0	0	0	0
1	0	right	Laterolateral anterior visual area, layer 4	0	0	0	10132	VISlla4-R	10129	9	18779	0	0	0	0	0	0	0	0	0	0	0	0	0	0	0	0	0	5	0	0	0	0	0	0	0	0	0
1	0	right	Laterolateral anterior visual area,layer 5	0	0	0	10133	VISlla5-R	10129	9	18779	0	0	0	0	0	0	0	0	0	0	0	0	0	0	0	0	0	5	0	0	0	0	0	0	0	0	0
1	0	right	Laterolateral anterior visual area, layer 6a	0	0	0	10134	VISlla6a-R	10129	9	18779	0	0	0	0	0	0	0	0	0	0	0	0	0	0	0	0	0	5	0	0	0	0	0	0	0	0	0
1	0	right	Laterolateral anterior visual area, layer 6b	0	0	0	10135	VISlla6b-R	10129	9	18779	0	0	0	0	0	0	0	0	0	0	0	0	0	0	0	0	0	5	0	0	0	0	0	0	0	0	0
1	0	right	Primary auditory area	0	0	0	10136	AUDp-R	10121	7	18779	0	0	0	0	0	0	0	0	0	0	0	0	0	0	0	0	0	5	0	0	0	0	0	0	0	0	0
1	0	right	Primary auditory area, layer 1	0	0	0	10137	AUDp1-R	10136	8	18779	0	0	0	0	0	0.4	2415.2	0.0331236	1.80464696593729e-05	0	0	0	0	0.894427190999916	5400.55137925749	0.074066621259512	4.03531329122452e-05	5	0.447213595499958	-0.841663998203764	1.64166399820376	0.447213595499958	-1.20854039820376	1.27478759820376	0.447213595499958	-1.2416459517341	1.24168204467342
1	0	right	Primary auditory area, layer 2/3	0	0	0	10138	AUDp2/3-R	10136	8	18779	0	0	0	0	0	0	0	0	0	0	0	0	0	0	0	0	0	5	0	0	0	0	0	0	0	0	0
1	0	right	Primary auditory area, layer 4	0	0	0	10139	AUDp4-R	10136	8	18779	0	0	0	0	0	0	0	0	0	0	0	0	0	0	0	0	0	5	0	0	0	0	0	0	0	0	0
1	0	right	Primary auditory area, layer 5	0	0	0	10140	AUDp5-R	10136	8	18779	0	0	0	0	0	0	0	0	0	0	0	0	0	0	0	0	0	5	0	0	0	0	0	0	0	0	0
1	0	right	Primary auditory area, layer 6a	0	0	0	10141	AUDp6a-R	10136	8	18779	0	0	0	0	0	0	0	0	0	0	0	0	0	0	0	0	0	5	0	0	0	0	0	0	0	0	0
1	0	right	Primary auditory area, layer 6b	0	0	0	10142	AUDp6b-R	10136	8	18779	0	0	0	0	0	0	0	0	0	0	0	0	0	0	0	0	0	5	0	0	0	0	0	0	0	0	0
1	0	right	Posterior auditory area	0	0	0	10143	AUDpo-R	10121	7	18779	0	0	0	0	0	0	0	0	0	0	0	0	0	0	0	0	0	5	0	0	0	0	0	0	0	0	0
1	0	right	Posterior auditory area, layer 1	0	0	0	10144	AUDpo1-R	10143	8	18779	0	0	0	0	0	0	0	0	0	0	0	0	0	0	0	0	0	5	0	0	0	0	0	0	0	0	0
1	0	right	Posterior auditory area, layer 2/3	0	0	0	10145	AUDpo2/3-R	10143	8	18779	0	0	0	0	0	0	0	0	0	0	0	0	0	0	0	0	0	5	0	0	0	0	0	0	0	0	0
1	0	right	Posterior auditory area, layer 4	0	0	0	10146	AUDpo4-R	10143	8	18779	0	0	0	0	0	0	0	0	0	0	0	0	0	0	0	0	0	5	0	0	0	0	0	0	0	0	0
1	0	right	Posterior auditory area, layer 5	0	0	0	10147	AUDpo5-R	10143	8	18779	0	0	0	0	0	0	0	0	0	0	0	0	0	0	0	0	0	5	0	0	0	0	0	0	0	0	0
1	0	right	Posterior auditory area, layer 6a	0	0	0	10148	AUDpo6a-R	10143	8	18779	0	0	0	0	0	0	0	0	0	0	0	0	0	0	0	0	0	5	0	0	0	0	0	0	0	0	0
1	0	right	Posterior auditory area, layer 6b	0	0	0	10149	AUDpo6b-R	10143	8	18779	0	0	0	0	0	0	0	0	0	0	0	0	0	0	0	0	0	5	0	0	0	0	0	0	0	0	0
1	0	right	Ventral auditory area	0	0	0	10150	AUDv-R	10121	7	18779	0	0	0	0	0	0	0	0	0	0	0	0	0	0	0	0	0	5	0	0	0	0	0	0	0	0	0
1	0	right	Ventral auditory area, layer 1	0	0	0	10151	AUDv1-R	10150	8	18779	0	0	0	0	0	0.2	1846.4	0.0216638	9.02323482968644e-06	0	0	0	0	0.447213595499958	4128.67591365561	0.0484417294509599	2.01765664561226e-05	5	0.223606797749979	-0.420831999101882	0.820831999101882	0.223606797749979	-0.599168199101882	0.642495799101882	0.223606797749979	-0.620822975867052	0.620841022336712
1	0	right	Ventral auditory area, layer 2/3	0	0	0	10152	AUDv2/3-R	10150	8	18779	0	0	0	0	0	0	0	0	0	0	0	0	0	0	0	0	0	5	0	0	0	0	0	0	0	0	0
1	0	right	Ventral auditory area, layer 4	0	0	0	10153	AUDv4-R	10150	8	18779	0	0	0	0	0	0	0	0	0	0	0	0	0	0	0	0	0	5	0	0	0	0	0	0	0	0	0
1	0	right	Ventral auditory area, layer 5	0	0	0	10154	AUDv5-R	10150	8	18779	0	0	0	0	0	0	0	0	0	0	0	0	0	0	0	0	0	5	0	0	0	0	0	0	0	0	0
1	0	right	Ventral auditory area, layer 6a	0	0	0	10155	AUDv6a-R	10150	8	18779	0	0	0	0	0	0.2	1807.4	0.0221312	9.02323482968644e-06	0	0	0	0	0.447213595499958	4041.46926253312	0.0494868676236433	2.01765664561226e-05	5	0.223606797749979	-0.420831999101882	0.820831999101882	0.223606797749979	-0.598700799101882	0.642963199101882	0.223606797749979	-0.620822975867052	0.620841022336712
1	0	right	Ventral auditory area, layer 6b	0	0	0	10156	AUDv6b-R	10150	8	18779	0	0	0	0	0	0	0	0	0	0	0	0	0	0	0	0	0	5	0	0	0	0	0	0	0	0	0
1	0	right	Visual areas	0	0	0	10157	VIS-R	10005	6	18779	0	0	0	0	0	0	0	0	0	0	0	0	0	0	0	0	0	5	0	0	0	0	0	0	0	0	0
1	0	right	Visual areas, layer 1	0	0	0	10158	VIS1-R	10157	7	18779	0	0	0	0	0	0	0	0	0	0	0	0	0	0	0	0	0	5	0	0	0	0	0	0	0	0	0
1	0	right	Visual areas, layer 2/3	0	0	0	10159	VIS2/3-R	10157	7	18779	0	0	0	0	0	0	0	0	0	0	0	0	0	0	0	0	0	5	0	0	0	0	0	0	0	0	0
1	0	right	Visual areas, layer 4	0	0	0	10160	VIS4-R	10157	7	18779	0	0	0	0	0	0	0	0	0	0	0	0	0	0	0	0	0	5	0	0	0	0	0	0	0	0	0
1	0	right	Visual areas, layer 5	0	0	0	10161	VIS5-R	10157	7	18779	0	0	0	0	0	0	0	0	0	0	0	0	0	0	0	0	0	5	0	0	0	0	0	0	0	0	0
1	0	right	Visual areas, layer 6a	0	0	0	10162	VIS6a-R	10157	7	18779	0	0	0	0	0	0	0	0	0	0	0	0	0	0	0	0	0	5	0	0	0	0	0	0	0	0	0
1	0	right	Visual areas, layer 6b	0	0	0	10163	VIS6b-R	10157	7	18779	0	0	0	0	0	0	0	0	0	0	0	0	0	0	0	0	0	5	0	0	0	0	0	0	0	0	0
1	0	right	Anterolateral visual area	0	0	0	10164	VISal-R	10157	7	18779	0	0	0	0	0	0	0	0	0	0	0	0	0	0	0	0	0	5	0	0	0	0	0	0	0	0	0
1	0	right	Anterolateral visual area, layer 1	0	0	0	10165	VISal1-R	10164	8	18779	0	0	0	0	0	0	0	0	0	0	0	0	0	0	0	0	0	5	0	0	0	0	0	0	0	0	0
1	0	right	Anterolateral visual area, layer 2/3	0	0	0	10166	VISal2/3-R	10164	8	18779	0	0	0	0	0	0	0	0	0	0	0	0	0	0	0	0	0	5	0	0	0	0	0	0	0	0	0
1	0	right	Anterolateral visual area, layer 4	0	0	0	10167	VISal4-R	10164	8	18779	0	0	0	0	0	0	0	0	0	0	0	0	0	0	0	0	0	5	0	0	0	0	0	0	0	0	0
1	0	right	Anterolateral visual area, layer 5	0	0	0	10168	VISal5-R	10164	8	18779	0	0	0	0	0	0	0	0	0	0	0	0	0	0	0	0	0	5	0	0	0	0	0	0	0	0	0
1	0	right	Anterolateral visual area, layer 6a	0	0	0	10169	VISal6a-R	10164	8	18779	0	0	0	0	0	0	0	0	0	0	0	0	0	0	0	0	0	5	0	0	0	0	0	0	0	0	0
1	0	right	Anterolateral visual area, layer 6b	0	0	0	10170	VISal6b-R	10164	8	18779	0	0	0	0	0	0	0	0	0	0	0	0	0	0	0	0	0	5	0	0	0	0	0	0	0	0	0
1	0	right	Anteromedial visual area	0	0	0	10171	VISam-R	10157	7	18779	0	0	0	0	0	0	0	0	0	0	0	0	0	0	0	0	0	5	0	0	0	0	0	0	0	0	0
1	0	right	Anteromedial visual area, layer 1	0	0	0	10172	VISam1-R	10171	8	18779	0	0	0	0	0	0	0	0	0	0	0	0	0	0	0	0	0	5	0	0	0	0	0	0	0	0	0
1	0	right	Anteromedial visual area, layer 2/3	0	0	0	10173	VISam2/3-R	10171	8	18779	0	0	0	0	0	0	0	0	0	0	0	0	0	0	0	0	0	5	0	0	0	0	0	0	0	0	0
1	0	right	Anteromedial visual area, layer 4	0	0	0	10174	VISam4-R	10171	8	18779	0	0	0	0	0	0	0	0	0	0	0	0	0	0	0	0	0	5	0	0	0	0	0	0	0	0	0
1	0	right	Anteromedial visual area, layer 5	0	0	0	10175	VISam5-R	10171	8	18779	0	0	0	0	0	0	0	0	0	0	0	0	0	0	0	0	0	5	0	0	0	0	0	0	0	0	0
1	0	right	Anteromedial visual area, layer 6a	0	0	0	10176	VISam6a-R	10171	8	18779	0	0	0	0	0	0.2	872.6	0.04584	9.02323482968644e-06	0	0	0	0	0.447213595499958	1951.19291716632	0.10250135608859	2.01765664561226e-05	5	0.223606797749979	-0.420831999101882	0.820831999101882	0.223606797749979	-0.574991999101882	0.666671999101882	0.223606797749979	-0.620822975867052	0.620841022336712
1	0	right	Anteromedial visual area, layer 6b	0	0	0	10177	VISam6b-R	10171	8	18779	0	0	0	0	0	0	0	0	0	0	0	0	0	0	0	0	0	5	0	0	0	0	0	0	0	0	0
1	0	right	Lateral visual area	0	0	0	10178	VISl-R	10157	7	18779	0	0	0	0	0	0	0	0	0	0	0	0	0	0	0	0	0	5	0	0	0	0	0	0	0	0	0
1	0	right	Lateral visual area, layer 1	0	0	0	10179	VISl1-R	10178	8	18779	0	0	0	0	0	0	0	0	0	0	0	0	0	0	0	0	0	5	0	0	0	0	0	0	0	0	0
1	0	right	Lateral visual area, layer 2/3	0	0	0	10180	VISl2/3-R	10178	8	18779	0	0	0	0	0	0	0	0	0	0	0	0	0	0	0	0	0	5	0	0	0	0	0	0	0	0	0
1	0	right	Lateral visual area, layer 4	0	0	0	10181	VISl4-R	10178	8	18779	0	0	0	0	0	0	0	0	0	0	0	0	0	0	0	0	0	5	0	0	0	0	0	0	0	0	0
1	0	right	Lateral visual area, layer 5	0	0	0	10182	VISl5-R	10178	8	18779	0	0	0	0	0	0.2	2012.4	0.0198768	1.6010246557797e-05	0	0	0	0	0.447213595499958	4499.86319792058	0.0444458759751678	3.57999996397661e-05	5	0.223606797749979	-0.420831999101882	0.820831999101882	0.223606797749979	-0.600955199101882	0.640708799101882	0.223606797749979	-0.620815988855324	0.62084800934844
1	0	right	Lateral visual area, layer 6a	0	0	0	10183	VISl6a-R	10178	8	18779	0	0	0	0	0	0	0	0	0	0	0	0	0	0	0	0	0	5	0	0	0	0	0	0	0	0	0
1	0	right	Lateral visual area, layer 6b	0	0	0	10184	VISl6b-R	10178	8	18779	0	0	0	0	0	0	0	0	0	0	0	0	0	0	0	0	0	5	0	0	0	0	0	0	0	0	0
1	0	right	Primary visual area	0	0	0	10185	VISp-R	10157	7	18779	0	0	0	0	0	0	0	0	0	0	0	0	0	0	0	0	0	5	0	0	0	0	0	0	0	0	0
1	0	right	Primary visual area, layer 1	0	0	0	10186	VISp1-R	10185	8	18779	0	0	0	0	0	0	0	0	0	0	0	0	0	0	0	0	0	5	0	0	0	0	0	0	0	0	0
1	0	right	Primary visual area, layer 2/3	0	0	0	10187	VISp2/3-R	10185	8	18779	0	0	0	0	0	0	0	0	0	0	0	0	0	0	0	0	0	5	0	0	0	0	0	0	0	0	0
1	0	right	Primary visual area, layer 4	0	0	0	10188	VISp4-R	10185	8	18779	0	0	0	0	0	0	0	0	0	0	0	0	0	0	0	0	0	5	0	0	0	0	0	0	0	0	0
1	0	right	Primary visual area, layer 5	0	0	0	10189	VISp5-R	10185	8	18779	0	0	0	0	0	0	0	0	0	0	0	0	0	0	0	0	0	5	0	0	0	0	0	0	0	0	0
1	0	right	Primary visual area, layer 6a	0	0	0	10190	VISp6a-R	10185	8	18779	0	0	0	0	0	0	0	0	0	0	0	0	0	0	0	0	0	5	0	0	0	0	0	0	0	0	0
1	0	right	Primary visual area, layer 6b	0	0	0	10191	VISp6b-R	10185	8	18779	0	0	0	0	0	0	0	0	0	0	0	0	0	0	0	0	0	5	0	0	0	0	0	0	0	0	0
1	0	right	Posterolateral visual area	0	0	0	10192	VISpl-R	10157	7	18779	0	0	0	0	0	0	0	0	0	0	0	0	0	0	0	0	0	5	0	0	0	0	0	0	0	0	0
1	0	right	Posterolateral visual area, layer 1	0	0	0	10193	VISpl1-R	10192	8	18779	0	0	0	0	0	0	0	0	0	0	0	0	0	0	0	0	0	5	0	0	0	0	0	0	0	0	0
1	0	right	Posterolateral visual area, layer 2/3	0	0	0	10194	VISpl2/3-R	10192	8	18779	0	0	0	0	0	0	0	0	0	0	0	0	0	0	0	0	0	5	0	0	0	0	0	0	0	0	0
1	0	right	Posterolateral visual area, layer 4	0	0	0	10195	VISpl4-R	10192	8	18779	0	0	0	0	0	0	0	0	0	0	0	0	0	0	0	0	0	5	0	0	0	0	0	0	0	0	0
1	0	right	Posterolateral visual area, layer 5	0	0	0	10196	VISpl5-R	10192	8	18779	0	0	0	0	0	0	0	0	0	0	0	0	0	0	0	0	0	5	0	0	0	0	0	0	0	0	0
1	0	right	Posterolateral visual area, layer 6a	0	0	0	10197	VISpl6a-R	10192	8	18779	0	0	0	0	0	0	0	0	0	0	0	0	0	0	0	0	0	5	0	0	0	0	0	0	0	0	0
1	0	right	Posterolateral visual area, layer 6b	0	0	0	10198	VISpl6b-R	10192	8	18779	0	0	0	0	0	0	0	0	0	0	0	0	0	0	0	0	0	5	0	0	0	0	0	0	0	0	0
1	0	right	posteromedial visual area	0	0	0	10199	VISpm-R	10157	7	18779	0	0	0	0	0	0	0	0	0	0	0	0	0	0	0	0	0	5	0	0	0	0	0	0	0	0	0
1	0	right	posteromedial visual area, layer 1	0	0	0	10200	VISpm1-R	10199	8	18779	0	0	0	0	0	0	0	0	0	0	0	0	0	0	0	0	0	5	0	0	0	0	0	0	0	0	0
1	0	right	posteromedial visual area, layer 2/3	0	0	0	10201	VISpm2/3-R	10199	8	18779	0	0	0	0	0	0	0	0	0	0	0	0	0	0	0	0	0	5	0	0	0	0	0	0	0	0	0
1	0	right	posteromedial visual area, layer 4	0	0	0	10202	VISpm4-R	10199	8	18779	0	0	0	0	0	0	0	0	0	0	0	0	0	0	0	0	0	5	0	0	0	0	0	0	0	0	0
1	0	right	posteromedial visual area, layer 5	0	0	0	10203	VISpm5-R	10199	8	18779	0	0	0	0	0	0	0	0	0	0	0	0	0	0	0	0	0	5	0	0	0	0	0	0	0	0	0
1	0	right	posteromedial visual area, layer 6a	0	0	0	10204	VISpm6a-R	10199	8	18779	0	0	0	0	0	0	0	0	0	0	0	0	0	0	0	0	0	5	0	0	0	0	0	0	0	0	0
1	0	right	posteromedial visual area, layer 6b	0	0	0	10205	VISpm6b-R	10199	8	18779	0	0	0	0	0	0	0	0	0	0	0	0	0	0	0	0	0	5	0	0	0	0	0	0	0	0	0
1	0	right	Laterointermediate area	0	0	0	10206	VISli-R	10157	7	18779	0	0	0	0	0	0	0	0	0	0	0	0	0	0	0	0	0	5	0	0	0	0	0	0	0	0	0
1	0	right	Laterointermediate area, layer 1	0	0	0	10207	VISli1-R	10206	8	18779	0	0	0	0	0	0	0	0	0	0	0	0	0	0	0	0	0	5	0	0	0	0	0	0	0	0	0
1	0	right	Laterointermediate area, layer 2/3	0	0	0	10208	VISli2/3-R	10206	8	18779	0	0	0	0	0	0	0	0	0	0	0	0	0	0	0	0	0	5	0	0	0	0	0	0	0	0	0
1	0	right	Laterointermediate area, layer 4	0	0	0	10209	VISli4-R	10206	8	18779	0	0	0	0	0	0	0	0	0	0	0	0	0	0	0	0	0	5	0	0	0	0	0	0	0	0	0
1	0	right	Laterointermediate area, layer 5	0	0	0	10210	VISli5-R	10206	8	18779	0	0	0	0	0	0.2	951	0.042061	1.6010246557797e-05	0	0	0	0	0.447213595499958	2126.5006466023	0.0940512552016187	3.57999996397661e-05	5	0.223606797749979	-0.420831999101882	0.820831999101882	0.223606797749979	-0.578770999101882	0.662892999101882	0.223606797749979	-0.620815988855324	0.62084800934844
1	0	right	Laterointermediate area, layer 6a	0	0	0	10211	VISli6a-R	10206	8	18779	0	0	0	0	0	0	0	0	0	0	0	0	0	0	0	0	0	5	0	0	0	0	0	0	0	0	0
1	0	right	Laterointermediate area, layer 6b	0	0	0	10212	VISli6b-R	10206	8	18779	0	0	0	0	0	0	0	0	0	0	0	0	0	0	0	0	0	5	0	0	0	0	0	0	0	0	0
1	0	right	Postrhinal area	0	0	0	10213	VISpor-R	10157	7	18779	0	0	0	0	0	0	0	0	0	0	0	0	0	0	0	0	0	5	0	0	0	0	0	0	0	0	0
1	0	right	Postrhinal area, layer 1	0	0	0	10214	VISpor1-R	10213	8	18779	0	0	0	0	0	0	0	0	0	0	0	0	0	0	0	0	0	5	0	0	0	0	0	0	0	0	0
1	0	right	Postrhinal area, layer 2/3	0	0	0	10215	VISpor2/3-R	10213	8	18779	0	0	0	0	0	0	0	0	0	0	0	0	0	0	0	0	0	5	0	0	0	0	0	0	0	0	0
1	0	right	Postrhinal area, layer 4	0	0	0	10216	VISpor4-R	10213	8	18779	0	0	0	0	0	0	0	0	0	0	0	0	0	0	0	0	0	5	0	0	0	0	0	0	0	0	0
1	0	right	Postrhinal area, layer 5	0	0	0	10217	VISpor5-R	10213	8	18779	0	0	0	0	0	0	0	0	0	0	0	0	0	0	0	0	0	5	0	0	0	0	0	0	0	0	0
1	0	right	Postrhinal area, layer 6a	0	0	0	10218	VISpor6a-R	10213	8	18779	0	0	0	0	0	0	0	0	0	0	0	0	0	0	0	0	0	5	0	0	0	0	0	0	0	0	0
1	0	right	Postrhinal area, layer 6b	0	0	0	10219	VISpor6b-R	10213	8	18779	0	0	0	0	0	0	0	0	0	0	0	0	0	0	0	0	0	5	0	0	0	0	0	0	0	0	0
1	0	right	Anterior cingulate area	0	0	0	10220	ACA-R	10005	6	18779	0	0	0	0	0	0	0	0	0	0	0	0	0	0	0	0	0	5	0	0	0	0	0	0	0	0	0
1	0	right	Anterior cingulate area, layer 1	0	0	0	10221	ACA1-R	10220	7	18779	0	0	0	0	0	0	0	0	0	0	0	0	0	0	0	0	0	5	0	0	0	0	0	0	0	0	0
1	0	right	Anterior cingulate area, layer 2/3	0	0	0	10222	ACA2/3-R	10220	7	18779	0	0	0	0	0	0	0	0	0	0	0	0	0	0	0	0	0	5	0	0	0	0	0	0	0	0	0
1	0	right	Anterior cingulate area, layer 5	0	0	0	10223	ACA5-R	10220	7	18779	0	0	0	0	0	0	0	0	0	0	0	0	0	0	0	0	0	5	0	0	0	0	0	0	0	0	0
1	0	right	Anterior cingulate area, layer 6a	0	0	0	10224	ACA6a-R	10220	7	18779	0	0	0	0	0	0	0	0	0	0	0	0	0	0	0	0	0	5	0	0	0	0	0	0	0	0	0
1	0	right	Anterior cingulate area, layer 6b	0	0	0	10225	ACA6b-R	10220	7	18779	0	0	0	0	0	0	0	0	0	0	0	0	0	0	0	0	0	5	0	0	0	0	0	0	0	0	0
1	0	right	Anterior cingulate area, dorsal part	0	0	0	10226	ACAd-R	10220	7	18779	0	0	0	0	0	0	0	0	0	0	0	0	0	0	0	0	0	5	0	0	0	0	0	0	0	0	0
1	0	right	Anterior cingulate area, dorsal part, layer 2/3	0	0	0	10228	ACAd2/3-R	10226	8	18779	0	0	0	0	0	1.8	15707.2	0.0916776	0.000105425531905096	1	19634	0.050932	8.00512327889849e-05	1.92353840616713	8780.59173404617	0.0979696581029045	8.5958962259232e-05	5	0.961769203083567	-0.870299396231353	4.47029939623135	0.961769203083567	-2.57862179623135	2.76197699623135	0.961769203083567	-2.67019397069945	2.67040482176326
1	0	right	Anterior cingulate area, dorsal part, layer 6b	0	0	0	10231	ACAd6b-R	10226	8	18779	0	0	0	0	0	0	0	0	0	0	0	0	0	0	0	0	0	5	0	0	0	0	0	0	0	0	0
1	0	right	Anterior cingulate area, ventral part	0	0	0	10232	ACAv-R	10220	7	18779	0	0	0	0	0	0	0	0	0	0	0	0	0	0	0	0	0	5	0	0	0	0	0	0	0	0	0
1	0	right	Anterior cingulate area, ventral part, layer 1	0	0	0	10233	ACAv1-R	10232	8	18779	0	0	0	0	0	0	0	0	0	0	0	0	0	0	0	0	0	5	0	0	0	0	0	0	0	0	0
1	0	right	Anterior cingulate area, ventral part, layer 2/3	0	0	0	10234	ACAv2/3-R	10232	8	18779	0	0	0	0	0	0.6	3351.8	0.0358016	4.54166982060404e-05	0	0	0	0	1.34164078649987	7494.8526469838	0.0800548113032565	0.000101554824502299	5	0.670820393249937	-1.26249599730565	2.46249599730565	0.670820393249937	-1.82669439730565	1.89829759730565	0.670820393249937	-1.86245058060744	1.86254141400385
1	0	right	Anterior cingulate area, ventral part, 6b	0	0	0	10237	ACAv6b-R	10232	8	18779	0	0	0	0	0	0	0	0	0	0	0	0	0	0	0	0	0	5	0	0	0	0	0	0	0	0	0
1	0	right	Prelimbic area	0	0	0	10238	PL-R	10005	6	18779	0	0	0	0	0	0	0	0	0	0	0	0	0	0	0	0	0	5	0	0	0	0	0	0	0	0	0
1	0	right	Prelimbic area, layer 1	0	0	0	10239	PL1-R	10238	7	18779	0	0	0	0	0	0.4	6770.4	0.0236324	3.11491459598105e-05	0	0	0	0	0.547722557505166	9270.75200833244	0.0323599964199627	4.26805291629435e-05	5	0.273861278752583	-0.360360806895818	1.16036080689582	0.273861278752583	-0.736728406895818	0.783993206895818	0.273861278752583	-0.760329657749858	0.760391956041777
1	0	right	Prelimbic area, layer 2	0	0	0	10240	PL2-R	10238	7	18779	0	0	0	0	0	0	0	0	0	0	0	0	0	0	0	0	0	5	0	0	0	0	0	0	0	0	0
1	0	right	Prelimbic area, layer 2/3	0	0	0	10241	PL2/3-R	10238	7	18779	0	0	0	0	0	2.2	8117.4	0.1626136	0.000140947648125667	1	13529	0.073915	7.01065619742008e-05	2.68328157299975	7410.13848048739	0.198335633261651	0.000190012425107926	5	1.34164078649987	-1.52499199461129	5.92499199461129	1.34164078649987	-3.56237839461129	3.88760559461129	1.34164078649987	-3.72485104696317	3.72513294225942
1	0	right	Prelimbic area, layer 6a	0	0	0	10243	PL6a-R	10238	7	18779	0	0	0	0	0	1.2	8908.8	0.0808188	7.11225758365366e-05	1	14848	0.067349	8.00512327889849e-05	1.30384048104053	8132.58453383671	0.0878123525575986	6.90923992896678e-05	5	0.651920240520265	-0.610020760771858	3.01002076077186	0.651920240520265	-1.72920196077186	1.89083956077186	0.651920240520265	-1.80994963819602	1.81009188334769
1	0	right	Prelimbic area, layer 6b	0	0	0	10244	PL6b-R	10238	7	18779	0	0	0	0	0	0	0	0	0	0	0	0	0	0	0	0	0	5	0	0	0	0	0	0	0	0	0
1	0	right	Infralimbic area	0	0	0	10245	ILA-R	10005	6	18779	0	0	0	0	0	0	0	0	0	0	0	0	0	0	0	0	0	5	0	0	0	0	0	0	0	0	0
1	0	right	Infralimbic area, layer 1	0	0	0	10246	ILA1-R	10245	7	18779	0	0	0	0	0	0	0	0	0	0	0	0	0	0	0	0	0	5	0	0	0	0	0	0	0	0	0
1	0	right	Infralimbic area, layer 2	0	0	0	10247	ILA2-R	10245	7	18779	0	0	0	0	0	0	0	0	0	0	0	0	0	0	0	0	0	5	0	0	0	0	0	0	0	0	0
1	0	right	Infralimbic area, layer 2/3	0	0	0	10248	ILA2/3-R	10245	7	18779	0	0	0	0	0	1.2	1830.8	0.2621806	9.17047435678644e-05	0	0	0	0	2.16794833886788	2506.92614570115	0.473661586666895	0.000164012821028552	5	1.08397416943394	-1.80959477688571	4.20959477688571	1.08397416943394	-2.74741417688571	3.27177537688571	1.08397416943394	-3.00950307214214	3.00968648162927
1	0	right	Infralimbic area, layer 5	0	0	0	10249	ILA5-R	10245	7	18779	0	0	0	0	0	1.4	4273.2	0.1310494	8.41236789921367e-05	0	0	0	0	1.94935886896179	5851.32008182769	0.182473097008299	0.000117108217815972	5	0.974679434480896	-1.30614394500144	4.10614394500144	0.974679434480896	-2.57509454500144	2.83719334500144	0.974679434480896	-2.70605982132245	2.70622806868043
1	0	right	Infralimbic area, layer 6a	0	0	0	10250	ILA6a-R	10245	7	18779	0	0	0	0	0	0.2	1311.8	0.0304924	1.51388994020135e-05	0	0	0	0	0.447213595499958	2933.27397288422	0.0681830791971146	3.3851608167433e-05	5	0.223606797749979	-0.420831999101882	0.820831999101882	0.223606797749979	-0.590339599101882	0.651324399101882	0.223606797749979	-0.62081686020248	0.620847138001284
1	0	right	Infralimbic area, layer 6b	0	0	0	10251	ILA6b-R	10245	7	18779	0	0	0	0	0	0	0	0	0	0	0	0	0	0	0	0	0	5	0	0	0	0	0	0	0	0	0
1	0	right	Orbital area	0	0	0	10252	ORB-R	10005	6	18779	0	0	0	0	0	0	0	0	0	0	0	0	0	0	0	0	0	5	0	0	0	0	0	0	0	0	0
1	0	right	Orbital area, layer 1	0	0	0	10253	ORB1-R	10252	7	18779	0	0	0	0	0	0	0	0	0	0	0	0	0	0	0	0	0	5	0	0	0	0	0	0	0	0	0
1	0	right	Orbital area, layer 2/3	0	0	0	10254	ORB2/3-R	10252	7	18779	0	0	0	0	0	0	0	0	0	0	0	0	0	0	0	0	0	5	0	0	0	0	0	0	0	0	0
1	0	right	Orbital area, layer 5	0	0	0	10255	ORB5-R	10252	7	18779	0	0	0	0	0	0	0	0	0	0	0	0	0	0	0	0	0	5	0	0	0	0	0	0	0	0	0
1	0	right	Orbital area, layer 6a	0	0	0	10256	ORB6a-R	10252	7	18779	0	0	0	0	0	0	0	0	0	0	0	0	0	0	0	0	0	5	0	0	0	0	0	0	0	0	0
1	0	right	Orbital area, layer 6b	0	0	0	10257	ORB6b-R	10252	7	18779	0	0	0	0	0	0	0	0	0	0	0	0	0	0	0	0	0	5	0	0	0	0	0	0	0	0	0
1	0	right	Orbital area, lateral part	0	0	0	10258	ORBl-R	10252	7	18779	0	0	0	0	0	0	0	0	0	0	0	0	0	0	0	0	0	5	0	0	0	0	0	0	0	0	0
1	0	right	Orbital area, lateral part, layer 6b	0	0	0	10263	ORBl6b-R	10258	8	18779	0	0	0	0	0	0	0	0	0	0	0	0	0	0	0	0	0	5	0	0	0	0	0	0	0	0	0
1	0	right	Orbital area, medial part	0	0	0	10264	ORBm-R	10252	7	18779	0	0	0	0	0	0	0	0	0	0	0	0	0	0	0	0	0	5	0	0	0	0	0	0	0	0	0
1	0	right	Orbital area, medial part, layer 1	0	0	0	10265	ORBm1-R	10264	8	18779	0	0	0	0	0	0.4	2759.6	0.0289898	3.02777988040269e-05	0	0	0	0	0.894427190999916	6170.65319070842	0.0648231634541234	6.77032163348661e-05	5	0.447213595499958	-0.841663998203764	1.64166399820376	0.447213595499958	-1.21267419820376	1.27065379820376	0.447213595499958	-1.24163372040496	1.24169427600257
1	0	right	Orbital area, medial part, layer 2	0	0	0	10266	ORBm2-R	10264	8	18779	0	0	0	0	0	0	0	0	0	0	0	0	0	0	0	0	0	5	0	0	0	0	0	0	0	0	0
1	0	right	Orbital area, medial part, layer 6a	0	0	0	10269	ORBm6a-R	10264	8	18779	0	0	0	0	0	0.2	1193.2	0.0335232	1.6010246557797e-05	0	0	0	0	0.447213595499958	2668.07631075275	0.0749601540233209	3.57999996397661e-05	5	0.223606797749979	-0.420831999101882	0.820831999101882	0.223606797749979	-0.587308799101882	0.654355199101882	0.223606797749979	-0.620815988855324	0.62084800934844
1	0	right	Orbital area, medial part, layer 6b	0	0	0	10270	ORBm6b-R	10264	8	18779	0	0	0	0	0	0	0	0	0	0	0	0	0	0	0	0	0	5	0	0	0	0	0	0	0	0	0
1	0	right	Orbital area, ventral part	0	0	0	10271	ORBv-R	10252	7	18779	0	0	0	0	0	0	0	0	0	0	0	0	0	0	0	0	0	5	0	0	0	0	0	0	0	0	0
1	0	right	Orbital area, ventrolateral part	0	0	0	10272	ORBvl-R	10252	7	18779	0	0	0	0	0	0	0	0	0	0	0	0	0	0	0	0	0	5	0	0	0	0	0	0	0	0	0
1	0	right	Orbital area, ventrolateral part, layer 5	0	0	0	10275	ORBvl5-R	10272	8	18779	0	0	0	0	0	4.2	11881.2	0.2120998	0.000255872660081387	4	19802	0.202	0.000302777988040269	4.60434577328853	10846.0020837173	0.232519092334802	0.000245615239784803	5	2.30217288664427	-2.19185664244255	10.5918566424426	2.30217288664427	-6.17975684244255	6.60395644244255	2.30217288664427	-6.39160076978247	6.39211251510263
1	0	right	Orbital area, ventrolateral part, layer 6a	0	0	0	10276	ORBvl6a-R	10272	8	18779	0	0	0	0	0	0	0	0	0	0	0	0	0	0	0	0	0	5	0	0	0	0	0	0	0	0	0
1	0	right	Orbital area, ventrolateral part, layer 6b	0	0	0	10277	ORBvl6b-R	10272	8	18779	0	0	0	0	0	0	0	0	0	0	0	0	0	0	0	0	0	5	0	0	0	0	0	0	0	0	0
1	0	right	Agranular insular area	0	0	0	10278	AI-R	10005	6	18779	0	0	0	0	0	0	0	0	0	0	0	0	0	0	0	0	0	5	0	0	0	0	0	0	0	0	0
1	0	right	Agranular insular area, dorsal part	0	0	0	10279	AId-R	10278	7	18779	0	0	0	0	0	0	0	0	0	0	0	0	0	0	0	0	0	5	0	0	0	0	0	0	0	0	0
1	0	right	Agranular insular area, dorsal part, layer 1	0	0	0	10280	AId1-R	10279	8	18779	0	0	0	0	0	0.6	5892.4	0.0407304	3.70658596193668e-05	0	0	0	0	0.894427190999916	8068.5009946086	0.0607172954338383	6.08806199675818e-05	5	0.447213595499958	-0.641663998203764	1.84166399820376	0.447213595499958	-1.20093359820376	1.28239439820376	0.447213595499958	-1.24162693234414	1.24170106406338
1	0	right	Agranular insular area, dorsal part, layer 6b	0	0	0	10284	AId6b-R	10279	8	18779	0	0	0	0	0	0	0	0	0	0	0	0	0	0	0	0	0	5	0	0	0	0	0	0	0	0	0
1	0	right	Agranular insular area, posterior part	0	0	0	10285	AIp-R	10278	7	18779	0	0	0	0	0	0	0	0	0	0	0	0	0	0	0	0	0	5	0	0	0	0	0	0	0	0	0
1	0	right	Agranular insular area, posterior part, layer 6a	0	0	0	10289	AIp6a-R	10285	8	18779	0	0	0	0	0	3.6	8364.6	0.2582312	0.000175520903234794	1	13941	0.071731	7.56944970100674e-05	6.94982014155762	7635.80017417952	0.498516656464656	0.000307887977539527	5	3.47491007077881	-6.04789705701635	13.2478970570163	3.47491007077881	-9.38966585701635	9.90612825701635	3.47491007077881	-9.64772153611311	9.64807257791958
1	0	right	Agranular insular area, posterior part, layer 6b	0	0	0	10290	AIp6b-R	10285	8	18779	0	0	0	0	0	0.2	133.2	0.3003004	9.02323482968644e-06	0	0	0	0	0.447213595499958	297.844254602972	0.671492108070378	2.01765664561226e-05	5	0.223606797749979	-0.420831999101882	0.820831999101882	0.223606797749979	-0.320531599101882	0.921132399101882	0.223606797749979	-0.620822975867052	0.620841022336712
1	0	right	Agranular insular area, ventral part	0	0	0	10291	AIv-R	10278	7	18779	0	0	0	0	0	0	0	0	0	0	0	0	0	0	0	0	0	5	0	0	0	0	0	0	0	0	0
1	0	right	Agranular insular area, ventral part, layer 6a	0	0	0	10295	AIv6a-R	10291	8	18779	0	0	0	0	0	0	0	0	0	0	0	0	0	0	0	0	0	5	0	0	0	0	0	0	0	0	0
1	0	right	Agranular insular area, ventral part, layer 6b	0	0	0	10296	AIv6b-R	10291	8	18779	0	0	0	0	0	0	0	0	0	0	0	0	0	0	0	0	0	5	0	0	0	0	0	0	0	0	0
1	0	right	Retrosplenial area	0	0	0	10297	RSP-R	10005	6	18779	0	0	0	0	0	0	0	0	0	0	0	0	0	0	0	0	0	5	0	0	0	0	0	0	0	0	0
1	0	right	Retrosplenial area, lateral agranular part	0	0	0	10298	RSPagl-R	10297	7	18779	0	0	0	0	0	0	0	0	0	0	0	0	0	0	0	0	0	5	0	0	0	0	0	0	0	0	0
1	0	right	Retrosplenial area, lateral agranular part, layer 1	0	0	0	10299	RSPagl1-R	10298	8	18779	0	0	0	0	0	0	0	0	0	0	0	0	0	0	0	0	0	5	0	0	0	0	0	0	0	0	0
1	0	right	Retrosplenial area, lateral agranular part, layer 2/3	0	0	0	10300	RSPagl2/3-R	10298	8	18779	0	0	0	0	0	0	0	0	0	0	0	0	0	0	0	0	0	5	0	0	0	0	0	0	0	0	0
1	0	right	Retrosplenial area, lateral agranular part, layer 5	0	0	0	10301	RSPagl5-R	10298	8	18779	0	0	0	0	0	0.2	4685	0.0085378	1.6010246557797e-05	0	0	0	0	0.447213595499958	10475.9784745865	0.0190911011782977	3.57999996397661e-05	5	0.223606797749979	-0.420831999101882	0.820831999101882	0.223606797749979	-0.612294199101882	0.629369799101882	0.223606797749979	-0.620815988855324	0.62084800934844
1	0	right	Retrosplenial area, lateral agranular part, layer 6a	0	0	0	10302	RSPagl6a-R	10298	8	18779	0	0	0	0	0	0	0	0	0	0	0	0	0	0	0	0	0	5	0	0	0	0	0	0	0	0	0
1	0	right	Retrosplenial area, lateral agranular part, layer 6b	0	0	0	10303	RSPagl6b-R	10298	8	18779	0	0	0	0	0	0	0	0	0	0	0	0	0	0	0	0	0	5	0	0	0	0	0	0	0	0	0
1	0	right	Mediomedial anterior visual area	0	0	0	10304	VISmma-R	10298	8	18779	0	0	0	0	0	0	0	0	0	0	0	0	0	0	0	0	0	5	0	0	0	0	0	0	0	0	0
1	0	right	Mediomedial anterior visual area, layer 1	0	0	0	10305	VISmma1-R	10304	9	18779	0	0	0	0	0	0	0	0	0	0	0	0	0	0	0	0	0	5	0	0	0	0	0	0	0	0	0
1	0	right	Mediomedial anterior visual area, layer 2/3	0	0	0	10306	VISmma2/3-R	10304	9	18779	0	0	0	0	0	0	0	0	0	0	0	0	0	0	0	0	0	5	0	0	0	0	0	0	0	0	0
1	0	right	Mediomedial anterior visual area, layer 4	0	0	0	10307	VISmma4-R	10304	9	18779	0	0	0	0	0	0	0	0	0	0	0	0	0	0	0	0	0	5	0	0	0	0	0	0	0	0	0
1	0	right	Mediomedial anterior visual area,layer 5	0	0	0	10308	VISmma5-R	10304	9	18779	0	0	0	0	0	0	0	0	0	0	0	0	0	0	0	0	0	5	0	0	0	0	0	0	0	0	0
1	0	right	Mediomedial anterior visual area, layer 6a	0	0	0	10309	VISmma6a-R	10304	9	18779	0	0	0	0	0	0	0	0	0	0	0	0	0	0	0	0	0	5	0	0	0	0	0	0	0	0	0
1	0	right	Mediomedial anterior visual area, layer 6b	0	0	0	10310	VISmma6b-R	10304	9	18779	0	0	0	0	0	0	0	0	0	0	0	0	0	0	0	0	0	5	0	0	0	0	0	0	0	0	0
1	0	right	Mediomedial posterior visual area	0	0	0	10311	VISmmp-R	10298	8	18779	0	0	0	0	0	0	0	0	0	0	0	0	0	0	0	0	0	5	0	0	0	0	0	0	0	0	0
1	0	right	Mediomedial posterior visual area, layer 1	0	0	0	10312	VISmmp1-R	10311	9	18779	0	0	0	0	0	0	0	0	0	0	0	0	0	0	0	0	0	5	0	0	0	0	0	0	0	0	0
1	0	right	Mediomedial posterior visual area, layer 2/3	0	0	0	10313	VISmmp2/3-R	10311	9	18779	0	0	0	0	0	0	0	0	0	0	0	0	0	0	0	0	0	5	0	0	0	0	0	0	0	0	0
1	0	right	Mediomedial posterior visual area, layer 4	0	0	0	10314	VISmmp4-R	10311	9	18779	0	0	0	0	0	0	0	0	0	0	0	0	0	0	0	0	0	5	0	0	0	0	0	0	0	0	0
1	0	right	Mediomedial posterior visual area,layer 5	0	0	0	10315	VISmmp5-R	10311	9	18779	0	0	0	0	0	0	0	0	0	0	0	0	0	0	0	0	0	5	0	0	0	0	0	0	0	0	0
1	0	right	Mediomedial posterior visual area, layer 6a	0	0	0	10316	VISmmp6a-R	10311	9	18779	0	0	0	0	0	0	0	0	0	0	0	0	0	0	0	0	0	5	0	0	0	0	0	0	0	0	0
1	0	right	Mediomedial posterior visual area, layer 6b	0	0	0	10317	VISmmp6b-R	10311	9	18779	0	0	0	0	0	0	0	0	0	0	0	0	0	0	0	0	0	5	0	0	0	0	0	0	0	0	0
1	0	right	Medial visual area	0	0	0	10318	VISm-R	10298	8	18779	0	0	0	0	0	0	0	0	0	0	0	0	0	0	0	0	0	5	0	0	0	0	0	0	0	0	0
1	0	right	Medial visual area, layer 1	0	0	0	10319	VISm1-R	10318	9	18779	0	0	0	0	0	0	0	0	0	0	0	0	0	0	0	0	0	5	0	0	0	0	0	0	0	0	0
1	0	right	Medial visual area, layer 2/3	0	0	0	10320	VISm2/3-R	10318	9	18779	0	0	0	0	0	0	0	0	0	0	0	0	0	0	0	0	0	5	0	0	0	0	0	0	0	0	0
1	0	right	Medial visual area, layer 4	0	0	0	10321	VISm4-R	10318	9	18779	0	0	0	0	0	0	0	0	0	0	0	0	0	0	0	0	0	5	0	0	0	0	0	0	0	0	0
1	0	right	Medial visual area,layer 5	0	0	0	10322	VISm5-R	10318	9	18779	0	0	0	0	0	0	0	0	0	0	0	0	0	0	0	0	0	5	0	0	0	0	0	0	0	0	0
1	0	right	Medial visual area, layer 6a	0	0	0	10323	VISm6a-R	10318	9	18779	0	0	0	0	0	0	0	0	0	0	0	0	0	0	0	0	0	5	0	0	0	0	0	0	0	0	0
1	0	right	Medial visual area, layer 6b	0	0	0	10324	VISm6b-R	10318	9	18779	0	0	0	0	0	0	0	0	0	0	0	0	0	0	0	0	0	5	0	0	0	0	0	0	0	0	0
1	0	right	Retrosplenial area, dorsal part	0	0	0	10325	RSPd-R	10297	7	18779	0	0	0	0	0	0	0	0	0	0	0	0	0	0	0	0	0	5	0	0	0	0	0	0	0	0	0
1	0	right	Retrosplenial area, dorsal part, layer 1	0	0	0	10326	RSPd1-R	10325	8	18779	0	0	0	0	0	0.6	10554	0.0227402	4.31815241916938e-05	0	0	0	0	0.894427190999916	14451.6596797738	0.0338991818514843	6.33761722719741e-05	5	0.447213595499958	-0.641663998203764	1.84166399820376	0.447213595499958	-1.21892379820376	1.26440419820376	0.447213595499958	-1.24162081667957	1.24170717972796
1	0	right	Retrosplenial area, dorsal part, layer 2/3	0	0	0	10327	RSPd2/3-R	10325	8	18779	0	0	0	0	0	0	0	0	0	0	0	0	0	0	0	0	0	5	0	0	0	0	0	0	0	0	0
1	0	right	Retrosplenial area, dorsal part, layer 4	0	0	0	10328	RSPd4-R	10325	8	18779	0	0	0	0	0	0	0	0	0	0	0	0	0	0	0	0	0	5	0	0	0	0	0	0	0	0	0
1	0	right	Retrosplenial area, dorsal part, layer 5	0	0	0	10329	RSPd5-R	10325	8	18779	0	0	0	0	0	0	0	0	0	0	0	0	0	0	0	0	0	5	0	0	0	0	0	0	0	0	0
1	0	right	Retrosplenial area, dorsal part, layer 6a	0	0	0	10330	RSPd6a-R	10325	8	18779	0	0	0	0	0	0	0	0	0	0	0	0	0	0	0	0	0	5	0	0	0	0	0	0	0	0	0
1	0	right	Retrosplenial area, dorsal part, layer 6b	0	0	0	10331	RSPd6b-R	10325	8	18779	0	0	0	0	0	0	0	0	0	0	0	0	0	0	0	0	0	5	0	0	0	0	0	0	0	0	0
1	0	right	Retrosplenial area, ventral part	0	0	0	10332	RSPv-R	10297	7	18779	0	0	0	0	0	0	0	0	0	0	0	0	0	0	0	0	0	5	0	0	0	0	0	0	0	0	0
1	0	right	Retrosplenial area, ventral part, layer 1	0	0	0	10333	RSPv1-R	10332	8	18779	0	0	0	0	0	0.6	12381.6	0.0193836	3.31853690613864e-05	0	0	0	0	0.894427190999916	16954.2040450149	0.0288953648324433	4.57307061996413e-05	5	0.447213595499958	-0.641663998203764	1.84166399820376	0.447213595499958	-1.22228039820376	1.26104759820376	0.447213595499958	-1.2416308128347	1.24169718357283
1	0	right	Retrosplenial area, ventral part, layer 2	0	0	0	10334	RSPv2-R	10332	8	18779	0	0	0	0	0	0	0	0	0	0	0	0	0	0	0	0	0	5	0	0	0	0	0	0	0	0	0
1	0	right	Retrosplenial area, ventral part, layer 2/3	0	0	0	10335	RSPv2/3-R	10332	8	18779	0	0	0	0	0	0	0	0	0	0	0	0	0	0	0	0	0	5	0	0	0	0	0	0	0	0	0
1	0	right	Retrosplenial area, ventral part, layer 5	0	0	0	10336	RSPv5-R	10332	8	18779	0	0	0	0	0	0	0	0	0	0	0	0	0	0	0	0	0	5	0	0	0	0	0	0	0	0	0
1	0	right	Retrosplenial area, ventral part, layer 6a	0	0	0	10337	RSPv6a-R	10332	8	18779	0	0	0	0	0	0	0	0	0	0	0	0	0	0	0	0	0	5	0	0	0	0	0	0	0	0	0
1	0	right	Retrosplenial area, ventral part, layer 6b	0	0	0	10338	RSPv6b-R	10332	8	18779	0	0	0	0	0	0	0	0	0	0	0	0	0	0	0	0	0	5	0	0	0	0	0	0	0	0	0
1	0	right	Posterior parietal association areas	0	0	0	10339	PTLp-R	10005	6	18779	0	0	0	0	0	0	0	0	0	0	0	0	0	0	0	0	0	5	0	0	0	0	0	0	0	0	0
1	0	right	Posterior parietal association areas, layer 1	0	0	0	10340	PTLp1-R	10339	7	18779	0	0	0	0	0	0	0	0	0	0	0	0	0	0	0	0	0	5	0	0	0	0	0	0	0	0	0
1	0	right	Posterior parietal association areas, layer 2/3	0	0	0	10341	PTLp2/3-R	10339	7	18779	0	0	0	0	0	0	0	0	0	0	0	0	0	0	0	0	0	5	0	0	0	0	0	0	0	0	0
1	0	right	Posterior parietal association areas, layer 4	0	0	0	10342	PTLp4-R	10339	7	18779	0	0	0	0	0	0	0	0	0	0	0	0	0	0	0	0	0	5	0	0	0	0	0	0	0	0	0
1	0	right	Posterior parietal association areas, layer 5	0	0	0	10343	PTLp5-R	10339	7	18779	0	0	0	0	0	0	0	0	0	0	0	0	0	0	0	0	0	5	0	0	0	0	0	0	0	0	0
1	0	right	Posterior parietal association areas, layer 6a	0	0	0	10344	PTLp6a-R	10339	7	18779	0	0	0	0	0	0	0	0	0	0	0	0	0	0	0	0	0	5	0	0	0	0	0	0	0	0	0
1	0	right	Posterior parietal association areas, layer 6b	0	0	0	10345	PTLp6b-R	10339	7	18779	0	0	0	0	0	0	0	0	0	0	0	0	0	0	0	0	0	5	0	0	0	0	0	0	0	0	0
1	0	right	Anterior area	0	0	0	10346	VISa-R	10339	7	18779	0	0	0	0	0	0	0	0	0	0	0	0	0	0	0	0	0	5	0	0	0	0	0	0	0	0	0
1	0	right	Anterior area, layer 1	0	0	0	10347	VISa1-R	10346	8	18779	0	0	0	0	0	0	0	0	0	0	0	0	0	0	0	0	0	5	0	0	0	0	0	0	0	0	0
1	0	right	Anterior area, layer 2/3	0	0	0	10348	VISa2/3-R	10346	8	18779	0	0	0	0	0	0	0	0	0	0	0	0	0	0	0	0	0	5	0	0	0	0	0	0	0	0	0
1	0	right	Anterior area, layer 4	0	0	0	10349	VISa4-R	10346	8	18779	0	0	0	0	0	0	0	0	0	0	0	0	0	0	0	0	0	5	0	0	0	0	0	0	0	0	0
1	0	right	Anterior area, layer 5	0	0	0	10350	VISa5-R	10346	8	18779	0	0	0	0	0	0.2	2271.2	0.0176118	1.6010246557797e-05	0	0	0	0	0.447213595499958	5078.55759049752	0.0393811820061308	3.57999996397661e-05	5	0.223606797749979	-0.420831999101882	0.820831999101882	0.223606797749979	-0.603220199101882	0.638443799101882	0.223606797749979	-0.620815988855324	0.62084800934844
1	0	right	Anterior area, layer 6a	0	0	0	10351	VISa6a-R	10346	8	18779	0	0	0	0	0	0	0	0	0	0	0	0	0	0	0	0	0	5	0	0	0	0	0	0	0	0	0
1	0	right	Anterior area, layer 6b	0	0	0	10352	VISa6b-R	10346	8	18779	0	0	0	0	0	0	0	0	0	0	0	0	0	0	0	0	0	5	0	0	0	0	0	0	0	0	0
1	0	right	Rostrolateral visual area	0	0	0	10353	VISrl-R	10339	7	18779	0	0	0	0	0	0	0	0	0	0	0	0	0	0	0	0	0	5	0	0	0	0	0	0	0	0	0
1	0	right	Rostrolateral area, layer 1	0	0	0	10354	VISrl1-R	10353	8	18779	0	0	0	0	0	0	0	0	0	0	0	0	0	0	0	0	0	5	0	0	0	0	0	0	0	0	0
1	0	right	Rostrolateral area, layer 2/3	0	0	0	10355	VISrl2/3-R	10353	8	18779	0	0	0	0	0	0	0	0	0	0	0	0	0	0	0	0	0	5	0	0	0	0	0	0	0	0	0
1	0	right	Rostrolateral area, layer 4	0	0	0	10356	VISrl4-R	10353	8	18779	0	0	0	0	0	0	0	0	0	0	0	0	0	0	0	0	0	5	0	0	0	0	0	0	0	0	0
1	0	right	Rostrolateral area, layer 5	0	0	0	10357	VISrl5-R	10353	8	18779	0	0	0	0	0	0	0	0	0	0	0	0	0	0	0	0	0	5	0	0	0	0	0	0	0	0	0
1	0	right	Rostrolateral area, layer 6a	0	0	0	10358	VISrl6a-R	10353	8	18779	0	0	0	0	0	0	0	0	0	0	0	0	0	0	0	0	0	5	0	0	0	0	0	0	0	0	0
1	0	right	Rostrolateral area, layer 6b	0	0	0	10359	VISrl6b-R	10353	8	18779	0	0	0	0	0	0	0	0	0	0	0	0	0	0	0	0	0	5	0	0	0	0	0	0	0	0	0
1	0	right	Temporal association areas	0	0	0	10360	TEa-R	10005	6	18779	0	0	0	0	0	0	0	0	0	0	0	0	0	0	0	0	0	5	0	0	0	0	0	0	0	0	0
1	0	right	Temporal association areas, layer 1	0	0	0	10361	TEa1-R	10360	7	18779	0	0	0	0	0	0.4	3378.8	0.023677	3.2020493115594e-05	0	0	0	0	0.894427190999916	7555.22648237629	0.0529433815032625	7.15999992795322e-05	5	0.447213595499958	-0.841663998203764	1.64166399820376	0.447213595499958	-1.21798699820376	1.26534099820376	0.447213595499958	-1.24163197771065	1.24169601869688
1	0	right	Temporal association areas, layer 2/3	0	0	0	10362	TEa2/3-R	10360	7	18779	0	0	0	0	0	0	0	0	0	0	0	0	0	0	0	0	0	5	0	0	0	0	0	0	0	0	0
1	0	right	Temporal association areas, layer 4	0	0	0	10363	TEa4-R	10360	7	18779	0	0	0	0	0	0	0	0	0	0	0	0	0	0	0	0	0	5	0	0	0	0	0	0	0	0	0
1	0	right	Temporal association areas, layer 5	0	0	0	10364	TEa5-R	10360	7	18779	0	0	0	0	0	1.4	18274.8	0.0459648	9.63550081367908e-05	2	30458	0.065664	9.02323482968644e-05	1.34164078649987	16682.5336564923	0.0440487503023639	0.000102850455837245	5	0.670820393249937	-0.462495997305646	3.26249599730565	0.670820393249937	-1.81653119730565	1.90846079730565	0.670820393249937	-1.86239964229751	1.86259235231378
1	0	right	Temporal association areas, layer 6a	0	0	0	10365	TEa6a-R	10360	7	18779	0	0	0	0	0	1.4	6745.2	0.083022	8.15096375247862e-05	0	0	0	0	1.94935886896179	9236.24548720962	0.115599802370073	0.00011282210949989	5	0.974679434480896	-1.30614394500144	4.10614394500144	0.974679434480896	-2.62312194500144	2.78916594500144	0.974679434480896	-2.70606243536391	2.70622545463896
1	0	right	Temporal association areas, layer 6b	0	0	0	10366	TEa6b-R	10360	7	18779	0	0	0	0	0	0	0	0	0	0	0	0	0	0	0	0	0	5	0	0	0	0	0	0	0	0	0
1	0	right	Perirhinal area	0	0	0	10367	PERI-R	10005	6	18779	0	0	0	0	0	0	0	0	0	0	0	0	0	0	0	0	0	5	0	0	0	0	0	0	0	0	0
1	0	right	Perirhinal area, layer 1	0	0	0	10368	PERI1-R	10367	7	18779	0	0	0	0	0	0.2	1420	0.028169	1.6010246557797e-05	0	0	0	0	0.447213595499958	3175.2165280497	0.0629877988581916	3.57999996397661e-05	5	0.223606797749979	-0.420831999101882	0.820831999101882	0.223606797749979	-0.592662999101882	0.649000999101882	0.223606797749979	-0.620815988855324	0.62084800934844
1	0	right	Perirhinal area, layer 2/3	0	0	0	10369	PERI2/3-R	10367	7	18779	0	0	0	0	0	0	0	0	0	0	0	0	0	0	0	0	0	5	0	0	0	0	0	0	0	0	0
1	0	right	Perirhinal area, layer 6a	0	0	0	10371	PERI6a-R	10367	7	18779	0	0	0	0	0	0.2	345.6	0.1157408	1.51388994020135e-05	0	0	0	0	0.447213595499958	772.785093023927	0.258804296570208	3.3851608167433e-05	5	0.223606797749979	-0.420831999101882	0.820831999101882	0.223606797749979	-0.505091199101882	0.736572799101882	0.223606797749979	-0.62081686020248	0.620847138001284
1	0	right	Perirhinal area, layer 6b	0	0	0	10372	PERI6b-R	10367	7	18779	0	0	0	0	0	0	0	0	0	0	0	0	0	0	0	0	0	5	0	0	0	0	0	0	0	0	0
1	0	right	Ectorhinal area	0	0	0	10373	ECT-R	10005	6	18779	0	0	0	0	0	0	0	0	0	0	0	0	0	0	0	0	0	5	0	0	0	0	0	0	0	0	0
1	0	right	Ectorhinal area/Layer 1	0	0	0	10374	ECT1-R	10373	7	18779	0	0	0	0	0	0.6	3288.8	0.072975	4.62880453618239e-05	0	0	0	0	0.894427190999916	4503.37486780748	0.108784707105365	6.8216405036423e-05	5	0.447213595499958	-0.641663998203764	1.84166399820376	0.447213595499958	-1.16868899820376	1.31463899820376	0.447213595499958	-1.2416177101584	1.24171028624913
1	0	right	Ectorhinal area/Layer 2/3	0	0	0	10375	ECT2/3-R	10373	7	18779	0	0	0	0	0	0.2	3059.8	0.0130728	1.6010246557797e-05	0	0	0	0	0.447213595499958	6841.92079755386	0.0292316694562593	3.57999996397661e-05	5	0.223606797749979	-0.420831999101882	0.820831999101882	0.223606797749979	-0.607759199101882	0.633904799101882	0.223606797749979	-0.620815988855324	0.62084800934844
1	0	right	Ectorhinal area/Layer 6b	0	0	0	10378	ECT6b-R	10373	7	18779	0	0	0	0	0	0.2	377.6	0.1059322	9.02323482968644e-06	0	0	0	0	0.447213595499958	844.339268303921	0.236871600206103	2.01765664561226e-05	5	0.223606797749979	-0.420831999101882	0.820831999101882	0.223606797749979	-0.514899799101882	0.726764199101882	0.223606797749979	-0.620822975867052	0.620841022336712
1	0	right	Main olfactory bulb	0	0	0	10380	MOB-R	10379	6	18779	0	0	0	0	0	1.6	316081.2	0.0030372	0.000108141146517284	2	526802	0.003796	9.02323482968644e-05	1.51657508881031	288541.338738837	0.00287892109999562	0.000113553410290831	5	0.758287544405155	-0.505343740996147	3.70534374099615	0.758287544405155	-2.10230654099615	2.10838094099615	0.758287544405155	-2.10523559984963	2.10545188214266
1	0	right	Main olfactory bulb, glomerular layer	0	0	0	10381	MOBgl-R	10380	7	18779	0	0	0	0	0	0	0	0	0	0	0	0	0	0	0	0	0	5	0	0	0	0	0	0	0	0	0
1	0	right	Main olfactory bulb, granule layer	0	0	0	10382	MOBgr-R	10380	7	18779	0	0	0	0	0	0	0	0	0	0	0	0	0	0	0	0	0	5	0	0	0	0	0	0	0	0	0
1	0	right	Main olfactory bulb, inner plexiform layer	0	0	0	10383	MOBipl-R	10380	7	18779	0	0	0	0	0	0	0	0	0	0	0	0	0	0	0	0	0	5	0	0	0	0	0	0	0	0	0
1	0	right	Main olfactory bulb, mitral layer	0	0	0	10384	MOBmi-R	10380	7	18779	0	0	0	0	0	0	0	0	0	0	0	0	0	0	0	0	0	5	0	0	0	0	0	0	0	0	0
1	0	right	Main olfactory bulb, outer plexiform layer	0	0	0	10385	MOBopl-R	10380	7	18779	0	0	0	0	0	0	0	0	0	0	0	0	0	0	0	0	0	5	0	0	0	0	0	0	0	0	0
1	0	right	Accessory olfactory bulb	0	0	0	10386	AOB-R	10379	6	18779	0	0	0	0	0	0	0	0	0	0	0	0	0	0	0	0	0	5	0	0	0	0	0	0	0	0	0
1	0	right	Accessory olfactory bulb, glomerular layer	0	0	0	10387	AOBgl-R	10386	7	18779	0	0	0	0	0	0.2	987.6	0.0405022	1.6010246557797e-05	0	0	0	0	0.447213595499958	2208.34073457879	0.090565672438292	3.57999996397661e-05	5	0.223606797749979	-0.420831999101882	0.820831999101882	0.223606797749979	-0.580329799101882	0.661334199101882	0.223606797749979	-0.620815988855324	0.62084800934844
1	0	right	Accessory olfactory bulb, granular layer	0	0	0	10388	AOBgr-R	10386	7	18779	0	0	0	0	0	0	0	0	0	0	0	0	0	0	0	0	0	5	0	0	0	0	0	0	0	0	0
1	0	right	Accessory olfactory bulb, mitral layer	0	0	0	10389	AOBmi-R	10386	7	18779	0	0	0	0	0	0	0	0	0	0	0	0	0	0	0	0	0	5	0	0	0	0	0	0	0	0	0
1	0	right	Anterior olfactory nucleus	0	0	0	10390	AON-R	10379	6	18779	0	0	0	0	0	1.6	93505.2	0.010267	0.000116738224955348	1	155842	0.006417	4.51161741484322e-05	2.07364413533277	85358.1788067201	0.0133061645112331	0.000160289289072514	5	1.03682206766639	-1.27867955473339	4.47867955473339	1.03682206766639	-2.86841255473339	2.88894655473339	1.03682206766639	-2.87856281650844	2.87879629295835
1	0	right	Anterior olfactory nucleus, dorsal part	0	0	0	10391	AONd-R	10390	7	18779	0	0	0	0	0	0	0	0	0	0	0	0	0	0	0	0	0	5	0	0	0	0	0	0	0	0	0
1	0	right	Anterior olfactory nucleus, external part	0	0	0	10392	AONe-R	10390	7	18779	0	0	0	0	0	0	0	0	0	0	0	0	0	0	0	0	0	5	0	0	0	0	0	0	0	0	0
1	0	right	Anterior olfactory nucleus, lateral part	0	0	0	10393	AONl-R	10390	7	18779	0	0	0	0	0	0	0	0	0	0	0	0	0	0	0	0	0	5	0	0	0	0	0	0	0	0	0
1	0	right	Anterior olfactory nucleus, medial part	0	0	0	10394	AONm-R	10390	7	18779	0	0	0	0	0	0	0	0	0	0	0	0	0	0	0	0	0	5	0	0	0	0	0	0	0	0	0
1	0	right	Anterior olfactory nucleus, posteroventral part	0	0	0	10395	AONpv-R	10390	7	18779	0	0	0	0	0	0	0	0	0	0	0	0	0	0	0	0	0	5	0	0	0	0	0	0	0	0	0
1	0	right	Anterior olfactory nucleus, layer 1	0	0	0	10396	AON1-R	10390	7	18779	0	0	0	0	0	0	0	0	0	0	0	0	0	0	0	0	0	5	0	0	0	0	0	0	0	0	0
1	0	right	Anterior olfactory nucleus, layer 2	0	0	0	10397	AON2-R	10390	7	18779	0	0	0	0	0	0	0	0	0	0	0	0	0	0	0	0	0	5	0	0	0	0	0	0	0	0	0
1	0	right	Taenia tecta	0	0	0	10398	TT-R	10379	6	18779	0	0	0	0	0	0	0	0	0	0	0	0	0	0	0	0	0	5	0	0	0	0	0	0	0	0	0
1	0	right	Taenia tecta, dorsal part	0	0	0	10399	TTd-R	10398	7	18779	0	0	0	0	0	0	0	0	0	0	0	0	0	0	0	0	0	5	0	0	0	0	0	0	0	0	0
1	0	right	Taenia tecta, dorsal part, layers 1-4	0	0	0	10400	TTd1-4-R	10399	8	18779	0	0	0	0	0	0	0	0	0	0	0	0	0	0	0	0	0	5	0	0	0	0	0	0	0	0	0
1	0	right	Taenia tecta, dorsal part, layer 1	0	0	0	10401	TTd1-R	10399	8	18779	0	0	0	0	0	0	0	0	0	0	0	0	0	0	0	0	0	5	0	0	0	0	0	0	0	0	0
1	0	right	Taenia tecta, dorsal part, layer 2	0	0	0	10402	TTd2-R	10399	8	18779	0	0	0	0	0	0	0	0	0	0	0	0	0	0	0	0	0	5	0	0	0	0	0	0	0	0	0
1	0	right	Taenia tecta, dorsal part, layer 3	0	0	0	10403	TTd3-R	10399	8	18779	0	0	0	0	0	0	0	0	0	0	0	0	0	0	0	0	0	5	0	0	0	0	0	0	0	0	0
1	0	right	Taenia tecta, dorsal part, layer 4	0	0	0	10404	TTd4-R	10399	8	18779	0	0	0	0	0	0	0	0	0	0	0	0	0	0	0	0	0	5	0	0	0	0	0	0	0	0	0
1	0	right	Taenia tecta, ventral part	0	0	0	10405	TTv-R	10398	7	18779	0	0	0	0	0	0.4	9227.2	0.01734	3.00315589526371e-05	0	0	0	0	0.547722557505166	12634.8639565292	0.023743772867849	4.12724400697672e-05	5	0.273861278752583	-0.360360806895818	1.16036080689582	0.273861278752583	-0.743020806895818	0.777700806895818	0.273861278752583	-0.760330775336865	0.76039083845477
1	0	right	Taenia tecta, ventral part, layers 1-3	0	0	0	10406	TTv1-3-R	10405	8	18779	0	0	0	0	0	0	0	0	0	0	0	0	0	0	0	0	0	5	0	0	0	0	0	0	0	0	0
1	0	right	Taenia tecta, ventral part, layer 1	0	0	0	10407	TTv1-R	10405	8	18779	0	0	0	0	0	0	0	0	0	0	0	0	0	0	0	0	0	5	0	0	0	0	0	0	0	0	0
1	0	right	Taenia tecta, ventral part, layer 2	0	0	0	10408	TTv2-R	10405	8	18779	0	0	0	0	0	0	0	0	0	0	0	0	0	0	0	0	0	5	0	0	0	0	0	0	0	0	0
1	0	right	Taenia tecta, ventral part, layer 3	0	0	0	10409	TTv3-R	10405	8	18779	0	0	0	0	0	0	0	0	0	0	0	0	0	0	0	0	0	5	0	0	0	0	0	0	0	0	0
1	0	right	Dorsal peduncular area	0	0	0	10410	DP-R	10379	6	18779	0	0	0	0	0	0	0	0	0	0	0	0	0	0	0	0	0	5	0	0	0	0	0	0	0	0	0
1	0	right	Dorsal peduncular area, layer 1	0	0	0	10411	DP1-R	10410	7	18779	0	0	0	0	0	0	0	0	0	0	0	0	0	0	0	0	0	5	0	0	0	0	0	0	0	0	0
1	0	right	Dorsal peduncular area, layer 2	0	0	0	10412	DP2-R	10410	7	18779	0	0	0	0	0	0	0	0	0	0	0	0	0	0	0	0	0	5	0	0	0	0	0	0	0	0	0
1	0	right	Dorsal peduncular area, layer 2/3	0	0	0	10413	DP2/3-R	10410	7	18779	0	0	0	0	0	0	0	0	0	0	0	0	0	0	0	0	0	5	0	0	0	0	0	0	0	0	0
1	0	right	Dorsal peduncular area, layer 5	0	0	0	10414	DP5-R	10410	7	18779	0	0	0	0	0	0	0	0	0	0	0	0	0	0	0	0	0	5	0	0	0	0	0	0	0	0	0
1	0	right	Dorsal peduncular area, layer 6a	0	0	0	10415	DP6a-R	10410	7	18779	0	0	0	0	0	0	0	0	0	0	0	0	0	0	0	0	0	5	0	0	0	0	0	0	0	0	0
1	0	right	Piriform area, layers 1-3	0	0	0	10417	PIR1-3-R	10416	7	18779	0	0	0	0	0	0	0	0	0	0	0	0	0	0	0	0	0	5	0	0	0	0	0	0	0	0	0
1	0	right	Piriform area, molecular layer	0	0	0	10418	PIR1-R	10416	7	18779	0	0	0	0	0	0	0	0	0	0	0	0	0	0	0	0	0	5	0	0	0	0	0	0	0	0	0
1	0	right	Piriform area, pyramidal layer	0	0	0	10419	PIR2-R	10416	7	18779	0	0	0	0	0	0	0	0	0	0	0	0	0	0	0	0	0	5	0	0	0	0	0	0	0	0	0
1	0	right	Piriform area, polymorph layer	0	0	0	10420	PIR3-R	10416	7	18779	0	0	0	0	0	0	0	0	0	0	0	0	0	0	0	0	0	5	0	0	0	0	0	0	0	0	0
1	0	right	Nucleus of the lateral olfactory tract	0	0	0	10421	NLOT-R	10379	6	18779	0	0	0	0	0	0	0	0	0	0	0	0	0	0	0	0	0	5	0	0	0	0	0	0	0	0	0
1	0	right	Nucleus of the lateral olfactory tract, layers 1-3	0	0	0	10422	NLOT1-3-R	10421	7	18779	0	0	0	0	0	0	0	0	0	0	0	0	0	0	0	0	0	5	0	0	0	0	0	0	0	0	0
1	0	right	Nucleus of the lateral olfactory tract, molecular layer	0	0	0	10423	NLOT1-R	10421	7	18779	0	0	0	0	0	0.4	1426	0.112202	2.41621342316999e-05	0	0	0	0	0.547722557505166	1952.63091750592	0.153638915992987	3.48069044668056e-05	5	0.273861278752583	-0.360360806895818	1.16036080689582	0.273861278752583	-0.648158806895818	0.872562806895818	0.273861278752583	-0.760336644761586	0.760384969030049
1	0	right	Nucleus of the lateral olfactory tract, pyramidal layer	0	0	0	10424	NLOT2-R	10421	7	18779	0	0	0	0	0	1.2	1911.6	0.2510984	7.24864026950998e-05	0	0	0	0	1.6431676725155	2617.56610231719	0.343830644583638	0.000104420713400417	5	0.821583836257749	-1.08108242068745	3.48108242068745	0.821583836257749	-2.02998402068745	2.53218082068745	0.821583836257749	-2.28100993428476	2.28115490709015
1	0	right	Nucleus of the lateral olfactory tract, layer 3	0	0	0	10425	NLOT3-R	10421	7	18779	0	0	0	0	0	0	0	0	0	0	0	0	0	0	0	0	0	5	0	0	0	0	0	0	0	0	0
1	0	right	Cortical amygdalar area	0	0	0	10426	COA-R	10379	6	18779	0	0	0	0	0	0	0	0	0	0	0	0	0	0	0	0	0	5	0	0	0	0	0	0	0	0	0
1	0	right	Cortical amygdalar area, anterior part	0	0	0	10427	COAa-R	10426	7	18779	0	0	0	0	0	0.8	9833.2	0.032543	5.44399330357269e-05	0	0	0	0	1.30384048104053	13464.6636311495	0.0530385050977118	9.84680779790885e-05	5	0.651920240520265	-1.01002076077186	2.61002076077186	0.651920240520265	-1.77747776077186	1.84256376077186	0.651920240520265	-1.80996632083882	1.81007520070489
1	0	right	Cortical amygdalar area, anterior part, layer 1	0	0	0	10428	COAa1-R	10427	8	18779	0	0	0	0	0	0	0	0	0	0	0	0	0	0	0	0	0	5	0	0	0	0	0	0	0	0	0
1	0	right	Cortical amygdalar area, anterior part, layer 2	0	0	0	10429	COAa2-R	10427	8	18779	0	0	0	0	0	0	0	0	0	0	0	0	0	0	0	0	0	5	0	0	0	0	0	0	0	0	0
1	0	right	Cortical amygdalar area, anterior part, layer 3	0	0	0	10430	COAa3-R	10427	8	18779	0	0	0	0	0	0	0	0	0	0	0	0	0	0	0	0	0	5	0	0	0	0	0	0	0	0	0
1	0	right	Cortical amygdalar area, posterior part	0	0	0	10431	COAp-R	10426	7	18779	0	0	0	0	0	0	0	0	0	0	0	0	0	0	0	0	0	5	0	0	0	0	0	0	0	0	0
1	0	right	Cortical amygdalar area, posterior part, lateral zone	0	0	0	10432	COApl-R	10431	8	18779	0	0	0	0	0	0	0	0	0	0	0	0	0	0	0	0	0	5	0	0	0	0	0	0	0	0	0
1	0	right	Cortical amygdalar area, posterior part, lateral zone, layers 1-2	0	0	0	10433	COApl1-2-R	10432	9	18779	0	0	0	0	0	0	0	0	0	0	0	0	0	0	0	0	0	5	0	0	0	0	0	0	0	0	0
1	0	right	Cortical amygdalar area, posterior part, lateral zone, layers 1-3	0	0	0	10434	COApl1-3-R	10432	9	18779	0	0	0	0	0	0	0	0	0	0	0	0	0	0	0	0	0	5	0	0	0	0	0	0	0	0	0
1	0	right	Cortical amygdalar area, posterior part, lateral zone, layer 1	0	0	0	10435	COApl1-R	10432	9	18779	0	0	0	0	0	0	0	0	0	0	0	0	0	0	0	0	0	5	0	0	0	0	0	0	0	0	0
1	0	right	Cortical amygdalar area, posterior part, lateral zone, layer 2	0	0	0	10436	COApl2-R	10432	9	18779	0	0	0	0	0	0	0	0	0	0	0	0	0	0	0	0	0	5	0	0	0	0	0	0	0	0	0
1	0	right	Cortical amygdalar area, posterior part, lateral zone, layer 3	0	0	0	10437	COApl3-R	10432	9	18779	0	0	0	0	0	0	0	0	0	0	0	0	0	0	0	0	0	5	0	0	0	0	0	0	0	0	0
1	0	right	Cortical amygdalar area, posterior part, medial zone	0	0	0	10438	COApm-R	10431	8	18779	0	0	0	0	0	0.4	16578.8	0.0096508	3.11491459598105e-05	0	0	0	0	0.547722557505166	22701.4568409166	0.0132149021449271	4.26805291629435e-05	5	0.273861278752583	-0.360360806895818	1.16036080689582	0.273861278752583	-0.750710006895818	0.770011606895818	0.273861278752583	-0.760329657749858	0.760391956041777
1	0	right	Cortical amygdalar area, posterior part, medial zone, layers 1-2	0	0	0	10439	COApm1-2-R	10438	9	18779	0	0	0	0	0	0	0	0	0	0	0	0	0	0	0	0	0	5	0	0	0	0	0	0	0	0	0
1	0	right	Cortical amygdalar area, posterior part, medial zone, layers 1-3	0	0	0	10440	COApm1-3-R	10438	9	18779	0	0	0	0	0	0	0	0	0	0	0	0	0	0	0	0	0	5	0	0	0	0	0	0	0	0	0
1	0	right	Cortical amygdalar area, posterior part, medial zone, layer 1	0	0	0	10441	COApm1-R	10438	9	18779	0	0	0	0	0	0	0	0	0	0	0	0	0	0	0	0	0	5	0	0	0	0	0	0	0	0	0
1	0	right	Cortical amygdalar area, posterior part, medial zone, layer 2	0	0	0	10442	COApm2-R	10438	9	18779	0	0	0	0	0	0	0	0	0	0	0	0	0	0	0	0	0	5	0	0	0	0	0	0	0	0	0
1	0	right	Cortical amygdalar area, posterior part, medial zone, layer 3	0	0	0	10443	COApm3-R	10438	9	18779	0	0	0	0	0	0	0	0	0	0	0	0	0	0	0	0	0	5	0	0	0	0	0	0	0	0	0
1	0	right	Piriform-amygdalar area	0	0	0	10444	PAA-R	10379	6	18779	0	0	0	0	0	0.2	7624.6	0.0052462	1.51388994020135e-05	0	0	0	0	0.447213595499958	17049.1239012449	0.0117308598235594	3.3851608167433e-05	5	0.223606797749979	-0.420831999101882	0.820831999101882	0.223606797749979	-0.615585799101882	0.626078199101882	0.223606797749979	-0.62081686020248	0.620847138001284
1	0	right	Piriform-amygdalar area, layers 1-3	0	0	0	10445	PAA1-3-R	10444	7	18779	0	0	0	0	0	0	0	0	0	0	0	0	0	0	0	0	0	5	0	0	0	0	0	0	0	0	0
1	0	right	Piriform-amygdalar area, molecular layer	0	0	0	10446	PAA1-R	10444	7	18779	0	0	0	0	0	0	0	0	0	0	0	0	0	0	0	0	0	5	0	0	0	0	0	0	0	0	0
1	0	right	Piriform-amygdalar area, pyramidal layer	0	0	0	10447	PAA2-R	10444	7	18779	0	0	0	0	0	0	0	0	0	0	0	0	0	0	0	0	0	5	0	0	0	0	0	0	0	0	0
1	0	right	Piriform-amygdalar area, polymorph layer	0	0	0	10448	PAA3-R	10444	7	18779	0	0	0	0	0	0	0	0	0	0	0	0	0	0	0	0	0	5	0	0	0	0	0	0	0	0	0
1	0	right	Postpiriform transition area	0	0	0	10449	TR-R	10379	6	18779	0	0	0	0	0	3.4	26845.8	0.0759894	0.000254731013885036	1	44743	0.02235	4.51161741484322e-05	5.07937003968012	24506.7503904536	0.113523044294099	0.00038897230309731	5	2.53968501984006	-3.65129604207909	10.4512960420791	2.53968501984006	-6.97530664207909	7.12728544207909	2.53968501984006	-7.05104131106521	7.05155077309298
1	0	right	Postpiriform transition area, layers 1-3	0	0	0	10450	TR1-3-R	10449	7	18779	0	0	0	0	0	0	0	0	0	0	0	0	0	0	0	0	0	5	0	0	0	0	0	0	0	0	0
1	0	right	Postpiriform transition area, layers 1	0	0	0	10451	TR1-R	10449	7	18779	0	0	0	0	0	0	0	0	0	0	0	0	0	0	0	0	0	5	0	0	0	0	0	0	0	0	0
1	0	right	Postpiriform transition area, layers 2	0	0	0	10452	TR2-R	10449	7	18779	0	0	0	0	0	0	0	0	0	0	0	0	0	0	0	0	0	5	0	0	0	0	0	0	0	0	0
1	0	right	Postpiriform transition area, layers 3	0	0	0	10453	TR3-R	10449	7	18779	0	0	0	0	0	0	0	0	0	0	0	0	0	0	0	0	0	5	0	0	0	0	0	0	0	0	0
1	0	right	Hippocampal formation	0	0	0	10454	HPF-R	10004	5	18779	0	0	0	0	0	0	0	0	0	0	0	0	0	0	0	0	0	5	0	0	0	0	0	0	0	0	0
1	0	right	Hippocampal region	0	0	0	10455	HIP-R	10454	6	18779	0	0	0	0	0	0	0	0	0	0	0	0	0	0	0	0	0	5	0	0	0	0	0	0	0	0	0
1	0	right	Ammon's horn	0	0	0	10456	CA-R	10455	7	18779	0	0	0	0	0	0	0	0	0	0	0	0	0	0	0	0	0	5	0	0	0	0	0	0	0	0	0
1	0	right	Field CA1	0	0	0	10457	CA1-R	10456	8	18779	0	0	0	0	0	0	0	0	0	0	0	0	0	0	0	0	0	5	0	0	0	0	0	0	0	0	0
1	0	right	Field CA1, stratum lacunosum-moleculare	0	0	0	10458	CA1slm-R	10457	9	18779	0	0	0	0	0	0	0	0	0	0	0	0	0	0	0	0	0	5	0	0	0	0	0	0	0	0	0
1	0	right	Field CA1, stratum oriens	0	0	0	10459	CA1so-R	10457	9	18779	0	0	0	0	0	0	0	0	0	0	0	0	0	0	0	0	0	5	0	0	0	0	0	0	0	0	0
1	0	right	Field CA1, pyramidal layer	0	0	0	10460	CA1sp-R	10457	9	18779	0	0	0	0	0	0	0	0	0	0	0	0	0	0	0	0	0	5	0	0	0	0	0	0	0	0	0
1	0	right	Field CA1, stratum radiatum	0	0	0	10461	CA1sr-R	10457	9	18779	0	0	0	0	0	0	0	0	0	0	0	0	0	0	0	0	0	5	0	0	0	0	0	0	0	0	0
1	0	right	Field CA2	0	0	0	10462	CA2-R	10456	8	18779	0	0	0	0	0	0	0	0	0	0	0	0	0	0	0	0	0	5	0	0	0	0	0	0	0	0	0
1	0	right	Field CA2, stratum lacunosum-moleculare	0	0	0	10463	CA2slm-R	10462	9	18779	0	0	0	0	0	0	0	0	0	0	0	0	0	0	0	0	0	5	0	0	0	0	0	0	0	0	0
1	0	right	Field CA2, stratum oriens	0	0	0	10464	CA2so-R	10462	9	18779	0	0	0	0	0	0	0	0	0	0	0	0	0	0	0	0	0	5	0	0	0	0	0	0	0	0	0
1	0	right	Field CA2, pyramidal layer	0	0	0	10465	CA2sp-R	10462	9	18779	0	0	0	0	0	0	0	0	0	0	0	0	0	0	0	0	0	5	0	0	0	0	0	0	0	0	0
1	0	right	Field CA2, stratum radiatum	0	0	0	10466	CA2sr-R	10462	9	18779	0	0	0	0	0	0	0	0	0	0	0	0	0	0	0	0	0	5	0	0	0	0	0	0	0	0	0
1	0	right	Field CA3	0	0	0	10467	CA3-R	10456	8	18779	0	0	0	0	0	0.4	80186	0.0019952	3.11491459598105e-05	0	0	0	0	0.547722557505166	109799.202490273	0.00273204011683577	4.26805291629435e-05	5	0.273861278752583	-0.360360806895818	1.16036080689582	0.273861278752583	-0.758365606895818	0.762356006895818	0.273861278752583	-0.760329657749858	0.760391956041777
1	0	right	Field CA3, stratum lacunosum-moleculare	0	0	0	10468	CA3slm-R	10467	9	18779	0	0	0	0	0	0	0	0	0	0	0	0	0	0	0	0	0	5	0	0	0	0	0	0	0	0	0
1	0	right	Field CA3, stratum lucidum	0	0	0	10469	CA3slu-R	10467	9	18779	0	0	0	0	0	0	0	0	0	0	0	0	0	0	0	0	0	5	0	0	0	0	0	0	0	0	0
1	0	right	Field CA3, stratum oriens	0	0	0	10470	CA3so-R	10467	9	18779	0	0	0	0	0	0	0	0	0	0	0	0	0	0	0	0	0	5	0	0	0	0	0	0	0	0	0
1	0	right	Field CA3, pyramidal layer	0	0	0	10471	CA3sp-R	10467	9	18779	0	0	0	0	0	0	0	0	0	0	0	0	0	0	0	0	0	5	0	0	0	0	0	0	0	0	0
1	0	right	Field CA3, stratum radiatum	0	0	0	10472	CA3sr-R	10467	9	18779	0	0	0	0	0	0	0	0	0	0	0	0	0	0	0	0	0	5	0	0	0	0	0	0	0	0	0
1	0	right	Dentate gyrus	0	0	0	10473	DG-R	10455	7	18779	0	0	0	0	0	0	0	0	0	0	0	0	0	0	0	0	0	5	0	0	0	0	0	0	0	0	0
1	0	right	Dentate gyrus, molecular layer	0	0	0	10474	DG-mo-R	10473	8	18779	0	0	0	0	0	0.6	27603.4	0.0043472	4.8030739673391e-05	0	0	0	0	1.34164078649987	61723.0788101177	0.00972063471178708	0.000107399998919298	5	0.670820393249937	-1.26249599730565	2.46249599730565	0.670820393249937	-1.85814879730565	1.86684319730565	0.670820393249937	-1.86244796656597	1.86254402804532
1	0	right	Dentate gyrus, polymorph layer	0	0	0	10475	DG-po-R	10473	8	18779	0	0	0	0	0	0	0	0	0	0	0	0	0	0	0	0	0	5	0	0	0	0	0	0	0	0	0
1	0	right	Dentate gyrus, granule cell layer	0	0	0	10476	DG-sg-R	10473	8	18779	0	0	0	0	0	0	0	0	0	0	0	0	0	0	0	0	0	5	0	0	0	0	0	0	0	0	0
1	0	right	Dentate gyrus, subgranular zone	0	0	0	10477	DG-sgz-R	10473	8	18779	0	0	0	0	0	0	0	0	0	0	0	0	0	0	0	0	0	5	0	0	0	0	0	0	0	0	0
1	0	right	Dentate gyrus crest	0	0	0	10478	DGcr-R	10473	8	18779	0	0	0	0	0	0	0	0	0	0	0	0	0	0	0	0	0	5	0	0	0	0	0	0	0	0	0
1	0	right	Dentate gyrus crest, molecular layer	0	0	0	10479	DGcr-mo-R	10478	9	18779	0	0	0	0	0	0	0	0	0	0	0	0	0	0	0	0	0	5	0	0	0	0	0	0	0	0	0
1	0	right	Dentate gyrus crest, polymorph layer	0	0	0	10480	DGcr-po-R	10478	9	18779	0	0	0	0	0	0	0	0	0	0	0	0	0	0	0	0	0	5	0	0	0	0	0	0	0	0	0
1	0	right	Dentate gyrus crest, granule cell layer	0	0	0	10481	DGcr-sg-R	10478	9	18779	0	0	0	0	0	0	0	0	0	0	0	0	0	0	0	0	0	5	0	0	0	0	0	0	0	0	0
1	0	right	Dentate gyrus lateral blade	0	0	0	10482	DGlb-R	10473	8	18779	0	0	0	0	0	0	0	0	0	0	0	0	0	0	0	0	0	5	0	0	0	0	0	0	0	0	0
1	0	right	Dentate gyrus lateral blade, molecular layer	0	0	0	10483	DGlb-mo-R	10482	9	18779	0	0	0	0	0	0	0	0	0	0	0	0	0	0	0	0	0	5	0	0	0	0	0	0	0	0	0
1	0	right	Dentate gyrus lateral blade, polymorph layer	0	0	0	10484	DGlb-po-R	10482	9	18779	0	0	0	0	0	0	0	0	0	0	0	0	0	0	0	0	0	5	0	0	0	0	0	0	0	0	0
1	0	right	Dentate gyrus lateral blade, granule cell layer	0	0	0	10485	DGlb-sg-R	10482	9	18779	0	0	0	0	0	0	0	0	0	0	0	0	0	0	0	0	0	5	0	0	0	0	0	0	0	0	0
1	0	right	Dentate gyrus medial blade	0	0	0	10486	DGmb-R	10473	8	18779	0	0	0	0	0	0	0	0	0	0	0	0	0	0	0	0	0	5	0	0	0	0	0	0	0	0	0
1	0	right	Dentate gyrus medial blade, molecular layer	0	0	0	10487	DGmb-mo-R	10486	9	18779	0	0	0	0	0	0	0	0	0	0	0	0	0	0	0	0	0	5	0	0	0	0	0	0	0	0	0
1	0	right	Dentate gyrus medial blade, polymorph layer	0	0	0	10488	DGmb-po-R	10486	9	18779	0	0	0	0	0	0	0	0	0	0	0	0	0	0	0	0	0	5	0	0	0	0	0	0	0	0	0
1	0	right	Dentate gyrus medial blade, granule cell layer	0	0	0	10489	DGmb-sg-R	10486	9	18779	0	0	0	0	0	0	0	0	0	0	0	0	0	0	0	0	0	5	0	0	0	0	0	0	0	0	0
1	0	right	Fasciola cinerea	0	0	0	10490	FC-R	10455	7	18779	0	0	0	0	0	0	0	0	0	0	0	0	0	0	0	0	0	5	0	0	0	0	0	0	0	0	0
1	0	right	Induseum griseum	0	0	0	10491	IG-R	10455	7	18779	0	0	0	0	0	0	0	0	0	0	0	0	0	0	0	0	0	5	0	0	0	0	0	0	0	0	0
1	0	right	Retrohippocampal region	0	0	0	10492	RHP-R	10454	6	18779	0	0	0	0	0	0	0	0	0	0	0	0	0	0	0	0	0	5	0	0	0	0	0	0	0	0	0
1	0	right	Entorhinal area	0	0	0	10493	ENT-R	10492	7	18779	0	0	0	0	0	0	0	0	0	0	0	0	0	0	0	0	0	5	0	0	0	0	0	0	0	0	0
1	0	right	Entorhinal area, lateral part	0	0	0	10494	ENTl-R	10493	8	18779	0	0	0	0	0	0	0	0	0	0	0	0	0	0	0	0	0	5	0	0	0	0	0	0	0	0	0
1	0	right	Entorhinal area, lateral part, layer 1	0	0	0	10495	ENTl1-R	10494	9	18779	0	0	0	0	0	3.2	25131.2	0.1018656	0.000212894282179368	4	31414	0.127332	0.000225580870742161	2.16794833886788	14048.7678890357	0.0690122994711812	0.000149749117130601	5	1.08397416943394	0.190405223114294	6.20959477688571	1.08397416943394	-2.90772917688571	3.11146037688571	1.08397416943394	-3.00938188260353	3.00980767116789
1	0	right	Entorhinal area, lateral part, layer 2	0	0	0	10496	ENTl2-R	10494	9	18779	0	0	0	0	0	1	30769.8	0.0194996	6.43345150211968e-05	1	51283	0.0195	8.00512327889849e-05	1	28088.8559165374	0.0194995000012821	6.47573450381659e-05	5	0.5	-0.388222552598897	2.3882225525989	0.5	-1.3687229525989	1.4077221525989	0.5	-1.38815821808388	1.38828688711392
1	0	right	Entorhinal area, lateral part, layer 2/3	0	0	0	10497	ENTl2/3-R	10494	9	18779	0	0	0	0	0	0	0	0	0	0	0	0	0	0	0	0	0	5	0	0	0	0	0	0	0	0	0
1	0	right	Entorhinal area, lateral part, layer 2a	0	0	0	10498	ENTl2a-R	10494	9	18779	0	0	0	0	0	0	0	0	0	0	0	0	0	0	0	0	0	5	0	0	0	0	0	0	0	0	0
1	0	right	Entorhinal area, lateral part, layer 2b	0	0	0	10499	ENTl2b-R	10494	9	18779	0	0	0	0	0	0	0	0	0	0	0	0	0	0	0	0	0	5	0	0	0	0	0	0	0	0	0
1	0	right	Entorhinal area, lateral part, layer 3	0	0	0	10500	ENTl3-R	10494	9	18779	0	0	0	0	0	1	16840.4	0.0237524	5.21031858765428e-05	0	0	0	0	1.73205080756888	23059.667393525	0.0411405368073874	7.96900192860986e-05	5	0.866025403784439	-1.40447199331425	3.40447199331425	0.866025403784439	-2.38071959331425	2.42822439331425	0.866025403784439	-2.40441989012837	2.40452409650012
1	0	right	Entorhinal area, lateral part, layer 4	0	0	0	10501	ENTl4-R	10494	9	18779	0	0	0	0	0	0	0	0	0	0	0	0	0	0	0	0	0	5	0	0	0	0	0	0	0	0	0
1	0	right	Entorhinal area, lateral part, layer 4/5	0	0	0	10502	ENTl4/5-R	10494	9	18779	0	0	0	0	0	0	0	0	0	0	0	0	0	0	0	0	0	5	0	0	0	0	0	0	0	0	0
1	0	right	Entorhinal area, lateral part, layer 5/6	0	0	0	10504	ENTl5/6-R	10494	9	18779	0	0	0	0	0	0	0	0	0	0	0	0	0	0	0	0	0	5	0	0	0	0	0	0	0	0	0
1	0	right	Entorhinal area, lateral part, layer 6a	0	0	0	10505	ENTl6a-R	10494	9	18779	0	0	0	0	0	1.2	6725	0.0356878	5.41394089781187e-05	0	0	0	0	2.68328157299975	15037.5571486861	0.079800346767417	0.000121059398736736	5	1.34164078649987	-2.52499199461129	4.92499199461129	1.34164078649987	-3.68930419461129	3.76067979461129	1.34164078649987	-3.72493785520231	3.72504613402027
1	0	right	Entorhinal area, lateral part, layer 6b	0	0	0	10506	ENTl6b-R	10494	9	18779	0	0	0	0	0	0	0	0	0	0	0	0	0	0	0	0	0	5	0	0	0	0	0	0	0	0	0
1	0	right	Entorhinal area, medial part, dorsal zone	0	0	0	10507	ENTm-R	10493	8	18779	0	0	0	0	0	0	0	0	0	0	0	0	0	0	0	0	0	5	0	0	0	0	0	0	0	0	0
1	0	right	Entorhinal area, medial part, dorsal zone, layer 1	0	0	0	10508	ENTm1-R	10507	9	18779	0	0	0	0	0	1.4	23918.4	0.0351194	9.02393435644638e-05	1	39864	0.025085	7.56944970100674e-05	1.51657508881031	21834.4120323859	0.0380438136074711	0.00010125090445316	5	0.758287544405155	-0.705343740996147	3.50534374099615	0.758287544405155	-2.07022434099615	2.14046314099615	0.758287544405155	-2.10525350165258	2.10543398033971
1	0	right	Entorhinal area, medial part, dorsal zone, layer 2	0	0	0	10509	ENTm2-R	10507	9	18779	0	0	0	0	0	1.8	24183.6	0.0446582	0.000101298801495726	1	40306	0.02481	7.56944970100674e-05	2.48997991959775	22076.5054028032	0.0617768234955473	0.000115468730130607	5	1.24498995979887	-1.65664627990398	5.25664627990398	1.24498995979887	-3.41198807990398	3.50130447990398	1.24498995979887	-3.45654498110248	3.45674757870548
1	0	right	Entorhinal area, medial part, dorsal zone, layer 2a	0	0	0	10510	ENTm2a-R	10507	9	18779	0	0	0	0	0	0	0	0	0	0	0	0	0	0	0	0	0	5	0	0	0	0	0	0	0	0	0
1	0	right	Entorhinal area, medial part, dorsal zone, layer 2b	0	0	0	10511	ENTm2b-R	10507	9	18779	0	0	0	0	0	0	0	0	0	0	0	0	0	0	0	0	0	5	0	0	0	0	0	0	0	0	0
1	0	right	Entorhinal area, medial part, dorsal zone, layer 3	0	0	0	10512	ENTm3-R	10507	9	18779	0	0	0	0	0	0.2	6295.8	0.0063534	1.6010246557797e-05	0	0	0	0	0.447213595499958	14077.8367727432	0.0142066342882472	3.57999996397661e-05	5	0.223606797749979	-0.420831999101882	0.820831999101882	0.223606797749979	-0.614478599101882	0.627185399101882	0.223606797749979	-0.620815988855324	0.62084800934844
1	0	right	Entorhinal area, medial part, dorsal zone, layer 4	0	0	0	10513	ENTm4-R	10507	9	18779	0	0	0	0	0	0	0	0	0	0	0	0	0	0	0	0	0	5	0	0	0	0	0	0	0	0	0
1	0	right	Entorhinal area, medial part, dorsal zone, layer 5	0	0	0	10514	ENTm5-R	10507	9	18779	0	0	0	0	0	0.2	5846	0.0068422	9.02323482968644e-06	0	0	0	0	0.447213595499958	13072.0533964638	0.0152996243156491	2.01765664561226e-05	5	0.223606797749979	-0.420831999101882	0.820831999101882	0.223606797749979	-0.613989799101882	0.627674199101882	0.223606797749979	-0.620822975867052	0.620841022336712
1	0	right	Entorhinal area, medial part, dorsal zone, layer 5/6	0	0	0	10515	ENTm5/6-R	10507	9	18779	0	0	0	0	0	0	0	0	0	0	0	0	0	0	0	0	0	5	0	0	0	0	0	0	0	0	0
1	0	right	Entorhinal area, medial part, dorsal zone, layer 6	0	0	0	10516	ENTm6-R	10507	9	18779	0	0	0	0	0	0.2	4018.6	0.0099538	1.6010246557797e-05	0	0	0	0	0.447213595499958	8985.86277438066	0.0222573734344374	3.57999996397661e-05	5	0.223606797749979	-0.420831999101882	0.820831999101882	0.223606797749979	-0.610878199101882	0.630785799101882	0.223606797749979	-0.620815988855324	0.62084800934844
1	0	right	Entorhinal area, medial part, ventral zone	0	0	0	10517	ENTmv-R	10493	8	18779	0	0	0	0	0	0	0	0	0	0	0	0	0	0	0	0	0	5	0	0	0	0	0	0	0	0	0
1	0	right	Entorhinal area, medial part, ventral zone, layer 1	0	0	0	10518	ENTmv1-R	10517	9	18779	0	0	0	0	0	0	0	0	0	0	0	0	0	0	0	0	0	5	0	0	0	0	0	0	0	0	0
1	0	right	Entorhinal area, medial part, ventral zone, layer 2	0	0	0	10519	ENTmv2-R	10517	9	18779	0	0	0	0	0	0	0	0	0	0	0	0	0	0	0	0	0	5	0	0	0	0	0	0	0	0	0
1	0	right	Entorhinal area, medial part, ventral zone, layer 3	0	0	0	10520	ENTmv3-R	10517	9	18779	0	0	0	0	0	0	0	0	0	0	0	0	0	0	0	0	0	5	0	0	0	0	0	0	0	0	0
1	0	right	Entorhinal area, medial part, ventral zone, layer 4	0	0	0	10521	ENTmv4-R	10517	9	18779	0	0	0	0	0	0	0	0	0	0	0	0	0	0	0	0	0	5	0	0	0	0	0	0	0	0	0
1	0	right	Entorhinal area, medial part, ventral zone, layer 5/6	0	0	0	10522	ENTmv5/6-R	10517	9	18779	0	0	0	0	0	0	0	0	0	0	0	0	0	0	0	0	0	5	0	0	0	0	0	0	0	0	0
1	0	right	Parasubiculum	0	0	0	10523	PAR-R	10492	7	18779	0	0	0	0	0	0	0	0	0	0	0	0	0	0	0	0	0	5	0	0	0	0	0	0	0	0	0
1	0	right	Parasubiculum, layer 1	0	0	0	10524	PAR1-R	10523	8	18779	0	0	0	0	0	0	0	0	0	0	0	0	0	0	0	0	0	5	0	0	0	0	0	0	0	0	0
1	0	right	Parasubiculum, layer 2	0	0	0	10525	PAR2-R	10523	8	18779	0	0	0	0	0	0	0	0	0	0	0	0	0	0	0	0	0	5	0	0	0	0	0	0	0	0	0
1	0	right	Parasubiculum, layer 3	0	0	0	10526	PAR3-R	10523	8	18779	0	0	0	0	0	0	0	0	0	0	0	0	0	0	0	0	0	5	0	0	0	0	0	0	0	0	0
1	0	right	Postsubiculum	0	0	0	10527	POST-R	10492	7	18779	0	0	0	0	0	0.2	6914.8	0.0057846	9.02323482968644e-06	0	0	0	0	0.447213595499958	15461.9628508155	0.0129347588226453	2.01765664561226e-05	5	0.223606797749979	-0.420831999101882	0.820831999101882	0.223606797749979	-0.615047399101882	0.626616599101882	0.223606797749979	-0.620822975867052	0.620841022336712
1	0	right	Postsubiculum, layer 1	0	0	0	10528	POST1-R	10527	8	18779	0	0	0	0	0	0	0	0	0	0	0	0	0	0	0	0	0	5	0	0	0	0	0	0	0	0	0
1	0	right	Postsubiculum, layer 2	0	0	0	10529	POST2-R	10527	8	18779	0	0	0	0	0	0	0	0	0	0	0	0	0	0	0	0	0	5	0	0	0	0	0	0	0	0	0
1	0	right	Postsubiculum, layer 3	0	0	0	10530	POST3-R	10527	8	18779	0	0	0	0	0	0	0	0	0	0	0	0	0	0	0	0	0	5	0	0	0	0	0	0	0	0	0
1	0	right	Presubiculum	0	0	0	10531	PRE-R	10492	7	18779	0	0	0	0	0	0.4	5914.4	0.0135264	3.02777988040269e-05	0	0	0	0	0.894427190999916	13225.0004461248	0.0302459498908532	6.77032163348661e-05	5	0.447213595499958	-0.841663998203764	1.64166399820376	0.447213595499958	-1.22813759820376	1.25519039820376	0.447213595499958	-1.24163372040496	1.24169427600257
[truncated: 11,389 more rows]
