# Supplementary material for: Delineation of an insula-BNST circuit engaged by struggling behavior that regulates avoidance in mice
Source: Nat Commun. 2021 Jun 11;12:3561. doi: 10.1038/s41467-021-23674-z (PMC8196075; doi:10.1038/s41467-021-23674-z)
Supplement: Supplementary file 16 — Source Data [file 41467_2021_23674_MOESM16_ESM.zip › Source_Data_Nat_Comm/Fig_S9d.csv]

trial_number	animalNumber	Treatment	Time	photometry_z_score	maxPeak	meanMaxPeak
1	HC1	CNO	0	-2.9292	-0.77921	6.78712702781501
2	HC1	CNO	0	-2.0249	0.73586	6.78712702781501
3	HC1	CNO	0	-1.2465	10.508	6.78712702781501
4	HC1	CNO	0	-4.2781	9.2354	6.78712702781501
5	HC1	CNO	0	7.3764	7.7926	6.78712702781501
6	HC1	CNO	0	-0.11758	2.7722	6.78712702781501
7	HC1	CNO	0	-0.48322	8.6386	6.78712702781501
8	HC1	CNO	0	-7.3307	34.53	6.78712702781501
9	HC1	CNO	0	-2.957	2.5031	6.78712702781501
10	HC1	CNO	0	-0.15771	10.573	6.78712702781501
11	HC1	CNO	0	0.64247	7.486	6.78712702781501
12	HC1	CNO	0	-3.2332	4.673	6.78712702781501
13	HC1	CNO	0	0.13425	11.631	6.78712702781501
14	HC1	CNO	0	-3.2198	5.8016	6.78712702781501
15	HC1	CNO	0	-4.5438	-1.3579	6.78712702781501
16	HC1	CNO	0	6.5114	24.076	6.78712702781501
17	HC1	CNO	0	-0.11827	16.594	6.78712702781501
18	HC1	CNO	0	1.7444	7.8154	6.78712702781501
19	HC1	CNO	0	-6.4454	10.105	6.78712702781501
20	HC1	CNO	0	-2.004	8.7758	6.78712702781501
21	HC1	CNO	0	-1.6989	0.60974	6.78712702781501
22	HC1	CNO	0	-0.091115	0.59434	6.78712702781501
23	HC1	CNO	0	-1.6812	1.5116	6.78712702781501
24	HC1	CNO	0	-1.1523	1.5037	6.78712702781501
25	HC1	CNO	0	-1.463	1.3201	6.78712702781501
26	HC1	CNO	0	0.24681	3.165	6.78712702781501
27	HC1	CNO	0	-2.4144	1.1854	6.78712702781501
28	HC1	CNO	0	0.54364	2.8237	6.78712702781501
29	HC1	CNO	0	-0.45631	5.8802	6.78712702781501
30	HC1	CNO	0	-3.3554	2.0413	6.78712702781501
31	HC1	CNO	0	-0.73602	1.7731	6.78712702781501
32	HC1	CNO	0	-0.31983	1.5927	6.78712702781501
33	HC1	CNO	0	-0.13192	4.1508	6.78712702781501
34	HC1	CNO	0	-1.8652	2.6254	6.78712702781501
35	HC1	CNO	0	-1.0921	-0.32765	6.78712702781501
36	HC1	CNO	0	-1.6059	5.0353	6.78712702781501
37	HC1	CNO	0	0.73768	6.7642	6.78712702781501
38	HC1	CNO	0	-0.69207	0.70908	6.78712702781501
39	HC1	CNO	0	0.091119	6.8625	6.78712702781501
40	HC1	CNO	0	-2.5816	5.0665	6.78712702781501
41	HC1	CNO	0	0.08035	20.357	6.78712702781501
42	HC1	CNO	0	-1.3553	1.9852	6.78712702781501
43	HC1	CNO	0	4.5326	10.461	6.78712702781501
44	HC1	CNO	0	-1.1861	1.0319	6.78712702781501
45	HC1	CNO	0	-2.4865	-0.77413	6.78712702781501
46	HC1	CNO	0	-0.81053	2.9622	6.78712702781501
47	HC1	CNO	0	0.57966	1.2597	6.78712702781501
48	HC1	CNO	0	0.61565	2.4298	6.78712702781501
49	HC1	CNO	0	-0.42756	3.4352	6.78712702781501
50	HC1	CNO	0	1.4154	2.121	6.78712702781501
51	HC1	CNO	0	-4.7533	-0.60148	6.78712702781501
52	HC1	CNO	0	-0.10468	0.91673	6.78712702781501
53	HC1	CNO	0	-0.18747	3.6533	6.78712702781501
54	HC1	CNO	0	-1.2666	2.1016	6.78712702781501
55	HC1	CNO	0	0.34481	2.6781	6.78712702781501
56	HC1	CNO	0	-2.0999	3.7239	6.78712702781501
57	HC1	CNO	0	2.94	10.424	6.78712702781501
58	HC1	CNO	0	0.88543	1.7241	6.78712702781501
59	HC1	CNO	0	-2.4575	0.8269	6.78712702781501
60	HC1	CNO	0	0.97558	4.0894	6.78712702781501
61	HC1	CNO	0	1.1474	4.0616	6.78712702781501
62	HC1	CNO	0	0.43767	1.7514	6.78712702781501
63	HC1	CNO	0	0.63049	3.0425	6.78712702781501
64	HC1	CNO	0	0.23815	0.94122	6.78712702781501
65	HC1	CNO	0	0.018395	3.1462	6.78712702781501
66	HC1	CNO	0	0.18041	2.1065	6.78712702781501
67	HC1	CNO	0	-2.7407	1.631	6.78712702781501
68	HC1	CNO	0	4.2882	4.6068	6.78712702781501
69	HC1	CNO	0	-2.4636	2.3633	6.78712702781501
70	HC1	CNO	0	-1.836	0.11343	6.78712702781501
71	HC1	CNO	0	-1.386	0.119	6.78712702781501
72	HC1	CNO	0	1.9259	2.3372	6.78712702781501
73	HC1	CNO	0	-1.4054	1.7953	6.78712702781501
74	HC1	CNO	0	-1.3674	2.4428	6.78712702781501
75	HC1	CNO	0	-3.4257	3.0585	6.78712702781501
76	HC1	CNO	0	-0.4557	3.5365	6.78712702781501
77	HC1	CNO	0	0.69853	4.996	6.78712702781501
78	HC1	CNO	0	-0.46211	5.3003	6.78712702781501
79	HC1	CNO	0	-0.65223	2.8142	6.78712702781501
80	HC1	CNO	0	-0.023115	2.5352	6.78712702781501
81	HC1	CNO	0	-2.1953	1.0004	6.78712702781501
82	HC1	CNO	0	2.2801	2.579	6.78712702781501
83	HC1	CNO	0	-3.1149	10.077	6.78712702781501
84	HC1	CNO	0	-2.2786	7.9579	6.78712702781501
85	HC1	CNO	0	2.8686	3.4004	6.78712702781501
86	HC1	CNO	0	1.4245	5.0597	6.78712702781501
87	HC1	CNO	0	-0.74118	2.7024	6.78712702781501
88	HC1	CNO	0	-2.8209	2.253	6.78712702781501
89	HC1	CNO	0	1.5402	3.8174	6.78712702781501
90	HC1	CNO	0	0.4347	14.233	6.78712702781501
91	HC1	CNO	0	-2.1497	20.965	6.78712702781501
92	HC1	CNO	0	0.39506	2.9431	6.78712702781501
93	HC1	CNO	0	1.4814	3.5955	6.78712702781501
94	HC1	CNO	0	0.41436	2.5714	6.78712702781501
95	HC1	CNO	0	-0.37518	1.007	6.78712702781501
96	HC1	CNO	0	-1.0721	3.1874	6.78712702781501
97	HC1	CNO	0	1.3136	19.899	6.78712702781501
98	HC1	CNO	0	-1.0504	24.621	6.78712702781501
99	HC1	CNO	0	1.0737	13.286	6.78712702781501
100	HC1	CNO	0	3.1134	3.3303	6.78712702781501
101	HC1	CNO	0	-0.19	0.1262	6.78712702781501
102	HC1	CNO	0	-1.4204	-0.37414	6.78712702781501
103	HC1	CNO	0	-6.2797	1.7432	6.78712702781501
104	HC1	CNO	0	-0.057563	2.0375	6.78712702781501
105	HC1	CNO	0	1.3379	5.3753	6.78712702781501
106	HC1	CNO	0	1.3401	33.123	6.78712702781501
107	HC1	CNO	0	-2.6433	26.513	6.78712702781501
108	HC1	CNO	0	2.2303	5.9775	6.78712702781501
109	HC1	CNO	0	-0.8969	5.8442	6.78712702781501
110	HC1	CNO	0	2.2709	38.997	6.78712702781501
111	HC1	CNO	0	-0.097868	7.2495	6.78712702781501
112	HC1	CNO	0	-0.29755	2.1736	6.78712702781501
113	HC1	CNO	0	2.0583	2.8407	6.78712702781501
114	HC1	CNO	0	-1.1246	1.773	6.78712702781501
115	HC1	CNO	0	0.015568	2.6045	6.78712702781501
116	HC1	CNO	0	0.30147	1.2967	6.78712702781501
117	HC1	CNO	0	0.43009	1.1034	6.78712702781501
118	HC1	CNO	0	0.8497	1.938	6.78712702781501
119	HC1	CNO	0	5.2938	7.3151	6.78712702781501
120	HC1	CNO	0	0.86223	3.1907	6.78712702781501
121	HC1	CNO	0	0.79839	2.7323	6.78712702781501
122	HC1	CNO	0	1.6807	31.018	6.78712702781501
123	HC1	CNO	0	-3.8612	8.0262	6.78712702781501
124	HC1	CNO	0	-0.84793	-0.59229	6.78712702781501
125	HC1	CNO	0	3.4848	4.9867	6.78712702781501
126	HC1	CNO	0	4.3352	5.7397	6.78712702781501
127	HC1	CNO	0	-0.8898	-0.31551	6.78712702781501
128	HC1	CNO	0	0.5529	1.9683	6.78712702781501
129	HC1	CNO	0	-0.98025	-0.064127	6.78712702781501
130	HC1	CNO	0	-1.847	0.91537	6.78712702781501
131	HC1	CNO	0	0.71781	3.0691	6.78712702781501
132	HC1	CNO	0	4.7422	4.7422	6.78712702781501
133	HC1	CNO	0	-1.2078	2.5152	6.78712702781501
134	HC1	CNO	0	-0.59488	3.6852	6.78712702781501
135	HC1	CNO	0	0.75347	9.9647	6.78712702781501
136	HC1	CNO	0	0.95189	8.2831	6.78712702781501
137	HC1	CNO	0	3.6823	5.3501	6.78712702781501
138	HC1	CNO	0	4.7268	4.7576	6.78712702781501
139	HC1	CNO	0	0.47674	0.60514	6.78712702781501
140	HC1	CNO	0	-1.199	-0.82316	6.78712702781501
141	HC1	CNO	0	-0.53355	0.016145	6.78712702781501
142	HC1	CNO	0	-0.4895	1.1959	6.78712702781501
143	HC1	CNO	0	2.5046	6.5227	6.78712702781501
144	HC1	CNO	0	1.1158	3.0062	6.78712702781501
145	HC1	CNO	0	-0.45985	0.02651	6.78712702781501
146	HC1	CNO	0	6.0248	8.377	6.78712702781501
147	HC1	CNO	0	4.0738	9.1794	6.78712702781501
148	HC1	CNO	0	1.0363	3.7572	6.78712702781501
149	HC1	CNO	0	-2.4734	13.034	6.78712702781501
150	HC1	CNO	0	-0.10548	1.4108	6.78712702781501
151	HC1	CNO	0	2.4406	3.4694	6.78712702781501
152	HC1	CNO	0	-1.5403	1.3212	6.78712702781501
153	HC1	CNO	0	-2.4803	4.3759	6.78712702781501
154	HC1	CNO	0	0.91981	1.6459	6.78712702781501
155	HC1	CNO	0	2.0371	2.73	6.78712702781501
156	HC1	CNO	0	-4.5765	1.4064	6.78712702781501
157	HC1	CNO	0	-0.65929	1.8399	6.78712702781501
158	HC1	CNO	0	-0.8894	2.0106	6.78712702781501
159	HC1	CNO	0	1.9521	5.9602	6.78712702781501
160	HC1	CNO	0	-0.50362	4.7532	6.78712702781501
161	HC1	CNO	0	-0.0744	0.39822	6.78712702781501
162	HC1	CNO	0	-1.4967	-0.52996	6.78712702781501
163	HC1	CNO	0	-3.3953	-1.1705	6.78712702781501
164	HC1	CNO	0	-1.5477	2.3014	6.78712702781501
165	HC1	CNO	0	0.18793	4.3673	6.78712702781501
166	HC1	CNO	0	-1.8933	5.9188	6.78712702781501
167	HC1	CNO	0	1.7184	3.7599	6.78712702781501
168	HC1	CNO	0	-1.5599	2.7333	6.78712702781501
169	HC1	CNO	0	-0.3012	18.424	6.78712702781501
170	HC1	CNO	0	-2.3711	0.63569	6.78712702781501
171	HC1	CNO	0	0.81892	1.3953	6.78712702781501
172	HC1	CNO	0	-1.0047	1.036	6.78712702781501
173	HC1	CNO	0	-0.066775	1.4143	6.78712702781501
174	HC1	CNO	0	-1.2417	0.83676	6.78712702781501
175	HC1	CNO	0	-1.2128	0.38272	6.78712702781501
176	HC1	CNO	0	2.9117	5.3007	6.78712702781501
177	HC1	CNO	0	1.9252	3.69	6.78712702781501
178	HC1	CNO	0	3.0017	4.6709	6.78712702781501
179	HC1	CNO	0	1.2749	3.6193	6.78712702781501
180	HC1	CNO	0	1.9529	2.6663	6.78712702781501
181	HC1	CNO	0	0.3645	0.48344	6.78712702781501
182	HC1	CNO	0	0.22965	1.6833	6.78712702781501
183	HC1	CNO	0	0.73913	1.5161	6.78712702781501
184	HC1	CNO	0	-1.2878	2.4495	6.78712702781501
185	HC1	CNO	0	-0.66396	1.3676	6.78712702781501
186	HC1	CNO	0	-0.12775	1.9194	6.78712702781501
187	HC1	CNO	0	-0.53271	4.0053	6.78712702781501
188	HC1	CNO	0	1.2215	4.7765	6.78712702781501
189	HC1	CNO	0	-1.6525	4.3711	6.78712702781501
190	HC1	CNO	0	-0.25282	4.1454	6.78712702781501
191	HC1	CNO	0	0.92591	4.4649	6.78712702781501
192	HC1	CNO	0	-1.7404	0.51787	6.78712702781501
193	HC1	CNO	0	1.4804	2.6765	6.78712702781501
194	HC1	CNO	0	2.8115	6.78	6.78712702781501
195	HC1	CNO	0	-0.90657	23.893	6.78712702781501
196	HC1	CNO	0	-0.41733	3.504	6.78712702781501
197	HC1	CNO	0	-1.4465	0.63038	6.78712702781501
198	HC1	CNO	0	0.30319	11.177	6.78712702781501
199	HC1	CNO	0	3.2368	6.1913	6.78712702781501
200	HC1	CNO	0	-3.0836	-0.12902	6.78712702781501
201	HC1	CNO	0	-1.1452	5.2125	6.78712702781501
202	HC1	CNO	0	3.7751	5.0178	6.78712702781501
203	HC1	CNO	0	-1.758	1.6017	6.78712702781501
204	HC1	CNO	0	1.0811	2.5939	6.78712702781501
205	HC1	CNO	0	0.24117	9.5138	6.78712702781501
206	HC1	CNO	0	3.3208	28.316	6.78712702781501
207	HC1	CNO	0	2.4914	11.861	6.78712702781501
208	HC1	CNO	0	1.2009	5.3382	6.78712702781501
209	HC1	CNO	0	0.034548	23.149	6.78712702781501
210	HC1	CNO	0	-5.0455	-3.5163	6.78712702781501
211	HC1	CNO	0	0.68188	3.1151	6.78712702781501
212	HC1	CNO	0	1.5745	2.2022	6.78712702781501
213	HC1	CNO	0	0.66763	1.9887	6.78712702781501
214	HC1	CNO	0	1.2757	2.6622	6.78712702781501
215	HC1	CNO	0	-0.32691	0.29037	6.78712702781501
216	HC1	CNO	0	-0.14908	1.6838	6.78712702781501
217	HC1	CNO	0	-1.7434	1.7172	6.78712702781501
218	HC1	CNO	0	-0.014579	0.95373	6.78712702781501
219	HC1	CNO	0	0.89238	1.818	6.78712702781501
220	HC1	CNO	0	5.8155	6.57	6.78712702781501
221	HC1	CNO	0	-0.2839	0.39061	6.78712702781501
222	HC1	CNO	0	-0.23436	0.91501	6.78712702781501
223	HC1	CNO	0	2.2279	2.7866	6.78712702781501
224	HC1	CNO	0	1.7856	3.1827	6.78712702781501
225	HC1	CNO	0	0.94495	6.2953	6.78712702781501
226	HC1	CNO	0	3.9613	6.1515	6.78712702781501
227	HC1	CNO	0	0.8247	3.8604	6.78712702781501
228	HC1	CNO	0	1.4974	1.4974	6.78712702781501
229	HC1	CNO	0	0.12237	0.94404	6.78712702781501
230	HC1	CNO	0	-0.5039	1.6292	6.78712702781501
231	HC1	CNO	0	1.1991	2.6708	6.78712702781501
232	HC1	CNO	0	1.4063	4.0518	6.78712702781501
233	HC1	CNO	0	0.22541	3.3189	6.78712702781501
234	HC1	CNO	0	1.0984	1.9926	6.78712702781501
235	HC1	CNO	0	0.86783	2.8706	6.78712702781501
236	HC1	CNO	0	-1.6594	0.34587	6.78712702781501
237	HC1	CNO	0	-0.84132	0.81551	6.78712702781501
238	HC1	CNO	0	-2.6095	0.68919	6.78712702781501
239	HC1	CNO	0	-0.65251	2.8172	6.78712702781501
240	HC1	CNO	0	2.01	2.3181	6.78712702781501
241	HC1	CNO	0	-1.1485	0.30993	6.78712702781501
242	HC1	CNO	0	0.080822	2.1332	6.78712702781501
243	HC1	CNO	0	1.4741	3.5548	6.78712702781501
244	HC1	CNO	0	1.5868	3.8934	6.78712702781501
245	HC1	CNO	0	-0.58461	-0.32394	6.78712702781501
246	HC1	CNO	0	-1.1349	0.27369	6.78712702781501
247	HC1	CNO	0	1.2382	1.6538	6.78712702781501
248	HC1	CNO	0	10.683	10.687	6.78712702781501
249	HC1	CNO	0	-1.1905	0.29406	6.78712702781501
250	HC1	CNO	0	-0.40211	3.0087	6.78712702781501
251	HC1	CNO	0	-0.54448	2.3224	6.78712702781501
252	HC1	CNO	0	0.12835	2.8738	6.78712702781501
253	HC1	CNO	0	-4.1989	14.561	6.78712702781501
254	HC1	CNO	0	0.25572	3.9459	6.78712702781501
255	HC1	CNO	0	0.70987	2.6425	6.78712702781501
256	HC1	CNO	0	-0.53242	0.55231	6.78712702781501
257	HC1	CNO	0	4.0816	7.2967	6.78712702781501
258	HC2	CNO	0	0.1726	11.929	6.78712702781501
259	HC2	CNO	0	5.9541	42.271	6.78712702781501
260	HC2	CNO	0	-0.11034	15.168	6.78712702781501
261	HC2	CNO	0	3.1504	21.27	6.78712702781501
262	HC2	CNO	0	3.1978	15.567	6.78712702781501
263	HC2	CNO	0	8.6683	56.45	6.78712702781501
264	HC2	CNO	0	7.4979	24.493	6.78712702781501
265	HC2	CNO	0	0.68792	21.574	6.78712702781501
266	HC2	CNO	0	0.13268	2.2651	6.78712702781501
267	HC2	CNO	0	-2.6278	-2.1531	6.78712702781501
268	HC2	CNO	0	-1.0784	-0.45072	6.78712702781501
269	HC2	CNO	0	-0.46306	27.432	6.78712702781501
270	HC2	CNO	0	8.1973	20.168	6.78712702781501
271	HC2	CNO	0	-2.7676	-0.67715	6.78712702781501
272	HC2	CNO	0	-2.7219	18.964	6.78712702781501
273	HC2	CNO	0	0.20825	10.931	6.78712702781501
274	HC2	CNO	0	-0.72014	0.40881	6.78712702781501
275	HC2	CNO	0	-1.9734	32.777	6.78712702781501
276	HC2	CNO	0	-3.097	2.2631	6.78712702781501
277	HC2	CNO	0	-2.7016	-2.6354	6.78712702781501
278	HC2	CNO	0	-0.42231	1.7981	6.78712702781501
279	HC2	CNO	0	-1.5761	1.4325	6.78712702781501
280	HC2	CNO	0	-0.17595	1.107	6.78712702781501
281	HC2	CNO	0	-2.8934	1.0998	6.78712702781501
282	HC2	CNO	0	-0.53509	5.1125	6.78712702781501
283	HC2	CNO	0	1.0761	2.2253	6.78712702781501
284	HC2	CNO	0	-0.79081	0.92374	6.78712702781501
285	HC2	CNO	0	-1.3967	1.4879	6.78712702781501
286	HC2	CNO	0	-0.79529	3.2825	6.78712702781501
287	HC2	CNO	0	1.194	3.7384	6.78712702781501
288	HC2	CNO	0	-2.621	2.0609	6.78712702781501
289	HC2	CNO	0	-0.53012	5.1055	6.78712702781501
290	HC2	CNO	0	1.5836	5.9306	6.78712702781501
291	HC2	CNO	0	-1.2596	0.21769	6.78712702781501
292	HC2	CNO	0	-0.69965	0.17197	6.78712702781501
293	HC2	CNO	0	-3.4154	0.95664	6.78712702781501
294	HC2	CNO	0	1.8747	4.182	6.78712702781501
295	HC2	CNO	0	5.1788	11.797	6.78712702781501
296	HC2	CNO	0	0.60772	6.5549	6.78712702781501
297	HC2	CNO	0	0.52907	3.7922	6.78712702781501
298	HC2	CNO	0	-2.1798	8.0214	6.78712702781501
299	HC2	CNO	0	5.5296	14.872	6.78712702781501
300	HC2	CNO	0	-0.47375	1.0589	6.78712702781501
301	HC2	CNO	0	0.089593	1.5618	6.78712702781501
302	HC2	CNO	0	-1.485	1.9561	6.78712702781501
303	HC2	CNO	0	0.54864	7.5187	6.78712702781501
304	HC2	CNO	0	4.8627	4.8627	6.78712702781501
305	HC2	CNO	0	-1.3556	22.581	6.78712702781501
306	HC2	CNO	0	-1.4506	32.054	6.78712702781501
307	HC2	CNO	0	-0.57901	19.608	6.78712702781501
308	HC2	CNO	0	-3.7113	7.8024	6.78712702781501
309	HC2	CNO	0	-2.0561	-0.38649	6.78712702781501
310	HC2	CNO	0	-1.83	2.737	6.78712702781501
311	HC2	CNO	0	-0.55675	10.53	6.78712702781501
312	HC2	CNO	0	-3.7608	19.306	6.78712702781501
313	HC2	CNO	0	-1.5541	-1.3152	6.78712702781501
314	HC2	CNO	0	4.7781	8.4705	6.78712702781501
315	HC2	CNO	0	-0.30551	28.94	6.78712702781501
316	HC2	CNO	0	-1.5391	51.118	6.78712702781501
317	HC2	CNO	0	-1.5915	-1.5915	6.78712702781501
318	HC2	CNO	0	-16.686	-16.682	6.78712702781501
319	HC2	CNO	0	-1.2852	0.11028	6.78712702781501
320	HC2	CNO	0	-1.349	4.355	6.78712702781501
321	HC2	CNO	0	-4.0778	-0.99183	6.78712702781501
322	HC2	CNO	0	-0.34518	4.6663	6.78712702781501
323	HC2	CNO	0	4.3311	12.019	6.78712702781501
324	HC2	CNO	0	3.3018	3.597	6.78712702781501
325	HC2	CNO	0	0.31496	0.4773	6.78712702781501
326	HC2	CNO	0	1.1784	10.881	6.78712702781501
327	HC2	CNO	0	0.65575	15.178	6.78712702781501
328	HC2	CNO	0	-2.6209	-0.18348	6.78712702781501
329	HC2	CNO	0	-4.8001	1.6711	6.78712702781501
330	HC2	CNO	0	-1.0101	0.20499	6.78712702781501
331	HC2	CNO	0	4.7327	8.5986	6.78712702781501
332	HC2	CNO	0	1.292	4.8286	6.78712702781501
333	HC2	CNO	0	1.9822	2.1709	6.78712702781501
334	HC2	CNO	0	20.291	36.558	6.78712702781501
335	HC2	CNO	0	-8.7284	-8.7284	6.78712702781501
336	HC2	CNO	0	-4.7827	-0.47651	6.78712702781501
337	HC2	CNO	0	-7.8945	3.0999	6.78712702781501
338	HC2	CNO	0	-6.2656	6.6816	6.78712702781501
339	HC2	CNO	0	-1.3522	3.7262	6.78712702781501
340	HC2	CNO	0	-11.93	-7.7934	6.78712702781501
341	HC2	CNO	0	-1.1944	1.3459	6.78712702781501
342	HC2	CNO	0	-5.2437	1.8063	6.78712702781501
343	HC2	CNO	0	3.9517	13.502	6.78712702781501
344	HC2	CNO	0	0.20216	1.9214	6.78712702781501
345	HC2	CNO	0	1.8188	7.3432	6.78712702781501
346	HC2	CNO	0	-1.7418	-1.6295	6.78712702781501
347	HC2	CNO	0	-3.2375	-2.9078	6.78712702781501
348	HC2	CNO	0	-1.0302	1.5838	6.78712702781501
349	HC2	CNO	0	-2.3896	2.0005	6.78712702781501
350	HC2	CNO	0	-6.0957	0.14344	6.78712702781501
351	HC2	CNO	0	-0.60424	3.7732	6.78712702781501
352	HC2	CNO	0	-0.92591	0.54049	6.78712702781501
353	HC2	CNO	0	-0.41839	1.0067	6.78712702781501
354	HC2	CNO	0	0.93313	4.4885	6.78712702781501
355	HC2	CNO	0	-0.51758	0.18652	6.78712702781501
356	HC2	CNO	0	0.21611	1.5578	6.78712702781501
357	HC2	CNO	0	3.5041	5.4894	6.78712702781501
358	HC2	CNO	0	-3.3967	-0.24993	6.78712702781501
359	HC2	CNO	0	-1.9764	11.487	6.78712702781501
360	HC2	CNO	0	11.625	21.954	6.78712702781501
361	HC2	CNO	0	-0.62881	-0.28382	6.78712702781501
362	HC2	CNO	0	-4.0581	1.4006	6.78712702781501
363	HC2	CNO	0	1.2981	1.5277	6.78712702781501
364	HC2	CNO	0	-1.3439	5.0337	6.78712702781501
365	HC2	CNO	0	2.2378	12.657	6.78712702781501
366	HC2	CNO	0	-1.0205	6.9308	6.78712702781501
367	HC2	CNO	0	-0.58157	-0.58157	6.78712702781501
368	HC2	CNO	0	-0.48179	3.8173	6.78712702781501
369	HC2	CNO	0	-0.90868	11.392	6.78712702781501
370	HC2	CNO	0	0.33589	2.5877	6.78712702781501
371	HC2	CNO	0	-2.0192	2.3286	6.78712702781501
372	HC2	CNO	0	-3.3137	18.123	6.78712702781501
373	HC2	CNO	0	-5.6108	-2.3702	6.78712702781501
374	HC2	CNO	0	-0.9804	0.15897	6.78712702781501
375	HC2	CNO	0	-0.96774	-0.67824	6.78712702781501
376	HC2	CNO	0	-1.7386	3.6358	6.78712702781501
377	HC2	CNO	0	3.0686	3.0785	6.78712702781501
378	HC2	CNO	0	1.6072	1.7135	6.78712702781501
379	HC2	CNO	0	-1.0922	3.3722	6.78712702781501
380	HC2	CNO	0	-0.29874	-0.07015	6.78712702781501
381	HC2	CNO	0	-0.080104	9.1189	6.78712702781501
382	HC2	CNO	0	-0.10249	4.5616	6.78712702781501
383	HC2	CNO	0	2.0719	2.4132	6.78712702781501
384	HC2	CNO	0	-2.1008	2.4241	6.78712702781501
385	HC2	CNO	0	-1.9426	0.38956	6.78712702781501
386	HC2	CNO	0	0.19339	2.3292	6.78712702781501
387	HC2	CNO	0	0.63187	2.2826	6.78712702781501
388	HC2	CNO	0	1.7969	5.3098	6.78712702781501
389	HC2	CNO	0	-1.6217	1.8496	6.78712702781501
390	HC2	CNO	0	-2.4008	6.3697	6.78712702781501
391	HC2	CNO	0	4.2299	13.721	6.78712702781501
392	HC2	CNO	0	0.12764	0.27048	6.78712702781501
393	HC2	CNO	0	-4.225	21.736	6.78712702781501
394	HC2	CNO	0	-0.87445	34.279	6.78712702781501
395	HC2	CNO	0	-1.9014	-1.313	6.78712702781501
396	HC2	CNO	0	-1.4216	-0.36319	6.78712702781501
397	HC2	CNO	0	8.7665	64.491	6.78712702781501
398	HC2	CNO	0	-2.2451	4.5737	6.78712702781501
399	HC2	CNO	0	-1.5891	8.5434	6.78712702781501
400	HC2	CNO	0	-2.5582	28.422	6.78712702781501
401	HC2	CNO	0	1.348	18.705	6.78712702781501
402	HC2	CNO	0	7.0279	39.512	6.78712702781501
403	HC2	CNO	0	-0.95655	4.2639	6.78712702781501
404	HC2	CNO	0	-3.2044	15.179	6.78712702781501
405	HC2	CNO	0	-1.6401	70.04	6.78712702781501
406	HC2	CNO	0	-3.3141	-0.96971	6.78712702781501
407	HC2	CNO	0	1.8782	3.3366	6.78712702781501
408	HC2	CNO	0	-1.427	1.8778	6.78712702781501
409	HC2	CNO	0	0.887	3.8464	6.78712702781501
410	HC2	CNO	0	-0.30967	5.9115	6.78712702781501
411	HC2	CNO	0	-0.78164	1.4512	6.78712702781501
412	HC2	CNO	0	-1.0755	4.8	6.78712702781501
413	HC2	CNO	0	0.73134	4.3175	6.78712702781501
414	HC2	CNO	0	0.056031	0.62024	6.78712702781501
415	HC2	CNO	0	-0.35448	7.8491	6.78712702781501
416	HC2	CNO	0	0.65095	3.4551	6.78712702781501
417	HC2	CNO	0	-3.372	-0.21648	6.78712702781501
418	HC2	CNO	0	-0.85669	1.4873	6.78712702781501
419	HC2	CNO	0	-2.3506	-1.137	6.78712702781501
420	HC2	CNO	0	-4.3421	-1.1778	6.78712702781501
421	HC2	CNO	0	-2.0777	-0.11578	6.78712702781501
422	HC2	CNO	0	-4.0483	-0.10181	6.78712702781501
423	HC2	CNO	0	2.4418	5.6107	6.78712702781501
424	HC2	CNO	0	0.75891	1.76	6.78712702781501
425	HC2	CNO	0	0.18153	3.388	6.78712702781501
426	HC2	CNO	0	2.5931	3.9655	6.78712702781501
427	HC2	CNO	0	1.8788	5.3154	6.78712702781501
428	HC2	CNO	0	-1.309	1.2765	6.78712702781501
429	HC2	CNO	0	-2.7487	21.869	6.78712702781501
430	HC2	CNO	0	2.0387	14.825	6.78712702781501
431	HC2	CNO	0	-0.76679	-0.1796	6.78712702781501
432	HC2	CNO	0	5.4015	5.6125	6.78712702781501
433	HC2	CNO	0	-1.5833	2.5026	6.78712702781501
434	HC2	CNO	0	0.28651	10.489	6.78712702781501
435	HC2	CNO	0	-0.45185	1.3424	6.78712702781501
436	HC2	CNO	0	-1.8317	0.72264	6.78712702781501
437	HC2	CNO	0	2.759	4.562	6.78712702781501
438	HC2	CNO	0	0.48782	15.714	6.78712702781501
439	HC2	CNO	0	4.4937	24.835	6.78712702781501
440	HC2	CNO	0	-1.2727	17.524	6.78712702781501
441	HC2	CNO	0	2.0565	16.999	6.78712702781501
442	HC2	CNO	0	-0.78054	11.584	6.78712702781501
443	HC2	CNO	0	-2.9288	1.0654	6.78712702781501
444	HC2	CNO	0	2.2075	2.9875	6.78712702781501
445	HC2	CNO	0	-4.8877	-1.6497	6.78712702781501
446	HC2	CNO	0	-0.87438	0.19355	6.78712702781501
447	HC2	CNO	0	-0.75553	6.0542	6.78712702781501
448	HC2	CNO	0	-0.50359	2.0267	6.78712702781501
449	HC2	CNO	0	-0.30903	2.96	6.78712702781501
450	HC2	CNO	0	1.5235	3.4139	6.78712702781501
451	HC2	CNO	0	-0.79229	2.9919	6.78712702781501
452	HC2	CNO	0	-0.9999	0.54839	6.78712702781501
453	HC2	CNO	0	4.1689	20.689	6.78712702781501
454	HC2	CNO	0	-1.8619	-0.74568	6.78712702781501
455	HC2	CNO	0	-6.8985	2.9614	6.78712702781501
456	HC2	CNO	0	1.9893	2.6083	6.78712702781501
457	HC2	CNO	0	2.3314	13.265	6.78712702781501
458	HC2	CNO	0	-0.86006	6.7751	6.78712702781501
459	HC2	CNO	0	6.2055	6.2056	6.78712702781501
460	HC2	CNO	0	-1.1594	3.1671	6.78712702781501
461	HC2	CNO	0	-0.44199	12.753	6.78712702781501
462	HC2	CNO	0	-1.352	0.54897	6.78712702781501
463	HC2	CNO	0	-0.10748	0.915	6.78712702781501
464	HC2	CNO	0	-2.6197	-1.2504	6.78712702781501
465	HC2	CNO	0	-0.27617	0.21491	6.78712702781501
466	HC2	CNO	0	-1.0532	3.5216	6.78712702781501
467	HC2	CNO	0	-1.7424	5.1977	6.78712702781501
468	HC2	CNO	0	10.992	10.992	6.78712702781501
469	HC2	CNO	0	-0.50791	8.2524	6.78712702781501
470	HC2	CNO	0	-3.1447	4.2185	6.78712702781501
471	HC2	CNO	0	-2.8161	-1.5269	6.78712702781501
472	HC2	CNO	0	0.59063	1.8044	6.78712702781501
473	HC2	CNO	0	-1.2625	-0.46024	6.78712702781501
474	HC2	CNO	0	-3.2199	3.4927	6.78712702781501
475	HC2	CNO	0	1.6543	6.9939	6.78712702781501
476	HC2	CNO	0	1.3109	1.8622	6.78712702781501
477	HC2	CNO	0	16.291	24.999	6.78712702781501
478	HC2	CNO	0	0.69989	20.515	6.78712702781501
479	HC2	CNO	0	-6.0249	-5.559	6.78712702781501
480	HC2	CNO	0	-2.5053	-1.4206	6.78712702781501
481	HC2	CNO	0	-0.59894	3.6841	6.78712702781501
482	HC2	CNO	0	0.54299	1.0984	6.78712702781501
483	HC2	CNO	0	-0.63226	0.86301	6.78712702781501
484	HC2	CNO	0	1.1203	1.9194	6.78712702781501
485	HC2	CNO	0	0.85245	2.1037	6.78712702781501
486	HC2	CNO	0	-3.4154	21.213	6.78712702781501
487	HC2	CNO	0	0.35552	0.83013	6.78712702781501
488	HC2	CNO	0	-1.1717	-0.65633	6.78712702781501
489	HC2	CNO	0	-0.84232	0.3144	6.78712702781501
490	HC2	CNO	0	0.36741	2.4387	6.78712702781501
491	HC2	CNO	0	0.51292	1.4176	6.78712702781501
492	HC2	CNO	0	-2.1294	7.6295	6.78712702781501
493	HC2	CNO	0	-1.9329	1.9052	6.78712702781501
494	HC4	CNO	0	4.5635	18.24	6.78712702781501
495	HC4	CNO	0	16.995	31.168	6.78712702781501
496	HC4	CNO	0	1.5915	8.2421	6.78712702781501
497	HC4	CNO	0	6.0271	23.841	6.78712702781501
498	HC4	CNO	0	10.415	32.841	6.78712702781501
499	HC4	CNO	0	-2.8893	0.032019	6.78712702781501
500	HC4	CNO	0	4.242	65.246	6.78712702781501
501	HC4	CNO	0	0.64427	6.4139	6.78712702781501
502	HC4	CNO	0	7.3052	23.417	6.78712702781501
503	HC4	CNO	0	1.3768	4.799	6.78712702781501
504	HC4	CNO	0	8.1523	44.163	6.78712702781501
505	HC4	CNO	0	16.995	68.664	6.78712702781501
506	HC4	CNO	0	6.2756	16.607	6.78712702781501
507	HC4	CNO	0	4.578	18.642	6.78712702781501
508	HC4	CNO	0	-1.8802	5.0218	6.78712702781501
509	HC4	CNO	0	6.0166	25.207	6.78712702781501
510	HC4	CNO	0	3.0226	19.51	6.78712702781501
511	HC4	CNO	0	0.79528	2.0277	6.78712702781501
512	HC4	CNO	0	0.6125	4.8541	6.78712702781501
513	HC4	CNO	0	2.0036	20.177	6.78712702781501
514	HC4	CNO	0	8.2367	20.422	6.78712702781501
515	HC4	CNO	0	1.3872	1.8997	6.78712702781501
516	HC4	CNO	0	32.104	39.107	6.78712702781501
517	HC4	CNO	0	-4.2553	-1.801	6.78712702781501
518	HC4	CNO	0	-1.6374	1.1872	6.78712702781501
519	HC4	CNO	0	0.35402	2.7886	6.78712702781501
520	HC4	CNO	0	1.3549	9.1383	6.78712702781501
521	HC4	CNO	0	-0.16709	4.0033	6.78712702781501
522	HC4	CNO	0	-0.92246	6.1901	6.78712702781501
523	HC4	CNO	0	-0.070664	6.6626	6.78712702781501
524	HC4	CNO	0	-4.6035	-3.5516	6.78712702781501
525	HC4	CNO	0	-3.4811	-1.9641	6.78712702781501
526	HC4	CNO	0	1.3094	5.9674	6.78712702781501
527	HC4	CNO	0	-1.8166	5.1256	6.78712702781501
528	HC4	CNO	0	-0.71044	2.1709	6.78712702781501
529	HC4	CNO	0	2.1115	20.055	6.78712702781501
530	HC4	CNO	0	-1.0768	14.683	6.78712702781501
531	HC4	CNO	0	-0.95558	1.8828	6.78712702781501
532	HC4	CNO	0	0.019701	0.4029	6.78712702781501
533	HC4	CNO	0	-0.88354	0.30161	6.78712702781501
534	HC4	CNO	0	1.4485	3.0071	6.78712702781501
535	HC4	CNO	0	0.79104	10.534	6.78712702781501
536	HC4	CNO	0	0.06519	0.06519	6.78712702781501
537	HC4	CNO	0	-1.1406	11.875	6.78712702781501
538	HC4	CNO	0	-2.8251	-1.8058	6.78712702781501
539	HC4	CNO	0	-4.4909	-1.5069	6.78712702781501
540	HC4	CNO	0	-1.5255	0.043512	6.78712702781501
541	HC4	CNO	0	2.9533	4.5511	6.78712702781501
542	HC4	CNO	0	0.90811	2.8285	6.78712702781501
543	HC4	CNO	0	4.7064	5.841	6.78712702781501
544	HC4	CNO	0	1.0225	2.0812	6.78712702781501
545	HC4	CNO	0	-1.107	2.8658	6.78712702781501
546	HC4	CNO	0	-0.12803	4.0487	6.78712702781501
547	HC4	CNO	0	4.2884	6.1965	6.78712702781501
548	HC4	CNO	0	-0.52761	0.033344	6.78712702781501
549	HC4	CNO	0	-2.4132	-0.53875	6.78712702781501
550	HC4	CNO	0	0.10468	4.8384	6.78712702781501
551	HC4	CNO	0	2.6194	4.9491	6.78712702781501
552	HC4	CNO	0	0.35363	1.7852	6.78712702781501
553	HC4	CNO	0	-0.42422	0.46172	6.78712702781501
554	HC4	CNO	0	1.4444	4.5102	6.78712702781501
555	HC4	CNO	0	-0.24942	4.2529	6.78712702781501
556	HC4	CNO	0	3.4636	3.7083	6.78712702781501
557	HC4	CNO	0	0.63089	4.4882	6.78712702781501
558	HC4	CNO	0	-1.6226	1.6671	6.78712702781501
559	HC4	CNO	0	0.65811	4.8219	6.78712702781501
560	HC4	CNO	0	-0.27952	1.1073	6.78712702781501
561	HC4	CNO	0	-1.523	1.3518	6.78712702781501
562	HC4	CNO	0	-3.22	3.612	6.78712702781501
563	HC4	CNO	0	1.2215	5.6252	6.78712702781501
564	HC4	CNO	0	-1.6106	8.1803	6.78712702781501
565	HC4	CNO	0	-1.7856	4.3812	6.78712702781501
566	HC4	CNO	0	-2.0409	0.69392	6.78712702781501
567	HC4	CNO	0	1.1777	1.2649	6.78712702781501
568	HC4	CNO	0	2.6659	6.7911	6.78712702781501
569	HC4	CNO	0	0.25379	0.46728	6.78712702781501
570	HC4	CNO	0	-1.4565	3.9809	6.78712702781501
571	HC4	CNO	0	10.487	12.745	6.78712702781501
572	HC4	CNO	0	5.2711	7.9109	6.78712702781501
573	HC4	CNO	0	-0.29028	4.5861	6.78712702781501
574	HC4	CNO	0	-0.46332	0.49055	6.78712702781501
575	HC4	CNO	0	4.2647	5.4608	6.78712702781501
576	HC4	CNO	0	-3.389	0.05067	6.78712702781501
577	HC4	CNO	0	1.2877	16.252	6.78712702781501
578	HC4	CNO	0	-3.152	-1.255	6.78712702781501
579	HC4	CNO	0	5.861	10.689	6.78712702781501
580	HC4	CNO	0	4.6416	12.631	6.78712702781501
581	HC4	CNO	0	-2.9171	-0.99819	6.78712702781501
582	HC4	CNO	0	-3.2575	10.742	6.78712702781501
583	HC4	CNO	0	-1.2069	14.149	6.78712702781501
584	HC4	CNO	0	40.287	40.287	6.78712702781501
585	HC4	CNO	0	8.1548	27.24	6.78712702781501
586	HC4	CNO	0	-0.75958	-0.44156	6.78712702781501
587	HC4	CNO	0	0.8021	1.1847	6.78712702781501
588	HC4	CNO	0	-0.28351	1.1989	6.78712702781501
589	HC4	CNO	0	-0.7119	1.7171	6.78712702781501
590	HC4	CNO	0	-0.66774	2.3318	6.78712702781501
591	HC4	CNO	0	0.99146	1.5588	6.78712702781501
592	HC4	CNO	0	0.74117	1.4742	6.78712702781501
593	HC4	CNO	0	-1.5089	1.1658	6.78712702781501
594	HC4	CNO	0	-0.71282	0.97799	6.78712702781501
595	HC4	CNO	0	-1.5325	2.5043	6.78712702781501
596	HC4	CNO	0	18.609	18.609	6.78712702781501
597	HC4	CNO	0	-2.5674	0.90178	6.78712702781501
598	HC4	CNO	0	5.5939	5.8096	6.78712702781501
599	HC4	CNO	0	5.2346	23.837	6.78712702781501
600	HC4	CNO	0	-1.1218	0.13986	6.78712702781501
601	HC4	CNO	0	-0.91861	0.40134	6.78712702781501
602	HC4	CNO	0	-3.9537	-1.5985	6.78712702781501
603	HC4	CNO	0	-0.11338	2.2424	6.78712702781501
604	HC4	CNO	0	0.49168	4.2092	6.78712702781501
605	HC4	CNO	0	1.2628	2.1208	6.78712702781501
606	HC4	CNO	0	-1.5599	3.0211	6.78712702781501
607	HC4	CNO	0	9.4066	10.23	6.78712702781501
608	HC4	CNO	0	6.3419	12.066	6.78712702781501
609	HC4	CNO	0	0.58499	0.77897	6.78712702781501
610	HC4	CNO	0	-1.6756	-0.017093	6.78712702781501
611	HC4	CNO	0	-1.339	-1.0995	6.78712702781501
612	HC4	CNO	0	-13.702	-11.423	6.78712702781501
613	HC4	CNO	0	-5.1721	-1.0396	6.78712702781501
614	HC4	CNO	0	-5.5616	2.3192	6.78712702781501
615	HC4	CNO	0	0.28012	7.3892	6.78712702781501
616	HC4	CNO	0	-1.3853	16.053	6.78712702781501
617	HC4	CNO	0	6.3991	6.3991	6.78712702781501
618	HC4	CNO	0	-0.62884	0.67788	6.78712702781501
619	HC4	CNO	0	-0.14752	25.255	6.78712702781501
620	HC4	CNO	0	-2.5138	25.082	6.78712702781501
621	HC4	CNO	0	24.175	24.175	6.78712702781501
622	HC4	CNO	0	-0.54308	-0.24286	6.78712702781501
623	HC4	CNO	0	-1.6219	-0.93161	6.78712702781501
624	HC4	CNO	0	0.099721	1.5429	6.78712702781501
625	HC4	CNO	0	-1.4936	3.3883	6.78712702781501
626	HC4	CNO	0	0.43462	6.6593	6.78712702781501
627	HC4	CNO	0	2.3644	5.6381	6.78712702781501
628	HC4	CNO	0	-2.3242	0.11489	6.78712702781501
629	HC4	CNO	0	-0.29484	0.88635	6.78712702781501
630	HC4	CNO	0	-0.71884	2.5913	6.78712702781501
631	HC4	CNO	0	1.9133	3.105	6.78712702781501
632	HC4	CNO	0	-2.658	2.577	6.78712702781501
633	HC4	CNO	0	-0.084531	-0.034339	6.78712702781501
634	HC4	CNO	0	0.7835	11.555	6.78712702781501
635	HC4	CNO	0	2.3705	12.087	6.78712702781501
636	HC4	CNO	0	4.3963	16.397	6.78712702781501
637	HC4	CNO	0	-3.348	20.76	6.78712702781501
638	HC4	CNO	0	-1.8467	-1.3902	6.78712702781501
639	HC4	CNO	0	-1.3759	-1.1335	6.78712702781501
640	HC4	CNO	0	0.15962	0.96965	6.78712702781501
641	HC4	CNO	0	0.0010729	3.0032	6.78712702781501
642	HC4	CNO	0	3.8901	8.6778	6.78712702781501
643	HC4	CNO	0	0.35293	1.1933	6.78712702781501
644	HC4	CNO	0	1.9098	8.1878	6.78712702781501
645	HC4	CNO	0	1.7062	7.3775	6.78712702781501
646	HC4	CNO	0	0.76301	7.5744	6.78712702781501
647	HC4	CNO	0	1.8462	14.146	6.78712702781501
648	HC4	CNO	0	4.4868	10.468	6.78712702781501
649	HC4	CNO	0	-0.54684	4.6263	6.78712702781501
650	HC4	CNO	0	7.965	17.329	6.78712702781501
651	HC4	CNO	0	-0.50031	0.083524	6.78712702781501
652	HC4	CNO	0	-2.6252	-1.0924	6.78712702781501
653	HC4	CNO	0	-1.1305	1.4886	6.78712702781501
654	HC4	CNO	0	-1.612	19.815	6.78712702781501
655	HC4	CNO	0	1.6184	14.2	6.78712702781501
656	HC4	CNO	0	-1.1274	-0.38663	6.78712702781501
657	HC4	CNO	0	-0.55558	0.02838	6.78712702781501
658	HC4	CNO	0	1.7453	1.7453	6.78712702781501
659	HC4	CNO	0	-0.20791	2.0219	6.78712702781501
660	HC4	CNO	0	-1.5683	3.7782	6.78712702781501
661	HC4	CNO	0	-1.5838	4.7213	6.78712702781501
662	HC4	CNO	0	12.871	13.352	6.78712702781501
663	HC4	CNO	0	0.54943	2.932	6.78712702781501
664	HC4	CNO	0	15.307	15.579	6.78712702781501
665	HC4	CNO	0	-2.1485	1.2702	6.78712702781501
666	HC4	CNO	0	-0.24699	4.9535	6.78712702781501
667	HC4	CNO	0	13.788	20.712	6.78712702781501
668	HC4	CNO	0	-1.5503	2.3366	6.78712702781501
669	HC4	CNO	0	0.4782	6.1376	6.78712702781501
670	HC4	CNO	0	-1.1342	-0.093527	6.78712702781501
671	HC4	CNO	0	-7.2616	-2.6288	6.78712702781501
672	HC4	CNO	0	-1.9207	-0.46553	6.78712702781501
673	HC4	CNO	0	-0.74225	1.2085	6.78712702781501
674	HC4	CNO	0	-1.5117	0.71848	6.78712702781501
675	HC4	CNO	0	-3.2482	2.0197	6.78712702781501
676	HC4	CNO	0	0.076556	2.6697	6.78712702781501
677	HC4	CNO	0	8.3965	14.599	6.78712702781501
678	HC4	CNO	0	2.1082	3.5517	6.78712702781501
679	HC4	CNO	0	-0.61492	2.1067	6.78712702781501
680	HC4	CNO	0	1.1881	1.1881	6.78712702781501
681	HC4	CNO	0	-1.094	5.8775	6.78712702781501
682	HC4	CNO	0	-0.86317	7.5747	6.78712702781501
683	HC4	CNO	0	27.889	28.486	6.78712702781501
684	HC4	CNO	0	0.42313	4.5886	6.78712702781501
685	HC4	CNO	0	-3.7339	0.44168	6.78712702781501
686	HC4	CNO	0	-1.776	1.1044	6.78712702781501
687	HC4	CNO	0	0.70388	5.8439	6.78712702781501
688	HC4	CNO	0	-0.11612	4.0488	6.78712702781501
689	HC4	CNO	0	7.7472	7.7834	6.78712702781501
690	HC4	CNO	0	-0.36894	2.3694	6.78712702781501
691	HC4	CNO	0	-1.3449	0.74611	6.78712702781501
692	HC4	CNO	0	-1.6509	1.723	6.78712702781501
693	HC4	CNO	0	-0.063468	2.3759	6.78712702781501
694	HC4	CNO	0	-0.16079	3.7825	6.78712702781501
695	HC4	CNO	0	0.10535	1.7279	6.78712702781501
696	HC4	CNO	0	-1.3168	8.3656	6.78712702781501
697	HC4	CNO	0	-2.1503	3.9807	6.78712702781501
698	HC4	CNO	0	-5.573	0.71454	6.78712702781501
699	HC4	CNO	0	-2.3531	3.2183	6.78712702781501
700	HC4	CNO	0	-0.66376	2.3376	6.78712702781501
701	HC4	CNO	0	-0.6507	1.851	6.78712702781501
702	HC4	CNO	0	0.92547	3.5843	6.78712702781501
703	HC4	CNO	0	-1.4254	7.7923	6.78712702781501
704	HC4	CNO	0	-2.8402	-2.7246	6.78712702781501
705	HC4	CNO	0	-1.5987	-1.2071	6.78712702781501
706	HC4	CNO	0	-1.3869	0.83315	6.78712702781501
707	HC4	CNO	0	-1.5446	1.4283	6.78712702781501
708	HC4	CNO	0	-0.97512	1.3728	6.78712702781501
709	HC4	CNO	0	4.3543	4.3555	6.78712702781501
710	HC4	CNO	0	-1.877	18.438	6.78712702781501
711	HC4	CNO	0	7.613	7.6453	6.78712702781501
712	HC4	CNO	0	-1.1799	0.38132	6.78712702781501
713	HC4	CNO	0	1.4206	5.0544	6.78712702781501
714	HC4	CNO	0	-3.2159	1.0173	6.78712702781501
715	HC4	CNO	0	2.5931	22.268	6.78712702781501
716	HC4	CNO	0	-1.6893	-1.6893	6.78712702781501
717	HC4	CNO	0	3.279	19.031	6.78712702781501
718	HC4	CNO	0	12.038	12.038	6.78712702781501
719	HC4	CNO	0	5.2485	9.0902	6.78712702781501
720	HC4	CNO	0	1.4661	15.824	6.78712702781501
721	HC4	CNO	0	2.4347	12.58	6.78712702781501
722	HC4	CNO	0	26.382	28.423	6.78712702781501
723	HC4	CNO	0	18.729	19.144	6.78712702781501
724	HC4	CNO	0	2.5902	29.519	6.78712702781501
725	HC4	CNO	0	-1.7648	-1.2742	6.78712702781501
726	HC4	CNO	0	0.30164	3.5372	6.78712702781501
727	HC4	CNO	0	1.2775	22.648	6.78712702781501
728	HC4	CNO	0	0.46468	1.4749	6.78712702781501
729	HC4	CNO	0	0.92577	6.4809	6.78712702781501
730	HC4	CNO	0	1.9659	2.669	6.78712702781501
731	HC4	CNO	0	-1.0092	2.6005	6.78712702781501
732	HC4	CNO	0	0.48855	5.6659	6.78712702781501
733	HC4	CNO	0	1.1731	1.2465	6.78712702781501
734	HC4	CNO	0	-0.28522	2.3226	6.78712702781501
735	HC4	CNO	0	1.5365	5.0446	6.78712702781501
736	HC4	CNO	0	-0.10106	4.5139	6.78712702781501
737	HC4	CNO	0	3.9329	4.4933	6.78712702781501
738	HC5	CNO	0	12.33	83.637	6.78712702781501
739	HC5	CNO	0	3.8982	26.05	6.78712702781501
740	HC5	CNO	0	1.8105	3.6362	6.78712702781501
741	HC5	CNO	0	-0.65054	8.1264	6.78712702781501
742	HC5	CNO	0	3.1917	21.648	6.78712702781501
743	HC5	CNO	0	-0.080858	-0.0021728	6.78712702781501
744	HC5	CNO	0	2.6362	15.224	6.78712702781501
745	HC5	CNO	0	8.5228	28.013	6.78712702781501
746	HC5	CNO	0	-2.8096	1.5577	6.78712702781501
747	HC5	CNO	0	1.6465	22.249	6.78712702781501
748	HC5	CNO	0	7.4623	30.886	6.78712702781501
749	HC5	CNO	0	9.462	57.301	6.78712702781501
750	HC5	CNO	0	-2.2453	5.6858	6.78712702781501
751	HC5	CNO	0	10.466	25.575	6.78712702781501
752	HC5	CNO	0	-6.418	44.012	6.78712702781501
753	HC5	CNO	0	2.9023	10.778	6.78712702781501
754	HC5	CNO	0	4.7764	10.408	6.78712702781501
755	HC5	CNO	0	7.6016	27.049	6.78712702781501
756	HC5	CNO	0	1.7646	30.664	6.78712702781501
757	HC5	CNO	0	15.465	58.316	6.78712702781501
758	HC5	CNO	0	2.6928	7.6192	6.78712702781501
759	HC5	CNO	0	8.088	40.612	6.78712702781501
760	HC5	CNO	0	-0.35903	3.0997	6.78712702781501
761	HC5	CNO	0	5.7177	25.702	6.78712702781501
762	HC5	CNO	0	10.449	46.119	6.78712702781501
763	HC5	CNO	0	-0.84702	13.343	6.78712702781501
764	HC5	CNO	0	2.9776	33.887	6.78712702781501
765	HC5	CNO	0	-1.8372	-0.48453	6.78712702781501
766	HC5	CNO	0	4.3729	40.721	6.78712702781501
767	HC5	CNO	0	11.145	94.998	6.78712702781501
768	HC5	CNO	0	7.5445	95.347	6.78712702781501
769	HC5	CNO	0	3.1495	8.011	6.78712702781501
770	HC5	CNO	0	0.53232	53.018	6.78712702781501
771	HC5	CNO	0	0.65271	6.921	6.78712702781501
772	HC5	CNO	0	-3.942	-3.7446	6.78712702781501
773	HC5	CNO	0	-0.084357	3.0935	6.78712702781501
774	HC5	CNO	0	-1.3727	4.5936	6.78712702781501
775	HC5	CNO	0	0.22516	2.5247	6.78712702781501
776	HC5	CNO	0	-0.73616	8.3891	6.78712702781501
777	HC5	CNO	0	6.416	19.899	6.78712702781501
778	HC5	CNO	0	-4.7732	-3.487	6.78712702781501
779	HC5	CNO	0	6.9583	17.213	6.78712702781501
780	HC5	CNO	0	-0.97817	0.44198	6.78712702781501
781	HC5	CNO	0	-1.3245	-0.25205	6.78712702781501
782	HC5	CNO	0	-1.1246	26.878	6.78712702781501
783	HC5	CNO	0	24.706	25.163	6.78712702781501
784	HC5	CNO	0	-1.5938	-0.59846	6.78712702781501
785	HC5	CNO	0	-1.1913	4.4562	6.78712702781501
786	HC5	CNO	0	2.6757	9.6009	6.78712702781501
787	HC5	CNO	0	0.14726	0.71822	6.78712702781501
788	HC5	CNO	0	-2.2499	-0.34241	6.78712702781501
789	HC5	CNO	0	0.39511	1.469	6.78712702781501
790	HC5	CNO	0	1.0055	2.4687	6.78712702781501
791	HC5	CNO	0	1.3152	4.0462	6.78712702781501
792	HC5	CNO	0	-4.2686	6.9557	6.78712702781501
793	HC5	CNO	0	4.2563	4.4799	6.78712702781501
794	HC5	CNO	0	0.50076	4.1762	6.78712702781501
795	HC5	CNO	0	-0.27228	5.071	6.78712702781501
796	HC5	CNO	0	-2.2692	-1.9781	6.78712702781501
797	HC5	CNO	0	2.3542	3.2975	6.78712702781501
798	HC5	CNO	0	0.27736	0.47853	6.78712702781501
799	HC5	CNO	0	1.0735	7.7014	6.78712702781501
800	HC5	CNO	0	-1.5059	1.4822	6.78712702781501
801	HC5	CNO	0	-1.8717	0.68725	6.78712702781501
802	HC5	CNO	0	-2.8575	3.6505	6.78712702781501
803	HC5	CNO	0	5.1723	8.0489	6.78712702781501
804	HC5	CNO	0	0.5435	5.0287	6.78712702781501
805	HC5	CNO	0	0.58971	1.0866	6.78712702781501
806	HC5	CNO	0	-0.059361	6.0489	6.78712702781501
807	HC5	CNO	0	1.8148	5.5776	6.78712702781501
808	HC5	CNO	0	0.13867	1.5619	6.78712702781501
809	HC5	CNO	0	-1.2699	1.9792	6.78712702781501
810	HC5	CNO	0	0.46976	6.3866	6.78712702781501
811	HC5	CNO	0	-1.1106	9.3507	6.78712702781501
812	HC5	CNO	0	2.7161	5.2289	6.78712702781501
813	HC5	CNO	0	-0.15716	3.6486	6.78712702781501
814	HC5	CNO	0	2.0362	5.0725	6.78712702781501
815	HC5	CNO	0	3.5445	4.9287	6.78712702781501
816	HC5	CNO	0	-2.1032	1.7105	6.78712702781501
817	HC5	CNO	0	1.5482	2.5874	6.78712702781501
818	HC5	CNO	0	0.0152	0.10621	6.78712702781501
819	HC5	CNO	0	4.5902	11.822	6.78712702781501
820	HC5	CNO	0	1.6045	14.497	6.78712702781501
821	HC5	CNO	0	-0.087306	8.9414	6.78712702781501
822	HC5	CNO	0	-1.8701	9.2268	6.78712702781501
823	HC5	CNO	0	-1.1461	-1.1461	6.78712702781501
824	HC5	CNO	0	-2.1293	-2.0594	6.78712702781501
825	HC5	CNO	0	-0.33205	20.368	6.78712702781501
826	HC5	CNO	0	-3.1065	4.6836	6.78712702781501
827	HC5	CNO	0	5.0297	10.717	6.78712702781501
828	HC5	CNO	0	-1.9276	-0.77112	6.78712702781501
829	HC5	CNO	0	-4.1065	0.99865	6.78712702781501
830	HC5	CNO	0	2.2142	3.28	6.78712702781501
831	HC5	CNO	0	2.214	3.4985	6.78712702781501
832	HC5	CNO	0	3.4193	3.4193	6.78712702781501
833	HC5	CNO	0	-2.2734	1.7366	6.78712702781501
834	HC5	CNO	0	0.91271	5.163	6.78712702781501
835	HC5	CNO	0	1.274	4.7634	6.78712702781501
836	HC5	CNO	0	3.4969	6.1348	6.78712702781501
837	HC5	CNO	0	-2.6385	2.8531	6.78712702781501
838	HC5	CNO	0	-0.92378	0.44215	6.78712702781501
839	HC5	CNO	0	-1.5358	0.55075	6.78712702781501
840	HC5	CNO	0	-1.6424	6.9176	6.78712702781501
841	HC5	CNO	0	0.59394	6.5711	6.78712702781501
842	HC5	CNO	0	0.95404	3.8935	6.78712702781501
843	HC5	CNO	0	-2.1368	16.061	6.78712702781501
844	HC5	CNO	0	3.5288	3.5288	6.78712702781501
845	HC5	CNO	0	-0.054234	1.0576	6.78712702781501
846	HC5	CNO	0	-0.38508	1.8685	6.78712702781501
847	HC5	CNO	0	1.001	14.703	6.78712702781501
848	HC5	CNO	0	-1.3479	-0.98563	6.78712702781501
849	HC5	CNO	0	0.12833	2.544	6.78712702781501
850	HC5	CNO	0	-1.1367	10.68	6.78712702781501
851	HC5	CNO	0	1.2474	6.411	6.78712702781501
852	HC5	CNO	0	-0.48551	2.2811	6.78712702781501
853	HC5	CNO	0	27.718	27.718	6.78712702781501
854	HC5	CNO	0	13.973	53.189	6.78712702781501
855	HC5	CNO	0	0.31537	0.39121	6.78712702781501
856	HC5	CNO	0	-4.1225	1.0368	6.78712702781501
857	HC5	CNO	0	-3.7517	13.259	6.78712702781501
858	HC5	CNO	0	-1.7482	0.30188	6.78712702781501
859	HC5	CNO	0	1.9929	1.9929	6.78712702781501
860	HC5	CNO	0	-2.7324	2.7293	6.78712702781501
861	HC5	CNO	0	16.113	17.346	6.78712702781501
862	HC5	CNO	0	1.769	12.875	6.78712702781501
863	HC5	CNO	0	-0.98055	4.7118	6.78712702781501
864	HC5	CNO	0	1.3777	1.5519	6.78712702781501
865	HC5	CNO	0	-3.0578	3.015	6.78712702781501
866	HC5	CNO	0	0.37143	3.2458	6.78712702781501
867	HC5	CNO	0	5.3535	6.6474	6.78712702781501
868	HC5	CNO	0	11.063	11.156	6.78712702781501
869	HC5	CNO	0	-1.4132	1.9985	6.78712702781501
870	HC5	CNO	0	18.054	26.182	6.78712702781501
871	HC5	CNO	0	1.2188	1.2374	6.78712702781501
872	HC5	CNO	0	-4.3327	3.1777	6.78712702781501
873	HC5	CNO	0	-2.2002	-1.2102	6.78712702781501
874	HC5	CNO	0	1.1988	20.037	6.78712702781501
875	HC5	CNO	0	0.37348	6.5691	6.78712702781501
876	HC5	CNO	0	15.969	22.188	6.78712702781501
877	HC5	CNO	0	10.296	32.535	6.78712702781501
878	HC5	CNO	0	1.7839	20.211	6.78712702781501
879	HC5	CNO	0	3.0876	16.111	6.78712702781501
880	HC5	CNO	0	1.9827	5.8308	6.78712702781501
881	HC5	CNO	0	2.2107	3.6368	6.78712702781501
882	HC5	CNO	0	10.304	12.366	6.78712702781501
883	HC5	CNO	0	3.0466	3.6719	6.78712702781501
884	HC5	CNO	0	0.057502	7.2072	6.78712702781501
885	HC5	CNO	0	5.0688	10.786	6.78712702781501
886	HC5	CNO	0	-3.5324	3.1827	6.78712702781501
887	HC5	CNO	0	0.81279	1.1867	6.78712702781501
888	HC5	CNO	0	2.5294	2.5296	6.78712702781501
889	HC5	CNO	0	-0.58859	2.0089	6.78712702781501
890	HC5	CNO	0	2.3186	5.261	6.78712702781501
891	HC5	CNO	0	13.331	13.331	6.78712702781501
892	HC5	CNO	0	2.1715	18.801	6.78712702781501
893	HC5	CNO	0	-2.153	3.4939	6.78712702781501
894	HC5	CNO	0	0.0604	3.3575	6.78712702781501
895	HC5	CNO	0	0.26816	5.4118	6.78712702781501
896	HC5	CNO	0	-0.80917	1.7918	6.78712702781501
897	HC5	CNO	0	1.6494	1.6494	6.78712702781501
898	HC5	CNO	0	-0.63422	3.4581	6.78712702781501
899	HC5	CNO	0	-2.4108	2.7425	6.78712702781501
900	HC5	CNO	0	2.1534	7.8746	6.78712702781501
901	HC5	CNO	0	-0.23453	2.3214	6.78712702781501
902	HC5	CNO	0	-0.20047	6.5602	6.78712702781501
903	HC5	CNO	0	0.67468	1.0641	6.78712702781501
904	HC5	CNO	0	0.79141	1.136	6.78712702781501
905	HC5	CNO	0	1.6019	1.6019	6.78712702781501
906	HC5	CNO	0	4.539	4.539	6.78712702781501
907	HC6	CNO	0	1.7738	8.8775	6.78712702781501
908	HC6	CNO	0	-0.5926	0.27621	6.78712702781501
909	HC6	CNO	0	-0.67497	2.7246	6.78712702781501
910	HC6	CNO	0	7.7315	20.672	6.78712702781501
911	HC6	CNO	0	15.073	45.509	6.78712702781501
912	HC6	CNO	0	0.012908	1.0936	6.78712702781501
913	HC6	CNO	0	2.7195	6.5902	6.78712702781501
914	HC6	CNO	0	0.6606	4.5913	6.78712702781501
915	HC6	CNO	0	2.8423	13.604	6.78712702781501
916	HC6	CNO	0	-5.0029	-2.5978	6.78712702781501
917	HC6	CNO	0	3.4334	19.023	6.78712702781501
918	HC6	CNO	0	4.5801	15.665	6.78712702781501
919	HC6	CNO	0	3.2673	11.525	6.78712702781501
920	HC6	CNO	0	5.2582	20.172	6.78712702781501
921	HC6	CNO	0	0.61564	7.6146	6.78712702781501
922	HC6	CNO	0	-2.6017	4.6907	6.78712702781501
923	HC6	CNO	0	2.4926	3.7116	6.78712702781501
924	HC6	CNO	0	0.10361	3.7327	6.78712702781501
925	HC6	CNO	0	-2.183	1.1443	6.78712702781501
926	HC6	CNO	0	-0.44047	2.8554	6.78712702781501
927	HC6	CNO	0	2.8367	9.5279	6.78712702781501
928	HC6	CNO	0	1.0343	7.2749	6.78712702781501
929	HC6	CNO	0	-1.0752	-0.85392	6.78712702781501
930	HC6	CNO	0	-1.6303	-0.12631	6.78712702781501
931	HC6	CNO	0	1.1117	24.551	6.78712702781501
932	HC6	CNO	0	-3.1927	-1.6089	6.78712702781501
933	HC6	CNO	0	-1.8564	3.7833	6.78712702781501
934	HC6	CNO	0	-0.043918	1.9192	6.78712702781501
935	HC6	CNO	0	2.2719	2.5347	6.78712702781501
936	HC6	CNO	0	-1.2691	-1.0218	6.78712702781501
937	HC6	CNO	0	-0.66665	0.098401	6.78712702781501
938	HC6	CNO	0	-1.4331	2.0294	6.78712702781501
939	HC6	CNO	0	-0.30722	3.9385	6.78712702781501
940	HC6	CNO	0	1.1022	1.5777	6.78712702781501
941	HC6	CNO	0	0.28639	2.3037	6.78712702781501
942	HC6	CNO	0	3.0365	5.0741	6.78712702781501
943	HC6	CNO	0	1.6285	3.2576	6.78712702781501
944	HC6	CNO	0	-1.0349	0.024049	6.78712702781501
945	HC6	CNO	0	-1.5501	-0.90358	6.78712702781501
946	HC6	CNO	0	-1.0339	4.0983	6.78712702781501
947	HC6	CNO	0	8.1759	8.3144	6.78712702781501
948	HC6	CNO	0	-0.53817	4.2735	6.78712702781501
949	HC6	CNO	0	1.9062	2.3407	6.78712702781501
950	HC6	CNO	0	-0.41456	2.8643	6.78712702781501
951	HC6	CNO	0	1.464	6.1153	6.78712702781501
952	HC6	CNO	0	-0.53732	9.5489	6.78712702781501
953	HC6	CNO	0	-0.78286	3.4358	6.78712702781501
954	HC6	CNO	0	-0.34469	5.2582	6.78712702781501
955	HC6	CNO	0	0.10929	6.176	6.78712702781501
956	HC6	CNO	0	2.2335	3.1513	6.78712702781501
957	HC6	CNO	0	-0.70524	0.13654	6.78712702781501
958	HC6	CNO	0	0.029151	1.1648	6.78712702781501
959	HC6	CNO	0	0.86352	2.0467	6.78712702781501
960	HC6	CNO	0	1.2939	1.3663	6.78712702781501
961	HC6	CNO	0	0.0018879	39.381	6.78712702781501
962	HC6	CNO	0	-2.7851	2.8796	6.78712702781501
963	HC6	CNO	0	1.8058	4.6923	6.78712702781501
964	HC6	CNO	0	-1.9451	-0.18542	6.78712702781501
965	HC6	CNO	0	-2.125	3.3765	6.78712702781501
966	HC6	CNO	0	4.4147	33.888	6.78712702781501
967	HC6	CNO	0	4.2563	26.555	6.78712702781501
968	HC6	CNO	0	0.21736	4.5404	6.78712702781501
969	HC6	CNO	0	-0.32444	2.9072	6.78712702781501
970	HC6	CNO	0	0.043708	1.4751	6.78712702781501
971	HC6	CNO	0	-0.67465	11.119	6.78712702781501
972	HC6	CNO	0	2.2791	13.077	6.78712702781501
973	HC6	CNO	0	-0.97561	1.6122	6.78712702781501
974	HC6	CNO	0	-1.1415	2.7873	6.78712702781501
975	HC6	CNO	0	-1.4723	-0.65059	6.78712702781501
976	HC6	CNO	0	0.73076	7.1307	6.78712702781501
977	HC6	CNO	0	-0.78887	13.001	6.78712702781501
978	HC6	CNO	0	0.31993	1.023	6.78712702781501
979	HC6	CNO	0	-2.2788	-1.3177	6.78712702781501
980	HC6	CNO	0	0.18027	4.625	6.78712702781501
981	HC6	CNO	0	-0.60976	1.1554	6.78712702781501
982	HC6	CNO	0	-0.28424	5.52	6.78712702781501
983	HC6	CNO	0	1.0899	3.6121	6.78712702781501
984	HC6	CNO	0	2.4275	3.8134	6.78712702781501
985	HC6	CNO	0	-1.0168	1.1952	6.78712702781501
986	HC6	CNO	0	-2.0736	2.0195	6.78712702781501
987	HC6	CNO	0	2.2544	3.0807	6.78712702781501
988	HC6	CNO	0	-1.0766	3.7896	6.78712702781501
989	HC6	CNO	0	-1.161	5.4562	6.78712702781501
990	HC6	CNO	0	-0.66215	1.0735	6.78712702781501
991	HC6	CNO	0	-1.0292	4.3941	6.78712702781501
992	HC6	CNO	0	-1.721	10.566	6.78712702781501
993	HC6	CNO	0	-1.4629	-0.49999	6.78712702781501
994	HC6	CNO	0	-1.1299	0.41483	6.78712702781501
995	HC6	CNO	0	0.748	7.77	6.78712702781501
996	HC6	CNO	0	-0.55833	22.721	6.78712702781501
997	HC6	CNO	0	0.93311	7.7626	6.78712702781501
998	HC6	CNO	0	0.46871	3.8338	6.78712702781501
999	HC6	CNO	0	2.5049	2.5049	6.78712702781501
1000	HC6	CNO	0	2.9928	3.4484	6.78712702781501
1001	HC6	CNO	0	-0.10878	0.30539	6.78712702781501
1002	HC6	CNO	0	-0.57798	2.2475	6.78712702781501
1003	HC6	CNO	0	-0.57848	2.6581	6.78712702781501
1004	HC6	CNO	0	0.77822	1.1678	6.78712702781501
1005	HC6	CNO	0	0.29998	2.2557	6.78712702781501
1006	HC6	CNO	0	2.7511	5.7986	6.78712702781501
1007	HC6	CNO	0	-2.1562	6.1248	6.78712702781501
1008	HC6	CNO	0	1.1206	4.7593	6.78712702781501
1009	HC6	CNO	0	2.1153	3.9342	6.78712702781501
1010	HC6	CNO	0	0.30498	8.2114	6.78712702781501
1011	HC6	CNO	0	-2.0307	2.749	6.78712702781501
1012	HC6	CNO	0	0.72921	0.96899	6.78712702781501
1013	HC6	CNO	0	-0.14616	1.1135	6.78712702781501
1014	HC6	CNO	0	-1.2329	1.8533	6.78712702781501
1015	HC6	CNO	0	0.7566	7.4259	6.78712702781501
1016	HC6	CNO	0	-3.3465	8.1114	6.78712702781501
1017	HC6	CNO	0	17.482	17.975	6.78712702781501
1018	HC6	CNO	0	-0.93582	-0.14314	6.78712702781501
1019	HC6	CNO	0	0.33419	4.5527	6.78712702781501
1020	HC6	CNO	0	-1.3654	-1.2422	6.78712702781501
1021	HC6	CNO	0	0.13326	1.9232	6.78712702781501
1022	HC6	CNO	0	0.80333	3.5822	6.78712702781501
1023	HC6	CNO	0	-2.3908	-0.41735	6.78712702781501
1024	HC6	CNO	0	1.0272	8.448	6.78712702781501
1025	HC6	CNO	0	0.41944	10.836	6.78712702781501
1026	HC6	CNO	0	-1.9621	17.283	6.78712702781501
1027	HC6	CNO	0	3.7312	17.545	6.78712702781501
1028	HC6	CNO	0	0.27263	2.493	6.78712702781501
1029	HC6	CNO	0	-0.53554	1.5069	6.78712702781501
1030	HC6	CNO	0	1.9373	7.1529	6.78712702781501
1031	HC6	CNO	0	-0.99239	3.9612	6.78712702781501
1032	HC6	CNO	0	-0.43349	2.4117	6.78712702781501
1033	HC6	CNO	0	3.9469	6.7761	6.78712702781501
1034	HC6	CNO	0	-0.57714	2.1486	6.78712702781501
1035	HC6	CNO	0	3.7454	11.037	6.78712702781501
1036	HC6	CNO	0	-0.51003	0.99726	6.78712702781501
1037	HC6	CNO	0	1.0517	3.7397	6.78712702781501
1038	HC6	CNO	0	0.39316	1.6887	6.78712702781501
1039	HC6	CNO	0	-2.0776	0.4475	6.78712702781501
1040	HC6	CNO	0	3.477	6.1848	6.78712702781501
1041	HC6	CNO	0	-0.31283	2.5032	6.78712702781501
1042	HC6	CNO	0	-0.60766	2.2697	6.78712702781501
1043	HC6	CNO	0	0.5654	11.52	6.78712702781501
1044	HC6	CNO	0	-0.61743	3.8391	6.78712702781501
1045	HC6	CNO	0	1.0852	7.123	6.78712702781501
1046	HC6	CNO	0	3.0983	5.2444	6.78712702781501
1047	HC6	CNO	0	-0.76841	1.0771	6.78712702781501
1048	HC6	CNO	0	2.1017	4.198	6.78712702781501
1049	HC6	CNO	0	2.0233	5.0229	6.78712702781501
1050	HC6	CNO	0	3.5058	10.398	6.78712702781501
1051	HC6	CNO	0	0.03475	10.037	6.78712702781501
1052	HC6	CNO	0	-0.86768	4.2465	6.78712702781501
1053	HC6	CNO	0	-1.9275	-0.39497	6.78712702781501
1054	HC6	CNO	0	-0.94378	0.82085	6.78712702781501
1055	HC6	CNO	0	-0.90218	4.3501	6.78712702781501
1056	HC6	CNO	0	-0.89191	1.5799	6.78712702781501
1057	HC6	CNO	0	3.1717	7.0812	6.78712702781501
1058	HC6	CNO	0	1.0878	9.0713	6.78712702781501
1059	HC6	CNO	0	14.911	48.974	6.78712702781501
1060	HC6	CNO	0	-4.3339	-2.0102	6.78712702781501
1061	HC6	CNO	0	-2.4134	0.68127	6.78712702781501
1062	HC6	CNO	0	0.6834	6.712	6.78712702781501
1063	HC6	CNO	0	0.011722	4.0905	6.78712702781501
1064	HC6	CNO	0	-0.74411	3.9583	6.78712702781501
1065	HC6	CNO	0	2.4033	5.1419	6.78712702781501
1066	HC6	CNO	0	-5.6894	-2.47	6.78712702781501
1067	HC6	CNO	0	-0.10999	2.1407	6.78712702781501
1068	HC6	CNO	0	0.2152	0.42622	6.78712702781501
1069	HC6	CNO	0	0.57068	2.1753	6.78712702781501
1070	HC6	CNO	0	-1.6248	3.9782	6.78712702781501
1071	HC6	CNO	0	-0.42135	1.348	6.78712702781501
1072	HC6	CNO	0	-1.361	2.167	6.78712702781501
1073	HC6	CNO	0	3.2859	3.5469	6.78712702781501
1074	HC6	CNO	0	0.33657	2.528	6.78712702781501
1075	HC6	CNO	0	-1.2256	0.038259	6.78712702781501
1076	HC6	CNO	0	1.0961	14.887	6.78712702781501
1077	HC6	CNO	0	-0.68	1.4429	6.78712702781501
1078	HC6	CNO	0	11.666	14.654	6.78712702781501
1079	HC6	CNO	0	-0.65015	4.1335	6.78712702781501
1080	HC6	CNO	0	-1.593	-0.45082	6.78712702781501
1081	HC6	CNO	0	-2.6494	-0.59419	6.78712702781501
1082	HC6	CNO	0	-0.48179	1.0709	6.78712702781501
1083	HC6	CNO	0	-0.31124	4.7281	6.78712702781501
1084	HC6	CNO	0	-1.1915	0.36882	6.78712702781501
1085	HC6	CNO	0	0.2488	3.2443	6.78712702781501
1086	HC6	CNO	0	-1.0064	0.71164	6.78712702781501
1087	HC6	CNO	0	-2.0019	3.5195	6.78712702781501
1088	HC6	CNO	0	2.3397	10.465	6.78712702781501
1089	HC6	CNO	0	-0.33711	5.0884	6.78712702781501
1090	HC6	CNO	0	-4.1605	-1.2093	6.78712702781501
1091	HC6	CNO	0	1.4302	4.3779	6.78712702781501
1092	HC6	CNO	0	1.2711	2.0147	6.78712702781501
1093	HC6	CNO	0	-0.55069	1.7096	6.78712702781501
1094	HC6	CNO	0	-1.238	0.24921	6.78712702781501
1095	HC6	CNO	0	-2.1541	13.872	6.78712702781501
1096	HC6	CNO	0	0.11384	2.9678	6.78712702781501
1097	HC6	CNO	0	-1.5169	6.8291	6.78712702781501
1098	HC6	CNO	0	-1.1613	0.50609	6.78712702781501
1099	HC6	CNO	0	-0.038837	1.0447	6.78712702781501
1100	HC6	CNO	0	-0.76473	4.3667	6.78712702781501
1101	HC6	CNO	0	1.1468	7.1074	6.78712702781501
1102	HC6	CNO	0	0.68708	12.788	6.78712702781501
1103	HC6	CNO	0	2.2302	2.5643	6.78712702781501
1104	HC6	CNO	0	-0.053066	7.4787	6.78712702781501
1105	HC6	CNO	0	-0.61983	3.9945	6.78712702781501
1106	HC6	CNO	0	-1.5602	0.67824	6.78712702781501
1107	HC6	CNO	0	0.36193	4.8809	6.78712702781501
1108	HC6	CNO	0	1.8354	4.3188	6.78712702781501
1109	HC6	CNO	0	-3.0193	-0.06799	6.78712702781501
1110	HC6	CNO	0	-3.0797	-2.4315	6.78712702781501
1111	HC6	CNO	0	-0.6702	10.365	6.78712702781501
1112	HC6	CNO	0	-1.9513	9.377	6.78712702781501
1113	HC6	CNO	0	1.7339	9.7312	6.78712702781501
1114	HC6	CNO	0	8.9244	21.74	6.78712702781501
1115	HC6	CNO	0	-3.5339	3.8093	6.78712702781501
1116	HC6	CNO	0	2.873	2.9705	6.78712702781501
1117	HC6	CNO	0	4.9348	8.3129	6.78712702781501
1118	HC6	CNO	0	0.62659	0.81888	6.78712702781501
1119	HC6	CNO	0	3.6801	3.6801	6.78712702781501
1120	HC6	CNO	0	-3.0885	22.905	6.78712702781501
1121	HC6	CNO	0	-1.7822	7.5267	6.78712702781501
1122	HC6	CNO	0	-0.21422	4.4334	6.78712702781501
1123	HC6	CNO	0	1.5096	3.3558	6.78712702781501
1124	HC6	CNO	0	-0.28359	2.0419	6.78712702781501
1125	HC6	CNO	0	-2.0079	0.68629	6.78712702781501
1126	HC6	CNO	0	-1.3384	0.74203	6.78712702781501
1127	HC6	CNO	0	-1.041	-0.0050817	6.78712702781501
1128	HC6	CNO	0	-1.0347	5.2962	6.78712702781501
1129	HC6	CNO	0	-2.0918	2.0216	6.78712702781501
1130	HC6	CNO	0	0.96209	3.075	6.78712702781501
1131	HC6	CNO	0	-0.20181	2.7038	6.78712702781501
1132	HC6	CNO	0	0.3879	7.0744	6.78712702781501
1133	HC6	CNO	0	0.29846	8.4916	6.78712702781501
1134	HC6	CNO	0	0.27767	31.684	6.78712702781501
1135	HC6	CNO	0	-1.0148	-0.23093	6.78712702781501
1136	HC6	CNO	0	-1.283	0.37295	6.78712702781501
1137	HC6	CNO	0	3.0593	3.0593	6.78712702781501
1138	HC8	CNO	0	2.25	7.3565	6.78712702781501
1139	HC8	CNO	0	6.1818	19.471	6.78712702781501
1140	HC8	CNO	0	7.9005	8.1353	6.78712702781501
1141	HC8	CNO	0	0.49181	5.9915	6.78712702781501
1142	HC8	CNO	0	2.0683	26.349	6.78712702781501
1143	HC8	CNO	0	12.694	15.625	6.78712702781501
1144	HC8	CNO	0	-0.36937	0.28433	6.78712702781501
1145	HC8	CNO	0	8.779	25.735	6.78712702781501
1146	HC8	CNO	0	11.716	27.293	6.78712702781501
1147	HC8	CNO	0	-0.77352	0.2647	6.78712702781501
1148	HC8	CNO	0	4.3195	36.129	6.78712702781501
1149	HC8	CNO	0	-0.43097	0.29656	6.78712702781501
1150	HC8	CNO	0	3.76	23.443	6.78712702781501
1151	HC8	CNO	0	2.5941	3.7197	6.78712702781501
1152	HC8	CNO	0	0.78181	9.2085	6.78712702781501
1153	HC8	CNO	0	7.0715	9.2116	6.78712702781501
1154	HC8	CNO	0	11.605	16.457	6.78712702781501
1155	HC8	CNO	0	10.733	33.627	6.78712702781501
1156	HC8	CNO	0	0.36765	6.1593	6.78712702781501
1157	HC8	CNO	0	4.2267	27.981	6.78712702781501
1158	HC8	CNO	0	10.555	19.381	6.78712702781501
1159	HC8	CNO	0	2.668	3.0964	6.78712702781501
1160	HC8	CNO	0	9.5738	25.394	6.78712702781501
1161	HC8	CNO	0	7.0959	19.798	6.78712702781501
1162	HC8	CNO	0	1.5597	6.2272	6.78712702781501
1163	HC8	CNO	0	1.2295	17.292	6.78712702781501
1164	HC8	CNO	0	1.6363	9.2731	6.78712702781501
1165	HC8	CNO	0	-0.27384	5.0483	6.78712702781501
1166	HC8	CNO	0	1.1122	1.7603	6.78712702781501
1167	HC8	CNO	0	5.5257	39.678	6.78712702781501
1168	HC8	CNO	0	1.3586	2.0825	6.78712702781501
1169	HC8	CNO	0	-0.50876	0.19675	6.78712702781501
1170	HC8	CNO	0	-0.01805	1.7293	6.78712702781501
1171	HC8	CNO	0	2.2832	3.3364	6.78712702781501
1172	HC8	CNO	0	-0.9959	0.29369	6.78712702781501
1173	HC8	CNO	0	-1.4045	1.2521	6.78712702781501
1174	HC8	CNO	0	-0.56813	5.2582	6.78712702781501
1175	HC8	CNO	0	2.6747	8.2941	6.78712702781501
1176	HC8	CNO	0	5.4656	7.9233	6.78712702781501
1177	HC8	CNO	0	-1.512	-0.047953	6.78712702781501
1178	HC8	CNO	0	-1.0263	2.9972	6.78712702781501
1179	HC8	CNO	0	-2.0478	3.2445	6.78712702781501
1180	HC8	CNO	0	0.033684	0.17357	6.78712702781501
1181	HC8	CNO	0	4.0834	9.2853	6.78712702781501
1182	HC8	CNO	0	-0.36876	0.43513	6.78712702781501
1183	HC8	CNO	0	-1.3088	-0.40253	6.78712702781501
1184	HC8	CNO	0	1.6061	6.0436	6.78712702781501
1185	HC8	CNO	0	4.4943	5.149	6.78712702781501
1186	HC8	CNO	0	-0.21683	0.74988	6.78712702781501
1187	HC8	CNO	0	-0.39258	3.6619	6.78712702781501
1188	HC8	CNO	0	4.8042	6.4771	6.78712702781501
1189	HC8	CNO	0	-0.73415	3.9453	6.78712702781501
1190	HC8	CNO	0	-1.378	1.9647	6.78712702781501
1191	HC8	CNO	0	1.6422	15.973	6.78712702781501
1192	HC8	CNO	0	-0.47181	-0.21671	6.78712702781501
1193	HC8	CNO	0	-0.27594	0.85717	6.78712702781501
1194	HC8	CNO	0	-0.44175	2.7464	6.78712702781501
1195	HC8	CNO	0	-3.1062	8.769	6.78712702781501
1196	HC8	CNO	0	20.92	22.414	6.78712702781501
1197	HC8	CNO	0	6.6772	36.277	6.78712702781501
1198	HC8	CNO	0	-5.245	-3.8114	6.78712702781501
1199	HC8	CNO	0	-0.77796	2.312	6.78712702781501
1200	HC8	CNO	0	2.5629	3.4626	6.78712702781501
1201	HC8	CNO	0	-0.38095	1.3764	6.78712702781501
1202	HC8	CNO	0	0.39906	2.1833	6.78712702781501
1203	HC8	CNO	0	1.0227	2.7483	6.78712702781501
1204	HC8	CNO	0	-1.5448	-0.79325	6.78712702781501
1205	HC8	CNO	0	2.9267	50.158	6.78712702781501
1206	HC8	CNO	0	5.4275	12.151	6.78712702781501
1207	HC8	CNO	0	-1.5373	4.9775	6.78712702781501
1208	HC8	CNO	0	7.0235	7.2122	6.78712702781501
1209	HC8	CNO	0	-1.837	-0.69547	6.78712702781501
1210	HC8	CNO	0	-3.0662	1.3994	6.78712702781501
1211	HC8	CNO	0	-0.69803	4.5637	6.78712702781501
1212	HC8	CNO	0	4.2106	9.9855	6.78712702781501
1213	HC8	CNO	0	-2.3906	2.1703	6.78712702781501
1214	HC8	CNO	0	-0.52405	6.0233	6.78712702781501
1215	HC8	CNO	0	1.7103	1.8038	6.78712702781501
1216	HC8	CNO	0	-1.8404	-1.6447	6.78712702781501
1217	HC8	CNO	0	1.2122	7.7693	6.78712702781501
1218	HC8	CNO	0	0.84872	1.1176	6.78712702781501
1219	HC8	CNO	0	2.2054	5.3368	6.78712702781501
1220	HC8	CNO	0	2.5304	5.856	6.78712702781501
1221	HC8	CNO	0	-1.7258	-0.99482	6.78712702781501
1222	HC8	CNO	0	14.516	36.571	6.78712702781501
1223	HC8	CNO	0	-4.366	-3.5444	6.78712702781501
1224	HC8	CNO	0	-1.8531	0.10484	6.78712702781501
1225	HC8	CNO	0	-1.6331	1.2404	6.78712702781501
1226	HC8	CNO	0	-3.4146	1.9855	6.78712702781501
1227	HC8	CNO	0	-1.4137	25.573	6.78712702781501
1228	HC8	CNO	0	-0.76541	31.091	6.78712702781501
1229	HC8	CNO	0	8.1813	32.708	6.78712702781501
1230	HC8	CNO	0	11.038	22.579	6.78712702781501
1231	HC8	CNO	0	-1.3472	0.70227	6.78712702781501
1232	HC8	CNO	0	-3.8873	0.52282	6.78712702781501
1233	HC8	CNO	0	0.080605	6.9347	6.78712702781501
1234	HC8	CNO	0	2.0891	3.0262	6.78712702781501
1235	HC8	CNO	0	1.119	10.134	6.78712702781501
1236	HC8	CNO	0	1.6944	9.2109	6.78712702781501
1237	HC8	CNO	0	-3.0426	1.1575	6.78712702781501
1238	HC8	CNO	0	-1.4995	-0.072633	6.78712702781501
1239	HC8	CNO	0	-0.78035	1.8802	6.78712702781501
1240	HC8	CNO	0	-2.1744	-0.037879	6.78712702781501
1241	HC8	CNO	0	0.5109	13.167	6.78712702781501
1242	HC8	CNO	0	18.251	18.251	6.78712702781501
1243	HC8	CNO	0	0.35853	1.8271	6.78712702781501
1244	HC8	CNO	0	0.37657	2.9139	6.78712702781501
1245	HC8	CNO	0	2.2237	3.0001	6.78712702781501
1246	HC8	CNO	0	2.2363	2.5099	6.78712702781501
1247	HC8	CNO	0	-1.9529	1.2858	6.78712702781501
1248	HC8	CNO	0	-1.8362	5.7685	6.78712702781501
1249	HC8	CNO	0	6.5695	6.5695	6.78712702781501
1250	HC8	CNO	0	6.2672	6.2691	6.78712702781501
1251	HC8	CNO	0	6.0863	7.3662	6.78712702781501
1252	HC8	CNO	0	1.0646	2.1453	6.78712702781501
1253	HC8	CNO	0	2.9908	3.1191	6.78712702781501
1254	HC8	CNO	0	-2.7863	-0.27692	6.78712702781501
1255	HC8	CNO	0	-4.0395	3.0273	6.78712702781501
1256	HC8	CNO	0	4.3139	4.3139	6.78712702781501
1257	HC8	CNO	0	0.41028	0.69929	6.78712702781501
1258	HC8	CNO	0	-1.5363	10.168	6.78712702781501
1259	HC8	CNO	0	1.0532	31.542	6.78712702781501
1260	HC8	CNO	0	-3.1975	-3.1352	6.78712702781501
1261	HC8	CNO	0	-6.8966	-5.1641	6.78712702781501
1262	HC8	CNO	0	-2.1156	-2.1156	6.78712702781501
1263	HC8	CNO	0	-1.5695	1.5111	6.78712702781501
1264	HC8	CNO	0	3.5808	9.2477	6.78712702781501
1265	HC8	CNO	0	-1.2369	5.0672	6.78712702781501
1266	HC8	CNO	0	-0.91164	2.4568	6.78712702781501
1267	HC8	CNO	0	6.2174	6.7704	6.78712702781501
1268	HC8	CNO	0	-1.4283	0.1943	6.78712702781501
1269	HC8	CNO	0	4.2355	5.5948	6.78712702781501
1270	HC8	CNO	0	1.6226	5.2063	6.78712702781501
1271	HC8	CNO	0	-6.1959	3.2212	6.78712702781501
1272	HC8	CNO	0	2.0937	4.5778	6.78712702781501
1273	HC8	CNO	0	3.428	8.3451	6.78712702781501
1274	HC8	CNO	0	3.2768	7.4918	6.78712702781501
1275	HC8	CNO	0	0.31089	0.74369	6.78712702781501
1276	HC8	CNO	0	-0.43595	0.42902	6.78712702781501
1277	HC8	CNO	0	1.6639	3.3484	6.78712702781501
1278	HC8	CNO	0	-1.6106	-0.23271	6.78712702781501
1279	HC8	CNO	0	-1.0323	-0.12358	6.78712702781501
1280	HC8	CNO	0	0.21565	6.2565	6.78712702781501
1281	HC8	CNO	0	1.1635	5.3685	6.78712702781501
1282	HC8	CNO	0	-0.039771	1.1415	6.78712702781501
1283	HC8	CNO	0	10.091	19.857	6.78712702781501
1284	HC8	CNO	0	-3.4099	-3.4099	6.78712702781501
1285	HC8	CNO	0	-0.31968	-0.27248	6.78712702781501
1286	HC8	CNO	0	-2.5504	2.2126	6.78712702781501
1287	HC8	CNO	0	3.2377	3.2377	6.78712702781501
1288	HC8	CNO	0	2.775	11.589	6.78712702781501
1289	HC8	CNO	0	-1.3674	-1.3165	6.78712702781501
1290	HC8	CNO	0	-1.2661	0.98332	6.78712702781501
1291	HC8	CNO	0	20.149	20.149	6.78712702781501
1292	HC8	CNO	0	0.95236	0.95236	6.78712702781501
1293	HC8	CNO	0	-0.79107	-0.39589	6.78712702781501
1294	HC8	CNO	0	-0.79591	-0.39737	6.78712702781501
1295	HC8	CNO	0	-0.36206	3.056	6.78712702781501
1296	HC8	CNO	0	-0.025833	2.9575	6.78712702781501
1297	HC8	CNO	0	0.034399	2.6525	6.78712702781501
1298	HC8	CNO	0	-1.942	-1.1584	6.78712702781501
1299	HC8	CNO	0	1.7182	1.7479	6.78712702781501
1300	HC8	CNO	0	-1.4935	1.4937	6.78712702781501
1301	HC8	CNO	0	-4.657	5.2985	6.78712702781501
1302	HC8	CNO	0	2.2551	3.0146	6.78712702781501
1303	HC8	CNO	0	-0.95335	0.72942	6.78712702781501
1304	HC8	CNO	0	0.71299	5.6815	6.78712702781501
1305	HC8	CNO	0	1.8457	6.1068	6.78712702781501
1306	HC8	CNO	0	0.33241	0.46373	6.78712702781501
1307	HC8	CNO	0	-1.5369	-0.069928	6.78712702781501
1308	HC8	CNO	0	4.5188	4.5188	6.78712702781501
1309	HC8	CNO	0	4.0037	4.338	6.78712702781501
1310	HC8	CNO	0	4.4999	5.8615	6.78712702781501
1311	HC8	CNO	0	1.6101	3.0402	6.78712702781501
1312	HC8	CNO	0	-0.41316	-0.0472	6.78712702781501
1313	HC8	CNO	0	-1.543	5.0037	6.78712702781501
1314	HC8	CNO	0	21.818	21.818	6.78712702781501
1315	HC8	CNO	0	-1.2266	-0.70185	6.78712702781501
1316	HC8	CNO	0	1.7302	10.931	6.78712702781501
1317	HC8	CNO	0	-1.7445	-1.4132	6.78712702781501
1318	HC8	CNO	0	-4.1447	-0.61945	6.78712702781501
1319	HC8	CNO	0	3.1775	7.7792	6.78712702781501
1320	HC8	CNO	0	8.5795	8.5795	6.78712702781501
1321	HC8	CNO	0	-2.0792	-0.48489	6.78712702781501
1322	HC8	CNO	0	-1.0061	-0.63047	6.78712702781501
1323	HC8	CNO	0	2.5283	5.1937	6.78712702781501
1324	HC8	CNO	0	-2.1306	8.0714	6.78712702781501
1325	HC8	CNO	0	1.2666	1.2666	6.78712702781501
1326	HC8	CNO	0	-0.78283	1.154	6.78712702781501
1327	HC8	CNO	0	0.56793	2.8397	6.78712702781501
1328	HC8	CNO	0	-0.43675	1.4239	6.78712702781501
1329	HC8	CNO	0	1.1945	2.4213	6.78712702781501
1330	HC8	CNO	0	0.57626	2.4275	6.78712702781501
1331	HC8	CNO	0	0.95271	3.2921	6.78712702781501
1332	HC8	CNO	0	-0.97862	4.1105	6.78712702781501
1333	HC8	CNO	0	2.7336	2.7336	6.78712702781501
1334	HC8	CNO	0	4.7786	4.894	6.78712702781501
1335	HC8	CNO	0	-0.14425	0.37629	6.78712702781501
1336	HC8	CNO	0	0.25163	1.075	6.78712702781501
1337	HC8	CNO	0	1.3555	2.3712	6.78712702781501
1338	HC8	CNO	0	-0.87641	3.0008	6.78712702781501
1339	HC8	CNO	0	2.2552	3.0564	6.78712702781501
1340	HC8	CNO	0	4.999	4.999	6.78712702781501
1341	HC8	CNO	0	-0.95623	0.47279	6.78712702781501
1342	HC8	CNO	0	-3.1055	6.7324	6.78712702781501
1343	HC8	CNO	0	0.24924	2.0039	6.78712702781501
1344	HC8	CNO	0	1.1261	1.6514	6.78712702781501
1345	HC8	CNO	0	-0.90395	2.6285	6.78712702781501
1346	HC8	CNO	0	-0.60175	13.33	6.78712702781501
1347	HC8	CNO	0	6.1139	23.325	6.78712702781501
1348	HC8	CNO	0	2.4014	31.823	6.78712702781501
1349	HC8	CNO	0	-0.5992	-0.5992	6.78712702781501
1350	HC8	CNO	0	-1.6435	7.7083	6.78712702781501
1351	HC8	CNO	0	-0.58247	20.689	6.78712702781501
1352	HC9	CNO	0	-6.9971	11.905	6.78712702781501
1353	HC9	CNO	0	1.9933	3.414	6.78712702781501
1354	HC9	CNO	0	0.83856	0.89849	6.78712702781501
1355	HC9	CNO	0	5.0702	44.038	6.78712702781501
1356	HC9	CNO	0	-0.16213	14.616	6.78712702781501
1357	HC9	CNO	0	1.8987	37.903	6.78712702781501
1358	HC9	CNO	0	-1.5218	-1.5218	6.78712702781501
1359	HC9	CNO	0	-1.653	18.478	6.78712702781501
1360	HC9	CNO	0	-0.72714	-0.31525	6.78712702781501
1361	HC9	CNO	0	-1.4106	28.408	6.78712702781501
1362	HC9	CNO	0	3.0109	17.762	6.78712702781501
1363	HC9	CNO	0	-2.7999	25.152	6.78712702781501
1364	HC9	CNO	0	1.3598	9.0484	6.78712702781501
1365	HC9	CNO	0	2.8307	25.352	6.78712702781501
1366	HC9	CNO	0	9.9726	23.447	6.78712702781501
1367	HC9	CNO	0	-0.22563	-0.22559	6.78712702781501
1368	HC9	CNO	0	-3.1896	4.5917	6.78712702781501
1369	HC9	CNO	0	-2.8159	-2.6767	6.78712702781501
1370	HC9	CNO	0	-0.96314	1.218	6.78712702781501
1371	HC9	CNO	0	5.1491	11.534	6.78712702781501
1372	HC9	CNO	0	-2.3847	-0.43764	6.78712702781501
1373	HC9	CNO	0	-5.5391	28.678	6.78712702781501
1374	HC9	CNO	0	0.082166	0.81416	6.78712702781501
1375	HC9	CNO	0	8.489	8.489	6.78712702781501
1376	HC9	CNO	0	-1.14	-1.14	6.78712702781501
1377	HC9	CNO	0	-4.0313	-4.0313	6.78712702781501
1378	HC9	CNO	0	2.9422	14.404	6.78712702781501
1379	HC9	CNO	0	11.082	35.109	6.78712702781501
1380	HC9	CNO	0	4.495	4.495	6.78712702781501
1381	HC9	CNO	0	-3.6932	-2.9673	6.78712702781501
1382	HC9	CNO	0	-5.7487	-1.0659	6.78712702781501
1383	HC9	CNO	0	10.507	23.721	6.78712702781501
1384	HC9	CNO	0	-2.9325	-2.9325	6.78712702781501
1385	HC9	CNO	0	3.8129	24.732	6.78712702781501
1386	HC9	CNO	0	16.3	27.28	6.78712702781501
1387	HC9	CNO	0	-2.8289	-2.8289	6.78712702781501
1388	HC9	CNO	0	3.0024	6.261	6.78712702781501
1389	HC9	CNO	0	1.4381	1.5518	6.78712702781501
1390	HC9	CNO	0	-3.3385	1.1868	6.78712702781501
1391	HC9	CNO	0	-2.8135	7.7744	6.78712702781501
1392	HC9	CNO	0	-1.0073	-0.095836	6.78712702781501
1393	HC9	CNO	0	-2.0879	-0.45312	6.78712702781501
1394	HC9	CNO	0	7.5241	29.592	6.78712702781501
1395	HC9	CNO	0	-0.61743	0.057907	6.78712702781501
1396	HC9	CNO	0	-1.9671	-1.2471	6.78712702781501
1397	HC9	CNO	0	-0.64712	0.68272	6.78712702781501
1398	HC9	CNO	0	-1.1998	28.074	6.78712702781501
1399	HC9	CNO	0	-3.826	3.8802	6.78712702781501
1400	HC9	CNO	0	2.8735	5.9102	6.78712702781501
1401	HC9	CNO	0	1.6435	8.2628	6.78712702781501
1402	HC9	CNO	0	1.7188	1.7188	6.78712702781501
1403	HC9	CNO	0	3.6916	26.176	6.78712702781501
1404	HC9	CNO	0	-0.65323	-0.64537	6.78712702781501
1405	HC9	CNO	0	-3.8013	-0.75653	6.78712702781501
1406	HC9	CNO	0	2.4741	5.2585	6.78712702781501
1407	HC9	CNO	0	-2.1822	4.5857	6.78712702781501
1408	HC9	CNO	0	-2.276	3.0656	6.78712702781501
1409	HC9	CNO	0	-1.3185	0.41106	6.78712702781501
1410	HC9	CNO	0	-3.377	6.655	6.78712702781501
1411	HC9	CNO	0	1.7271	5.3972	6.78712702781501
1412	HC9	CNO	0	1.3604	1.3604	6.78712702781501
1413	HC9	CNO	0	-1.9937	0.14933	6.78712702781501
1414	HC9	CNO	0	-0.7959	1.658	6.78712702781501
1415	HC9	CNO	0	19.666	19.666	6.78712702781501
1416	HC9	CNO	0	-3.1226	0.173	6.78712702781501
1417	HC9	CNO	0	-3.9793	5.5443	6.78712702781501
1418	HC9	CNO	0	8.2467	9.6018	6.78712702781501
1419	HC9	CNO	0	0.89552	2.9659	6.78712702781501
1420	HC9	CNO	0	0.55789	14.125	6.78712702781501
1421	HC9	CNO	0	-0.79691	0.091821	6.78712702781501
1422	HC9	CNO	0	-2.4331	4.561	6.78712702781501
1423	HC9	CNO	0	-0.60514	1.0306	6.78712702781501
1424	HC9	CNO	0	-0.093682	14.183	6.78712702781501
1425	HC9	CNO	0	-0.65147	12.071	6.78712702781501
1426	HC9	CNO	0	13.706	29.577	6.78712702781501
1427	HC9	CNO	0	1.7056	4.679	6.78712702781501
1428	HC9	CNO	0	3.0821	3.9911	6.78712702781501
1429	HC9	CNO	0	-3.4351	-3.4247	6.78712702781501
1430	HC9	CNO	0	-5.7306	-0.40017	6.78712702781501
1431	HC9	CNO	0	-1.1337	7.9996	6.78712702781501
1432	HC9	CNO	0	-0.69289	-0.57691	6.78712702781501
1433	HC9	CNO	0	-1.7631	1.3565	6.78712702781501
1434	HC9	CNO	0	1.34	3.5991	6.78712702781501
1435	HC9	CNO	0	-0.91111	2.3551	6.78712702781501
1436	HC9	CNO	0	1.0183	10.804	6.78712702781501
1437	HC9	CNO	0	1.8885	1.8885	6.78712702781501
1438	HC9	CNO	0	-5.2662	-5.1075	6.78712702781501
1439	HC9	CNO	0	-8.7968	23.079	6.78712702781501
1440	HC9	CNO	0	-1.4198	24.684	6.78712702781501
1441	HC9	CNO	0	1.2486	1.6054	6.78712702781501
1442	HC9	CNO	0	-3.3279	0.88415	6.78712702781501
1443	HC9	CNO	0	0.40288	6.3084	6.78712702781501
1444	HC9	CNO	0	1.8134	1.8134	6.78712702781501
1445	HC9	CNO	0	-1.8861	0.035374	6.78712702781501
1446	HC9	CNO	0	-0.85636	1.6407	6.78712702781501
1447	HC9	CNO	0	-2.5252	14.663	6.78712702781501
1448	HC9	CNO	0	0.60269	4.6592	6.78712702781501
1449	HC9	CNO	0	-3.057	1.7877	6.78712702781501
1450	HC9	CNO	0	-0.91351	2.1749	6.78712702781501
1451	HC9	CNO	0	2.5777	4.9844	6.78712702781501
1452	HC9	CNO	0	-1.0535	5.4782	6.78712702781501
1453	HC9	CNO	0	4.7271	33.86	6.78712702781501
1454	HC9	CNO	0	-3.3762	-3.3762	6.78712702781501
1455	HC9	CNO	0	8.9386	8.9386	6.78712702781501
1456	HC9	CNO	0	2.1804	2.1804	6.78712702781501
1457	HC9	CNO	0	-1.1965	4.419	6.78712702781501
1458	HC9	CNO	0	0.10171	0.4305	6.78712702781501
1459	HC9	CNO	0	1.9183	3.7394	6.78712702781501
1460	HC9	CNO	0	-1.908	1.1056	6.78712702781501
1461	HC9	CNO	0	2.7356	2.7356	6.78712702781501
1462	HC9	CNO	0	-6.737	-5.4111	6.78712702781501
1463	HC9	CNO	0	1.7076	3.7545	6.78712702781501
1464	HC9	CNO	0	-0.95863	2.9369	6.78712702781501
1465	HC9	CNO	0	3.1497	9.1982	6.78712702781501
1466	HC9	CNO	0	-3.3178	-1.4635	6.78712702781501
1467	HC9	CNO	0	-1.4981	1.864	6.78712702781501
1468	HC9	CNO	0	8.9183	8.9183	6.78712702781501
1469	HC9	CNO	0	4.695	8.1691	6.78712702781501
1470	HC9	CNO	0	0.54787	1.5324	6.78712702781501
1471	HC9	CNO	0	-2.1276	-1.4272	6.78712702781501
1472	HC9	CNO	0	-3.1881	2.0325	6.78712702781501
1473	HC9	CNO	0	7.7944	7.7944	6.78712702781501
1474	HC9	CNO	0	-0.1964	-0.1964	6.78712702781501
1475	HC9	CNO	0	-2.4283	0.83455	6.78712702781501
1476	HC9	CNO	0	24.447	50.114	6.78712702781501
1477	HC9	CNO	0	4.8851	4.8851	6.78712702781501
1478	HC9	CNO	0	-7.8434	-7.6556	6.78712702781501
1479	HC9	CNO	0	-2.3048	0.16727	6.78712702781501
1480	HC9	CNO	0	-4.2797	8.0987	6.78712702781501
1481	HC9	CNO	0	-3.4395	-1.2382	6.78712702781501
1482	HC9	CNO	0	-2.6275	5.6124	6.78712702781501
1483	HC9	CNO	0	-1.4179	6.4655	6.78712702781501
1484	HC9	CNO	0	-0.73804	3.251	6.78712702781501
1485	HC9	CNO	0	-0.63099	1.1622	6.78712702781501
1486	HC9	CNO	0	1.0722	3.3714	6.78712702781501
1487	HC9	CNO	0	2.236	4.7059	6.78712702781501
1488	HC9	CNO	0	-0.87008	0.4447	6.78712702781501
1489	HC9	CNO	0	1.6697	4.6229	6.78712702781501
1490	HC9	CNO	0	-0.042673	2.1598	6.78712702781501
1491	HC9	CNO	0	10.162	44.433	6.78712702781501
1492	HC9	CNO	0	-2.492	3.6231	6.78712702781501
1493	V1	Saline	0	12.176	43.259	8.02883509727626
1494	V1	Saline	0	4.9713	6.7133	8.02883509727626
1495	V1	Saline	0	1.3049	4.0689	8.02883509727626
1496	V1	Saline	0	2.2409	8.6827	8.02883509727626
1497	V1	Saline	0	5.2468	16.901	8.02883509727626
1498	V1	Saline	0	-0.055017	4.7603	8.02883509727626
1499	V1	Saline	0	10.354	25.087	8.02883509727626
1500	V1	Saline	0	-0.93407	3.7376	8.02883509727626
1501	V1	Saline	0	7.8796	18.357	8.02883509727626
1502	V1	Saline	0	-2.5884	8.9195	8.02883509727626
1503	V1	Saline	0	-1.7367	0.48473	8.02883509727626
1504	V1	Saline	0	10.144	25.627	8.02883509727626
1505	V1	Saline	0	-4.6029	-1.6465	8.02883509727626
1506	V1	Saline	0	0.37645	11.261	8.02883509727626
1507	V1	Saline	0	4.3485	16.815	8.02883509727626
1508	V1	Saline	0	-0.1714	4.1118	8.02883509727626
1509	V1	Saline	0	-3.316	5.2222	8.02883509727626
1510	V1	Saline	0	-0.27777	8.0859	8.02883509727626
1511	V1	Saline	0	6.0709	35.599	8.02883509727626
1512	V1	Saline	0	-0.78773	2.2123	8.02883509727626
1513	V1	Saline	0	-0.48966	10.644	8.02883509727626
1514	V1	Saline	0	3.1886	5.5833	8.02883509727626
1515	V1	Saline	0	1.586	2.1194	8.02883509727626
1516	V1	Saline	0	1.0387	1.0387	8.02883509727626
1517	V1	Saline	0	3.3757	7.3154	8.02883509727626
1518	V1	Saline	0	5.1164	13.877	8.02883509727626
1519	V1	Saline	0	-2.4852	3.3216	8.02883509727626
1520	V1	Saline	0	-0.069605	0.48765	8.02883509727626
1521	V1	Saline	0	-3.7004	4.9642	8.02883509727626
1522	V1	Saline	0	1.6784	7.2566	8.02883509727626
1523	V1	Saline	0	-2.3843	2.6529	8.02883509727626
1524	V1	Saline	0	-3.9778	0.62307	8.02883509727626
1525	V1	Saline	0	-1.3336	1.4431	8.02883509727626
1526	V1	Saline	0	1.3903	2.1081	8.02883509727626
1527	V1	Saline	0	-4.9549	19.237	8.02883509727626
1528	V1	Saline	0	-1.5828	0.63148	8.02883509727626
1529	V1	Saline	0	8.7431	21.557	8.02883509727626
1530	V1	Saline	0	-0.65999	0.5683	8.02883509727626
1531	V1	Saline	0	-1.3083	6.7588	8.02883509727626
1532	V1	Saline	0	4.1647	6.4828	8.02883509727626
1533	V1	Saline	0	3.435	19.543	8.02883509727626
1534	V1	Saline	0	-0.15293	4.8816	8.02883509727626
1535	V1	Saline	0	1.1536	8.3893	8.02883509727626
1536	V1	Saline	0	4.5337	24.624	8.02883509727626
1537	V1	Saline	0	-5.5059	0.52742	8.02883509727626
1538	V1	Saline	0	-10.539	2.4898	8.02883509727626
1539	V1	Saline	0	-1.9013	1.4469	8.02883509727626
1540	V1	Saline	0	-1.7936	2.6273	8.02883509727626
1541	V1	Saline	0	2.3672	4.3521	8.02883509727626
1542	V1	Saline	0	3.5446	3.8952	8.02883509727626
1543	V1	Saline	0	1.8036	5.957	8.02883509727626
1544	V1	Saline	0	1.9873	6.2689	8.02883509727626
1545	V1	Saline	0	1.637	5.9873	8.02883509727626
1546	V1	Saline	0	-1.0892	12.01	8.02883509727626
1547	V1	Saline	0	-6.9261	-6.9261	8.02883509727626
1548	V1	Saline	0	-11.45	-11.45	8.02883509727626
1549	V1	Saline	0	-3.7775	-0.60986	8.02883509727626
1550	V1	Saline	0	-1.6134	5.972	8.02883509727626
1551	V1	Saline	0	-4.3973	10.125	8.02883509727626
1552	V1	Saline	0	-3.8519	4.6546	8.02883509727626
1553	V1	Saline	0	0.43046	0.43046	8.02883509727626
1554	V1	Saline	0	3.64	34.615	8.02883509727626
1555	V1	Saline	0	4.8792	21.713	8.02883509727626
1556	V1	Saline	0	1.8113	28.021	8.02883509727626
1557	V1	Saline	0	6.3573	32.878	8.02883509727626
1558	V1	Saline	0	8.7362	33.402	8.02883509727626
1559	V1	Saline	0	1.5151	7.7422	8.02883509727626
1560	V1	Saline	0	-1.0481	44.409	8.02883509727626
1561	V1	Saline	0	1.1769	10.369	8.02883509727626
1562	V1	Saline	0	-0.3552	15.419	8.02883509727626
1563	V1	Saline	0	7.3602	30.346	8.02883509727626
1564	V1	Saline	0	-1.9867	-0.22913	8.02883509727626
1565	V1	Saline	0	-0.59746	3.7333	8.02883509727626
1566	V1	Saline	0	-4.97	-1.8505	8.02883509727626
1567	V1	Saline	0	1.0964	2.576	8.02883509727626
1568	V1	Saline	0	0.4505	4.9435	8.02883509727626
1569	V1	Saline	0	0.0035402	0.39181	8.02883509727626
1570	V1	Saline	0	0.92015	2.2074	8.02883509727626
1571	V1	Saline	0	-0.54492	2.3139	8.02883509727626
1572	V1	Saline	0	-0.29672	1.9339	8.02883509727626
1573	V1	Saline	0	0.62442	3.6342	8.02883509727626
1574	V1	Saline	0	0.51396	2.8666	8.02883509727626
1575	V1	Saline	0	1.5266	5.3926	8.02883509727626
1576	V1	Saline	0	-1.0091	5.8829	8.02883509727626
1577	V1	Saline	0	2.0449	6.4826	8.02883509727626
1578	V1	Saline	0	-2.2666	0.73086	8.02883509727626
1579	V1	Saline	0	-2.507	12.083	8.02883509727626
1580	V1	Saline	0	-4.7056	-3.0747	8.02883509727626
1581	V1	Saline	0	4.5115	6.6424	8.02883509727626
1582	V1	Saline	0	-0.47711	9.1319	8.02883509727626
1583	V1	Saline	0	10.588	66.947	8.02883509727626
1584	V1	Saline	0	-10.23	-0.28361	8.02883509727626
1585	V1	Saline	0	-3.4696	-1.2076	8.02883509727626
1586	V1	Saline	0	-1.0677	14.867	8.02883509727626
1587	V1	Saline	0	3.2627	18.036	8.02883509727626
1588	V1	Saline	0	0.90123	6.7833	8.02883509727626
1589	V1	Saline	0	-2.3955	-0.55008	8.02883509727626
1590	V1	Saline	0	2.4012	6.3375	8.02883509727626
1591	V1	Saline	0	-2.5545	2.0304	8.02883509727626
1592	V1	Saline	0	-0.63006	2.2129	8.02883509727626
1593	V1	Saline	0	1.4427	3.9231	8.02883509727626
1594	V1	Saline	0	0.22038	0.84668	8.02883509727626
1595	V1	Saline	0	-6.637	-2.485	8.02883509727626
1596	V1	Saline	0	0.79769	1.4565	8.02883509727626
1597	V1	Saline	0	-1.5116	0.24923	8.02883509727626
1598	V1	Saline	0	-2.9057	2.7674	8.02883509727626
1599	V1	Saline	0	1.9039	8.6696	8.02883509727626
1600	V1	Saline	0	-1.6499	-0.47501	8.02883509727626
1601	V1	Saline	0	-0.11742	1.0971	8.02883509727626
1602	V1	Saline	0	4.8531	5.3435	8.02883509727626
1603	V1	Saline	0	2.7814	10.263	8.02883509727626
1604	V1	Saline	0	-0.70898	17.29	8.02883509727626
1605	V1	Saline	0	1.8969	5.152	8.02883509727626
1606	V1	Saline	0	3.8793	16.457	8.02883509727626
1607	V1	Saline	0	-0.29901	9.1774	8.02883509727626
1608	V1	Saline	0	-1.7733	-0.82568	8.02883509727626
1609	V1	Saline	0	-2.9696	0.34516	8.02883509727626
1610	V1	Saline	0	1.5586	4.9326	8.02883509727626
1611	V1	Saline	0	-3.867	-2.7857	8.02883509727626
1612	V1	Saline	0	-11.524	-7.9904	8.02883509727626
1613	V1	Saline	0	-0.34061	5.1996	8.02883509727626
1614	V1	Saline	0	-0.8224	21.999	8.02883509727626
1615	V1	Saline	0	2.7001	10.604	8.02883509727626
1616	V1	Saline	0	0.34828	0.34828	8.02883509727626
1617	V1	Saline	0	-1.4197	11.98	8.02883509727626
1618	V1	Saline	0	-1.7757	13.526	8.02883509727626
1619	V1	Saline	0	1.3457	22.197	8.02883509727626
1620	V1	Saline	0	0.82891	7.433	8.02883509727626
1621	V1	Saline	0	-1.2927	2.109	8.02883509727626
1622	V1	Saline	0	-1.7447	1.0489	8.02883509727626
1623	V1	Saline	0	-7.94	20.069	8.02883509727626
1624	V1	Saline	0	1.9422	18.082	8.02883509727626
1625	V1	Saline	0	0.49393	9.49	8.02883509727626
1626	V2	Saline	0	3.8861	15.144	8.02883509727626
1627	V2	Saline	0	5.0485	31.188	8.02883509727626
1628	V2	Saline	0	12.571	47.788	8.02883509727626
1629	V2	Saline	0	7.8557	23.995	8.02883509727626
1630	V2	Saline	0	6.9306	25.103	8.02883509727626
1631	V2	Saline	0	44.289	78.857	8.02883509727626
1632	V2	Saline	0	5.5181	10.051	8.02883509727626
1633	V2	Saline	0	4.8573	10.096	8.02883509727626
1634	V2	Saline	0	30.004	52.318	8.02883509727626
1635	V2	Saline	0	2.1919	5.6667	8.02883509727626
1636	V2	Saline	0	30.755	81.029	8.02883509727626
1637	V2	Saline	0	3.5788	25.638	8.02883509727626
1638	V2	Saline	0	4.1767	11.642	8.02883509727626
1639	V2	Saline	0	8.1316	30.844	8.02883509727626
1640	V2	Saline	0	8.272	62.439	8.02883509727626
1641	V2	Saline	0	6.9518	17.061	8.02883509727626
1642	V2	Saline	0	-1.1035	92.581	8.02883509727626
1643	V2	Saline	0	0.35739	26.196	8.02883509727626
1644	V2	Saline	0	-2.7843	-2.1984	8.02883509727626
1645	V2	Saline	0	1.2779	8.3621	8.02883509727626
1646	V2	Saline	0	2.2883	8.0229	8.02883509727626
1647	V2	Saline	0	-0.21739	1.6715	8.02883509727626
1648	V2	Saline	0	0.34974	3.0912	8.02883509727626
1649	V2	Saline	0	1.6146	13.365	8.02883509727626
1650	V2	Saline	0	0.35008	7.3401	8.02883509727626
1651	V2	Saline	0	6.5824	17.044	8.02883509727626
1652	V2	Saline	0	-5.4336	7.4367	8.02883509727626
1653	V2	Saline	0	8.5345	8.5681	8.02883509727626
1654	V2	Saline	0	-0.53955	-0.28789	8.02883509727626
1655	V2	Saline	0	0.12079	0.83338	8.02883509727626
1656	V2	Saline	0	-1.2621	1.647	8.02883509727626
1657	V2	Saline	0	1.8315	5.1059	8.02883509727626
1658	V2	Saline	0	2.4073	3.935	8.02883509727626
1659	V2	Saline	0	1.0666	1.3871	8.02883509727626
1660	V2	Saline	0	-0.63859	-0.29618	8.02883509727626
1661	V2	Saline	0	-2.9371	-1.3957	8.02883509727626
1662	V2	Saline	0	-4.6305	0.94777	8.02883509727626
1663	V2	Saline	0	-0.034674	1.4133	8.02883509727626
1664	V2	Saline	0	0.92713	5.2537	8.02883509727626
1665	V2	Saline	0	-0.085618	4.046	8.02883509727626
1666	V2	Saline	0	5.4444	19.035	8.02883509727626
1667	V2	Saline	0	1.0713	11.056	8.02883509727626
1668	V2	Saline	0	4.3796	21.434	8.02883509727626
1669	V2	Saline	0	12.371	19.954	8.02883509727626
1670	V2	Saline	0	-8.2318	-7.8171	8.02883509727626
1671	V2	Saline	0	-4.1167	-3.6464	8.02883509727626
1672	V2	Saline	0	-4.4102	-0.94607	8.02883509727626
1673	V2	Saline	0	-2.5895	1.47	8.02883509727626
1674	V2	Saline	0	0.87144	3.8912	8.02883509727626
1675	V2	Saline	0	1.4096	5.2948	8.02883509727626
1676	V2	Saline	0	0.2037	1.6335	8.02883509727626
1677	V2	Saline	0	2.0646	2.1256	8.02883509727626
1678	V2	Saline	0	-0.23796	0.62872	8.02883509727626
1679	V2	Saline	0	-1.4884	-0.72814	8.02883509727626
1680	V2	Saline	0	-4.8283	-1.1644	8.02883509727626
1681	V2	Saline	0	-2.7792	-0.60654	8.02883509727626
1682	V2	Saline	0	2.3028	3.6803	8.02883509727626
1683	V2	Saline	0	1.6633	5.0959	8.02883509727626
1684	V2	Saline	0	0.24652	7.4996	8.02883509727626
1685	V2	Saline	0	3.1454	8.7604	8.02883509727626
1686	V2	Saline	0	4.9761	4.9761	8.02883509727626
1687	V2	Saline	0	-0.99429	0.19848	8.02883509727626
1688	V2	Saline	0	-3.1643	-2.3864	8.02883509727626
1689	V2	Saline	0	-1.0101	0.1018	8.02883509727626
1690	V2	Saline	0	-0.13739	1.7587	8.02883509727626
1691	V2	Saline	0	0.31576	5.0532	8.02883509727626
1692	V2	Saline	0	1.0665	1.9594	8.02883509727626
1693	V2	Saline	0	0.52325	4.5313	8.02883509727626
1694	V2	Saline	0	0.36165	0.91264	8.02883509727626
1695	V2	Saline	0	1.869	6.7425	8.02883509727626
1696	V2	Saline	0	10.377	22.49	8.02883509727626
1697	V2	Saline	0	-2.0879	4.984	8.02883509727626
1698	V2	Saline	0	-5.4541	-5.2473	8.02883509727626
1699	V2	Saline	0	2.6057	14.035	8.02883509727626
1700	V2	Saline	0	-9.4001	5.4614	8.02883509727626
1701	V2	Saline	0	7.3621	30.505	8.02883509727626
1702	V2	Saline	0	33.996	133.56	8.02883509727626
1703	V2	Saline	0	-8.1355	-0.98153	8.02883509727626
1704	V2	Saline	0	-1.7073	3.7758	8.02883509727626
1705	V2	Saline	0	8.0597	21.586	8.02883509727626
1706	V2	Saline	0	-5.0585	-3.8372	8.02883509727626
1707	V2	Saline	0	-1.7298	0.57253	8.02883509727626
1708	V2	Saline	0	1.5439	3.0781	8.02883509727626
1709	V2	Saline	0	-1.6022	-0.50492	8.02883509727626
1710	V2	Saline	0	8.2309	31.414	8.02883509727626
1711	V2	Saline	0	-5.5522	-4.2095	8.02883509727626
1712	V2	Saline	0	-0.087654	0.39028	8.02883509727626
1713	V2	Saline	0	2.6484	12.153	8.02883509727626
1714	V2	Saline	0	2.521	3.9123	8.02883509727626
1715	V2	Saline	0	-5.5991	-3.8638	8.02883509727626
1716	V2	Saline	0	-0.17413	1.1935	8.02883509727626
1717	V2	Saline	0	0.47369	1.8919	8.02883509727626
1718	V2	Saline	0	-1.0982	1.9892	8.02883509727626
1719	V2	Saline	0	-0.33303	1.8168	8.02883509727626
1720	V2	Saline	0	-1.2129	4.937	8.02883509727626
1721	V2	Saline	0	-0.59449	4.4807	8.02883509727626
1722	V2	Saline	0	-2.281	0.47624	8.02883509727626
1723	V2	Saline	0	2.3045	30.809	8.02883509727626
1724	V2	Saline	0	-4.4453	-3.4675	8.02883509727626
1725	V2	Saline	0	-3.8333	90.96	8.02883509727626
1726	V2	Saline	0	-4.257	-0.49062	8.02883509727626
1727	V2	Saline	0	0.30159	6.6459	8.02883509727626
1728	V2	Saline	0	1.946	2.2882	8.02883509727626
1729	V2	Saline	0	-4.5206	-4.3557	8.02883509727626
1730	V2	Saline	0	-2.0751	-0.62768	8.02883509727626
1731	V2	Saline	0	-0.68441	1.4152	8.02883509727626
1732	V2	Saline	0	2.9929	4.2954	8.02883509727626
1733	V2	Saline	0	-1.6381	0.85814	8.02883509727626
1734	V2	Saline	0	-3.0342	7.7116	8.02883509727626
1735	V2	Saline	0	-2.1345	12.659	8.02883509727626
1736	V2	Saline	0	0.98376	11.521	8.02883509727626
1737	V2	Saline	0	8.4301	8.4928	8.02883509727626
1738	V2	Saline	0	-1.173	-1.173	8.02883509727626
1739	V2	Saline	0	-1.5636	-0.7253	8.02883509727626
1740	V2	Saline	0	-0.64209	0.72356	8.02883509727626
1741	V2	Saline	0	1.2538	2.0468	8.02883509727626
1742	V2	Saline	0	-1.1283	0.45279	8.02883509727626
1743	V2	Saline	0	-0.65464	10.334	8.02883509727626
1744	V2	Saline	0	-5.6551	2.0013	8.02883509727626
1745	V2	Saline	0	8.9096	68.519	8.02883509727626
1746	V2	Saline	0	-2.2332	-0.67815	8.02883509727626
1747	V2	Saline	0	-1.8799	1.9629	8.02883509727626
1748	V2	Saline	0	-1.2486	3.9801	8.02883509727626
1749	V2	Saline	0	18.877	32.09	8.02883509727626
1750	V2	Saline	0	0.78865	2.4192	8.02883509727626
1751	V2	Saline	0	-1.1283	0.64406	8.02883509727626
1752	V2	Saline	0	0.55908	5.5415	8.02883509727626
1753	V2	Saline	0	1.0203	2.6889	8.02883509727626
1754	V2	Saline	0	-0.23373	0.61292	8.02883509727626
1755	V2	Saline	0	0.93138	0.93146	8.02883509727626
1756	V2	Saline	0	-2.252	-0.42085	8.02883509727626
1757	V2	Saline	0	-0.73663	4.0936	8.02883509727626
1758	V2	Saline	0	0.6254	3.8623	8.02883509727626
1759	V2	Saline	0	1.7519	10.714	8.02883509727626
1760	V2	Saline	0	1.8089	1.8521	8.02883509727626
1761	V2	Saline	0	-1.7569	-0.43868	8.02883509727626
1762	V2	Saline	0	0.0014175	0.30895	8.02883509727626
1763	V2	Saline	0	0.78872	24.801	8.02883509727626
1764	V2	Saline	0	3.1597	32.867	8.02883509727626
1765	V2	Saline	0	-6.1765	-4.6727	8.02883509727626
1766	V2	Saline	0	-2.058	12.58	8.02883509727626
1767	V2	Saline	0	-2.809	-0.31168	8.02883509727626
1768	V2	Saline	0	-5.9356	10.874	8.02883509727626
1769	V2	Saline	0	9.6164	9.8479	8.02883509727626
1770	V2	Saline	0	-0.51928	0.73277	8.02883509727626
1771	V2	Saline	0	-1.9275	-1.1898	8.02883509727626
1772	V2	Saline	0	-0.54598	6.9781	8.02883509727626
1773	V2	Saline	0	1.2523	8.0803	8.02883509727626
1774	V2	Saline	0	6.1973	6.1973	8.02883509727626
1775	V2	Saline	0	10.06	10.564	8.02883509727626
1776	V2	Saline	0	-1.02	-0.51527	8.02883509727626
1777	V2	Saline	0	-1.2486	0.26052	8.02883509727626
1778	V2	Saline	0	-0.39255	2.4416	8.02883509727626
1779	V2	Saline	0	1.0787	7.7745	8.02883509727626
1780	V2	Saline	0	1.1406	4.1998	8.02883509727626
1781	V2	Saline	0	1.3063	3.259	8.02883509727626
1782	V2	Saline	0	-0.60971	0.1967	8.02883509727626
1783	V2	Saline	0	0.87171	0.94856	8.02883509727626
1784	V2	Saline	0	-0.30708	3.0649	8.02883509727626
1785	V2	Saline	0	2.5066	31.969	8.02883509727626
1786	V2	Saline	0	-2.6775	-2.1175	8.02883509727626
1787	V2	Saline	0	-0.35753	0.84432	8.02883509727626
1788	V2	Saline	0	0.25314	15.804	8.02883509727626
1789	V2	Saline	0	-4.0529	21.581	8.02883509727626
1790	V2	Saline	0	-2.8242	-2.8242	8.02883509727626
1791	V2	Saline	0	-2.5322	-0.80987	8.02883509727626
1792	V2	Saline	0	-4.2898	0.045189	8.02883509727626
1793	V2	Saline	0	-0.2544	54.591	8.02883509727626
1794	V2	Saline	0	-0.094614	11.034	8.02883509727626
1795	V2	Saline	0	0.7969	16.948	8.02883509727626
1796	V2	Saline	0	12.238	12.238	8.02883509727626
1797	V2	Saline	0	0.21152	0.28949	8.02883509727626
1798	V2	Saline	0	-1.1099	-1.0679	8.02883509727626
1799	V2	Saline	0	-1.5157	12.8	8.02883509727626
1800	V2	Saline	0	13.494	13.494	8.02883509727626
1801	V2	Saline	0	-1.8654	-1.6895	8.02883509727626
1802	V2	Saline	0	-7.3764	-0.97423	8.02883509727626
1803	V2	Saline	0	0.26751	7.5709	8.02883509727626
1804	V2	Saline	0	-1.1091	0.21282	8.02883509727626
1805	V2	Saline	0	4.8891	5.1011	8.02883509727626
1806	V2	Saline	0	-0.89233	1.5238	8.02883509727626
1807	V2	Saline	0	-0.42413	0.34356	8.02883509727626
1808	V2	Saline	0	-1.9109	2.9051	8.02883509727626
1809	V2	Saline	0	-2.3937	-0.8477	8.02883509727626
1810	V2	Saline	0	-0.3359	15.381	8.02883509727626
1811	V2	Saline	0	-1.8152	1.1163	8.02883509727626
1812	V2	Saline	0	-0.051411	27.086	8.02883509727626
1813	V2	Saline	0	-0.40829	1.8298	8.02883509727626
1814	V2	Saline	0	15.699	74.972	8.02883509727626
1815	V2	Saline	0	-0.38531	4.2077	8.02883509727626
1816	V2	Saline	0	6.3247	12.071	8.02883509727626
1817	V2	Saline	0	0.42818	0.42818	8.02883509727626
1818	V2	Saline	0	7.6306	54.655	8.02883509727626
1819	V2	Saline	0	-2.6256	2.9171	8.02883509727626
1820	V2	Saline	0	-1.5033	8.2502	8.02883509727626
1821	V2	Saline	0	5.7857	22.728	8.02883509727626
1822	V2	Saline	0	25.298	52.813	8.02883509727626
1823	V2	Saline	0	5.8077	34.919	8.02883509727626
1824	V2	Saline	0	5.1875	5.7473	8.02883509727626
1825	V2	Saline	0	-1.2664	-0.53025	8.02883509727626
1826	V2	Saline	0	-0.75856	1.501	8.02883509727626
1827	V2	Saline	0	-1.4082	1.2208	8.02883509727626
1828	V2	Saline	0	1.6462	2.8853	8.02883509727626
1829	V2	Saline	0	-1.3202	3.2063	8.02883509727626
1830	V2	Saline	0	2.691	4.9929	8.02883509727626
1831	V2	Saline	0	1.0235	21.035	8.02883509727626
1832	V2	Saline	0	-0.8881	-0.13044	8.02883509727626
1833	V2	Saline	0	0.71975	2.2668	8.02883509727626
1834	V2	Saline	0	-0.28244	4.291	8.02883509727626
1835	V2	Saline	0	-0.1275	2.9871	8.02883509727626
1836	V2	Saline	0	1.1398	5.2075	8.02883509727626
1837	V2	Saline	0	2.4648	4.7958	8.02883509727626
1838	V2	Saline	0	-1.697	14.671	8.02883509727626
1839	V2	Saline	0	-2.1832	-1.3591	8.02883509727626
1840	V2	Saline	0	-2.6839	15.242	8.02883509727626
1841	V2	Saline	0	-11.733	-11.733	8.02883509727626
1842	V2	Saline	0	-2.315	-1.197	8.02883509727626
1843	V2	Saline	0	-0.95626	0.95219	8.02883509727626
1844	V2	Saline	0	-6.7841	20.393	8.02883509727626
1845	V2	Saline	0	-0.83358	4.628	8.02883509727626
1846	V2	Saline	0	3.8633	3.8633	8.02883509727626
1847	V2	Saline	0	1.4575	4.0251	8.02883509727626
1848	V2	Saline	0	-2.4201	7.4537	8.02883509727626
1849	V2	Saline	0	-5.2978	-5.0824	8.02883509727626
1850	V2	Saline	0	-2.186	-1.5217	8.02883509727626
1851	V2	Saline	0	0.26305	2.289	8.02883509727626
1852	V2	Saline	0	-3.1994	5.0069	8.02883509727626
1853	V2	Saline	0	-0.88442	14.994	8.02883509727626
1854	V2	Saline	0	2.0683	37.243	8.02883509727626
1855	V2	Saline	0	-6.5205	-3.0031	8.02883509727626
1856	V2	Saline	0	-1.1605	0.60636	8.02883509727626
1857	V2	Saline	0	3.3918	5.1328	8.02883509727626
1858	V2	Saline	0	-0.41984	0.60958	8.02883509727626
1859	V2	Saline	0	-2.1143	5.4263	8.02883509727626
1860	V2	Saline	0	2.0103	5.1078	8.02883509727626
1861	V2	Saline	0	0.52746	5.8572	8.02883509727626
1862	V2	Saline	0	0.17203	0.17203	8.02883509727626
1863	V2	Saline	0	0.54479	2.2143	8.02883509727626
1864	V2	Saline	0	-0.66971	2.2146	8.02883509727626
1865	V2	Saline	0	2.7897	11.35	8.02883509727626
1866	V2	Saline	0	2.6941	13.61	8.02883509727626
1867	V2	Saline	0	-2.0631	-1.6146	8.02883509727626
1868	V3	Saline	0	-0.029683	28.113	8.02883509727626
1869	V3	Saline	0	0.59449	11.217	8.02883509727626
1870	V3	Saline	0	2.2284	12.336	8.02883509727626
1871	V3	Saline	0	3.4742	3.508	8.02883509727626
1872	V3	Saline	0	11.426	53.492	8.02883509727626
1873	V3	Saline	0	20.276	28.659	8.02883509727626
1874	V3	Saline	0	-1.5881	9.6315	8.02883509727626
1875	V3	Saline	0	13.315	43.63	8.02883509727626
1876	V3	Saline	0	-2.3506	0.48267	8.02883509727626
1877	V3	Saline	0	8.3334	12.018	8.02883509727626
1878	V3	Saline	0	-3.733	5.0713	8.02883509727626
1879	V3	Saline	0	-1.0756	4.8865	8.02883509727626
1880	V3	Saline	0	3.4938	7.4208	8.02883509727626
1881	V3	Saline	0	-1.4809	2.0258	8.02883509727626
1882	V3	Saline	0	-4.6189	20.334	8.02883509727626
1883	V3	Saline	0	-0.78021	20.691	8.02883509727626
1884	V3	Saline	0	-0.12818	-0.02722	8.02883509727626
1885	V3	Saline	0	-4.2903	1.0914	8.02883509727626
1886	V3	Saline	0	-3.3368	5.3704	8.02883509727626
1887	V3	Saline	0	-1.6098	-1.0982	8.02883509727626
1888	V3	Saline	0	-1.5591	10.036	8.02883509727626
1889	V3	Saline	0	-0.44608	22.268	8.02883509727626
1890	V3	Saline	0	-0.75603	16.831	8.02883509727626
1891	V3	Saline	0	-0.60664	20.487	8.02883509727626
1892	V3	Saline	0	4.1058	20.21	8.02883509727626
1893	V3	Saline	0	-2.3041	4.3369	8.02883509727626
1894	V3	Saline	0	-2.7972	22.337	8.02883509727626
1895	V3	Saline	0	2.3445	5.945	8.02883509727626
1896	V3	Saline	0	-3.5401	1.7238	8.02883509727626
1897	V3	Saline	0	-2.7041	-2.6303	8.02883509727626
1898	V3	Saline	0	4.8273	6.1727	8.02883509727626
1899	V3	Saline	0	-1.3274	-1.0525	8.02883509727626
1900	V3	Saline	0	-3.9687	-1.7958	8.02883509727626
1901	V3	Saline	0	-1.9699	3.4626	8.02883509727626
1902	V3	Saline	0	0.85181	5.0714	8.02883509727626
1903	V3	Saline	0	-0.87146	31.374	8.02883509727626
1904	V3	Saline	0	-6.8512	-4.4327	8.02883509727626
1905	V3	Saline	0	0.7576	21.804	8.02883509727626
1906	V3	Saline	0	48.676	73.86	8.02883509727626
1907	V3	Saline	0	-0.6295	0.56959	8.02883509727626
1908	V3	Saline	0	-3.5093	61.465	8.02883509727626
1909	V3	Saline	0	-2.9229	13.078	8.02883509727626
1910	V3	Saline	0	-0.33575	0.049004	8.02883509727626
1911	V3	Saline	0	-6.2692	0.041696	8.02883509727626
1912	V3	Saline	0	-0.33534	2.2055	8.02883509727626
1913	V3	Saline	0	2.1697	21.153	8.02883509727626
1914	V3	Saline	0	-0.71293	36.261	8.02883509727626
1915	V3	Saline	0	-3.8408	28.939	8.02883509727626
1916	V3	Saline	0	-7.2713	-1.1995	8.02883509727626
1917	V3	Saline	0	-0.32807	11.896	8.02883509727626
1918	V3	Saline	0	-2.1195	35.096	8.02883509727626
1919	V3	Saline	0	-3.6277	0.56813	8.02883509727626
1920	V3	Saline	0	-5.2135	-0.35032	8.02883509727626
1921	V3	Saline	0	0.35168	7.8621	8.02883509727626
1922	V3	Saline	0	-3.433	4.0295	8.02883509727626
1923	V3	Saline	0	12.787	13.342	8.02883509727626
1924	V3	Saline	0	-3.0979	-1.4045	8.02883509727626
1925	V3	Saline	0	-2.9963	1.0138	8.02883509727626
1926	V3	Saline	0	0.98631	6.777	8.02883509727626
1927	V3	Saline	0	-3.3002	-0.3081	8.02883509727626
1928	V3	Saline	0	0.36986	10.97	8.02883509727626
1929	V3	Saline	0	10.513	60.314	8.02883509727626
1930	V3	Saline	0	3.238	24.785	8.02883509727626
1931	V3	Saline	0	-0.044749	1.9294	8.02883509727626
1932	V3	Saline	0	-0.085096	2.9754	8.02883509727626
1933	V3	Saline	0	4.6342	6.241	8.02883509727626
1934	V3	Saline	0	1.0328	14.884	8.02883509727626
1935	V3	Saline	0	-4.3673	36.016	8.02883509727626
1936	V3	Saline	0	-2.1213	2.9007	8.02883509727626
1937	V3	Saline	0	4.24	8.0521	8.02883509727626
1938	V3	Saline	0	0.095586	0.095586	8.02883509727626
1939	V3	Saline	0	-2.9963	-2.6154	8.02883509727626
1940	V3	Saline	0	-1.2532	8.0203	8.02883509727626
1941	V3	Saline	0	0.57115	15.613	8.02883509727626
1942	V3	Saline	0	12.509	12.509	8.02883509727626
1943	V3	Saline	0	-0.75324	0.96834	8.02883509727626
1944	V3	Saline	0	-0.00089083	8.3347	8.02883509727626
1945	V3	Saline	0	-1.9155	1.9134	8.02883509727626
1946	V3	Saline	0	1.8671	8.1185	8.02883509727626
1947	V3	Saline	0	1.9314	3.5666	8.02883509727626
1948	V3	Saline	0	0.36799	0.79395	8.02883509727626
1949	V3	Saline	0	-7.6873	-2.3596	8.02883509727626
1950	V3	Saline	0	0.041916	4.3209	8.02883509727626
1951	V3	Saline	0	-3.041	-0.8542	8.02883509727626
1952	V3	Saline	0	1.6954	4.0951	8.02883509727626
1953	V3	Saline	0	-0.96574	2.0972	8.02883509727626
1954	V3	Saline	0	0.58405	4.0363	8.02883509727626
1955	V3	Saline	0	2.1767	4.7618	8.02883509727626
1956	V3	Saline	0	-3.9852	-1.7783	8.02883509727626
1957	V3	Saline	0	-0.86673	-0.57966	8.02883509727626
1958	V3	Saline	0	4.5287	10.808	8.02883509727626
1959	V3	Saline	0	-2.4677	32.234	8.02883509727626
1960	V3	Saline	0	29.937	43.11	8.02883509727626
1961	V3	Saline	0	-0.91513	117.85	8.02883509727626
1962	V3	Saline	0	-3.0472	16.267	8.02883509727626
1963	V3	Saline	0	5.8092	156.18	8.02883509727626
1964	V3	Saline	0	-2.3859	-2.3054	8.02883509727626
1965	V3	Saline	0	-1.737	2.433	8.02883509727626
1966	V3	Saline	0	1.6949	3.8045	8.02883509727626
1967	V3	Saline	0	-1.3288	0.21683	8.02883509727626
1968	V3	Saline	0	1.3208	5.5266	8.02883509727626
1969	V3	Saline	0	0.92995	13.955	8.02883509727626
1970	V3	Saline	0	2.731	3.0784	8.02883509727626
1971	V3	Saline	0	-3.7277	30.774	8.02883509727626
1972	V3	Saline	0	-1.4588	-1.4588	8.02883509727626
1973	V3	Saline	0	2.962	5.2332	8.02883509727626
1974	V3	Saline	0	1.9127	1.9128	8.02883509727626
1975	V3	Saline	0	1.0414	1.8082	8.02883509727626
1976	V3	Saline	0	-9.5435	-2.0875	8.02883509727626
1977	V3	Saline	0	2.0721	25.452	8.02883509727626
1978	V3	Saline	0	-1.0266	25.385	8.02883509727626
1979	V3	Saline	0	-4.8881	-4.8471	8.02883509727626
1980	V3	Saline	0	-3.2577	4.7796	8.02883509727626
1981	V3	Saline	0	-1.2701	23.49	8.02883509727626
1982	V3	Saline	0	44.033	44.033	8.02883509727626
1983	V3	Saline	0	-1.0781	31.052	8.02883509727626
1984	V3	Saline	0	14.677	56.832	8.02883509727626
1985	V3	Saline	0	-5.7205	-5.6875	8.02883509727626
1986	V3	Saline	0	-4.3697	-3.9939	8.02883509727626
1987	V3	Saline	0	-4.2613	-0.90836	8.02883509727626
1988	V3	Saline	0	-2.3802	0.81393	8.02883509727626
1989	V3	Saline	0	0.25513	7.6188	8.02883509727626
1990	V3	Saline	0	-0.39821	5.5538	8.02883509727626
1991	V3	Saline	0	6.7212	11.78	8.02883509727626
1992	V3	Saline	0	0.39706	15.819	8.02883509727626
1993	V3	Saline	0	-4.9279	-4.3895	8.02883509727626
1994	V3	Saline	0	-1.4182	0.37116	8.02883509727626
1995	V3	Saline	0	6.3544	6.7398	8.02883509727626
1996	V3	Saline	0	0.19981	2.8646	8.02883509727626
1997	V3	Saline	0	-1.6014	3.3767	8.02883509727626
1998	V3	Saline	0	3.0849	4.5402	8.02883509727626
1999	V3	Saline	0	-1.2913	-0.3323	8.02883509727626
[truncated: 778 more rows]
