# Supplementary material for: Delineation of an insula-BNST circuit engaged by struggling behavior that regulates avoidance in mice
Source: Nat Commun. 2021 Jun 11;12:3561. doi: 10.1038/s41467-021-23674-z (PMC8196075; doi:10.1038/s41467-021-23674-z)
Supplement: Supplementary file 16 — Source Data [file 41467_2021_23674_MOESM16_ESM.zip › Source_Data_Nat_Comm/Fig_4f_GluSnfR.csv]

AniNum	Time	n	mean	median	sd	sem	CI_lower	CI_upper
1	-5	409	0.46240260806846	0.33198	1.42296079303423	0.0704470566487491	0.323918110411414	0.600887105725506
1	-4.95	409	0.429618192176039	0.3697	1.30863363874249	0.0647870191028751	0.302260170109997	0.556976214242081
1	-4.9	409	0.396056308106846	0.30678	1.21231275815976	0.0600184249405582	0.27807236635748	0.514040249856212
1	-4.85	409	0.38480656405868	0.32809	1.15915707878065	0.0573868266739339	0.271995805992568	0.497617322124791
1	-4.8	409	0.371586992713936	0.43553	1.06586110682123	0.0527679878036717	0.267855926705029	0.475318058722843
1	-4.75	409	0.358843574572127	0.47367	0.994618798118232	0.049240967957759	0.262045907839545	0.455641241304709
1	-4.7	409	0.330533965770171	0.47281	0.97058303527956	0.048051020381845	0.236075492470614	0.424992439069729
1	-4.65	409	0.283763816136919	0.32793	0.968868835272636	0.0479661548355937	0.189472171135095	0.378055461138744
1	-4.6	409	0.232284427872861	0.2983	0.964276780945502	0.0477388142701323	0.138439687901603	0.326129167844118
1	-4.55	409	0.196763421491443	0.19868	0.945001825563453	0.0467845617845063	0.104794546636436	0.288732296346449
1	-4.5	409	0.165372651100244	0.17612	0.91105925942369	0.0451041543612258	0.076707113374459	0.25403818882603
1	-4.45	409	0.125243512224939	0.12267	0.912337293084626	0.0451674264556866	0.0364535945089317	0.214033429940946
1	-4.4	409	0.0544211652811736	0.085363	0.889257058825539	0.0440247845935385	-0.0321225523548151	0.140964882917162
1	-4.35	409	0.0112196261613692	0.0077138	0.846788461102114	0.0419222757090629	-0.0711909892481085	0.0936302415708469
1	-4.3	409	0.0205809344743276	-0.030662	0.832055637913527	0.0411928922749984	-0.0603958623588905	0.101557731307546
1	-4.25	409	0.0100594630806846	-0.049044	0.850921260244185	0.0421268797548698	-0.0727533620143367	0.0928722881757059
1	-4.2	409	-0.0524497359413203	-0.16604	0.836191395858835	0.0413976428033931	-0.133829030414875	0.0289295585322339
1	-4.15	409	-0.121520034474328	-0.27555	0.812480496010679	0.0402237783420722	-0.200591751627029	-0.0424483173216261
1	-4.1	409	-0.141315500488998	-0.25798	0.836455384852563	0.0414107122060687	-0.222720486733796	-0.0599105142441996
1	-4.05	409	-0.146676608312958	-0.27919	0.839962515947569	0.0415843410678996	-0.228422913370114	-0.0649303032558032
1	-4	409	-0.174784838875306	-0.33808	0.856864650355655	0.042421121410661	-0.258176082854386	-0.0913935948962251
1	-3.95	409	-0.199268762665037	-0.35726	0.863151871774263	0.0427323852526502	-0.28327188766296	-0.115265637667114
1	-3.9	409	-0.199517323716381	-0.35035	0.850648606829402	0.0421133813994332	-0.282303613806808	-0.116731033625954
1	-3.85	409	-0.199254774168704	-0.37151	0.84201072688056	0.0416857426190395	-0.281200413925409	-0.117309134411999
1	-3.8	409	-0.198017465770171	-0.33615	0.801068889607921	0.0396588196400168	-0.275978589723199	-0.120056341817143
1	-3.75	409	-0.182896595599022	-0.3442	0.774994310672858	0.0383679356266816	-0.258320105737869	-0.107473085460175
1	-3.7	409	-0.166083081418093	-0.32072	0.79876483582051	0.0395447519801923	-0.243819971693787	-0.0883461911423991
1	-3.65	409	-0.156326166259169	-0.34204	0.843571318387986	0.0417630034113729	-0.238423684923579	-0.0742286475947581
1	-3.6	409	-0.152069964303178	-0.35894	0.868509722583582	0.0429976383933743	-0.236594522696513	-0.0675454059098437
1	-3.55	409	-0.155271215403423	-0.30883	0.856986525812632	0.0424271551448747	-0.238674320469273	-0.0718681103375727
1	-3.5	409	-0.150558760391198	-0.25503	0.879371319912772	0.0435353675887893	-0.236140384346177	-0.0649771364362193
1	-3.45	409	-0.152645764303178	-0.36464	0.936282691855006	0.0463529003435911	-0.243766081097043	-0.0615254475093142
1	-3.4	409	-0.157692728606357	-0.37527	0.999245516314408	0.0494700246404585	-0.254940673904824	-0.0604447833078897
1	-3.35	409	-0.153063555745721	-0.34436	1.00534911428076	0.0497721977669435	-0.2509055115766	-0.0552215999148426
1	-3.3	409	-0.139717071393643	-0.38237	1.0197513830746	0.0504852163199189	-0.238960675793337	-0.0404734669939493
1	-3.25	409	-0.134611775061125	-0.38376	1.08559135080859	0.0537447804339926	-0.24026301549832	-0.0289605346239295
1	-3.2	409	-0.132953431295844	-0.46535	1.14327651574984	0.0566006216506321	-0.244218671168764	-0.0216881914229229
1	-3.15	409	-0.129783785892421	-0.48325	1.17885119360307	0.05836183064406	-0.244511202246894	-0.0150563695379467
1	-3.1	409	-0.0989466894865526	-0.42838	1.21106089903586	0.0599564486787738	-0.21680879858757	0.0189154196144652
1	-3.05	409	-0.0806652567237164	-0.29629	1.27395738762095	0.0630702888604932	-0.204648538430991	0.0433180249835581
1	-3	409	-0.0805904147188264	-0.41871	1.42258072082432	0.0704282402705092	-0.219037923226684	0.0578570937890309
1	-2.95	409	-0.0881831437408313	-0.36472	1.63821220958651	0.0811035897098237	-0.247616204729442	0.071249917247779
1	-2.9	409	-0.0915386031784841	-0.38723	1.78530506387296	0.0883857711228813	-0.265286942658615	0.0822097363016465
1	-2.85	409	-0.0502829973105135	-0.42451	1.99836928679042	0.0989340219637791	-0.244767039435336	0.144201044814309
1	-2.8	409	0.0752321520782396	-0.38299	2.38807523761819	0.118227341448554	-0.157178608125207	0.307642912281687
1	-2.75	409	0.196405716381418	-0.29191	2.81681756749853	0.13945324967361	-0.0777308358947573	0.470542268657594
1	-2.7	409	0.256113688997555	-0.24683	3.08200447223846	0.152581957781502	-0.0438312168663728	0.556058594861483
1	-2.65	409	0.301032068459658	-0.32716	3.27239915016215	0.162007898908601	-0.0174423088119926	0.619506445731308
1	-2.6	409	0.383564195599022	-0.28044	3.40059635416064	0.16835460623638	0.0526134904596776	0.714514900738366
1	-2.55	409	0.465213501222494	-0.25354	3.47199663821875	0.171889447027778	0.127314022428414	0.803112980016573
1	-2.5	409	0.515633646210269	-0.23133	3.48813720876161	0.172688524341041	0.176163344935017	0.855103947485521
1	-2.45	409	0.561020358924205	-0.20506	3.54075762430197	0.175293623098926	0.216428966577235	0.905611751271175
1	-2.4	409	0.623944975378973	-0.2353	3.66000483962718	0.18119723996198	0.26774828034752	0.980141670410426
1	-2.35	409	0.621653738288509	-0.26173	3.72966409096068	0.184645886789652	0.258677709296972	0.984629767280045
1	-2.3	409	0.561937404400978	-0.27846	3.6979080443795	0.183073728214802	0.202051917453816	0.92182289134814
1	-2.25	409	0.540844706845966	-0.27239	3.63334687300274	0.179877473954282	0.187242401719433	0.894447011972499
1	-2.2	409	0.58885671393643	-0.28644	3.6149690443821	0.178967635861583	0.237042964318254	0.940670463554607
1	-2.15	409	0.616054998777506	-0.28303	3.56390111037631	0.176439396392547	0.269211250597032	0.96289874695798
1	-2.1	409	0.582547557457213	-0.24854	3.39806509890305	0.168229290427682	0.251843197554157	0.913251917360269
1	-2.05	409	0.547898515892421	-0.27501	3.31852041728495	0.164291241874631	0.224935553594343	0.870861478190498
1	-2	409	0.517343983765281	-0.27335	3.2795742068492	0.162363117146071	0.198171320127745	0.836516647402818
1	-1.95	409	0.464363439853301	-0.30247	3.15382367347716	0.156137538063754	0.157428990739581	0.771297888967021
1	-1.9	409	0.423656017359413	-0.35563	3.04856536802087	0.150926475437482	0.126965451019345	0.720346583699481
1	-1.85	409	0.393241232762836	-0.37287	2.97996229562329	0.147530117258727	0.103227211599006	0.683255253926666
1	-1.8	409	0.350294805623472	-0.27515	2.8831571257222	0.142737547202476	0.0697019964775585	0.630887614769385
1	-1.75	409	0.287545109290954	-0.33293	2.77707738585432	0.137485817512987	0.0172761260432002	0.557814092538707
1	-1.7	409	0.225666953545232	-0.36412	2.72042865336849	0.134681287348808	-0.0390888972960547	0.490422804386519
1	-1.65	409	0.187549825672372	-0.39996	2.73973188509227	0.135636939721948	-0.0790846421775569	0.4541842935223
1	-1.6	409	0.169999573838631	-0.3884	2.75766570067958	0.136524795893947	-0.0983802375617597	0.438379385239021
1	-1.55	409	0.155687302444988	-0.45916	2.73782434429346	0.135542502380195	-0.110761520915946	0.422136125805922
1	-1.5	409	0.139068022982885	-0.42088	2.73269393715	0.135288509378816	-0.126881502112406	0.405017548078176
1	-1.45	409	0.13183511809291	-0.44574	2.76545557778014	0.136910452277507	-0.137302814839967	0.400973051025786
1	-1.4	409	0.106319195110024	-0.38957	2.77649960989631	0.137457213340726	-0.16389355818839	0.376531948408439
1	-1.35	409	0.0499646237163814	-0.50005	2.73407922128889	0.135357091163139	-0.216119719132868	0.316048966565631
1	-1.3	409	0.0142584222493887	-0.43356	2.7043365345001	0.133884608750866	-0.248931321494193	0.277448165992971
1	-1.25	409	0.0133471617359413	-0.48453	2.73691677508976	0.135497571009338	-0.25301333574428	0.279707659216162
1	-1.2	409	-0.00180393349633252	-0.50938	2.78491711330959	0.137873941856859	-0.27283588978152	0.269228022788855
1	-1.15	409	0.0039903760391198	-0.5441	2.82586617007022	0.139901222253797	-0.271026798660227	0.279007550738466
1	-1.1	409	0.0287251295843521	-0.53203	2.84601606782436	0.140898790841421	-0.248253060823918	0.305703319992622
1	-1.05	409	0.0175438386308068	-0.54669	2.87346048352023	0.142257491879906	-0.262105279985562	0.297192957247176
1	-1	409	-0.0126223643031785	-0.55345	2.89839638634261	0.14349200302548	-0.294698279211397	0.26945355060504
1	-0.95	409	0.0113640880195599	-0.49174	2.95429909412901	0.146259599463503	-0.276152355147318	0.298880531186438
1	-0.9	409	0.0489174523227384	-0.45963	3.00773642813028	0.148905141711732	-0.243799585541846	0.341634490187323
1	-0.85	409	0.0603400750366748	-0.44884	3.03062477189797	0.150038283578951	-0.2346044878619	0.35528463793525
1	-0.8	409	0.0446639706601467	-0.51149	3.01997358238521	0.149510971122659	-0.249244003854303	0.338571945174597
1	-0.75	409	0.0281494334963325	-0.52742	3.0245189191392	0.149735998823607	-0.266200899430338	0.322499766423003
1	-0.7	409	0.0283204995110024	-0.57693	3.05717543223397	0.151352737133756	-0.269208010097203	0.325849009119208
1	-0.649999999999999	409	0.0415233569682152	-0.54627	3.08951387516544	0.15295372862437	-0.259152374296622	0.342199088233053
1	-0.6	409	0.0410841501222494	-0.53898	3.1043600471304	0.153688723659056	-0.261036430977356	0.343204731221855
1	-0.55	409	0.0287746809290953	-0.57901	3.12980085218674	0.15494823118995	-0.275821834240841	0.333371196099032
1	-0.5	409	0.0298348017114914	-0.59577	3.13390912289193	0.155151620897181	-0.275161536002841	0.334831139425824
1	-0.45	409	0.0310547495599022	-0.56753	3.10748120257551	0.153843243878817	-0.271369586671989	0.333479085791793
1	-0.399999999999999	409	0.047085706601467	-0.57709	3.09001401708516	0.152978489339018	-0.253638699161535	0.347810112364469
1	-0.35	409	0.0751381188264059	-0.52763	3.1025622577816	0.153599719823731	-0.226807498945974	0.377083736598786
1	-0.3	409	0.0791537266503668	-0.54079	3.08602141050594	0.152780825859293	-0.221182113159749	0.379489566460483
1	-0.25	409	0.0815243246943765	-0.51889	3.07741848646436	0.152354917654184	-0.217974266738896	0.381022916127649
1	-0.2	409	0.117925341075795	-0.55089	3.10311570647215	0.153627119616786	-0.18407413908286	0.41992482123445
1	-0.149999999999999	409	0.154684058679707	-0.50893	3.14263210117759	0.155583472673031	-0.1511612112553	0.460529328614713
1	-0.0999999999999996	409	0.18501364792176	-0.47765	3.15728686578625	0.156308991631539	-0.122257843821358	0.492285139664878
1	-0.0499999999999998	409	0.254195671882641	-0.40676	3.18103161798688	0.157484532034041	-0.0553866917387414	0.563778035504023
1	0	409	0.350354892420538	-0.40468	3.22554848274523	0.159688445247116	0.0364400864131774	0.664269698427898
1	0.0499999999999998	409	0.503641099968215	-0.31801	3.34033117637348	0.165371035350729	0.178555484656309	0.828726715280122
1	0.100000000000001	409	0.814955118581907	-0.16622	3.66479771629727	0.181434522714914	0.458291974213804	1.17161826295001
1	0.15	409	1.28215794694377	0.13446	4.26085237792951	0.210943625649661	0.867485944709475	1.69682994917806
1	0.2	409	1.87362901075795	0.49405	4.92037228391601	0.243594726372498	1.39477162595903	2.35248639555686
1	0.25	409	2.56219431344743	0.98555	5.77295096699074	0.285803660784535	2.00036280088851	3.12402582600636
1	0.3	409	3.30452719682152	1.2742	6.79427531067857	0.336366750258773	2.64329899717683	3.9657553964662
1	0.350000000000001	409	4.12033398655257	1.9368	7.41152882937661	0.366925353005402	3.39903382717267	4.84163414593246
1	0.4	409	4.99188772616137	2.6306	7.58205457072586	0.375367635195964	4.25399176755499	5.72978368476774
1	0.45	409	5.66076896821516	2.9736	7.74169269222314	0.383270899884261	4.90733680849159	6.41420112793873
1	0.5	409	6.04538312958435	3.4207	7.93462485056008	0.392822465011186	5.27317454737608	6.81759171179263
1	0.55	409	6.34218799511002	3.5246	8.08940354889913	0.400485152404463	5.55491613751678	7.12945985270327
1	0.600000000000001	409	6.52982615647922	3.6472	8.31928890752704	0.41186617355505	5.72018154022379	7.33947077273465
1	0.65	409	6.53115644987775	3.4694	8.50765889579572	0.421191877607789	5.70317940779109	7.35913349196441
1	0.7	409	6.44941339608802	3.4068	8.5633819719135	0.423950580953045	5.61601330774327	7.28281348443277
1	0.75	409	6.34165514669927	3.3256	8.46393321598359	0.419027133886241	5.51793354779357	7.16537674560496
1	0.8	409	6.22290290709046	3.1516	8.44898489192134	0.418287081569148	5.40063609960187	7.04516971457906
1	0.850000000000001	409	6.11889755354523	2.9256	8.58684652036682	0.42511224920295	5.28321386313554	6.95458124395493
1	0.9	409	5.99311501246944	2.7495	8.68862486993885	0.430151028340799	5.14752611336963	6.83870391156924
1	0.95	409	5.84487141198044	2.7394	8.69567432784053	0.430500028511832	4.99859644996095	6.69114637399993
1	1	409	5.68953599511002	2.6513	8.59940070153927	0.42573377378505	4.85263051455567	6.52644147566438
1	1.05	409	5.54651125427873	2.6515	8.54181697858373	0.422882954695056	4.7152099006868	6.37781260787065
1	1.1	409	5.47730542298289	2.6372	8.65614243157224	0.428542908013869	4.63487775937312	6.31973308659265
1	1.15	409	5.39457449633252	2.4254	8.76008764657017	0.433688962975589	4.54203074171497	6.24711825095007
1	1.2	409	5.2507230007335	2.2605	8.69233927904859	0.43033491899348	4.40477261024041	6.09667339122658
1	1.25	409	5.0837817591687	2.1727	8.64263276681241	0.42787407994545	4.2426688746779	5.92489464365951
1	1.3	409	4.93279247628362	1.9779	8.70136643079822	0.430781829599728	4.08596355099081	5.77962140157642
1	1.35	409	4.79336138606357	1.752	8.72250562696179	0.431828375756821	3.94447516518264	5.6422476069445
1	1.4	409	4.64763128361858	1.5646	8.69719953934142	0.430575537732839	3.80120788592219	5.49405468131498
1	1.45	409	4.56574813520782	1.3525	8.81066943016822	0.436193134413038	3.70828169197759	5.42321457843806
1	1.5	409	4.56782697594132	1.1277	9.00545113674731	0.445836265822343	3.6914041096526	5.44424984223004
1	1.55	409	4.51312434987775	1.1345	8.97144048534417	0.44415248767625	3.64001144686955	5.38623725288595
1	1.6	409	4.38758063594132	0.89645	8.81732322876169	0.436522546529477	3.52946663589839	5.24569463598425
1	1.65	409	4.30903753374083	1.0081	8.83914906489271	0.437603086430404	3.4487994133656	5.16927565411606
1	1.7	409	4.26138674572127	0.88882	8.89059767812323	0.440150172329392	3.39614157568363	5.12663191575891
1	1.75	409	4.16094975794621	0.81854	8.79160608441406	0.435249358165068	3.30533858569276	5.01656093019966
1	1.8	409	4.06443222493888	0.78267	8.65586010770659	0.428528930899775	3.22203203747526	4.90683241240249
1	1.85	409	4.03743964792176	0.86549	8.67057545693589	0.429257449243946	3.19360734247159	4.88127195337193
1	1.9	409	4.0001849608802	0.81526	8.63729761449227	0.427609950547391	3.15959130073668	4.84077862102371
1	1.95	409	3.91118856259169	0.73109	8.50927447502749	0.42127186069813	3.08305429011651	4.73932283506687
1	2	409	3.84903452982885	0.73225	8.38905410422626	0.415320065459901	3.03260026886492	4.66546879079278
1	2.05	409	3.82768397310513	0.66692	8.34987683434752	0.413380501584353	3.01506249782391	4.64030544838636
1	2.1	409	3.84238231784841	0.65022	8.36478061482956	0.41411834866562	3.02831038619245	4.65645424950437
1	2.15	409	3.86146276772616	0.81533	8.45609590873966	0.418639129360684	3.03850390631961	4.68442162913271
1	2.2	409	3.82924359022005	0.84726	8.49117990559983	0.420376046025129	3.00287030607974	4.65561687436036
1	2.25	409	3.75011799511002	0.63681	8.49019100533658	0.420327088166834	2.92384095210078	4.57639503811926
1	2.3	409	3.69419883129584	0.65856	8.48533620835037	0.420086739901457	2.86839426379341	4.52000339879827
1	2.35	409	3.70681875599022	0.61499	8.39262946409538	0.415497072149384	2.89003653609598	4.52360097588446
1	2.4	409	3.7730370205379	0.65323	8.32678094569135	0.412237084714064	2.9626632688441	4.58341077223169
1	2.45	409	3.83890817701711	0.76486	8.43319732240392	0.417505480410785	3.01817783746534	4.65963851656889
1	2.5	409	3.87681581344743	0.86213	8.45684305587228	0.418676118655564	3.05378423865634	4.69984738823853
1	2.55	409	3.89026113618582	0.8097	8.36167294926525	0.413964496294476	3.07649164680843	4.70403062556321
1	2.6	409	3.87710421026895	0.89405	8.27889775908062	0.409866513735438	3.07139051602471	4.68281790451319
1	2.65	409	3.87645887530562	0.82798	8.27914697669863	0.409878851846045	3.0707209268607	4.68219682375055
1	2.7	409	3.88728171344743	0.90922	8.25603759307002	0.408734766875067	3.08379280193918	4.69077062495568
1	2.75	409	3.87188951369193	0.87634	8.18336982264521	0.405137176158081	3.07547272935149	4.66830629803238
1	2.8	409	3.81979952322738	0.80892	8.08066829511849	0.400052692901054	3.03337779252283	4.60622125393194
1	2.85	409	3.75061309242054	0.93021	7.89869538754045	0.391043691534718	2.98190121487322	4.51932496996786
1	2.9	409	3.68126526136919	0.99856	7.72215232068218	0.382303507340754	2.92973479742679	4.4327957253116
1	2.95	409	3.61242461075795	1.0487	7.61649688872355	0.377072784022955	2.87117667848553	4.35367254303036
1	3	409	3.56660631295844	0.89186	7.6181036652179	0.377152331312855	2.82520200699199	4.30801061892488
1	3.05	409	3.51632363325183	0.85497	7.57522184429268	0.375029364831481	2.77909264496113	4.25355462154254
1	3.1	409	3.51051326650367	1.0955	7.48862850545925	0.370742355747278	2.78170966081373	4.2393168721936
1	3.15	409	3.52582323789731	1.0281	7.58485695810689	0.375506374044953	2.78765454710422	4.26399192869041
1	3.2	409	3.50522367481663	1.0307	7.63135793384067	0.377808515388395	2.76252944523386	4.24791790439939
1	3.25	409	3.48394389811736	0.9909	7.58375403182639	0.375451771057618	2.74588254562385	4.22200525061087
1	3.3	409	3.44946610513447	0.98238	7.36421493070027	0.364582965979251	2.7327705993209	4.16616161094804
1	3.35	409	3.39630500684597	0.92594	7.146877720258	0.35382317073341	2.70076105668848	4.09184895700346
1	3.4	409	3.38909325892421	0.91024	7.13111434208271	0.353042767224946	2.69508342236891	4.0831030954795
1	3.45	409	3.3482271393643	0.95738	7.13036936342053	0.353005885285349	2.65428980515503	4.04216447357357
1	3.5	409	3.23682244254279	0.84757	7.04120265087713	0.348591475218342	2.55156293519618	3.9220819498894
1	3.55	409	3.12259121760391	0.93533	6.92376365204669	0.342777378411262	2.4487610348304	3.79642140037743
1	3.6	409	3.0929980391198	0.92192	6.85653949631588	0.339449286779985	2.4257102034597	3.76028587477991
1	3.65	409	3.10954407090465	0.88207	6.87314813599334	0.340271536968426	2.44063985963267	3.77844828217662
1	3.7	409	3.0924132606357	0.99585	6.91754561644209	0.34246953977746	2.41918822562263	3.76563829564876
1	3.75	409	3.03367920195599	0.89355	6.85822851365527	0.339532905598417	2.36622698880992	3.70113141510206
1	3.8	409	3.00408724229829	0.89534	6.81732378511293	0.3375078197753	2.34061593348333	3.66755855111325
1	3.85	409	2.96822845476773	0.83281	6.86072293590765	0.339656397901634	2.300533481024	3.63592342851145
1	3.9	409	2.92093399266504	0.76773	6.94573188392856	0.34386496795233	2.24496583140929	3.59690215392079
1	3.95	409	2.89916685574572	0.72978	6.99619807026714	0.346363416472658	2.21828725596125	3.58004645553019
1	4	409	2.87812391198044	0.74974	6.97167548500505	0.345149367595423	2.1996308838555	3.55661694010538
1	4.05	409	2.81593861589242	0.70746	6.87055866522959	0.340143339062709	2.14728641546971	3.48459081631513
1	4.1	409	2.74721842151589	0.82011	6.7401914341191	0.333689199384273	2.09125373897818	3.4031831040536
1	4.15	409	2.69045537652812	0.69829	6.63671834134824	0.32856651795571	2.04456083741497	3.33634991564126
1	4.2	409	2.63943793887531	0.78442	6.54882508270618	0.324215153251277	2.00209729234309	3.27677858540752
1	4.25	409	2.57587156479218	0.85269	6.40112827887753	0.316903071880455	1.95290497394996	3.19883815563439
1	4.3	409	2.53205468606357	0.88567	6.35267032994006	0.314504045926548	1.91380408932952	3.15030528279762
1	4.35	409	2.52037735207824	0.69342	6.35824431414036	0.314779999264575	1.90158428755048	3.139170416606
1	4.4	409	2.50398766454768	0.73541	6.32460334129809	0.313114522934418	1.88846858567544	3.11950674341992
1	4.45	409	2.47732476161369	0.66404	6.2975172385524	0.311773561030296	1.86444173944139	3.090207783786
1	4.5	409	2.44768515041565	0.71981	6.28886607033171	0.311345264382416	1.83564407180992	3.05972622902137
1	4.55	409	2.40368107286064	0.55708	6.29040064902171	0.311421237348386	1.7914906469503	3.01587149877097
1	4.6	409	2.33308539364303	0.46269	6.23262085982289	0.30856071153294	1.72651817613106	2.939652611155
1	4.65	409	2.25163875205379	0.58304	6.12282412558338	0.303124963201235	1.65575710343449	2.84752040067309
1	4.7	409	2.16494860146699	0.51115	5.95027241915546	0.294582380793432	1.58585992177665	2.74403728115734
1	4.75	409	2.09936446476773	0.51374	5.79455495777194	0.28687321770406	1.53543042217047	2.66329850736498
1	4.8	409	2.0702077591687	0.52556	5.80333185313552	0.28730773877302	1.50541953706674	2.63499598127067
1	4.85	409	2.04547766748166	0.46252	5.8532750170666	0.289780293825762	1.47582890810962	2.6151264268537
1	4.9	409	1.98438351344743	0.36368	5.83094032053505	0.28867456158107	1.41690839740038	2.55185862949449
1	4.95	409	1.93274529687042	0.30465	5.71929165088145	0.283147128784364	1.37613598261266	2.48935461112817
1	5	409	1.91882087163814	0.34271	5.63102563482265	0.278777309837916	1.37080172722479	2.46684001605149
1	5.05	409	1.93611995867971	0.41118	5.69049392749969	0.281721429031875	1.38231327839171	2.48992663896771
1	5.1	409	1.95848218581907	0.42156	5.72687430216449	0.283522525961221	1.40113491752985	2.51582945410829
1	5.15	409	1.95782913325183	0.39971	5.71841690204281	0.283103822263699	1.40130495075181	2.51435331575186
1	5.2	409	1.94197217114914	0.34605	5.72295339295505	0.283328412030223	1.38500649112636	2.49893785117193
1	5.25	409	1.91928221515892	0.36073	5.80657933434501	0.287468513050042	1.35417794372788	2.48438648658997
1	5.3	409	1.90385106894866	0.45418	5.8778013191003	0.290994526710611	1.33181537619577	2.47588676170154
1	5.35	409	1.90810233422983	0.47594	5.86476895706391	0.290349328648135	1.33733496883967	2.47886969961998
1	5.4	409	1.90544831662592	0.43417	5.80476680677791	0.287378779564185	1.34052044286573	2.4703761903861
1	5.45	409	1.86616340660147	0.33173	5.68593248905644	0.281495604178524	1.31280065176419	2.41952616143874
1	5.5	409	1.83063580464548	0.35834	5.59021114714709	0.276756691603425	1.2865887821982	2.37468282709275
1	5.55	409	1.8322715505379	0.28819	5.54017406558073	0.274279486934893	1.29309420555388	2.37144889552191
1	5.6	409	1.80434654743276	0.33738	5.51527890571327	0.273046992866154	1.2675920335803	2.34110106128523
1	5.65	409	1.75890704156479	0.38726	5.53016102253906	0.273783767436621	1.22070417967436	2.29710990345522
1	5.7	409	1.75708937408313	0.39175	5.54507701919575	0.274522219308655	1.21743486692309	2.29674388124317
1	5.75	409	1.79760501466993	0.41724	5.53819237296139	0.274181378530994	1.25862053073187	2.33658949860798
1	5.8	409	1.8115919608802	0.36851	5.51718214775782	0.273141217387859	1.2746522208994	2.34853170086099
1	5.85	409	1.78399929877751	0.45691	5.48138190885736	0.271368841458595	1.25054368718901	2.31745491036601
1	5.9	409	1.75470727139364	0.4354	5.44917847924301	0.269774534123192	1.22438574178042	2.28502880100686
1	5.95	409	1.73191199828851	0.34122	5.45975803120621	0.2702982999923	1.20056085215582	2.2632631444212
1	6	409	1.69025674767726	0.31961	5.51597465477087	0.273081437577149	1.15343452257147	2.22707897278306
1	6.05	409	1.643667260978	0.33286	5.56152481860081	0.275336506717069	1.10241203140218	2.18492249055381
1	6.1	409	1.61883158630807	0.29392	5.63736029215467	0.27909092210756	1.07019594434767	2.16746722826847
1	6.15	409	1.59524314963325	0.21858	5.64141728000663	0.279291772935236	1.04621267604612	2.14427362322038
1	6.2	409	1.51110071784841	0.20483	5.45270202733379	0.269948975747424	0.980436271698269	2.04176516399855
1	6.25	409	1.4180563190709	0.15849	5.31165443547267	0.262966079421221	0.901118818174801	1.93499381996701
1	6.3	409	1.38436795100244	0.10337	5.25271719638033	0.260048251297366	0.873166303117155	1.89556959888774
1	6.35	409	1.3733368391198	0.16721	5.18418793110207	0.256655547115502	0.868804553400587	1.87786912483902
1	6.4	409	1.35354058166259	0.14677	5.28633634670183	0.261712647251755	0.839067071919462	1.86801409140572
1	6.45	409	1.35848772860636	0.1207	5.45919748468542	0.270270548804285	0.827191135630529	1.88978432158219
1	6.5	409	1.37565860122249	0.13199	5.49367791507195	0.271977584475686	0.841006325430629	1.91031087701436
1	6.55	409	1.36715533251834	0.10461	5.46358975259669	0.270487998468308	0.835431278000177	1.8988793870365
1	6.6	409	1.33764685085575	0.085346	5.41207413200067	0.267937595210404	0.810936367248783	1.86435733446271
1	6.65	409	1.32645983129584	0.10548	5.33332322638919	0.264038844425484	0.807413493923289	1.8455061686684
1	6.7	409	1.32431879217604	0.10538	5.25078481989741	0.259952584406032	0.813305205822614	1.83533237852946
1	6.75	409	1.29257426625917	0.10086	5.19635266337816	0.257257791104209	0.786858092096478	1.79829044042186
1	6.8	409	1.23161004376528	0.079804	5.13298703796092	0.254120725188406	0.73206069924933	1.73115938828123
1	6.85	409	1.16751286968215	0.081594	5.07780348086821	0.251388732015003	0.673334064692183	1.66169167467212
1	6.9	409	1.13291576528117	-0.016226	5.13815591968151	0.254376622965185	0.632863378100922	1.63296815246143
1	6.95	409	1.13155738679707	0.035489	5.27728592476716	0.26126458459968	0.61796467654001	1.64515009705412
1	7	409	1.14285731100244	0.015953	5.32303712795216	0.263529606670772	0.62481203084937	1.66090259115552
1	7.05	409	1.12993911075795	0.012902	5.22613544063052	0.258732258290181	0.621324435830643	1.63855378568525
1	7.1	409	1.08458533276284	-0.012688	5.16067592536387	0.255491529379895	0.582341267716671	1.586829397809
1	7.15	409	1.04834704889976	-0.042145	5.17028468259478	0.255967233748058	0.545167846410068	1.55152625138944
1	7.2	409	1.06767780684597	0.04343	5.21391313704374	0.258127164096883	0.560252623281119	1.57510299041081
1	7.25	409	1.09582328117359	0.042009	5.24370023313622	0.259601845097302	0.585499176528684	1.6061473858185
1	7.3	409	1.07418208581907	0.0056411	5.20295523855392	0.257584667283589	0.567823339977011	1.58054083166113
1	7.35	409	1.0311055591687	-0.043452	5.17275445106723	0.256089505507294	0.527685995421059	1.53452512291635
1	7.4	409	1.02413617603912	-0.069364	5.2381975055302	0.259329419486364	0.514347604398347	1.53392474767989
1	7.45	409	1.07926353447433	-0.10581	5.27580535537658	0.261191285492465	0.565814915262721	1.59271215368593
1	7.5	409	1.14950510220049	-0.016389	5.23651852709058	0.259246297667529	0.63987993104617	1.65913027335481
1	7.55	409	1.16385930391198	-0.029445	5.29958207012948	0.262368408277097	0.648096702182647	1.67962190564131
1	7.6	409	1.1652109804401	-0.063418	5.50261496247309	0.272420034251971	0.629688938927391	1.7007330219528
1	7.65	409	1.2160650007335	-0.069594	5.64267928092085	0.279354251290458	0.666911707485066	1.76521829398193
1	7.7	409	1.27152040537897	-0.11196	5.73757527101464	0.284052302861943	0.713131704112179	1.82990910664577
1	7.75	409	1.26012563080685	-0.044266	5.69755499361722	0.282071003895228	0.70563175787166	1.81461950374203
1	7.8	409	1.18245921833741	0.037962	5.59619693332052	0.277053032177046	0.637829650963129	1.72708878571169
1	7.85	409	1.14310926650367	-0.09248	5.64707448782184	0.279571846456153	0.593528225686392	1.69269030732094
1	7.9	409	1.16297981442543	-0.081642	5.77028350235727	0.285671601606895	0.601407903186223	1.72455172566463
1	7.95	409	1.18662195794621	-0.023494	5.70401402888214	0.282390773790107	0.631499482832812	1.74174443305961
1	8	409	1.17638053056235	0.024497	5.56005921338926	0.27526394844711	0.635267935697535	1.71749312542716
1	8.05	409	1.15221018948655	-0.037785	5.52310740346572	0.273434561256893	0.614693795486748	1.68972658348636
1	8.1	409	1.14062350195599	-0.028263	5.64346791441214	0.279393294466144	0.591393457813641	1.68985354609834
1	8.15	409	1.17336461198044	0.0045744	5.90703138498569	0.292441630606484	0.598484209091877	1.748245014869
1	8.2	409	1.19587310488998	0.024845	6.01517986465732	0.29779577817766	0.61046754350582	1.78127866627413
1	8.25	409	1.16642373887531	0.033566	5.89449495816884	0.291820984995964	0.592763398253141	1.74008407949747
1	8.3	409	1.16563334718826	0.016116	5.89532188333331	0.291861923891955	0.591892529073984	1.73937416530254
1	8.35	409	1.18963061002445	-0.01185	5.95384465791602	0.294759232965017	0.610194275154363	1.76906694489454
1	8.4	409	1.18676051515892	0.005112	5.94948091220433	0.294543195360287	0.607748866011553	1.7657721643063
1	8.45	409	1.17517039608802	-0.019445	5.96555444970625	0.29533895404351	0.594594448207035	1.755746343969
1	8.5	409	1.16291234547677	-0.034632	5.9281227137152	0.293485806972466	0.585979305524473	1.73984538542907
1	8.55	409	1.1578916393643	0.0052474	5.83935313362974	0.289091057891832	0.589597776798717	1.72618550192989
1	8.6	409	1.13672867149144	-0.0073907	5.75423411956787	0.284877038760133	0.576718708216073	1.69673863476681
1	8.65	409	1.14283183694377	0.0052745	5.68852741618413	0.281624072214508	0.5892165402364	1.69644713365113
1	8.7	409	1.19848979706601	0.024249	5.71721846258577	0.283044490669509	0.642082248339032	1.754897345793
1	8.75	409	1.21937638337408	-0.055735	5.73588071941273	0.28396841005669	0.661152598195274	1.77760016855289
1	8.8	409	1.18537444669927	0.029996	5.57727575698286	0.276116294363997	0.642586314179011	1.72816257921952
1	8.85	409	1.16684913594132	0.048898	5.46841353582113	0.270726811323684	0.634655624218216	1.69904264766442
1	8.9	409	1.20219177872861	-0.0019671	5.55045382665589	0.274788410943441	0.66201399328587	1.74236956417134
1	8.95	409	1.28600773251834	0.10565	5.63423899556212	0.27893639489996	0.737675859426884	1.83433960560979
1	9	409	1.36244473105134	0.3043	5.60937338295307	0.277705363638487	0.816532813511692	1.908356648591
1	9.05	409	1.37035785427873	0.35521	5.56007358390075	0.275264659893442	0.829243860856012	1.91147184770144
1	9.1	409	1.38579065036675	0.23634	5.64449190549643	0.279443989578951	0.836460950006457	1.93512035072704
1	9.15	409	1.43339407334963	0.24505	5.80732403883384	0.287505381416035	0.868217326255488	1.99857082044378
1	9.2	409	1.47265118337408	0.30342	5.83772288578735	0.289010348597052	0.904515978766337	2.04078638798183
1	9.25	409	1.5162024596577	0.2748	5.83955524182546	0.289101063738502	0.947888927645077	2.08451599167033
1	9.3	409	1.57835948312958	0.30295	5.90926304900755	0.292552114438884	1.00326189163504	2.15345707462413
1	9.35	409	1.63240458973105	0.35881	5.98208212422498	0.296157195859302	1.05022014587859	2.21458903358351
1	9.4	409	1.64117639095355	0.33887	6.04735084785047	0.299388479175853	1.05263990532436	2.22971287658273
1	9.45	409	1.57593647286064	0.31123	6.00022579514171	0.297055441418241	0.991986262048987	2.15988668367228
1	9.5	409	1.47719794767726	0.23647	5.88659486442065	0.291429872075261	0.904306455023022	2.0500894403315
1	9.55	409	1.40112891760391	0.18295	5.83648763711647	0.288949194675231	0.833113929092425	1.9691439061154
1	9.6	409	1.37852719511002	0.11624	5.84367310546175	0.289304928366591	0.80981290695578	1.94724148326427
1	9.65	409	1.3703263205379	0.081109	5.8199157941384	0.288128766194864	0.80392412653298	1.93672851454281
1	9.7	409	1.36273245007335	0.16623	5.71673359381912	0.283020486088611	0.80637208944031	1.91909281070639
1	9.75	409	1.37261353814181	0.065264	5.74231478126062	0.284286943583192	0.813763581232014	1.9314634950516
1	9.8	409	1.39868357237164	0.12813	5.87938191560614	0.291072777897945	0.826494053797144	1.97087309094613
1	9.85	409	1.40997382127139	0.17833	5.95371666219302	0.294752896232485	0.830549943120767	1.98939769942202
1	9.9	409	1.36429996797066	0.16569	5.87343045045445	0.290778136468093	0.792689654154223	1.9359102817871
1	9.95	409	1.32741613374083	0.1389	5.818380896741	0.288052777450526	0.761163318057562	1.8936689494241
2	-5	511	0.377909800195695	0.12718	1.44370609436525	0.0639283803757409	0.252314418469152	0.503505181922237
2	-4.95	511	0.360253176908023	0.22056	1.31509133939242	0.0582332233005393	0.24584665093926	0.474659702876787
2	-4.9	511	0.355731500587084	0.23957	1.22980314474917	0.0544565985636945	0.248744631156998	0.462718370017171
2	-4.85	511	0.33583853258317	0.33804	1.16987600923876	0.0518029804009044	0.234065031365343	0.437612033800997
2	-4.8	511	0.290346805381605	0.37566	1.08236497806862	0.0479279268082425	0.19618633662793	0.38450727413528
2	-4.75	511	0.266993373972603	0.29951	1.02820419876743	0.0455296471901631	0.177544628593574	0.356442119351631
2	-4.7	511	0.247284077299413	0.29496	1.02684526237911	0.0454694724754633	0.157953552751549	0.336614601847277
2	-4.65	511	0.205916199608611	0.25994	1.00770993050443	0.0446221457380648	0.118250355511044	0.293582043706178
2	-4.6	511	0.163286071819961	0.22173	0.965859284570849	0.0427689679876525	0.0792610295947731	0.247311114045149
2	-4.55	511	0.144833825440313	0.089339	0.939854660991249	0.0416174639009045	0.0630710585063929	0.226596592374233
2	-4.5	511	0.126588525048924	0.021223	0.906665388356647	0.0401478182066319	0.0477130627970563	0.205463987300791
2	-4.45	511	0.0948745812133072	0.059704	0.893898937953477	0.0395825102810041	0.0171097378179629	0.172639424608652
2	-4.4	511	0.0497692749510763	0.01594	0.876256233953614	0.0388012782168312	-0.0264607393317502	0.125999289233903
2	-4.35	511	0.0252438115420744	-0.03319	0.869239540675289	0.0384905738161035	-0.0503757846825415	0.10086340776669
2	-4.3	511	0.00670789256360078	-0.067189	0.869641870305681	0.038508389271582	-0.0689467043745996	0.0823624895018011
2	-4.25	511	-0.00715890332681017	-0.11355	0.852482025868094	0.037748538588208	-0.0813206775769866	0.0670028709233662
2	-4.2	511	-0.0249470388845401	-0.13849	0.842120768136295	0.0372897343841981	-0.0982074342979357	0.0483133565288555
2	-4.15	511	-0.0429239953033268	-0.1816	0.816543717616383	0.0361571635507659	-0.113959312194144	0.0281113215874906
2	-4.1	511	-0.0640954573385519	-0.20936	0.842324137176904	0.0372987397166792	-0.137373544865589	0.00918263018848536
2	-4.05	511	-0.0881893677103718	-0.24473	0.845708461651322	0.0374486001232813	-0.161761874943684	-0.0146168604770592
2	-4	511	-0.116840055968689	-0.30289	0.846041403155282	0.0374633430208773	-0.190441527487354	-0.0432385844500236
2	-3.95	511	-0.12945171444227	-0.35788	0.84380638268818	0.0373643746511197	-0.202858750092147	-0.0560446787923928
2	-3.9	511	-0.134758899412916	-0.35578	0.859848162389466	0.0380747165958204	-0.209561491577391	-0.0599563072484407
2	-3.85	511	-0.139585745792564	-0.33816	0.848096696211254	0.0375543529271032	-0.213366017772716	-0.0658054738124109
2	-3.8	511	-0.14782441702544	-0.40342	0.844245764173529	0.0373838307903125	-0.221269676719388	-0.0743791573314924
2	-3.75	511	-0.159006509589041	-0.39736	0.833872905398325	0.0369245128834662	-0.231549381212071	-0.0864636379660115
2	-3.7	511	-0.170413163170254	-0.38493	0.813641213801338	0.0360286385215688	-0.24119597639981	-0.0996303499406989
2	-3.65	511	-0.168459789236791	-0.37321	0.827315184914571	0.036634132139685	-0.240432171193933	-0.0964874072796478
2	-3.6	511	-0.163181732681018	-0.38117	0.845168426711828	0.0374246869742249	-0.236707259511161	-0.0896562058508744
2	-3.55	511	-0.158058685127202	-0.36601	0.862127334362322	0.0381756400271138	-0.233059554125908	-0.083057816128495
2	-3.5	511	-0.166821363268102	-0.39298	0.874482220100479	0.0387227235630567	-0.242897047006822	-0.0907456795293813
2	-3.45	511	-0.18769698590998	-0.39259	0.881538016048236	0.0390351594590901	-0.264386489448244	-0.111007482371716
2	-3.4	511	-0.190283328571429	-0.4401	0.894500341901408	0.0396091408954296	-0.26810049117406	-0.112466165968797
2	-3.35	511	-0.177900032387476	-0.4761	0.930287170010399	0.0411938082794089	-0.258830474316608	-0.0969695904583434
2	-3.3	511	-0.157706294911937	-0.41851	0.987792540385216	0.0437401888795307	-0.243639423310109	-0.0717731665137654
2	-3.25	511	-0.117217645009785	-0.44079	1.06176197999688	0.0470156107192879	-0.20958575351948	-0.0248495365000898
2	-3.2	511	-0.0836380863013699	-0.44073	1.15447666705017	0.0511210860674174	-0.184071919931686	0.0167957473289462
2	-3.15	511	-0.0647678097847358	-0.44092	1.20998459952294	0.0535790186305892	-0.170030562538534	0.0404949429690625
2	-3.1	511	-0.029764968962818	-0.39517	1.26828106881929	0.0561604296797534	-0.140099229929515	0.0805692920038791
2	-3.05	511	0.00922191369863014	-0.32606	1.35564172341972	0.0600288244859867	-0.108712297704825	0.127156125102085
2	-3	511	0.0256296164383562	-0.41653	1.46145615342618	0.0647143662019198	-0.101509933766887	0.152769166643599
2	-2.95	511	0.0487034070450098	-0.4223	1.57291221010276	0.0696497233457387	-0.0881322759386881	0.185539090028708
2	-2.9	511	0.121575115459883	-0.43206	1.80623051781398	0.0799812316646427	-0.0355581211846006	0.278708352104366
2	-2.85	511	0.203775242035225	-0.42772	2.1058550084065	0.0932488271116978	0.0205761375403098	0.38697434653014
2	-2.8	511	0.265156487866928	-0.40411	2.31868319298536	0.102673017527973	0.0634423703865603	0.466870605347295
2	-2.75	511	0.340909359491194	-0.3082	2.4835911793609	0.109975265901905	0.124849052312363	0.556969666670024
2	-2.7	511	0.417824062270059	-0.3727	2.68990707322309	0.119111087238298	0.183815279603724	0.651832844936394
2	-2.65	511	0.464107924266145	-0.34351	2.82744374819527	0.125201313571451	0.218134122360818	0.710081726171472
2	-2.6	511	0.539898055381605	-0.2567	3.0054949827844	0.133085554758497	0.278434665351393	0.801361445411817
2	-2.55	511	0.629098312524462	-0.24473	3.2987460524561	0.146070930383587	0.342123511147519	0.916073113901404
2	-2.5	511	0.673815532289628	-0.15603	3.36125928563638	0.148839062875972	0.381402384829032	0.966228679750224
2	-2.45	511	0.688221651663405	-0.14978	3.26597942623207	0.144619999786941	0.404097386794246	0.972345916532564
2	-2.4	511	0.70466784667319	-0.13882	3.24612472522799	0.143740818849083	0.422270843856471	0.987064849489909
2	-2.35	511	0.690730036203522	-0.13148	3.19731235656784	0.141579370834888	0.412579471147769	0.968880601259276
2	-2.3	511	0.650173546183953	-0.062851	3.10384408243724	0.137440526090098	0.380154264645372	0.920192827722534
2	-2.25	511	0.62780153518591	-0.055681	3.01964327267903	0.133712051565278	0.365107313009856	0.890495757361964
2	-2.2	511	0.63726280518591	-0.028175	2.96937008514365	0.131485917404034	0.378942104880934	0.895583505490886
2	-2.15	511	0.624282256555773	-0.003696	2.90722505410364	0.128734089176464	0.371367870545889	0.877196642565657
2	-2.1	511	0.586098392172211	0.04551	2.81917447491712	0.124835143996064	0.340843976669715	0.831352807674708
2	-2.05	511	0.551100121330724	0.066795	2.74989765921248	0.121767515035522	0.311872450570238	0.790327792091211
2	-2	511	0.527257131898239	0.1133	2.7019125738534	0.119642699741626	0.2922039292905	0.762310334505978
2	-1.95	511	0.486486898238748	0.15806	2.64631553681693	0.117180821562055	0.256270366416505	0.71670343006099
2	-1.9	511	0.441154039138943	0.19292	2.5733807309076	0.113951214072691	0.217282479347425	0.665025598930461
2	-1.85	511	0.418446121526419	0.077733	2.52725734495738	0.11190883621424	0.198587071128293	0.638305171924545
2	-1.8	511	0.380668003913894	0.11943	2.52657352863323	0.111878556318457	0.160868442197432	0.600467565630357
2	-1.75	511	0.314451667651663	0.038482	2.5453434234923	0.112709701232819	0.0930192167211193	0.535884118582208
2	-1.7	511	0.268382897260274	0.0077102	2.58980892242235	0.114678666620089	0.0430821650129324	0.493683629507616
2	-1.65	511	0.226829631898239	-0.12298	2.69075822445666	0.119148776848413	-0.00725319676991387	0.460912460566391
2	-1.6	511	0.153695364774951	-0.16172	2.70186181026818	0.119640451892291	-0.0813534216487131	0.388744151198615
2	-1.55	511	0.0730847072407045	-0.19362	2.628836292047	0.116406827594242	-0.155611215623981	0.30178063010539
2	-1.5	511	0.0157924107632094	-0.30384	2.59972263013088	0.115117652975968	-0.210370765653924	0.241955587180343
2	-1.45	511	-0.0138553039138943	-0.29923	2.61856102524879	0.115951831132773	-0.241657328733195	0.213946720905406
2	-1.4	511	-0.0436502837573386	-0.32247	2.64306344205041	0.117036816385334	-0.273583899212319	0.186283331697642
2	-1.35	511	-0.0833197422309198	-0.34472	2.62896670009783	0.116412602159793	-0.312027009959347	0.145387525497508
2	-1.3	511	-0.118057159491194	-0.40885	2.68849782516853	0.119048684685571	-0.351943344457034	0.115829025474646
2	-1.25	511	-0.155282600391389	-0.4391	2.78485072035006	0.123315262597453	-0.397551016822493	0.0869858160397142
2	-1.2	511	-0.196100373776908	-0.50938	2.86215827787844	0.126738498783048	-0.445094170280881	0.0528934227270649
2	-1.15	511	-0.219679779060665	-0.53627	2.88763315231991	0.127866545183679	-0.470889765267237	0.0315302071459065
2	-1.1	511	-0.234017074559687	-0.54593	2.93326447739194	0.129887134220214	-0.489196763265596	0.0211626141462218
2	-1.05	511	-0.271026798434442	-0.59794	3.00494241733717	0.133061086749232	-0.532442117968489	-0.00961147890039588
2	-1	511	-0.333660173268102	-0.61339	2.98204983377263	0.13204738611057	-0.593083949798543	-0.074236396737661
2	-0.95	511	-0.365009152250489	-0.61464	2.92721421216204	0.129619223972761	-0.619662497420091	-0.110355807080888
2	-0.9	511	-0.382377960958904	-0.62359	2.91809648957431	0.129215484430466	-0.636238108778054	-0.128517813139754
2	-0.85	511	-0.407668821526419	-0.66698	2.92137826167442	0.129360803741606	-0.661814467495962	-0.153523175556876
2	-0.8	511	-0.438741171819961	-0.66079	2.8696062221161	0.127068299297225	-0.688382903110147	-0.189099440529775
2	-0.75	511	-0.45806771409002	-0.72347	2.80260719697575	0.124101532598176	-0.701880857296626	-0.214254570883414
2	-0.7	511	-0.48846316555773	-0.71168	2.80311732022777	0.124124121235449	-0.732320686996731	-0.244605644118729
2	-0.649999999999999	511	-0.521597678277887	-0.74058	2.79951342855279	0.123964538229787	-0.765141678736138	-0.278053677819635
2	-0.6	511	-0.562358170058708	-0.78433	2.70965996684387	0.119985760069451	-0.798085358032182	-0.326630982085235
2	-0.55	511	-0.60798471111546	-0.77137	2.63567595301778	0.116709692872631	-0.83727565109191	-0.37869377113901
2	-0.5	511	-0.650097843639922	-0.80393	2.61278332224834	0.115695990143702	-0.87739723650617	-0.422798450773673
2	-0.45	511	-0.669801242915851	-0.78062	2.57876610394627	0.114189682399053	-0.894141303869186	-0.445461181962517
2	-0.399999999999999	511	-0.679472543072407	-0.76775	2.55607103324836	0.11318472777713	-0.901838243677233	-0.457106842467581
2	-0.35	511	-0.685288249236791	-0.76827	2.57063828414757	0.113829776489017	-0.9089212295494	-0.461655268924181
2	-0.3	511	-0.69672175890411	-0.81045	2.56345499500505	0.113511695099429	-0.91972982813168	-0.473713689676539
2	-0.25	511	-0.695767979882583	-0.78137	2.51195217408827	0.111231111856869	-0.914295555138228	-0.477240404626939
2	-0.2	511	-0.685943740704501	-0.78548	2.48093242532018	0.109857534294132	-0.901772749262397	-0.470114732146604
2	-0.149999999999999	511	-0.664982937612524	-0.76682	2.49441493363114	0.110454549796862	-0.881984858568973	-0.447981016656076
2	-0.0999999999999996	511	-0.634703137964775	-0.76781	2.52660303350686	0.111879862816222	-0.854505266461194	-0.414901009468356
2	-0.0499999999999998	511	-0.582426551272016	-0.70009	2.5800040781278	0.114244500817207	-0.806874309935088	-0.357978792608943
2	0	511	-0.514424285714286	-0.71558	2.68714704555923	0.118988871159117	-0.748192959448913	-0.280655611979659
2	0.0499999999999998	511	-0.403608544031311	-0.66991	2.79935775617956	0.123957644941237	-0.647139001753117	-0.160078086309505
2	0.100000000000001	511	-0.249492732681018	-0.61827	2.99575739308713	0.132654367039238	-0.510108999948572	0.0111235345865365
2	0.15	511	-0.0105271037181996	-0.54255	3.32897780390474	0.147409614838531	-0.30013191987327	0.279077712436871
2	0.2	511	0.644344526223092	-0.16456	3.82967636256771	0.169580919674551	0.311181379982247	0.977507672463937
2	0.25	511	1.78010744892368	0.74323	4.37304629806625	0.193641744836174	1.39967377114319	2.16054112670417
2	0.3	511	2.93789268923679	1.6085	4.8669161061023	0.215510667511952	2.51449474933564	3.36129062913794
2	0.350000000000001	511	3.7548020111546	2.0352	5.38738811664407	0.23855755551409	3.28612554739246	4.22347847491674
2	0.4	511	4.17354185994129	2.2919	5.90850438682172	0.261632971812413	3.65953082487526	4.68755289500733
2	0.45	511	4.36392932641879	2.44	6.299772580038	0.278958618619949	3.81587986879829	4.91197878403928
2	0.5	511	4.4461545146771	2.3439	6.53005396465257	0.289155649723822	3.87807170087832	5.01423732847589
2	0.55	511	4.42749575342466	2.2676	6.49233342507821	0.287485356156939	3.86269444240907	4.99229706444025
2	0.600000000000001	511	4.38047704892368	2.1007	6.47443085238702	0.2866926169137	3.81723317432802	4.94372092351934
2	0.65	511	4.34799881409002	2.0973	6.57372975819744	0.291089646368877	3.77611641948744	4.9198812086926
2	0.7	511	4.30805715714286	2.041	6.71800824911368	0.297478405329811	3.72362323822914	4.89249107605657
2	0.75	511	4.2370536590998	1.9403	6.87476474477471	0.304419699627937	3.63898269038246	4.83512462781715
2	0.8	511	4.12899500978474	1.8012	6.97617086504549	0.30891003810777	3.52210220369029	4.73588781587918
2	0.850000000000001	511	4.02637333072407	1.6918	6.9850903417862	0.309304999176411	3.41870457369999	4.63404208774815
2	0.9	511	3.90918749510763	1.6746	6.953513631954	0.307906758963222	3.30426575767467	4.51410923254059
2	0.95	511	3.77502574207436	1.5214	7.06717234451807	0.312939651349125	3.16021625155458	4.38983523259415
2	1	511	3.64065742152642	1.3176	7.15228632394684	0.316708561706608	3.01844343034106	4.26287141271178
2	1.05	511	3.47727358708415	1.2447	7.07384484366552	0.313235114577561	2.86188362171511	4.09266355245319
2	1.1	511	3.26269287279843	1.1357	6.84399844950317	0.303057345174667	2.66729842156205	3.85808732403481
2	1.15	511	3.11650050964775	0.97852	6.82860748306429	0.302375821725611	2.52244499734955	3.71055602194595
2	1.2	511	3.03980513444227	0.93976	6.90597425274887	0.305801679869552	2.4390190909027	3.64059117798184
2	1.25	511	2.93517999236791	0.81808	6.90133501193023	0.305596250833222	2.33479754012978	3.53556244460603
2	1.3	511	2.87610648317025	0.70526	7.16888705877819	0.317443654600486	2.25244830910292	3.49976465723759
2	1.35	511	2.81070349806262	0.56871	7.2423609074926	0.320697131306456	2.18065345787224	3.440753538253
2	1.4	511	2.71032010567515	0.44243	7.08529629354086	0.313742193301092	2.09393392007539	3.32670629127491
2	1.45	511	2.63284464970646	0.38524	7.20951186565149	0.319242551284945	2.00565231578018	3.26003698363274
2	1.5	511	2.58297767428571	0.29809	7.34956851232464	0.325444363840574	1.9436010958855	3.22235425268593
2	1.55	511	2.53518674363992	0.26979	7.24575481515758	0.320847416063869	1.90484145005247	3.16553203722737
2	1.6	511	2.5134522446184	0.23487	7.31158462414648	0.32376240900151	1.87738007904418	3.14952441019261
2	1.65	511	2.51328928806262	0.17018	7.5493000829864	0.334288626445092	1.85653703814726	3.17004153797798
2	1.7	511	2.48849938493151	0.15932	7.55986635303795	0.334756508747206	1.83082792110846	3.14617084875455
2	1.75	511	2.44830338356164	0.064929	7.47538907708072	0.331015792093326	1.79798103031067	3.09862573681262
2	1.8	511	2.44814730567515	0.025734	7.52651717452963	0.333279782301831	1.79337705756447	3.10291755378582
2	1.85	511	2.42469697592955	-0.0045293	7.50059251059293	0.332131818887583	1.77218204701159	3.07721190484751
2	1.9	511	2.39695823620352	-0.058759	7.44994527194674	0.329889121464754	1.74884936977708	3.04506710262996
2	1.95	511	2.38589847084149	-0.054942	7.50096393494432	0.332148265834305	1.73335122981833	3.03844571186464
2	2	511	2.36224570841487	-0.026791	7.58309907781524	0.335785271091928	1.70255311096335	3.02193830586639
2	2.05	511	2.3191460260274	-0.024145	7.5659414871081	0.335025520205415	1.66094605520036	2.97734599685444
2	2.1	511	2.31512907906067	-0.033833	7.56003991646311	0.334764194264852	1.657442516067	2.97281564205433
2	2.15	511	2.31943336183953	0.026831	7.57447219862829	0.335403266460741	1.660491260759	2.97837546292006
2	2.2	511	2.29174922661448	0.0099258	7.60436879627774	0.336727110056009	1.63020626750006	2.9532921857289
2	2.25	511	2.26121097005871	-0.017452	7.71536751564851	0.341642215963541	1.59001166427862	2.9324102758388
2	2.3	511	2.24475654227006	0.041905	7.69152299145357	0.340586362685258	1.57563159368084	2.91388149085928
2	2.35	511	2.21577889354207	0.044611	7.50870392567045	0.332490998384355	1.56255831111404	2.86899947597011
2	2.4	511	2.21598535675147	0.057717	7.45885201621743	0.330283518730146	1.56710164705812	2.86486906644482
2	2.45	511	2.24196463268102	0.10242	7.31456550569955	0.323894404655282	1.60563314496499	2.87829612039705
2	2.5	511	2.29047924953033	0.092121	7.15490459136909	0.316824500536782	1.66803748186218	2.91292101719849
2	2.55	511	2.35233683935421	0.15141	7.17809327404271	0.317851312664373	1.72787776950558	2.97679590920284
2	2.6	511	2.42517079569472	0.20804	7.29458593602946	0.323009694439956	1.79057743299544	3.059764158394
2	2.65	511	2.46337621493151	0.24212	7.39958892925964	0.327659305131501	1.81964810446837	3.10710432539465
2	2.7	511	2.4970041483366	0.33713	7.56655705719446	0.335052778106993	1.83875062591739	3.1552576707558
2	2.75	511	2.53959057377691	0.39721	7.68526905076303	0.340309433536817	1.87100968749468	3.20817146005913
2	2.8	511	2.58606740606654	0.47885	7.67405332023306	0.339812792641339	1.91846223358281	3.25367257855026
2	2.85	511	2.58662992270059	0.44134	7.54348912516052	0.334031312907599	1.93038319774573	3.24287664765544
2	2.9	511	2.56633300117417	0.46407	7.34147513086391	0.325085982885775	1.92766050744741	3.20500549490093
2	2.95	511	2.5601793221135	0.53004	7.20549602683443	0.319064726953229	1.93333634655812	3.18702229766889
2	3	511	2.55971817279843	0.56183	7.20153052835661	0.318889131729202	1.9332201762502	3.18621616934666
2	3.05	511	2.581273962818	0.65708	7.19421409025757	0.31856515440472	1.95541246066397	3.20713546497204
2	3.1	511	2.65640266340509	0.71907	7.21573913119612	0.319518299238072	2.02866858777927	3.2841367390309
2	3.15	511	2.67922697671233	0.66456	7.20910044776601	0.319224333394767	2.05207043413345	3.3063835192912
2	3.2	511	2.63994800273973	0.63759	7.1571805084325	0.316925279838262	2.01730824139857	3.26258776408088
2	3.25	511	2.61519290514677	0.62077	7.13630947501628	0.316001094944762	1.99436882181596	3.23601698847758
2	3.3	511	2.65553773385519	0.69516	7.17695379841752	0.317800855835604	2.03117779282278	3.27989767488759
2	3.35	511	2.6572331853229	0.69578	7.19518250452799	0.318608036509383	2.03128743585534	3.28317893479045
2	3.4	511	2.61039003228963	0.69093	7.13301368948417	0.315855155108423	1.98985266620938	3.23092739836988
2	3.45	511	2.55645903365949	0.59211	7.06461458976066	0.312826392064789	1.94187205531609	3.17104601200289
2	3.5	511	2.50850494324853	0.56082	6.98530011300232	0.309314288001988	1.9008179371528	3.11619194934427
2	3.55	511	2.46024315733855	0.54841	6.93970592625141	0.307295343477953	1.85652262288953	3.06396369178757
2	3.6	511	2.40057400234834	0.50883	6.9011744153616	0.305589139497635	1.80020552122762	3.00094248346905
2	3.65	511	2.34650925440313	0.63493	6.84799195145026	0.303234180413156	1.75076738799449	2.94225112081177
2	3.7	511	2.35188467906067	0.61566	6.84752339686088	0.303213432467204	1.75618357461371	2.94758578350762
2	3.75	511	2.37274288516634	0.52649	6.87921059157651	0.304616565033262	1.77428514948282	2.97120062084986
2	3.8	511	2.36835294637965	0.55349	6.87591566610255	0.304470663280938	1.77018185312583	2.96652403963347
2	3.85	511	2.31925147886497	0.50106	6.76883953438508	0.299729252474186	1.7303954863019	2.90810747142804
2	3.9	511	2.27023693463796	0.44516	6.65773875914574	0.294809627456835	1.69104616710287	2.84942770217306
2	3.95	511	2.25764829354207	0.48101	6.64209384764559	0.294116859131461	1.67981855692567	2.83547803015848
2	4	511	2.26066408610568	0.519	6.68016709318406	0.295802770780946	1.67952216300919	2.84180600920216
2	4.05	511	2.23365651917808	0.48158	6.65211017882314	0.294560389730928	1.65495541065111	2.81235762770505
2	4.1	511	2.2034305407045	0.47817	6.532223602414	0.289251722898709	1.63515897901311	2.77170210239589
2	4.15	511	2.19157703050881	0.42786	6.38932937100491	0.282924259979024	1.63573656930968	2.74741749170793
2	4.2	511	2.2001601665362	0.3943	6.4045194156889	0.283596886463232	1.64299824561063	2.75732208746178
2	4.25	511	2.19928527084149	0.4229	6.53320304370352	0.289295093287985	1.63092850253975	2.76764203914322
2	4.3	511	2.18593742994129	0.40733	6.60062049250461	0.292280388098154	1.61171567274033	2.76015918714226
2	4.35	511	2.16342161565558	0.41235	6.52897443037986	0.289107847142753	1.595432716068	2.73141051524315
2	4.4	511	2.13169060058708	0.41215	6.38586534940528	0.282770870524401	1.57615149235503	2.68722970881914
2	4.45	511	2.08784511272016	0.2855	6.31300578681029	0.279544594864998	1.53864443071783	2.63704579472248
2	4.5	511	2.03929466888454	0.29621	6.23290009481711	0.275997455202715	1.49706279099243	2.58152654677665
2	4.55	511	2.01240174187867	0.31742	6.14945800749326	0.272302577471988	1.47742891820154	2.5473745655558
2	4.6	511	1.98864641996086	0.30277	6.07561535047788	0.269032769659956	1.46009754692836	2.51719529299337
2	4.65	511	1.95474703716243	0.33494	6.03844851361439	0.267386994461218	1.42943149748057	2.48006257684429
2	4.7	511	1.93553542387476	0.34923	6.08250094940289	0.269337669105148	1.40638753735275	2.46468331039676
2	4.75	511	1.89316043187867	0.26309	6.042960154331	0.26758677327006	1.36745240148126	2.41886846227608
2	4.8	511	1.83315876614481	0.17652	5.96797791502356	0.26426650390597	1.31397382448776	2.35234370780187
2	4.85	511	1.78050193497065	0.18665	5.92901463754551	0.262541180979771	1.26470660822709	2.2962972617142
2	4.9	511	1.72802456046967	0.16374	5.86333992588378	0.259633055867212	1.21794261300263	2.2381065079367
2	4.95	511	1.66438185933464	0.14713	5.77290899191415	0.255628706805372	1.16216696161972	2.16659675704956
2	5	511	1.62043435733855	0.070053	5.74624477704807	0.25444799552554	1.12053911613656	2.12032959854054
2	5.05	511	1.59075408727984	0.078088	5.67920291335003	0.251479331903273	1.0966911609068	2.08481701365288
2	5.1	511	1.57202349320939	0.14818	5.5761361665526	0.246915459644873	1.08692687061373	2.05712011580505
2	5.15	511	1.56384418199609	0.20948	5.52574878166454	0.244684268739858	1.08313101588365	2.04455734810852
2	5.2	511	1.54354978544031	0.12928	5.4762608094274	0.242492904496438	1.0671418313016	2.01995773957903
2	5.25	511	1.49111086841487	0.064678	5.37597631918006	0.238052232628846	1.02342717531726	1.95879456151249
2	5.3	511	1.42894776516634	0.1175	5.28065763626298	0.233831450405773	0.96955633211623	1.88833919821645
2	5.35	511	1.38079049119374	0.13695	5.18779321418582	0.229719344679343	0.929477809480286	1.83210317290719
2	5.4	511	1.38672760704501	0.13083	5.12477270008991	0.226928749410456	0.940897402378217	1.8325578117118
2	5.45	511	1.41616136399217	0.20947	5.11532598076749	0.226510441647884	0.971152977785516	1.86116975019883
2	5.5	511	1.44544603835616	0.21584	5.13736421076756	0.227486310874835	0.998520433734875	1.89237164297745
2	5.55	511	1.48677003033268	0.1629	5.16842278005512	0.228861607439067	1.03714248181798	1.93639757884738
2	5.6	511	1.52054603949119	0.26558	5.18323319284561	0.229517423540479	1.06963005737134	1.97146202161105
2	5.65	511	1.49680343459883	0.26777	5.09664598845599	0.225683277685242	1.05342011652354	1.94018675267412
2	5.7	511	1.43619995029354	0.27717	5.01634226346912	0.222127368974607	0.999802664232077	1.87259723635501
2	5.75	511	1.41694882093933	0.18223	5.00720497273754	0.221722762940338	0.981346434561301	1.85255120731737
2	5.8	511	1.4642860925636	0.18254	5.04820509177298	0.223538278726673	1.02511689600087	1.90345528912633
2	5.85	511	1.50791625848728	0.17541	5.18813258677329	0.229734372350103	1.05657405301561	1.95925846395895
2	5.9	511	1.53693193209393	0.23868	5.27553719473676	0.233604713443966	1.07798595245751	1.99587791173036
2	5.95	511	1.53316334459883	0.27058	5.29532795052319	0.234481062839993	1.0724956658317	1.99383102336595
2	6	511	1.48006673189824	0.25485	5.23234852694504	0.231692287089816	1.02487795550334	1.93525550829314
2	6.05	511	1.41156613776908	0.24929	5.06312249498434	0.224198832443552	0.971099199956929	1.85203307558123
2	6.1	511	1.38688707436399	0.18823	4.87656702111691	0.215938017211753	0.962649551974415	1.81112459675357
2	6.15	511	1.40149218825832	0.25476	4.88534579619667	0.216326747906125	0.976490955296666	1.82649342121997
2	6.2	511	1.4063090325636	0.25944	5.04538343316529	0.223413333583429	0.967385306523797	1.8452327586034
2	6.25	511	1.40756787825832	0.23215	5.13696828056447	0.22746877879076	0.96067671763168	1.85445903888495
2	6.3	511	1.39687560254403	0.2191	5.10972682623426	0.22626250691783	0.952354315445492	1.84139688964257
2	6.35	511	1.36982264246575	0.25546	5.05829852865879	0.223985223624289	0.929775366172285	1.80986991875922
2	6.4	511	1.37627157493151	0.23767	5.08725426312558	0.225267405097566	0.933705291107542	1.81883785875547
2	6.45	511	1.38662793483366	0.40059	5.09582571176849	0.225646955223006	0.943315976825415	1.8299398928419
2	6.5	511	1.37772886027397	0.45772	5.10416285090017	0.226016129948898	0.933691611864977	1.82176610868297
2	6.55	511	1.36191167749511	0.35445	5.20055424432936	0.23028441259184	0.909488848461258	1.81433450652896
2	6.6	511	1.36763007671233	0.28401	5.34237256778803	0.236564233506707	0.902869745925089	1.83239040749957
2	6.65	511	1.37771916477495	0.39626	5.41780533560409	0.239904452608477	0.906396551466689	1.84904177808321
2	6.7	511	1.36302747246575	0.40127	5.44153166840722	0.240955072283963	0.889640784040671	1.83641416089084
2	6.75	511	1.31325341506849	0.34472	5.45618176651426	0.241603789531874	0.838592239633024	1.78791459050396
2	6.8	511	1.27874460293542	0.28151	5.47195338634859	0.242302168596592	0.802711373574801	1.75477783229604
2	6.85	511	1.27538455831703	0.30618	5.418383127508	0.239930037664019	0.804011679934027	1.74675743670002
2	6.9	511	1.28090390391389	0.32416	5.37398446930825	0.237964032034034	0.813393492030489	1.7484143157973
2	6.95	511	1.26930082759295	0.30622	5.33798454961349	0.236369928796037	0.804922232963653	1.73367942222226
2	7	511	1.25460705264188	0.22157	5.33375513582712	0.236182647205722	0.790596396363084	1.71861770892067
2	7.05	511	1.22420125440313	0.14768	5.28236505203717	0.233907056047045	0.764661284516636	1.68374122428963
2	7.1	511	1.17618429510763	0.21901	5.1210713841022	0.226764852383716	0.73067608686115	1.62169250335411
2	7.15	511	1.13656851565558	0.19593	5.0020300970514	0.221493615593414	0.701416318197383	1.57172071311377
2	7.2	511	1.13899477475538	0.17378	5.05527783585504	0.223851465098707	0.699210283988168	1.57877926552259
2	7.25	511	1.13860755146771	0.11038	5.01896960913677	0.222243709796244	0.701981699160425	1.575233403775
2	7.3	511	1.12332447377691	0.078495	4.88651333571314	0.216378447424887	0.698221670577503	1.54842727697631
2	7.35	511	1.10818020430528	0.073752	4.86010393345585	0.215209019437023	0.685374890165889	1.53098551844468
2	7.4	511	1.10449128786693	0.072407	5.01810031327085	0.222205216728304	0.667941060055889	1.54104151567797
2	7.45	511	1.11416645221135	0.021117	5.12734540014747	0.227042670483807	0.668112435200023	1.56022046922268
2	7.5	511	1.13221342589041	0.05128	5.05429174004574	0.223807800042343	0.692514720644275	1.57191213113655
2	7.55	511	1.14668819060665	0.060993	5.02118467958347	0.22234179476425	0.709869637984956	1.58350674322835
2	7.6	511	1.14207354806262	0.10809	5.12150088188685	0.226783870865286	0.696527975605776	1.58761912051947
2	7.65	511	1.10497184109589	0.07904	5.10136962613582	0.2258924438774	0.661177589604269	1.54876609258751
2	7.7	511	1.08665803911937	0.075228	4.97108414444549	0.220123305779664	0.654197988453107	1.51911808978564
2	7.75	511	1.08470979589041	0.047362	4.95593695683484	0.219452577038561	0.653567476594447	1.51585211518637
2	7.8	511	1.08345374637965	0.118	5.03664886697314	0.223026560491503	0.645289884954533	1.52161760780476
2	7.85	511	1.09099184931507	0.20608	5.03631672571266	0.223011853029284	0.65285688255803	1.52912681607211
2	7.9	511	1.07873085244618	0.16296	4.980153338835	0.220524896457224	0.645481826145785	1.51197987874658
2	7.95	511	1.05630076223092	0.065522	4.95075338598528	0.21922304466333	0.625609388291561	1.48699213617028
2	8	511	1.04534124853229	0.081824	4.93735552956608	0.218629777609371	0.61581542269019	1.47486707437439
2	8.05	511	1.02375919902153	0.1592	4.94735593865795	0.219072603167033	0.593363386412579	1.45415501163047
2	8.1	511	0.996449370254403	0.2	4.92661113536131	0.218154007837178	0.567858254251678	1.42504048625713
2	8.15	511	0.96928768962818	0.14666	4.86844600299422	0.215578412484993	0.545756656166722	1.39281872308964
2	8.2	511	0.950171264774951	0.060025	4.88613194358098	0.216361559097414	0.525101640829006	1.3752408887209
2	8.25	511	0.963539024853229	0.068844	5.01499246200807	0.222067598761286	0.527259164928855	1.3998188847776
2	8.3	511	1.01901996399217	0.12373	5.16463711036559	0.228693975167628	0.569721750258007	1.46831817772634
2	8.35	511	1.05098841350294	0.16985	5.18948384468337	0.229794207056072	0.599528655190217	1.50244817181565
2	8.4	511	1.02590291545988	0.15365	5.06406512027841	0.224240572593147	0.585353973849246	1.46645185707052
2	8.45	511	0.991396180039139	0.11973	4.9114470267834	0.217482529823051	0.564124267448256	1.41866809263002
2	8.5	511	1.03219890215264	0.11429	4.94082789625832	0.218783536590906	0.602370997361157	1.46202680694413
2	8.55	511	1.08673447299413	0.12894	5.06695950704109	0.224368738193224	0.645933733866158	1.5275352121221
2	8.6	511	1.09003465722114	0.1166	5.19547570609139	0.230059531138823	0.638053636219474	1.5420156782228
2	8.65	511	1.08013091252446	0.084694	5.31877306764485	0.235519230075802	0.617423623031851	1.54283820201707
2	8.7	511	1.0776916492955	0.07555	5.33789003575075	0.236365743651851	0.613321276910819	1.54206202168018
2	8.75	511	1.06396209569472	0.062704	5.22510243875335	0.231371424911591	0.609403693595536	1.5185204977939
2	8.8	511	1.04178749804305	0.098544	5.16414099602329	0.228672006855304	0.592532443834532	1.49104255225157
2	8.85	511	1.05276245107632	0.15	5.28295149163577	0.233933024028944	0.593171463807872	1.51235343834477
2	8.9	511	1.07973187945205	0.15208	5.28981569826769	0.234236976207477	0.61954373971916	1.53992001918495
2	8.95	511	1.04595230080235	0.19757	5.06971540239544	0.224490771290665	0.604911812233421	1.48699278937128
2	9	511	1.01458440606654	0.25426	4.97070119806489	0.220106348628913	0.582157669865755	1.44701114226732
2	9.05	511	1.03686057318982	0.24796	5.05239152707193	0.223723657197578	0.597327177195162	1.47639396918449
2	9.1	511	1.07483526927593	0.23634	5.02888892014056	0.222682944270207	0.637346485339522	1.51232405321234
2	9.15	511	1.10545211604697	0.37878	5.00450329770384	0.221603130759051	0.670084762206708	1.54081946988723
2	9.2	511	1.14519527103718	0.33592	5.11635107662931	0.226555833655601	0.700097706495286	1.59029283557908
2	9.25	511	1.19739524853229	0.31877	5.22476236077282	0.231356366005501	0.742866431557083	1.6519240655075
2	9.3	511	1.22690093600783	0.34464	5.24103885933513	0.232077101476064	0.770956143123061	1.68284572889259
2	9.35	511	1.20913751193738	0.33859	5.16363204708297	0.228649470217428	0.759926733801866	1.65834829007289
2	9.4	511	1.20916786888454	0.32032	5.15474911654649	0.228256127441912	0.760729862337328	1.65760587543175
2	9.45	511	1.22292276966732	0.24013	5.1616871338955	0.228563348013932	0.773881189483633	1.671964349851
2	9.5	511	1.21135335029354	0.30228	5.02666234527351	0.222584349877905	0.774058267499951	1.64864843308713
2	9.55	511	1.20501069667319	0.28905	4.99357683930452	0.221119299048817	0.770593891368354	1.63942750197803
2	9.6	511	1.21755187260274	0.31503	5.00812662679428	0.221763574467936	0.781869306821483	1.653234438384
2	9.65	511	1.2226364332681	0.29146	5.00100481658115	0.221448215411099	0.78757343020518	1.65769943633102
2	9.7	511	1.23154483450098	0.30646	5.11956279635565	0.226698050995492	0.786167866023197	1.67692180297876
2	9.75	511	1.21457002074364	0.25746	5.20363786866854	0.23042095777265	0.761878931447197	1.66726111004008
2	9.8	511	1.18051863341096	0.28407	5.13859149563545	0.227540655962225	0.733486260998031	1.62755100582389
2	9.85	511	1.15466276469667	0.31735	5.09283379971461	0.225514471130449	0.711611088429959	1.59771444096339
2	9.9	511	1.12300804227006	0.26454	5.11234162016083	0.22637829193903	0.678259280865893	1.56775680367422
2	9.95	511	1.08211261448141	0.18218	5.01923720180688	0.22225555899884	0.645463482918269	1.51876174604455
3	-5	389	0.379212274575835	0.24191	1.41055935429148	0.0716103015536603	0.238419484248675	0.520005064902996
3	-4.95	389	0.350924950426735	0.21766	1.32892012230969	0.067465697497802	0.218280853194915	0.483569047658555
3	-4.9	389	0.324443961439589	0.3416	1.25373918175765	0.0636489635137697	0.199303932978457	0.44958398990072
3	-4.85	389	0.274681275578406	0.31434	1.19117856854386	0.0604729295780182	0.155785637523215	0.393576913633597
3	-4.8	389	0.2234155781491	0.2455	1.11656713464184	0.056685107913641	0.111967164443184	0.334863991855016
3	-4.75	389	0.220306311053985	0.30949	1.07572387576154	0.0546116055998577	0.11293460377401	0.327678018333959
3	-4.7	389	0.250349988431877	0.26018	1.04587814852831	0.0530964183652637	0.145957286043631	0.354742690820122
3	-4.65	389	0.234388153470437	0.22913	1.02086714562796	0.0518266770712125	0.132491885476468	0.336284421464406
3	-4.6	389	0.170257383290488	0.18225	0.97803131330655	0.0496520171673202	0.0726367073445742	0.267878059236403
3	-4.55	389	0.133235196658098	0.14735	0.940859657465771	0.0477649122568401	0.0393247517853969	0.227145641530798
3	-4.5	389	0.132766367609255	0.20488	0.912136531942595	0.0463067164893096	0.0417228768828091	0.2238098583357
3	-4.45	389	0.10524923907455	0.11398	0.906572017785039	0.0460242210837743	0.014761161683016	0.195737316466084
3	-4.4	389	0.0628296806940874	0.070821	0.888068006368635	0.0450848222322126	-0.025811447548065	0.15147080893624
3	-4.35	389	0.0495678829562982	0.048424	0.872383772260465	0.0442885758844732	-0.0375077478273351	0.136643513739931
3	-4.3	389	0.0441909514138817	0.0044406	0.851436071921369	0.0432251175240897	-0.0407938172073721	0.129175720035136
3	-4.25	389	0.0163892514395887	0.031871	0.853725385208694	0.0433413397974434	-0.0688240214304759	0.101602524309653
3	-4.2	389	-0.0175008120822622	-0.078175	0.846701441261151	0.0429847530698809	-0.102013000900481	0.0670113767359563
3	-4.15	389	-0.0390716987403599	-0.11785	0.821455192551187	0.0417030689792973	-0.121063972469323	0.0429205749886033
3	-4.1	389	-0.0438626484575836	-0.12916	0.834421955394113	0.0423613566256354	-0.127149179472929	0.0394238825577617
3	-4.05	389	-0.0618265701799486	-0.17418	0.829944106469779	0.0421340282889669	-0.144666151662258	0.0210130113023604
3	-4	389	-0.0830433275064267	-0.22586	0.81186437817231	0.0412161691492923	-0.164078308999651	-0.00200834601320231
3	-3.95	389	-0.0828736993573265	-0.25954	0.808205044558395	0.0410303946317006	-0.163543430151476	-0.0022039685631766
3	-3.9	389	-0.070571083033419	-0.24818	0.798390377450137	0.0405321304011789	-0.150261178079453	0.00911901201261447
3	-3.85	389	-0.0694273984832905	-0.20431	0.782596327954123	0.0397303090217935	-0.14754103501849	0.00868623805190916
3	-3.8	389	-0.0898841640102828	-0.25618	0.808055924025853	0.0410228241836577	-0.170539010570169	-0.00922931745039623
3	-3.75	389	-0.137799453727506	-0.28008	0.825895358183069	0.0419284842366418	-0.220234915690219	-0.0553639917647936
3	-3.7	389	-0.166245257069409	-0.32525	0.826905161485597	0.0419797492321799	-0.248781510979807	-0.0837090031590108
3	-3.65	389	-0.14999293496144	-0.37257	0.86100709036295	0.0437110123676438	-0.235933019917708	-0.0640528500051708
3	-3.6	389	-0.141798077120823	-0.37278	0.877878086801961	0.0445675074444605	-0.229422114373761	-0.0541740398678842
3	-3.55	389	-0.153056580462725	-0.39949	0.880912479433629	0.0447215553905642	-0.240983490901581	-0.0651296700238685
3	-3.5	389	-0.159165694	-0.40087	0.909927738236928	0.0461945819783786	-0.249988717414572	-0.0683426705854275
3	-3.45	389	-0.154678179948586	-0.40055	0.93544425047158	0.0474899866206306	-0.248048094386215	-0.0613082655109569
3	-3.4	389	-0.172632772236504	-0.41047	0.935482708668738	0.0474919390397807	-0.266006525319329	-0.0792590191536787
3	-3.35	389	-0.187548479948586	-0.39031	0.958957698794519	0.0486837010998188	-0.283265352697135	-0.091831607200037
3	-3.3	389	-0.177477850642674	-0.36839	1.00311300055522	0.0509253469154711	-0.277602016231267	-0.0773536850540796
3	-3.25	389	-0.132605825449871	-0.26269	1.06820238468101	0.0542297597436225	-0.239226786783972	-0.0259848641157706
3	-3.2	389	-0.119671584061697	-0.32935	1.1176678305502	0.0567409872821178	-0.231229862019527	-0.00811330610386628
3	-3.15	389	-0.143854116966581	-0.30942	1.15255856276316	0.0585122958396745	-0.258894959149642	-0.0288132747835196
3	-3.1	389	-0.139127309511568	-0.38812	1.21115724228326	0.0614871930663057	-0.26001708784469	-0.0182375311784463
3	-3.05	389	-0.0825955137275064	-0.37733	1.32251521360159	0.067140537523062	-0.214600314948095	0.0494092874930818
3	-3	389	-0.0249692215938303	-0.39668	1.59190448847166	0.0808167058814348	-0.183862694728703	0.133924251541042
3	-2.95	389	0.00162705017994858	-0.30911	1.81651643718127	0.0922196499197094	-0.179685715630156	0.182939815990053
3	-2.9	389	-0.0121562907455013	-0.32551	1.76598157277714	0.0896541308807954	-0.188424997582394	0.164112416091391
3	-2.85	389	-0.00635009562982005	-0.30306	1.77274728820173	0.0899976080413324	-0.183294111839756	0.170593920580116
3	-2.8	389	0.00965892982005141	-0.29592	1.86746131688754	0.0948059843318569	-0.176738820003597	0.1960566796437
3	-2.75	389	0.0354544832904884	-0.29832	1.98733707847575	0.10089175407291	-0.16290847942211	0.233817446003087
3	-2.7	389	0.093872418251928	-0.30626	2.12677792202795	0.107970790361096	-0.118408615607098	0.306153452110954
3	-2.65	389	0.176051713367609	-0.33347	2.27767295032149	0.115631324776875	-0.0512906732911467	0.403394100026365
3	-2.6	389	0.249159738303342	-0.2359	2.50431594886697	0.127137379748252	-0.00080466711432034	0.499124143721004
3	-2.55	389	0.29336660874036	-0.26956	2.73590373954103	0.138894468505886	0.0202866278203245	0.566446589660395
3	-2.5	389	0.308658262956298	-0.27932	2.79335202877656	0.141810963514325	0.0298441703050656	0.587472355607531
3	-2.45	389	0.334461897172237	-0.27926	2.71582420686856	0.137875084681052	0.0633861236078298	0.605537670736643
3	-2.4	389	0.390628111002571	-0.24096	2.87671307048233	0.1460429792152	0.103493465493618	0.677762756511523
3	-2.35	389	0.417978868688946	-0.20584	3.13146726006011	0.158976163687176	0.105416329565261	0.730541407812631
3	-2.3	389	0.404471548586118	-0.21459	3.22470998783147	0.163709845990638	0.0826021314634995	0.726340965708737
3	-2.25	389	0.418027177377892	-0.18268	3.23519977141237	0.164242384067235	0.0951107388053853	0.740943615950399
3	-2.2	389	0.463382259125964	-0.17676	3.39802291685469	0.172508476883228	0.124213881273536	0.802550636978391
3	-2.15	389	0.500535520822622	-0.23882	3.68719203058653	0.187188814418364	0.132504177172355	0.868566864472889
3	-2.1	389	0.467566285861182	-0.1628	3.6408334306699	0.184835313086048	0.104162153833074	0.830970417889291
3	-2.05	389	0.411595895886889	-0.25344	3.49491326288775	0.177427338947385	0.0627565586861322	0.760435233087647
3	-2	389	0.421100200771208	-0.27879	3.64490921319317	0.185042229593794	0.0572892508431849	0.784911150699232
3	-1.95	389	0.481422650385604	-0.19264	3.90651665903638	0.198323335439159	0.0914997597167906	0.871345541054418
3	-1.9	389	0.469505188431877	-0.23436	3.81125197813883	0.193487004018059	0.089090993871728	0.849919382992025
3	-1.85	389	0.421341462467866	-0.2116	3.79582816922807	0.192703978756595	0.0424667714297864	0.800216153505946
3	-1.8	389	0.440454638303342	-0.25026	4.14251056115121	0.21030411061452	0.0269763829645812	0.853932893642103
3	-1.75	389	0.454943455269923	-0.21013	4.08371730884296	0.207319335451174	0.0473335570617589	0.862553353478087
3	-1.7	389	0.401756296915167	-0.20761	3.82602191473327	0.19423683394208	0.0198678640822659	0.783644729748068
3	-1.65	389	0.33227525655527	-0.29256	3.90315384886965	0.198152614618816	-0.0573119804416343	0.721862493552174
3	-1.6	389	0.323480268894602	-0.28248	4.18359818508979	0.212390018684544	-0.094099083788717	0.74105962157792
3	-1.55	389	0.309861712724936	-0.27114	4.1747788897196	0.211942286797879	-0.106837355693768	0.726560781143639
3	-1.5	389	0.255694064010283	-0.29812	3.83308062103075	0.194595185460578	-0.126898922624413	0.638287050644978
3	-1.45	389	0.227776022622108	-0.40831	3.86744501169756	0.196339773074613	-0.158246992274179	0.613799037518395
3	-1.4	389	0.239994966092545	-0.4271	4.07659691594047	0.206957852269785	-0.166904221161189	0.646894153346279
3	-1.35	389	0.236579964010283	-0.50843	4.03222494510813	0.204705206748583	-0.165890303916666	0.639050231937232
3	-1.3	389	0.237735790745501	-0.49557	3.92125029928772	0.199071322695542	-0.153657715332973	0.629129296823976
3	-1.25	389	0.273707779948586	-0.33865	3.90597291938666	0.198295731240751	-0.116160838191913	0.663576398089085
3	-1.2	389	0.307789665809769	-0.37683	3.98541679759137	0.202328883094675	-0.090008519599787	0.705587851219324
3	-1.15	389	0.26763325218509	-0.42439	3.93529179735201	0.199784171756158	-0.125161784206044	0.660428288576224
3	-1.1	389	0.236592197172236	-0.43317	3.8693714761065	0.196437574487107	-0.149623104775833	0.622807499120306
3	-1.05	389	0.238483590745501	-0.45228	3.91747012187872	0.198879413263754	-0.152532602798251	0.629499784289253
3	-1	389	0.231365305347044	-0.45619	3.97696474223287	0.201899794994888	-0.165589251289074	0.628319861983161
3	-0.95	389	0.228947942416452	-0.44643	3.93730689019166	0.199886472595514	-0.164048227335571	0.621944112168476
3	-0.9	389	0.275990075578406	-0.45905	3.91582697198585	0.198795994966631	-0.114862109511792	0.666842260668604
3	-0.85	389	0.32040043059126	-0.44226	3.99076379020203	0.202600335516787	-0.0779314565779731	0.718732317760493
3	-0.8	389	0.343366716452442	-0.46015	4.01136659443787	0.20364628443038	-0.0570216076104974	0.743755040515382
3	-0.75	389	0.339448557840617	-0.45031	3.96245270710925	0.201163058034335	-0.0560575025573496	0.734954618238584
3	-0.7	389	0.339296733701799	-0.45975	3.95683903636575	0.200878067081248	-0.0556490068730055	0.734242474276604
3	-0.649999999999999	389	0.361042569922879	-0.48445	4.03059872226752	0.204622647792339	-0.0412653790979368	0.763350518943695
3	-0.6	389	0.379846939588689	-0.44897	4.08287952022381	0.207276803178092	-0.027679336050148	0.787373215227526
3	-0.55	389	0.367981166066838	-0.49287	4.04667002335219	0.205438544488591	-0.0359309149013608	0.771893247035037
3	-0.5	389	0.355973600257069	-0.5334	4.01816482185088	0.203991412137055	-0.0450932783125225	0.757040478826661
3	-0.45	389	0.346578444215938	-0.54732	3.98479726838254	0.202297431264357	-0.0511579038482167	0.744314792280093
3	-0.399999999999999	389	0.361062071979434	-0.52532	3.94702805840041	0.200379990138583	-0.0329044010733227	0.755028545032192
3	-0.35	389	0.374179205912596	-0.58064	3.93804934664842	0.199924165111321	-0.0188910709770849	0.767249482802278
3	-0.3	389	0.39671681748072	-0.54135	3.99659916226805	0.202896581649255	-0.00219751828471892	0.795631153246159
3	-0.25	389	0.467681210796915	-0.49719	4.11057944366972	0.208683053730357	0.0573901103373904	0.87797231125644
3	-0.2	389	0.517745338560411	-0.45972	4.1797375026257	0.212194022227809	0.100551333898806	0.934939343222016
3	-0.149999999999999	389	0.530325447043702	-0.44638	4.23406916206271	0.214952294330544	0.107708412211854	0.95294248187555
3	-0.0999999999999996	389	0.624975261439589	-0.44172	4.45554840676201	0.226196199418651	0.180251619915936	1.06969890296324
3	-0.0499999999999998	389	0.822156629305913	-0.46591	4.75283676932803	0.241288729362164	0.347759611777118	1.29655364683471
3	0	389	1.00100958226221	-0.40404	4.91187984493242	0.249362918207462	0.510737927251179	1.49128123727324
3	0.0499999999999998	389	1.14747932493573	-0.30669	5.09349875956161	0.258583221631686	0.639079660146851	1.65587898972461
3	0.100000000000001	389	1.34192617943445	-0.18124	5.27113695929929	0.267601434875931	0.815795833739674	1.86805652512922
3	0.15	389	1.68898067352185	0.11904	5.52127595785134	0.280300318522441	1.13788309233384	2.24007825470986
3	0.2	389	2.31482544215938	0.4211	5.90505062195703	0.299783525196198	1.72542198915398	2.90422889516478
3	0.25	389	3.40409759177378	1.5897	6.27940701747935	0.31878859172554	2.77732833679624	4.03086684675132
3	0.3	389	4.70562697352185	2.6303	6.90281579711258	0.350437377411101	4.01663313981108	5.39462080723263
3	0.350000000000001	389	5.49355029562982	2.9824	7.53029411272957	0.382292762484412	4.74192568877453	6.24517490248511
3	0.4	389	5.75341628791774	2.8256	8.03356662977161	0.407842553494201	4.95155831672103	6.55527425911445
3	0.45	389	6.01969954879177	2.994	8.50736780999256	0.431896164062857	5.17054984894809	6.86884924863546
3	0.5	389	6.36856586786632	3.0919	9.06322267965513	0.460115419576994	5.46393437785292	7.27319735787973
3	0.55	389	6.5790191285347	3.0612	9.53641447099672	0.484138093112564	5.62715673507849	7.53088152199092
3	0.600000000000001	389	6.61829974550129	2.9513	9.60791615700742	0.487768041247141	5.65930052234988	7.57729896865269
3	0.65	389	6.60718955167095	2.9614	9.55893659620224	0.485281480785468	5.65307914728054	7.56129995606136
3	0.7	389	6.64715209768638	2.9668	9.43884216991267	0.479184610026116	5.70502873186233	7.58927546351042
3	0.75	389	6.74504128174807	3.1112	9.67207092112949	0.491025005933461	5.77963855049468	7.71044401300146
3	0.8	389	6.79788660257069	2.9288	9.91558700252107	0.503387661902926	5.80817769201025	7.78759551313114
3	0.850000000000001	389	6.73699311568123	2.7906	9.78321801818623	0.496667644871576	5.76049640962716	7.71348982173531
3	0.9	389	6.71742473017995	2.9918	9.7485487181853	0.494907577831385	5.74438848643891	7.69046097392099
3	0.95	389	6.78650738174807	3.0884	10.0267203961229	0.509029605153522	5.785705864176	7.78730889932014
3	1	389	6.78403144730077	2.7498	10.3971171967234	0.527833653706896	5.74625934857156	7.82180354602999
3	1.05	389	6.61420909511568	2.5698	10.2925806753774	0.522526615903643	5.5868711468436	7.64154704338776
3	1.1	389	6.44382581105398	2.4511	9.88644248169234	0.501908073030021	5.45702591555748	7.43062570655048
3	1.15	389	6.43369799023136	2.6037	9.78269960691697	0.496641326526865	5.45725302859266	7.41014295187006
3	1.2	389	6.48193684575836	2.6298	9.79946009033722	0.497492211155192	5.50381896250824	7.46005472900847
3	1.25	389	6.48804400154242	2.5886	9.91328052219581	0.503270568105266	5.498565308732	7.47752269435283
3	1.3	389	6.47220371722365	2.6336	9.97125119852955	0.506213583300549	5.47693877142548	7.46746866302183
3	1.35	389	6.4805174218509	2.6129	9.99102126399251	0.507217256308162	5.48327915768578	7.47775568601601
3	1.4	389	6.53551136760925	2.6803	9.98048338501171	0.506682276557572	5.53932492546164	7.53169780975687
3	1.45	389	6.56596428508997	2.7442	9.98952937248627	0.507141516992179	5.56887493175757	7.56305363842238
3	1.5	389	6.49073942416452	2.6878	9.96135465433061	0.505711162390526	5.49646228654906	7.48501656177999
3	1.55	389	6.43520835732648	2.5134	10.0200826147152	0.508692622858656	5.43506937959233	7.43534733506063
3	1.6	389	6.49492654061697	2.411	10.2454819717275	0.520135541496957	5.47228967627127	7.51756340496267
3	1.65	389	6.57427540411311	2.4786	10.6704160143404	0.541708299027045	5.50922440853468	7.63932639969154
3	1.7	389	6.5991245907455	2.5253	11.1396522661174	0.565530160466215	5.48723750776009	7.71101167373092
3	1.75	389	6.60935862164524	2.4524	11.2255410211841	0.569890501370471	5.48889868602036	7.72981855727013
3	1.8	389	6.61379409845758	2.2375	11.0364876060901	0.560292768369414	5.51220423572327	7.71538396119189
3	1.85	389	6.55072337840617	2.1784	11.0415679294501	0.560550682711476	5.44862643108911	7.65282032572323
3	1.9	389	6.51546198483291	2.1808	11.2396094971044	0.570604720024218	5.39359782614258	7.63732614352323
3	1.95	389	6.52388921542416	2.4522	11.125589871673	0.564816250552631	5.41340574849112	7.63437268235721
3	2	389	6.40734610848329	2.2876	10.6593513532517	0.541146575966799	5.34339951485999	7.47129270210659
3	2.05	389	6.22675868920309	2.3741	10.3431744381615	0.525095125054767	5.19437080310751	7.25914657529866
3	2.1	389	6.16536250043702	2.2447	10.3078490737146	0.523301751388614	5.1365005607078	7.19422444016623
3	2.15	389	6.19881488946015	2.2197	10.5027683432978	0.53319727803271	5.15049738568845	7.24713239323186
3	2.2	389	6.15305943239075	2.156	10.5539994614267	0.535798143999094	5.09962837416208	7.20649049061941
3	2.25	389	6.03615363239075	2.1816	10.3902755018763	0.527486319275594	4.99906442680258	7.07324283797891
3	2.3	389	6.00819610616967	2.3939	10.2974340617602	0.522773009266225	4.98037372467662	7.03601848766271
3	2.35	389	6.07980888174807	2.2638	10.4742076141456	0.531747326691806	5.03434212278117	7.12527564071497
3	2.4	389	6.15337290231362	2.4299	10.8429096513089	0.550465336667339	5.07110472236888	7.23564108225837
3	2.45	389	6.17288470616967	2.5085	11.0354108246353	0.560238103073376	5.07140232070324	7.27436709163609
3	2.5	389	6.14747402750643	2.4289	10.7499190531592	0.5457444543061	5.07448755963417	7.22046049537868
3	2.55	389	6.13100903341902	2.205	10.7190721786744	0.544178441520377	5.0611014983959	7.20091656844215
3	2.6	389	6.10677819537275	2.0616	10.7884175970339	0.54769892175042	5.02994905515979	7.18360733558571
3	2.65	389	6.00979645244216	2.218	10.5604815108822	0.536127220201938	4.95571839851841	7.0638745063659
3	2.7	389	5.84948178766067	2.2916	10.3050586322855	0.523160088188409	4.82089837150712	6.87806520381421
3	2.75	389	5.7458839933162	2.1955	10.1776640720279	0.516692609277585	4.73001626725864	6.76175171937375
3	2.8	389	5.7430206151671	2.2642	10.0225972270929	0.50882028296038	4.74263064530548	6.74341058502871
3	2.85	389	5.81992240102828	2.2311	10.1442443605744	0.514995980484377	4.80739041154441	6.83245439051214
3	2.9	389	5.84459975758355	2.1552	10.3335568458999	0.524606865783736	4.81317183651647	6.87602767865062
3	2.95	389	5.76127843958869	2.232	10.298133986683	0.522808542570541	4.73338619617696	6.78917068300042
3	3	389	5.71462443753213	2.3459	10.2337429994164	0.519539585471022	4.69315928046853	6.73608959459573
3	3.05	389	5.76656898714653	2.4767	10.3602593445016	0.525962479761472	4.73247579766987	6.80066217662319
3	3.1	389	5.79382512724936	2.5268	10.449864316676	0.530511483005182	4.7507881566966	6.83686209780212
3	3.15	389	5.68824031105398	2.3854	10.1674724818295	0.516175209676358	4.67338984273716	6.70309077937081
3	3.2	389	5.55248902467866	2.3326	9.7198481996801	0.493450529761305	4.5823174785995	6.52266057075783
3	3.25	389	5.53054489151671	2.4137	9.54524461527813	0.484586375769249	4.57780113092866	6.48328865210476
3	3.3	389	5.54614570616967	2.4821	9.65761020049714	0.490290874071505	4.58218634927821	6.51010506306112
3	3.35	389	5.54101839588689	2.3011	9.6323773462766	0.489009869983094	4.57957761713454	6.50245917463924
3	3.4	389	5.46768958868895	2.2224	9.2601441654201	0.470112593347188	4.54340268653576	6.39197649084213
3	3.45	389	5.39823112329049	2.5029	9.08159016741206	0.461047887489851	4.49176631102465	6.30469593555633
3	3.5	389	5.38225633316195	2.355	9.08418971466552	0.461179859506595	4.47553205112599	6.28898061519792
3	3.55	389	5.37485947043702	2.2426	9.06885758981123	0.460401488797887	4.46966554062148	6.28005340025256
3	3.6	389	5.32823392082262	2.1558	8.97104768534937	0.455435943227516	4.43280273465124	6.223665106994
3	3.65	389	5.25615595938303	2.1709	8.88312765547646	0.450972479969021	4.36950037438986	6.1428115443762
3	3.7	389	5.1849973907455	2.2403	8.71751219617777	0.442564628894732	4.31487245550134	6.05512232598966
3	3.75	389	5.11777026992288	2.1081	8.65720628072274	0.439503059895126	4.25366467593105	5.98187586391471
3	3.8	389	5.01043197429306	1.9125	8.73076026800502	0.443237197840994	4.13898470334332	5.8818792452428
3	3.85	389	4.97525747017995	1.8916	9.03108093713835	0.458483669826738	4.07383415825642	5.87668078210347
3	3.9	389	5.03688894087404	1.9304	9.34675434016261	0.474509558786506	4.10395717869733	5.96982070305075
3	3.95	389	5.05015254498715	2.068	9.31109113244215	0.472699033726739	4.12078045047823	5.97952463949606
3	4	389	5.03793823084833	1.927	9.25539851045335	0.469871669218611	4.11412500887221	5.96175145282445
3	4.05	389	5.05226463239075	1.8204	9.42384534247268	0.478423261464598	4.11163815159668	5.99289111318481
3	4.1	389	5.04291856298201	1.8038	9.67463301382758	0.491155076483247	4.07726010042674	6.00857702553727
3	4.15	389	4.91340854473008	1.7625	9.44201028411112	0.479345446656221	3.9709689585097	5.85584813095046
3	4.2	389	4.75007731336761	1.6937	9.01967026476743	0.457904380705067	3.84979293997774	5.65036168675748
3	4.25	389	4.63092393573265	1.7243	8.82854683699625	0.448201558732334	3.74971625033249	5.5121316211328
3	4.3	389	4.50416146529563	1.6005	8.73512999898232	0.443459037320516	3.63227803643775	5.37604489415351
3	4.35	389	4.39574234215938	1.4642	8.76100125796757	0.44477245150041	3.52127661378272	5.27020807053605
3	4.4	389	4.33984087660668	1.2604	8.81989034811062	0.447762092092657	3.45949722519485	5.22018452801852
3	4.45	389	4.26133668817481	1.2132	8.76822524236703	0.445139193743258	3.38614990901939	5.13652346733022
3	4.5	389	4.19641791439589	1.1269	8.90633548888546	0.452150679201665	3.30744587556959	5.08538995322218
3	4.55	389	4.15720956812339	1.0541	8.94710829383153	0.454220604758852	3.26416785512114	5.05025128112565
3	4.6	389	4.06396852904884	1.0736	8.68868603063603	0.441101202062817	3.19672083273029	4.93121622536739
3	4.65	389	3.88008890951157	0.99185	8.25414245706193	0.419040594512221	3.05621450482807	4.70396331419507
3	4.7	389	3.73534235141388	0.93523	8.02757670861649	0.407538461320486	2.93408225489058	4.53660244793718
3	4.75	389	3.6887436848329	0.91885	8.11733011479852	0.412095000159216	2.87852499152366	4.49896237814215
3	4.8	389	3.63771588946015	0.98092	8.15610061109633	0.414063273896032	2.82362737930164	4.45180439961867
3	4.85	389	3.50015285449871	0.86969	7.82467096637128	0.397237482956872	2.71914547937788	4.28116022961955
3	4.9	389	3.39917900154242	0.77295	7.49694382440909	0.380599658116797	2.65088320189866	4.14747480118618
3	4.95	389	3.43781680539846	0.77049	7.65515306230826	0.388631515266278	2.67372959648745	4.20190401430946
3	5	389	3.47283125269923	0.65724	7.99096492379489	0.40567977955462	2.67522550459325	4.27043700080521
3	5.05	389	3.39833164575835	0.74273	7.87157918171715	0.399618886785107	2.61264220000524	4.18402109151147
3	5.1	389	3.29012803856041	0.70593	7.63460271782377	0.387588229593053	2.52809203035454	4.05216404676628
3	5.15	389	3.22615553496144	0.72223	7.55972357863715	0.383786817251971	2.47159347169188	3.980717598231
3	5.2	389	3.23580380069409	0.55747	7.74085488738888	0.392982366238306	2.46316239726973	4.00844520411844
3	5.25	389	3.2562045059126	0.52372	7.8801511230021	0.400054061170678	2.46965946515856	4.04274954666663
3	5.3	389	3.21724386349614	0.51456	7.860886319597	0.399076038957707	2.43262170916178	4.0018660178305
3	5.35	389	3.17191485347044	0.47499	7.9145058584556	0.401798158615523	2.38194074817493	3.96188895876595
3	5.4	389	3.12353248329049	0.55006	7.91705998702039	0.401927824847699	2.3333034416207	3.91376152496028
3	5.45	389	3.07187258329049	0.57436	7.76474363290911	0.394195133545998	2.29684676184858	3.8468984047324
3	5.5	389	3.03845677969152	0.51263	7.57148754280355	0.384384042047128	2.28272051461666	3.79419304476638
3	5.55	389	3.04573065552699	0.55205	7.54121549561121	0.382847211695754	2.2930159478082	3.79844536324579
3	5.6	389	3.0878401933162	0.61245	7.99243421426354	0.405754371476761	2.29008779026496	3.88559259636743
3	5.65	389	3.10554305912596	0.54063	8.52483203088732	0.432782775548484	2.25465019520826	3.95643592304367
3	5.7	389	3.03318787917738	0.6058	8.38662674485155	0.425766465189604	2.19608976115232	3.87028599720244
3	5.75	389	2.90211308560411	0.75795	7.84090831901186	0.398061809643649	2.11948500435784	3.68474116685039
3	5.8	389	2.80336661928021	0.71972	7.74377964774031	0.393130848448645	2.03043328544565	3.57629995311476
3	5.85	389	2.76367850899743	0.72681	7.67281343902721	0.389528085055099	1.99782855702359	3.52952846097127
3	5.9	389	2.75539837583548	0.71405	7.70457142973149	0.391140352758796	1.98637854936268	3.52441820230827
3	5.95	389	2.74742844473008	0.69015	7.79485902935154	0.395724011160462	1.96939670178331	3.52546018767684
3	6	389	2.70304711311054	0.70208	7.73880758623732	0.392878430269651	1.93061005786969	3.47548416835139
3	6.05	389	2.61624853419023	0.63153	7.42017884052809	0.376702506516791	1.87561491214087	3.35688215623959
3	6.1	389	2.54214520822622	0.67935	7.11542102437268	0.361230772520396	1.83193051408655	3.25235990236589
3	6.15	389	2.50323241902314	0.75189	7.01593247676836	0.356180006756158	1.80294801968474	3.20351681836153
3	6.2	389	2.46455781508997	0.62252	6.97463589369283	0.354083490393215	1.76839537002773	3.16072026015222
3	6.25	389	2.42290459562982	0.58457	6.89542753944701	0.350062295456713	1.73464820937861	3.11116098188103
3	6.3	389	2.38149176169666	0.62791	6.80633996190581	0.345539558945838	1.70212751358012	3.06085600981319
3	6.35	389	2.36358882313625	0.60481	6.87998328303613	0.349278232130707	1.67687398134256	3.05030366492993
3	6.4	389	2.34965781053985	0.6351	7.07827150535247	0.35934479143671	1.64315113792104	3.05616448315865
3	6.45	389	2.36392438560411	0.55116	7.42917042167705	0.377158984888695	1.62239328285281	3.10545548835541
3	6.5	389	2.36810510539846	0.57252	7.34708912609487	0.372991938453767	1.63476681963393	3.10144339116299
3	6.55	389	2.32132270437018	0.67273	6.87908700057484	0.34923273028271	1.63469732361779	3.00794808512257
3	6.6	389	2.26660470462725	0.65662	6.66721787934686	0.338476705295257	1.60112671102387	2.93208269823063
3	6.65	389	2.25476012596401	0.61474	6.66348314284846	0.338287102776185	1.58965490928146	2.91986534264656
3	6.7	389	2.30152397866324	0.65367	6.66617699644606	0.338423862472173	1.63614987916935	2.96689807815713
3	6.75	389	2.33832391208226	0.71037	6.77254376718917	0.343823817110756	1.66233297863137	3.01431484553315
3	6.8	389	2.30052743521851	0.6002	6.6462947727471	0.337414495492819	1.63713784899162	2.96391702144539
3	6.85	389	2.25104946812339	0.59802	6.60353703463359	0.335243800221652	1.59192767909254	2.91017125715425
3	6.9	389	2.24595881079692	0.62012	6.59289611291326	0.334703589268541	1.58789912883451	2.90401849275932
3	6.95	389	2.23712334138817	0.56879	6.60907449828262	0.335524922345683	1.57744883902689	2.89679784374946
3	7	389	2.15918189460154	0.53006	6.38782858284845	0.324292862756305	1.52159070953399	2.79677307966909
3	7.05	389	2.07179350899743	0.50749	6.12608767918953	0.31100498161687	1.46032758555519	2.68325943243967
3	7.1	389	2.05506976812339	0.45717	6.18160631088872	0.313823513106332	1.43806233871879	2.672077197528
3	7.15	389	2.0597231966581	0.45308	6.38579236833406	0.324189489626376	1.42233525317858	2.69711114013761
3	7.2	389	2.02989001799486	0.41282	6.44083603116584	0.326983908224934	1.38700797683251	2.67277205915721
3	7.25	389	1.99739226992288	0.41152	6.43124047409662	0.326496767621306	1.35546799438054	2.63931654546522
3	7.3	389	1.98494908766067	0.40505	6.41663792386664	0.325755435452447	1.34448234298118	2.62541583234016
3	7.35	389	1.98294288200514	0.34153	6.4087021426824	0.325352557202809	1.34326823499454	2.62261752901574
3	7.4	389	1.97063452442159	0.4362	6.36179768652842	0.322971344218628	1.33564157282537	2.60562747601782
3	7.45	389	1.92784108979434	0.39308	6.34083994407616	0.32190737604719	1.29494000269842	2.56074217689027
3	7.5	389	1.93334991670951	0.35861	6.43013466500736	0.326440628670398	1.29153601578329	2.57516381763573
3	7.55	389	1.94954642802057	0.321	6.43210093588237	0.326540450950026	1.307536266822	2.59155658921913
3	7.6	389	1.88347681928021	0.38438	6.32650993654344	0.321179880137456	1.25200605962127	2.51494757893914
3	7.65	389	1.82561099434447	0.32717	6.35424750340086	0.322588041744397	1.19137165254622	2.45985033614273
3	7.7	389	1.86338214138817	0.28113	6.45791252981192	0.327850836095644	1.21879563604565	2.5079686467307
3	7.75	389	1.88375582434447	0.35967	6.3685866636637	0.323316002313603	1.24808524154369	2.51942640714525
3	7.8	389	1.84448510719794	0.36384	6.21230269715333	0.315381886010194	1.22441376569208	2.46455644870381
3	7.85	389	1.74943447377892	0.25135	6.04426181174475	0.306850902580931	1.14613587216078	2.35273307539706
3	7.9	389	1.67648900154242	0.28619	5.79603171854279	0.294248928920762	1.09796710099591	2.25501090208893
3	7.95	389	1.66558674421594	0.2576	5.71176458550138	0.289970913401742	1.095475836626	2.23569765180588
3	8	389	1.65577637043702	0.2492	5.70389438792973	0.289571364655581	1.08645101438957	2.22510172648447
3	8.05	389	1.61565127506427	0.21183	5.73635929342713	0.291219520520492	1.04308548491613	2.1882170652124
3	8.1	389	1.57029036143959	0.14441	5.6868911110219	0.288708154055427	1.00266216105828	2.1379185618209
3	8.15	389	1.53652173367609	0.20146	5.54389748835369	0.281448752734691	0.983166219568629	2.08987724778356
3	8.2	389	1.55676162030848	0.21099	5.54500197489466	0.281504824543382	1.003295863593	2.11022737702397
3	8.25	389	1.58498739922879	0.15908	5.65760531460729	0.287221393001305	1.02028231511453	2.14969248334306
3	8.3	389	1.6039624688946	0.18007	5.88155997063182	0.298590968059221	1.01690369875321	2.19102123903599
3	8.35	389	1.60971119280206	0.14819	5.98732964425111	0.30396060968406	1.01209518702535	2.20732719857876
3	8.4	389	1.57755493830334	0.14671	5.69860577129354	0.28930287582456	1.00875745730838	2.14635241929831
3	8.45	389	1.54606929138817	0.15699	5.58374621759913	0.283471765455931	0.988736338285048	2.1034022444913
3	8.5	389	1.57116723907455	0.085259	5.68497084852701	0.288610667497416	1.0037307067106	2.1386037714385
3	8.55	389	1.57222196915167	0.18697	5.55697871652227	0.282112851477501	1.01756077257919	2.12688316572415
3	8.6	389	1.50038330077121	0.22582	5.3091316073354	0.269530320884884	0.970460578315948	2.03030602322647
3	8.65	389	1.44007832133676	0.14784	5.30463360026568	0.269301969173435	0.910604560468499	1.96955208220502
3	8.7	389	1.46366584323907	0.34151	5.56314735909295	0.282426016856412	0.908388933192779	2.01894275328537
3	8.75	389	1.46869868637532	0.29331	5.50229690884466	0.279336803291099	0.919495469475689	2.01790190327495
3	8.8	389	1.43877852056555	0.25235	5.29748284591128	0.268938944622857	0.910018501132869	1.96753853999824
3	8.85	389	1.43753911568123	0.30415	5.22809701526076	0.265416412769576	0.915704735128427	1.95937349623404
3	8.9	389	1.45040906118252	0.39843	5.21600591452916	0.264802580131573	0.92978153506299	1.97103658730205
3	8.95	389	1.457563881491	0.34878	5.16669535874427	0.262299215945733	0.941858211882095	1.97326955109991
3	9	389	1.46946755732648	0.38801	5.20470537265278	0.264228882038667	0.949967977236405	1.98896713741655
3	9.05	389	1.48845581773779	0.31393	5.24441833485854	0.266245002232753	0.964992350028173	2.01191928544741
3	9.1	389	1.49709063753213	0.29575	5.27466390359968	0.267780488344433	0.97060825537192	2.02357301969235
3	9.15	389	1.44123526118252	0.36873	5.21151593954384	0.264574636187428	0.921055894939963	1.96141462742508
3	9.2	389	1.32577277712082	0.31134	5.04840528733286	0.256293947426685	0.821874047199594	1.82967150704205
3	9.25	389	1.2591399840617	0.26789	4.96633507444082	0.252127463630104	0.76343296492574	1.75484700319765
3	9.3	389	1.2554516559126	0.22425	4.93868732135218	0.250723861626448	0.762504254294174	1.74839905753102
3	9.35	389	1.28700406195373	0.18907	4.88992282625816	0.248248219472029	0.798924012646496	1.77508411126096
3	9.4	389	1.28034384910026	0.25639	4.88618586296176	0.248058503904416	0.792636798978243	1.76805089922227
3	9.45	389	1.26656904113111	0.15645	4.98877601489548	0.253266729771735	0.768622114390719	1.76451596787149
3	9.5	389	1.27960852514139	0.042528	5.09737498952386	0.258780007393054	0.77082196048142	1.78839508980136
3	9.55	389	1.27990888946015	0.14499	5.01395002380733	0.25454474644222	0.77944925813372	1.78036852078659
3	9.6	389	1.26956873264781	0.12715	4.97361952631736	0.252497275644001	0.773134627265837	1.76600283802979
3	9.65	389	1.26464232681234	0.0083302	5.06196554089046	0.256982364999083	0.759390101251165	1.76989455237351
3	9.7	389	1.22427428020566	0.052556	5.08364106300679	0.258082772911987	0.716858546082243	1.73169001432907
3	9.75	389	1.20936769922879	0.17473	5.02583727138571	0.255148230004355	0.707721560754836	1.71101383770275
3	9.8	389	1.23147526992288	0.17361	5.06539898602199	0.257156671766458	0.725880340370532	1.73707019947523
3	9.85	389	1.29297178123393	0.11815	5.35586968901304	0.271903087484739	0.758383969774149	1.82755959269372
3	9.9	389	1.33328741670951	0.11391	5.66302125175605	0.287496345552035	0.76804174924362	1.8985330841754
3	9.95	389	1.35494461902314	0.19205	6.01483223735196	0.305356842305869	0.754583484647541	1.95530575339873
4	-5	388	0.218688615824742	-0.157605	1.54141718810374	0.0783546391573081	0.0646345588591783	0.372742672790306
4	-4.95	388	0.156592787938144	-0.132195	1.41549487302858	0.0719536481499965	0.0151238011596399	0.298061774716649
4	-4.9	388	0.130312877319588	-0.170305	1.31436753371757	0.0668130565945071	-0.00104912673468843	0.261674881373864
4	-4.85	388	0.130667210824742	-0.0937685	1.21034432237148	0.0615252595906121	0.00970161200723772	0.251632809642247
4	-4.8	388	0.11224415	-0.07218	1.1318040348895	0.0575328324057743	-0.000871886729303634	0.225360186729304
4	-4.75	388	0.0797177170103093	-0.047285	1.07657612415584	0.0547254399293274	-0.0278786695088396	0.187314103529458
4	-4.7	388	0.0655185479381443	-0.085655	1.03686737202902	0.0527069306196499	-0.0381092216423919	0.169146317518681
4	-4.65	388	0.0659291266494845	-0.082131	1.00840125220653	0.0512599164277015	-0.0348536498438031	0.166711903142772
4	-4.6	388	0.0519036451030928	-0.029558	0.953464376732094	0.0484673181049041	-0.0433885681545137	0.147195858360699
4	-4.55	388	0.0190508456185567	-0.0307405	0.899900603146871	0.0457445184737822	-0.0708880365026948	0.108989727739808
4	-4.5	388	-0.00409988577319588	-0.091005	0.883115658991232	0.0448912918114996	-0.0923612280544397	0.084161456508048
4	-4.45	388	-0.0360079538659794	-0.137335	0.894627691272982	0.0454764812996962	-0.125419844675298	0.0534039369433393
4	-4.4	388	-0.0712178365979382	-0.193795	0.86290949311598	0.0438641546755398	-0.157459711435309	0.0150240382394327
4	-4.35	388	-0.0701039149484536	-0.15231	0.8349346083994	0.0424421113673739	-0.153549892272164	0.0133420623752566
4	-4.3	388	-0.0356529051546392	-0.18277	0.834680439490392	0.042429191235625	-0.119073480042273	0.047767669732995
4	-4.25	388	-0.0151360608247423	-0.0952355	0.887480875606047	0.0451131882424834	-0.103833676513494	0.0735615548640098
4	-4.2	388	-0.0215356510309278	-0.114095	0.923593471593101	0.0469488946621583	-0.113842472561096	0.0707711704992408
4	-4.15	388	-0.0357125020618557	-0.13406	0.915027736495998	0.046513473876773	-0.127163237223723	0.0557382331000116
4	-4.1	388	-0.0392869342783505	-0.14105	0.861873546949542	0.0438114945724321	-0.12542527341431	0.0468514048576091
4	-4.05	388	-0.0184461546391753	-0.163605	0.845821944766287	0.0429955457776007	-0.102980246426518	0.0660879371481676
4	-4	388	0.00258843221649484	-0.12811	0.840265810311075	0.0427131115906021	-0.0813903621079174	0.0865672265409071
4	-3.95	388	-0.00520573994845361	-0.14332	0.847720168464597	0.0430920379109886	-0.089929546151861	0.0795180662549538
4	-3.9	388	-0.0222406056701031	-0.158545	0.872273877902264	0.0443401731061907	-0.109418386424735	0.0649371750845284
4	-3.85	388	-0.0130266634020619	-0.13783	0.863481214174156	0.0438932168902068	-0.0993256778309362	0.0732723510268125
4	-3.8	388	0.00765852190721649	-0.130125	0.837812790944006	0.0425884176084434	-0.0760751099860068	0.0913921538004398
4	-3.75	388	0.0183644306701031	-0.10227	0.831500475082354	0.0422675445603135	-0.0647383286242932	0.101467189964499
4	-3.7	388	0.0162732616752577	-0.16708	0.851680544362261	0.0432933551317798	-0.0688463568876149	0.10139288023813
4	-3.65	388	0.0066307043814433	-0.153485	0.862251879921683	0.0438307263182191	-0.0795454465355786	0.0928068552984652
4	-3.6	388	0.0193333602319588	-0.174345	0.874428568069891	0.0444497021628817	-0.0680597670001798	0.106726487464097
4	-3.55	388	0.0290071051546392	-0.1538	0.906750276271514	0.0460927069267	-0.0616163547317255	0.119630565041004
4	-3.5	388	0.000234539690721649	-0.17627	0.921544812536567	0.0468447554697516	-0.0918675324429604	0.0923366118244037
4	-3.45	388	-0.0337622507731959	-0.228305	0.944812394036784	0.0480275131077117	-0.128189757807662	0.0606652562612705
4	-3.4	388	-0.0501187953608247	-0.26135	0.974239898722849	0.0495233972387387	-0.147487379294037	0.0472497885723874
4	-3.35	388	-0.0542992817010309	-0.297085	0.99722306161485	0.0506916970663225	-0.15396487484936	0.0453663114472977
4	-3.3	388	-0.0559895365979381	-0.338615	1.027060289823	0.0522084086144661	-0.158637155695859	0.0466580824999827
4	-3.25	388	-0.0659082144329897	-0.26262	1.05853360721484	0.0538082872497595	-0.171701375352942	0.0398849464869625
4	-3.2	388	-0.092887381443299	-0.33365	1.06940829476098	0.0543610786842927	-0.199767392664159	0.013992629777561
4	-3.15	388	-0.108486015979381	-0.329805	1.0966143883014	0.0557440421407089	-0.218085089318163	0.00111305735939993
4	-3.1	388	-0.0966220394329897	-0.27156	1.1738876065739	0.0596720605778941	-0.213944039998442	0.0206999611324621
4	-3.05	388	-0.0638670824742268	-0.217005	1.29863311199283	0.0660132309884958	-0.193656539187386	0.0659223742389325
4	-3	388	-0.0169226469072165	-0.28758	1.43366518866368	0.0728772972022782	-0.160207631886296	0.126362338071863
4	-2.95	388	0.0539042965463917	-0.26985	1.70731877139009	0.0867878905796694	-0.116730483768776	0.22453907686156
4	-2.9	388	0.112314721649485	-0.264345	2.06770302071308	0.105107251510384	-0.0943379882068709	0.31896743150584
4	-2.85	388	0.130850112371134	-0.25485	2.2124836415411	0.112466864073098	-0.0902724257579861	0.351972650500254
4	-2.8	388	0.130951687886598	-0.32061	2.2357844370329	0.113651310073135	-0.0924996046535536	0.354402980426749
4	-2.75	388	0.157096080154639	-0.2727	2.29470911442	0.116646619759416	-0.0722443290224155	0.386436489331694
4	-2.7	388	0.218580973969072	-0.24238	2.43825052205001	0.123943239575118	-0.0251054126361667	0.462267360574311
4	-2.65	388	0.288724269329897	-0.25505	2.61531903970538	0.132944138172904	0.0273411010122094	0.550107437647585
4	-2.6	388	0.351700373195876	-0.192245	2.73893130270168	0.139227702633741	0.077963008524183	0.62543773786757
4	-2.55	388	0.406712571391753	-0.158105	2.86697705120616	0.145736633828442	0.120177913951724	0.693247228831782
4	-2.5	388	0.474660487448454	-0.073508	2.95624064908693	0.150274157514963	0.17920454672509	0.770116428171818
4	-2.45	388	0.546999717268041	-0.035129	3.06170711525995	0.155635319284768	0.241003127904472	0.85299630663161
4	-2.4	388	0.581645358247423	-0.0399115	3.16714224466544	0.160994888117159	0.265111252138249	0.898179464356596
4	-2.35	388	0.616863032175258	-0.012881758	3.30247182935327	0.167874077513359	0.286803663918026	0.946922400432489
4	-2.3	388	0.675046055515464	0.040207	3.3746736666695	0.171544303168729	0.337770609712986	1.01232150131794
4	-2.25	388	0.708571936494845	0.073432	3.35972828730116	0.170784586839813	0.372790178671424	1.04435369431827
4	-2.2	388	0.724719662371134	0.054341	3.35642047018126	0.17061644104591	0.389268498141033	1.06017082660124
4	-2.15	388	0.765211018814433	0.0475535	3.40572936188497	0.173122952875744	0.424831769656996	1.10559026797187
4	-2.1	388	0.806635973453608	0.110874	3.45929298501461	0.175845744858779	0.460903408196817	1.1523685387104
4	-2.05	388	0.787991058247423	0.069952	3.38482726027888	0.172060439338452	0.449700830528422	1.12628128596642
4	-2	388	0.76162601056701	0.1005305	3.32906523872875	0.169225896483369	0.428908813764427	1.09434320736959
4	-1.95	388	0.758391553453608	0.056269	3.34908899263127	0.170243761097644	0.423673120030485	1.09310998687673
4	-1.9	388	0.730246639948454	0.0841445	3.27568498652063	0.166512425768124	0.402864432581548	1.05762884731536
4	-1.85	388	0.672924256958763	0.0671275	3.11762226904759	0.15847764628895	0.361339332163799	0.984509181753726
4	-1.8	388	0.627287710829897	0.0235588	3.08039246230226	0.156585148854809	0.319423649415352	0.935151772244442
4	-1.75	388	0.584865828092784	0.0102947	3.08943233554524	0.157044671436656	0.276098293460031	0.893633362725536
4	-1.7	388	0.525754956185567	-0.0986745	3.02651042079173	0.153846170755823	0.223276034599711	0.828233877771423
4	-1.65	388	0.463458305154639	-0.066327	2.92641688091516	0.148758130178921	0.170983045142714	0.755933565166564
4	-1.6	388	0.393641319587629	-0.0962585	2.82787149078435	0.143748786476315	0.11101499421979	0.676267644955468
4	-1.55	388	0.326959395618557	-0.189535	2.77485492268171	0.141053802863117	0.0496317119589054	0.604287079278208
4	-1.5	388	0.281732788659794	-0.194055	2.79118291630894	0.141883801424635	0.00277323422576942	0.560692343093818
4	-1.45	388	0.221170545360825	-0.23035	2.79547631779375	0.1421020472874	-0.0582181050519014	0.500559195773551
4	-1.4	388	0.148999394072165	-0.249345	2.79492653299732	0.142074100155585	-0.130334309127696	0.428333097272026
4	-1.35	388	0.105860091237113	-0.265455	2.86124173485678	0.14544509131388	-0.180101360740811	0.391821543215038
4	-1.3	388	0.0726660711340206	-0.257165	2.91848592069813	0.1483549768141	-0.219016543897366	0.364348686165407
4	-1.25	388	0.0367411082474227	-0.30726	2.89785410701177	0.147306202783921	-0.252879498765971	0.326361715260817
4	-1.2	388	0.0262993302061856	-0.378775	2.90814095590491	0.147829112700398	-0.264349376673754	0.316948037086125
4	-1.15	388	0.0313256340206186	-0.347505	3.00949648972531	0.152981304034701	-0.269452862056853	0.33210413009809
4	-1.1	388	0.0157469255154639	-0.35868	3.16478981788581	0.16087530754359	-0.30055207170047	0.332045922731397
4	-1.05	388	-0.0339948195876289	-0.376405	3.20393898838691	0.162865371720632	-0.354206507403536	0.286216868228278
4	-1	388	-0.0821910600515464	-0.437395	3.13431244796726	0.159326055763564	-0.395444053552308	0.231061933449215
4	-0.95	388	-0.100260268041237	-0.389415	3.11873043010723	0.158533977281381	-0.411955945920003	0.211435409837529
4	-0.9	388	-0.119830264561856	-0.448755	3.16344987602427	0.160807194470852	-0.435995343795389	0.196334814671677
4	-0.85	388	-0.144141758247423	-0.464385	3.17317438517386	0.161301519051685	-0.461278735353936	0.17299521885909
4	-0.8	388	-0.138283943041237	-0.451495	3.21974681368196	0.163668928639819	-0.460075514380761	0.183507628298287
4	-0.75	388	-0.113663008505155	-0.46768	3.27076859669777	0.166262511628396	-0.440553856489486	0.213227839479176
4	-0.7	388	-0.105673817525773	-0.43061	3.25536266538618	0.16547938412851	-0.431024948528745	0.219677313477198
4	-0.649999999999999	388	-0.107360315188144	-0.38043	3.22609818720111	0.163991787100259	-0.429786662670999	0.215066032294711
4	-0.6	388	-0.0946929917525773	-0.41658	3.2032888974719	0.162832325742257	-0.414839707448265	0.22545372394311
4	-0.55	388	-0.0884362817010309	-0.458085	3.19225210884253	0.162271294246576	-0.407479946206329	0.230607382804267
4	-0.5	388	-0.0791958170103093	-0.45563	3.20278266962476	0.162806592734606	-0.399291938710936	0.240900304690317
4	-0.45	388	-0.030113719072165	-0.412425	3.25655265056641	0.165539874474744	-0.355583780917583	0.295356342773254
4	-0.399999999999999	388	0.00137064201030927	-0.37464	3.28822703444096	0.167149973893756	-0.327265056870572	0.33000634089119
4	-0.35	388	-0.00252024742268041	-0.425335	3.21408454178601	0.163381099183497	-0.323745913591336	0.318705418745975
4	-0.3	388	0.0172890262886598	-0.44781	3.17407365174015	0.161347231340254	-0.299937826332347	0.334515878909666
4	-0.25	388	0.0807030686082474	-0.41973	3.22441727645429	0.16390634160501	-0.2415552833949	0.402961420611395
4	-0.2	388	0.139783289793814	-0.287335	3.25486345437416	0.165454007806634	-0.185517948498554	0.465084528086183
4	-0.149999999999999	388	0.18110788814433	-0.343105	3.24613795382205	0.165010465686756	-0.143321296320249	0.505537072608908
4	-0.0999999999999996	388	0.201172507731959	-0.361125	3.27552402796553	0.166504243784946	-0.126193612933301	0.528538628397219
4	-0.0499999999999998	388	0.220993192159794	-0.38264	3.30273717799458	0.167887565942838	-0.109092695870942	0.551079080190529
4	0	388	0.275387784381443	-0.329005	3.32349617774694	0.168942805204095	-0.0567728230406931	0.60754839180358
4	0.0499999999999998	388	0.368256167525773	-0.290545	3.34382443843989	0.169976148768436	0.0340638901216404	0.702448444929906
4	0.100000000000001	388	0.438432211082474	-0.216365	3.44804687680435	0.175274073050822	0.0938236170699613	0.783040805094987
4	0.15	388	0.532412183247423	-0.132825	3.64586139900694	0.185329550326463	0.168033386912524	0.896790979582321
4	0.2	388	0.964670780927835	0.217855	3.85785077594709	0.19610557596282	0.579105102934112	1.35023645892156
4	0.25	388	1.99973916752577	1.02165	4.26157779446666	0.216628173672447	1.57382374801524	2.4256545870363
4	0.3	388	3.19482287835052	1.9139	4.89810368247472	0.248984602972754	2.70529106986492	3.68435468683611
4	0.350000000000001	388	3.95214377963918	2.4143	5.18670027396206	0.263654792174314	3.43376872476436	4.47051883451399
4	0.4	388	4.2317034742268	2.57835	5.24030295872438	0.266379569771729	3.70797119931084	4.75543574914277
4	0.45	388	4.37531991237113	2.60465	5.43617814628193	0.276336465127115	3.83201125830551	4.91862856643676
4	0.5	388	4.51561452061856	2.66395	5.67026470656263	0.288235753719409	3.94891052324764	5.08231851798947
4	0.55	388	4.5752172371134	2.7468	5.83842222010717	0.296783680521485	3.99170705166394	5.15872742256287
4	0.600000000000001	388	4.54226019072165	2.6507	6.03059659074759	0.306552452780562	3.9395434973453	5.144976884098
4	0.65	388	4.50992823195876	2.5107	6.11747790165537	0.310968878014582	3.89852834851347	5.12132811540405
4	0.7	388	4.49829122654639	2.50785	6.12858293128268	0.311533378395137	3.88578147169185	5.11080098140094
4	0.75	388	4.43849403951031	2.353	6.21033548383008	0.315689094189977	3.81781367874556	5.05917440027506
4	0.8	388	4.34070048453608	2.175	6.29747759159765	0.320118776473419	3.71131086884818	4.97009010022399
4	0.850000000000001	388	4.25983542268041	2.1075	6.37649602047568	0.324135508951361	3.62254845795705	4.89712238740377
4	0.9	388	4.20492310585052	2.09475	6.46622715543282	0.328696798883124	3.55866813072546	4.85117808097558
4	0.95	388	4.1411883018299	1.9922	6.59673992777491	0.335331135947228	3.48188947185471	4.80048713180509
4	1	388	4.02828277190722	1.79865	6.73263939667272	0.342239294185853	3.35540172377282	4.70116382004161
4	1.05	388	3.84899458286082	1.6348	6.73307941592026	0.342261661621243	3.17606955782598	4.52191960789567
4	1.1	388	3.67916186391753	1.6441	6.67211006037909	0.3391624151032	3.01233030705222	4.34599342078283
4	1.15	388	3.55794157731959	1.6708	6.59227540361634	0.335104191430095	2.89908894585857	4.21679420878061
4	1.2	388	3.46382311195876	1.6036	6.4803366282268	0.329414023692866	2.81615799197329	4.11148823194424
4	1.25	388	3.38956207886598	1.3679	6.56746576080086	0.333843046410154	2.73318900073879	4.04593515699317
4	1.3	388	3.36417152757732	1.3039	6.73495756294301	0.342357133199858	2.69105879465219	4.03728426050245
4	1.35	388	3.35171828505155	1.2608	6.77388631521898	0.34433599288883	2.67471489081356	4.02872167928953
4	1.4	388	3.31056263378866	1.1139	6.73337017944487	0.342276441961845	2.63760854893735	3.98351671863997
4	1.45	388	3.22066602835052	1.11115	6.7243876898407	0.341819836354291	2.548609681617	3.89272237508403
4	1.5	388	3.13882736597938	0.990655	6.79020025016261	0.345165276807298	2.46019350603586	3.81746122592291
4	1.55	388	3.07116592886598	1.0378	6.87739536488566	0.349597653585715	2.38381751631831	3.75851434141365
4	1.6	388	3.01681945180412	1.04095	7.01283587999018	0.356482481891899	2.31593469037544	3.7177042132328
4	1.65	388	2.9908943814433	0.96465	7.1558433151443	0.363751958361211	2.27571700946651	3.70607175342009
4	1.7	388	2.98362691030928	0.99501	7.27871997936102	0.36999813023464	2.25616886002224	3.71108496059631
4	1.75	388	2.92522647680412	0.84021	7.33341472200167	0.372778420253777	2.19230206279446	3.65815089081378
4	1.8	388	2.82318446134021	0.77007	7.25802364199656	0.368946076281573	2.09779486776945	3.54857405491096
4	1.85	388	2.73473348427835	0.616905	7.13179909779877	0.362529722104557	2.02195916661886	3.44750780193784
4	1.9	388	2.67024850335052	0.78205	7.04657480396163	0.358197527781967	1.96599176828902	3.37450523841201
4	1.95	388	2.59995974046392	0.896625	6.9239150193859	0.351962380520266	1.90796200808271	3.29195747284512
4	2	388	2.57873202113402	0.81156	6.84142931457482	0.347769396501411	1.89497816819434	3.26248587407371
4	2.05	388	2.59757224984536	0.832015	6.84944787446264	0.34817700280775	1.91301699693993	3.28212750275079
4	2.1	388	2.56836139381443	0.6666	6.76698600278877	0.343985230295345	1.89204763839222	3.24467514923665
4	2.15	388	2.52283223582474	0.6151	6.69313766202918	0.340231308166254	1.85389911465391	3.19176535699557
4	2.2	388	2.52608658247423	0.672095	6.76728589986997	0.344000474920722	1.84974285439932	3.20243031054913
4	2.25	388	2.57935546365979	0.734905	6.88075938649807	0.349768656414535	1.89167084026595	3.26704008705363
4	2.3	388	2.63538774484536	0.75407	6.90090789325347	0.350792862572714	1.94568941664051	3.32508607305022
4	2.35	388	2.60972146443299	0.722565	6.72095319628599	0.341645251235321	1.93800837173206	3.28143455713392
4	2.4	388	2.57374866881443	0.81875	6.55199570062273	0.33305665905678	1.91892171690819	3.22857562072068
4	2.45	388	2.62760127087629	0.821375	6.57443422636076	0.33419727342192	1.9705317424963	3.28467079925628
4	2.5	388	2.72120772938144	0.81011	6.6838759893619	0.339760510886038	2.05320024875731	3.38921521000558
4	2.55	388	2.78173076237113	0.960845	6.77645199309444	0.34446641362481	2.10447094625812	3.45899057848415
4	2.6	388	2.77126718659794	0.995195	6.73569533326823	0.342394636173134	2.09808071859798	3.4444536545979
4	2.65	388	2.72429546391753	1.0613	6.5285343047658	0.331864049281383	2.07181331732534	3.37677761050972
4	2.7	388	2.73840458402062	1.0096	6.36348658821549	0.323474202344522	2.10241782266463	3.37439134537661
4	2.75	388	2.78732490824742	1.0858	6.27402554185345	0.318926641787632	2.16027916379382	3.41437065270103
4	2.8	388	2.81354479100515	1.1329	6.25147257046111	0.317780209822938	2.18875306108209	3.43833652092821
4	2.85	388	2.83200620695876	1.19175	6.25913637753903	0.3181697830305	2.20644853217582	3.4575638817417
4	2.9	388	2.8616456443299	1.09115	6.30164161552836	0.320330445705507	2.23183986306088	3.49145142559892
4	2.95	388	2.9079049275	1.08405	6.34425569128665	0.322496640915235	2.27384016215771	3.54196969284229
4	3	388	2.90788687085052	1.0083	6.30934569807363	0.320722066230133	2.27731111946539	3.53846262223565
4	3.05	388	2.86018732809278	0.987885	6.20332037841066	0.315332496340913	2.24020807891433	3.48016657727124
4	3.1	388	2.83852469097938	1.03595	6.1630354310273	0.313284697380284	2.22257164549643	3.45447773646233
4	3.15	388	2.87441228608247	1.01076	6.17058868755437	0.313668650987528	2.25770434450762	3.49112022765733
4	3.2	388	2.93888737474227	1.2001	6.26376669761052	0.318405155427529	2.31286693128284	3.5649078182017
4	3.25	388	2.93067333994845	1.08895	6.30222117810978	0.320359906527202	2.30080963538156	3.56053704451535
4	3.3	388	2.78355017809278	1.0921	6.0630316942284	0.308201221750367	2.17759181898318	3.38950853720239
4	3.35	388	2.64698942963918	1.01535	5.87301914671991	0.298542341136933	2.06002151908818	3.23395734019017
4	3.4	388	2.61247129639175	0.903355	5.9434448896111	0.302122282838773	2.01846481672986	3.20647777605365
4	3.45	388	2.60676156283505	0.87837	6.06303227548496	0.308201251297299	2.00080314563285	3.21271998003725
4	3.5	388	2.57999707216495	0.955775	6.09521461084985	0.309837171341669	1.97082225166593	3.18917189266397
4	3.55	388	2.55546737886598	0.91607	6.06391066195627	0.30824590219099	1.94942117297131	3.16151358476065
4	3.6	388	2.53547747502577	0.88787	6.06869182192172	0.308488942210744	1.92895342504362	3.14200152500792
4	3.65	388	2.47948086597938	0.849485	6.04670328400088	0.307371202011867	1.87515441928049	3.08380731267828
4	3.7	388	2.42478144984278	0.81499	5.97812949822084	0.303885400580617	1.82730848186622	3.02225441781935
4	3.75	388	2.41082484639175	0.86742	5.95479095744199	0.302699035879809	1.81568440520832	3.00596528757519
4	3.8	388	2.35147091752577	0.83177	5.88529512691544	0.299166364280016	1.76327610710177	2.93966572794978
4	3.85	388	2.26261158505155	0.721355	5.79654457012739	0.294654919937883	1.68328678297873	2.84193638712436
4	3.9	388	2.25171541752577	0.759955	5.85997531061085	0.297879285684172	1.66605114877046	2.83737968628108
4	3.95	388	2.25563895206186	0.794715	5.95241767679911	0.302578395244796	1.66073570397201	2.85054220015171
4	4	388	2.20496650257732	0.6929	5.8839054345855	0.299095722248844	1.6169105823532	2.79302242280144
4	4.05	388	2.15726339510309	0.82093	5.82657266674059	0.296181333872324	1.57493749109505	2.73958929911114
4	4.1	388	2.1105421935567	0.70599	5.83470555680567	0.29659475190819	1.52740346306725	2.69368092404615
4	4.15	388	2.05706032087629	0.669275	5.85093142054471	0.297419558915728	1.47229992679306	2.64182071495952
4	4.2	388	2.00888648402062	0.646385	5.87082531826424	0.298430822569252	1.42213783155011	2.59563513649113
4	4.25	388	1.9716746556701	0.575225	5.95492109163912	0.302705650972813	1.37652120846781	2.5668281028724
4	4.3	388	1.93675228737113	0.53929	6.03454559273878	0.306753191833195	1.33364091837912	2.53986365636315
4	4.35	388	1.91513657216495	0.567755	6.01647229105793	0.305834474277355	1.31383150549536	2.51644163883454
4	4.4	388	1.87706848195876	0.60768	5.94891664227674	0.302400427658347	1.28251513821402	2.4716218257035
4	4.45	388	1.82268462628866	0.528345	5.94611329004032	0.302257925255616	1.22841145833829	2.41695779423903
4	4.5	388	1.77275855747423	0.52912	5.97419333889192	0.303685314357196	1.17567898157747	2.36983813337098
4	4.55	388	1.734425	0.43266	5.94714962802279	0.302310605275852	1.14004825718889	2.32880174281111
4	4.6	388	1.69580536778351	0.35444	5.87829508724272	0.298810532265896	1.10831016322793	2.28330057233908
4	4.65	388	1.66315855953608	0.379315	5.79263336847742	0.294456102384582	1.08422465519455	2.24209246387762
4	4.7	388	1.63648670412371	0.35032	5.71335687124113	0.290426251554745	1.06547594097687	2.20749746727055
4	4.75	388	1.60837073402062	0.317305	5.65175409887507	0.287294806649962	1.0435167447028	2.17322472333844
4	4.8	388	1.59086662363402	0.28186	5.55954162431843	0.282607383137722	1.03522863756173	2.14650460970631
4	4.85	388	1.58930459613402	0.35404	5.50132518614768	0.27964807527409	1.03948494305523	2.13912424921281
4	4.9	388	1.61128141005155	0.45125	5.49859693122547	0.279509390282377	1.06173442730655	2.16082839279654
4	4.95	388	1.63728846649485	0.50774	5.49431829829972	0.279291895147659	1.08816910371255	2.18640782927714
4	5	388	1.61291622938144	0.47855	5.41492238322888	0.275255973968142	1.07173194278589	2.154100515977
4	5.05	388	1.59030031907216	0.395945	5.36547739972262	0.2727425442032	1.05405771884453	2.1265429192998
4	5.1	388	1.60576382190722	0.445585	5.38830701205542	0.2739030386172	1.06723955878782	2.14428808502661
4	5.15	388	1.60859357268041	0.41897	5.41902370268651	0.27546445575273	1.06699938738499	2.15018775797584
4	5.2	388	1.5642212878866	0.363305	5.37100037475254	0.273023292801882	1.02742670425276	2.10101587152044
4	5.25	388	1.53765441262887	0.330825	5.36821862309465	0.272881888418266	1.00113784595998	2.07417097929775
4	5.3	388	1.52732337525773	0.437055	5.42729495376991	0.275884907074424	0.984902535247794	2.06974421526767
4	5.35	388	1.50901144863402	0.49641	5.45631803227262	0.277360233067195	0.963689951343576	2.05433294592447
4	5.4	388	1.49113972886598	0.40173	5.40539294929742	0.274771565617933	0.950907843715703	2.03137161401626
4	5.45	388	1.50523998350515	0.39227	5.43299730470191	0.276174773862645	0.962249232700076	2.04823073431023
4	5.5	388	1.51414640541237	0.462555	5.54129749319595	0.281679981833343	0.960331794891438	2.0679610159333
4	5.55	388	1.49798723376289	0.43793	5.46398104227491	0.277749765757127	0.951899871274796	2.04407459625098
4	5.6	388	1.47504557216495	0.593045	5.29790216805756	0.269307502130262	0.945556652036861	2.00453449229304
4	5.65	388	1.48522387371134	0.508705	5.28702402054845	0.268754534815926	0.956822149683687	2.01362559773899
4	5.7	388	1.49295355610825	0.495455	5.24928242136363	0.266836021510009	0.968323845598843	2.01758326661765
4	5.75	388	1.51619119201031	0.47776	5.29303822702068	0.26906025411216	0.987188389369009	2.04519399465161
4	5.8	388	1.54704133685567	0.48005	5.39645514432886	0.27431723145806	1.00770272390088	2.08637994981046
4	5.85	388	1.5505465093299	0.444355	5.31389882517683	0.270120657910525	1.01945883323481	2.08163418542498
4	5.9	388	1.56849757835052	0.518525	5.24504351906048	0.266620545996339	1.04429151700107	2.09270363969996
4	5.95	388	1.61995050533505	0.67123	5.32686456031762	0.270779743267952	1.08756699309944	2.15233401757067
4	6	388	1.62218058350515	0.618875	5.43459891332668	0.276256188204482	1.07902976292259	2.16533140408772
4	6.05	388	1.5766120064433	0.56556	5.492311716941	0.279189894884839	1.02769318768071	2.12553082520589
4	6.1	388	1.57199181262887	0.475035	5.5192960377255	0.280561584998516	1.02037609641152	2.12360752884621
4	6.15	388	1.59907746927835	0.495965	5.48704464790729	0.278922154719011	1.05068505787596	2.14746988068074
4	6.2	388	1.60396342268041	0.471435	5.4930025863954	0.279225013752866	1.05497555626278	2.15295128909805
4	6.25	388	1.59669490868557	0.405865	5.62800284943166	0.286087462788718	1.0342146935562	2.15917512381494
4	6.3	388	1.589720525	0.45965	5.68849768403727	0.289162588052005	1.02119426680819	2.15824678319181
4	6.35	388	1.56552677061856	0.522465	5.58655262547283	0.283980429490822	1.00718922057186	2.12386432066525
4	6.4	388	1.56859731778351	0.44868	5.60968450294358	0.285156288905288	1.00794789552135	2.12924674004566
4	6.45	388	1.58483971907217	0.44283	5.68027699317247	0.288744706850663	1.01713506244842	2.15254437569591
4	6.5	388	1.58725399716495	0.52989	5.56853589569589	0.283064587646471	1.03071709546758	2.14379089886231
4	6.55	388	1.61100751546392	0.566705	5.38395265793849	0.273681694358016	1.07291844012001	2.14909659080783
4	6.6	388	1.66070023453608	0.60109	5.46542785226895	0.277823311242337	1.11446827333003	2.20693219574213
4	6.65	388	1.68305462989691	0.65476	5.63673436995471	0.286531310920916	1.11970175928501	2.2464075005088
4	6.7	388	1.68695440463918	0.667045	5.75492760398903	0.292539410658656	1.1117889323842	2.26211987689415
4	6.75	388	1.72154674407217	0.630745	5.86884007119837	0.298329906789484	1.13499650340537	2.30809698473896
4	6.8	388	1.77474695360825	0.714095	5.964668238679	0.303201126302281	1.17861934603138	2.37087456118511
4	6.85	388	1.82277135798969	0.79621	6.02991394931207	0.30651775216624	1.22012288993443	2.42541982604495
4	6.9	388	1.86168242963918	0.89592	5.98801639358929	0.304387979716855	1.2632213344028	2.46014352487555
4	6.95	388	1.90015472835052	0.92034	5.95582668018841	0.302751684625839	1.30491077379496	2.49539868290607
4	7	388	1.9379912871134	0.826655	6.06948052898816	0.308529034444092	1.33138841127912	2.54459416294768
4	7.05	388	1.95540140489691	0.926555	6.11470412582928	0.310827879065282	1.34427874128699	2.56652406850683
4	7.1	388	1.92578785309278	0.85897	6.09099289557267	0.309622569493628	1.31703496402856	2.534540742157
4	7.15	388	1.86385783530928	0.85966	6.07589866740526	0.308855286755027	1.25661351063885	2.4711021599797
4	7.2	388	1.82034004639175	0.69931	6.01467672058236	0.305743200300536	1.21921443465394	2.42146565812957
4	7.25	388	1.82874287113402	0.758575	6.0122414734244	0.305619409730538	1.2278606456172	2.42962509665084
4	7.3	388	1.85029737371134	0.73915	6.08642545322973	0.30939039335117	1.24200096912668	2.45859377829601
4	7.35	388	1.82250666494845	0.737145	6.07672390634785	0.308897236008003	1.21517986331588	2.42983346658102
4	7.4	388	1.75975670695876	0.72992	5.90983174859009	0.300413630855409	1.16910962978804	2.35040378412949
4	7.45	388	1.71259072036082	0.708625	5.76111098987328	0.292853729827711	1.1368072611724	2.28837417954925
4	7.5	388	1.70613432474227	0.64	5.76328148571023	0.292964062331726	1.13013393940828	2.28213471007625
4	7.55	388	1.71396896469072	0.637165	5.81092908217595	0.295386125778662	1.13320652947378	2.29473139990767
4	7.6	388	1.69856598994845	0.673455	5.79413843986833	0.294532609463036	1.11948166406265	2.27765031583425
4	7.65	388	1.62399543041237	0.74712	5.65767800234205	0.287595935586463	1.05854938764581	2.18944147317893
4	7.7	388	1.53676367010309	0.59362	5.44098994104868	0.276581062401336	0.992974110212082	2.0805532299941
4	7.75	388	1.49992917072165	0.577525	5.32581463902319	0.270726372769165	0.967650590905467	2.03220775053783
4	7.8	388	1.50802511592784	0.54655	5.46634895574042	0.27787013356318	0.96170109675866	2.05434913509701
4	7.85	388	1.5061704935567	0.50875	5.67193568581186	0.288320694368264	0.939299493291024	2.07304149382238
4	7.9	388	1.48330704046392	0.4877	5.72800822472936	0.291171021708209	0.910831975204502	2.05578210572333
4	7.95	388	1.45677381853093	0.344655	5.68506919134475	0.288988307974004	0.88859021462677	2.02495742243509
4	8	388	1.44121799587629	0.497375	5.57183821703624	0.283232454074199	0.884351049851008	1.99808494190157
4	8.05	388	1.41100645360825	0.471355	5.47718136142354	0.278420775689826	0.863599809919856	1.95841309729664
4	8.1	388	1.36382510103093	0.48544	5.41270658184558	0.275143338453777	0.822862268558995	1.90478793350286
4	8.15	388	1.33926958943299	0.48197	5.41140118048003	0.275076981173125	0.798437222858209	1.88010195600777
4	8.2	388	1.3597160414433	0.388625	5.53181737414588	0.281198080299437	0.806848903684089	1.91258317920251
4	8.25	388	1.3836166242268	0.39901	5.6183656391676	0.28559757585963	0.822099582046631	1.94513366640698
4	8.3	388	1.34244180618557	0.460615	5.5353109023869	0.281375666320161	0.789225514282491	1.89565809808864
4	8.35	388	1.28383639030928	0.44891	5.44647469655699	0.276859868192549	0.739498666790639	1.82817411382792
4	8.4	388	1.27348143608247	0.5079	5.42400715734635	0.275717778989711	0.731389188734819	1.81557368343013
4	8.45	388	1.26130675773196	0.502805	5.3660031887225	0.272769271560126	0.725011608506454	1.79760190695746
4	8.5	388	1.2380886443299	0.435825	5.38252081260934	0.273608909569471	0.70014267208851	1.77603461657128
4	8.55	388	1.20413065463918	0.41273	5.41186798956458	0.275100710412462	0.663251633703811	1.74500967557454
4	8.6	388	1.13025532164948	0.322045	5.27314796942897	0.268049175496732	0.603240413589705	1.65727022970926
4	8.65	388	1.09245597938144	0.33202	5.17216120104506	0.262915729563046	0.575534004947583	1.6093779538153
4	8.7	388	1.10572678867526	0.39458	5.1864497551388	0.263642057586851	0.58737677143553	1.62407680591499
4	8.75	388	1.1068685128866	0.43941	5.18722699344971	0.263681566830592	0.588440816018052	1.62529620975514
4	8.8	388	1.10569828170103	0.38967	5.23723168292401	0.266223448048844	0.582272959698763	1.6291236037033
4	8.85	388	1.12533334278351	0.4261	5.34286686953441	0.271593186360479	0.591350509692583	1.65931617587443
4	8.9	388	1.13415504123711	0.427375	5.34933985171802	0.271922226536742	0.599525278052414	1.66878480442181
4	8.95	388	1.14540523604897	0.414115	5.33009669669376	0.270944041993446	0.612698693990376	1.67811177810756
4	9	388	1.18163905850515	0.404455	5.36997655743699	0.272971249242915	0.644946798377416	1.71833131863289
4	9.05	388	1.22223992036082	0.38359	5.46475752206369	0.27778923644302	0.676074954052993	1.76840488666866
4	9.1	388	1.23587061353093	0.34407	5.49851547848487	0.27950524980688	0.686331771427701	1.78540945563415
4	9.15	388	1.23452797989691	0.37014	5.51260742671829	0.280221583793146	0.683580744392684	1.78547521540113
4	9.2	388	1.25934746185567	0.393925	5.56747975953207	0.283010901228118	0.70291611371123	1.81577881000011
4	9.25	388	1.30476919458763	0.47895	5.70679945203683	0.290092919203503	0.734413800434621	1.87512458874064
4	9.3	388	1.36976781675258	0.434585	5.93892739019372	0.301892645437896	0.776212830117983	1.96332280338717
4	9.35	388	1.41575170180412	0.455195	6.10020713656109	0.310090955686106	0.806077912663612	2.02542549094464
4	9.4	388	1.3963609	0.46849	6.05019458679013	0.307548674906519	0.791685521575854	2.00103627842415
4	9.45	388	1.34579517139175	0.44781	5.93287503682372	0.301584987025872	0.752845075891131	1.93874526689237
4	9.5	388	1.30045277886598	0.426795	5.94924275010573	0.302417004650912	0.705866842884401	1.89503871484756
4	9.55	388	1.25537679020619	0.390925	6.02215585872651	0.306123386258637	0.653503689999573	1.8572498904128
4	9.6	388	1.23893979407216	0.33894	6.03893661006798	0.306976399788198	0.635389573068513	1.84249001507582
4	9.65	388	1.22894221417526	0.403515	6.04068077609329	0.307065060729958	0.625217675761436	1.83266675258908
4	9.7	388	1.21395785592784	0.382905	5.99673550500732	0.304831197058795	0.614625345413724	1.81329036644195
4	9.75	388	1.20976481778351	0.42699	5.93301051230024	0.301591873631367	0.616801182439849	1.80272845312716
4	9.8	388	1.19137953376289	0.42067	5.83839109462395	0.296782098324254	0.60787245909161	1.77488660843416
4	9.85	388	1.14189740231959	0.428695	5.70410584506475	0.289955995466076	0.571811215675827	1.71198358896335
4	9.9	388	1.11142862190722	0.492105	5.60700442944497	0.28502005311298	0.551047054576628	1.67181018923781
4	9.95	388	1.08165330412371	0.37333	5.61539710890442	0.285446676985922	0.520432946146749	1.64287366210067
5	-5	334	0.0915343260479042	-0.047991	1.40446050795513	0.0769639617393972	-0.0598625178610658	0.242931169956874
5	-4.95	334	0.0779669089820359	-0.086405	1.2878115985168	0.070571640878752	-0.0608555146179576	0.216789332582029
5	-4.9	334	0.0659398895209581	-0.16766	1.1970726100715	0.0655991749422451	-0.0631011294811139	0.19498090852303
5	-4.85	334	0.0616557359281437	-0.083735	1.12308042757569	0.0615444283186369	-0.0594091364750377	0.182720608331325
5	-4.8	334	0.0608224368263473	0.0117675	1.06500501519043	0.0583619153241446	-0.0539820714768559	0.175626945129551
5	-4.75	334	0.0724986266467066	0.037644	1.01199857377138	0.0554571802274938	-0.0365919381940536	0.181589191487467
5	-4.7	334	0.0576376116766467	-0.024984	1.01294668085394	0.0555091361755704	-0.0515551564081165	0.16683037976141
5	-4.65	334	0.0466347676646707	-0.066264	1.01779751856332	0.0557749604445717	-0.063080906913621	0.156350442242962
5	-4.6	334	0.0482428115568862	-0.027452	1.00392472996677	0.0550147363124473	-0.0599774159099796	0.156463039023752
5	-4.55	334	0.0729257541916168	-0.0213355	0.976667284801499	0.0535210375185465	-0.0323561982951623	0.178207706678396
5	-4.5	334	0.0712395116766467	0.00364695	0.938156370882623	0.0514106524357241	-0.0298910739398337	0.172370097293127
5	-4.45	334	0.0467252077844311	-0.037374	0.943550217238411	0.0517062333952482	-0.0549868191115803	0.148437234680443
5	-4.4	334	0.0491939700598802	0.04069	0.913299569866603	0.0500485081308293	-0.0492571231805718	0.147645063300332
5	-4.35	334	0.0676012019461078	0.062945	0.901022622449732	0.049375735556651	-0.0295264713183302	0.164728875210546
5	-4.3	334	0.0884405179640719	0.131125	0.913240450047509	0.0500452683846997	-0.0100042023282107	0.186885238256354
5	-4.25	334	0.0830222865269461	0.069795	0.891439970591785	0.0488506094696023	-0.0130724041513999	0.179116977205292
5	-4.2	334	0.0843339916167665	0.0747445	0.8846354231574	0.0484777225671742	-0.0110271882223928	0.179695171455926
5	-4.15	334	0.122755848203593	0.06493	0.874897935996277	0.0479441115577784	0.0284443417553533	0.217067354651832
5	-4.1	334	0.148395768263473	0.086417	0.901736226394931	0.0494148408119603	0.0511911705255507	0.245600366001395
5	-4.05	334	0.0979216817365269	-0.01032515	0.908656439353598	0.0497940661460744	-2.88952547712468e-05	0.195872258727825
5	-4	334	0.0729627838323353	-0.098359	0.874105038860605	0.0479006610623978	-0.0212632505622542	0.167188818226925
5	-3.95	334	0.10428902245509	-0.00526565	0.879946422952535	0.0482207669387895	0.00943330348726447	0.199144741422915
5	-3.9	334	0.117127841916168	-0.0347535	0.871067671024526	0.0477342143302894	0.0232292271261653	0.21102645670617
5	-3.85	334	0.0614174583832335	-0.0943285	0.888428038694301	0.0486855566183426	-0.0343525546122834	0.15718747137875
5	-3.8	334	0.0127959329341317	-0.100579	0.89886993835061	0.0492577691946898	-0.0840996871136483	0.109691552981912
5	-3.75	334	-0.00274191407185629	-0.171775	0.887502360328929	0.0486348297563967	-0.0984121415752227	0.0929283134315101
5	-3.7	334	-0.00222483907185629	-0.196085	0.919097039366674	0.0503662075024111	-0.101300883017577	0.0968512048738649
5	-3.65	334	-0.0409886790419162	-0.22511	0.923153858006219	0.0505885197944187	-0.140502036486208	0.0585246784023758
5	-3.6	334	-0.0891297789820359	-0.288145	0.890118944212484	0.0487782176699487	-0.185082066777984	0.00682250881391228
5	-3.55	334	-0.111665892215569	-0.320145	0.91379385686329	0.0500755948913938	-0.210170268186906	-0.013161516244232
5	-3.5	334	-0.110297370658683	-0.31867	0.940189505483324	0.0515220675255277	-0.211647122396278	-0.00894761892108679
5	-3.45	334	-0.126464293413174	-0.23747	0.944057230828969	0.0517340175688608	-0.228230974930653	-0.0246976118956939
5	-3.4	334	-0.160372812874252	-0.307685	0.957630565208674	0.0524778317109877	-0.263602661191202	-0.0571429645573005
5	-3.35	334	-0.175857790419162	-0.394585	1.01172210959925	0.0554420300841856	-0.284918553209328	-0.066797027628995
5	-3.3	334	-0.170025966077844	-0.479475	1.04711866968885	0.0573817496284597	-0.282902377262853	-0.0571495548928352
5	-3.25	334	-0.158810196407186	-0.43166	1.03216139436748	0.0565620959898997	-0.270074255899637	-0.0475461369147346
5	-3.2	334	-0.153239997005988	-0.41247	1.05689954981873	0.0579177385578956	-0.267170759220399	-0.0393092347915776
5	-3.15	334	-0.160832643413174	-0.361075	1.1301462765911	0.0619316344594988	-0.282659194221985	-0.0390060926043618
5	-3.1	334	-0.165879056886228	-0.42556	1.15634767492611	0.0633674622435858	-0.290530043833652	-0.0412280699388027
5	-3.05	334	-0.147281785329341	-0.373825	1.21910298594392	0.0668064321033727	-0.278697616124498	-0.0158659545341849
5	-3	334	-0.123377245898204	-0.35709	1.32303470823727	0.0725018554013488	-0.265996620437104	0.019242128640697
5	-2.95	334	-0.110239482035928	-0.35811	1.42569916930949	0.0781278332121895	-0.263925793167143	0.0434468290952865
5	-2.9	334	-0.0853213011377246	-0.378835	1.49721191225174	0.0820467073852343	-0.246716482343537	0.0760738800680881
5	-2.85	334	-0.0754884511676647	-0.37084	1.56937451570749	0.0860011936950491	-0.244662555561117	0.0936856532257875
5	-2.8	334	-0.0827519883233533	-0.373585	1.69104780145306	0.0926688486812781	-0.265042126486053	0.0995381498393459
5	-2.75	334	-0.0619366068862275	-0.418525	1.89036649460297	0.103591445782902	-0.265712732660563	0.141839518888108
5	-2.7	334	-0.024885618263473	-0.360045	2.09025437276418	0.114545234031008	-0.250209088173052	0.200437851646106
5	-2.65	334	-0.0249378155688623	-0.40496	2.20841983295289	0.121020661360841	-0.262999185640311	0.213123554502587
5	-2.6	334	-0.0227808739520958	-0.453495	2.32857032409039	0.127604867716589	-0.273794124869817	0.228232376965625
5	-2.55	334	0.000907046407185627	-0.408375	2.4917974083128	0.136549656832246	-0.26770161944158	0.269515712255952
5	-2.5	334	0.0232249491017964	-0.402055	2.64114328401567	0.144733760406841	-0.261482776922864	0.307932675126457
5	-2.45	334	0.0448387488023952	-0.43785	2.70600861695594	0.148288358755709	-0.246861275425479	0.33653877303027
5	-2.4	334	0.0701395763473054	-0.30711	2.67546505163998	0.14661458168683	-0.218267938504641	0.358547091199252
5	-2.35	334	0.103589798712575	-0.332235	2.68076617161385	0.146905081271926	-0.185389161778947	0.392568759204096
5	-2.3	334	0.121748252694611	-0.314625	2.70617940690662	0.148297717987353	-0.169970182203666	0.413466687592887
5	-2.25	334	0.118134696706587	-0.317205	2.69507509613002	0.147689205505221	-0.172386725106709	0.408656118519882
5	-2.2	334	0.102401463772455	-0.403785	2.67005704064901	0.146318224510079	-0.185423082892618	0.390226010437528
5	-2.15	334	0.0804034874251497	-0.33304	2.66283240156476	0.145922316727047	-0.206642263716987	0.367449238567286
5	-2.1	334	0.0583244131736527	-0.316385	2.66471355648019	0.1460254033814	-0.228924121112251	0.345572947459556
5	-2.05	334	0.0384838652694611	-0.408235	2.64267710683507	0.144817813379579	-0.246389202487955	0.323356933026877
5	-2	334	0.0283909449101796	-0.470735	2.61991651638311	0.143570540705988	-0.254028596001581	0.31081048582194
5	-1.95	334	0.00597983293413173	-0.45826	2.60387114821892	0.142691259946943	-0.274710062974685	0.286669728842948
5	-1.9	334	0.0107897068862275	-0.41559	2.59998334161282	0.142478209457316	-0.269481094540005	0.29106050831246
5	-1.85	334	0.0292616341317365	-0.463025	2.63648831252571	0.144478669540546	-0.254944299220168	0.313467567483641
5	-1.8	334	0.0301908682634731	-0.46839	2.7030672954088	0.148127175327812	-0.261192089876294	0.32157382640324
5	-1.75	334	0.0125265048802395	-0.439335	2.72765360049089	0.149474496546838	-0.281506786944048	0.306559796704527
5	-1.7	334	-0.0138937655688623	-0.43491	2.7211466339483	0.149117916976827	-0.307225624926812	0.279438093789087
5	-1.65	334	-0.0572069760479042	-0.44217	2.69218487520917	0.147530822374396	-0.347416840275111	0.233002888179302
5	-1.6	334	-0.0758813718562874	-0.492765	2.64515124180459	0.144953395140727	-0.361021144318939	0.209258400606364
5	-1.55	334	-0.0746157398203593	-0.412075	2.64279476015054	0.144824260741551	-0.359501490270194	0.210270010629476
5	-1.5	334	-0.0644629733532934	-0.48873	2.67788630776649	0.146747265705231	-0.353131492721759	0.224205546015172
5	-1.45	334	-0.0624499781437126	-0.45068	2.68927991235033	0.147371631390345	-0.352346695645888	0.227446739358463
5	-1.4	334	-0.0604196745508982	-0.40001	2.70709373539863	0.148347822880071	-0.352236671457293	0.231397322355497
5	-1.35	334	-0.047211254491018	-0.46506	2.77913778853661	0.15229581267249	-0.346794395198338	0.252371886216302
5	-1.3	334	-0.0459002284431138	-0.439615	2.81831820245163	0.154442886129101	-0.349706906214084	0.257906449327856
5	-1.25	334	-0.0428372017964072	-0.514215	2.80572133178766	0.153752581868977	-0.345285972776227	0.259611569183413
5	-1.2	334	-0.00858755748502995	-0.45973	2.8419412437887	0.155737420820063	-0.314940731851458	0.297765616881398
5	-1.15	334	0.0109790589820359	-0.524465	2.92780921843922	0.160442956844899	-0.304630438564225	0.326588556528297
5	-1.1	334	-0.0350917649700599	-0.5335	2.95005913428966	0.161662244722713	-0.35309974009395	0.282916210153831
5	-1.05	334	-0.0692391805389222	-0.520845	2.91790392605757	0.159900150166063	-0.383780915769273	0.245302554691429
5	-1	334	-0.0408632425149701	-0.421995	2.91026454329756	0.159481514569603	-0.354581474035017	0.272854989005077
5	-0.95	334	-0.00562357485029939	-0.43309	2.92229712164864	0.160140895801465	-0.320638884056847	0.309391734356248
5	-0.9	334	-0.0285842164670659	-0.420775	2.9223210613869	0.160142207691041	-0.343602106309236	0.286433673375104
5	-0.85	334	-0.068112297005988	-0.42618	2.92989497333983	0.160557255509375	-0.383946632991871	0.247722038979895
5	-0.8	334	-0.0820374477844311	-0.40772	2.93698040888588	0.160945534985504	-0.39863557354818	0.234560677979318
5	-0.75	334	-0.0594690508982036	-0.52469	2.92474665516504	0.160275129411288	-0.374748412843388	0.255810311046981
5	-0.7	334	-0.047794474251497	-0.53631	2.92481535049475	0.160278893892167	-0.363081241357631	0.267492292854637
5	-0.649999999999999	334	-0.0608920577844311	-0.58017	2.97104798377521	0.162812426589423	-0.381162571122386	0.259378455553524
5	-0.6	334	-0.0903728062874251	-0.489645	3.00700699775447	0.164782968416986	-0.414519598948082	0.233773986373232
5	-0.55	334	-0.0971263023952096	-0.64938	3.01266122614302	0.165092818224009	-0.421882604777157	0.227629999986737
5	-0.5	334	-0.12050478742515	-0.662475	3.0329357947331	0.166203857738763	-0.447446630574365	0.206437055724065
5	-0.45	334	-0.133772289221557	-0.660135	3.07533778850699	0.168527472684149	-0.465284946570569	0.197740368127455
5	-0.399999999999999	334	-0.142663038922156	-0.68368	3.12066318526639	0.171011289126302	-0.479061644989146	0.193735567144835
5	-0.35	334	-0.131459373952096	-0.63394	3.14468672362748	0.172327770918987	-0.47044764905342	0.207528901149228
5	-0.3	334	-0.103444164071856	-0.609565	3.19463066594825	0.175064682098844	-0.447816253952525	0.240927925808813
5	-0.25	334	-0.051982454491018	-0.654075	3.23471203667616	0.17726112768467	-0.400675202014518	0.296710293032482
5	-0.2	334	0.00471073473053893	-0.665205	3.2930390267163	0.180457427049727	-0.350269496247833	0.359690965708911
5	-0.149999999999999	334	0.0822173113772455	-0.61491	3.38859488064163	0.185693855588534	-0.28306356858298	0.447498191337471
5	-0.0999999999999996	334	0.128146074550898	-0.618685	3.49980542252155	0.191788155742781	-0.249122985179893	0.505415134281689
5	-0.0499999999999998	334	0.163384388023952	-0.63236	3.59583745446852	0.197050678676433	-0.224236651323628	0.551005427371532
5	0	334	0.218230116467066	-0.626685	3.70575794287764	0.203074284335956	-0.18124003856003	0.617700271494162
5	0.0499999999999998	334	0.349757235928144	-0.6043	3.87122229086156	0.212141674750522	-0.0675495046934415	0.767063976549729
5	0.100000000000001	334	0.47992318994012	-0.599295	4.09861482618054	0.224602708926268	0.0381041814542881	0.921742198425951
5	0.15	334	0.614067940119761	-0.4337	4.29254813683746	0.235230188885193	0.151343472921511	1.07679240731801
5	0.2	334	0.90764264011976	-0.20013	4.46635892970413	0.244754961661866	0.426181864333069	1.38910341590645
5	0.25	334	1.53471280898204	0.33499	4.65528090712272	0.25510782225098	1.03288678193751	2.03653883602656
5	0.3	334	2.29428829041916	1.0048	4.91209977412852	0.269181409469868	1.76477792073864	2.82379866009969
5	0.350000000000001	334	2.9824501494012	1.7352	5.18327763359719	0.284041864628629	2.4237075785808	3.54119272022159
5	0.4	334	3.59446908982036	2.21145	5.48921213629112	0.300806972103512	3.00274765068123	4.18619052895949
5	0.45	334	4.14202476347305	2.53385	5.81985261154629	0.318925958534883	3.51466122251713	4.76938830442897
5	0.5	334	4.54538349850299	2.77525	6.1475087092267	0.336881402082578	3.88269956313558	5.20806743387041
5	0.55	334	4.88273261826347	2.8879	6.42660803171063	0.352175950740568	4.18996257059752	5.57550266592943
5	0.600000000000001	334	5.1511707991018	3.0968	6.65812659262149	0.364863089725947	4.43344370976061	5.86889788844298
5	0.65	334	5.33508451377245	3.31405	6.86046218600939	0.375951011942214	4.59554622356385	6.07462280398106
5	0.7	334	5.39562844011976	3.27905	7.0213659655191	0.384768484743881	4.63874518061311	6.15251169962641
5	0.75	334	5.42816648203593	3.2789	7.1254767530609	0.390473720757026	4.66006037606159	6.19627258801026
5	0.8	334	5.45282765568862	3.11465	7.17803315271427	0.393353793716836	4.6790561194728	6.22659919190444
5	0.850000000000001	334	5.45331071556886	3.1664	7.18230047029051	0.393587641279517	4.67907917466844	6.22754225646928
5	0.9	334	5.3772962245509	3.04115	7.14383465096456	0.391479727365165	4.60721118945205	6.14738125964974
5	0.95	334	5.32005146107784	2.8953	7.13115070575701	0.390784651449445	4.55133371915802	6.08876920299766
5	1	334	5.27757103293413	2.82335	7.17597017829417	0.393240743415002	4.504021879487	6.05112018638127
5	1.05	334	5.23189077814371	2.61605	7.23708503394427	0.396589816874399	4.4517536172667	6.01202793902072
5	1.1	334	5.13057184937126	2.4901	7.2402552038188	0.396763541113385	4.35009295320803	5.91105074553448
5	1.15	334	5.01275788622755	2.40405	7.2160241526602	0.395435687689445	4.23489102838739	5.7906247440677
5	1.2	334	4.90619035928144	2.34205	7.20713160254664	0.394948378945035	4.12928209302422	5.68309862553866
5	1.25	334	4.86096939520958	2.24945	7.27831193972787	0.398849037394584	4.07638809127236	5.6455506991468
5	1.3	334	4.83173082035928	2.325	7.44798084152377	0.408146835938737	4.02885969189805	5.63460194882051
5	1.35	334	4.80389085628742	2.29865	7.5696803737506	0.414815929223279	3.987900864761	5.61988084781385
5	1.4	334	4.76764677245509	2.04205	7.58215867751128	0.415499736057127	3.9503116553121	5.58498188959808
5	1.45	334	4.77194841017964	1.83235	7.64409739834672	0.418893957050572	3.94793647528554	5.59596034507374
5	1.5	334	4.7997842895509	1.61995	7.86669718154144	0.431092350027774	3.95177673182539	5.64779184727641
5	1.55	334	4.79781304640719	1.5334	8.11579299329076	0.444742716425638	3.92295366941287	5.6726724234015
5	1.6	334	4.74024479640719	1.3944	8.17289647018128	0.447871967683111	3.85922982719188	5.62125976562249
5	1.65	334	4.72351588023952	1.44465	8.17957991556369	0.44823821823397	3.84178045464142	5.60525130583762
5	1.7	334	4.75621845511976	1.51905	8.25705234675989	0.45248368131155	3.866131722022	5.64630518821752
5	1.75	334	4.7400465058982	1.38115	8.25873042468417	0.45257563941534	3.84977888077812	5.63031413101829
5	1.8	334	4.67687098083832	1.2604	8.19181305698704	0.448908590254491	3.79381685742559	5.55992510425106
5	1.85	334	4.66434268293413	1.40585	8.22131901757625	0.450525506934604	3.77810790098069	5.55057746488757
5	1.9	334	4.70950037724551	1.26215	8.31822598686174	0.455835976139059	3.81281929992135	5.60618145456967
5	1.95	334	4.72451064371258	1.2891	8.32809337915494	0.456376705905841	3.82676588959413	5.62225539783102
5	2	334	4.6511161991018	1.2204	8.15284860591147	0.44677335148858	3.77226233257352	5.52997006563008
5	2.05	334	4.60909650299401	1.39085	8.08052830588854	0.442810223460117	3.73803855889431	5.48015444709371
5	2.1	334	4.63281076347305	1.59225	8.2105364313906	0.449934624851452	3.74773831360972	5.51788321333639
5	2.15	334	4.6373291497006	1.41405	8.29095827940798	0.454341714975213	3.74358745360201	5.53107084579919
5	2.2	334	4.60107157784431	1.3263	8.18965519529291	0.448790340162071	3.71825006577823	5.48389308991039
5	2.25	334	4.5575986257485	1.387	8.10463189548183	0.444131092033304	3.68394238331956	5.43125486817744
5	2.3	334	4.52005650778443	1.48305	8.12380999370327	0.445182045341986	3.64433292097204	5.39578009459682
5	2.35	334	4.46018490419162	1.42975	8.08910574757743	0.443280264369225	3.58820233629996	5.33216747208327
5	2.4	334	4.46617977065868	1.35515	8.08624463996254	0.443123476637738	3.59450562202163	5.33785391929574
5	2.45	334	4.51284099011976	1.4855	8.15611176521657	0.446952171516971	3.63363536430942	5.3920466159301
5	2.5	334	4.48837973772455	1.34955	8.19910179366931	0.449308010564258	3.60453990925031	5.37221956619879
5	2.55	334	4.42131049700599	1.24815	8.19306776940536	0.448977348071468	3.53812111916703	5.30449987484494
5	2.6	334	4.44737340658683	1.2329	8.23204990160237	0.451113555756865	3.55998186588887	5.33476494728479
5	2.65	334	4.48945877724551	1.1616	8.30459789741081	0.455089161437512	3.5942467691616	5.38467078532942
5	2.7	334	4.47972536886228	1.29215	8.34555457530683	0.457333573560678	3.58009834751503	5.37935239020952
5	2.75	334	4.44503568293413	1.2485	8.29742790885597	0.454696248485043	3.55059657920169	5.33947478666657
5	2.8	334	4.42893990119761	1.25145	8.18728676250113	0.448660550844581	3.54637369944296	5.31150610295225
5	2.85	334	4.39321552874252	1.4529	8.07589072720995	0.442556085714014	3.52265750242003	5.26377355506501
5	2.9	334	4.36151145808383	1.5674	8.03935627659451	0.440554010153035	3.49489174151501	5.22813117465265
5	2.95	334	4.35953461700599	1.4564	8.05111436433864	0.441198349392296	3.49164741205655	5.22742182195542
5	3	334	4.35725066856287	1.4272	8.02360433788048	0.439690809228808	3.49232896613774	5.22217237098801
5	3.05	334	4.3175072994012	1.4476	7.98991613030622	0.437844706825694	3.45621708983386	5.17879750896854
5	3.1	334	4.25220210479042	1.4039	7.9590804030617	0.436154919381753	3.39423589882305	5.11016831075779
5	3.15	334	4.18163548323353	1.3836	7.8845399944473	0.432070130151908	3.3317045210797	5.03156644538737
5	3.2	334	4.14022863772455	1.3337	7.80279515504647	0.42759054054693	3.29910953651022	4.98134773893888
5	3.25	334	4.10269138323353	1.46675	7.72909688431902	0.423551900189013	3.26951674576631	4.93586602070076
5	3.3	334	4.0856316508982	1.4901	7.69076791065095	0.421451485370518	3.25658876766027	4.91467453413614
5	3.35	334	4.03899619161677	1.3432	7.62563360876606	0.417882147614279	3.21697460066846	4.86101778256508
5	3.4	334	3.98314111377246	1.3016	7.54611132003273	0.413524353035625	3.16969179912985	4.79659042841506
5	3.45	334	3.96387262365269	1.36085	7.55005530845154	0.413740482269623	3.14999815828806	4.77774708901733
5	3.5	334	3.95670860568862	1.22785	7.57853702449161	0.415301270694192	3.1397638924294	4.77365331894784
5	3.55	334	3.90812283353293	1.29735	7.53342961434317	0.412829399844735	3.09604057065569	4.72020509641018
5	3.6	334	3.90441312365269	1.2911	7.49249119395518	0.410585988226846	3.09674390593141	4.71208234137398
5	3.65	334	3.9011115748503	1.21325	7.47957999951256	0.409878459129756	3.09483414712854	4.70738900257206
5	3.7	334	3.86104204550898	1.27175	7.47650785286459	0.409710106530497	3.05509578644871	4.66698830456925
5	3.75	334	3.79523379191617	1.2299	7.41037226181391	0.406085898465972	2.99641676126667	4.59405082256566
5	3.8	334	3.75643393113772	1.20365	7.27500561413909	0.398667851868418	2.97220903968504	4.54065882259041
5	3.85	334	3.70727817664671	1.24795	7.19215602410154	0.394127722301473	2.93198423510667	4.48257211818674
5	3.9	334	3.64494348952096	1.13115	7.190353128347	0.394028924222718	2.86984389500997	4.42004308403195
5	3.95	334	3.57080515946108	1.15595	7.12754161966472	0.390586874749889	2.80247646674604	4.33913385217612
5	4	334	3.54662068862275	1.0939	7.08046790543874	0.388007251100738	2.7833664082707	4.30987496897481
5	4.05	334	3.49952718952096	1.00639	7.05109172440325	0.38639744629636	2.73943957784323	4.25961480119869
5	4.1	334	3.42068717275449	0.930825	7.04603107952518	0.386120124665338	2.6611450841857	4.18022926132328
5	4.15	334	3.31699736257485	0.980115	6.96240766887051	0.381537589989788	2.56646963957797	4.06752508557173
5	4.2	334	3.26830634431138	1.002525	6.86589769309049	0.376248875895422	2.52818212191567	4.00843056670709
5	4.25	334	3.23908002215569	0.920315	6.85557604176274	0.375683252886888	2.5000684443848	3.97809159992658
5	4.3	334	3.20888729790419	0.83464	6.94828952314911	0.380763920370046	2.45988147081821	3.95789312499018
5	4.35	334	3.14125613233533	0.93319	6.99751861233111	0.383461657839208	2.38694354960299	3.89556871506767
5	4.4	334	3.08893044700599	0.87492	7.00477966986466	0.383859561340968	2.33383514294557	3.8440257510664
5	4.45	334	3.03656957185629	0.910455	6.95899302243393	0.381350468517728	2.28640993802293	3.78672920568965
5	4.5	334	2.98773180748503	0.90989	6.89043060018079	0.377593270922523	2.24496300755628	3.73050060741378
5	4.55	334	2.90386063892216	0.9538	6.80578890274107	0.37295493447489	2.17021597298143	3.63750530486288
5	4.6	334	2.82409978742515	0.950435	6.73112153612531	0.368863187989427	2.09850405100903	3.54969552384127
5	4.65	334	2.74171474550898	0.88883	6.66302872681262	0.365131725024833	2.02345922005959	3.45997027095837
5	4.7	334	2.68199305688623	0.760575	6.61096276520067	0.362278527904138	1.96935009385385	3.3946360199186
5	4.75	334	2.62240508772455	0.69063	6.55729995737692	0.359337824150076	1.91554682258421	3.32926335286489
5	4.8	334	2.56988430209581	0.509145	6.49223034270455	0.355772031231247	1.87004035614776	3.26972824804386
5	4.85	334	2.51301770299401	0.43399	6.40288785785603	0.350876093220433	1.82280462253235	3.20323078345568
5	4.9	334	2.46478833952096	0.34895	6.38720724724026	0.350016801051912	1.77626558423707	3.15331109480484
5	4.95	334	2.40583943143713	0.443685	6.402744629677	0.350868244364571	1.71564179056535	3.0960370723089
5	5	334	2.38273504191617	0.45019	6.35467743230866	0.348234178174584	1.69771890806143	3.06775117577091
5	5.05	334	2.38286017724551	0.55411	6.27073914829805	0.343634388545419	1.70689235141393	3.05882800307709
5	5.1	334	2.35198180329341	0.4344	6.21543578826575	0.340603783084122	1.68197552221089	3.02198808437594
5	5.15	334	2.28144376347305	0.324375	6.20376915570374	0.339964455557969	1.61269511216291	2.9501924147832
5	5.2	334	2.21992173622754	0.368975	6.2316813018125	0.341494031742569	1.5481642350397	2.89167923741539
5	5.25	334	2.17700361017964	0.310505	6.19622439984408	0.339551005483704	1.50906826206937	2.84493895828992
5	5.3	334	2.13449684580838	0.397175	6.06735611096023	0.332489066754278	1.4804531323197	2.78854055929707
5	5.35	334	2.09028790419162	0.464755	5.98621140575892	0.328042364300849	1.44499135888446	2.73558444949877
5	5.4	334	2.04480726317365	0.587845	5.9649451543423	0.326876980901958	1.4018031592189	2.68781136712841
5	5.45	334	2.01177980239521	0.637975	5.90943032267099	0.323834786866227	1.37476003923008	2.64879956556034
5	5.5	334	1.96268463203593	0.57231	5.84658873955411	0.320391089324534	1.33243901260517	2.59293025146668
5	5.55	334	1.93412703173653	0.733275	5.86958798678615	0.321651440309111	1.30140215893874	2.56685190453431
5	5.6	334	1.91048911676647	0.70631	5.939396659581	0.325476932013313	1.27023906780406	2.55073916572887
5	5.65	334	1.89124782934132	0.638015	5.90171778902293	0.323412142625794	1.25505945534395	2.52743620333869
5	5.7	334	1.85227985928144	0.60584	5.76771728542596	0.316068960262544	1.23053635803904	2.47402336052384
5	5.75	334	1.83608370359281	0.64072	5.7377670243735	0.314427696067026	1.21756875521602	2.4545986519696
5	5.8	334	1.82239297305389	0.70461	5.8046938604597	0.3180952640924	1.19666350230437	2.44812244380342
5	5.85	334	1.81214947305389	0.69347	5.84215085959025	0.320147895000587	1.18238224444749	2.44191670166029
5	5.9	334	1.78614946137725	0.74047	5.83685050872791	0.319857437562543	1.15695359550239	2.4153453272521
5	5.95	334	1.80624190778443	0.666645	5.86708959007752	0.321514529012849	1.17378635503828	2.43869746053059
5	6	334	1.80984179640719	0.751115	5.88732037762644	0.322623169341327	1.17520542236534	2.44447817044903
5	6.05	334	1.76671445808383	0.752005	5.88588454557089	0.322544486229369	1.13223286264941	2.40119605351826
5	6.1	334	1.70578761976048	0.56897	5.86290131235871	0.321285012807674	1.07378355142734	2.33779168809361
5	6.15	334	1.71178588023952	0.69727	5.86789685643082	0.321558766936506	1.07924330647897	2.34432845400007
5	6.2	334	1.74698185329341	0.560275	5.95707018033251	0.326445434984535	1.10482664911491	2.38913705747192
5	6.25	334	1.79276719730539	0.480795	6.08451190342896	0.333429198390371	1.13687413823539	2.44866025637539
5	6.3	334	1.78742512245509	0.58211	6.10595293933095	0.334604159920059	1.12922078076282	2.44562946414736
5	6.35	334	1.78303175149701	0.4759	6.08522251134874	0.333468139464499	1.12706209091653	2.43900141207748
5	6.4	334	1.78906079341317	0.38686	6.081474379844	0.333262743123277	1.13349517073704	2.4446264160893
5	6.45	334	1.79984939221557	0.51232	6.13637989101626	0.336271546601344	1.13836511176472	2.46133367266641
5	6.5	334	1.80599326347305	0.44853	6.14366266500046	0.33667064015727	1.14372392072258	2.46826260622353
5	6.55	334	1.82511671407186	0.5656	6.14535817713488	0.33676355364989	1.16266459994084	2.48756882820287
5	6.6	334	1.79837940359281	0.487695	6.15914321223565	0.337518968920069	1.13444130192736	2.46231750525827
5	6.65	334	1.71968549101796	0.40835	6.13999407381173	0.336469602598514	1.05781161195224	2.38155937008368
5	6.7	334	1.67144600299401	0.382755	6.10741302749255	0.334684172258441	1.01308426795515	2.32980773803287
5	6.75	334	1.66820779041916	0.34697	6.10294865661424	0.334439526241324	1.01032730184981	2.32608827898851
5	6.8	334	1.6166072488024	0.400225	6.10780941065609	0.334705893921998	0.958202784787108	2.27501171281768
5	6.85	334	1.52120006886228	0.356255	6.08468874717143	0.333438889367762	0.865287946540352	2.1771121911842
5	6.9	334	1.47512453892216	0.41653	6.02382441306774	0.330103544404542	0.825773418520703	2.12447565932361
5	6.95	334	1.48182786646707	0.393085	5.99117624087714	0.328314435589373	0.835996126070289	2.12765960686384
5	7	334	1.50592184041916	0.38035	6.05771012436182	0.331960469944831	0.85291793682126	2.15892574401706
5	7.05	334	1.50047001197605	0.22912	6.12848970989841	0.335839167339534	0.839836270584397	2.1611037533677
5	7.1	334	1.46127734341317	0.235365	6.10814497232422	0.334724282588137	0.80283670680549	2.11971798002086
5	7.15	334	1.42384692215569	0.21006	6.05380617624092	0.331746534905641	0.771263853049709	2.07642999126167
5	7.2	334	1.42279975149701	0.184505	6.07206716290273	0.332747230810441	0.768248200022456	2.07735130297156
5	7.25	334	1.39781832155689	0.17878	6.04035295649627	0.331009303004969	0.746685471234715	2.04895117187906
5	7.3	334	1.34230039820359	0.309035	5.93077629051136	0.32500453869823	0.702979600482556	1.98162119592463
5	7.35	334	1.3032657254491	0.30388	5.86490622345075	0.32139488125873	0.671045533408725	1.93548591748948
5	7.4	334	1.3219633494012	0.31723	5.91177527762889	0.323963289606346	0.684690806768279	1.95923589203412
5	7.45	334	1.35321402934132	0.284435	5.9957857647768	0.328567035943061	0.706885395392618	1.99954266329002
5	7.5	334	1.36674764670659	0.21078	6.12139228819165	0.335450231025844	0.706878987166799	2.02661630624637
5	7.55	334	1.33619384251497	0.237155	6.16577339705066	0.337882300809814	0.671541025804243	2.0008466592257
5	7.6	334	1.30705426766467	0.23578	6.13662473174278	0.336284963790508	0.645543594080628	1.96856494124871
5	7.65	334	1.28209973772455	0.13059	6.0912232688315	0.333796978948909	0.625483212573081	1.93871626287602
5	7.7	334	1.25273111676647	0.083674	6.12230938254375	0.33550048748676	0.592763597066719	1.91269863646622
5	7.75	334	1.2220608742515	0.1723	6.11873190700574	0.335304443034907	0.562478996228783	1.88164275227421
5	7.8	334	1.21142824550898	0.0670415	6.09098430473839	0.333783883797272	0.554837480006359	1.86801901101161
5	7.85	334	1.17461579610778	0.0753215	6.06841798878436	0.332547257300587	0.520457615213088	1.82877397700248
5	7.9	334	1.15396840658683	0.1905	6.03888823291675	0.330929036647251	0.502993449296095	1.80494336387756
5	7.95	334	1.12950383293413	0.19938	5.95341902796807	0.326245353067465	0.487742212584771	1.77126545328349
5	8	334	1.09046241856287	0.136625	5.91487985078296	0.324133419167194	0.452855211783439	1.72806962534231
5	8.05	334	1.06240022754491	0.177785	5.86898746047537	0.321618531669997	0.429740089773577	1.69506036531624
5	8.1	334	1.06480818562874	0.213725	5.77716272843859	0.316586567351186	0.44204649252311	1.68756987873438
5	8.15	334	1.06737535808383	0.205955	5.67092228575957	0.310764626955419	0.456066082206017	1.67868463396165
5	8.2	334	1.05276943156587	0.234815	5.63716318774795	0.308914639780268	0.445099290333152	1.66043957279858
5	8.25	334	1.02888816017964	0.189925	5.60058004724843	0.306909896030078	0.425161577331467	1.63261474302781
5	8.3	334	1.03474102095808	0.17741	5.58694038463723	0.306162447123255	0.432484754903884	1.63699728701228
5	8.35	334	1.05017162275449	0.101069	5.56422735376879	0.304917780698786	0.450363756758258	1.64997948875072
5	8.4	334	1.04941165688623	0.12224	5.54905580281533	0.304086384827919	0.451239240885596	1.64758407288686
5	8.45	334	1.02052729041916	0.165045	5.5145191612944	0.302193788530929	0.426077826040072	1.61497675479825
5	8.5	334	1.02607720628743	0.192045	5.5102474974974	0.301959702796817	0.432088215103163	1.62006619747169
5	8.55	334	1.06397563952096	0.166545	5.5415051759495	0.303672613024498	0.466617159597949	1.66133411944397
5	8.6	334	1.10501540419162	0.133635	5.58065139382911	0.305817812549912	0.50343707344021	1.70659373494302
5	8.65	334	1.09976170209581	0.28384	5.6171269013333	0.307816658048291	0.494251415490298	1.70527198870132
5	8.7	334	1.09602218263473	0.183715	5.67488463263994	0.310981762226914	0.484285777044999	1.70775858822446
5	8.75	334	1.12210983631737	0.37801	5.73489326561843	0.314270215057328	0.503904670952065	1.74031500168266
5	8.8	334	1.17360388023952	0.34495	5.82003590617004	0.318936003018391	0.546220580645044	1.800987179834
5	8.85	334	1.1783191239521	0.43663	5.85690539525029	0.320956438574144	0.546961398411379	1.80967684949281
5	8.9	334	1.15088640628743	0.24252	5.75636524357665	0.315446872201253	0.530366622834294	1.77140618974056
5	8.95	334	1.12043996706587	0.318815	5.62870477827955	0.308451121796661	0.513681618290649	1.72719831584109
5	9	334	1.13068465688623	0.21851	5.59930399424022	0.306839968755978	0.527095628919099	1.73427368485336
5	9.05	334	1.13737050598802	0.27171	5.59473860118399	0.306589786757613	0.534273614393547	1.7404673975825
5	9.1	334	1.12176886526946	0.229725	5.61518968661773	0.307710499335814	0.516467404894556	1.72707032564437
5	9.15	334	1.08717643682635	0.18239	5.62839040343952	0.308433894161549	0.48045197676378	1.69390089688891
5	9.2	334	1.08679128508982	0.274705	5.64272764101398	0.309219569940882	0.478521311638409	1.69506125854123
5	9.25	334	1.07009304790419	0.294015	5.64266112737265	0.30921592501579	0.461830244433936	1.67835585137445
5	9.3	334	1.04080007185629	0.16239	5.69177864331078	0.311907548308851	0.427242540017693	1.65435760369488
5	9.35	334	1.0190128445509	0.120714	5.73353166944395	0.314195600046593	0.400954455376404	1.63707123372539
5	9.4	334	1.03956765269461	0.279415	5.68603629896575	0.311592869777157	0.426629129226527	1.65250617616269
5	9.45	334	1.04713858083832	0.226835	5.58711727311916	0.306172140552353	0.444863246709417	1.64941391496723
5	9.5	334	1.04787347305389	0.249715	5.55644943813062	0.304491553547365	0.448904044217792	1.64684290188999
5	9.55	334	1.04252120538922	0.18869	5.58872309155205	0.306260138860408	0.440072768605414	1.64496964217303
5	9.6	334	1.04235806886228	0.16392	5.6303852939145	0.308543213486173	0.435418565286455	1.6492975724381
5	9.65	334	1.01945287994012	0.099918	5.65271909332471	0.309767098154747	0.410105856377764	1.62879990350248
5	9.7	334	1.02326356458084	0.0767615	5.64157778656615	0.309156558305292	0.415117542164982	1.63140958699669
5	9.75	334	1.07018477844311	0.10752	5.64564655844368	0.309379525630706	0.461600154003666	1.67876940288256
5	9.8	334	1.12951315479042	0.282255	5.64879576217735	0.30955210093225	0.520589055155048	1.73843725442579
5	9.85	334	1.14266319790419	0.323155	5.64860367441793	0.309541574587876	0.533759804782365	1.75156659102602
5	9.9	334	1.14014776347305	0.27016	5.68884852175649	0.311746978636782	0.526906090395226	1.75338943655088
5	9.95	334	1.15726564670659	0.27775	5.766059882945	0.315978135166068	0.535700808732599	1.77883048468058
6	-5	597	0.160860755443886	-0.0020185	1.38113440575493	0.0565734695860766	0.0497531618049179	0.271968349082854
6	-4.95	597	0.140900450971524	0.036352	1.26127492011754	0.0516638337555197	0.039435147734188	0.242365754208861
6	-4.9	597	0.130078409514238	0.050819	1.17644403186723	0.0481890251804879	0.0354374644425328	0.224719354585943
6	-4.85	597	0.142093056867672	0.087287	1.13062517799966	0.0463122117979922	0.051138083686399	0.233048030048944
6	-4.8	597	0.158362252596315	0.18502	1.104918617392	0.0452592300471647	0.069475285307843	0.247249219884787
6	-4.75	597	0.160310343048576	0.18475	1.08099030877606	0.0442790883360542	0.0733483272920406	0.247272358805112
6	-4.7	597	0.151187079061977	0.18375	1.0370952796275	0.0424810778845233	0.0677562700012465	0.234617888122707
6	-4.65	597	0.144203745561139	0.16219	1.00441743194699	0.0411425410888367	0.0634017588698711	0.225005732252407
6	-4.6	597	0.119260714907873	0.19361	0.986633781689472	0.0404140943911215	0.0398893627573101	0.198632067058435
6	-4.55	597	0.0954600065326633	0.19323	0.954484054647247	0.0390971902596733	0.0186749912316695	0.172245021833657
6	-4.5	597	0.103036497721943	0.15801	0.965777993354078	0.0395598080145243	0.025342923234245	0.180730072209641
6	-4.45	597	0.137620103852596	0.18352	0.981517266952561	0.0402045137814073	0.0586603580148356	0.216579849690357
6	-4.4	597	0.168430613065327	0.23793	0.958826828429679	0.0392750772049813	0.0912962362954751	0.245564989835178
6	-4.35	597	0.170195012730318	0.23766	0.925892915898485	0.0379260515843245	0.0957100578814689	0.244679967579168
6	-4.3	597	0.145084817922948	0.16924	0.916592229556692	0.0375450806276279	0.0713480718467724	0.218821563999124
6	-4.25	597	0.112510722278057	0.11547	0.91931396840579	0.0376565673948528	0.0385550215130568	0.186466423043057
6	-4.2	597	0.0952131137353434	0.12882	0.891419289628506	0.036513956831504	0.0235014455723562	0.166924781898331
6	-4.15	597	0.0945404134338358	0.12737	0.864399944173995	0.0354072013181107	0.0250023602663493	0.164078466601322
6	-4.1	597	0.0763404157453936	0.0497	0.870100894051792	0.0356407213239692	0.00634374043386444	0.146337091056923
6	-4.05	597	0.0409586978224456	-0.0044673	0.870171679892026	0.0356436208249612	-0.0290436719706195	0.110961067615511
6	-4	597	0.0149131177554439	-0.025649	0.879329768411935	0.0360187507472836	-0.0558259892976154	0.0856522248085032
6	-3.95	597	0.00519979353433836	-0.046941	0.871291686024141	0.0356894980636915	-0.0648926769655671	0.0752922640342438
6	-3.9	597	0.00293548844221106	-0.065573	0.871627372282543	0.0357032483085996	-0.0671839868823033	0.0730549637667255
6	-3.85	597	-0.0127976591289782	-0.082731	0.852256207896081	0.0349097744984491	-0.0813587897681408	0.0557634715101844
6	-3.8	597	-0.0398585732663317	-0.10076	0.826891593565696	0.0338707994128937	-0.106379206434657	0.0266620599019934
6	-3.75	597	-0.0716975255125628	-0.17444	0.846725868764604	0.034683242981059	-0.139813759065428	-0.00358129195969785
6	-3.7	597	-0.0888790023450586	-0.16786	0.869121283277176	0.0356005949031567	-0.158796871281613	-0.0189611334085041
6	-3.65	597	-0.0955673938023451	-0.21242	0.881101136364531	0.0360913088057712	-0.166449001418595	-0.024685786186095
6	-3.6	597	-0.11789297001675	-0.21571	0.887535073838375	0.036354853153431	-0.189292166151079	-0.0464937738824215
6	-3.55	597	-0.13930174641541	-0.31805	0.909009175746809	0.0372344666408244	-0.212428461449176	-0.0661750313816447
6	-3.5	597	-0.153535369681742	-0.29267	0.942591275261762	0.0386100430348592	-0.229363651087979	-0.077707088275505
6	-3.45	597	-0.179311099725293	-0.3504	0.977893517540636	0.0400560792218968	-0.257979327173944	-0.100642872276642
6	-3.4	597	-0.195136647839196	-0.3476	0.967402590965246	0.0396263541255777	-0.272960915712314	-0.117312379966078
6	-3.35	597	-0.187001308458961	-0.31177	0.983105486650817	0.0402695697950878	-0.266088821202034	-0.107913795715889
6	-3.3	597	-0.174191368492462	-0.28732	1.01510129522056	0.0415801691802454	-0.255852835864357	-0.092529901120568
6	-3.25	597	-0.182273874438861	-0.2866	1.03132169996989	0.0422445828469645	-0.265240218535307	-0.0993075303424149
6	-3.2	597	-0.201295365661642	-0.36962	1.0496780132506	0.0429964867360952	-0.285738413102965	-0.116852318220318
6	-3.15	597	-0.195540148743719	-0.33314	1.10207313516421	0.0451426745536506	-0.284198206606898	-0.106882090880539
6	-3.1	597	-0.185106740871022	-0.33525	1.16318744873617	0.047646014377589	-0.278681238647352	-0.0915322430946919
6	-3.05	597	-0.189309787956449	-0.35256	1.20438136175039	0.0493333828012056	-0.286198196767441	-0.0924213791454569
6	-3	597	-0.171380978224456	-0.28213	1.296786358307	0.0531184389409369	-0.275703056607968	-0.0670588998409429
6	-2.95	597	-0.13365512361809	-0.25446	1.39904446498686	0.0573070941971358	-0.246203520972395	-0.0211067262637855
6	-2.9	597	-0.0993412237855946	-0.23537	1.55933081391881	0.0638726788705614	-0.22478411601947	0.026101668448281
6	-2.85	597	-0.0592459499162479	-0.20622	1.77750146355047	0.0728092968854928	-0.202239933327216	0.0837480334947198
6	-2.8	597	-0.00567482931323284	-0.24523	1.88009768071656	0.0770118016868413	-0.156922331540536	0.14557267291407
6	-2.75	597	0.0416387725293132	-0.19967	1.90916851839332	0.0782025895958927	-0.111947380307137	0.195224925365764
6	-2.7	597	0.10508137839196	-0.096955	1.95102731024555	0.0799171925178781	-0.0518721727338653	0.262034929517785
6	-2.65	597	0.175556170351759	-0.10105	2.03829288271245	0.0834917296442407	0.0115823989461959	0.339529941757322
6	-2.6	597	0.190636609045226	-0.062813	2.10588253993177	0.0862603098787909	0.0212254782217607	0.360047739868692
6	-2.55	597	0.175299328978224	-0.084692	2.12013588800757	0.0868441497646892	0.00474156448941679	0.345857093467032
6	-2.5	597	0.198699372194305	-0.056219	2.12758855494341	0.0871494228970312	0.0275420658462951	0.369856678542315
6	-2.45	597	0.235047003015075	-0.054578	2.18128653960053	0.0893489780519638	0.0595698753421791	0.410524130687972
6	-2.4	597	0.23008668241206	0.03869	2.16717759101224	0.0887710529995392	0.0557445719539182	0.404428792870202
6	-2.35	597	0.231637197487437	-0.0023925	2.06564110940206	0.0846119566579264	0.065463353702884	0.39781104127199
6	-2.3	597	0.274421308068677	0.063919	2.03357938432232	0.083298657227315	0.110826721673325	0.438015894464028
6	-2.25	597	0.294756509882747	0.05801	2.06352440085258	0.0845252528974183	0.128752948144884	0.46076007162061
6	-2.2	597	0.275682814187605	0.037673	2.02468484566139	0.0829343227278489	0.112803763357095	0.438561865018115
6	-2.15	597	0.259046286515913	0.040379	1.95711926876296	0.0801667288616749	0.101602657922901	0.416489915108925
6	-2.1	597	0.268686025795645	0.13464	1.95831588031183	0.0802157439805398	0.111146133849	0.42622591774229
6	-2.05	597	0.30146397319933	0.2478	2.02917381111431	0.0831181979173057	0.138223800274313	0.464704146124347
6	-2	597	0.333315055695142	0.2569	2.06397303357382	0.0845436296097094	0.167275402971583	0.499354708418702
6	-1.95	597	0.341143491139028	0.2051	2.062587652483	0.0844868821891253	0.175215287640564	0.507071694637493
6	-1.9	597	0.326369811390285	0.18932	2.05259722001522	0.0840776581302556	0.161245304408453	0.491494318372116
6	-1.85	597	0.300510050586265	0.14799	2.05049133869181	0.0839913978702074	0.135554954637392	0.465465146535137
6	-1.8	597	0.254583879564489	0.15461	2.04506792865585	0.0837692463392312	0.0900650786176831	0.419102680511295
6	-1.75	597	0.204828638693467	0.096583	2.04041970200752	0.0835788475570256	0.0406837718659126	0.368973505521022
6	-1.7	597	0.185964908760469	0.084344	2.08739813269929	0.0855031590569551	0.018040786007243	0.353889031513695
6	-1.65	597	0.186531536549414	0.044099	2.17549748595956	0.0891118491753497	0.0115201186704486	0.361542954428379
6	-1.6	597	0.165058545728643	-0.0021173	2.27822620249286	0.0933197813622513	-0.018217050092798	0.348334141550084
6	-1.55	597	0.122032051088777	0.0072703	2.36552262750771	0.0968955822582192	-0.0682662469955784	0.312330349173133
6	-1.5	597	0.100831910552764	-0.044975	2.40423513730292	0.0984813084456016	-0.09258067806635	0.294244499171878
6	-1.45	597	0.0898133576214405	-0.082463	2.36343221944075	0.0968099558074513	-0.100316774201127	0.279943489444008
6	-1.4	597	0.0489745897822446	-0.096954	2.27653553041859	0.0932505287357328	-0.134164997186603	0.232114176751092
6	-1.35	597	-0.000657896314907871	-0.13155	2.2786071263438	0.0933353846111502	-0.18396413617234	0.182648343542524
6	-1.3	597	-0.0215761174204355	-0.17586	2.34330664252335	0.0959855800559716	-0.210087214620036	0.166934979779165
6	-1.25	597	-0.0245591433835846	-0.19578	2.36196225479558	0.0967497437094835	-0.214571021520067	0.165452734752898
6	-1.2	597	-0.0438072232830821	-0.21344	2.28287212142521	0.0935100856167277	-0.227456567575827	0.139842121009663
6	-1.15	597	-0.0750250704020101	-0.22854	2.10065617367807	0.0860462295756234	-0.244015757729532	0.0939656169255116
6	-1.1	597	-0.117340672194305	-0.28824	1.94598098129337	0.0797104868299248	-0.273888263216427	0.0392069188278176
6	-1.05	597	-0.172323920435511	-0.3602	1.87484965608004	0.0767968342217459	-0.323149236823194	-0.0214986040478283
6	-1	597	-0.214324408916248	-0.36532	1.84185765946323	0.0754454293842384	-0.36249563071461	-0.0661531871178863
6	-0.95	597	-0.247307346733668	-0.43501	1.81953789005333	0.0745311760062777	-0.393683018541111	-0.100931674926225
6	-0.9	597	-0.298079424455611	-0.41004	1.81088216407315	0.0741766236553663	-0.443758772371007	-0.152400076540216
6	-0.85	597	-0.356380870318258	-0.41098	1.79924683216086	0.0737000218899472	-0.501124195117744	-0.211637545518772
6	-0.8	597	-0.368022328978224	-0.44328	1.78999974399322	0.073321246400008	-0.512021756796944	-0.224022901159505
6	-0.75	597	-0.369132355946399	-0.48924	1.78708329305911	0.0732017839150151	-0.512897165147331	-0.225367546745466
6	-0.7	597	-0.416650194639866	-0.57994	1.78613526895101	0.0731629513344766	-0.560338738506358	-0.272961650773374
6	-0.649999999999999	597	-0.496858446733668	-0.53006	1.7991642145991	0.0736966377427577	-0.641595125229622	-0.352121768237715
6	-0.6	597	-0.542800014907873	-0.55629	1.76758314959645	0.0724030269160498	-0.684996103492823	-0.400603926322922
6	-0.55	597	-0.535930962448911	-0.63034	1.70504907527363	0.0698415314257815	-0.673096396168196	-0.398765528729627
6	-0.5	597	-0.530490800502513	-0.62841	1.71248048572986	0.0701459338587927	-0.668254066069078	-0.392727534935947
6	-0.45	597	-0.533676766532663	-0.6279	1.76549888772922	0.0723176522234321	-0.675705183296814	-0.391648349768512
6	-0.399999999999999	597	-0.517948988509213	-0.67296	1.81999295344532	0.0745498161291066	-0.664361268628075	-0.371536708390351
6	-0.35	597	-0.475497910904523	-0.60472	1.89734457855409	0.0777182621487628	-0.628132867754981	-0.322862954054064
6	-0.3	597	-0.400962989279732	-0.5696	1.9268806551355	0.0789281069858822	-0.55597402363635	-0.245951954923114
6	-0.25	597	-0.316896591959799	-0.50903	1.88000146352746	0.0770078604772103	-0.468136353839527	-0.165656830080071
6	-0.2	597	-0.2777365889799	-0.48384	1.85554140578926	0.076005937473367	-0.42700862190853	-0.128464556051269
6	-0.149999999999999	597	-0.272910126633166	-0.43236	1.85891060863252	0.0761439453991619	-0.422453200540021	-0.123367052726311
6	-0.0999999999999996	597	-0.231405262981575	-0.35488	1.89765923790562	0.0777311510980059	-0.384065533113071	-0.0787449928500777
6	-0.0499999999999998	597	-0.149963289782245	-0.34339	1.95795912019693	0.0802011305168349	-0.307474481583771	0.00754790201928196
6	0	597	-0.056351067839196	-0.28637	2.05096377416095	0.0840107495810427	-0.221344169624363	0.108642033945971
6	0.0499999999999998	597	0.0295407019363484	-0.21051	2.11353245472331	0.0865736625981148	-0.140485838669459	0.199567242542156
6	0.100000000000001	597	0.0558522696817421	-0.22346	2.1572609221877	0.0883648504172254	-0.117692078295487	0.229396617658972
6	0.15	597	0.088214318760469	-0.23259	2.19790224089194	0.0900295836959504	-0.0885994859073815	0.265028123428319
6	0.2	597	0.398454609715243	0.09988	2.32594339764202	0.0952743538334428	0.211340326865129	0.585568892565356
6	0.25	597	1.01368852479062	0.59876	2.45796673113975	0.100682240286176	0.815953411101737	1.2114236384795
6	0.3	597	1.56844451959799	1.2352	2.56712368160891	0.105153483194719	1.3619280982789	1.77496094091708
6	0.350000000000001	597	1.84771025963149	1.4485	2.73176092456486	0.111897287431507	1.62794932871799	2.06747119054499
6	0.4	597	1.9566591641541	1.5245	2.87478604212749	0.117755824518672	1.72539234606837	2.18792598223984
6	0.45	597	1.9913232480737	1.5098	2.88001399501764	0.117969969813001	1.75963585885248	2.22301063729492
6	0.5	597	1.95715340820771	1.4508	2.77207672269045	0.113548686867791	1.73414920763363	2.18015760878178
6	0.55	597	1.87058151423786	1.3048	2.69512765648491	0.110396730303306	1.65376760589257	2.08739542258314
6	0.600000000000001	597	1.7786143559464	1.191	2.74890288533471	0.112599449503654	1.55747441224207	1.99975429965073
6	0.65	597	1.67573337035176	1.1334	2.84062377630357	0.116356483586661	1.44721479105664	1.90425194964688
6	0.7	597	1.5361267361809	1.025	2.80748241228009	0.114998960421782	1.31027426757799	1.76197920478382
6	0.75	597	1.3839911361809	0.87745	2.6688381909129	0.109319871834807	1.16929212646213	1.59869014589968
6	0.8	597	1.26254947420436	0.77059	2.56747633726963	0.10516792853343	1.05600468292961	1.4690942654791
6	0.850000000000001	597	1.16322870351759	0.66471	2.56182751226582	0.104936543645602	0.957138341116995	1.36931906591818
6	0.9	597	1.05312317537688	0.5965	2.48978875613641	0.101985721218817	0.852828087360111	1.25341826339366
6	0.95	597	0.952943433567839	0.48684	2.37241781719788	0.0971780202328306	0.76209044078399	1.14379642635169
6	1	597	0.889164683752094	0.42695	2.41250248485007	0.0988199521960341	0.69508701497285	1.08324235253134
6	1.05	597	0.833483229648241	0.33033	2.51852897280708	0.10316296636378	0.630876088364505	1.03609037093198
6	1.1	597	0.77810870318258	0.31031	2.51940501230135	0.103198850339647	0.575431087483222	0.980786318881937
6	1.15	597	0.737784451758794	0.26905	2.516923076916	0.103097186305029	0.535306499370324	0.940262404147264
6	1.2	597	0.704043784924623	0.24448	2.56317469400334	0.104991726359708	0.497845046307765	0.910242523541481
6	1.25	597	0.656326485259632	0.19178	2.59973831421075	0.10648943059989	0.447186327010443	0.86546664350882
6	1.3	597	0.589154742144054	0.13135	2.56661422579696	0.105132615071557	0.382679304822681	0.795630179465427
6	1.35	597	0.542749918257956	0.073906	2.52275211633654	0.103335953062993	0.339803039354772	0.745696797161141
6	1.4	597	0.532834500335008	0.03411	2.5140561739517	0.10297975338396	0.330587180597663	0.735081820072353
6	1.45	597	0.509730396482412	0.058906	2.56647608599357	0.105126956644735	0.303266072041202	0.716194720923622
6	1.5	597	0.464180058458961	0.025912	2.57100265649413	0.105312372196962	0.257351586724295	0.671008530193627
6	1.55	597	0.413325447571189	-0.019259	2.49566305831589	0.102226342011627	0.212557791803769	0.61409310333861
6	1.6	597	0.350732370854271	-0.032897	2.47857809240407	0.10152651453983	0.151339142834039	0.550125598874504
6	1.65	597	0.283798361139028	-0.11862	2.48766752641308	0.101898832263812	0.0836739188820983	0.483922803395959
6	1.7	597	0.247279515577889	-0.11001	2.53071726846999	0.103662218406969	0.0436918671139517	0.450867164041827
6	1.75	597	0.227447899145729	-0.070238	2.5575603647461	0.104761754472716	0.0217008143368339	0.433194983954623
6	1.8	597	0.206168814572864	-0.06724	2.55656960002429	0.104721171168425	0.000501433436287474	0.411836195709441
6	1.85	597	0.196292516582915	-0.14321	2.54732497334662	0.104342496505043	-0.00863116559144178	0.401216198757271
6	1.9	597	0.19109019720268	-0.10988	2.66223115757169	0.109049237204154	-0.0230772990206831	0.405257693426043
6	1.95	597	0.186807691306533	-0.093216	2.84945307323089	0.116718145680591	-0.0424211750765302	0.416036557689595
6	2	597	0.215630918257956	-0.16531	2.98014078780395	0.122071323050488	-0.0241113329368124	0.455373169452725
6	2.05	597	0.26634887718593	-0.15727	3.06605416526019	0.125590472111075	0.0196951852285643	0.513002569143295
6	2.1	597	0.279765446231156	-0.208	3.09317067023435	0.126701207433463	0.0309303231234086	0.528600569338903
6	2.15	597	0.277618878308208	-0.23397	3.09351843591039	0.126715452470596	0.0287557786275399	0.526481977988875
6	2.2	597	0.296504369346734	-0.22857	3.18040797849909	0.130274586812994	0.0406512997187574	0.55235743897471
6	2.25	597	0.317245683417085	-0.19338	3.32740415740282	0.136295784910608	0.0495672681572408	0.58492409867693
6	2.3	597	0.318223271859296	-0.16377	3.42722448329649	0.140384584775043	0.0425146488513208	0.593931894867272
6	2.35	597	0.33397705360134	-0.10161	3.43562746972126	0.140728784510386	0.0575924387440943	0.610361668458586
6	2.4	597	0.38958671440536	-0.077223	3.37657180919841	0.138309770401003	0.117952927783305	0.661220501027415
6	2.45	597	0.460968502512563	-0.047023	3.31701331687302	0.135870159498456	0.194125995244252	0.727811009780873
6	2.5	597	0.49500997319933	0.011672	3.31578256869364	0.135819746088723	0.228266475461168	0.761753470937492
6	2.55	597	0.491097519262982	0.054674	3.31461267731746	0.135771825470777	0.224448135330894	0.757746903195069
6	2.6	597	0.530782247403685	0.077403	3.26192953767619	0.133613839987412	0.268371043945922	0.793193450861448
6	2.65	597	0.625968233333333	0.16296	3.22819282626199	0.13223193044322	0.366271034252627	0.885665432414039
6	2.7	597	0.697408209882747	0.21885	3.19846210844667	0.131014112790507	0.44010274653743	0.954713673228064
6	2.75	597	0.730392167169179	0.29874	3.21005496220212	0.131488974582826	0.472154097932061	0.988630236406297
6	2.8	597	0.72743390961474	0.27696	3.22928726591008	0.13227676043796	0.4676486665644	0.987219152665081
6	2.85	597	0.69233962479062	0.2752	3.0722400639709	0.125843856395121	0.445188298195106	0.939490951386133
6	2.9	597	0.659092593299832	0.33795	2.88810463789361	0.118301375458077	0.426754339211879	0.891430847387786
6	2.95	597	0.658551628643216	0.32056	2.80399796646497	0.114856231959929	0.432979471926005	0.884123785360427
6	3	597	0.662775800988275	0.34134	2.80321554155385	0.114824182586799	0.437266587709961	0.888285014266589
6	3.05	597	0.654569289154104	0.25225	2.82353363687205	0.11565644419924	0.427425553798339	0.881713024509868
6	3.1	597	0.65108892680067	0.29353	2.79615462366879	0.114534956120819	0.426147740494838	0.876030113106502
6	3.15	597	0.651832835678392	0.27106	2.70140982571511	0.11065405798148	0.434513548057134	0.86915212329965
6	3.2	597	0.643483914237856	0.28116	2.59356861210494	0.106236709754632	0.434840087664708	0.852127740811004
6	3.25	597	0.641852028475712	0.24953	2.56028269878294	0.104873265619781	0.435885941097151	0.847818115854272
6	3.3	597	0.649293957453936	0.33869	2.58496441607619	0.105884268152774	0.441342309362455	0.857245605545418
6	3.35	597	0.651016609715243	0.38022	2.57512822601206	0.105481362108933	0.443856249860479	0.858176969570006
6	3.4	597	0.642627193299833	0.28768	2.52572083342915	0.103457556453256	0.43944149114311	0.845812895456555
6	3.45	597	0.653273045896147	0.24485	2.55529782961411	0.104669077422645	0.4477079743895	0.858838117402794
6	3.5	597	0.673765155721943	0.25786	2.60427835829952	0.106675398051794	0.464259766274679	0.883270545169208
6	3.55	597	0.668508661976549	0.21907	2.59302846888718	0.10621458462635	0.459908288099168	0.877109035853931
6	3.6	597	0.641963967504188	0.1961	2.59311321115087	0.106218055804721	0.433356776398186	0.850571158610189
6	3.65	597	0.6156485360134	0.21469	2.57577488926327	0.105507850467793	0.4084361542863	0.822860917740501
6	3.7	597	0.606087035175879	0.26267	2.55458661965941	0.104639945127791	0.400579178105647	0.811594892246111
6	3.75	597	0.620948481574539	0.17906	2.62824436967488	0.107657084128105	0.409515107535808	0.832381855613271
6	3.8	597	0.613023257956449	0.17055	2.72007005057975	0.111418410574139	0.394202818330843	0.831843697582055
6	3.85	597	0.561874709715243	0.2274	2.72973573132427	0.111814332284111	0.342276698751228	0.781472720679257
6	3.9	597	0.52140848959799	0.21682	2.67237611679497	0.109464790925558	0.306424865702934	0.736392113493046
6	3.95	597	0.522968203852596	0.23727	2.60245770034988	0.10660082099636	0.313609280182146	0.732327127523047
6	4	597	0.525529218090452	0.16071	2.54304845858807	0.104167323635104	0.320949567070489	0.730108869110416
6	4.05	597	0.498455923450586	0.18391	2.52091746085061	0.103260802646131	0.295656636378688	0.701255210522485
6	4.1	597	0.448065031490787	0.199	2.5448975354865	0.104243064776039	0.243336628485657	0.652793434495917
6	4.15	597	0.431550799497487	0.25858	2.64957616544155	0.108530868528808	0.218401354607319	0.644700244387656
6	4.2	597	0.486287622948074	0.28611	2.8621798133735	0.11723945326904	0.256034933346777	0.71654031254937
6	4.25	597	0.52851880360134	0.28691	3.0328007236621	0.124228358069862	0.284540238598153	0.772497368604527
6	4.3	597	0.508352537688442	0.26978	3.02239930686536	0.123802299436936	0.265210731501707	0.751494343875177
6	4.35	597	0.471507693467337	0.17456	2.93027922214079	0.120028913740572	0.235776636659458	0.707238750275215
6	4.4	597	0.458921999162479	0.1612	2.83218925575121	0.116010992163123	0.231081948530582	0.686762049794376
6	4.45	597	0.465314268676717	0.1944	2.69798574254754	0.110513802070011	0.248270436970237	0.682358100383197
6	4.5	597	0.455501958291457	0.14139	2.57737484639537	0.105573387265497	0.248160865422174	0.66284305116074
6	4.55	597	0.414053479966499	0.10782	2.4992541248041	0.10237343782642	0.212996935040688	0.61511002489231
6	4.6	597	0.369537809380235	0.092364	2.46249032803975	0.100867534034978	0.171438787614007	0.567636831146462
6	4.65	597	0.344066114237856	0.085763	2.51624571765535	0.10306944058863	0.141642653111906	0.546489575363806
6	4.7	597	0.329651245393635	0.04664	2.55056501010841	0.104475213581989	0.124466913215626	0.534835577571644
6	4.75	597	0.307280335845896	0.097299	2.51045519220109	0.102832251424195	0.105322702916281	0.509237968775512
6	4.8	597	0.284760335510888	0.096312	2.47774306639649	0.101492310541837	0.0854342825099302	0.484086388511845
6	4.85	597	0.260793089112228	0.052425	2.47158417477631	0.101240032511323	0.06196249812029	0.459623680104166
6	4.9	597	0.239130179698492	0.050586	2.46688065586833	0.101047368869914	0.040677970901165	0.43758238849582
6	4.95	597	0.229562569179229	-0.0032881	2.42163443396993	0.0991940114068115	0.0347502659663534	0.424374872392106
6	5	597	0.233855016750419	-0.021388	2.3400608088634	0.0958526255288251	0.0456050358953296	0.422104997605508
6	5.05	597	0.238536785762144	0.024875	2.33244948367052	0.0955408535010524	0.0508991102866474	0.426174461237641
6	5.1	597	0.231119076214405	0.016802	2.3486493390899	0.0962044254344198	0.0421781771384783	0.420059975290332
6	5.15	597	0.230252497487437	0.075218	2.31773661074461	0.09493819074388	0.0437984228979243	0.41670657207695
6	5.2	597	0.244856871691792	0.044443	2.30272970237054	0.0943234838254628	0.0596100521459999	0.430103691237585
6	5.25	597	0.242590645896147	0.0032608	2.31843911796014	0.0949669665606477	0.0560800569761639	0.429101234816131
6	5.3	597	0.238105103350084	0.032248	2.31094606002239	0.0946600389484026	0.0521973056088526	0.424012901091315
6	5.35	597	0.250609170351759	0.040217	2.31059245971772	0.094645554915568	0.0647298185595957	0.436488522143922
6	5.4	597	0.240265585745394	0.02587	2.33760698247594	0.095752112883624	0.0522130069273423	0.428318164563445
6	5.45	597	0.212768715745394	0.059443	2.34734649814616	0.096151058989996	0.0239326258187794	0.401604805672008
6	5.5	597	0.212611549078727	0.036261	2.39085147763859	0.0979330923850826	0.0202756306324726	0.404947467524981
6	5.55	597	0.240842236700167	0.0081685	2.38539324002079	0.0977095142607685	0.0489454150171946	0.43273905838314
6	5.6	597	0.26778268559464	-0.022425	2.32810236134319	0.0953627884324048	0.0804947214137369	0.455070649775543
6	5.65	597	0.261354658626466	0.0075899	2.31968174372855	0.0950178664953848	0.074744104664451	0.44796521258848
6	5.7	597	0.258464673534338	-0.0036445	2.29932782496314	0.0941841374973713	0.0734915235249905	0.443437823543686
6	5.75	597	0.273502533500838	0.0055284	2.29897646856772	0.0941697453786407	0.0885576489256449	0.45844741807603
6	5.8	597	0.274994963149079	0.057278	2.32805040296237	0.0953606601341994	0.0877111788442533	0.462278747453904
6	5.85	597	0.263057186884422	0.04244	2.37426784697756	0.0972538004053017	0.0720553654593319	0.454059008309512
6	5.9	597	0.276636892127303	0.052682	2.44793369482272	0.100271271105645	0.0797089022906914	0.473564881963915
6	5.95	597	0.28921544839196	0.11146	2.48901841054226	0.101954166633789	0.0889823320738716	0.489448564710048
6	6	597	0.258729513735343	0.12639	2.45174738524404	0.100427485952051	0.061494725397564	0.455964302073123
6	6.05	597	0.232253086264657	0.09335	2.53923014632714	0.104010919470771	0.0279806055572321	0.436525566972081
6	6.1	597	0.252282935845896	0.10716	2.69382237397117	0.110343263848278	0.0355740330659747	0.468991838625818
6	6.15	597	0.277406497487437	0.22731	2.6517382723984	0.108619431880539	0.0640831184021866	0.490729876572688
6	6.2	597	0.284867393634841	0.15228	2.58121282990199	0.10573059719545	0.0772175479678066	0.492517239301875
6	6.25	597	0.270334643886097	0.10132	2.54478616671095	0.104238502933245	0.0656152001224474	0.475054087649747
6	6.3	597	0.244121541038526	0.093533	2.57912192175965	0.105644950260796	0.0366399018626543	0.451603180214398
6	6.35	597	0.220416135510888	0.057897	2.63564109596826	0.107960065842449	0.00838771984851774	0.432444551173258
6	6.4	597	0.247887910485762	0.1128	2.65065066435976	0.108574881719426	0.034652025790262	0.461123795181262
6	6.45	597	0.290301736850921	0.067562	2.60136618058457	0.106556110604679	0.0810306222554081	0.499572851446434
6	6.5	597	0.277563556113903	0.071488	2.53112826156789	0.103679053340214	0.073942844644714	0.481184267583092
6	6.55	597	0.240710535343384	0.050882	2.47635899670988	0.101435616838462	0.0414958260694868	0.43992524461728
6	6.6	597	0.237056336616415	0.12445	2.4367546216452	0.0998133584262024	0.0410276654230092	0.433085007809822
6	6.65	597	0.24464848241206	0.14147	2.41712688981473	0.0990093752040567	0.0501987958874803	0.43909816893664
6	6.7	597	0.267426149346734	0.12093	2.4389223946545	0.0999021538684853	0.0712230881434811	0.463629210549986
6	6.75	597	0.294120223785595	0.13902	2.4668006430906	0.101044091418836	0.0956744517457304	0.492565995825459
6	6.8	597	0.289100706365159	0.099874	2.4772377672238	0.101471612681253	0.089815302974342	0.488386109755976
6	6.85	597	0.280144986599665	0.077186	2.55492416609331	0.104653771568457	0.0746099750599941	0.485679998139336
6	6.9	597	0.30876436561139	0.17322	2.69835485443156	0.110528921481892	0.0916908401017251	0.525837891121056
6	6.95	597	0.346096895812395	0.21961	2.71170316986829	0.111075689786439	0.127949543453489	0.564244248171301
6	7	597	0.360883062981575	0.27562	2.62723525008191	0.107615748978996	0.149530869202492	0.572235256760657
6	7.05	597	0.354333911345226	0.22535	2.56157920536753	0.104926372598744	0.148263524395131	0.560404298295321
6	7.1	597	0.342614790954774	0.16551	2.51130693682371	0.102867140243344	0.140588638049825	0.544640943859723
6	7.15	597	0.324252622110553	0.1196	2.51466813279286	0.103004820194796	0.121956072353331	0.526549171867775
6	7.2	597	0.286776774254606	0.1283	2.5246285335869	0.103412814108378	0.0836789439273737	0.489874604581839
6	7.25	597	0.24320988559464	0.08808	2.45765305398872	0.100669391569433	0.0455000061720855	0.440919765017194
6	7.3	597	0.241609517922948	0.13312	2.40749402435198	0.0986147976603992	0.0479347628583001	0.435284272987596
6	7.35	597	0.255229278894472	0.16326	2.41408299695851	0.0988846924945342	0.0610244632594591	0.449434094529486
6	7.4	597	0.245464649262982	0.11636	2.46161973927583	0.100831873329726	0.0474356634195481	0.443493635106415
6	7.45	597	0.236915299162479	0.069218	2.52714321225033	0.103515819359925	0.0336151714383353	0.440215426886623
6	7.5	597	0.258446298827471	0.12598	2.50510004378092	0.102612895997949	0.0569194694837085	0.459973128171233
6	7.55	597	0.275458786097152	0.16375	2.51351385881253	0.102957539290311	0.0732550937793086	0.477662478414996
6	7.6	597	0.259158113902848	0.12347	2.55996565034063	0.104860278809567	0.0532175319996012	0.465098695806094
6	7.65	597	0.241647718090452	-0.025603	2.55222410755528	0.104543172861375	0.0363299171318766	0.446965519049028
6	7.7	597	0.2401254419933	0.010391	2.55246734393892	0.104553136211861	0.0347880734899881	0.445462810496612
6	7.75	597	0.242304993149079	-0.064162	2.58450058784942	0.105865269008323	0.0343906584703421	0.450219327827815
6	7.8	597	0.233016293467337	-0.097745	2.595399368523	0.10631170045945	0.0242251887297304	0.441807398204943
6	7.85	597	0.205993572194305	-0.036765	2.53929192670831	0.104013450093787	0.00171612146408037	0.410271022924529
6	7.9	597	0.197163388693467	-0.029926	2.45715559821527	0.100649014987	-0.000506472093898452	0.394833249480833
6	7.95	597	0.232391473701843	-0.0044119	2.45703845961135	0.100644216802827	0.034731036319143	0.430051911084542
6	8	597	0.256476399664992	0.019723	2.51383269203265	0.102970599207873	0.054247058292492	0.458705741037491
6	8.05	597	0.232831572194305	-0.065039	2.53885234972324	0.103995444318903	0.0285894839464185	0.437073660442191
6	8.1	597	0.225308026968174	-0.059741	2.50078515752842	0.102436151370376	0.0241283156357679	0.426487738300581
6	8.15	597	0.241353434304858	-0.051241	2.42946099761173	0.0995145999449781	0.0459115105068461	0.436795358102869
6	8.2	597	0.22257281041876	-0.015092	2.34742686248201	0.0961543508414563	0.0337302554530204	0.411415365384501
6	8.25	597	0.181067659815745	-0.028505	2.30030615296069	0.0942242113735876	-0.00398419337349876	0.36611951300499
6	8.3	597	0.190254617252931	-0.032455	2.2690087256503	0.0929422187994476	0.00772053628126351	0.372788698224599
6	8.35	597	0.230190083082077	0.074222	2.26838133882983	0.0929165200339559	0.047706473259062	0.412673692905092
6	8.4	597	0.23725067520938	0.093879	2.27030594475027	0.0929953549641781	0.0546122373467244	0.419889113072036
6	8.45	597	0.219777924623116	0.10349	2.26264046775608	0.0926813647921956	0.0377561484693935	0.401799700776838
6	8.5	597	0.21179109798995	0.13306	2.2860360886752	0.0936396867650609	0.0278872232286037	0.395694972751296
6	8.55	597	0.195633254103853	0.034437	2.32840372560004	0.0953751327933504	0.00832104618733093	0.382945462020374
6	8.6	597	0.181074090284757	0.050685	2.3302095777344	0.0954491033789608	-0.00638339233079535	0.36853157290031
6	8.65	597	0.186275383082077	0.019784	2.37410355351933	0.0972470706830358	-0.00471322148973735	0.377263987653891
6	8.7	597	0.202821194472362	0.0072561	2.44566980992271	0.100178538766921	0.0060753265222715	0.399567062422452
6	8.75	597	0.231186799329983	0.028871	2.45531510948522	0.10057362563115	0.0336649996386725	0.428708599021294
6	8.8	597	0.258536604690117	0.02902	2.493582220246	0.102141107563213	0.0579363453105748	0.45913686406966
6	8.85	597	0.252649793969849	0.10009	2.54754087679177	0.104351340254744	0.0477087430932513	0.457590844846447
6	8.9	597	0.23096857721943	0.15392	2.48106536549761	0.101628397215494	0.0313752564877323	0.430561897951129
6	8.95	597	0.233276852763819	0.10842	2.389159226531	0.0978637750788389	0.0410770701980511	0.425476635329587
6	9	597	0.237058859296482	0.080267	2.33712188410141	0.095732242479974	0.0490453050026532	0.425072413590312
6	9.05	597	0.202195134673367	0.05701	2.37318333422753	0.09720937703215	0.0112805586325234	0.39310971071421
6	9.1	597	0.160127906030151	0.029687	2.40892429949721	0.0986733840131043	-0.0336619098344937	0.353917721894795
6	9.15	597	0.145604300335008	0.01574	2.37928140970125	0.0974591639362401	-0.0458008452614773	0.337009445931494
6	9.2	597	0.149948648743719	0.041478	2.31429051942912	0.0947970333435463	-0.0362281994499207	0.336125496937358
6	9.25	597	0.149458203768844	0.027082	2.29948448755565	0.0941905546471977	-0.0355275492164296	0.334443956754118
6	9.3	597	0.14205044241206	0.038492	2.28024512228959	0.0934024795393739	-0.0413875686815154	0.325488453505636
6	9.35	597	0.142541622311558	0.0046724	2.24057715709333	0.0917776163738329	-0.0377052350904245	0.32278847971354
6	9.4	597	0.139737895979899	0.016327	2.23904577577893	0.0917148885510709	-0.0403857669725946	0.319861558932394
6	9.45	597	0.140207208710218	0.071859	2.25089491036818	0.0922002480153728	-0.0408696770607289	0.321284094481164
6	9.5	597	0.161579380569514	0.084691	2.27670793449654	0.0932575906819268	-0.0215740757245446	0.344732836863573
6	9.55	597	0.175309055477387	0.05385	2.34531982535306	0.0960680432377683	-0.0133639954747462	0.36398210642952
6	9.6	597	0.158981810050251	0.070757	2.43767180504878	0.0998509277222614	-0.0371206454471824	0.355084265547685
6	9.65	597	0.136033871691792	-0.011696	2.5001072149929	0.102408381762107	-0.0650913014556025	0.337159044839187
6	9.7	597	0.143531147068677	-0.036864	2.58999450450241	0.106090308602864	-0.0648251546310997	0.351887448768453
6	9.75	597	0.166603010050251	-0.049477	2.68861342334277	0.110129896916918	-0.049686850261903	0.382892870362406
6	9.8	597	0.17449074438861	0.013334	2.73855371958898	0.112175531157172	-0.0458166439196712	0.394798132696891
6	9.85	597	0.161074321273032	-0.012862	2.73905028769516	0.112195871379337	-0.059273014260606	0.38142165680667
6	9.9	597	0.162762902847571	-0.046178	2.70729669406412	0.11089519350465	-0.0550299634301902	0.380555769125333
6	9.95	597	0.208662972026801	0.041418	2.66265993168844	0.109066800476311	-0.00553901762466633	0.422864961678268
7	-5	256	0.396124546875	0.30638	1.43585012135123	0.08991642243477	0.219051185771121	0.573197907978879
7	-4.95	256	0.3386458578125	0.2739	1.37525950991145	0.0861220911652408	0.169044713383217	0.508247002241783
7	-4.9	256	0.26758122421875	0.271445	1.24212275803599	0.0777847443591821	0.114398904979142	0.420763543458358
7	-4.85	256	0.19852525	0.24346	1.14930397483809	0.0719722066884326	0.0567896226330499	0.34026087736695
7	-4.8	256	0.182967755859375	0.19023	1.12533557470458	0.0704712472502274	0.0441879837789984	0.321747527939752
7	-4.75	256	0.18255565234375	0.156725	1.10946938705895	0.0694776680391665	0.0457325463056986	0.319378758381801
7	-4.7	256	0.161290378125	0.24908	1.04825198343826	0.0656440855207226	0.0320167866609118	0.290563969589088
7	-4.65	256	0.14212935859375	0.2222	1.01932050372534	0.0638323259833961	0.0164236843365453	0.267835032850955
7	-4.6	256	0.12338386203125	0.082258	1.01232625970426	0.0633943294330181	-0.00145926098973762	0.248226985052238
7	-4.55	256	0.106829550195312	0.134595	1.00132042380101	0.0627051172543871	-0.0166562999974278	0.230315400388053
7	-4.5	256	0.105396356640625	0.17191	0.943146141926355	0.0590621024117526	-0.0109152659163951	0.221707979197645
7	-4.45	256	0.04829899609375	0.068795	0.916075653719941	0.0573668826831135	-0.0646742123334431	0.161272204520943
7	-4.4	256	-0.05804057421875	-0.0636495	0.909974415492734	0.0569848083247561	-0.170261359573561	0.0541802111360612
7	-4.35	256	-0.114779029296875	-0.12335	0.859782686359648	0.0538416803252856	-0.220810019459938	-0.00874803913381199
7	-4.3	256	-0.0682148330859375	-0.19405	0.900039184354097	0.0563626400171	-0.179210375816256	0.0427807096443811
7	-4.25	256	-8.85999999999999e-05	-0.080675	0.856580739397937	0.0536411666286666	-0.105724716420912	0.105547516420912
7	-4.2	256	-0.007773984375	-0.039248	0.836640612970454	0.0523924674750467	-0.110951024354125	0.0954030556041253
7	-4.15	256	-0.0789219453125	-0.15443	0.82439589955868	0.0516256737774639	-0.180588930358081	0.0227450397330811
7	-4.1	256	-0.122700451953125	-0.1972	0.81381266555452	0.0509629259562995	-0.223062280709342	-0.0223386231969079
7	-4.05	256	-0.08474812640625	-0.10569	0.783299824044104	0.0490521377019141	-0.181347019656361	0.011850766843861
7	-4	256	-0.02158487265625	-0.120465	0.84587500019059	0.0529707472341003	-0.12590072507721	0.0827309797647097
7	-3.95	256	-0.04757405234375	-0.101285	0.85922751311583	0.0538069140281817	-0.153536576870452	0.0583884721829516
7	-3.9	256	-0.090666512890625	-0.13446	0.83416892623024	0.0522376844473792	-0.193538737017331	0.0122057112360812
7	-3.85	256	-0.0808881446875	-0.19044	0.86490125128539	0.0541622172944852	-0.187550371692035	0.0257740823170354
7	-3.8	256	-0.05536018359375	-0.12852	0.938384601726059	0.0587639231981122	-0.171084598673639	0.0603642314861385
7	-3.75	256	-0.055419227734375	-0.16244	0.908922420557197	0.0569189298464829	-0.167510277905597	0.0566718224368472
7	-3.7	256	-0.07657135234375	-0.269365	0.870579757657686	0.0545178191572265	-0.18393386985524	0.0307911651677402
7	-3.65	256	-0.079199303125	-0.25273	0.867336838187134	0.0543147396625773	-0.186161894041158	0.0277632877911576
7	-3.6	256	-0.0684134616796875	-0.262395	0.870661524220888	0.0545229395780342	-0.175786062889996	0.0389591395306212
7	-3.55	256	-0.079324875	-0.221025	0.905366808797874	0.0566962688011473	-0.190977436421149	0.032327686421149
7	-3.5	256	-0.124923009765625	-0.309415	0.944312939491066	0.0591351701095327	-0.241378525312198	-0.00846749421905199
7	-3.45	256	-0.12793476171875	-0.376925	0.953368339992883	0.0597022412855069	-0.245507016526026	-0.0103625069114737
7	-3.4	256	-0.06407187109375	-0.181455	0.93298345555538	0.0584256903049341	-0.179130200562032	0.050986458374532
7	-3.35	256	0.002542046875	-0.162935	0.950696795993833	0.0595349427108161	-0.114700745080817	0.119784838830817
7	-3.3	256	-0.0063151765625	-0.126675	1.01501303941266	0.0635625821048379	-0.131489641348508	0.118859288223508
7	-3.25	256	-0.10151004453125	-0.282135	1.01693279348996	0.0636828017684491	-0.226921259171511	0.023901170109011
7	-3.2	256	-0.1682271875	-0.316255	1.0832349204577	0.0678348020142304	-0.301814980110297	-0.0346393948897026
7	-3.15	256	-0.13343421484375	-0.263925	1.133546751424	0.0709854510822371	-0.273226613965561	0.00635818427806062
7	-3.1	256	-0.07893557796875	-0.1491	1.14812619605862	0.0718984513203098	-0.220525958109673	0.0626548021721727
7	-3.05	256	-0.04401513671875	-0.14507	1.22943670278081	0.0769903127632979	-0.19563297341956	0.10760269998206
7	-3	256	-0.05382964878125	-0.237175	1.38502174350307	0.0867334259462729	-0.224634701256536	0.116975403694037
7	-2.95	256	-0.073640684296875	-0.20951	1.54749197652601	0.0969077065959957	-0.26448205519628	0.11720068660253
7	-2.9	256	-0.047544033984375	-0.16131	1.57023230164445	0.0983317609936298	-0.241189810261082	0.146101742292332
7	-2.85	256	0.018074475390625	-0.15961	1.65489388283334	0.103633474859846	-0.186012022041141	0.222160972822391
7	-2.8	256	0.03061633203125	-0.141135	1.78497708306632	0.111779600844645	-0.189512417405708	0.250745081468208
7	-2.75	256	0.0032551796875	-0.2306	1.89811201075662	0.118864384833627	-0.230825709744066	0.237336069119066
7	-2.7	256	-0.02194318359375	-0.189895	1.93798316353973	0.121361213272262	-0.260941103660621	0.217054736473121
7	-2.65	256	-0.01700178125	-0.25703	2.04447989906156	0.128030297542767	-0.269133199461995	0.235129636961995
7	-2.6	256	-0.0112338984375	-0.31462	2.14009955597241	0.134018232729046	-0.275157420703411	0.252689623828411
7	-2.55	256	-0.028908878515625	-0.308785	2.13716377244225	0.133834386833051	-0.29247035111533	0.23465259408408
7	-2.5	256	-0.021953146875	-0.34724	2.16925076231831	0.13584375208187	-0.289471683697893	0.245565389947893
7	-2.45	256	0.01598280859375	-0.29839	2.17857100392207	0.136427408250976	-0.252685128492121	0.284650745679621
7	-2.4	256	-0.0134673712109375	-0.351555	2.16210385791232	0.135396195567361	-0.280104530259202	0.253169787837327
7	-2.35	256	-0.07522263984375	-0.24241	2.15091063306868	0.134695248638094	-0.340479416695306	0.190034137007806
7	-2.3	256	-0.12427668359375	-0.317065	2.15881236549387	0.135190074316725	-0.390507925884467	0.141954558696967
7	-2.25	256	-0.116717952734375	-0.36105	2.17642076466662	0.136292755045635	-0.385120715839704	0.151684810370954
7	-2.2	256	-0.039315875	-0.26881	2.22981849490472	0.139636650622026	-0.314303807008391	0.235672057008391
7	-2.15	256	0.032657198046875	-0.27507	2.27122584198215	0.142229679278955	-0.247437212703528	0.312751608797278
7	-2.1	256	-0.020227021875	-0.3098	2.25640492988512	0.141301557761834	-0.298493673111633	0.258039629361633
7	-2.05	256	-0.1285593828125	-0.458845	2.23603347172693	0.140025847567486	-0.404313764479338	0.147194998854338
7	-2	256	-0.1233511015625	-0.49639	2.26286093664584	0.141705848587532	-0.402413926995473	0.155711723870473
7	-1.95	256	-0.0492529548828125	-0.369905	2.27185819615278	0.142269278833176	-0.329425349453905	0.23091943968828
7	-1.9	256	-0.043477351171875	-0.378205	2.29170228999742	0.143511964193185	-0.32609697915743	0.23914227681368
7	-1.85	256	-0.11183663671875	-0.439035	2.25381719972395	0.141139507813265	-0.389784161278822	0.166110887841322
7	-1.8	256	-0.16130224609375	-0.53174	2.21072859897894	0.138441194967725	-0.433935954646339	0.111331462458839
7	-1.75	256	-0.1467785390625	-0.431675	2.20231188255382	0.137914119740067	-0.418374272798155	0.124817194673155
7	-1.7	256	-0.096458032421875	-0.358595	2.27908232401619	0.142721671268173	-0.377521328196928	0.184605263353178
7	-1.65	256	-0.06608199609375	-0.376345	2.41217242920497	0.151056096945402	-0.363558364448598	0.231394372261098
7	-1.6	256	-0.036730345625	-0.37918	2.49541664039322	0.156269051659233	-0.344472640797943	0.271011949547943
7	-1.55	256	-0.00229790234375	-0.433545	2.60120312366197	0.162893658208369	-0.323086105215004	0.318490300527504
7	-1.5	256	-0.023186450390625	-0.53607	2.57776328956704	0.161425798859444	-0.341083982330989	0.294711081549739
7	-1.45	256	-0.0841793390625	-0.4781	2.62038503271084	0.164094875947948	-0.407333112724998	0.238974434599998
7	-1.4	256	-0.09281320078125	-0.46537	2.66477545355245	0.166874711930199	-0.421441334826044	0.235814933263544
7	-1.35	256	-0.06400784765625	-0.369575	2.64709409686425	0.16576746242445	-0.390455463545911	0.262439768233411
7	-1.3	256	-0.012112685546875	-0.28485	2.66246239288307	0.166729862452407	-0.340455565984016	0.316230194890266
7	-1.25	256	0.0492281640625	-0.33265	2.75511192767286	0.172531801376717	-0.290540536023909	0.388996864148909
7	-1.2	256	0.0923188359375	-0.347145	2.89762891636827	0.181456561398055	-0.265025488392302	0.449663160267302
7	-1.15	256	0.10285705078125	-0.14205	2.96431796140319	0.185632791393069	-0.262711567419857	0.468425668982357
7	-1.1	256	0.10258746484375	-0.222725	2.90137174249266	0.181690946261695	-0.255218436075431	0.460393365762931
7	-1.05	256	0.094490872265625	-0.200415	2.8027748622292	0.175516570117076	-0.251155764449729	0.440137508980979
7	-1	256	0.109471367578125	-0.283495	2.79481974590507	0.175018401409018	-0.235194220234882	0.454136955391132
7	-0.95	256	0.164739875	-0.0923415	2.89152979232379	0.181074619434955	-0.191852286984801	0.521332036984801
7	-0.9	256	0.209691714453125	-0.088181	2.9883852665192	0.187139944501529	-0.158844956294855	0.578228385201105
7	-0.85	256	0.219959293359375	-0.0781085	3.03773369646102	0.190230263057177	-0.154663174384447	0.594581761103197
7	-0.8	256	0.20393870703125	-0.19349	2.9973194145358	0.187699422552344	-0.165699749755798	0.573577163818298
7	-0.75	256	0.225189143359375	-0.279185	3.05191532056026	0.191118350806976	-0.151182244977078	0.601560531695828
7	-0.7	256	0.27631795703125	-0.22856	3.19541008283685	0.200104341385085	-0.117749637531245	0.670385551593745
7	-0.649999999999999	256	0.30541909375	-0.130805	3.25928216917371	0.204104166583727	-0.0965253988537336	0.707363586353734
7	-0.6	256	0.307826244921875	-0.0651245	3.26121056842662	0.204224927629235	-0.0943560636852041	0.710008553528954
7	-0.55	256	0.347226548828125	-0.1398	3.32999315983479	0.208532260583594	-0.0634382360938345	0.757891333750085
7	-0.5	256	0.3840023765625	-0.26401	3.39594061217736	0.212662050242804	-0.0347952467865986	0.802799999911599
7	-0.45	256	0.41435860703125	-0.230775	3.43150739250941	0.214889328422765	-0.00882521877964287	0.837542432842143
7	-0.399999999999999	256	0.42633771875	-0.1265	3.51584468850099	0.220170734762202	-0.00724683638881773	0.859922273888818
7	-0.35	256	0.434475434765625	-0.13521	3.63174517556199	0.227428704796822	-0.0134023174780231	0.882353187009273
7	-0.3	256	0.4602125171875	-0.056056	3.67693430493139	0.230258557847232	0.00676190542055666	0.913663128954443
7	-0.25	256	0.53986402734375	-0.054288	3.69950131377313	0.231671758758616	0.0836303840846973	0.996097670602803
7	-0.2	256	0.6284925625	-0.0331975	3.78295317029417	0.236897716727578	0.161967384975079	1.09501774002492
7	-0.149999999999999	256	0.6943165390625	0.043362	3.86588377233097	0.242091032474555	0.21756410994449	1.17106896818051
7	-0.0999999999999996	256	0.72334449609375	0.11267	3.93941223260057	0.246695563265246	0.237524315820433	1.20916467636707
7	-0.0499999999999998	256	0.80553190234375	0.078008	4.0537803351316	0.253857571658271	0.305607503240695	1.3054563014468
7	0	256	0.97132001171875	0.14252	4.18110349218657	0.261830857034818	0.455693737447232	1.48694628599027
7	0.0499999999999998	256	1.16607980976563	0.347605	4.30670826459055	0.269696532990377	0.63496357669581	1.69719604283544
7	0.100000000000001	256	1.348702953125	0.46493	4.4391235297411	0.277988698545153	0.80125687078122	1.89614903546878
7	0.15	256	1.71157078203125	0.665925	4.93197336084216	0.308852152154422	1.10334497427266	2.31979658978984
7	0.2	256	2.3247362759375	1.1329	5.77096731469504	0.361391991552047	1.61304320711496	3.03642934476004
7	0.25	256	3.1316260625	1.90705	6.49025775891779	0.406435706403818	2.33122792991456	3.93202419508544
7	0.3	256	4.1909632890625	2.78505	6.97074088754856	0.436524727064336	3.33131053005387	5.05061604807113
7	0.350000000000001	256	5.36609971875	3.49115	7.63965748395464	0.478413909202285	4.42395415059474	6.30824528690526
7	0.4	256	6.3887362578125	4.24895	8.59712956491657	0.538373136715706	5.32851234915503	7.44896016646997
7	0.45	256	7.116717375	4.486	9.21530506116404	0.577084787906084	5.98025820247698	8.25317654752302
7	0.5	256	7.710650984375	4.5737	9.57194561947762	0.599418485986297	6.53020982415878	8.89109214459122
7	0.55	256	8.196751171875	5.9621	9.72338887840437	0.608902230732401	6.99763357288852	9.39586877086148
7	0.600000000000001	256	8.61275925390625	5.91735	9.7022857641077	0.607580702453388	7.41624415452798	9.80927435328452
7	0.65	256	8.95281457539063	6.1653	9.90383153661587	0.620201988304402	7.73144424438086	10.1741849064004
7	0.7	256	9.06584975390625	5.9157	10.3541651635752	0.64840297393384	7.78894292381625	10.3427565839963
7	0.75	256	9.102253315625	5.72385	10.3775067865721	0.649864683065243	7.82246792629248	10.3820387049575
7	0.8	256	9.22793825820312	6.03465	10.1052530103514	0.632815490264338	7.98172802446083	10.4741484919454
7	0.850000000000001	256	9.34386769921875	6.1006	10.1119783560532	0.633236647748779	8.09682807559078	10.5909073228467
7	0.9	256	9.5256664453125	6.28915	10.5052303417395	0.6578630423442	8.23012980251047	10.8212030881145
7	0.95	256	9.77842146558594	6.17465	10.9486825612057	0.685633097520741	8.42819695959943	11.1286459715724
7	1	256	9.9510750546875	6.7241	11.2353111851543	0.703582478204428	8.56550264359835	11.3366474657766
7	1.05	256	10.0025945	6.7509	11.2735726583537	0.705978504597449	8.61230356880944	11.3928854311906
7	1.1	256	9.96076103125	6.6638	11.3522728777873	0.710906903509754	8.560764551989	11.360757510511
7	1.15	256	9.94007136328125	7.1012	11.585316931901	0.725500688267649	8.51133518944241	11.3688075371201
7	1.2	256	10.2062732460937	7.6413	11.7840369351287	0.737945017582221	8.75303032300103	11.6595161691865
7	1.25	256	10.4840517265625	7.50065	11.9335758054448	0.747309504887557	9.01236721963816	11.9557362334868
7	1.3	256	10.5227200898437	7.2498	11.8683018751756	0.743221892816641	9.05908536057611	11.9863548191114
7	1.35	256	10.4576045898438	6.8288	11.6141868916059	0.727308595272635	9.02530808563069	11.8899010940568
7	1.4	256	10.4636179179687	6.81535	11.517372906042	0.721245868324943	9.04326080601589	11.8839750299216
7	1.45	256	10.45432665625	7.35055	11.6960115103662	0.732432651660279	9.01193929363224	11.8967140188678
7	1.5	256	10.4688378710938	7.1996	11.9571674063905	0.748786868245336	8.99424397689343	11.9434317652941
7	1.55	256	10.5481669101562	7.70055	12.0882336950474	0.756994557615265	9.05740952652568	12.0389242937868
7	1.6	256	10.6002731097656	7.2845	12.1472391588637	0.760689623090118	9.10223899463914	12.0983072248921
7	1.65	256	10.5726079570313	7.10365	12.3016614812549	0.770359924026836	9.05553001605645	12.089685898006
7	1.7	256	10.5209492265625	7.2694	12.4404714907223	0.779052544004256	8.98675281718648	12.0551456359385
7	1.75	256	10.3640201757812	7.1322	12.3469831432164	0.773198076590099	8.84135303096478	11.8866873205977
7	1.8	256	10.23463615625	7.2442	12.0248512229956	0.75302539325248	8.75169528995253	11.7175770225475
7	1.85	256	10.2855007214844	6.8238	12.0153993373765	0.752433493215357	8.80372549018631	11.7672759527824
7	1.9	256	10.26268975	6.6355	12.2533446045783	0.767334203842406	8.75157039176581	11.7738091082342
7	1.95	256	10.0868269726562	6.38025	12.1412209685501	0.760312749393845	8.58953503888333	11.5841189064292
7	2	256	9.88242445703125	6.04125	12.0652692715042	0.755556469629913	8.39449911527061	11.3703497987919
7	2.05	256	9.64832492578125	6.1629	12.1897776367334	0.763353485904898	8.14504483745699	11.1516050141055
7	2.1	256	9.57197846484375	6.0312	12.3878305384315	0.775756039701223	8.04427389623525	11.0996830334522
7	2.15	256	9.6528948046875	5.98085	12.5644000199373	0.78681324953955	8.10341515587134	11.2023744535037
7	2.2	256	9.63276934453125	5.7464	12.5284402744935	0.78456136292973	8.08772435981791	11.1778143292446
7	2.25	256	9.48651522265625	5.95255	12.4127924318102	0.777319214099743	7.95573227818223	11.0172981671303
7	2.3	256	9.35299914335937	6.17275	12.3450787692772	0.773078820068091	7.83056685167221	10.8754314350465
7	2.35	256	9.19480281640625	6.00175	12.0147635076225	0.752393676011665	7.71310599754828	10.6764996352642
7	2.4	256	9.02210102734375	5.8261	11.6075404020029	0.726892375948652	7.59062418824478	10.4535778664427
7	2.45	256	8.8157525859375	5.4733	11.2343756232272	0.703523891043972	7.43029555116269	10.2012096207123
7	2.5	256	8.5715147109375	5.3222	11.0062211409703	0.689236303153051	7.21419437401395	9.92883504786105
7	2.55	256	8.3668506296875	5.2287	10.9987462897757	0.688768209814022	7.01045211392417	9.72324914545083
7	2.6	256	8.276441671875	4.9717	11.0304961502267	0.690756463199316	6.91612766770447	9.63675567604553
7	2.65	256	8.23708097265625	4.92545	11.0302347614159	0.690740094397044	6.87679920374105	9.59736274157145
7	2.7	256	8.11482107304687	4.96235	11.0115317583111	0.689568866911	6.75684581479964	9.47279633129411
7	2.75	256	7.88337635546875	4.9761	10.8872972347537	0.681788999266693	6.54072207280548	9.22603063813202
7	2.8	256	7.8246014078125	4.78155	10.9559870608042	0.686090523029019	6.47347608893762	9.17572672668738
7	2.85	256	7.84533775859375	4.9049	11.1712475773562	0.699570659466655	6.46766586454922	9.22300965263828
7	2.9	256	7.7085206015625	4.5094	11.2601362069914	0.705137081374538	6.31988669401853	9.09715450910647
7	2.95	256	7.432749953125	4.28655	10.9624728023263	0.686496675917702	6.08082479307347	8.78467511317653
7	3	256	7.26856661328125	4.1053	10.6524687088596	0.667083466551234	5.95487209162981	8.58226113493269
7	3.05	256	7.19311539453125	4.3359	10.6547826537391	0.667228371400409	5.87913551022871	8.50709527883379
7	3.1	256	7.06222079296875	4.27805	10.7333859045431	0.672150697901586	5.73854731905919	8.38589426687831
7	3.15	256	6.91057746875	4.07525	10.5826538956377	0.662711493359521	5.6054927201161	8.2156622173839
7	3.2	256	6.88165137109375	3.9346	10.5307209800629	0.659459328035538	5.58297114600727	8.18033159618023
7	3.25	256	6.8457448921875	3.7911	10.5416103698414	0.660141248074979	5.54572175475956	8.14576802961544
7	3.3	256	6.827000109375	3.88405	10.5638684113311	0.661535100700261	5.52423204323927	8.12976817551072
7	3.35	256	6.82566390234375	3.8781	10.7110969977063	0.670754912413288	5.50473916354954	8.14658864113797
7	3.4	256	6.70371729101563	3.75725	10.7617186589701	0.673924963807136	5.37654973650454	8.03088484552671
7	3.45	256	6.4988970484375	3.4914	10.6668212744335	0.667982259071411	5.18343252517597	7.81436157169903
7	3.5	256	6.407653453125	3.26405	10.640995514745	0.666364987266143	5.09537384032391	7.71993306592609
7	3.55	256	6.33151783203125	3.4034	10.7069761152399	0.670496852743176	5.01110129287304	7.65193437118946
7	3.6	256	6.20614308203125	3.25045	10.8685181397453	0.680613006720807	4.86580469391866	7.54648147014384
7	3.65	256	6.06387413671875	3.183	10.9568368746022	0.68614374043334	4.71264401624704	7.41510425719046
7	3.7	256	5.98565619921875	3.10855	10.8079616596083	0.676820812836369	4.65278581860571	7.31852657983179
7	3.75	256	5.90926676953125	3.07235	10.6561176507639	0.667311972156955	4.59512224937519	7.22341128968731
7	3.8	256	5.73634680078125	2.539	10.5632756552756	0.661497980876199	4.4336518351074	7.0390417664551
7	3.85	256	5.60643122890625	2.35815	10.539178413175	0.659988953041045	4.30670800769837	6.90615445011413
7	3.9	256	5.54950981640625	2.4388	10.5270709893228	0.659230756749174	4.25127971916997	6.84773991364253
7	3.95	256	5.406762765625	2.393	10.3363396977965	0.647286699966788	4.13205422565716	6.68147130559284
7	4	256	5.23398228125	2.36655	10.1318516457232	0.634481161422293	3.98449182369045	6.48347273880955
7	4.05	256	5.18523314492187	2.3698	10.1353504259807	0.634700263540936	3.93531120724421	6.43515508259954
7	4.1	256	5.14061268671875	2.30875	10.1219923865609	0.63386375066434	3.89233810269078	6.38888727074672
7	4.15	256	5.04935629023437	2.2711	10.034528974174	0.628386579322551	3.81186795762267	6.28684462284608
7	4.2	256	4.92798295570312	1.87255	9.94412986538049	0.622725567540656	3.70164291342955	6.1543229979767
7	4.25	256	4.792138578125	1.5953	9.85557292041638	0.617179916532574	3.57671964499834	6.00755751125166
7	4.3	256	4.70747316445313	1.6781	9.92272699700686	0.62138526793321	3.48377258836326	5.93117374054299
7	4.35	256	4.6319559765625	1.6959	9.9280789195961	0.621720418326148	3.40759538526133	5.85631656786367
7	4.4	256	4.48866830859375	1.64575	9.60511121208984	0.601495395958498	3.30413706761664	5.67319954957086
7	4.45	256	4.36752141015625	1.537	9.3720292337635	0.586899236294284	3.2117345406851	5.5233082796274
7	4.5	256	4.30579733476563	1.482	9.42466225849994	0.590195244154609	3.14351960217683	5.46807506735442
7	4.55	256	4.3027470234375	1.2444	9.57313023438312	0.599492669449238	3.1221597729436	5.4833342739314
7	4.6	256	4.3362297296875	1.4375	9.72890221862522	0.609247489489532	3.13643220898127	5.53602725039373
7	4.65	256	4.34530421875	1.3261	9.83764141570844	0.616057002150192	3.1320966527856	5.5585117847144
7	4.7	256	4.2994178515625	1.4577	9.90700085583321	0.620400458772412	3.07765667056228	5.52117903256272
7	4.75	256	4.20785530117188	1.34805	9.90561972794039	0.620313969188854	2.98626444502274	5.42944615732101
7	4.8	256	4.16003948046875	1.35465	9.88882599921458	0.619262305102254	2.94051967752128	5.37955928341622
7	4.85	256	4.19988161285156	1.3638	10.0128855783982	0.627031217304916	2.96506240898716	5.43470081671597
7	4.9	256	4.22983147421875	1.6381	10.1176388466553	0.633591121420227	2.98209378184286	5.47756916659464
[truncated: 1,001 more rows]
