# Supplementary material for: Delineation of an insula-BNST circuit engaged by struggling behavior that regulates avoidance in mice
Source: Nat Commun. 2021 Jun 11;12:3561. doi: 10.1038/s41467-021-23674-z (PMC8196075; doi:10.1038/s41467-021-23674-z)
Supplement: Supplementary file 16 — Source Data [file 41467_2021_23674_MOESM16_ESM.zip › Source_Data_Nat_Comm/Fig_2c.csv]

subj_num	boutType	numOfBouts
1	WholeBody	123
1	HeadOnly	317
1	TailOnly	1
2	WholeBody	87
2	HeadOnly	114
2	TailOnly	6
3	WholeBody	93
3	HeadOnly	189
3	TailOnly	15
4	WholeBody	65
4	HeadOnly	112
4	TailOnly	6
5	WholeBody	116
5	HeadOnly	311
5	TailOnly	20
6	WholeBody	82
6	HeadOnly	257
6	TailOnly	9
7	WholeBody	66
7	HeadOnly	102
7	TailOnly	2
8	WholeBody	70
8	HeadOnly	55
8	TailOnly	27
9	WholeBody	76
9	HeadOnly	223
9	TailOnly	3
10	WholeBody	45
10	HeadOnly	409
10	TailOnly	5
11	WholeBody	188
11	HeadOnly	43
11	TailOnly	9
12	WholeBody	77
12	HeadOnly	84
12	TailOnly	2
13	WholeBody	177
13	HeadOnly	170
13	TailOnly	82
14	WholeBody	185
14	HeadOnly	69
14	TailOnly	40
15	WholeBody	207
15	HeadOnly	111
15	TailOnly	28
16	WholeBody	87
16	HeadOnly	27
16	TailOnly	59
17	WholeBody	176
17	HeadOnly	128
17	TailOnly	71
18	WholeBody	95
18	HeadOnly	33
18	TailOnly	63
19	WholeBody	270
19	HeadOnly	204
19	TailOnly	19
20	WholeBody	183
20	HeadOnly	222
20	TailOnly	37
21	WholeBody	126
21	HeadOnly	129
21	TailOnly	48
22	WholeBody	212
22	HeadOnly	132
22	TailOnly	50
23	WholeBody	243
23	HeadOnly	185
23	TailOnly	30
24	WholeBody	225
24	HeadOnly	206
24	TailOnly	26
25	WholeBody	242
25	HeadOnly	286
25	TailOnly	36
26	WholeBody	109
26	HeadOnly	88
26	TailOnly	48
27	WholeBody	240
27	HeadOnly	222
27	TailOnly	74
28	WholeBody	317
28	HeadOnly	138
28	TailOnly	36
29	WholeBody	302
29	HeadOnly	165
29	TailOnly	14
30	WholeBody	156
30	HeadOnly	158
30	TailOnly	32
31	WholeBody	250
31	HeadOnly	254
31	TailOnly	109
32	WholeBody	104
32	HeadOnly	73
32	TailOnly	6
33	WholeBody	386
33	HeadOnly	282
33	TailOnly	49
34	WholeBody	327
34	HeadOnly	217
34	TailOnly	38
35	WholeBody	237
35	HeadOnly	228
35	TailOnly	19
36	WholeBody	212
36	HeadOnly	132
36	TailOnly	50
37	WholeBody	239
37	HeadOnly	193
37	TailOnly	30
38	WholeBody	235
38	HeadOnly	192
38	TailOnly	39
39	WholeBody	239
39	HeadOnly	324
39	TailOnly	23
40	WholeBody	192
40	HeadOnly	205
40	TailOnly	21
41	WholeBody	272
41	HeadOnly	280
41	TailOnly	32
42	WholeBody	252
42	HeadOnly	249
42	TailOnly	35
43	WholeBody	247
43	HeadOnly	219
43	TailOnly	44
44	WholeBody	193
44	HeadOnly	173
44	TailOnly	29
45	WholeBody	262
45	HeadOnly	245
45	TailOnly	109
46	WholeBody	115
46	HeadOnly	142
46	TailOnly	23
47	WholeBody	322
47	HeadOnly	312
47	TailOnly	26
48	WholeBody	164
48	HeadOnly	276
48	TailOnly	21
49	WholeBody	198
49	HeadOnly	252
49	TailOnly	25
50	WholeBody	135
50	HeadOnly	209
50	TailOnly	66
51	WholeBody	182
51	HeadOnly	243
51	TailOnly	49
52	WholeBody	166
52	HeadOnly	314
52	TailOnly	19
53	WholeBody	321
53	HeadOnly	336
53	TailOnly	53
54	WholeBody	198
54	HeadOnly	246
54	TailOnly	93
55	WholeBody	227
55	HeadOnly	282
55	TailOnly	42
56	WholeBody	265
56	HeadOnly	297
56	TailOnly	39
57	WholeBody	256
57	HeadOnly	281
57	TailOnly	66
58	WholeBody	326
58	HeadOnly	184
58	TailOnly	60
59	WholeBody	288
59	HeadOnly	246
59	TailOnly	78
60	WholeBody	123
60	HeadOnly	181
60	TailOnly	48
61	WholeBody	260
61	HeadOnly	376
61	TailOnly	29
62	WholeBody	188
62	HeadOnly	199
62	TailOnly	27
63	WholeBody	226
63	HeadOnly	286
63	TailOnly	41
64	WholeBody	206
64	HeadOnly	224
64	TailOnly	39
65	WholeBody	216
65	HeadOnly	234
65	TailOnly	47
66	WholeBody	244
66	HeadOnly	316
66	TailOnly	15
67	WholeBody	282
67	HeadOnly	328
67	TailOnly	58
68	WholeBody	262
68	HeadOnly	259
68	TailOnly	141
69	WholeBody	236
69	HeadOnly	187
69	TailOnly	57
70	WholeBody	296
70	HeadOnly	173
70	TailOnly	14
71	WholeBody	508
71	HeadOnly	193
71	TailOnly	10
72	WholeBody	293
72	HeadOnly	218
72	TailOnly	52
73	WholeBody	343
73	HeadOnly	284
73	TailOnly	93
74	WholeBody	160
74	HeadOnly	280
74	TailOnly	37
75	WholeBody	293
75	HeadOnly	265
75	TailOnly	15
76	WholeBody	289
76	HeadOnly	254
76	TailOnly	25
77	WholeBody	373
77	HeadOnly	317
77	TailOnly	37
78	WholeBody	237
78	HeadOnly	330
78	TailOnly	44
79	WholeBody	359
79	HeadOnly	225
79	TailOnly	34
80	WholeBody	393
80	HeadOnly	165
80	TailOnly	28
81	WholeBody	392
81	HeadOnly	266
81	TailOnly	38
82	WholeBody	350
82	HeadOnly	241
82	TailOnly	66
83	WholeBody	167
83	HeadOnly	322
83	TailOnly	59
84	WholeBody	320
84	HeadOnly	156
84	TailOnly	45
85	WholeBody	347
85	HeadOnly	195
85	TailOnly	34
86	WholeBody	243
86	HeadOnly	37
86	TailOnly	55
87	WholeBody	295
87	HeadOnly	235
87	TailOnly	240
88	WholeBody	168
88	HeadOnly	188
88	TailOnly	81
89	WholeBody	441
89	HeadOnly	225
89	TailOnly	71
90	WholeBody	268
90	HeadOnly	312
90	TailOnly	32
91	WholeBody	241
91	HeadOnly	342
91	TailOnly	46
92	WholeBody	189
92	HeadOnly	138
92	TailOnly	40
93	WholeBody	245
93	HeadOnly	241
93	TailOnly	51
94	WholeBody	367
94	HeadOnly	178
94	TailOnly	23
95	WholeBody	265
95	HeadOnly	316
95	TailOnly	36
96	WholeBody	230
96	HeadOnly	164
96	TailOnly	37
97	WholeBody	72
97	HeadOnly	242
97	TailOnly	4
98	WholeBody	64
98	HeadOnly	260
98	TailOnly	8
99	WholeBody	173
99	HeadOnly	334
99	TailOnly	2
100	WholeBody	79
100	HeadOnly	342
100	TailOnly	2
101	WholeBody	86
101	HeadOnly	473
101	TailOnly	3
102	WholeBody	53
102	HeadOnly	560
103	WholeBody	97
103	HeadOnly	449
103	TailOnly	8
104	WholeBody	77
104	HeadOnly	165
104	TailOnly	12
105	WholeBody	72
105	HeadOnly	327
105	TailOnly	4
106	WholeBody	99
106	HeadOnly	271
107	WholeBody	62
107	HeadOnly	226
108	WholeBody	135
108	HeadOnly	169
108	TailOnly	2
109	WholeBody	65
109	HeadOnly	114
109	TailOnly	28
110	WholeBody	80
110	HeadOnly	155
110	TailOnly	9
111	WholeBody	90
111	HeadOnly	374
112	WholeBody	87
112	HeadOnly	255
112	TailOnly	9
113	WholeBody	86
113	HeadOnly	70
113	TailOnly	30
114	WholeBody	62
114	HeadOnly	78
114	TailOnly	6
115	WholeBody	91
115	HeadOnly	182
115	TailOnly	1
116	WholeBody	131
116	HeadOnly	189
116	TailOnly	3
117	WholeBody	88
117	HeadOnly	349
117	TailOnly	5
118	WholeBody	82
118	HeadOnly	321
119	WholeBody	90
119	HeadOnly	322
119	TailOnly	7
120	WholeBody	106
120	HeadOnly	85
120	TailOnly	6
121	WholeBody	118
121	HeadOnly	297
121	TailOnly	5
122	WholeBody	83
122	HeadOnly	466
122	TailOnly	1
123	WholeBody	252
123	HeadOnly	286
123	TailOnly	3
124	WholeBody	69
124	HeadOnly	323
124	TailOnly	1
125	WholeBody	76
125	HeadOnly	284
126	WholeBody	97
126	HeadOnly	144
127	WholeBody	177
127	HeadOnly	180
127	TailOnly	4
128	WholeBody	86
128	HeadOnly	128
128	TailOnly	3
129	WholeBody	186
129	HeadOnly	247
129	TailOnly	5
130	WholeBody	120
130	HeadOnly	227
130	TailOnly	8
131	WholeBody	96
131	HeadOnly	254
132	WholeBody	106
132	HeadOnly	165
132	TailOnly	1
133	WholeBody	152
133	HeadOnly	232
133	TailOnly	3
134	WholeBody	45
134	HeadOnly	111
134	TailOnly	8
135	WholeBody	93
135	HeadOnly	29
135	TailOnly	12
136	WholeBody	71
136	HeadOnly	184
136	TailOnly	4
