# Supplementary material for: Delineation of an insula-BNST circuit engaged by struggling behavior that regulates avoidance in mice
Source: Nat Commun. 2021 Jun 11;12:3561. doi: 10.1038/s41467-021-23674-z (PMC8196075; doi:10.1038/s41467-021-23674-z)
Supplement: Supplementary file 16 — Source Data [file 41467_2021_23674_MOESM16_ESM.zip › Source_Data_Nat_Comm/Fig_3l_S2df.csv]

trialNumber	sensor	date	animalNumber	Time	photometry_z_score	sensorAnimalNum	maxPeak	meanMaxPeak
1	GFP	191219	1	0.000480048004800615	-0.16679	GFP_1	0.9286	3.34177794444444
2	GFP	191219	1	0.000480048004800615	1.3268	GFP_1	1.8072	3.34177794444444
3	GFP	191219	1	0.000480048004800615	2.0671	GFP_1	2.7079	3.34177794444444
4	GFP	191219	1	0.000480048004800615	-0.61229	GFP_1	4.3855	3.34177794444444
5	GFP	191219	1	0.000480048004800615	0.64397	GFP_1	0.76039	3.34177794444444
6	GFP	191219	1	0.000480048004800615	-1.0399	GFP_1	0.19545	3.34177794444444
7	GFP	191219	1	0.000480048004800615	-1.4488	GFP_1	3.8901	3.34177794444444
8	GFP	191219	1	0.000480048004800615	1.2253	GFP_1	2.5381	3.34177794444444
9	GFP	191219	1	0.000480048004800615	-0.8929	GFP_1	0.98318	3.34177794444444
10	GFP	191219	1	0.000480048004800615	1.5413	GFP_1	6.1291	3.34177794444444
11	GFP	191219	1	0.000480048004800615	0.2879	GFP_1	1.1532	3.34177794444444
12	GFP	191219	1	0.000480048004800615	0.48209	GFP_1	2.3404	3.34177794444444
13	GFP	191219	1	0.000480048004800615	-0.28833	GFP_1	2.0354	3.34177794444444
14	GFP	191219	1	0.000480048004800615	0.19283	GFP_1	3.1127	3.34177794444444
15	GFP	191219	1	0.000480048004800615	0.074772	GFP_1	1.5559	3.34177794444444
16	GFP	191219	1	0.000480048004800615	12.148	GFP_1	12.148	3.34177794444444
17	GFP	191219	1	0.000480048004800615	0.08597	GFP_1	2.9468	3.34177794444444
18	GFP	191219	1	0.000480048004800615	0.26611	GFP_1	0.95966	3.34177794444444
19	GFP	191219	1	0.000480048004800615	3.3523	GFP_1	8.4714	3.34177794444444
20	GFP	191219	1	0.000480048004800615	4.4608	GFP_1	5.3232	3.34177794444444
21	GFP	191219	1	0.000480048004800615	2.059	GFP_1	2.059	3.34177794444444
22	GFP	191219	1	0.000480048004800615	1.6935	GFP_1	1.994	3.34177794444444
23	GFP	191219	1	0.000480048004800615	5.5245	GFP_1	9.3748	3.34177794444444
24	GFP	191219	1	0.000480048004800615	1.8772	GFP_1	3.654	3.34177794444444
25	GFP	191219	1	0.000480048004800615	0.90361	GFP_1	2.5242	3.34177794444444
26	GFP	191219	1	0.000480048004800615	3.944	GFP_1	4.1117	3.34177794444444
27	GFP	191219	1	0.000480048004800615	1.2877	GFP_1	2.4403	3.34177794444444
28	GFP	191219	1	0.000480048004800615	2.1178	GFP_1	6.1705	3.34177794444444
29	GFP	191219	1	0.000480048004800615	1.3569	GFP_1	1.7012	3.34177794444444
30	GFP	191219	1	0.000480048004800615	2.9845	GFP_1	4.3258	3.34177794444444
31	GFP	191219	1	0.000480048004800615	5.9528	GFP_1	6.0801	3.34177794444444
32	GFP	191219	1	0.000480048004800615	2.4649	GFP_1	4.7361	3.34177794444444
33	GFP	191219	1	0.000480048004800615	1.1077	GFP_1	2.0593	3.34177794444444
34	GFP	191219	1	0.000480048004800615	1.9801	GFP_1	4.1371	3.34177794444444
35	GFP	191219	1	0.000480048004800615	1.8856	GFP_1	5.1821	3.34177794444444
36	GFP	191219	1	0.000480048004800615	6.0959	GFP_1	6.2529	3.34177794444444
37	GFP	191219	1	0.000480048004800615	1.2863	GFP_1	5.5752	3.34177794444444
38	GFP	191219	1	0.000480048004800615	2.5086	GFP_1	2.7234	3.34177794444444
39	GFP	191219	1	0.000480048004800615	-0.13579	GFP_1	1.92	3.34177794444444
40	GFP	191219	1	0.000480048004800615	0.12418	GFP_1	2.4086	3.34177794444444
41	GFP	191219	1	0.000480048004800615	1.9444	GFP_1	3.0655	3.34177794444444
42	GFP	191219	1	0.000480048004800615	2.6736	GFP_1	5.2534	3.34177794444444
43	GFP	191219	1	0.000480048004800615	3.6505	GFP_1	4.6858	3.34177794444444
44	GFP	191219	1	0.000480048004800615	3.743	GFP_1	6.5802	3.34177794444444
45	GFP	191219	1	0.000480048004800615	3.0649	GFP_1	3.0649	3.34177794444444
46	GFP	191219	1	0.000480048004800615	1.3225	GFP_1	1.434	3.34177794444444
47	GFP	191219	1	0.000480048004800615	0.95736	GFP_1	3.5655	3.34177794444444
48	GFP	191219	1	0.000480048004800615	5.0312	GFP_1	5.0312	3.34177794444444
49	GFP	191219	1	0.000480048004800615	2.7956	GFP_1	3.5232	3.34177794444444
50	GFP	191219	1	0.000480048004800615	2.711	GFP_1	3.3353	3.34177794444444
51	GFP	191219	1	0.000480048004800615	-0.60999	GFP_1	0.35907	3.34177794444444
52	GFP	191219	1	0.000480048004800615	-2.9066	GFP_1	-0.95448	3.34177794444444
53	GFP	191219	1	0.000480048004800615	0.77722	GFP_1	0.77722	3.34177794444444
54	GFP	191219	1	0.000480048004800615	1.7498	GFP_1	2.4874	3.34177794444444
55	GFP	191219	1	0.000480048004800615	-0.96858	GFP_1	1.5959	3.34177794444444
56	GFP	191219	1	0.000480048004800615	0.65028	GFP_1	0.68682	3.34177794444444
57	GFP	191219	1	0.000480048004800615	1.831	GFP_1	2.2787	3.34177794444444
58	GFP	191219	1	0.000480048004800615	0.16165	GFP_1	4.5132	3.34177794444444
59	GFP	191219	1	0.000480048004800615	1.9516	GFP_1	4.11	3.34177794444444
60	GFP	191219	1	0.000480048004800615	1.928	GFP_1	1.928	3.34177794444444
61	GFP	191219	1	0.000480048004800615	1.8	GFP_1	7.9071	3.34177794444444
62	GFP	191219	1	0.000480048004800615	0.046191	GFP_1	1.8937	3.34177794444444
63	GFP	191219	1	0.000480048004800615	4.5806	GFP_1	7.9158	3.34177794444444
64	GFP	191219	1	0.000480048004800615	2.5442	GFP_1	2.6517	3.34177794444444
65	GFP	191219	1	0.000480048004800615	0.56484	GFP_1	2.4902	3.34177794444444
66	GFP	191219	1	0.000480048004800615	7.1602	GFP_1	10.446	3.34177794444444
67	GFP	191219	1	0.000480048004800615	4.9271	GFP_1	6.104	3.34177794444444
68	GFP	191219	1	0.000480048004800615	1.1556	GFP_1	2.1466	3.34177794444444
69	GFP	191219	1	0.000480048004800615	2.9921	GFP_1	4.5177	3.34177794444444
70	GFP	191219	1	0.000480048004800615	0.28056	GFP_1	1.9942	3.34177794444444
71	GFP	191219	1	0.000480048004800615	1.2551	GFP_1	1.6334	3.34177794444444
72	GFP	191219	1	0.000480048004800615	4.6573	GFP_1	5.9957	3.34177794444444
73	GFP	191219	1	0.000480048004800615	0.67632	GFP_1	3.6364	3.34177794444444
74	GFP	191219	1	0.000480048004800615	3.2689	GFP_1	3.2689	3.34177794444444
75	GFP	191219	1	0.000480048004800615	2.5405	GFP_1	2.7593	3.34177794444444
76	GFP	191219	1	0.000480048004800615	0.43244	GFP_1	2.9018	3.34177794444444
77	GFP	191219	1	0.000480048004800615	3.3953	GFP_1	8.7828	3.34177794444444
78	GFP	191219	1	0.000480048004800615	4.5345	GFP_1	4.6147	3.34177794444444
79	GFP	191219	1	0.000480048004800615	1.1898	GFP_1	1.3861	3.34177794444444
80	GFP	191219	1	0.000480048004800615	3.1429	GFP_1	3.1429	3.34177794444444
81	GFP	191219	1	0.000480048004800615	-0.30686	GFP_1	2.0488	3.34177794444444
82	GFP	191219	1	0.000480048004800615	4.4829	GFP_1	4.9478	3.34177794444444
83	GFP	191219	1	0.000480048004800615	0.37175	GFP_1	0.95445	3.34177794444444
84	GFP	191219	1	0.000480048004800615	1.3414	GFP_1	1.6301	3.34177794444444
85	GFP	191219	1	0.000480048004800615	1.1163	GFP_1	4.9484	3.34177794444444
86	GFP	191219	1	0.000480048004800615	4.2321	GFP_1	5.1345	3.34177794444444
87	GFP	191219	1	0.000480048004800615	1.5936	GFP_1	2.79	3.34177794444444
88	GFP	191219	1	0.000480048004800615	1.6374	GFP_1	3.6611	3.34177794444444
89	GFP	191219	1	0.000480048004800615	0.83448	GFP_1	1.6545	3.34177794444444
90	GFP	191219	1	0.000480048004800615	4.0882	GFP_1	4.1084	3.34177794444444
91	GFP	191219	1	0.000480048004800615	1.6236	GFP_1	3.2506	3.34177794444444
92	GFP	191219	1	0.000480048004800615	1.5541	GFP_1	3.8007	3.34177794444444
93	GFP	191219	1	0.000480048004800615	3.9407	GFP_1	5.606	3.34177794444444
94	GFP	191219	1	0.000480048004800615	2.4618	GFP_1	2.4618	3.34177794444444
95	GFP	191219	1	0.000480048004800615	-0.37935	GFP_1	1.9539	3.34177794444444
96	GFP	191219	1	0.000480048004800615	4.9407	GFP_1	9.0128	3.34177794444444
97	GFP	191219	1	0.000480048004800615	3.5555	GFP_1	10.02	3.34177794444444
98	GFP	191219	1	0.000480048004800615	-0.41899	GFP_1	3.4932	3.34177794444444
99	GFP	191219	1	0.000480048004800615	-0.61475	GFP_1	-0.10768	3.34177794444444
100	GFP	191219	1	0.000480048004800615	0.90965	GFP_1	2.1281	3.34177794444444
101	GFP	191219	1	0.000480048004800615	3.5954	GFP_1	5.4096	3.34177794444444
102	GFP	191219	1	0.000480048004800615	0.84815	GFP_1	1.0425	3.34177794444444
103	GFP	191219	1	0.000480048004800615	0.55449	GFP_1	4.1528	3.34177794444444
104	GFP	191219	1	0.000480048004800615	0.47682	GFP_1	2.9643	3.34177794444444
105	GFP	191219	1	0.000480048004800615	4.2057	GFP_1	4.2318	3.34177794444444
106	GFP	191219	1	0.000480048004800615	0.80622	GFP_1	1.1926	3.34177794444444
107	GFP	191219	1	0.000480048004800615	-0.25547	GFP_1	2.4255	3.34177794444444
108	GFP	191219	1	0.000480048004800615	2.0634	GFP_1	2.712	3.34177794444444
109	GFP	191219	1	0.000480048004800615	0.98747	GFP_1	0.98747	3.34177794444444
110	GFP	191219	1	0.000480048004800615	1.5945	GFP_1	1.7725	3.34177794444444
111	GFP	191219	1	0.000480048004800615	1.1438	GFP_1	2.9358	3.34177794444444
112	GFP	191219	1	0.000480048004800615	2.5624	GFP_1	5.1017	3.34177794444444
113	GFP	191219	1	0.000480048004800615	2.2906	GFP_1	2.2922	3.34177794444444
114	GFP	191219	1	0.000480048004800615	4.3993	GFP_1	4.3993	3.34177794444444
115	GFP	191219	1	0.000480048004800615	1.2813	GFP_1	3.6258	3.34177794444444
116	GFP	191219	1	0.000480048004800615	1.6468	GFP_1	2.1637	3.34177794444444
117	GFP	191219	1	0.000480048004800615	3.7064	GFP_1	4.0189	3.34177794444444
118	GFP	191219	1	0.000480048004800615	1.5717	GFP_1	2.6446	3.34177794444444
119	GFP	191219	1	0.000480048004800615	2.8643	GFP_1	2.8643	3.34177794444444
120	GFP	191219	1	0.000480048004800615	0.65674	GFP_1	1.5757	3.34177794444444
121	GFP	191219	1	0.000480048004800615	-5.2397	GFP_1	-0.85472	3.34177794444444
122	GFP	191219	1	0.000480048004800615	3.1438	GFP_1	8.375	3.34177794444444
123	GFP	191219	1	0.000480048004800615	0.62211	GFP_1	7.7467	3.34177794444444
124	GFP	191219	1	0.000480048004800615	0.16085	GFP_1	1.7103	3.34177794444444
125	GFP	191219	1	0.000480048004800615	1.9852	GFP_1	5.0706	3.34177794444444
126	GFP	191219	1	0.000480048004800615	5.2843	GFP_1	8.0662	3.34177794444444
127	GFP	191219	1	0.000480048004800615	1.5308	GFP_1	1.7464	3.34177794444444
128	GFP	191219	1	0.000480048004800615	1.0348	GFP_1	2.714	3.34177794444444
129	GFP	191219	1	0.000480048004800615	2.2948	GFP_1	6.0652	3.34177794444444
130	GFP	191219	1	0.000480048004800615	1.9342	GFP_1	3.317	3.34177794444444
131	GFP	191219	1	0.000480048004800615	1.2179	GFP_1	2.4515	3.34177794444444
132	GFP	191219	1	0.000480048004800615	0.6716	GFP_1	1.1917	3.34177794444444
133	GFP	191219	1	0.000480048004800615	-0.41418	GFP_1	1.2848	3.34177794444444
134	GFP	191219	1	0.000480048004800615	-0.87275	GFP_1	2.2862	3.34177794444444
135	GFP	191219	1	0.000480048004800615	7.3898	GFP_1	7.8018	3.34177794444444
136	GFP	191219	1	0.000480048004800615	2.3912	GFP_1	4.5339	3.34177794444444
137	GFP	191219	1	0.000480048004800615	1.3533	GFP_1	1.8258	3.34177794444444
138	GFP	191219	1	0.000480048004800615	4.2403	GFP_1	5.4827	3.34177794444444
139	GFP	191219	1	0.000480048004800615	1.586	GFP_1	3.6068	3.34177794444444
140	GFP	191219	1	0.000480048004800615	4.2021	GFP_1	5.2995	3.34177794444444
141	GFP	191219	1	0.000480048004800615	1.1509	GFP_1	1.3502	3.34177794444444
142	GFP	191219	1	0.000480048004800615	-0.55501	GFP_1	0.38434	3.34177794444444
143	GFP	191219	1	0.000480048004800615	2.3991	GFP_1	2.5559	3.34177794444444
144	GFP	191219	1	0.000480048004800615	-1.2951	GFP_1	-0.91883	3.34177794444444
145	GFP	191219	1	0.000480048004800615	-0.31156	GFP_1	1.0942	3.34177794444444
146	GFP	191219	1	0.000480048004800615	-0.986	GFP_1	1.7372	3.34177794444444
147	GFP	191219	1	0.000480048004800615	2.235	GFP_1	3.0252	3.34177794444444
148	GFP	191219	1	0.000480048004800615	0.34466	GFP_1	0.77454	3.34177794444444
149	GFP	191219	1	0.000480048004800615	1.5056	GFP_1	5.3547	3.34177794444444
150	GFP	191219	1	0.000480048004800615	1.9487	GFP_1	2.0197	3.34177794444444
151	GFP	191219	1	0.000480048004800615	2.4766	GFP_1	4.0662	3.34177794444444
152	GFP	191219	1	0.000480048004800615	0.40075	GFP_1	0.75752	3.34177794444444
153	GFP	191219	1	0.000480048004800615	0.83488	GFP_1	2.1092	3.34177794444444
154	GFP	191219	1	0.000480048004800615	-0.33479	GFP_1	1.8954	3.34177794444444
155	GFP	191219	1	0.000480048004800615	-0.89062	GFP_1	1.3159	3.34177794444444
156	GFP	191219	1	0.000480048004800615	1.5421	GFP_1	2.3045	3.34177794444444
157	GFP	191219	1	0.000480048004800615	1.6837	GFP_1	2.0366	3.34177794444444
158	GFP	191219	1	0.000480048004800615	1.875	GFP_1	5.3593	3.34177794444444
159	GFP	191219	1	0.000480048004800615	1.6558	GFP_1	1.8156	3.34177794444444
160	GFP	191219	1	0.000480048004800615	1.3156	GFP_1	3.1439	3.34177794444444
161	GFP	191219	1	0.000480048004800615	1.4082	GFP_1	1.8927	3.34177794444444
162	GFP	191219	1	0.000480048004800615	1.6186	GFP_1	2.4994	3.34177794444444
163	GFP	191219	1	0.000480048004800615	2.2089	GFP_1	3.0752	3.34177794444444
164	GFP	191219	1	0.000480048004800615	0.57266	GFP_1	2.0206	3.34177794444444
165	GFP	191219	1	0.000480048004800615	0.99282	GFP_1	3.5054	3.34177794444444
166	GFP	191219	1	0.000480048004800615	0.83421	GFP_1	3.9271	3.34177794444444
167	GFP	191219	1	0.000480048004800615	-0.14276	GFP_1	2.4436	3.34177794444444
168	GFP	191219	1	0.000480048004800615	1.0702	GFP_1	3.3665	3.34177794444444
169	GFP	191219	1	0.000480048004800615	3.3724	GFP_1	3.3727	3.34177794444444
170	GFP	191219	1	0.000480048004800615	0.50492	GFP_1	1.3246	3.34177794444444
171	GFP	191219	1	0.000480048004800615	1.9938	GFP_1	1.9938	3.34177794444444
172	GFP	191219	1	0.000480048004800615	2.2385	GFP_1	2.2385	3.34177794444444
173	GFP	191219	1	0.000480048004800615	1.7149	GFP_1	2.3271	3.34177794444444
174	GFP	191219	1	0.000480048004800615	5.4048	GFP_1	6.0307	3.34177794444444
175	GFP	191219	1	0.000480048004800615	3.6772	GFP_1	5.1214	3.34177794444444
176	GFP	191219	1	0.000480048004800615	0.95636	GFP_1	1.1072	3.34177794444444
177	GFP	191219	1	0.000480048004800615	-2.7715	GFP_1	3.5139	3.34177794444444
178	GFP	191219	1	0.000480048004800615	3.1622	GFP_1	3.1662	3.34177794444444
179	GFP	191219	1	0.000480048004800615	-2.8563	GFP_1	0.73603	3.34177794444444
180	GFP	191219	1	0.000480048004800615	1.0198	GFP_1	6.6319	3.34177794444444
181	GFP	191219	2	0.000480048004800615	-2.8115	GFP_2	-0.93609	3.9601185125
182	GFP	191219	2	0.000480048004800615	-4.2174	GFP_2	4.8958	3.9601185125
183	GFP	191219	2	0.000480048004800615	-0.98927	GFP_2	3.1395	3.9601185125
184	GFP	191219	2	0.000480048004800615	-0.91542	GFP_2	2.0168	3.9601185125
185	GFP	191219	2	0.000480048004800615	0.87025	GFP_2	13.984	3.9601185125
186	GFP	191219	2	0.000480048004800615	-1.8549	GFP_2	2.9292	3.9601185125
187	GFP	191219	2	0.000480048004800615	-3.8841	GFP_2	-2.4348	3.9601185125
188	GFP	191219	2	0.000480048004800615	-3.1584	GFP_2	2.0015	3.9601185125
189	GFP	191219	2	0.000480048004800615	-3.9699	GFP_2	1.2303	3.9601185125
190	GFP	191219	2	0.000480048004800615	-4.3028	GFP_2	-0.090211	3.9601185125
191	GFP	191219	2	0.000480048004800615	-1.0536	GFP_2	0.035202	3.9601185125
192	GFP	191219	2	0.000480048004800615	-0.36195	GFP_2	6.3642	3.9601185125
193	GFP	191219	2	0.000480048004800615	-4.4871	GFP_2	2.2961	3.9601185125
194	GFP	191219	2	0.000480048004800615	0.89297	GFP_2	3.5441	3.9601185125
195	GFP	191219	2	0.000480048004800615	-1.1016	GFP_2	2.9214	3.9601185125
196	GFP	191219	2	0.000480048004800615	4.658	GFP_2	14.786	3.9601185125
197	GFP	191219	2	0.000480048004800615	-0.18155	GFP_2	4.6285	3.9601185125
198	GFP	191219	2	0.000480048004800615	-1.5675	GFP_2	1.7647	3.9601185125
199	GFP	191219	2	0.000480048004800615	0.62426	GFP_2	5.0306	3.9601185125
200	GFP	191219	2	0.000480048004800615	0.38298	GFP_2	1.6066	3.9601185125
201	GFP	191219	2	0.000480048004800615	-1.1698	GFP_2	0.96146	3.9601185125
202	GFP	191219	2	0.000480048004800615	-2.7076	GFP_2	-1.6804	3.9601185125
203	GFP	191219	2	0.000480048004800615	0.23773	GFP_2	5.0809	3.9601185125
204	GFP	191219	2	0.000480048004800615	-3.6449	GFP_2	-0.92809	3.9601185125
205	GFP	191219	2	0.000480048004800615	-0.20245	GFP_2	6.8028	3.9601185125
206	GFP	191219	2	0.000480048004800615	-2.3881	GFP_2	0.76576	3.9601185125
207	GFP	191219	2	0.000480048004800615	-1.5707	GFP_2	3.317	3.9601185125
208	GFP	191219	2	0.000480048004800615	-1.229	GFP_2	-0.19904	3.9601185125
209	GFP	191219	2	0.000480048004800615	1.1919	GFP_2	4.8025	3.9601185125
210	GFP	191219	2	0.000480048004800615	-3.4567	GFP_2	0.94613	3.9601185125
211	GFP	191219	2	0.000480048004800615	0.97628	GFP_2	6.0559	3.9601185125
212	GFP	191219	2	0.000480048004800615	0.015181	GFP_2	1.0378	3.9601185125
213	GFP	191219	2	0.000480048004800615	-2.7631	GFP_2	4.2581	3.9601185125
214	GFP	191219	2	0.000480048004800615	1.5047	GFP_2	6.8235	3.9601185125
215	GFP	191219	2	0.000480048004800615	2.9251	GFP_2	12.866	3.9601185125
216	GFP	191219	2	0.000480048004800615	-0.50904	GFP_2	2.2153	3.9601185125
217	GFP	191219	2	0.000480048004800615	-3.6725	GFP_2	3.253	3.9601185125
218	GFP	191219	2	0.000480048004800615	0.96663	GFP_2	1.934	3.9601185125
219	GFP	191219	2	0.000480048004800615	-1.2733	GFP_2	2.953	3.9601185125
220	GFP	191219	2	0.000480048004800615	0.61151	GFP_2	7.5385	3.9601185125
221	GFP	191219	2	0.000480048004800615	3.345	GFP_2	5.9856	3.9601185125
222	GFP	191219	2	0.000480048004800615	1.5046	GFP_2	7.4034	3.9601185125
223	GFP	191219	2	0.000480048004800615	4.5984	GFP_2	4.5984	3.9601185125
224	GFP	191219	2	0.000480048004800615	-1.7109	GFP_2	5.6513	3.9601185125
225	GFP	191219	2	0.000480048004800615	-2.0082	GFP_2	4.3603	3.9601185125
226	GFP	191219	2	0.000480048004800615	1.3136	GFP_2	4.9406	3.9601185125
227	GFP	191219	2	0.000480048004800615	0.39825	GFP_2	3.9198	3.9601185125
228	GFP	191219	2	0.000480048004800615	-1.5352	GFP_2	7.8408	3.9601185125
229	GFP	191219	2	0.000480048004800615	0.42751	GFP_2	4.1001	3.9601185125
230	GFP	191219	2	0.000480048004800615	1.569	GFP_2	7.5361	3.9601185125
231	GFP	191219	2	0.000480048004800615	2.6301	GFP_2	5.0674	3.9601185125
232	GFP	191219	2	0.000480048004800615	-2.0685	GFP_2	7.2332	3.9601185125
233	GFP	191219	2	0.000480048004800615	0.154	GFP_2	2.0087	3.9601185125
234	GFP	191219	2	0.000480048004800615	-0.54815	GFP_2	2.2547	3.9601185125
235	GFP	191219	2	0.000480048004800615	-1.1065	GFP_2	2.8773	3.9601185125
236	GFP	191219	2	0.000480048004800615	-0.81315	GFP_2	2.6979	3.9601185125
237	GFP	191219	2	0.000480048004800615	1.8429	GFP_2	4.8083	3.9601185125
238	GFP	191219	2	0.000480048004800615	0.34577	GFP_2	4.5558	3.9601185125
239	GFP	191219	2	0.000480048004800615	-0.69491	GFP_2	4.6172	3.9601185125
240	GFP	191219	2	0.000480048004800615	0.74461	GFP_2	9.9973	3.9601185125
241	GFP	191219	2	0.000480048004800615	3.8126	GFP_2	6.5993	3.9601185125
242	GFP	191219	2	0.000480048004800615	1.2063	GFP_2	2.9473	3.9601185125
243	GFP	191219	2	0.000480048004800615	3.3339	GFP_2	9.6799	3.9601185125
244	GFP	191219	2	0.000480048004800615	2.7386	GFP_2	4.7058	3.9601185125
245	GFP	191219	2	0.000480048004800615	-1.1134	GFP_2	4.0482	3.9601185125
246	GFP	191219	2	0.000480048004800615	-0.18756	GFP_2	3.2193	3.9601185125
247	GFP	191219	2	0.000480048004800615	-0.49971	GFP_2	4.6046	3.9601185125
248	GFP	191219	2	0.000480048004800615	0.59313	GFP_2	2.0509	3.9601185125
249	GFP	191219	2	0.000480048004800615	-5.3726	GFP_2	2.7265	3.9601185125
250	GFP	191219	2	0.000480048004800615	0.16894	GFP_2	3.5798	3.9601185125
251	GFP	191219	2	0.000480048004800615	-2.146	GFP_2	3.1043	3.9601185125
252	GFP	191219	2	0.000480048004800615	5.0722	GFP_2	5.0908	3.9601185125
253	GFP	191219	2	0.000480048004800615	-0.35697	GFP_2	3.529	3.9601185125
254	GFP	191219	2	0.000480048004800615	0.45187	GFP_2	2.646	3.9601185125
255	GFP	191219	2	0.000480048004800615	-1.2619	GFP_2	0.95196	3.9601185125
256	GFP	191219	2	0.000480048004800615	0.84855	GFP_2	2.416	3.9601185125
257	GFP	191219	2	0.000480048004800615	-0.23526	GFP_2	2.1723	3.9601185125
258	GFP	191219	2	0.000480048004800615	-0.34259	GFP_2	2.6364	3.9601185125
259	GFP	191219	2	0.000480048004800615	1.8526	GFP_2	8.0119	3.9601185125
260	GFP	191219	2	0.000480048004800615	0.4973	GFP_2	1.1175	3.9601185125
261	GFP	191219	3	0.000480048004800615	-1.1694	GFP_3	16.34	3.6565903
262	GFP	191219	3	0.000480048004800615	-1.4982	GFP_3	6.5363	3.6565903
263	GFP	191219	3	0.000480048004800615	-3.1057	GFP_3	1.4672	3.6565903
264	GFP	191219	3	0.000480048004800615	-3.0159	GFP_3	6.6913	3.6565903
265	GFP	191219	3	0.000480048004800615	0.4294	GFP_3	2.6406	3.6565903
266	GFP	191219	3	0.000480048004800615	-0.77743	GFP_3	1.0614	3.6565903
267	GFP	191219	3	0.000480048004800615	0.10033	GFP_3	6.9361	3.6565903
268	GFP	191219	3	0.000480048004800615	0.72864	GFP_3	4.3191	3.6565903
269	GFP	191219	3	0.000480048004800615	-2.4055	GFP_3	3.1992	3.6565903
270	GFP	191219	3	0.000480048004800615	-1.4817	GFP_3	4.6435	3.6565903
271	GFP	191219	3	0.000480048004800615	-2.2999	GFP_3	1.8532	3.6565903
272	GFP	191219	3	0.000480048004800615	0.73946	GFP_3	4.1885	3.6565903
273	GFP	191219	3	0.000480048004800615	-1.5846	GFP_3	-0.060277	3.6565903
274	GFP	191219	3	0.000480048004800615	-2.4761	GFP_3	2.0565	3.6565903
275	GFP	191219	3	0.000480048004800615	1.2896	GFP_3	8.0156	3.6565903
276	GFP	191219	3	0.000480048004800615	-2.5565	GFP_3	4.1791	3.6565903
277	GFP	191219	3	0.000480048004800615	0.72489	GFP_3	10.275	3.6565903
278	GFP	191219	3	0.000480048004800615	-1.8386	GFP_3	3.5998	3.6565903
279	GFP	191219	3	0.000480048004800615	-1.7238	GFP_3	0.62604	3.6565903
280	GFP	191219	3	0.000480048004800615	1.0665	GFP_3	7.122	3.6565903
281	GFP	191219	3	0.000480048004800615	-0.082986	GFP_3	2.0192	3.6565903
282	GFP	191219	3	0.000480048004800615	2.3461	GFP_3	8.5793	3.6565903
283	GFP	191219	3	0.000480048004800615	0.65913	GFP_3	7.0375	3.6565903
284	GFP	191219	3	0.000480048004800615	2.3228	GFP_3	2.6138	3.6565903
285	GFP	191219	3	0.000480048004800615	1.0227	GFP_3	2.0082	3.6565903
286	GFP	191219	3	0.000480048004800615	-0.1248	GFP_3	4.3491	3.6565903
287	GFP	191219	3	0.000480048004800615	-1.4642	GFP_3	8.4501	3.6565903
288	GFP	191219	3	0.000480048004800615	0.24059	GFP_3	4.4751	3.6565903
289	GFP	191219	3	0.000480048004800615	-2.5655	GFP_3	4.2069	3.6565903
290	GFP	191219	3	0.000480048004800615	2.157	GFP_3	6.3737	3.6565903
291	GFP	191219	3	0.000480048004800615	1.806	GFP_3	4.0979	3.6565903
292	GFP	191219	3	0.000480048004800615	0.15215	GFP_3	0.88701	3.6565903
293	GFP	191219	3	0.000480048004800615	-1.3257	GFP_3	2.4325	3.6565903
294	GFP	191219	3	0.000480048004800615	0.51465	GFP_3	3.1039	3.6565903
295	GFP	191219	3	0.000480048004800615	-0.21462	GFP_3	2.648	3.6565903
296	GFP	191219	3	0.000480048004800615	-0.79212	GFP_3	3.2591	3.6565903
297	GFP	191219	3	0.000480048004800615	3.5024	GFP_3	7.3465	3.6565903
298	GFP	191219	3	0.000480048004800615	-4.0396	GFP_3	-0.25916	3.6565903
299	GFP	191219	3	0.000480048004800615	0.11538	GFP_3	1.1926	3.6565903
300	GFP	191219	3	0.000480048004800615	-0.40085	GFP_3	1.4089	3.6565903
301	GFP	191219	3	0.000480048004800615	-1.2851	GFP_3	3.294	3.6565903
302	GFP	191219	3	0.000480048004800615	-1.9199	GFP_3	5.5907	3.6565903
303	GFP	191219	3	0.000480048004800615	-2.6647	GFP_3	1.4022	3.6565903
304	GFP	191219	3	0.000480048004800615	-1.6461	GFP_3	2.8218	3.6565903
305	GFP	191219	3	0.000480048004800615	-0.68754	GFP_3	1.3215	3.6565903
306	GFP	191219	3	0.000480048004800615	-0.37456	GFP_3	2.9612	3.6565903
307	GFP	191219	3	0.000480048004800615	-1.5215	GFP_3	2.3504	3.6565903
308	GFP	191219	3	0.000480048004800615	1.2905	GFP_3	2.5294	3.6565903
309	GFP	191219	3	0.000480048004800615	-1.6738	GFP_3	2.0986	3.6565903
310	GFP	191219	3	0.000480048004800615	-1.4328	GFP_3	7.9521	3.6565903
311	GFP	191219	3	0.000480048004800615	-2.7707	GFP_3	9.7153	3.6565903
312	GFP	191219	3	0.000480048004800615	3.2586	GFP_3	20.183	3.6565903
313	GFP	191219	3	0.000480048004800615	-1.7563	GFP_3	1.3731	3.6565903
314	GFP	191219	3	0.000480048004800615	0.91189	GFP_3	3.0126	3.6565903
315	GFP	191219	3	0.000480048004800615	0.67775	GFP_3	3.6084	3.6565903
316	GFP	191219	3	0.000480048004800615	-0.022061	GFP_3	3.5452	3.6565903
317	GFP	191219	3	0.000480048004800615	-1.3966	GFP_3	1.4659	3.6565903
318	GFP	191219	3	0.000480048004800615	0.76818	GFP_3	4.2638	3.6565903
319	GFP	191219	3	0.000480048004800615	-0.275	GFP_3	0.48185	3.6565903
320	GFP	191219	3	0.000480048004800615	-3.8516	GFP_3	0.16455	3.6565903
321	GFP	191219	3	0.000480048004800615	-4.6069	GFP_3	5.3237	3.6565903
322	GFP	191219	3	0.000480048004800615	-0.52128	GFP_3	2.7255	3.6565903
323	GFP	191219	3	0.000480048004800615	1.9979	GFP_3	4.7773	3.6565903
324	GFP	191219	3	0.000480048004800615	-1.0414	GFP_3	4.3499	3.6565903
325	GFP	191219	3	0.000480048004800615	1.0704	GFP_3	1.5908	3.6565903
326	GFP	191219	3	0.000480048004800615	-1.0324	GFP_3	3.4454	3.6565903
327	GFP	191219	3	0.000480048004800615	-2.3596	GFP_3	2.3565	3.6565903
328	GFP	191219	3	0.000480048004800615	-0.094334	GFP_3	0.7329	3.6565903
329	GFP	191219	3	0.000480048004800615	1.5368	GFP_3	4.3051	3.6565903
330	GFP	191219	3	0.000480048004800615	-0.92209	GFP_3	1.4962	3.6565903
331	GFP	191219	3	0.000480048004800615	-0.80139	GFP_3	1.4278	3.6565903
332	GFP	191219	3	0.000480048004800615	2.1202	GFP_3	3.3934	3.6565903
333	GFP	191219	3	0.000480048004800615	-0.081789	GFP_3	1.6678	3.6565903
334	GFP	191219	3	0.000480048004800615	-1.7407	GFP_3	1.55	3.6565903
335	GFP	191219	3	0.000480048004800615	-4.2733	GFP_3	4.5445	3.6565903
336	GFP	191219	3	0.000480048004800615	1.967	GFP_3	2.319	3.6565903
337	GFP	191219	3	0.000480048004800615	0.42585	GFP_3	2.3439	3.6565903
338	GFP	191219	3	0.000480048004800615	0.99043	GFP_3	1.7841	3.6565903
339	GFP	191219	3	0.000480048004800615	1.0177	GFP_3	5.6721	3.6565903
340	GFP	191219	3	0.000480048004800615	-4.1343	GFP_3	6.8794	3.6565903
341	GFP	191219	3	0.000480048004800615	-0.36409	GFP_3	2.8783	3.6565903
342	GFP	191219	3	0.000480048004800615	0.033899	GFP_3	0.78065	3.6565903
343	GFP	191219	3	0.000480048004800615	0.47278	GFP_3	4.4752	3.6565903
344	GFP	191219	3	0.000480048004800615	-0.78322	GFP_3	3.0324	3.6565903
345	GFP	191219	3	0.000480048004800615	3.1063	GFP_3	3.9524	3.6565903
346	GFP	191219	3	0.000480048004800615	2.0441	GFP_3	4.8331	3.6565903
347	GFP	191219	3	0.000480048004800615	-0.16245	GFP_3	3.1216	3.6565903
348	GFP	191219	3	0.000480048004800615	-2.1894	GFP_3	1.5939	3.6565903
349	GFP	191219	3	0.000480048004800615	-3.0792	GFP_3	2.8882	3.6565903
350	GFP	191219	3	0.000480048004800615	0.085037	GFP_3	3.7925	3.6565903
351	GFP	191219	3	0.000480048004800615	-2.3278	GFP_3	1.8565	3.6565903
352	GFP	191219	3	0.000480048004800615	-0.24757	GFP_3	3.9405	3.6565903
353	GFP	191219	3	0.000480048004800615	1.7621	GFP_3	4.0852	3.6565903
354	GFP	191219	3	0.000480048004800615	-3.1686	GFP_3	1.3152	3.6565903
355	GFP	191219	3	0.000480048004800615	0.25176	GFP_3	1.7295	3.6565903
356	GFP	191219	3	0.000480048004800615	-10.102	GFP_3	3.3983	3.6565903
357	GFP	191219	3	0.000480048004800615	-1.7135	GFP_3	1.521	3.6565903
358	GFP	191219	3	0.000480048004800615	-0.76178	GFP_3	1.7513	3.6565903
359	GFP	191219	3	0.000480048004800615	1.1	GFP_3	1.2098	3.6565903
360	GFP	191219	3	0.000480048004800615	-1.736	GFP_3	0.52725	3.6565903
361	GFP	191219	3	0.000480048004800615	0.51062	GFP_3	0.79062	3.6565903
362	GFP	191219	3	0.000480048004800615	-0.3267	GFP_3	4.0592	3.6565903
363	GFP	191219	3	0.000480048004800615	-0.39377	GFP_3	3.6352	3.6565903
364	GFP	191219	3	0.000480048004800615	-0.31541	GFP_3	0.2335	3.6565903
365	GFP	191219	3	0.000480048004800615	0.80312	GFP_3	4.6226	3.6565903
366	GFP	191219	3	0.000480048004800615	0.44248	GFP_3	3.2237	3.6565903
367	GFP	191219	3	0.000480048004800615	-1.4433	GFP_3	4.8368	3.6565903
368	GFP	191219	3	0.000480048004800615	-0.33979	GFP_3	3.79	3.6565903
369	GFP	191219	3	0.000480048004800615	0.29805	GFP_3	4.7464	3.6565903
370	GFP	191219	3	0.000480048004800615	-2.483	GFP_3	4.8629	3.6565903
371	GFP	191219	4	0.000480048004800615	5.9125	GFP_4	7.2932	10.2622378571429
372	GFP	191219	4	0.000480048004800615	11.792	GFP_4	12.76	10.2622378571429
373	GFP	191219	4	0.000480048004800615	8.3661	GFP_4	18.224	10.2622378571429
374	GFP	191219	4	0.000480048004800615	4.8517	GFP_4	9.7774	10.2622378571429
375	GFP	191219	4	0.000480048004800615	3.0123	GFP_4	3.1091	10.2622378571429
376	GFP	191219	4	0.000480048004800615	3.7937	GFP_4	13.113	10.2622378571429
377	GFP	191219	4	0.000480048004800615	3.4275	GFP_4	23.062	10.2622378571429
378	GFP	191219	4	0.000480048004800615	4.1005	GFP_4	10.106	10.2622378571429
379	GFP	191219	4	0.000480048004800615	2.9618	GFP_4	15.785	10.2622378571429
380	GFP	191219	4	0.000480048004800615	4.3989	GFP_4	15.807	10.2622378571429
381	GFP	191219	4	0.000480048004800615	1.1899	GFP_4	9.5643	10.2622378571429
382	GFP	191219	4	0.000480048004800615	5.3716	GFP_4	18.752	10.2622378571429
383	GFP	191219	4	0.000480048004800615	1.6749	GFP_4	12.295	10.2622378571429
384	GFP	191219	4	0.000480048004800615	8.658	GFP_4	30.242	10.2622378571429
385	GFP	191219	4	0.000480048004800615	1.6057	GFP_4	6.5922	10.2622378571429
386	GFP	191219	4	0.000480048004800615	3.4658	GFP_4	27.828	10.2622378571429
387	GFP	191219	4	0.000480048004800615	-3.7392	GFP_4	10.269	10.2622378571429
388	GFP	191219	4	0.000480048004800615	4.7842	GFP_4	5.7742	10.2622378571429
389	GFP	191219	4	0.000480048004800615	8.7556	GFP_4	27.791	10.2622378571429
390	GFP	191219	4	0.000480048004800615	6.1903	GFP_4	13.14	10.2622378571429
391	GFP	191219	4	0.000480048004800615	5.5432	GFP_4	23.985	10.2622378571429
392	GFP	191219	4	0.000480048004800615	3.4742	GFP_4	26.13	10.2622378571429
393	GFP	191219	4	0.000480048004800615	1.3582	GFP_4	8.7287	10.2622378571429
394	GFP	191219	4	0.000480048004800615	9.0693	GFP_4	26.628	10.2622378571429
395	GFP	191219	4	0.000480048004800615	15.754	GFP_4	28.225	10.2622378571429
396	GFP	191219	4	0.000480048004800615	0.2821	GFP_4	1.4817	10.2622378571429
397	GFP	191219	4	0.000480048004800615	3.4021	GFP_4	15.3	10.2622378571429
398	GFP	191219	4	0.000480048004800615	7.8453	GFP_4	19.271	10.2622378571429
399	GFP	191219	4	0.000480048004800615	17.332	GFP_4	25.69	10.2622378571429
400	GFP	191219	4	0.000480048004800615	7.6295	GFP_4	14.279	10.2622378571429
401	GFP	191219	4	0.000480048004800615	0.7199	GFP_4	4.5562	10.2622378571429
402	GFP	191219	4	0.000480048004800615	-1.3951	GFP_4	7.0566	10.2622378571429
403	GFP	191219	4	0.000480048004800615	0.10058	GFP_4	5.3446	10.2622378571429
404	GFP	191219	4	0.000480048004800615	0.30877	GFP_4	7.5225	10.2622378571429
405	GFP	191219	4	0.000480048004800615	0.51143	GFP_4	7.666	10.2622378571429
406	GFP	191219	4	0.000480048004800615	0.5429	GFP_4	17.73	10.2622378571429
407	GFP	191219	4	0.000480048004800615	0.9269	GFP_4	7.6803	10.2622378571429
408	GFP	191219	4	0.000480048004800615	-1.9483	GFP_4	11.547	10.2622378571429
409	GFP	191219	4	0.000480048004800615	-2.8755	GFP_4	7.0969	10.2622378571429
410	GFP	191219	4	0.000480048004800615	4.9651	GFP_4	18.739	10.2622378571429
411	GFP	191219	4	0.000480048004800615	1.9824	GFP_4	18.908	10.2622378571429
412	GFP	191219	4	0.000480048004800615	-0.26033	GFP_4	2.1093	10.2622378571429
413	GFP	191219	4	0.000480048004800615	3.8888	GFP_4	9.8644	10.2622378571429
414	GFP	191219	4	0.000480048004800615	2.5455	GFP_4	3.0869	10.2622378571429
415	GFP	191219	4	0.000480048004800615	3.3327	GFP_4	3.825	10.2622378571429
416	GFP	191219	4	0.000480048004800615	12.653	GFP_4	13.319	10.2622378571429
417	GFP	191219	4	0.000480048004800615	7.7057	GFP_4	11.236	10.2622378571429
418	GFP	191219	4	0.000480048004800615	1.0938	GFP_4	2.4666	10.2622378571429
419	GFP	191219	4	0.000480048004800615	0.69464	GFP_4	3.8107	10.2622378571429
420	GFP	191219	4	0.000480048004800615	0.98611	GFP_4	5.9482	10.2622378571429
421	GFP	191219	4	0.000480048004800615	2.8198	GFP_4	6.4958	10.2622378571429
422	GFP	191219	4	0.000480048004800615	1.5108	GFP_4	3.5212	10.2622378571429
423	GFP	191219	4	0.000480048004800615	2.2843	GFP_4	3.1781	10.2622378571429
424	GFP	191219	4	0.000480048004800615	0.51949	GFP_4	8.4676	10.2622378571429
425	GFP	191219	4	0.000480048004800615	-1.2477	GFP_4	0.81952	10.2622378571429
426	GFP	191219	4	0.000480048004800615	0.34926	GFP_4	2.0964	10.2622378571429
427	GFP	191219	4	0.000480048004800615	-2.0325	GFP_4	0.88945	10.2622378571429
428	GFP	191219	4	0.000480048004800615	-1.5563	GFP_4	5.0999	10.2622378571429
429	GFP	191219	4	0.000480048004800615	5.4076	GFP_4	5.861	10.2622378571429
430	GFP	191219	4	0.000480048004800615	-0.63399	GFP_4	1.7024	10.2622378571429
431	GFP	191219	4	0.000480048004800615	-0.74831	GFP_4	0.69756	10.2622378571429
432	GFP	191219	4	0.000480048004800615	0.26123	GFP_4	12.937	10.2622378571429
433	GFP	191219	4	0.000480048004800615	-6.0698	GFP_4	3.277	10.2622378571429
434	GFP	191219	4	0.000480048004800615	-1.3908	GFP_4	2.054	10.2622378571429
435	GFP	191219	4	0.000480048004800615	1.0187	GFP_4	4.1706	10.2622378571429
436	GFP	191219	4	0.000480048004800615	-1.7917	GFP_4	-0.11611	10.2622378571429
437	GFP	191219	4	0.000480048004800615	-2.1686	GFP_4	-0.10047	10.2622378571429
438	GFP	191219	4	0.000480048004800615	-0.22494	GFP_4	1.297	10.2622378571429
439	GFP	191219	4	0.000480048004800615	0.65779	GFP_4	2.7869	10.2622378571429
440	GFP	191219	4	0.000480048004800615	1.3286	GFP_4	2.7058	10.2622378571429
441	PKCd	1030	1	0.000480048004800615	4.24	PKCd_1	5.4926	2.82882915254237
442	PKCd	1030	1	0.000480048004800615	2.5237	PKCd_1	9.9322	2.82882915254237
443	PKCd	1030	1	0.000480048004800615	1.1001	PKCd_1	2.284	2.82882915254237
444	PKCd	1030	1	0.000480048004800615	2.8491	PKCd_1	5.0724	2.82882915254237
445	PKCd	1030	1	0.000480048004800615	0.070972	PKCd_1	3.3837	2.82882915254237
446	PKCd	1030	1	0.000480048004800615	1.0784	PKCd_1	1.6899	2.82882915254237
447	PKCd	1030	1	0.000480048004800615	0.69711	PKCd_1	2.3591	2.82882915254237
448	PKCd	1030	1	0.000480048004800615	-0.096419	PKCd_1	9.3055	2.82882915254237
449	PKCd	1030	1	0.000480048004800615	-2.282	PKCd_1	-0.88069	2.82882915254237
450	PKCd	1030	1	0.000480048004800615	-3.6945	PKCd_1	-1.8349	2.82882915254237
451	PKCd	1030	1	0.000480048004800615	-1.1374	PKCd_1	2.2313	2.82882915254237
452	PKCd	1030	1	0.000480048004800615	-3.9159	PKCd_1	2.0637	2.82882915254237
453	PKCd	1030	1	0.000480048004800615	-1.1712	PKCd_1	2.1568	2.82882915254237
454	PKCd	1030	1	0.000480048004800615	-0.40647	PKCd_1	1.6606	2.82882915254237
455	PKCd	1030	1	0.000480048004800615	-0.3952	PKCd_1	5.2805	2.82882915254237
456	PKCd	1030	1	0.000480048004800615	-1.1236	PKCd_1	10.625	2.82882915254237
457	PKCd	1030	1	0.000480048004800615	-0.35926	PKCd_1	9.2515	2.82882915254237
458	PKCd	1030	1	0.000480048004800615	-1.4166	PKCd_1	-1.168	2.82882915254237
459	PKCd	1030	1	0.000480048004800615	-1.8069	PKCd_1	1.5781	2.82882915254237
460	PKCd	1030	1	0.000480048004800615	-0.84411	PKCd_1	2.9753	2.82882915254237
461	PKCd	1030	1	0.000480048004800615	0.41484	PKCd_1	0.42385	2.82882915254237
462	PKCd	1030	1	0.000480048004800615	-2.1631	PKCd_1	-1.1615	2.82882915254237
463	PKCd	1030	1	0.000480048004800615	-0.82078	PKCd_1	0.36206	2.82882915254237
464	PKCd	1030	1	0.000480048004800615	-4.8854	PKCd_1	3.3598	2.82882915254237
465	PKCd	1030	1	0.000480048004800615	2.1502	PKCd_1	4.1933	2.82882915254237
466	PKCd	1030	1	0.000480048004800615	0.16626	PKCd_1	2.4423	2.82882915254237
467	PKCd	1030	1	0.000480048004800615	0.59011	PKCd_1	2.6523	2.82882915254237
468	PKCd	1030	1	0.000480048004800615	1.1339	PKCd_1	1.1339	2.82882915254237
469	PKCd	1030	1	0.000480048004800615	-0.92142	PKCd_1	4.4767	2.82882915254237
470	PKCd	1030	1	0.000480048004800615	-1.348	PKCd_1	1.6898	2.82882915254237
471	PKCd	1030	1	0.000480048004800615	1.14	PKCd_1	2.5775	2.82882915254237
472	PKCd	1030	1	0.000480048004800615	1.2996	PKCd_1	2.5929	2.82882915254237
473	PKCd	1030	1	0.000480048004800615	2.0859	PKCd_1	2.5913	2.82882915254237
474	PKCd	1030	1	0.000480048004800615	-3.5703	PKCd_1	0.8245	2.82882915254237
475	PKCd	1030	1	0.000480048004800615	0.88457	PKCd_1	5.4103	2.82882915254237
476	PKCd	1030	1	0.000480048004800615	-0.86608	PKCd_1	1.13	2.82882915254237
477	PKCd	1030	1	0.000480048004800615	-3.1979	PKCd_1	-2.2857	2.82882915254237
478	PKCd	1030	1	0.000480048004800615	-0.39152	PKCd_1	1.8667	2.82882915254237
479	PKCd	1030	1	0.000480048004800615	-1.7816	PKCd_1	1.5773	2.82882915254237
480	PKCd	1030	1	0.000480048004800615	3.4537	PKCd_1	7.5328	2.82882915254237
481	PKCd	1030	1	0.000480048004800615	0.5994	PKCd_1	1.2314	2.82882915254237
482	PKCd	1030	1	0.000480048004800615	-1.0996	PKCd_1	1.6868	2.82882915254237
483	PKCd	1030	1	0.000480048004800615	6.0593	PKCd_1	6.2003	2.82882915254237
484	PKCd	1030	1	0.000480048004800615	0.11108	PKCd_1	1.4033	2.82882915254237
485	PKCd	1030	1	0.000480048004800615	-2.8016	PKCd_1	2.0204	2.82882915254237
486	PKCd	1030	1	0.000480048004800615	1.0662	PKCd_1	3.7611	2.82882915254237
487	PKCd	1030	1	0.000480048004800615	-1.1379	PKCd_1	2.0798	2.82882915254237
488	PKCd	1030	1	0.000480048004800615	-1.3462	PKCd_1	4.7536	2.82882915254237
489	PKCd	1030	1	0.000480048004800615	-0.38358	PKCd_1	1.6971	2.82882915254237
490	PKCd	1030	1	0.000480048004800615	2.2396	PKCd_1	3.2613	2.82882915254237
491	PKCd	1030	1	0.000480048004800615	-2.8833	PKCd_1	1.3524	2.82882915254237
492	PKCd	1030	1	0.000480048004800615	0.31549	PKCd_1	2.7128	2.82882915254237
493	PKCd	1030	1	0.000480048004800615	1.6275	PKCd_1	2.3385	2.82882915254237
494	PKCd	1030	1	0.000480048004800615	0.7801	PKCd_1	4.0662	2.82882915254237
495	PKCd	1030	1	0.000480048004800615	-7.2691	PKCd_1	-4.0741	2.82882915254237
496	PKCd	1030	1	0.000480048004800615	2.0246	PKCd_1	3.1973	2.82882915254237
497	PKCd	1030	1	0.000480048004800615	-1.7809	PKCd_1	1.8464	2.82882915254237
498	PKCd	1030	1	0.000480048004800615	1.5671	PKCd_1	6.6159	2.82882915254237
499	PKCd	1030	1	0.000480048004800615	0.27685	PKCd_1	3.9017	2.82882915254237
500	PKCd	1030	2	0.000480048004800615	1.8812	PKCd_2	4.467	8.25111075
501	PKCd	1030	2	0.000480048004800615	2.5075	PKCd_2	6.2273	8.25111075
502	PKCd	1030	2	0.000480048004800615	5.0414	PKCd_2	9.3351	8.25111075
503	PKCd	1030	2	0.000480048004800615	-1.0661	PKCd_2	7.7836	8.25111075
504	PKCd	1030	2	0.000480048004800615	2.1556	PKCd_2	10.885	8.25111075
505	PKCd	1030	2	0.000480048004800615	-1.4652	PKCd_2	4.5182	8.25111075
506	PKCd	1030	2	0.000480048004800615	-2.5186	PKCd_2	5.561	8.25111075
507	PKCd	1030	2	0.000480048004800615	10.443	PKCd_2	20.793	8.25111075
508	PKCd	1030	2	0.000480048004800615	4.1076	PKCd_2	9.287	8.25111075
509	PKCd	1030	2	0.000480048004800615	3.6306	PKCd_2	10.085	8.25111075
510	PKCd	1030	2	0.000480048004800615	-4.1858	PKCd_2	13.405	8.25111075
511	PKCd	1030	2	0.000480048004800615	35.407	PKCd_2	69.617	8.25111075
512	PKCd	1030	2	0.000480048004800615	0.83613	PKCd_2	0.84556	8.25111075
513	PKCd	1030	2	0.000480048004800615	1.7607	PKCd_2	5.7543	8.25111075
514	PKCd	1030	2	0.000480048004800615	-4.1473	PKCd_2	12.213	8.25111075
515	PKCd	1030	2	0.000480048004800615	11.986	PKCd_2	18.059	8.25111075
516	PKCd	1030	2	0.000480048004800615	2.4962	PKCd_2	2.8489	8.25111075
517	PKCd	1030	2	0.000480048004800615	3.1778	PKCd_2	12.479	8.25111075
518	PKCd	1030	2	0.000480048004800615	1.3273	PKCd_2	10.1	8.25111075
519	PKCd	1030	2	0.000480048004800615	-1.5237	PKCd_2	23.31	8.25111075
520	PKCd	1030	2	0.000480048004800615	-1.4139	PKCd_2	5.3856	8.25111075
521	PKCd	1030	2	0.000480048004800615	1.523	PKCd_2	4.9057	8.25111075
522	PKCd	1030	2	0.000480048004800615	0.75731	PKCd_2	1.2821	8.25111075
523	PKCd	1030	2	0.000480048004800615	1.3252	PKCd_2	24.514	8.25111075
524	PKCd	1030	2	0.000480048004800615	16.877	PKCd_2	46.176	8.25111075
525	PKCd	1030	2	0.000480048004800615	-5.9221	PKCd_2	3.414	8.25111075
526	PKCd	1030	2	0.000480048004800615	3.2257	PKCd_2	3.6243	8.25111075
527	PKCd	1030	2	0.000480048004800615	11.479	PKCd_2	35.567	8.25111075
528	PKCd	1030	2	0.000480048004800615	1.7295	PKCd_2	3.0736	8.25111075
529	PKCd	1030	2	0.000480048004800615	0.13921	PKCd_2	2.3363	8.25111075
530	PKCd	1030	2	0.000480048004800615	1.1608	PKCd_2	3.0304	8.25111075
531	PKCd	1030	2	0.000480048004800615	-5.3715	PKCd_2	11.313	8.25111075
532	PKCd	1030	2	0.000480048004800615	0.73205	PKCd_2	14.037	8.25111075
533	PKCd	1030	2	0.000480048004800615	-0.35164	PKCd_2	2.302	8.25111075
534	PKCd	1030	2	0.000480048004800615	-0.32087	PKCd_2	-0.32087	8.25111075
535	PKCd	1030	2	0.000480048004800615	2.7852	PKCd_2	3.3514	8.25111075
536	PKCd	1030	2	0.000480048004800615	-2.1004	PKCd_2	5.3201	8.25111075
537	PKCd	1030	2	0.000480048004800615	-0.51849	PKCd_2	2.0989	8.25111075
538	PKCd	1030	2	0.000480048004800615	-2.2232	PKCd_2	20.791	8.25111075
539	PKCd	1030	2	0.000480048004800615	-0.82357	PKCd_2	14.343	8.25111075
540	PKCd	1030	2	0.000480048004800615	1.8566	PKCd_2	19.531	8.25111075
541	PKCd	1030	2	0.000480048004800615	2.4498	PKCd_2	2.4717	8.25111075
542	PKCd	1030	2	0.000480048004800615	-4.3118	PKCd_2	10.395	8.25111075
543	PKCd	1030	2	0.000480048004800615	-0.64309	PKCd_2	1.1546	8.25111075
544	PKCd	1030	2	0.000480048004800615	1.9938	PKCd_2	9.6985	8.25111075
545	PKCd	1030	2	0.000480048004800615	-14.676	PKCd_2	3.6885	8.25111075
546	PKCd	1030	2	0.000480048004800615	-6.5523	PKCd_2	1.3254	8.25111075
547	PKCd	1030	2	0.000480048004800615	-2.1466	PKCd_2	1.1914	8.25111075
548	PKCd	1030	2	0.000480048004800615	1.5841	PKCd_2	4.0745	8.25111075
549	PKCd	1030	2	0.000480048004800615	-1.3116	PKCd_2	5.2979	8.25111075
550	PKCd	1030	2	0.000480048004800615	2.6691	PKCd_2	4.3773	8.25111075
551	PKCd	1030	2	0.000480048004800615	2.8294	PKCd_2	10.573	8.25111075
552	PKCd	1030	2	0.000480048004800615	-1.9881	PKCd_2	-1.5175	8.25111075
553	PKCd	1030	2	0.000480048004800615	-7.6661	PKCd_2	-1.4067	8.25111075
554	PKCd	1030	2	0.000480048004800615	-4.9942	PKCd_2	-0.43055	8.25111075
555	PKCd	1030	2	0.000480048004800615	0.53939	PKCd_2	1.9517	8.25111075
556	PKCd	1030	2	0.000480048004800615	-4.4969	PKCd_2	18.654	8.25111075
557	PKCd	1030	2	0.000480048004800615	5.4372	PKCd_2	7.6299	8.25111075
558	PKCd	1030	2	0.000480048004800615	-3.7056	PKCd_2	1.7462	8.25111075
559	PKCd	1030	2	0.000480048004800615	-1.4434	PKCd_2	0.53046	8.25111075
560	PKCd	1030	2	0.000480048004800615	-2.7289	PKCd_2	3.4477	8.25111075
561	PKCd	1030	2	0.000480048004800615	0.23524	PKCd_2	13.568	8.25111075
562	PKCd	1030	2	0.000480048004800615	1.6529	PKCd_2	3.4142	8.25111075
563	PKCd	1030	2	0.000480048004800615	-4.1118	PKCd_2	2.7135	8.25111075
564	PKCd	1030	2	0.000480048004800615	-1.7769	PKCd_2	15.153	8.25111075
565	PKCd	1030	2	0.000480048004800615	-4.3274	PKCd_2	-4.1541	8.25111075
566	PKCd	1030	2	0.000480048004800615	1.674	PKCd_2	8.6594	8.25111075
567	PKCd	1030	2	0.000480048004800615	6.0821	PKCd_2	7.425	8.25111075
568	PKCd	1030	2	0.000480048004800615	-5.1755	PKCd_2	1.6551	8.25111075
569	PKCd	1030	2	0.000480048004800615	-3.6128	PKCd_2	0.21176	8.25111075
570	PKCd	1030	2	0.000480048004800615	-1.5287	PKCd_2	2.9425	8.25111075
571	PKCd	1030	2	0.000480048004800615	8.7426	PKCd_2	16.117	8.25111075
572	PKCd	1030	2	0.000480048004800615	-1.7742	PKCd_2	1.1363	8.25111075
573	PKCd	1030	2	0.000480048004800615	-1.4995	PKCd_2	2.7151	8.25111075
574	PKCd	1030	2	0.000480048004800615	-0.32573	PKCd_2	1.0619	8.25111075
575	PKCd	1030	2	0.000480048004800615	4.8	PKCd_2	9.6337	8.25111075
576	PKCd	1030	2	0.000480048004800615	-1.0648	PKCd_2	2.0152	8.25111075
577	PKCd	1030	2	0.000480048004800615	-0.47966	PKCd_2	1.1689	8.25111075
578	PKCd	1030	2	0.000480048004800615	0.22419	PKCd_2	1.1478	8.25111075
579	PKCd	1030	2	0.000480048004800615	-4.9295	PKCd_2	5.0021	8.25111075
580	PKCd	1030	4	0.000480048004800615	6.1028	PKCd_4	6.706	11.2055421311475
581	PKCd	1030	4	0.000480048004800615	12.436	PKCd_4	23.727	11.2055421311475
582	PKCd	1030	4	0.000480048004800615	3.8677	PKCd_4	6.3348	11.2055421311475
583	PKCd	1030	4	0.000480048004800615	12.69	PKCd_4	16.798	11.2055421311475
584	PKCd	1030	4	0.000480048004800615	0.84779	PKCd_4	7.1408	11.2055421311475
585	PKCd	1030	4	0.000480048004800615	1.1591	PKCd_4	9.4471	11.2055421311475
586	PKCd	1030	4	0.000480048004800615	-0.57762	PKCd_4	6.5633	11.2055421311475
587	PKCd	1030	4	0.000480048004800615	-0.281	PKCd_4	5.2421	11.2055421311475
588	PKCd	1030	4	0.000480048004800615	8.7594	PKCd_4	38.436	11.2055421311475
589	PKCd	1030	4	0.000480048004800615	4.8961	PKCd_4	16.497	11.2055421311475
590	PKCd	1030	4	0.000480048004800615	4.42	PKCd_4	8.7473	11.2055421311475
591	PKCd	1030	4	0.000480048004800615	2.1513	PKCd_4	19.317	11.2055421311475
592	PKCd	1030	4	0.000480048004800615	1.7319	PKCd_4	10.102	11.2055421311475
593	PKCd	1030	4	0.000480048004800615	-2.0841	PKCd_4	-0.58535	11.2055421311475
594	PKCd	1030	4	0.000480048004800615	2.0839	PKCd_4	15.959	11.2055421311475
595	PKCd	1030	4	0.000480048004800615	5.7371	PKCd_4	19.463	11.2055421311475
596	PKCd	1030	4	0.000480048004800615	2.8569	PKCd_4	4.3285	11.2055421311475
597	PKCd	1030	4	0.000480048004800615	0.15198	PKCd_4	4.4479	11.2055421311475
598	PKCd	1030	4	0.000480048004800615	6.544	PKCd_4	21.145	11.2055421311475
599	PKCd	1030	4	0.000480048004800615	0.075302	PKCd_4	6.7249	11.2055421311475
600	PKCd	1030	4	0.000480048004800615	28.834	PKCd_4	45.556	11.2055421311475
601	PKCd	1030	4	0.000480048004800615	17.395	PKCd_4	22.581	11.2055421311475
602	PKCd	1030	4	0.000480048004800615	1.0718	PKCd_4	12.057	11.2055421311475
603	PKCd	1030	4	0.000480048004800615	4.5999	PKCd_4	5.9713	11.2055421311475
604	PKCd	1030	4	0.000480048004800615	13.987	PKCd_4	29.114	11.2055421311475
605	PKCd	1030	4	0.000480048004800615	4.9611	PKCd_4	4.9611	11.2055421311475
606	PKCd	1030	4	0.000480048004800615	0.14028	PKCd_4	2.6149	11.2055421311475
607	PKCd	1030	4	0.000480048004800615	-2.3928	PKCd_4	0.84896	11.2055421311475
608	PKCd	1030	4	0.000480048004800615	5.878	PKCd_4	22.89	11.2055421311475
609	PKCd	1030	4	0.000480048004800615	-2.6747	PKCd_4	7.6946	11.2055421311475
610	PKCd	1030	4	0.000480048004800615	1.9833	PKCd_4	3.5819	11.2055421311475
611	PKCd	1030	4	0.000480048004800615	5.0922	PKCd_4	36.681	11.2055421311475
612	PKCd	1030	4	0.000480048004800615	-1.5419	PKCd_4	1.0354	11.2055421311475
613	PKCd	1030	4	0.000480048004800615	1.8959	PKCd_4	19.499	11.2055421311475
614	PKCd	1030	4	0.000480048004800615	13.09	PKCd_4	17.213	11.2055421311475
615	PKCd	1030	4	0.000480048004800615	-1.4205	PKCd_4	4.1978	11.2055421311475
616	PKCd	1030	4	0.000480048004800615	-0.79759	PKCd_4	5.2542	11.2055421311475
617	PKCd	1030	4	0.000480048004800615	-1.0116	PKCd_4	1.0354	11.2055421311475
618	PKCd	1030	4	0.000480048004800615	-14.316	PKCd_4	4.2883	11.2055421311475
619	PKCd	1030	4	0.000480048004800615	0.39053	PKCd_4	1.4444	11.2055421311475
620	PKCd	1030	4	0.000480048004800615	-2.7537	PKCd_4	3.2097	11.2055421311475
621	PKCd	1030	4	0.000480048004800615	-1.1932	PKCd_4	16.093	11.2055421311475
622	PKCd	1030	4	0.000480048004800615	4.4558	PKCd_4	8.8121	11.2055421311475
623	PKCd	1030	4	0.000480048004800615	2.479	PKCd_4	15.274	11.2055421311475
624	PKCd	1030	4	0.000480048004800615	-3.1618	PKCd_4	-1.2936	11.2055421311475
625	PKCd	1030	4	0.000480048004800615	0.031643	PKCd_4	2.1201	11.2055421311475
626	PKCd	1030	4	0.000480048004800615	1.7095	PKCd_4	2.7294	11.2055421311475
627	PKCd	1030	4	0.000480048004800615	-1.5562	PKCd_4	-0.39945	11.2055421311475
628	PKCd	1030	4	0.000480048004800615	8.8929	PKCd_4	12.732	11.2055421311475
629	PKCd	1030	4	0.000480048004800615	-0.06445	PKCd_4	1.9066	11.2055421311475
630	PKCd	1030	4	0.000480048004800615	-0.11063	PKCd_4	2.4867	11.2055421311475
631	PKCd	1030	4	0.000480048004800615	-2.5093	PKCd_4	-0.24909	11.2055421311475
632	PKCd	1030	4	0.000480048004800615	4.9634	PKCd_4	12.305	11.2055421311475
633	PKCd	1030	4	0.000480048004800615	0.057767	PKCd_4	19.139	11.2055421311475
634	PKCd	1030	4	0.000480048004800615	7.1384	PKCd_4	11.362	11.2055421311475
635	PKCd	1030	4	0.000480048004800615	-3.1684	PKCd_4	23.768	11.2055421311475
636	PKCd	1030	4	0.000480048004800615	-0.0344	PKCd_4	8.4301	11.2055421311475
637	PKCd	1030	4	0.000480048004800615	8.7604	PKCd_4	13.225	11.2055421311475
638	PKCd	1030	4	0.000480048004800615	-0.64184	PKCd_4	5.7047	11.2055421311475
639	PKCd	1030	4	0.000480048004800615	3.3835	PKCd_4	3.3892	11.2055421311475
640	PKCd	1030	4	0.000480048004800615	5.7295	PKCd_4	27.733	11.2055421311475
641	PKCd	1030	5	0.000480048004800615	0.46784	PKCd_5	0.9664	7.540245
642	PKCd	1030	5	0.000480048004800615	-0.19496	PKCd_5	14.838	7.540245
643	PKCd	1030	5	0.000480048004800615	0.54366	PKCd_5	3.5617	7.540245
644	PKCd	1030	5	0.000480048004800615	0.51469	PKCd_5	9.5627	7.540245
645	PKCd	1030	5	0.000480048004800615	1.4643	PKCd_5	2.2506	7.540245
646	PKCd	1030	5	0.000480048004800615	0.31526	PKCd_5	1.2583	7.540245
647	PKCd	1030	5	0.000480048004800615	15.732	PKCd_5	20.141	7.540245
648	PKCd	1030	5	0.000480048004800615	0.68391	PKCd_5	1.7147	7.540245
649	PKCd	1030	5	0.000480048004800615	-1.1785	PKCd_5	0.34547	7.540245
650	PKCd	1030	5	0.000480048004800615	-0.70962	PKCd_5	1.0723	7.540245
651	PKCd	1030	5	0.000480048004800615	0.17335	PKCd_5	1.952	7.540245
652	PKCd	1030	5	0.000480048004800615	-0.33882	PKCd_5	2.6804	7.540245
653	PKCd	1030	5	0.000480048004800615	-3.4244	PKCd_5	0.15015	7.540245
654	PKCd	1030	5	0.000480048004800615	3.7965	PKCd_5	9.7254	7.540245
655	PKCd	1030	5	0.000480048004800615	4.2318	PKCd_5	5.0954	7.540245
656	PKCd	1030	5	0.000480048004800615	14.361	PKCd_5	14.361	7.540245
657	PKCd	1030	5	0.000480048004800615	4.7032	PKCd_5	5.003	7.540245
658	PKCd	1030	5	0.000480048004800615	6.4402	PKCd_5	26.165	7.540245
659	PKCd	1030	5	0.000480048004800615	-3.2167	PKCd_5	-0.69842	7.540245
660	PKCd	1030	5	0.000480048004800615	-0.039567	PKCd_5	1.1354	7.540245
661	PKCd	1030	5	0.000480048004800615	-2.5834	PKCd_5	-2.3302	7.540245
662	PKCd	1030	5	0.000480048004800615	-1.2923	PKCd_5	0.28659	7.540245
663	PKCd	1030	5	0.000480048004800615	5.7568	PKCd_5	6.1404	7.540245
664	PKCd	1030	5	0.000480048004800615	2.3283	PKCd_5	3.0408	7.540245
665	PKCd	1030	5	0.000480048004800615	0.39246	PKCd_5	1.9786	7.540245
666	PKCd	1030	5	0.000480048004800615	2.2225	PKCd_5	12.435	7.540245
667	PKCd	1030	5	0.000480048004800615	0.32659	PKCd_5	3.7397	7.540245
668	PKCd	1030	5	0.000480048004800615	2.0437	PKCd_5	12.463	7.540245
669	PKCd	1030	5	0.000480048004800615	4.3274	PKCd_5	4.5527	7.540245
670	PKCd	1030	5	0.000480048004800615	1.8645	PKCd_5	10.631	7.540245
671	PKCd	1030	5	0.000480048004800615	8.9711	PKCd_5	16.271	7.540245
672	PKCd	1030	5	0.000480048004800615	4.956	PKCd_5	9.6629	7.540245
673	PKCd	1030	5	0.000480048004800615	-2.5211	PKCd_5	13.432	7.540245
674	PKCd	1030	5	0.000480048004800615	1.7795	PKCd_5	5.3141	7.540245
675	PKCd	1030	5	0.000480048004800615	22.765	PKCd_5	34.393	7.540245
676	PKCd	1030	5	0.000480048004800615	2.7334	PKCd_5	3.718	7.540245
677	PKCd	1030	5	0.000480048004800615	0.3855	PKCd_5	3.6467	7.540245
678	PKCd	1030	5	0.000480048004800615	5.4595	PKCd_5	11.871	7.540245
679	PKCd	1030	5	0.000480048004800615	7.5864	PKCd_5	9.8131	7.540245
680	PKCd	1030	5	0.000480048004800615	3.3562	PKCd_5	4.549	7.540245
681	PKCd	1030	5	0.000480048004800615	2.0747	PKCd_5	6.4738	7.540245
682	PKCd	1030	5	0.000480048004800615	10.381	PKCd_5	12.701	7.540245
683	PKCd	1030	5	0.000480048004800615	4.5873	PKCd_5	6.0517	7.540245
684	PKCd	1030	5	0.000480048004800615	-0.55918	PKCd_5	5.5136	7.540245
685	PKCd	1030	5	0.000480048004800615	-1.998	PKCd_5	2.9745	7.540245
686	PKCd	1030	5	0.000480048004800615	2.1169	PKCd_5	31.544	7.540245
687	PKCd	1030	5	0.000480048004800615	5.6041	PKCd_5	7.8341	7.540245
688	PKCd	1030	5	0.000480048004800615	0.023138	PKCd_5	3.6145	7.540245
689	PKCd	1030	5	0.000480048004800615	0.93576	PKCd_5	1.6379	7.540245
690	PKCd	1030	5	0.000480048004800615	16.105	PKCd_5	16.182	7.540245
691	PKCd	1030	5	0.000480048004800615	-3.322	PKCd_5	3.1107	7.540245
692	PKCd	1030	5	0.000480048004800615	12.604	PKCd_5	12.604	7.540245
693	PKCd	1030	5	0.000480048004800615	1.0533	PKCd_5	1.0533	7.540245
694	PKCd	1030	5	0.000480048004800615	-5.4099	PKCd_5	11.881	7.540245
695	PKCd	1030	5	0.000480048004800615	0.34136	PKCd_5	4.7418	7.540245
696	PKCd	1030	5	0.000480048004800615	1.6467	PKCd_5	8.843	7.540245
697	PKCd	1030	5	0.000480048004800615	-6.8502	PKCd_5	27.317	7.540245
698	PKCd	1030	5	0.000480048004800615	-1.5176	PKCd_5	1.6162	7.540245
699	PKCd	1030	5	0.000480048004800615	-3.6166	PKCd_5	-1.4934	7.540245
700	PKCd	1030	5	0.000480048004800615	-5.4348	PKCd_5	11.35	7.540245
701	PKCd	1030	5	0.000480048004800615	-4.2183	PKCd_5	2.8759	7.540245
702	PKCd	1030	5	0.000480048004800615	-0.34375	PKCd_5	2.1797	7.540245
703	PKCd	1030	6	0.000480048004800615	-5.352	PKCd_6	-3.3809	4.75824453608247
704	PKCd	1030	6	0.000480048004800615	-1.4499	PKCd_6	-1.4499	4.75824453608247
705	PKCd	1030	6	0.000480048004800615	-1.3857	PKCd_6	4.0956	4.75824453608247
706	PKCd	1030	6	0.000480048004800615	-3.5633	PKCd_6	5.031	4.75824453608247
707	PKCd	1030	6	0.000480048004800615	-1.1516	PKCd_6	-0.62634	4.75824453608247
708	PKCd	1030	6	0.000480048004800615	-2.766	PKCd_6	18.178	4.75824453608247
709	PKCd	1030	6	0.000480048004800615	23.087	PKCd_6	26.18	4.75824453608247
710	PKCd	1030	6	0.000480048004800615	-10.848	PKCd_6	16.79	4.75824453608247
711	PKCd	1030	6	0.000480048004800615	4.6341	PKCd_6	5.5302	4.75824453608247
712	PKCd	1030	6	0.000480048004800615	-0.84476	PKCd_6	-0.76837	4.75824453608247
713	PKCd	1030	6	0.000480048004800615	-0.30845	PKCd_6	3.3966	4.75824453608247
714	PKCd	1030	6	0.000480048004800615	15.805	PKCd_6	17.597	4.75824453608247
715	PKCd	1030	6	0.000480048004800615	-3.2106	PKCd_6	-1.5887	4.75824453608247
716	PKCd	1030	6	0.000480048004800615	-0.55248	PKCd_6	4.609	4.75824453608247
717	PKCd	1030	6	0.000480048004800615	-7.3284	PKCd_6	-6.815	4.75824453608247
718	PKCd	1030	6	0.000480048004800615	0.3994	PKCd_6	1.3933	4.75824453608247
719	PKCd	1030	6	0.000480048004800615	1.0869	PKCd_6	4.0334	4.75824453608247
720	PKCd	1030	6	0.000480048004800615	-1.4521	PKCd_6	-1.4521	4.75824453608247
721	PKCd	1030	6	0.000480048004800615	-0.044188	PKCd_6	4.299	4.75824453608247
722	PKCd	1030	6	0.000480048004800615	-0.36742	PKCd_6	11.945	4.75824453608247
723	PKCd	1030	6	0.000480048004800615	9.3451	PKCd_6	27.644	4.75824453608247
724	PKCd	1030	6	0.000480048004800615	4.6808	PKCd_6	7.5519	4.75824453608247
725	PKCd	1030	6	0.000480048004800615	1.1278	PKCd_6	19.976	4.75824453608247
726	PKCd	1030	6	0.000480048004800615	10.853	PKCd_6	12.267	4.75824453608247
727	PKCd	1030	6	0.000480048004800615	1.3819	PKCd_6	13.55	4.75824453608247
728	PKCd	1030	6	0.000480048004800615	-1.0094	PKCd_6	-0.43333	4.75824453608247
729	PKCd	1030	6	0.000480048004800615	-3.4031	PKCd_6	9.3528	4.75824453608247
730	PKCd	1030	6	0.000480048004800615	2.0608	PKCd_6	9.8652	4.75824453608247
731	PKCd	1030	6	0.000480048004800615	1.5082	PKCd_6	3.5583	4.75824453608247
732	PKCd	1030	6	0.000480048004800615	-0.09974	PKCd_6	1.8445	4.75824453608247
733	PKCd	1030	6	0.000480048004800615	0.08075	PKCd_6	0.08075	4.75824453608247
734	PKCd	1030	6	0.000480048004800615	1.4375	PKCd_6	3.9339	4.75824453608247
735	PKCd	1030	6	0.000480048004800615	-3.0752	PKCd_6	-0.25119	4.75824453608247
736	PKCd	1030	6	0.000480048004800615	-2.0203	PKCd_6	0.073205	4.75824453608247
737	PKCd	1030	6	0.000480048004800615	13.803	PKCd_6	15.66	4.75824453608247
738	PKCd	1030	6	0.000480048004800615	-0.55768	PKCd_6	-0.33082	4.75824453608247
739	PKCd	1030	6	0.000480048004800615	-2.4506	PKCd_6	-0.1572	4.75824453608247
740	PKCd	1030	6	0.000480048004800615	-3.2711	PKCd_6	-2.6838	4.75824453608247
741	PKCd	1030	6	0.000480048004800615	-9.5584	PKCd_6	-3.2477	4.75824453608247
742	PKCd	1030	6	0.000480048004800615	0.014553	PKCd_6	1.9552	4.75824453608247
743	PKCd	1030	6	0.000480048004800615	-2.7672	PKCd_6	3.8341	4.75824453608247
744	PKCd	1030	6	0.000480048004800615	-0.32854	PKCd_6	1.8993	4.75824453608247
745	PKCd	1030	6	0.000480048004800615	-2.9725	PKCd_6	-1.273	4.75824453608247
746	PKCd	1030	6	0.000480048004800615	-0.95847	PKCd_6	3.0402	4.75824453608247
747	PKCd	1030	6	0.000480048004800615	-1.4399	PKCd_6	0.014883	4.75824453608247
748	PKCd	1030	6	0.000480048004800615	3.5619	PKCd_6	12.55	4.75824453608247
749	PKCd	1030	6	0.000480048004800615	0.54422	PKCd_6	0.54422	4.75824453608247
750	PKCd	1030	6	0.000480048004800615	0.75667	PKCd_6	0.81921	4.75824453608247
751	PKCd	1030	6	0.000480048004800615	4.5681	PKCd_6	4.5681	4.75824453608247
752	PKCd	1030	6	0.000480048004800615	-3.7196	PKCd_6	-1.8566	4.75824453608247
753	PKCd	1030	6	0.000480048004800615	-3.2746	PKCd_6	0.014042	4.75824453608247
754	PKCd	1030	6	0.000480048004800615	-3.6042	PKCd_6	0.33121	4.75824453608247
755	PKCd	1030	6	0.000480048004800615	1.5656	PKCd_6	7.4572	4.75824453608247
756	PKCd	1030	6	0.000480048004800615	-0.93074	PKCd_6	1.8384	4.75824453608247
757	PKCd	1030	6	0.000480048004800615	-0.40187	PKCd_6	1.5922	4.75824453608247
758	PKCd	1030	6	0.000480048004800615	-3.0627	PKCd_6	1.762	4.75824453608247
759	PKCd	1030	6	0.000480048004800615	0.25767	PKCd_6	8.1601	4.75824453608247
760	PKCd	1030	6	0.000480048004800615	2.2461	PKCd_6	8.6589	4.75824453608247
761	PKCd	1030	6	0.000480048004800615	1.1734	PKCd_6	5.9847	4.75824453608247
762	PKCd	1030	6	0.000480048004800615	-0.38208	PKCd_6	2.6195	4.75824453608247
763	PKCd	1030	6	0.000480048004800615	2.9102	PKCd_6	2.9102	4.75824453608247
764	PKCd	1030	6	0.000480048004800615	-7.7976	PKCd_6	21.931	4.75824453608247
765	PKCd	1030	6	0.000480048004800615	-0.46291	PKCd_6	-0.46291	4.75824453608247
766	PKCd	1030	6	0.000480048004800615	-0.79966	PKCd_6	-0.55441	4.75824453608247
767	PKCd	1030	6	0.000480048004800615	0.49747	PKCd_6	1.5518	4.75824453608247
768	PKCd	1030	6	0.000480048004800615	2.6446	PKCd_6	5.0203	4.75824453608247
769	PKCd	1030	6	0.000480048004800615	-0.98858	PKCd_6	1.3309	4.75824453608247
770	PKCd	1030	6	0.000480048004800615	3.0447	PKCd_6	3.0447	4.75824453608247
771	PKCd	1030	6	0.000480048004800615	-1.1816	PKCd_6	2.3477	4.75824453608247
772	PKCd	1030	6	0.000480048004800615	-0.84062	PKCd_6	1.2036	4.75824453608247
773	PKCd	1030	6	0.000480048004800615	-0.56313	PKCd_6	-0.56313	4.75824453608247
774	PKCd	1030	6	0.000480048004800615	-4.7939	PKCd_6	18.923	4.75824453608247
775	PKCd	1030	6	0.000480048004800615	17.993	PKCd_6	18.527	4.75824453608247
776	PKCd	1030	6	0.000480048004800615	-0.43695	PKCd_6	1.1406	4.75824453608247
777	PKCd	1030	6	0.000480048004800615	-2.5178	PKCd_6	0.77613	4.75824453608247
778	PKCd	1030	6	0.000480048004800615	3.957	PKCd_6	12.615	4.75824453608247
779	PKCd	1030	6	0.000480048004800615	-0.48165	PKCd_6	4.644	4.75824453608247
780	PKCd	1030	6	0.000480048004800615	2.5934	PKCd_6	11.046	4.75824453608247
781	PKCd	1030	6	0.000480048004800615	-1.7863	PKCd_6	6.138	4.75824453608247
782	PKCd	1030	6	0.000480048004800615	5.351	PKCd_6	8.1639	4.75824453608247
783	PKCd	1030	6	0.000480048004800615	-2.2345	PKCd_6	0.76436	4.75824453608247
784	PKCd	1030	6	0.000480048004800615	-1.7697	PKCd_6	1.8568	4.75824453608247
785	PKCd	1030	6	0.000480048004800615	2.3438	PKCd_6	2.3438	4.75824453608247
786	PKCd	1030	6	0.000480048004800615	9.0509	PKCd_6	9.0509	4.75824453608247
787	PKCd	1030	6	0.000480048004800615	0.31973	PKCd_6	0.31973	4.75824453608247
788	PKCd	1030	6	0.000480048004800615	1.975	PKCd_6	3.4537	4.75824453608247
789	PKCd	1030	6	0.000480048004800615	11.099	PKCd_6	11.099	4.75824453608247
790	PKCd	1030	6	0.000480048004800615	1.8259	PKCd_6	3.7047	4.75824453608247
791	PKCd	1030	6	0.000480048004800615	-0.93122	PKCd_6	0.51708	4.75824453608247
792	PKCd	1030	6	0.000480048004800615	-1.1728	PKCd_6	3.3531	4.75824453608247
793	PKCd	1030	6	0.000480048004800615	-2.5176	PKCd_6	-0.19359	4.75824453608247
794	PKCd	1030	6	0.000480048004800615	-0.94245	PKCd_6	3.9281	4.75824453608247
795	PKCd	1030	6	0.000480048004800615	1.144	PKCd_6	1.144	4.75824453608247
796	PKCd	1030	6	0.000480048004800615	1.4646	PKCd_6	2.0397	4.75824453608247
797	PKCd	1030	6	0.000480048004800615	-0.41595	PKCd_6	2.2265	4.75824453608247
798	PKCd	1030	6	0.000480048004800615	-1.8205	PKCd_6	6.328	4.75824453608247
799	PKCd	1030	6	0.000480048004800615	-1.9803	PKCd_6	0.11629	4.75824453608247
800	PKCd	1030	7	0.000480048004800615	10.893	PKCd_7	26.224	11.1329441774194
801	PKCd	1030	7	0.000480048004800615	1.1912	PKCd_7	2.047	11.1329441774194
802	PKCd	1030	7	0.000480048004800615	-0.17231	PKCd_7	0.83149	11.1329441774194
803	PKCd	1030	7	0.000480048004800615	-2.8328	PKCd_7	0.70956	11.1329441774194
804	PKCd	1030	7	0.000480048004800615	11.027	PKCd_7	11.027	11.1329441774194
805	PKCd	1030	7	0.000480048004800615	0.14405	PKCd_7	12.378	11.1329441774194
806	PKCd	1030	7	0.000480048004800615	-1.7756	PKCd_7	0.051039	11.1329441774194
807	PKCd	1030	7	0.000480048004800615	0.23172	PKCd_7	9.9429	11.1329441774194
808	PKCd	1030	7	0.000480048004800615	1.947	PKCd_7	5.8623	11.1329441774194
809	PKCd	1030	7	0.000480048004800615	3.7078	PKCd_7	3.9701	11.1329441774194
810	PKCd	1030	7	0.000480048004800615	-0.78916	PKCd_7	1.0501	11.1329441774194
811	PKCd	1030	7	0.000480048004800615	6.7634	PKCd_7	11.489	11.1329441774194
812	PKCd	1030	7	0.000480048004800615	-0.91032	PKCd_7	2.2496	11.1329441774194
813	PKCd	1030	7	0.000480048004800615	0.77877	PKCd_7	1.2561	11.1329441774194
814	PKCd	1030	7	0.000480048004800615	-0.43334	PKCd_7	3.3679	11.1329441774194
815	PKCd	1030	7	0.000480048004800615	22.605	PKCd_7	64.472	11.1329441774194
816	PKCd	1030	7	0.000480048004800615	2.158	PKCd_7	7.0652	11.1329441774194
817	PKCd	1030	7	0.000480048004800615	2.9718	PKCd_7	5.6359	11.1329441774194
818	PKCd	1030	7	0.000480048004800615	6.4871	PKCd_7	15.434	11.1329441774194
819	PKCd	1030	7	0.000480048004800615	2.1789	PKCd_7	5.4525	11.1329441774194
820	PKCd	1030	7	0.000480048004800615	-0.15961	PKCd_7	2.578	11.1329441774194
821	PKCd	1030	7	0.000480048004800615	-0.99012	PKCd_7	2.3845	11.1329441774194
822	PKCd	1030	7	0.000480048004800615	2.1899	PKCd_7	5.5222	11.1329441774194
823	PKCd	1030	7	0.000480048004800615	2.8225	PKCd_7	4.9902	11.1329441774194
824	PKCd	1030	7	0.000480048004800615	0.22565	PKCd_7	7.9151	11.1329441774194
825	PKCd	1030	7	0.000480048004800615	-0.71906	PKCd_7	4.5227	11.1329441774194
826	PKCd	1030	7	0.000480048004800615	0.28086	PKCd_7	7.913	11.1329441774194
827	PKCd	1030	7	0.000480048004800615	-0.75671	PKCd_7	-0.11368	11.1329441774194
828	PKCd	1030	7	0.000480048004800615	-0.16661	PKCd_7	1.8432	11.1329441774194
829	PKCd	1030	7	0.000480048004800615	-2.9424	PKCd_7	1.4963	11.1329441774194
830	PKCd	1030	7	0.000480048004800615	5.9021	PKCd_7	22.25	11.1329441774194
831	PKCd	1030	7	0.000480048004800615	2.1319	PKCd_7	9.6227	11.1329441774194
832	PKCd	1030	7	0.000480048004800615	0.029322	PKCd_7	4.2787	11.1329441774194
833	PKCd	1030	7	0.000480048004800615	3.9306	PKCd_7	11.133	11.1329441774194
834	PKCd	1030	7	0.000480048004800615	-0.94866	PKCd_7	3.2178	11.1329441774194
835	PKCd	1030	7	0.000480048004800615	26.135	PKCd_7	29.743	11.1329441774194
836	PKCd	1030	7	0.000480048004800615	-0.13375	PKCd_7	19.591	11.1329441774194
837	PKCd	1030	7	0.000480048004800615	4.5525	PKCd_7	12.928	11.1329441774194
838	PKCd	1030	7	0.000480048004800615	14.564	PKCd_7	28.501	11.1329441774194
839	PKCd	1030	7	0.000480048004800615	-0.26734	PKCd_7	1.901	11.1329441774194
840	PKCd	1030	7	0.000480048004800615	-1.0432	PKCd_7	0.80426	11.1329441774194
841	PKCd	1030	7	0.000480048004800615	-7.5335	PKCd_7	62.384	11.1329441774194
842	PKCd	1030	7	0.000480048004800615	-1.0335	PKCd_7	0.59763	11.1329441774194
843	PKCd	1030	7	0.000480048004800615	1.1407	PKCd_7	13.978	11.1329441774194
844	PKCd	1030	7	0.000480048004800615	0.34342	PKCd_7	2.9487	11.1329441774194
845	PKCd	1030	7	0.000480048004800615	-4.7691	PKCd_7	-4.5077	11.1329441774194
846	PKCd	1030	7	0.000480048004800615	11.105	PKCd_7	21.563	11.1329441774194
847	PKCd	1030	7	0.000480048004800615	-2.0919	PKCd_7	-0.32936	11.1329441774194
848	PKCd	1030	7	0.000480048004800615	1.1874	PKCd_7	2.0033	11.1329441774194
849	PKCd	1030	7	0.000480048004800615	-1.1646	PKCd_7	1.944	11.1329441774194
850	PKCd	1030	7	0.000480048004800615	-1.1609	PKCd_7	9.1626	11.1329441774194
851	PKCd	1030	7	0.000480048004800615	0.054573	PKCd_7	7.0802	11.1329441774194
852	PKCd	1030	7	0.000480048004800615	-3.3319	PKCd_7	21.789	11.1329441774194
853	PKCd	1030	7	0.000480048004800615	-2.9686	PKCd_7	3.4276	11.1329441774194
854	PKCd	1030	7	0.000480048004800615	15.444	PKCd_7	90.724	11.1329441774194
855	PKCd	1030	7	0.000480048004800615	2.109	PKCd_7	4.9378	11.1329441774194
856	PKCd	1030	7	0.000480048004800615	11.794	PKCd_7	16.226	11.1329441774194
857	PKCd	1030	7	0.000480048004800615	5.2711	PKCd_7	5.6833	11.1329441774194
858	PKCd	1030	7	0.000480048004800615	-3.1457	PKCd_7	-2.0697	11.1329441774194
859	PKCd	1030	7	0.000480048004800615	-0.62578	PKCd_7	0.9062	11.1329441774194
860	PKCd	1030	7	0.000480048004800615	22.844	PKCd_7	54.988	11.1329441774194
861	PKCd	1030	7	0.000480048004800615	-0.1655	PKCd_7	3.2683	11.1329441774194
862	PKCd	1030	8	0.000480048004800615	0.80744	PKCd_8	2.825	7.70750127956989
863	PKCd	1030	8	0.000480048004800615	2.3914	PKCd_8	13.881	7.70750127956989
864	PKCd	1030	8	0.000480048004800615	-8.7976	PKCd_8	-8.7193	7.70750127956989
865	PKCd	1030	8	0.000480048004800615	4.7873	PKCd_8	13.193	7.70750127956989
866	PKCd	1030	8	0.000480048004800615	0.71864	PKCd_8	8.1587	7.70750127956989
867	PKCd	1030	8	0.000480048004800615	14.671	PKCd_8	66.961	7.70750127956989
868	PKCd	1030	8	0.000480048004800615	5.3743	PKCd_8	8.2017	7.70750127956989
869	PKCd	1030	8	0.000480048004800615	1.7644	PKCd_8	9	7.70750127956989
870	PKCd	1030	8	0.000480048004800615	0.022404	PKCd_8	0.024539	7.70750127956989
871	PKCd	1030	8	0.000480048004800615	-3.2167	PKCd_8	-1.0278	7.70750127956989
872	PKCd	1030	8	0.000480048004800615	9.1103	PKCd_8	22.794	7.70750127956989
873	PKCd	1030	8	0.000480048004800615	2.3293	PKCd_8	12.305	7.70750127956989
874	PKCd	1030	8	0.000480048004800615	-1.4915	PKCd_8	1.7707	7.70750127956989
875	PKCd	1030	8	0.000480048004800615	3.3972	PKCd_8	15.122	7.70750127956989
876	PKCd	1030	8	0.000480048004800615	8.3093	PKCd_8	23.846	7.70750127956989
877	PKCd	1030	8	0.000480048004800615	1.744	PKCd_8	4.8867	7.70750127956989
878	PKCd	1030	8	0.000480048004800615	0.37469	PKCd_8	1.1923	7.70750127956989
879	PKCd	1030	8	0.000480048004800615	2.0755	PKCd_8	23.083	7.70750127956989
880	PKCd	1030	8	0.000480048004800615	3.1061	PKCd_8	6.2529	7.70750127956989
881	PKCd	1030	8	0.000480048004800615	1.4111	PKCd_8	11.466	7.70750127956989
882	PKCd	1030	8	0.000480048004800615	7.1695	PKCd_8	18.509	7.70750127956989
883	PKCd	1030	8	0.000480048004800615	2.3243	PKCd_8	11.507	7.70750127956989
884	PKCd	1030	8	0.000480048004800615	0.5326	PKCd_8	2.3147	7.70750127956989
885	PKCd	1030	8	0.000480048004800615	-7.0543	PKCd_8	-5.7549	7.70750127956989
886	PKCd	1030	8	0.000480048004800615	4.854	PKCd_8	14.097	7.70750127956989
887	PKCd	1030	8	0.000480048004800615	-0.76858	PKCd_8	2.9241	7.70750127956989
888	PKCd	1030	8	0.000480048004800615	2.2511	PKCd_8	15.815	7.70750127956989
889	PKCd	1030	8	0.000480048004800615	1.5587	PKCd_8	10.432	7.70750127956989
890	PKCd	1030	8	0.000480048004800615	-0.53187	PKCd_8	11.289	7.70750127956989
891	PKCd	1030	8	0.000480048004800615	0.07564	PKCd_8	17.376	7.70750127956989
892	PKCd	1030	8	0.000480048004800615	-7.6047	PKCd_8	0.9492	7.70750127956989
893	PKCd	1030	8	0.000480048004800615	2.3315	PKCd_8	17.645	7.70750127956989
894	PKCd	1030	8	0.000480048004800615	1.6272	PKCd_8	4.2716	7.70750127956989
895	PKCd	1030	8	0.000480048004800615	-0.94816	PKCd_8	14.226	7.70750127956989
896	PKCd	1030	8	0.000480048004800615	-12.971	PKCd_8	-12.397	7.70750127956989
897	PKCd	1030	8	0.000480048004800615	-4.5681	PKCd_8	-1.3414	7.70750127956989
898	PKCd	1030	8	0.000480048004800615	-0.9665	PKCd_8	1.79	7.70750127956989
899	PKCd	1030	8	0.000480048004800615	11.253	PKCd_8	11.825	7.70750127956989
900	PKCd	1030	8	0.000480048004800615	18.118	PKCd_8	42.298	7.70750127956989
901	PKCd	1030	8	0.000480048004800615	-0.79223	PKCd_8	4.6221	7.70750127956989
902	PKCd	1030	8	0.000480048004800615	-1.855	PKCd_8	8.0576	7.70750127956989
903	PKCd	1030	8	0.000480048004800615	1.8118	PKCd_8	20.56	7.70750127956989
904	PKCd	1030	8	0.000480048004800615	5.0718	PKCd_8	11.306	7.70750127956989
905	PKCd	1030	8	0.000480048004800615	2.0916	PKCd_8	8.8902	7.70750127956989
906	PKCd	1030	8	0.000480048004800615	0.84181	PKCd_8	3.0361	7.70750127956989
907	PKCd	1030	8	0.000480048004800615	1.1184	PKCd_8	12.935	7.70750127956989
908	PKCd	1030	8	0.000480048004800615	-6.4086	PKCd_8	3.1952	7.70750127956989
909	PKCd	1030	8	0.000480048004800615	10.401	PKCd_8	18.603	7.70750127956989
910	PKCd	1030	8	0.000480048004800615	-12.456	PKCd_8	-11.149	7.70750127956989
911	PKCd	1030	8	0.000480048004800615	7.3083	PKCd_8	11.923	7.70750127956989
912	PKCd	1030	8	0.000480048004800615	2.1366	PKCd_8	8.2057	7.70750127956989
913	PKCd	1030	8	0.000480048004800615	-0.063953	PKCd_8	0.6521	7.70750127956989
914	PKCd	1030	8	0.000480048004800615	2.5425	PKCd_8	8.1771	7.70750127956989
915	PKCd	1030	8	0.000480048004800615	-3.0574	PKCd_8	-2.8681	7.70750127956989
916	PKCd	1030	8	0.000480048004800615	-1.906	PKCd_8	1.3514	7.70750127956989
917	PKCd	1030	8	0.000480048004800615	2.0158	PKCd_8	3.7329	7.70750127956989
918	PKCd	1030	8	0.000480048004800615	2.6732	PKCd_8	7.4985	7.70750127956989
919	PKCd	1030	8	0.000480048004800615	1.9881	PKCd_8	14.72	7.70750127956989
920	PKCd	1030	8	0.000480048004800615	-3.537	PKCd_8	1.0175	7.70750127956989
921	PKCd	1030	8	0.000480048004800615	-0.67731	PKCd_8	7.5162	7.70750127956989
922	PKCd	1030	8	0.000480048004800615	0.8263	PKCd_8	13.102	7.70750127956989
923	PKCd	1030	8	0.000480048004800615	2.492	PKCd_8	12.107	7.70750127956989
924	PKCd	1030	8	0.000480048004800615	-0.97525	PKCd_8	6.7603	7.70750127956989
925	PKCd	1030	8	0.000480048004800615	3.6171	PKCd_8	11.12	7.70750127956989
926	PKCd	1030	8	0.000480048004800615	1.5181	PKCd_8	17.678	7.70750127956989
927	PKCd	1030	8	0.000480048004800615	5.0068	PKCd_8	7.5321	7.70750127956989
928	PKCd	1030	8	0.000480048004800615	-2.8028	PKCd_8	0.38612	7.70750127956989
929	PKCd	1030	8	0.000480048004800615	-0.52544	PKCd_8	-0.38191	7.70750127956989
930	PKCd	1030	8	0.000480048004800615	6.8293	PKCd_8	15.205	7.70750127956989
931	PKCd	1030	8	0.000480048004800615	-0.53002	PKCd_8	7.5932	7.70750127956989
932	PKCd	1030	8	0.000480048004800615	-1.9637	PKCd_8	-1.5892	7.70750127956989
933	PKCd	1030	8	0.000480048004800615	4.4645	PKCd_8	5.0929	7.70750127956989
934	PKCd	1030	8	0.000480048004800615	-0.94129	PKCd_8	0.35402	7.70750127956989
935	PKCd	1030	8	0.000480048004800615	-0.92019	PKCd_8	0.86327	7.70750127956989
936	PKCd	1030	8	0.000480048004800615	-2.0655	PKCd_8	0.69861	7.70750127956989
937	PKCd	1030	8	0.000480048004800615	0.8183	PKCd_8	2.5241	7.70750127956989
938	PKCd	1030	8	0.000480048004800615	4.0301	PKCd_8	9.9389	7.70750127956989
939	PKCd	1030	8	0.000480048004800615	-2.3569	PKCd_8	-0.97685	7.70750127956989
940	PKCd	1030	8	0.000480048004800615	6.5246	PKCd_8	9.4292	7.70750127956989
941	PKCd	1030	8	0.000480048004800615	0.45419	PKCd_8	1.4305	7.70750127956989
942	PKCd	1030	8	0.000480048004800615	1.3942	PKCd_8	2.7124	7.70750127956989
943	PKCd	1030	8	0.000480048004800615	0.57963	PKCd_8	14.712	7.70750127956989
944	PKCd	1030	8	0.000480048004800615	-4.6815	PKCd_8	0.6819	7.70750127956989
945	PKCd	1030	8	0.000480048004800615	-2.8471	PKCd_8	-0.22275	7.70750127956989
946	PKCd	1030	8	0.000480048004800615	-0.9596	PKCd_8	4.0625	7.70750127956989
947	PKCd	1030	8	0.000480048004800615	-7.4023	PKCd_8	-5.1011	7.70750127956989
948	PKCd	1030	8	0.000480048004800615	-0.5016	PKCd_8	-0.26172	7.70750127956989
949	PKCd	1030	8	0.000480048004800615	2.2617	PKCd_8	3.4095	7.70750127956989
950	PKCd	1030	8	0.000480048004800615	0.81825	PKCd_8	11.406	7.70750127956989
951	PKCd	1030	8	0.000480048004800615	1.5778	PKCd_8	3.815	7.70750127956989
952	PKCd	1030	8	0.000480048004800615	-2.6575	PKCd_8	-0.55207	7.70750127956989
953	PKCd	1030	8	0.000480048004800615	-0.88166	PKCd_8	-0.47394	7.70750127956989
954	PKCd	1030	8	0.000480048004800615	0.21356	PKCd_8	8.7684	7.70750127956989
955	PKCd	1030	9	0.000480048004800615	4.263	PKCd_9	4.2738	12.7657559701493
956	PKCd	1030	9	0.000480048004800615	-1.4329	PKCd_9	-0.37071	12.7657559701493
957	PKCd	1030	9	0.000480048004800615	-1.8125	PKCd_9	2.2998	12.7657559701493
958	PKCd	1030	9	0.000480048004800615	5.722	PKCd_9	12.682	12.7657559701493
959	PKCd	1030	9	0.000480048004800615	-2.8305	PKCd_9	-0.65856	12.7657559701493
960	PKCd	1030	9	0.000480048004800615	-2.875	PKCd_9	6.3402	12.7657559701493
961	PKCd	1030	9	0.000480048004800615	0.97224	PKCd_9	1.834	12.7657559701493
962	PKCd	1030	9	0.000480048004800615	4.1273	PKCd_9	13.134	12.7657559701493
963	PKCd	1030	9	0.000480048004800615	1.8707	PKCd_9	27.718	12.7657559701493
964	PKCd	1030	9	0.000480048004800615	1.1582	PKCd_9	14.497	12.7657559701493
965	PKCd	1030	9	0.000480048004800615	9.8259	PKCd_9	15.372	12.7657559701493
966	PKCd	1030	9	0.000480048004800615	-3.4824	PKCd_9	11.054	12.7657559701493
967	PKCd	1030	9	0.000480048004800615	10.106	PKCd_9	26.2	12.7657559701493
968	PKCd	1030	9	0.000480048004800615	4.8564	PKCd_9	9.2757	12.7657559701493
969	PKCd	1030	9	0.000480048004800615	5.2806	PKCd_9	52.526	12.7657559701493
970	PKCd	1030	9	0.000480048004800615	21.669	PKCd_9	24.476	12.7657559701493
971	PKCd	1030	9	0.000480048004800615	6.9651	PKCd_9	32.555	12.7657559701493
972	PKCd	1030	9	0.000480048004800615	4.7502	PKCd_9	14.248	12.7657559701493
973	PKCd	1030	9	0.000480048004800615	7.5035	PKCd_9	23.33	12.7657559701493
974	PKCd	1030	9	0.000480048004800615	3.4649	PKCd_9	7.3249	12.7657559701493
975	PKCd	1030	9	0.000480048004800615	5.5628	PKCd_9	14.748	12.7657559701493
976	PKCd	1030	9	0.000480048004800615	-3.2597	PKCd_9	31.019	12.7657559701493
977	PKCd	1030	9	0.000480048004800615	-1.4986	PKCd_9	-1.3272	12.7657559701493
978	PKCd	1030	9	0.000480048004800615	2.2071	PKCd_9	8.3477	12.7657559701493
979	PKCd	1030	9	0.000480048004800615	0.82169	PKCd_9	8.4566	12.7657559701493
980	PKCd	1030	9	0.000480048004800615	-10.02	PKCd_9	35.173	12.7657559701493
981	PKCd	1030	9	0.000480048004800615	1.8205	PKCd_9	3.6974	12.7657559701493
982	PKCd	1030	9	0.000480048004800615	3.0182	PKCd_9	8.7269	12.7657559701493
983	PKCd	1030	9	0.000480048004800615	-0.60763	PKCd_9	2.3694	12.7657559701493
984	PKCd	1030	9	0.000480048004800615	1.9039	PKCd_9	7.7115	12.7657559701493
985	PKCd	1030	9	0.000480048004800615	0.12276	PKCd_9	4.8547	12.7657559701493
986	PKCd	1030	9	0.000480048004800615	-3.1453	PKCd_9	-3.1399	12.7657559701493
987	PKCd	1030	9	0.000480048004800615	1.2954	PKCd_9	5.2215	12.7657559701493
988	PKCd	1030	9	0.000480048004800615	-0.47458	PKCd_9	5.0865	12.7657559701493
989	PKCd	1030	9	0.000480048004800615	-2.0752	PKCd_9	5.3857	12.7657559701493
990	PKCd	1030	9	0.000480048004800615	-1.1623	PKCd_9	11.472	12.7657559701493
991	PKCd	1030	9	0.000480048004800615	3.1538	PKCd_9	17.896	12.7657559701493
992	PKCd	1030	9	0.000480048004800615	5.7768	PKCd_9	24.792	12.7657559701493
993	PKCd	1030	9	0.000480048004800615	1.7634	PKCd_9	26.791	12.7657559701493
994	PKCd	1030	9	0.000480048004800615	-3.2217	PKCd_9	10.957	12.7657559701493
995	PKCd	1030	9	0.000480048004800615	-1.615	PKCd_9	-0.71423	12.7657559701493
996	PKCd	1030	9	0.000480048004800615	1.024	PKCd_9	1.337	12.7657559701493
997	PKCd	1030	9	0.000480048004800615	-3.113	PKCd_9	8.2686	12.7657559701493
998	PKCd	1030	9	0.000480048004800615	1.2658	PKCd_9	10.713	12.7657559701493
999	PKCd	1030	9	0.000480048004800615	-3.9276	PKCd_9	8.9981	12.7657559701493
1000	PKCd	1030	9	0.000480048004800615	0.80585	PKCd_9	12.592	12.7657559701493
1001	PKCd	1030	9	0.000480048004800615	-1.2008	PKCd_9	16.059	12.7657559701493
1002	PKCd	1030	9	0.000480048004800615	-1.1577	PKCd_9	-0.76535	12.7657559701493
1003	PKCd	1030	9	0.000480048004800615	0.42379	PKCd_9	6.6783	12.7657559701493
1004	PKCd	1030	9	0.000480048004800615	-0.84637	PKCd_9	47.398	12.7657559701493
1005	PKCd	1030	9	0.000480048004800615	5.4483	PKCd_9	20.487	12.7657559701493
1006	PKCd	1030	9	0.000480048004800615	-1.199	PKCd_9	1.0422	12.7657559701493
1007	PKCd	1030	9	0.000480048004800615	-0.43246	PKCd_9	7.4533	12.7657559701493
1008	PKCd	1030	9	0.000480048004800615	4.6772	PKCd_9	20.82	12.7657559701493
1009	PKCd	1030	9	0.000480048004800615	-0.35881	PKCd_9	8.187	12.7657559701493
1010	PKCd	1030	9	0.000480048004800615	5.1811	PKCd_9	11.839	12.7657559701493
1011	PKCd	1030	9	0.000480048004800615	5.2655	PKCd_9	18.191	12.7657559701493
1012	PKCd	1030	9	0.000480048004800615	3.9635	PKCd_9	14.452	12.7657559701493
1013	PKCd	1030	9	0.000480048004800615	4.6076	PKCd_9	9.6201	12.7657559701493
1014	PKCd	1030	9	0.000480048004800615	13.115	PKCd_9	27.658	12.7657559701493
1015	PKCd	1030	9	0.000480048004800615	-0.22883	PKCd_9	1.2032	12.7657559701493
1016	PKCd	1030	9	0.000480048004800615	-0.53577	PKCd_9	7.9774	12.7657559701493
1017	PKCd	1030	9	0.000480048004800615	-1.8879	PKCd_9	3.7093	12.7657559701493
1018	PKCd	1030	9	0.000480048004800615	-1.1093	PKCd_9	7.8871	12.7657559701493
1019	PKCd	1030	9	0.000480048004800615	-0.9937	PKCd_9	3.2177	12.7657559701493
1020	PKCd	1030	9	0.000480048004800615	-1.8581	PKCd_9	14.712	12.7657559701493
1021	PKCd	1030	9	0.000480048004800615	11.379	PKCd_9	39.935	12.7657559701493
1022	CRF	Cre_GluN2DKO/Timelocked_wholebody_smoothed/Subject1-190923-113755	1	0.000480048004800615	-0.86088	CRF_1	5.8901	7.67321215772358
1023	CRF	Cre_GluN2DKO/Timelocked_wholebody_smoothed/Subject1-190923-113755	1	0.000480048004800615	-4.9025	CRF_1	-2.4491	7.67321215772358
1024	CRF	Cre_GluN2DKO/Timelocked_wholebody_smoothed/Subject1-190923-113755	1	0.000480048004800615	-3.3471	CRF_1	10.744	7.67321215772358
1025	CRF	Cre_GluN2DKO/Timelocked_wholebody_smoothed/Subject1-190923-113755	1	0.000480048004800615	-1.4122	CRF_1	4.5201	7.67321215772358
1026	CRF	Cre_GluN2DKO/Timelocked_wholebody_smoothed/Subject1-190923-113755	1	0.000480048004800615	-4.9315	CRF_1	2.8431	7.67321215772358
1027	CRF	Cre_GluN2DKO/Timelocked_wholebody_smoothed/Subject1-190923-113755	1	0.000480048004800615	-1.3708	CRF_1	3.4668	7.67321215772358
1028	CRF	Cre_GluN2DKO/Timelocked_wholebody_smoothed/Subject1-190923-113755	1	0.000480048004800615	-11.849	CRF_1	17.838	7.67321215772358
1029	CRF	Cre_GluN2DKO/Timelocked_wholebody_smoothed/Subject1-190923-113755	1	0.000480048004800615	5.0741	CRF_1	5.0876	7.67321215772358
1030	CRF	Cre_GluN2DKO/Timelocked_wholebody_smoothed/Subject1-190923-113755	1	0.000480048004800615	0.36162	CRF_1	0.78187	7.67321215772358
1031	CRF	Cre_GluN2DKO/Timelocked_wholebody_smoothed/Subject1-190923-113755	1	0.000480048004800615	-3.7072	CRF_1	0.84011	7.67321215772358
1032	CRF	Cre_GluN2DKO/Timelocked_wholebody_smoothed/Subject1-190923-113755	1	0.000480048004800615	-3.1577	CRF_1	10.779	7.67321215772358
1033	CRF	Cre_GluN2DKO/Timelocked_wholebody_smoothed/Subject1-190923-113755	1	0.000480048004800615	6.2613	CRF_1	16.923	7.67321215772358
1034	CRF	Cre_GluN2DKO/Timelocked_wholebody_smoothed/Subject1-190923-113755	1	0.000480048004800615	1.6677	CRF_1	8.8136	7.67321215772358
1035	CRF	Cre_GluN2DKO/Timelocked_wholebody_smoothed/Subject1-190923-113755	1	0.000480048004800615	0.11554	CRF_1	5.5969	7.67321215772358
1036	CRF	Cre_GluN2DKO/Timelocked_wholebody_smoothed/Subject1-190923-113755	1	0.000480048004800615	13.289	CRF_1	50.932	7.67321215772358
1037	CRF	Cre_GluN2DKO/Timelocked_wholebody_smoothed/Subject1-190923-113755	1	0.000480048004800615	-4.7844	CRF_1	-2.2924	7.67321215772358
1038	CRF	Cre_GluN2DKO/Timelocked_wholebody_smoothed/Subject1-190923-113755	1	0.000480048004800615	-2.3613	CRF_1	3.9284	7.67321215772358
1039	CRF	Cre_GluN2DKO/Timelocked_wholebody_smoothed/Subject1-190923-113755	1	0.000480048004800615	-2.3587	CRF_1	-1.3737	7.67321215772358
1040	CRF	Cre_GluN2DKO/Timelocked_wholebody_smoothed/Subject1-190923-113755	1	0.000480048004800615	1.2373	CRF_1	5.9825	7.67321215772358
1041	CRF	Cre_GluN2DKO/Timelocked_wholebody_smoothed/Subject1-190923-113755	1	0.000480048004800615	-2.6696	CRF_1	4.297	7.67321215772358
1042	CRF	Cre_GluN2DKO/Timelocked_wholebody_smoothed/Subject1-190923-113755	1	0.000480048004800615	0.69574	CRF_1	7.6011	7.67321215772358
1043	CRF	Cre_GluN2DKO/Timelocked_wholebody_smoothed/Subject1-190923-113755	1	0.000480048004800615	-2.5116	CRF_1	-0.49809	7.67321215772358
1044	CRF	Cre_GluN2DKO/Timelocked_wholebody_smoothed/Subject1-190923-113755	1	0.000480048004800615	-1.3014	CRF_1	12.814	7.67321215772358
1045	CRF	Cre_GluN2DKO/Timelocked_wholebody_smoothed/Subject1-190923-113755	1	0.000480048004800615	-1.522	CRF_1	1.4427	7.67321215772358
1046	CRF	Cre_GluN2DKO/Timelocked_wholebody_smoothed/Subject1-190923-113755	1	0.000480048004800615	-1.4936	CRF_1	3.9941	7.67321215772358
1047	CRF	Cre_GluN2DKO/Timelocked_wholebody_smoothed/Subject1-190923-113755	1	0.000480048004800615	4.9325	CRF_1	6.3602	7.67321215772358
1048	CRF	Cre_GluN2DKO/Timelocked_wholebody_smoothed/Subject1-190923-113755	1	0.000480048004800615	-1.7711	CRF_1	44.339	7.67321215772358
1049	CRF	Cre_GluN2DKO/Timelocked_wholebody_smoothed/Subject1-190923-113755	1	0.000480048004800615	-1.7199	CRF_1	0.40835	7.67321215772358
1050	CRF	Cre_GluN2DKO/Timelocked_wholebody_smoothed/Subject1-190923-113755	1	0.000480048004800615	-7.8683	CRF_1	-7.8683	7.67321215772358
1051	CRF	Cre_GluN2DKO/Timelocked_wholebody_smoothed/Subject1-190923-113755	1	0.000480048004800615	-3.2697	CRF_1	15.796	7.67321215772358
1052	CRF	Cre_GluN2DKO/Timelocked_wholebody_smoothed/Subject1-190923-113755	1	0.000480048004800615	-8.7822	CRF_1	-6.8504	7.67321215772358
1053	CRF	Cre_GluN2DKO/Timelocked_wholebody_smoothed/Subject1-190923-113755	1	0.000480048004800615	-4.2911	CRF_1	13.628	7.67321215772358
1054	CRF	Cre_GluN2DKO/Timelocked_wholebody_smoothed/Subject1-190923-113755	1	0.000480048004800615	-0.16081	CRF_1	6.3097	7.67321215772358
1055	CRF	Cre_GluN2DKO/Timelocked_wholebody_smoothed/Subject1-190923-113755	1	0.000480048004800615	2.8502	CRF_1	16.063	7.67321215772358
1056	CRF	Cre_GluN2DKO/Timelocked_wholebody_smoothed/Subject1-190923-113755	1	0.000480048004800615	0.503	CRF_1	6.8334	7.67321215772358
1057	CRF	Cre_GluN2DKO/Timelocked_wholebody_smoothed/Subject1-190923-113755	1	0.000480048004800615	1.0515	CRF_1	6.3946	7.67321215772358
1058	CRF	Cre_GluN2DKO/Timelocked_wholebody_smoothed/Subject1-190923-113755	1	0.000480048004800615	0.045981	CRF_1	42.926	7.67321215772358
1059	CRF	Cre_GluN2DKO/Timelocked_wholebody_smoothed/Subject1-190923-113755	1	0.000480048004800615	-2.1009	CRF_1	-1.5336	7.67321215772358
1060	CRF	Cre_GluN2DKO/Timelocked_wholebody_smoothed/Subject1-190923-113755	1	0.000480048004800615	-0.7765	CRF_1	1.9874	7.67321215772358
1061	CRF	Cre_GluN2DKO/Timelocked_wholebody_smoothed/Subject1-190923-113755	1	0.000480048004800615	-3.7278	CRF_1	1.8581	7.67321215772358
1062	CRF	Cre_GluN2DKO/Timelocked_wholebody_smoothed/Subject1-190923-113755	1	0.000480048004800615	1.7776	CRF_1	3.4323	7.67321215772358
1063	CRF	Cre_GluN2DKO/Timelocked_wholebody_smoothed/Subject1-190923-113755	1	0.000480048004800615	4.5349	CRF_1	5.026	7.67321215772358
1064	CRF	Cre_GluN2DKO/Timelocked_wholebody_smoothed/Subject1-190923-113755	1	0.000480048004800615	-0.87029	CRF_1	1.4977	7.67321215772358
1065	CRF	Cre_GluN2DKO/Timelocked_wholebody_smoothed/Subject1-190923-113755	1	0.000480048004800615	-1.0755	CRF_1	0.23715	7.67321215772358
1066	CRF	Cre_GluN2DKO/Timelocked_wholebody_smoothed/Subject1-190923-113755	1	0.000480048004800615	-4.3002	CRF_1	-2.6905	7.67321215772358
1067	CRF	Cre_GluN2DKO/Timelocked_wholebody_smoothed/Subject1-190923-113755	1	0.000480048004800615	-4.3976	CRF_1	16.896	7.67321215772358
1068	CRF	Cre_GluN2DKO/Timelocked_wholebody_smoothed/Subject1-190923-113755	1	0.000480048004800615	11.647	CRF_1	11.647	7.67321215772358
1069	CRF	Cre_GluN2DKO/Timelocked_wholebody_smoothed/Subject1-190923-113755	1	0.000480048004800615	-3.1663	CRF_1	2.3973	7.67321215772358
1070	CRF	Cre_GluN2DKO/Timelocked_wholebody_smoothed/Subject1-190923-113755	1	0.000480048004800615	6.1214	CRF_1	6.1214	7.67321215772358
1071	CRF	Cre_GluN2DKO/Timelocked_wholebody_smoothed/Subject1-190923-113755	1	0.000480048004800615	-1.4879	CRF_1	1.2605	7.67321215772358
1072	CRF	Cre_GluN2DKO/Timelocked_wholebody_smoothed/Subject1-190923-113755	1	0.000480048004800615	-4.6623	CRF_1	-4.6609	7.67321215772358
1073	CRF	Cre_GluN2DKO/Timelocked_wholebody_smoothed/Subject1-190923-113755	1	0.000480048004800615	-3.6454	CRF_1	-0.035055	7.67321215772358
1074	CRF	Cre_GluN2DKO/Timelocked_wholebody_smoothed/Subject1-190923-113755	1	0.000480048004800615	3.4234	CRF_1	6.0146	7.67321215772358
1075	CRF	Cre_GluN2DKO/Timelocked_wholebody_smoothed/Subject1-190923-113755	1	0.000480048004800615	-1.7483	CRF_1	11.734	7.67321215772358
1076	CRF	Cre_GluN2DKO/Timelocked_wholebody_smoothed/Subject1-190923-113755	1	0.000480048004800615	14.48	CRF_1	17.77	7.67321215772358
1077	CRF	Cre_GluN2DKO/Timelocked_wholebody_smoothed/Subject1-190923-113755	1	0.000480048004800615	-7.2874	CRF_1	12.467	7.67321215772358
1078	CRF	Cre_GluN2DKO/Timelocked_wholebody_smoothed/Subject1-190923-113755	1	0.000480048004800615	-7.8366	CRF_1	-7.028	7.67321215772358
1079	CRF	Cre_GluN2DKO/Timelocked_wholebody_smoothed/Subject1-190923-113755	1	0.000480048004800615	-5.1326	CRF_1	-1.6749	7.67321215772358
1080	CRF	Cre_GluN2DKO/Timelocked_wholebody_smoothed/Subject1-190923-113755	1	0.000480048004800615	0.65093	CRF_1	4.3626	7.67321215772358
1081	CRF	Cre_GluN2DKO/Timelocked_wholebody_smoothed/Subject1-190923-113755	1	0.000480048004800615	-8.1118	CRF_1	2.5933	7.67321215772358
1082	CRF	Cre_GluN2DKO/Timelocked_wholebody_smoothed/Subject1-190923-113755	1	0.000480048004800615	1.7106	CRF_1	15.623	7.67321215772358
1083	CRF	Cre_GluN2DKO/Timelocked_wholebody_smoothed/Subject1-190923-113755	1	0.000480048004800615	-0.3481	CRF_1	0.23901	7.67321215772358
1084	CRF	Cre_GluN2DKO/Timelocked_wholebody_smoothed/Subject1-190923-113755	1	0.000480048004800615	-7.5598	CRF_1	-2.7765	7.67321215772358
1085	CRF	Cre_GluN2DKO/Timelocked_wholebody_smoothed/Subject1-190923-113755	1	0.000480048004800615	-2.8861	CRF_1	-0.65016	7.67321215772358
1086	CRF	Cre_GluN2DKO/Timelocked_wholebody_smoothed/Subject1-190923-113755	1	0.000480048004800615	-0.70172	CRF_1	2.514	7.67321215772358
1087	CRF	Cre_GluN2DKO/Timelocked_wholebody_smoothed/Subject1-190923-113755	1	0.000480048004800615	-2.6448	CRF_1	-1.7255	7.67321215772358
1088	CRF	Cre_GluN2DKO/Timelocked_wholebody_smoothed/Subject1-190923-113755	1	0.000480048004800615	-1.1292	CRF_1	1.6081	7.67321215772358
1089	CRF	Cre_GluN2DKO/Timelocked_wholebody_smoothed/Subject1-190923-113755	1	0.000480048004800615	-0.38751	CRF_1	1.5371	7.67321215772358
1090	CRF	Cre_GluN2DKO/Timelocked_wholebody_smoothed/Subject1-190923-113755	1	0.000480048004800615	-5.3038	CRF_1	5.089	7.67321215772358
1091	CRF	Cre_GluN2DKO/Timelocked_wholebody_smoothed/Subject1-190923-113755	1	0.000480048004800615	-2.724	CRF_1	-0.27847	7.67321215772358
1092	CRF	Cre_GluN2DKO/Timelocked_wholebody_smoothed/Subject1-190923-113755	1	0.000480048004800615	-2.458	CRF_1	2.5661	7.67321215772358
1093	CRF	Cre_GluN2DKO/Timelocked_wholebody_smoothed/Subject1-190923-113755	1	0.000480048004800615	-5.4557	CRF_1	2.1873	7.67321215772358
1094	CRF	Cre_GluN2DKO/Timelocked_wholebody_smoothed/Subject1-190923-113755	1	0.000480048004800615	-3.4158	CRF_1	2.4564	7.67321215772358
1095	CRF	Cre_GluN2DKO/Timelocked_wholebody_smoothed/Subject1-190923-113755	1	0.000480048004800615	-1.6723	CRF_1	1.9028	7.67321215772358
1096	CRF	Cre_GluN2DKO/Timelocked_wholebody_smoothed/Subject1-190923-113755	1	0.000480048004800615	1.2698	CRF_1	2.3824	7.67321215772358
1097	CRF	Cre_GluN2DKO/Timelocked_wholebody_smoothed/Subject1-190923-113755	1	0.000480048004800615	-2.821	CRF_1	0.49773	7.67321215772358
1098	CRF	Cre_GluN2DKO/Timelocked_wholebody_smoothed/Subject1-190923-113755	1	0.000480048004800615	0.49887	CRF_1	14.986	7.67321215772358
1099	CRF	Cre_GluN2DKO/Timelocked_wholebody_smoothed/Subject1-190923-113755	1	0.000480048004800615	-7.3625	CRF_1	-5.7663	7.67321215772358
1100	CRF	Cre_GluN2DKO/Timelocked_wholebody_smoothed/Subject1-190923-113755	1	0.000480048004800615	-0.87848	CRF_1	0.34881	7.67321215772358
1101	CRF	Cre_GluN2DKO/Timelocked_wholebody_smoothed/Subject1-190923-113755	1	0.000480048004800615	-0.84202	CRF_1	1.6603	7.67321215772358
1102	CRF	Cre_GluN2DKO/Timelocked_wholebody_smoothed/Subject1-190923-113755	1	0.000480048004800615	14.902	CRF_1	20.11	7.67321215772358
1103	CRF	Cre_GluN2DKO/Timelocked_wholebody_smoothed/Subject1-190923-113755	1	0.000480048004800615	-2.4073	CRF_1	-1.3962	7.67321215772358
1104	CRF	Cre_GluN2DKO/Timelocked_wholebody_smoothed/Subject1-190923-113755	1	0.000480048004800615	-1.4357	CRF_1	0.53451	7.67321215772358
1105	CRF	Cre_GluN2DKO/Timelocked_wholebody_smoothed/Subject1-190923-113755	1	0.000480048004800615	-2.7018	CRF_1	5.6298	7.67321215772358
1106	CRF	Cre_GluN2DKO/Timelocked_wholebody_smoothed/Subject1-190923-113755	1	0.000480048004800615	-5.5195	CRF_1	-0.49054	7.67321215772358
1107	CRF	Cre_GluN2DKO/Timelocked_wholebody_smoothed/Subject1-190923-113755	1	0.000480048004800615	0.11556	CRF_1	19.898	7.67321215772358
1108	CRF	Cre_GluN2DKO/Timelocked_wholebody_smoothed/Subject1-190923-113755	1	0.000480048004800615	1.7454	CRF_1	6.0293	7.67321215772358
1109	CRF	Cre_GluN2DKO/Timelocked_wholebody_smoothed/Subject1-190923-113755	1	0.000480048004800615	11.185	CRF_1	33.184	7.67321215772358
1110	CRF	Cre_GluN2DKO/Timelocked_wholebody_smoothed/Subject1-190923-113755	1	0.000480048004800615	-1.0344	CRF_1	18.091	7.67321215772358
1111	CRF	Cre_GluN2DKO/Timelocked_wholebody_smoothed/Subject1-190923-113755	1	0.000480048004800615	-0.33729	CRF_1	11.068	7.67321215772358
1112	CRF	Cre_GluN2DKO/Timelocked_wholebody_smoothed/Subject1-190923-113755	1	0.000480048004800615	-6.6361	CRF_1	10.416	7.67321215772358
1113	CRF	Cre_GluN2DKO/Timelocked_wholebody_smoothed/Subject1-190923-113755	1	0.000480048004800615	-3.4885	CRF_1	-2.3501	7.67321215772358
1114	CRF	Cre_GluN2DKO/Timelocked_wholebody_smoothed/Subject1-190923-113755	1	0.000480048004800615	-2.6632	CRF_1	11.834	7.67321215772358
1115	CRF	Cre_GluN2DKO/Timelocked_wholebody_smoothed/Subject1-190923-113755	1	0.000480048004800615	-8.1021	CRF_1	-3.0003	7.67321215772358
1116	CRF	Cre_GluN2DKO/Timelocked_wholebody_smoothed/Subject1-190923-113755	1	0.000480048004800615	0.87178	CRF_1	32.238	7.67321215772358
1117	CRF	Cre_GluN2DKO/Timelocked_wholebody_smoothed/Subject1-190923-113755	1	0.000480048004800615	-0.67953	CRF_1	0.0096004	7.67321215772358
1118	CRF	Cre_GluN2DKO/Timelocked_wholebody_smoothed/Subject1-190923-113755	1	0.000480048004800615	-7.7728	CRF_1	8.7985	7.67321215772358
1119	CRF	Cre_GluN2DKO/Timelocked_wholebody_smoothed/Subject1-190923-113755	1	0.000480048004800615	1.8054	CRF_1	23.066	7.67321215772358
1120	CRF	Cre_GluN2DKO/Timelocked_wholebody_smoothed/Subject1-190923-113755	1	0.000480048004800615	-3.4344	CRF_1	3.4269	7.67321215772358
1121	CRF	Cre_GluN2DKO/Timelocked_wholebody_smoothed/Subject1-190923-113755	1	0.000480048004800615	-0.45875	CRF_1	3.6996	7.67321215772358
1122	CRF	Cre_GluN2DKO/Timelocked_wholebody_smoothed/Subject1-190923-113755	1	0.000480048004800615	-13.368	CRF_1	-2.0144	7.67321215772358
1123	CRF	Cre_GluN2DKO/Timelocked_wholebody_smoothed/Subject1-190923-113755	1	0.000480048004800615	-1.1135	CRF_1	2.5047	7.67321215772358
1124	CRF	Cre_GluN2DKO/Timelocked_wholebody_smoothed/Subject1-190923-113755	1	0.000480048004800615	0.58009	CRF_1	53.416	7.67321215772358
1125	CRF	Cre_GluN2DKO/Timelocked_wholebody_smoothed/Subject1-190923-113755	1	0.000480048004800615	-0.78674	CRF_1	7.3626	7.67321215772358
1126	CRF	Cre_GluN2DKO/Timelocked_wholebody_smoothed/Subject1-190923-113755	1	0.000480048004800615	-2.1917	CRF_1	0.29202	7.67321215772358
1127	CRF	Cre_GluN2DKO/Timelocked_wholebody_smoothed/Subject1-190923-113755	1	0.000480048004800615	-0.0511	CRF_1	10.326	7.67321215772358
1128	CRF	Cre_GluN2DKO/Timelocked_wholebody_smoothed/Subject1-190923-113755	1	0.000480048004800615	-2.4579	CRF_1	-1.4326	7.67321215772358
1129	CRF	Cre_GluN2DKO/Timelocked_wholebody_smoothed/Subject1-190923-113755	1	0.000480048004800615	-4.0894	CRF_1	2.67	7.67321215772358
1130	CRF	Cre_GluN2DKO/Timelocked_wholebody_smoothed/Subject1-190923-113755	1	0.000480048004800615	-8.4526	CRF_1	3.5878	7.67321215772358
1131	CRF	Cre_GluN2DKO/Timelocked_wholebody_smoothed/Subject1-190923-113755	1	0.000480048004800615	-0.94969	CRF_1	8.6386	7.67321215772358
1132	CRF	Cre_GluN2DKO/Timelocked_wholebody_smoothed/Subject1-190923-113755	1	0.000480048004800615	0.80437	CRF_1	39.124	7.67321215772358
1133	CRF	Cre_GluN2DKO/Timelocked_wholebody_smoothed/Subject1-190923-113755	1	0.000480048004800615	5.3195	CRF_1	29.431	7.67321215772358
1134	CRF	Cre_GluN2DKO/Timelocked_wholebody_smoothed/Subject1-190923-113755	1	0.000480048004800615	-3.701	CRF_1	8.3559	7.67321215772358
1135	CRF	Cre_GluN2DKO/Timelocked_wholebody_smoothed/Subject1-190923-113755	1	0.000480048004800615	-1.2775	CRF_1	3.9694	7.67321215772358
1136	CRF	Cre_GluN2DKO/Timelocked_wholebody_smoothed/Subject1-190923-113755	1	0.000480048004800615	-1.1641	CRF_1	3.6223	7.67321215772358
1137	CRF	Cre_GluN2DKO/Timelocked_wholebody_smoothed/Subject1-190923-113755	1	0.000480048004800615	0.018687	CRF_1	16.069	7.67321215772358
1138	CRF	Cre_GluN2DKO/Timelocked_wholebody_smoothed/Subject1-190923-113755	1	0.000480048004800615	3.0925	CRF_1	4.1404	7.67321215772358
1139	CRF	Cre_GluN2DKO/Timelocked_wholebody_smoothed/Subject1-190923-113755	1	0.000480048004800615	-1.353	CRF_1	5.0151	7.67321215772358
1140	CRF	Cre_GluN2DKO/Timelocked_wholebody_smoothed/Subject1-190923-113755	1	0.000480048004800615	-2.9256	CRF_1	0.90415	7.67321215772358
1141	CRF	Cre_GluN2DKO/Timelocked_wholebody_smoothed/Subject1-190923-113755	1	0.000480048004800615	-2.3592	CRF_1	2.8358	7.67321215772358
1142	CRF	Cre_GluN2DKO/Timelocked_wholebody_smoothed/Subject1-190923-113755	1	0.000480048004800615	-0.32641	CRF_1	20.522	7.67321215772358
1143	CRF	Cre_GluN2DKO/Timelocked_wholebody_smoothed/Subject1-190923-113755	1	0.000480048004800615	-3.9498	CRF_1	7.7025	7.67321215772358
1144	CRF	Cre_GluN2DKO/Timelocked_wholebody_smoothed/Subject1-190923-113755	1	0.000480048004800615	4.7746	CRF_1	59.044	7.67321215772358
1145	CRF	Cre_GluN2DKO/Timelocked_wholebody_smoothed/Subject2-190923-124421	2	0.000480048004800615	-1.2551	CRF_2	5.8083	15.9719695172414
1146	CRF	Cre_GluN2DKO/Timelocked_wholebody_smoothed/Subject2-190923-124421	2	0.000480048004800615	-0.51507	CRF_2	8.1619	15.9719695172414
1147	CRF	Cre_GluN2DKO/Timelocked_wholebody_smoothed/Subject2-190923-124421	2	0.000480048004800615	-1.7647	CRF_2	10.967	15.9719695172414
1148	CRF	Cre_GluN2DKO/Timelocked_wholebody_smoothed/Subject2-190923-124421	2	0.000480048004800615	0.058599	CRF_2	1.6366	15.9719695172414
1149	CRF	Cre_GluN2DKO/Timelocked_wholebody_smoothed/Subject2-190923-124421	2	0.000480048004800615	-1.5634	CRF_2	1.5345	15.9719695172414
1150	CRF	Cre_GluN2DKO/Timelocked_wholebody_smoothed/Subject2-190923-124421	2	0.000480048004800615	1.3094	CRF_2	9.5658	15.9719695172414
1151	CRF	Cre_GluN2DKO/Timelocked_wholebody_smoothed/Subject2-190923-124421	2	0.000480048004800615	4.0036	CRF_2	21.128	15.9719695172414
1152	CRF	Cre_GluN2DKO/Timelocked_wholebody_smoothed/Subject2-190923-124421	2	0.000480048004800615	-1.0218	CRF_2	11.686	15.9719695172414
1153	CRF	Cre_GluN2DKO/Timelocked_wholebody_smoothed/Subject2-190923-124421	2	0.000480048004800615	-0.094726	CRF_2	0.23531	15.9719695172414
1154	CRF	Cre_GluN2DKO/Timelocked_wholebody_smoothed/Subject2-190923-124421	2	0.000480048004800615	-1.5369	CRF_2	7.0568	15.9719695172414
1155	CRF	Cre_GluN2DKO/Timelocked_wholebody_smoothed/Subject2-190923-124421	2	0.000480048004800615	0.38941	CRF_2	3.3801	15.9719695172414
1156	CRF	Cre_GluN2DKO/Timelocked_wholebody_smoothed/Subject2-190923-124421	2	0.000480048004800615	-3.0361	CRF_2	10.726	15.9719695172414
1157	CRF	Cre_GluN2DKO/Timelocked_wholebody_smoothed/Subject2-190923-124421	2	0.000480048004800615	1.1631	CRF_2	6.6473	15.9719695172414
1158	CRF	Cre_GluN2DKO/Timelocked_wholebody_smoothed/Subject2-190923-124421	2	0.000480048004800615	1.0109	CRF_2	30.236	15.9719695172414
1159	CRF	Cre_GluN2DKO/Timelocked_wholebody_smoothed/Subject2-190923-124421	2	0.000480048004800615	0.97475	CRF_2	14.916	15.9719695172414
1160	CRF	Cre_GluN2DKO/Timelocked_wholebody_smoothed/Subject2-190923-124421	2	0.000480048004800615	19.988	CRF_2	26.186	15.9719695172414
1161	CRF	Cre_GluN2DKO/Timelocked_wholebody_smoothed/Subject2-190923-124421	2	0.000480048004800615	2.9621	CRF_2	7.5979	15.9719695172414
1162	CRF	Cre_GluN2DKO/Timelocked_wholebody_smoothed/Subject2-190923-124421	2	0.000480048004800615	-1.4935	CRF_2	6.1093	15.9719695172414
1163	CRF	Cre_GluN2DKO/Timelocked_wholebody_smoothed/Subject2-190923-124421	2	0.000480048004800615	8.683	CRF_2	43.47	15.9719695172414
1164	CRF	Cre_GluN2DKO/Timelocked_wholebody_smoothed/Subject2-190923-124421	2	0.000480048004800615	2.4754	CRF_2	22.122	15.9719695172414
1165	CRF	Cre_GluN2DKO/Timelocked_wholebody_smoothed/Subject2-190923-124421	2	0.000480048004800615	4.3832	CRF_2	16.113	15.9719695172414
1166	CRF	Cre_GluN2DKO/Timelocked_wholebody_smoothed/Subject2-190923-124421	2	0.000480048004800615	6.5476	CRF_2	28.744	15.9719695172414
1167	CRF	Cre_GluN2DKO/Timelocked_wholebody_smoothed/Subject2-190923-124421	2	0.000480048004800615	1.3172	CRF_2	9.9891	15.9719695172414
1168	CRF	Cre_GluN2DKO/Timelocked_wholebody_smoothed/Subject2-190923-124421	2	0.000480048004800615	1.3402	CRF_2	27.821	15.9719695172414
1169	CRF	Cre_GluN2DKO/Timelocked_wholebody_smoothed/Subject2-190923-124421	2	0.000480048004800615	4.7425	CRF_2	33.733	15.9719695172414
1170	CRF	Cre_GluN2DKO/Timelocked_wholebody_smoothed/Subject2-190923-124421	2	0.000480048004800615	6.7343	CRF_2	17.16	15.9719695172414
1171	CRF	Cre_GluN2DKO/Timelocked_wholebody_smoothed/Subject2-190923-124421	2	0.000480048004800615	8.0791	CRF_2	20.945	15.9719695172414
1172	CRF	Cre_GluN2DKO/Timelocked_wholebody_smoothed/Subject2-190923-124421	2	0.000480048004800615	-0.60424	CRF_2	0.043561	15.9719695172414
1173	CRF	Cre_GluN2DKO/Timelocked_wholebody_smoothed/Subject2-190923-124421	2	0.000480048004800615	9.8034	CRF_2	10.741	15.9719695172414
1174	CRF	Cre_GluN2DKO/Timelocked_wholebody_smoothed/Subject2-190923-124421	2	0.000480048004800615	11.759	CRF_2	15.28	15.9719695172414
1175	CRF	Cre_GluN2DKO/Timelocked_wholebody_smoothed/Subject2-190923-124421	2	0.000480048004800615	-7.1754	CRF_2	5.3381	15.9719695172414
1176	CRF	Cre_GluN2DKO/Timelocked_wholebody_smoothed/Subject2-190923-124421	2	0.000480048004800615	4.1725	CRF_2	20.755	15.9719695172414
1177	CRF	Cre_GluN2DKO/Timelocked_wholebody_smoothed/Subject2-190923-124421	2	0.000480048004800615	-0.57538	CRF_2	17.745	15.9719695172414
1178	CRF	Cre_GluN2DKO/Timelocked_wholebody_smoothed/Subject2-190923-124421	2	0.000480048004800615	-0.020695	CRF_2	6.811	15.9719695172414
1179	CRF	Cre_GluN2DKO/Timelocked_wholebody_smoothed/Subject2-190923-124421	2	0.000480048004800615	11.566	CRF_2	20.432	15.9719695172414
1180	CRF	Cre_GluN2DKO/Timelocked_wholebody_smoothed/Subject2-190923-124421	2	0.000480048004800615	-0.21898	CRF_2	19.423	15.9719695172414
1181	CRF	Cre_GluN2DKO/Timelocked_wholebody_smoothed/Subject2-190923-124421	2	0.000480048004800615	-0.85314	CRF_2	21.53	15.9719695172414
1182	CRF	Cre_GluN2DKO/Timelocked_wholebody_smoothed/Subject2-190923-124421	2	0.000480048004800615	17.888	CRF_2	31.316	15.9719695172414
1183	CRF	Cre_GluN2DKO/Timelocked_wholebody_smoothed/Subject2-190923-124421	2	0.000480048004800615	1.535	CRF_2	13.13	15.9719695172414
1184	CRF	Cre_GluN2DKO/Timelocked_wholebody_smoothed/Subject2-190923-124421	2	0.000480048004800615	3.6513	CRF_2	16.946	15.9719695172414
1185	CRF	Cre_GluN2DKO/Timelocked_wholebody_smoothed/Subject2-190923-124421	2	0.000480048004800615	0.495	CRF_2	3.3668	15.9719695172414
1186	CRF	Cre_GluN2DKO/Timelocked_wholebody_smoothed/Subject2-190923-124421	2	0.000480048004800615	0.40013	CRF_2	16.613	15.9719695172414
1187	CRF	Cre_GluN2DKO/Timelocked_wholebody_smoothed/Subject2-190923-124421	2	0.000480048004800615	-1.9637	CRF_2	19.947	15.9719695172414
1188	CRF	Cre_GluN2DKO/Timelocked_wholebody_smoothed/Subject2-190923-124421	2	0.000480048004800615	3.6666	CRF_2	5.2918	15.9719695172414
1189	CRF	Cre_GluN2DKO/Timelocked_wholebody_smoothed/Subject2-190923-124421	2	0.000480048004800615	3.8108	CRF_2	53.912	15.9719695172414
1190	CRF	Cre_GluN2DKO/Timelocked_wholebody_smoothed/Subject2-190923-124421	2	0.000480048004800615	1.3888	CRF_2	29.641	15.9719695172414
1191	CRF	Cre_GluN2DKO/Timelocked_wholebody_smoothed/Subject2-190923-124421	2	0.000480048004800615	0.54589	CRF_2	1.6136	15.9719695172414
1192	CRF	Cre_GluN2DKO/Timelocked_wholebody_smoothed/Subject2-190923-124421	2	0.000480048004800615	-2.447	CRF_2	23.005	15.9719695172414
1193	CRF	Cre_GluN2DKO/Timelocked_wholebody_smoothed/Subject2-190923-124421	2	0.000480048004800615	2.7275	CRF_2	5.3693	15.9719695172414
1194	CRF	Cre_GluN2DKO/Timelocked_wholebody_smoothed/Subject2-190923-124421	2	0.000480048004800615	0.76324	CRF_2	15.392	15.9719695172414
1195	CRF	Cre_GluN2DKO/Timelocked_wholebody_smoothed/Subject2-190923-124421	2	0.000480048004800615	10.264	CRF_2	15.752	15.9719695172414
1196	CRF	Cre_GluN2DKO/Timelocked_wholebody_smoothed/Subject2-190923-124421	2	0.000480048004800615	-2.8768	CRF_2	-1.4972	15.9719695172414
1197	CRF	Cre_GluN2DKO/Timelocked_wholebody_smoothed/Subject2-190923-124421	2	0.000480048004800615	-6.9438	CRF_2	-1.6161	15.9719695172414
1198	CRF	Cre_GluN2DKO/Timelocked_wholebody_smoothed/Subject2-190923-124421	2	0.000480048004800615	6.278	CRF_2	8.9686	15.9719695172414
1199	CRF	Cre_GluN2DKO/Timelocked_wholebody_smoothed/Subject2-190923-124421	2	0.000480048004800615	-0.55723	CRF_2	0.80679	15.9719695172414
1200	CRF	Cre_GluN2DKO/Timelocked_wholebody_smoothed/Subject2-190923-124421	2	0.000480048004800615	-1.18	CRF_2	5.1701	15.9719695172414
1201	CRF	Cre_GluN2DKO/Timelocked_wholebody_smoothed/Subject2-190923-124421	2	0.000480048004800615	2.258	CRF_2	7.6215	15.9719695172414
1202	CRF	Cre_GluN2DKO/Timelocked_wholebody_smoothed/Subject2-190923-124421	2	0.000480048004800615	0.56437	CRF_2	7.9911	15.9719695172414
1203	CRF	Cre_GluN2DKO/Timelocked_wholebody_smoothed/Subject2-190923-124421	2	0.000480048004800615	-0.95717	CRF_2	5.957	15.9719695172414
1204	CRF	Cre_GluN2DKO/Timelocked_wholebody_smoothed/Subject2-190923-124421	2	0.000480048004800615	-2.7657	CRF_2	17.902	15.9719695172414
1205	CRF	Cre_GluN2DKO/Timelocked_wholebody_smoothed/Subject2-190923-124421	2	0.000480048004800615	0.11766	CRF_2	10.287	15.9719695172414
1206	CRF	Cre_GluN2DKO/Timelocked_wholebody_smoothed/Subject2-190923-124421	2	0.000480048004800615	-3.1643	CRF_2	13.339	15.9719695172414
1207	CRF	Cre_GluN2DKO/Timelocked_wholebody_smoothed/Subject2-190923-124421	2	0.000480048004800615	3.9501	CRF_2	19.184	15.9719695172414
1208	CRF	Cre_GluN2DKO/Timelocked_wholebody_smoothed/Subject2-190923-124421	2	0.000480048004800615	1.7023	CRF_2	17.101	15.9719695172414
1209	CRF	Cre_GluN2DKO/Timelocked_wholebody_smoothed/Subject2-190923-124421	2	0.000480048004800615	1.2688	CRF_2	8.5727	15.9719695172414
1210	CRF	Cre_GluN2DKO/Timelocked_wholebody_smoothed/Subject2-190923-124421	2	0.000480048004800615	-3.6927	CRF_2	52.923	15.9719695172414
1211	CRF	Cre_GluN2DKO/Timelocked_wholebody_smoothed/Subject2-190923-124421	2	0.000480048004800615	-0.9132	CRF_2	3.2829	15.9719695172414
1212	CRF	Cre_GluN2DKO/Timelocked_wholebody_smoothed/Subject2-190923-124421	2	0.000480048004800615	12.998	CRF_2	57.857	15.9719695172414
1213	CRF	Cre_GluN2DKO/Timelocked_wholebody_smoothed/Subject2-190923-124421	2	0.000480048004800615	3.421	CRF_2	14.377	15.9719695172414
1214	CRF	Cre_GluN2DKO/Timelocked_wholebody_smoothed/Subject2-190923-124421	2	0.000480048004800615	-0.72053	CRF_2	2.1822	15.9719695172414
1215	CRF	Cre_GluN2DKO/Timelocked_wholebody_smoothed/Subject2-190923-124421	2	0.000480048004800615	-3.6361	CRF_2	1.2731	15.9719695172414
1216	CRF	Cre_GluN2DKO/Timelocked_wholebody_smoothed/Subject2-190923-124421	2	0.000480048004800615	2.3241	CRF_2	57.28	15.9719695172414
1217	CRF	Cre_GluN2DKO/Timelocked_wholebody_smoothed/Subject2-190923-124421	2	0.000480048004800615	-0.39677	CRF_2	0.051127	15.9719695172414
1218	CRF	Cre_GluN2DKO/Timelocked_wholebody_smoothed/Subject2-190923-124421	2	0.000480048004800615	-0.70309	CRF_2	11.571	15.9719695172414
1219	CRF	Cre_GluN2DKO/Timelocked_wholebody_smoothed/Subject2-190923-124421	2	0.000480048004800615	-2.6072	CRF_2	9.9254	15.9719695172414
1220	CRF	Cre_GluN2DKO/Timelocked_wholebody_smoothed/Subject2-190923-124421	2	0.000480048004800615	-0.58418	CRF_2	1.4044	15.9719695172414
1221	CRF	Cre_GluN2DKO/Timelocked_wholebody_smoothed/Subject2-190923-124421	2	0.000480048004800615	-3.5278	CRF_2	-1.8362	15.9719695172414
1222	CRF	Cre_GluN2DKO/Timelocked_wholebody_smoothed/Subject2-190923-124421	2	0.000480048004800615	-5.9883	CRF_2	55.586	15.9719695172414
1223	CRF	Cre_GluN2DKO/Timelocked_wholebody_smoothed/Subject2-190923-124421	2	0.000480048004800615	-0.79199	CRF_2	10.102	15.9719695172414
1224	CRF	Cre_GluN2DKO/Timelocked_wholebody_smoothed/Subject2-190923-124421	2	0.000480048004800615	-2.5989	CRF_2	0.38822	15.9719695172414
1225	CRF	Cre_GluN2DKO/Timelocked_wholebody_smoothed/Subject2-190923-124421	2	0.000480048004800615	-5.3916	CRF_2	-0.29296	15.9719695172414
1226	CRF	Cre_GluN2DKO/Timelocked_wholebody_smoothed/Subject2-190923-124421	2	0.000480048004800615	12.977	CRF_2	16.545	15.9719695172414
1227	CRF	Cre_GluN2DKO/Timelocked_wholebody_smoothed/Subject2-190923-124421	2	0.000480048004800615	-2.6785	CRF_2	9.9606	15.9719695172414
1228	CRF	Cre_GluN2DKO/Timelocked_wholebody_smoothed/Subject2-190923-124421	2	0.000480048004800615	-1.8041	CRF_2	18.18	15.9719695172414
1229	CRF	Cre_GluN2DKO/Timelocked_wholebody_smoothed/Subject2-190923-124421	2	0.000480048004800615	2.6528	CRF_2	67.714	15.9719695172414
1230	CRF	Cre_GluN2DKO/Timelocked_wholebody_smoothed/Subject2-190923-124421	2	0.000480048004800615	0.76277	CRF_2	21.107	15.9719695172414
1231	CRF	Cre_GluN2DKO/Timelocked_wholebody_smoothed/Subject2-190923-124421	2	0.000480048004800615	-1.5942	CRF_2	67.123	15.9719695172414
1232	CRF	Cre_GluN2DKO/Timelocked_wholebody_smoothed/Subject3-190923-134224	3	0.000480048004800615	1.2252	CRF_3	6.9359	7.32106143478261
1233	CRF	Cre_GluN2DKO/Timelocked_wholebody_smoothed/Subject3-190923-134224	3	0.000480048004800615	0.39331	CRF_3	6.317	7.32106143478261
1234	CRF	Cre_GluN2DKO/Timelocked_wholebody_smoothed/Subject3-190923-134224	3	0.000480048004800615	0.3799	CRF_3	11.155	7.32106143478261
1235	CRF	Cre_GluN2DKO/Timelocked_wholebody_smoothed/Subject3-190923-134224	3	0.000480048004800615	0.81781	CRF_3	12.312	7.32106143478261
1236	CRF	Cre_GluN2DKO/Timelocked_wholebody_smoothed/Subject3-190923-134224	3	0.000480048004800615	1.7353	CRF_3	8.9827	7.32106143478261
1237	CRF	Cre_GluN2DKO/Timelocked_wholebody_smoothed/Subject3-190923-134224	3	0.000480048004800615	-3.0614	CRF_3	7.1138	7.32106143478261
1238	CRF	Cre_GluN2DKO/Timelocked_wholebody_smoothed/Subject3-190923-134224	3	0.000480048004800615	-1.098	CRF_3	2.087	7.32106143478261
1239	CRF	Cre_GluN2DKO/Timelocked_wholebody_smoothed/Subject3-190923-134224	3	0.000480048004800615	-0.77543	CRF_3	11.891	7.32106143478261
1240	CRF	Cre_GluN2DKO/Timelocked_wholebody_smoothed/Subject3-190923-134224	3	0.000480048004800615	17.38	CRF_3	22.202	7.32106143478261
1241	CRF	Cre_GluN2DKO/Timelocked_wholebody_smoothed/Subject3-190923-134224	3	0.000480048004800615	-0.019719	CRF_3	5.9129	7.32106143478261
1242	CRF	Cre_GluN2DKO/Timelocked_wholebody_smoothed/Subject3-190923-134224	3	0.000480048004800615	3.0265	CRF_3	8.5135	7.32106143478261
1243	CRF	Cre_GluN2DKO/Timelocked_wholebody_smoothed/Subject3-190923-134224	3	0.000480048004800615	3.0835	CRF_3	10.072	7.32106143478261
1244	CRF	Cre_GluN2DKO/Timelocked_wholebody_smoothed/Subject3-190923-134224	3	0.000480048004800615	-2.6596	CRF_3	13.021	7.32106143478261
1245	CRF	Cre_GluN2DKO/Timelocked_wholebody_smoothed/Subject3-190923-134224	3	0.000480048004800615	2.8174	CRF_3	6.1937	7.32106143478261
1246	CRF	Cre_GluN2DKO/Timelocked_wholebody_smoothed/Subject3-190923-134224	3	0.000480048004800615	1.2597	CRF_3	10.352	7.32106143478261
1247	CRF	Cre_GluN2DKO/Timelocked_wholebody_smoothed/Subject3-190923-134224	3	0.000480048004800615	2.8329	CRF_3	4.6516	7.32106143478261
1248	CRF	Cre_GluN2DKO/Timelocked_wholebody_smoothed/Subject3-190923-134224	3	0.000480048004800615	1.8906	CRF_3	8.215	7.32106143478261
1249	CRF	Cre_GluN2DKO/Timelocked_wholebody_smoothed/Subject3-190923-134224	3	0.000480048004800615	1.2409	CRF_3	6.6553	7.32106143478261
1250	CRF	Cre_GluN2DKO/Timelocked_wholebody_smoothed/Subject3-190923-134224	3	0.000480048004800615	2.6468	CRF_3	8.2738	7.32106143478261
1251	CRF	Cre_GluN2DKO/Timelocked_wholebody_smoothed/Subject3-190923-134224	3	0.000480048004800615	-2.0515	CRF_3	10.535	7.32106143478261
1252	CRF	Cre_GluN2DKO/Timelocked_wholebody_smoothed/Subject3-190923-134224	3	0.000480048004800615	0.25416	CRF_3	1.5991	7.32106143478261
1253	CRF	Cre_GluN2DKO/Timelocked_wholebody_smoothed/Subject3-190923-134224	3	0.000480048004800615	1.3573	CRF_3	6.1561	7.32106143478261
1254	CRF	Cre_GluN2DKO/Timelocked_wholebody_smoothed/Subject3-190923-134224	3	0.000480048004800615	-4.072	CRF_3	5.281	7.32106143478261
1255	CRF	Cre_GluN2DKO/Timelocked_wholebody_smoothed/Subject3-190923-134224	3	0.000480048004800615	5.6112	CRF_3	7.1161	7.32106143478261
1256	CRF	Cre_GluN2DKO/Timelocked_wholebody_smoothed/Subject3-190923-134224	3	0.000480048004800615	-3.3596	CRF_3	-0.26046	7.32106143478261
1257	CRF	Cre_GluN2DKO/Timelocked_wholebody_smoothed/Subject3-190923-134224	3	0.000480048004800615	2.8096	CRF_3	3.212	7.32106143478261
1258	CRF	Cre_GluN2DKO/Timelocked_wholebody_smoothed/Subject3-190923-134224	3	0.000480048004800615	-1.21	CRF_3	2.7717	7.32106143478261
1259	CRF	Cre_GluN2DKO/Timelocked_wholebody_smoothed/Subject3-190923-134224	3	0.000480048004800615	2.1763	CRF_3	3.1338	7.32106143478261
1260	CRF	Cre_GluN2DKO/Timelocked_wholebody_smoothed/Subject3-190923-134224	3	0.000480048004800615	-0.20297	CRF_3	12.873	7.32106143478261
1261	CRF	Cre_GluN2DKO/Timelocked_wholebody_smoothed/Subject3-190923-134224	3	0.000480048004800615	-4.5445	CRF_3	0.40429	7.32106143478261
1262	CRF	Cre_GluN2DKO/Timelocked_wholebody_smoothed/Subject3-190923-134224	3	0.000480048004800615	4.7494	CRF_3	8.3392	7.32106143478261
1263	CRF	Cre_GluN2DKO/Timelocked_wholebody_smoothed/Subject3-190923-134224	3	0.000480048004800615	0.0025156	CRF_3	1.5906	7.32106143478261
1264	CRF	Cre_GluN2DKO/Timelocked_wholebody_smoothed/Subject3-190923-134224	3	0.000480048004800615	-0.41552	CRF_3	2.6187	7.32106143478261
1265	CRF	Cre_GluN2DKO/Timelocked_wholebody_smoothed/Subject3-190923-134224	3	0.000480048004800615	-0.59612	CRF_3	2.2242	7.32106143478261
1266	CRF	Cre_GluN2DKO/Timelocked_wholebody_smoothed/Subject3-190923-134224	3	0.000480048004800615	3.1196	CRF_3	5.8636	7.32106143478261
1267	CRF	Cre_GluN2DKO/Timelocked_wholebody_smoothed/Subject3-190923-134224	3	0.000480048004800615	-1.8933	CRF_3	-0.63951	7.32106143478261
1268	CRF	Cre_GluN2DKO/Timelocked_wholebody_smoothed/Subject3-190923-134224	3	0.000480048004800615	0.80286	CRF_3	14.187	7.32106143478261
1269	CRF	Cre_GluN2DKO/Timelocked_wholebody_smoothed/Subject3-190923-134224	3	0.000480048004800615	2.9476	CRF_3	5.9968	7.32106143478261
1270	CRF	Cre_GluN2DKO/Timelocked_wholebody_smoothed/Subject3-190923-134224	3	0.000480048004800615	-1.6421	CRF_3	3.0261	7.32106143478261
1271	CRF	Cre_GluN2DKO/Timelocked_wholebody_smoothed/Subject3-190923-134224	3	0.000480048004800615	-3.165	CRF_3	9.1796	7.32106143478261
1272	CRF	Cre_GluN2DKO/Timelocked_wholebody_smoothed/Subject3-190923-134224	3	0.000480048004800615	-2.5619	CRF_3	-1.6854	7.32106143478261
1273	CRF	Cre_GluN2DKO/Timelocked_wholebody_smoothed/Subject3-190923-134224	3	0.000480048004800615	-2.5488	CRF_3	1.6006	7.32106143478261
1274	CRF	Cre_GluN2DKO/Timelocked_wholebody_smoothed/Subject3-190923-134224	3	0.000480048004800615	1.318	CRF_3	26.419	7.32106143478261
1275	CRF	Cre_GluN2DKO/Timelocked_wholebody_smoothed/Subject3-190923-134224	3	0.000480048004800615	2.984	CRF_3	11.077	7.32106143478261
1276	CRF	Cre_GluN2DKO/Timelocked_wholebody_smoothed/Subject3-190923-134224	3	0.000480048004800615	2.3451	CRF_3	2.8601	7.32106143478261
1277	CRF	Cre_GluN2DKO/Timelocked_wholebody_smoothed/Subject3-190923-134224	3	0.000480048004800615	-0.77541	CRF_3	2.2376	7.32106143478261
1278	CRF	Cre_GluN2DKO/Timelocked_wholebody_smoothed/Subject3-190923-134224	3	0.000480048004800615	5.5117	CRF_3	25.95	7.32106143478261
1279	CRF	Cre_GluN2DKO/Timelocked_wholebody_smoothed/Subject3-190923-134224	3	0.000480048004800615	-2.7407	CRF_3	-1.031	7.32106143478261
1280	CRF	Cre_GluN2DKO/Timelocked_wholebody_smoothed/Subject3-190923-134224	3	0.000480048004800615	5.2244	CRF_3	50.824	7.32106143478261
1281	CRF	Cre_GluN2DKO/Timelocked_wholebody_smoothed/Subject3-190923-134224	3	0.000480048004800615	-2.4452	CRF_3	-0.43303	7.32106143478261
1282	CRF	Cre_GluN2DKO/Timelocked_wholebody_smoothed/Subject3-190923-134224	3	0.000480048004800615	1.3136	CRF_3	10.961	7.32106143478261
1283	CRF	Cre_GluN2DKO/Timelocked_wholebody_smoothed/Subject3-190923-134224	3	0.000480048004800615	3.776	CRF_3	3.7769	7.32106143478261
1284	CRF	Cre_GluN2DKO/Timelocked_wholebody_smoothed/Subject3-190923-134224	3	0.000480048004800615	-2.6054	CRF_3	-0.081978	7.32106143478261
1285	CRF	Cre_GluN2DKO/Timelocked_wholebody_smoothed/Subject3-190923-134224	3	0.000480048004800615	-0.20312	CRF_3	0.86736	7.32106143478261
1286	CRF	Cre_GluN2DKO/Timelocked_wholebody_smoothed/Subject3-190923-134224	3	0.000480048004800615	-2.2403	CRF_3	-1.1579	7.32106143478261
1287	CRF	Cre_GluN2DKO/Timelocked_wholebody_smoothed/Subject3-190923-134224	3	0.000480048004800615	0.85964	CRF_3	6.1641	7.32106143478261
1288	CRF	Cre_GluN2DKO/Timelocked_wholebody_smoothed/Subject3-190923-134224	3	0.000480048004800615	3.8966	CRF_3	13.41	7.32106143478261
1289	CRF	Cre_GluN2DKO/Timelocked_wholebody_smoothed/Subject3-190923-134224	3	0.000480048004800615	3.1595	CRF_3	4.8208	7.32106143478261
1290	CRF	Cre_GluN2DKO/Timelocked_wholebody_smoothed/Subject3-190923-134224	3	0.000480048004800615	-4.7193	CRF_3	0.59232	7.32106143478261
1291	CRF	Cre_GluN2DKO/Timelocked_wholebody_smoothed/Subject3-190923-134224	3	0.000480048004800615	-0.9304	CRF_3	5.2577	7.32106143478261
1292	CRF	Cre_GluN2DKO/Timelocked_wholebody_smoothed/Subject3-190923-134224	3	0.000480048004800615	0.42834	CRF_3	9.2327	7.32106143478261
1293	CRF	Cre_GluN2DKO/Timelocked_wholebody_smoothed/Subject3-190923-134224	3	0.000480048004800615	0.83349	CRF_3	2.3891	7.32106143478261
1294	CRF	Cre_GluN2DKO/Timelocked_wholebody_smoothed/Subject3-190923-134224	3	0.000480048004800615	1.5667	CRF_3	22.864	7.32106143478261
1295	CRF	Cre_GluN2DKO/Timelocked_wholebody_smoothed/Subject3-190923-134224	3	0.000480048004800615	-1.3427	CRF_3	7.7507	7.32106143478261
1296	CRF	Cre_GluN2DKO/Timelocked_wholebody_smoothed/Subject3-190923-134224	3	0.000480048004800615	0.98781	CRF_3	11.993	7.32106143478261
1297	CRF	Cre_GluN2DKO/Timelocked_wholebody_smoothed/Subject3-190923-134224	3	0.000480048004800615	1.5829	CRF_3	14.394	7.32106143478261
1298	CRF	Cre_GluN2DKO/Timelocked_wholebody_smoothed/Subject3-190923-134224	3	0.000480048004800615	-2.7782	CRF_3	2.8596	7.32106143478261
1299	CRF	Cre_GluN2DKO/Timelocked_wholebody_smoothed/Subject3-190923-134224	3	0.000480048004800615	1.5018	CRF_3	2.7754	7.32106143478261
1300	CRF	Cre_GluN2DKO/Timelocked_wholebody_smoothed/Subject3-190923-134224	3	0.000480048004800615	-1.0093	CRF_3	8.0373	7.32106143478261
1301	CRF	Cre_GluN2DKO/Timelocked_wholebody_smoothed/Subject3-190923-134224	3	0.000480048004800615	-1.1891	CRF_3	1.1278	7.32106143478261
1302	CRF	Cre_GluN2DKO/Timelocked_wholebody_smoothed/Subject3-190923-134224	3	0.000480048004800615	-4.7882	CRF_3	-1.8836	7.32106143478261
1303	CRF	Cre_GluN2DKO/Timelocked_wholebody_smoothed/Subject3-190923-134224	3	0.000480048004800615	-1.1013	CRF_3	-0.83423	7.32106143478261
1304	CRF	Cre_GluN2DKO/Timelocked_wholebody_smoothed/Subject3-190923-134224	3	0.000480048004800615	-0.84722	CRF_3	1.3956	7.32106143478261
1305	CRF	Cre_GluN2DKO/Timelocked_wholebody_smoothed/Subject3-190923-134224	3	0.000480048004800615	0.5668	CRF_3	1.2296	7.32106143478261
1306	CRF	Cre_GluN2DKO/Timelocked_wholebody_smoothed/Subject3-190923-134224	3	0.000480048004800615	2.4414	CRF_3	5.8556	7.32106143478261
1307	CRF	Cre_GluN2DKO/Timelocked_wholebody_smoothed/Subject3-190923-134224	3	0.000480048004800615	-2.4339	CRF_3	1.9994	7.32106143478261
1308	CRF	Cre_GluN2DKO/Timelocked_wholebody_smoothed/Subject3-190923-134224	3	0.000480048004800615	1.8863	CRF_3	9.651	7.32106143478261
1309	CRF	Cre_GluN2DKO/Timelocked_wholebody_smoothed/Subject3-190923-134224	3	0.000480048004800615	1.4258	CRF_3	9.2269	7.32106143478261
1310	CRF	Cre_GluN2DKO/Timelocked_wholebody_smoothed/Subject3-190923-134224	3	0.000480048004800615	0.014565	CRF_3	2.5883	7.32106143478261
1311	CRF	Cre_GluN2DKO/Timelocked_wholebody_smoothed/Subject3-190923-134224	3	0.000480048004800615	1.5159	CRF_3	7.6713	7.32106143478261
1312	CRF	Cre_GluN2DKO/Timelocked_wholebody_smoothed/Subject3-190923-134224	3	0.000480048004800615	-1.034	CRF_3	2.5752	7.32106143478261
1313	CRF	Cre_GluN2DKO/Timelocked_wholebody_smoothed/Subject3-190923-134224	3	0.000480048004800615	-3.296	CRF_3	0.49669	7.32106143478261
1314	CRF	Cre_GluN2DKO/Timelocked_wholebody_smoothed/Subject3-190923-134224	3	0.000480048004800615	4.2548	CRF_3	26.403	7.32106143478261
1315	CRF	Cre_GluN2DKO/Timelocked_wholebody_smoothed/Subject3-190923-134224	3	0.000480048004800615	5.129	CRF_3	6.502	7.32106143478261
1316	CRF	Cre_GluN2DKO/Timelocked_wholebody_smoothed/Subject3-190923-134224	3	0.000480048004800615	1.3338	CRF_3	2.4109	7.32106143478261
1317	CRF	Cre_GluN2DKO/Timelocked_wholebody_smoothed/Subject3-190923-134224	3	0.000480048004800615	-7.3865	CRF_3	7.3223	7.32106143478261
1318	CRF	Cre_GluN2DKO/Timelocked_wholebody_smoothed/Subject3-190923-134224	3	0.000480048004800615	-1.6297	CRF_3	2.3129	7.32106143478261
1319	CRF	Cre_GluN2DKO/Timelocked_wholebody_smoothed/Subject3-190923-134224	3	0.000480048004800615	0.57909	CRF_3	4.6332	7.32106143478261
1320	CRF	Cre_GluN2DKO/Timelocked_wholebody_smoothed/Subject3-190923-134224	3	0.000480048004800615	2.628	CRF_3	8.1338	7.32106143478261
1321	CRF	Cre_GluN2DKO/Timelocked_wholebody_smoothed/Subject3-190923-134224	3	0.000480048004800615	0.065808	CRF_3	10.333	7.32106143478261
1322	CRF	Cre_GluN2DKO/Timelocked_wholebody_smoothed/Subject3-190923-134224	3	0.000480048004800615	0.0050536	CRF_3	34.054	7.32106143478261
1323	CRF	Cre_GluN2DKO/Timelocked_wholebody_smoothed/Subject3-190923-134224	3	0.000480048004800615	-0.4309	CRF_3	9.5429	7.32106143478261
1324	CRF	Cre_GluN2DKO/Timelocked_wholebody_smoothed/Subject4-190923-143517	4	0.000480048004800615	1.3016	CRF_4	16.592	18.93098796875
1325	CRF	Cre_GluN2DKO/Timelocked_wholebody_smoothed/Subject4-190923-143517	4	0.000480048004800615	-0.10171	CRF_4	2.3371	18.93098796875
1326	CRF	Cre_GluN2DKO/Timelocked_wholebody_smoothed/Subject4-190923-143517	4	0.000480048004800615	4.0041	CRF_4	12.338	18.93098796875
1327	CRF	Cre_GluN2DKO/Timelocked_wholebody_smoothed/Subject4-190923-143517	4	0.000480048004800615	-2.2685	CRF_4	5.6081	18.93098796875
1328	CRF	Cre_GluN2DKO/Timelocked_wholebody_smoothed/Subject4-190923-143517	4	0.000480048004800615	-2.1409	CRF_4	9.4767	18.93098796875
1329	CRF	Cre_GluN2DKO/Timelocked_wholebody_smoothed/Subject4-190923-143517	4	0.000480048004800615	1.7389	CRF_4	11.113	18.93098796875
1330	CRF	Cre_GluN2DKO/Timelocked_wholebody_smoothed/Subject4-190923-143517	4	0.000480048004800615	2.4462	CRF_4	17.842	18.93098796875
1331	CRF	Cre_GluN2DKO/Timelocked_wholebody_smoothed/Subject4-190923-143517	4	0.000480048004800615	-0.42763	CRF_4	22.154	18.93098796875
1332	CRF	Cre_GluN2DKO/Timelocked_wholebody_smoothed/Subject4-190923-143517	4	0.000480048004800615	-2.5239	CRF_4	13.273	18.93098796875
1333	CRF	Cre_GluN2DKO/Timelocked_wholebody_smoothed/Subject4-190923-143517	4	0.000480048004800615	-0.10725	CRF_4	23.549	18.93098796875
1334	CRF	Cre_GluN2DKO/Timelocked_wholebody_smoothed/Subject4-190923-143517	4	0.000480048004800615	-4.4938	CRF_4	19.967	18.93098796875
1335	CRF	Cre_GluN2DKO/Timelocked_wholebody_smoothed/Subject4-190923-143517	4	0.000480048004800615	0.835	CRF_4	12.103	18.93098796875
1336	CRF	Cre_GluN2DKO/Timelocked_wholebody_smoothed/Subject4-190923-143517	4	0.000480048004800615	-1.3938	CRF_4	115.63	18.93098796875
1337	CRF	Cre_GluN2DKO/Timelocked_wholebody_smoothed/Subject4-190923-143517	4	0.000480048004800615	-1.2673	CRF_4	11.039	18.93098796875
1338	CRF	Cre_GluN2DKO/Timelocked_wholebody_smoothed/Subject4-190923-143517	4	0.000480048004800615	1.5043	CRF_4	24.121	18.93098796875
1339	CRF	Cre_GluN2DKO/Timelocked_wholebody_smoothed/Subject4-190923-143517	4	0.000480048004800615	-3.2519	CRF_4	13.014	18.93098796875
1340	CRF	Cre_GluN2DKO/Timelocked_wholebody_smoothed/Subject4-190923-143517	4	0.000480048004800615	-6.296	CRF_4	13.919	18.93098796875
1341	CRF	Cre_GluN2DKO/Timelocked_wholebody_smoothed/Subject4-190923-143517	4	0.000480048004800615	-4.7108	CRF_4	17.045	18.93098796875
1342	CRF	Cre_GluN2DKO/Timelocked_wholebody_smoothed/Subject4-190923-143517	4	0.000480048004800615	6.3875	CRF_4	20.339	18.93098796875
1343	CRF	Cre_GluN2DKO/Timelocked_wholebody_smoothed/Subject4-190923-143517	4	0.000480048004800615	3.2408	CRF_4	29.552	18.93098796875
1344	CRF	Cre_GluN2DKO/Timelocked_wholebody_smoothed/Subject4-190923-143517	4	0.000480048004800615	-0.95562	CRF_4	7.3999	18.93098796875
1345	CRF	Cre_GluN2DKO/Timelocked_wholebody_smoothed/Subject4-190923-143517	4	0.000480048004800615	0.9863	CRF_4	7.0324	18.93098796875
1346	CRF	Cre_GluN2DKO/Timelocked_wholebody_smoothed/Subject4-190923-143517	4	0.000480048004800615	-1.3183	CRF_4	10.189	18.93098796875
1347	CRF	Cre_GluN2DKO/Timelocked_wholebody_smoothed/Subject4-190923-143517	4	0.000480048004800615	-2.713	CRF_4	3.0732	18.93098796875
1348	CRF	Cre_GluN2DKO/Timelocked_wholebody_smoothed/Subject4-190923-143517	4	0.000480048004800615	0.63582	CRF_4	3.8516	18.93098796875
1349	CRF	Cre_GluN2DKO/Timelocked_wholebody_smoothed/Subject4-190923-143517	4	0.000480048004800615	-5.219	CRF_4	0.67153	18.93098796875
1350	CRF	Cre_GluN2DKO/Timelocked_wholebody_smoothed/Subject4-190923-143517	4	0.000480048004800615	0.19867	CRF_4	1.196	18.93098796875
1351	CRF	Cre_GluN2DKO/Timelocked_wholebody_smoothed/Subject4-190923-143517	4	0.000480048004800615	-3.8733	CRF_4	21.974	18.93098796875
1352	CRF	Cre_GluN2DKO/Timelocked_wholebody_smoothed/Subject4-190923-143517	4	0.000480048004800615	-0.53937	CRF_4	23.592	18.93098796875
1353	CRF	Cre_GluN2DKO/Timelocked_wholebody_smoothed/Subject4-190923-143517	4	0.000480048004800615	-1.7254	CRF_4	23.008	18.93098796875
1354	CRF	Cre_GluN2DKO/Timelocked_wholebody_smoothed/Subject4-190923-143517	4	0.000480048004800615	-3.8793	CRF_4	-2.2469	18.93098796875
1355	CRF	Cre_GluN2DKO/Timelocked_wholebody_smoothed/Subject4-190923-143517	4	0.000480048004800615	4.5061	CRF_4	15.075	18.93098796875
1356	CRF	Cre_GluN2DKO/Timelocked_wholebody_smoothed/Subject4-190923-143517	4	0.000480048004800615	5.1218	CRF_4	27.135	18.93098796875
1357	CRF	Cre_GluN2DKO/Timelocked_wholebody_smoothed/Subject4-190923-143517	4	0.000480048004800615	-6.0348	CRF_4	-3.007	18.93098796875
1358	CRF	Cre_GluN2DKO/Timelocked_wholebody_smoothed/Subject4-190923-143517	4	0.000480048004800615	1.3096	CRF_4	47.44	18.93098796875
1359	CRF	Cre_GluN2DKO/Timelocked_wholebody_smoothed/Subject4-190923-143517	4	0.000480048004800615	0.15364	CRF_4	20.934	18.93098796875
1360	CRF	Cre_GluN2DKO/Timelocked_wholebody_smoothed/Subject4-190923-143517	4	0.000480048004800615	0.82258	CRF_4	77.659	18.93098796875
1361	CRF	Cre_GluN2DKO/Timelocked_wholebody_smoothed/Subject4-190923-143517	4	0.000480048004800615	-4.7995	CRF_4	-4.5859	18.93098796875
1362	CRF	Cre_GluN2DKO/Timelocked_wholebody_smoothed/Subject4-190923-143517	4	0.000480048004800615	8.9865	CRF_4	23.56	18.93098796875
1363	CRF	Cre_GluN2DKO/Timelocked_wholebody_smoothed/Subject4-190923-143517	4	0.000480048004800615	-1.0018	CRF_4	6.3097	18.93098796875
1364	CRF	Cre_GluN2DKO/Timelocked_wholebody_smoothed/Subject4-190923-143517	4	0.000480048004800615	4.3068	CRF_4	38.433	18.93098796875
1365	CRF	Cre_GluN2DKO/Timelocked_wholebody_smoothed/Subject4-190923-143517	4	0.000480048004800615	-1.4862	CRF_4	12.426	18.93098796875
1366	CRF	Cre_GluN2DKO/Timelocked_wholebody_smoothed/Subject4-190923-143517	4	0.000480048004800615	-2.0321	CRF_4	13.505	18.93098796875
1367	CRF	Cre_GluN2DKO/Timelocked_wholebody_smoothed/Subject4-190923-143517	4	0.000480048004800615	-3.2434	CRF_4	2.5557	18.93098796875
1368	CRF	Cre_GluN2DKO/Timelocked_wholebody_smoothed/Subject4-190923-143517	4	0.000480048004800615	-5.2026	CRF_4	1.7989	18.93098796875
1369	CRF	Cre_GluN2DKO/Timelocked_wholebody_smoothed/Subject4-190923-143517	4	0.000480048004800615	-0.1257	CRF_4	3.7103	18.93098796875
1370	CRF	Cre_GluN2DKO/Timelocked_wholebody_smoothed/Subject4-190923-143517	4	0.000480048004800615	1.2617	CRF_4	18.484	18.93098796875
1371	CRF	Cre_GluN2DKO/Timelocked_wholebody_smoothed/Subject4-190923-143517	4	0.000480048004800615	-3.8061	CRF_4	-1.2561	18.93098796875
1372	CRF	Cre_GluN2DKO/Timelocked_wholebody_smoothed/Subject4-190923-143517	4	0.000480048004800615	28.013	CRF_4	37.349	18.93098796875
1373	CRF	Cre_GluN2DKO/Timelocked_wholebody_smoothed/Subject4-190923-143517	4	0.000480048004800615	2.0421	CRF_4	34.027	18.93098796875
1374	CRF	Cre_GluN2DKO/Timelocked_wholebody_smoothed/Subject4-190923-143517	4	0.000480048004800615	-2.8998	CRF_4	12.442	18.93098796875
1375	CRF	Cre_GluN2DKO/Timelocked_wholebody_smoothed/Subject4-190923-143517	4	0.000480048004800615	-0.93536	CRF_4	4.0086	18.93098796875
1376	CRF	Cre_GluN2DKO/Timelocked_wholebody_smoothed/Subject4-190923-143517	4	0.000480048004800615	-1.7251	CRF_4	18.136	18.93098796875
1377	CRF	Cre_GluN2DKO/Timelocked_wholebody_smoothed/Subject4-190923-143517	4	0.000480048004800615	-5.9902	CRF_4	21.358	18.93098796875
1378	CRF	Cre_GluN2DKO/Timelocked_wholebody_smoothed/Subject4-190923-143517	4	0.000480048004800615	-2.985	CRF_4	4.8743	18.93098796875
1379	CRF	Cre_GluN2DKO/Timelocked_wholebody_smoothed/Subject4-190923-143517	4	0.000480048004800615	-5.9093	CRF_4	48.278	18.93098796875
1380	CRF	Cre_GluN2DKO/Timelocked_wholebody_smoothed/Subject4-190923-143517	4	0.000480048004800615	-7.1034	CRF_4	41.63	18.93098796875
1381	CRF	Cre_GluN2DKO/Timelocked_wholebody_smoothed/Subject4-190923-143517	4	0.000480048004800615	-0.16354	CRF_4	5.4419	18.93098796875
1382	CRF	Cre_GluN2DKO/Timelocked_wholebody_smoothed/Subject4-190923-143517	4	0.000480048004800615	0.23326	CRF_4	43.222	18.93098796875
1383	CRF	Cre_GluN2DKO/Timelocked_wholebody_smoothed/Subject4-190923-143517	4	0.000480048004800615	-1.5968	CRF_4	12.081	18.93098796875
1384	CRF	Cre_GluN2DKO/Timelocked_wholebody_smoothed/Subject4-190923-143517	4	0.000480048004800615	-7.2844	CRF_4	-5.0538	18.93098796875
1385	CRF	Cre_GluN2DKO/Timelocked_wholebody_smoothed/Subject4-190923-143517	4	0.000480048004800615	-2.0419	CRF_4	31.309	18.93098796875
1386	CRF	Cre_GluN2DKO/Timelocked_wholebody_smoothed/Subject4-190923-143517	4	0.000480048004800615	-1.4752	CRF_4	23.51	18.93098796875
1387	CRF	Cre_GluN2DKO/Timelocked_wholebody_smoothed/Subject4-190923-143517	4	0.000480048004800615	20.752	CRF_4	68.041	18.93098796875
1388	CRF	Cre_GluN2DKO/Timelocked_wholebody_smoothed/Subject5-190923-153614	5	0.000480048004800615	-4.0161	CRF_5	12.887	9.19371088983051
1389	CRF	Cre_GluN2DKO/Timelocked_wholebody_smoothed/Subject5-190923-153614	5	0.000480048004800615	-3.7832	CRF_5	-2.1161	9.19371088983051
1390	CRF	Cre_GluN2DKO/Timelocked_wholebody_smoothed/Subject5-190923-153614	5	0.000480048004800615	1.8935	CRF_5	4.0573	9.19371088983051
1391	CRF	Cre_GluN2DKO/Timelocked_wholebody_smoothed/Subject5-190923-153614	5	0.000480048004800615	-1.9566	CRF_5	7.4925	9.19371088983051
1392	CRF	Cre_GluN2DKO/Timelocked_wholebody_smoothed/Subject5-190923-153614	5	0.000480048004800615	4.8517	CRF_5	14.793	9.19371088983051
1393	CRF	Cre_GluN2DKO/Timelocked_wholebody_smoothed/Subject5-190923-153614	5	0.000480048004800615	-1.5421	CRF_5	12.204	9.19371088983051
1394	CRF	Cre_GluN2DKO/Timelocked_wholebody_smoothed/Subject5-190923-153614	5	0.000480048004800615	8.9397	CRF_5	11.397	9.19371088983051
1395	CRF	Cre_GluN2DKO/Timelocked_wholebody_smoothed/Subject5-190923-153614	5	0.000480048004800615	-2.6515	CRF_5	3.1409	9.19371088983051
1396	CRF	Cre_GluN2DKO/Timelocked_wholebody_smoothed/Subject5-190923-153614	5	0.000480048004800615	2.6671	CRF_5	4.7658	9.19371088983051
1397	CRF	Cre_GluN2DKO/Timelocked_wholebody_smoothed/Subject5-190923-153614	5	0.000480048004800615	-1.6164	CRF_5	0.3575	9.19371088983051
1398	CRF	Cre_GluN2DKO/Timelocked_wholebody_smoothed/Subject5-190923-153614	5	0.000480048004800615	-1.0921	CRF_5	3.401	9.19371088983051
1399	CRF	Cre_GluN2DKO/Timelocked_wholebody_smoothed/Subject5-190923-153614	5	0.000480048004800615	1.7257	CRF_5	4.656	9.19371088983051
1400	CRF	Cre_GluN2DKO/Timelocked_wholebody_smoothed/Subject5-190923-153614	5	0.000480048004800615	7.9645	CRF_5	50.886	9.19371088983051
1401	CRF	Cre_GluN2DKO/Timelocked_wholebody_smoothed/Subject5-190923-153614	5	0.000480048004800615	14.486	CRF_5	14.486	9.19371088983051
1402	CRF	Cre_GluN2DKO/Timelocked_wholebody_smoothed/Subject5-190923-153614	5	0.000480048004800615	-0.84546	CRF_5	2.9436	9.19371088983051
1403	CRF	Cre_GluN2DKO/Timelocked_wholebody_smoothed/Subject5-190923-153614	5	0.000480048004800615	0.18988	CRF_5	0.92709	9.19371088983051
1404	CRF	Cre_GluN2DKO/Timelocked_wholebody_smoothed/Subject5-190923-153614	5	0.000480048004800615	-0.47354	CRF_5	0.76759	9.19371088983051
1405	CRF	Cre_GluN2DKO/Timelocked_wholebody_smoothed/Subject5-190923-153614	5	0.000480048004800615	-3.849	CRF_5	10.488	9.19371088983051
1406	CRF	Cre_GluN2DKO/Timelocked_wholebody_smoothed/Subject5-190923-153614	5	0.000480048004800615	1.2338	CRF_5	1.2338	9.19371088983051
1407	CRF	Cre_GluN2DKO/Timelocked_wholebody_smoothed/Subject5-190923-153614	5	0.000480048004800615	0.50098	CRF_5	2.6386	9.19371088983051
1408	CRF	Cre_GluN2DKO/Timelocked_wholebody_smoothed/Subject5-190923-153614	5	0.000480048004800615	-0.23038	CRF_5	32.133	9.19371088983051
1409	CRF	Cre_GluN2DKO/Timelocked_wholebody_smoothed/Subject5-190923-153614	5	0.000480048004800615	-0.90792	CRF_5	16.462	9.19371088983051
1410	CRF	Cre_GluN2DKO/Timelocked_wholebody_smoothed/Subject5-190923-153614	5	0.000480048004800615	3.4004	CRF_5	26.819	9.19371088983051
1411	CRF	Cre_GluN2DKO/Timelocked_wholebody_smoothed/Subject5-190923-153614	5	0.000480048004800615	-4.5005	CRF_5	35.114	9.19371088983051
1412	CRF	Cre_GluN2DKO/Timelocked_wholebody_smoothed/Subject5-190923-153614	5	0.000480048004800615	1.075	CRF_5	11.289	9.19371088983051
1413	CRF	Cre_GluN2DKO/Timelocked_wholebody_smoothed/Subject5-190923-153614	5	0.000480048004800615	-2.5595	CRF_5	-0.045897	9.19371088983051
1414	CRF	Cre_GluN2DKO/Timelocked_wholebody_smoothed/Subject5-190923-153614	5	0.000480048004800615	-1.522	CRF_5	9.7493	9.19371088983051
1415	CRF	Cre_GluN2DKO/Timelocked_wholebody_smoothed/Subject5-190923-153614	5	0.000480048004800615	4.5119	CRF_5	10.763	9.19371088983051
1416	CRF	Cre_GluN2DKO/Timelocked_wholebody_smoothed/Subject5-190923-153614	5	0.000480048004800615	-1.7001	CRF_5	0.98172	9.19371088983051
1417	CRF	Cre_GluN2DKO/Timelocked_wholebody_smoothed/Subject5-190923-153614	5	0.000480048004800615	-0.2585	CRF_5	0.1797	9.19371088983051
1418	CRF	Cre_GluN2DKO/Timelocked_wholebody_smoothed/Subject5-190923-153614	5	0.000480048004800615	-0.54298	CRF_5	-0.15149	9.19371088983051
1419	CRF	Cre_GluN2DKO/Timelocked_wholebody_smoothed/Subject5-190923-153614	5	0.000480048004800615	-1.3508	CRF_5	5.5484	9.19371088983051
1420	CRF	Cre_GluN2DKO/Timelocked_wholebody_smoothed/Subject5-190923-153614	5	0.000480048004800615	1.911	CRF_5	16.955	9.19371088983051
1421	CRF	Cre_GluN2DKO/Timelocked_wholebody_smoothed/Subject5-190923-153614	5	0.000480048004800615	-0.85742	CRF_5	0.025692	9.19371088983051
1422	CRF	Cre_GluN2DKO/Timelocked_wholebody_smoothed/Subject5-190923-153614	5	0.000480048004800615	0.19116	CRF_5	1.5176	9.19371088983051
1423	CRF	Cre_GluN2DKO/Timelocked_wholebody_smoothed/Subject5-190923-153614	5	0.000480048004800615	-2.9072	CRF_5	7.2548	9.19371088983051
1424	CRF	Cre_GluN2DKO/Timelocked_wholebody_smoothed/Subject5-190923-153614	5	0.000480048004800615	5.5564	CRF_5	53.935	9.19371088983051
1425	CRF	Cre_GluN2DKO/Timelocked_wholebody_smoothed/Subject5-190923-153614	5	0.000480048004800615	0.55567	CRF_5	4.6267	9.19371088983051
1426	CRF	Cre_GluN2DKO/Timelocked_wholebody_smoothed/Subject5-190923-153614	5	0.000480048004800615	6.7826	CRF_5	9.2247	9.19371088983051
1427	CRF	Cre_GluN2DKO/Timelocked_wholebody_smoothed/Subject5-190923-153614	5	0.000480048004800615	-4.376	CRF_5	-2.7474	9.19371088983051
1428	CRF	Cre_GluN2DKO/Timelocked_wholebody_smoothed/Subject5-190923-153614	5	0.000480048004800615	-11.054	CRF_5	1.8838	9.19371088983051
1429	CRF	Cre_GluN2DKO/Timelocked_wholebody_smoothed/Subject5-190923-153614	5	0.000480048004800615	-1.1471	CRF_5	-1.1471	9.19371088983051
1430	CRF	Cre_GluN2DKO/Timelocked_wholebody_smoothed/Subject5-190923-153614	5	0.000480048004800615	-1.0829	CRF_5	9.4789	9.19371088983051
1431	CRF	Cre_GluN2DKO/Timelocked_wholebody_smoothed/Subject5-190923-153614	5	0.000480048004800615	0.81545	CRF_5	4.1736	9.19371088983051
1432	CRF	Cre_GluN2DKO/Timelocked_wholebody_smoothed/Subject5-190923-153614	5	0.000480048004800615	0.74574	CRF_5	3.7317	9.19371088983051
1433	CRF	Cre_GluN2DKO/Timelocked_wholebody_smoothed/Subject5-190923-153614	5	0.000480048004800615	2.1857	CRF_5	8.8622	9.19371088983051
1434	CRF	Cre_GluN2DKO/Timelocked_wholebody_smoothed/Subject5-190923-153614	5	0.000480048004800615	-3.8758	CRF_5	11.733	9.19371088983051
1435	CRF	Cre_GluN2DKO/Timelocked_wholebody_smoothed/Subject5-190923-153614	5	0.000480048004800615	18.784	CRF_5	18.784	9.19371088983051
1436	CRF	Cre_GluN2DKO/Timelocked_wholebody_smoothed/Subject5-190923-153614	5	0.000480048004800615	-1.4562	CRF_5	0.46248	9.19371088983051
1437	CRF	Cre_GluN2DKO/Timelocked_wholebody_smoothed/Subject5-190923-153614	5	0.000480048004800615	-2.8828	CRF_5	6.8139	9.19371088983051
1438	CRF	Cre_GluN2DKO/Timelocked_wholebody_smoothed/Subject5-190923-153614	5	0.000480048004800615	3.2482	CRF_5	9.7983	9.19371088983051
1439	CRF	Cre_GluN2DKO/Timelocked_wholebody_smoothed/Subject5-190923-153614	5	0.000480048004800615	0.55892	CRF_5	7.6688	9.19371088983051
1440	CRF	Cre_GluN2DKO/Timelocked_wholebody_smoothed/Subject5-190923-153614	5	0.000480048004800615	-1.5636	CRF_5	21.952	9.19371088983051
1441	CRF	Cre_GluN2DKO/Timelocked_wholebody_smoothed/Subject5-190923-153614	5	0.000480048004800615	-1.1184	CRF_5	-0.13311	9.19371088983051
1442	CRF	Cre_GluN2DKO/Timelocked_wholebody_smoothed/Subject5-190923-153614	5	0.000480048004800615	0.44324	CRF_5	2.5348	9.19371088983051
1443	CRF	Cre_GluN2DKO/Timelocked_wholebody_smoothed/Subject5-190923-153614	5	0.000480048004800615	-3.0616	CRF_5	-1.9228	9.19371088983051
1444	CRF	Cre_GluN2DKO/Timelocked_wholebody_smoothed/Subject5-190923-153614	5	0.000480048004800615	-3.9008	CRF_5	-0.2078	9.19371088983051
1445	CRF	Cre_GluN2DKO/Timelocked_wholebody_smoothed/Subject5-190923-153614	5	0.000480048004800615	-3.896	CRF_5	2.7429	9.19371088983051
1446	CRF	Cre_GluN2DKO/Timelocked_wholebody_smoothed/Subject5-190923-153614	5	0.000480048004800615	1.3457	CRF_5	3.63	9.19371088983051
1447	CRF	Cre_GluN2DKO/Timelocked_wholebody_smoothed/Subject5-190923-153614	5	0.000480048004800615	1.3713	CRF_5	13.187	9.19371088983051
1448	CRF	Cre_GluN2DKO/Timelocked_wholebody_smoothed/Subject5-190923-153614	5	0.000480048004800615	-2.1405	CRF_5	-0.17004	9.19371088983051
1449	CRF	Cre_GluN2DKO/Timelocked_wholebody_smoothed/Subject5-190923-153614	5	0.000480048004800615	2.0347	CRF_5	4.0366	9.19371088983051
1450	CRF	Cre_GluN2DKO/Timelocked_wholebody_smoothed/Subject5-190923-153614	5	0.000480048004800615	0.49892	CRF_5	0.49892	9.19371088983051
1451	CRF	Cre_GluN2DKO/Timelocked_wholebody_smoothed/Subject5-190923-153614	5	0.000480048004800615	-4.042	CRF_5	27.245	9.19371088983051
1452	CRF	Cre_GluN2DKO/Timelocked_wholebody_smoothed/Subject5-190923-153614	5	0.000480048004800615	-6.0302	CRF_5	-2.5754	9.19371088983051
1453	CRF	Cre_GluN2DKO/Timelocked_wholebody_smoothed/Subject5-190923-153614	5	0.000480048004800615	-0.42392	CRF_5	9.7527	9.19371088983051
1454	CRF	Cre_GluN2DKO/Timelocked_wholebody_smoothed/Subject5-190923-153614	5	0.000480048004800615	-1.2914	CRF_5	5.017	9.19371088983051
1455	CRF	Cre_GluN2DKO/Timelocked_wholebody_smoothed/Subject5-190923-153614	5	0.000480048004800615	0.78285	CRF_5	0.95855	9.19371088983051
1456	CRF	Cre_GluN2DKO/Timelocked_wholebody_smoothed/Subject5-190923-153614	5	0.000480048004800615	-4.9243	CRF_5	6.8156	9.19371088983051
1457	CRF	Cre_GluN2DKO/Timelocked_wholebody_smoothed/Subject5-190923-153614	5	0.000480048004800615	-0.39619	CRF_5	12.742	9.19371088983051
1458	CRF	Cre_GluN2DKO/Timelocked_wholebody_smoothed/Subject5-190923-153614	5	0.000480048004800615	-2.6674	CRF_5	-1.2449	9.19371088983051
1459	CRF	Cre_GluN2DKO/Timelocked_wholebody_smoothed/Subject5-190923-153614	5	0.000480048004800615	0.85864	CRF_5	17.354	9.19371088983051
1460	CRF	Cre_GluN2DKO/Timelocked_wholebody_smoothed/Subject5-190923-153614	5	0.000480048004800615	-3.4433	CRF_5	2.3487	9.19371088983051
1461	CRF	Cre_GluN2DKO/Timelocked_wholebody_smoothed/Subject5-190923-153614	5	0.000480048004800615	4.3778	CRF_5	21.855	9.19371088983051
1462	CRF	Cre_GluN2DKO/Timelocked_wholebody_smoothed/Subject5-190923-153614	5	0.000480048004800615	-0.90065	CRF_5	4.7321	9.19371088983051
1463	CRF	Cre_GluN2DKO/Timelocked_wholebody_smoothed/Subject5-190923-153614	5	0.000480048004800615	12.105	CRF_5	19.115	9.19371088983051
1464	CRF	Cre_GluN2DKO/Timelocked_wholebody_smoothed/Subject5-190923-153614	5	0.000480048004800615	-1.1971	CRF_5	16.795	9.19371088983051
1465	CRF	Cre_GluN2DKO/Timelocked_wholebody_smoothed/Subject5-190923-153614	5	0.000480048004800615	-1.6337	CRF_5	5.9752	9.19371088983051
1466	CRF	Cre_GluN2DKO/Timelocked_wholebody_smoothed/Subject5-190923-153614	5	0.000480048004800615	-3.8177	CRF_5	-3.8177	9.19371088983051
1467	CRF	Cre_GluN2DKO/Timelocked_wholebody_smoothed/Subject5-190923-153614	5	0.000480048004800615	-17.095	CRF_5	4.5952	9.19371088983051
1468	CRF	Cre_GluN2DKO/Timelocked_wholebody_smoothed/Subject5-190923-153614	5	0.000480048004800615	-0.59054	CRF_5	-0.2924	9.19371088983051
1469	CRF	Cre_GluN2DKO/Timelocked_wholebody_smoothed/Subject5-190923-153614	5	0.000480048004800615	17.862	CRF_5	24.723	9.19371088983051
1470	CRF	Cre_GluN2DKO/Timelocked_wholebody_smoothed/Subject5-190923-153614	5	0.000480048004800615	-2.115	CRF_5	1.0383	9.19371088983051
1471	CRF	Cre_GluN2DKO/Timelocked_wholebody_smoothed/Subject5-190923-153614	5	0.000480048004800615	3.6106	CRF_5	29.91	9.19371088983051
1472	CRF	Cre_GluN2DKO/Timelocked_wholebody_smoothed/Subject5-190923-153614	5	0.000480048004800615	-4.5187	CRF_5	22.232	9.19371088983051
1473	CRF	Cre_GluN2DKO/Timelocked_wholebody_smoothed/Subject5-190923-153614	5	0.000480048004800615	2.1958	CRF_5	3.1508	9.19371088983051
1474	CRF	Cre_GluN2DKO/Timelocked_wholebody_smoothed/Subject5-190923-153614	5	0.000480048004800615	9.9542	CRF_5	9.9542	9.19371088983051
1475	CRF	Cre_GluN2DKO/Timelocked_wholebody_smoothed/Subject5-190923-153614	5	0.000480048004800615	-3.9816	CRF_5	-2.3186	9.19371088983051
1476	CRF	Cre_GluN2DKO/Timelocked_wholebody_smoothed/Subject5-190923-153614	5	0.000480048004800615	24.218	CRF_5	33.079	9.19371088983051
1477	CRF	Cre_GluN2DKO/Timelocked_wholebody_smoothed/Subject5-190923-153614	5	0.000480048004800615	-3.3906	CRF_5	-0.80166	9.19371088983051
1478	CRF	Cre_GluN2DKO/Timelocked_wholebody_smoothed/Subject5-190923-153614	5	0.000480048004800615	0.95141	CRF_5	7.4228	9.19371088983051
1479	CRF	Cre_GluN2DKO/Timelocked_wholebody_smoothed/Subject5-190923-153614	5	0.000480048004800615	6.8808	CRF_5	6.8808	9.19371088983051
1480	CRF	Cre_GluN2DKO/Timelocked_wholebody_smoothed/Subject5-190923-153614	5	0.000480048004800615	-6.7544	CRF_5	1.2776	9.19371088983051
1481	CRF	Cre_GluN2DKO/Timelocked_wholebody_smoothed/Subject5-190923-153614	5	0.000480048004800615	0.073653	CRF_5	3.2784	9.19371088983051
1482	CRF	Cre_GluN2DKO/Timelocked_wholebody_smoothed/Subject5-190923-153614	5	0.000480048004800615	2.2007	CRF_5	17.522	9.19371088983051
1483	CRF	Cre_GluN2DKO/Timelocked_wholebody_smoothed/Subject5-190923-153614	5	0.000480048004800615	-1.4801	CRF_5	-0.49079	9.19371088983051
1484	CRF	Cre_GluN2DKO/Timelocked_wholebody_smoothed/Subject5-190923-153614	5	0.000480048004800615	-2.8825	CRF_5	19.037	9.19371088983051
1485	CRF	Cre_GluN2DKO/Timelocked_wholebody_smoothed/Subject5-190923-153614	5	0.000480048004800615	-1.5361	CRF_5	0.34894	9.19371088983051
1486	CRF	Cre_GluN2DKO/Timelocked_wholebody_smoothed/Subject5-190923-153614	5	0.000480048004800615	-2.0875	CRF_5	0.92069	9.19371088983051
1487	CRF	Cre_GluN2DKO/Timelocked_wholebody_smoothed/Subject5-190923-153614	5	0.000480048004800615	-2.4711	CRF_5	16.23	9.19371088983051
1488	CRF	Cre_GluN2DKO/Timelocked_wholebody_smoothed/Subject5-190923-153614	5	0.000480048004800615	-5.9298	CRF_5	-3.5583	9.19371088983051
1489	CRF	Cre_GluN2DKO/Timelocked_wholebody_smoothed/Subject5-190923-153614	5	0.000480048004800615	-2.2721	CRF_5	1.9036	9.19371088983051
1490	CRF	Cre_GluN2DKO/Timelocked_wholebody_smoothed/Subject5-190923-153614	5	0.000480048004800615	-0.32374	CRF_5	4.2645	9.19371088983051
1491	CRF	Cre_GluN2DKO/Timelocked_wholebody_smoothed/Subject5-190923-153614	5	0.000480048004800615	1.0086	CRF_5	1.9557	9.19371088983051
1492	CRF	Cre_GluN2DKO/Timelocked_wholebody_smoothed/Subject5-190923-153614	5	0.000480048004800615	6.7035	CRF_5	22.618	9.19371088983051
1493	CRF	Cre_GluN2DKO/Timelocked_wholebody_smoothed/Subject5-190923-153614	5	0.000480048004800615	1.8535	CRF_5	18.692	9.19371088983051
1494	CRF	Cre_GluN2DKO/Timelocked_wholebody_smoothed/Subject5-190923-153614	5	0.000480048004800615	-1.9178	CRF_5	-1.744	9.19371088983051
1495	CRF	Cre_GluN2DKO/Timelocked_wholebody_smoothed/Subject5-190923-153614	5	0.000480048004800615	-1.9587	CRF_5	44.753	9.19371088983051
1496	CRF	Cre_GluN2DKO/Timelocked_wholebody_smoothed/Subject5-190923-153614	5	0.000480048004800615	-2.8144	CRF_5	6.198	9.19371088983051
1497	CRF	Cre_GluN2DKO/Timelocked_wholebody_smoothed/Subject5-190923-153614	5	0.000480048004800615	-3.1244	CRF_5	-2.5098	9.19371088983051
1498	CRF	Cre_GluN2DKO/Timelocked_wholebody_smoothed/Subject5-190923-153614	5	0.000480048004800615	-2.1345	CRF_5	22.803	9.19371088983051
1499	CRF	Cre_GluN2DKO/Timelocked_wholebody_smoothed/Subject5-190923-153614	5	0.000480048004800615	-3.6847	CRF_5	-3.6847	9.19371088983051
1500	CRF	Cre_GluN2DKO/Timelocked_wholebody_smoothed/Subject5-190923-153614	5	0.000480048004800615	7.9261	CRF_5	40.672	9.19371088983051
1501	CRF	Cre_GluN2DKO/Timelocked_wholebody_smoothed/Subject5-190923-153614	5	0.000480048004800615	1.7884	CRF_5	1.9165	9.19371088983051
1502	CRF	Cre_GluN2DKO/Timelocked_wholebody_smoothed/Subject5-190923-153614	5	0.000480048004800615	-1.1844	CRF_5	13.569	9.19371088983051
1503	CRF	Cre_GluN2DKO/Timelocked_wholebody_smoothed/Subject5-190923-153614	5	0.000480048004800615	3.3378	CRF_5	13.35	9.19371088983051
1504	CRF	Cre_GluN2DKO/Timelocked_wholebody_smoothed/Subject5-190923-153614	5	0.000480048004800615	-4.9715	CRF_5	-3.4562	9.19371088983051
1505	CRF	Cre_GluN2DKO/Timelocked_wholebody_smoothed/Subject5-190923-153614	5	0.000480048004800615	-4.3539	CRF_5	36.918	9.19371088983051
1506	CRF	Cre_GluN2DKO/Timelocked_wholebody_smoothed/Subject6-190924-104044	6	0.000480048004800615	-5.4841	CRF_6	30.953	19.5853028292683
1507	CRF	Cre_GluN2DKO/Timelocked_wholebody_smoothed/Subject6-190924-104044	6	0.000480048004800615	-1.3609	CRF_6	32.104	19.5853028292683
1508	CRF	Cre_GluN2DKO/Timelocked_wholebody_smoothed/Subject6-190924-104044	6	0.000480048004800615	0.9435	CRF_6	6.7976	19.5853028292683
1509	CRF	Cre_GluN2DKO/Timelocked_wholebody_smoothed/Subject6-190924-104044	6	0.000480048004800615	-1.1442	CRF_6	8.2097	19.5853028292683
1510	CRF	Cre_GluN2DKO/Timelocked_wholebody_smoothed/Subject6-190924-104044	6	0.000480048004800615	-2.4224	CRF_6	-1.5526	19.5853028292683
1511	CRF	Cre_GluN2DKO/Timelocked_wholebody_smoothed/Subject6-190924-104044	6	0.000480048004800615	-2.1864	CRF_6	28.071	19.5853028292683
1512	CRF	Cre_GluN2DKO/Timelocked_wholebody_smoothed/Subject6-190924-104044	6	0.000480048004800615	-10.068	CRF_6	-9.5101	19.5853028292683
1513	CRF	Cre_GluN2DKO/Timelocked_wholebody_smoothed/Subject6-190924-104044	6	0.000480048004800615	-2.6743	CRF_6	-2.6743	19.5853028292683
1514	CRF	Cre_GluN2DKO/Timelocked_wholebody_smoothed/Subject6-190924-104044	6	0.000480048004800615	65.089	CRF_6	65.089	19.5853028292683
1515	CRF	Cre_GluN2DKO/Timelocked_wholebody_smoothed/Subject6-190924-104044	6	0.000480048004800615	-2.4619	CRF_6	49.06	19.5853028292683
1516	CRF	Cre_GluN2DKO/Timelocked_wholebody_smoothed/Subject6-190924-104044	6	0.000480048004800615	3.1437	CRF_6	5.5875	19.5853028292683
1517	CRF	Cre_GluN2DKO/Timelocked_wholebody_smoothed/Subject6-190924-104044	6	0.000480048004800615	-4.3378	CRF_6	2.1322	19.5853028292683
1518	CRF	Cre_GluN2DKO/Timelocked_wholebody_smoothed/Subject6-190924-104044	6	0.000480048004800615	-1.0254	CRF_6	24.024	19.5853028292683
1519	CRF	Cre_GluN2DKO/Timelocked_wholebody_smoothed/Subject6-190924-104044	6	0.000480048004800615	-1.2745	CRF_6	-0.9987	19.5853028292683
1520	CRF	Cre_GluN2DKO/Timelocked_wholebody_smoothed/Subject6-190924-104044	6	0.000480048004800615	-8.1773	CRF_6	29.945	19.5853028292683
1521	CRF	Cre_GluN2DKO/Timelocked_wholebody_smoothed/Subject6-190924-104044	6	0.000480048004800615	4.6598	CRF_6	8.6691	19.5853028292683
1522	CRF	Cre_GluN2DKO/Timelocked_wholebody_smoothed/Subject6-190924-104044	6	0.000480048004800615	3.2126	CRF_6	23.135	19.5853028292683
1523	CRF	Cre_GluN2DKO/Timelocked_wholebody_smoothed/Subject6-190924-104044	6	0.000480048004800615	5.3644	CRF_6	9.1612	19.5853028292683
1524	CRF	Cre_GluN2DKO/Timelocked_wholebody_smoothed/Subject6-190924-104044	6	0.000480048004800615	1.3388	CRF_6	1.3388	19.5853028292683
1525	CRF	Cre_GluN2DKO/Timelocked_wholebody_smoothed/Subject6-190924-104044	6	0.000480048004800615	-3.6256	CRF_6	10.22	19.5853028292683
1526	CRF	Cre_GluN2DKO/Timelocked_wholebody_smoothed/Subject6-190924-104044	6	0.000480048004800615	0.18077	CRF_6	32.161	19.5853028292683
1527	CRF	Cre_GluN2DKO/Timelocked_wholebody_smoothed/Subject6-190924-104044	6	0.000480048004800615	-1.5834	CRF_6	1.9011	19.5853028292683
1528	CRF	Cre_GluN2DKO/Timelocked_wholebody_smoothed/Subject6-190924-104044	6	0.000480048004800615	-2.2477	CRF_6	1.621	19.5853028292683
1529	CRF	Cre_GluN2DKO/Timelocked_wholebody_smoothed/Subject6-190924-104044	6	0.000480048004800615	12.101	CRF_6	12.902	19.5853028292683
1530	CRF	Cre_GluN2DKO/Timelocked_wholebody_smoothed/Subject6-190924-104044	6	0.000480048004800615	11.57	CRF_6	26.844	19.5853028292683
1531	CRF	Cre_GluN2DKO/Timelocked_wholebody_smoothed/Subject6-190924-104044	6	0.000480048004800615	0.34607	CRF_6	3.3832	19.5853028292683
1532	CRF	Cre_GluN2DKO/Timelocked_wholebody_smoothed/Subject6-190924-104044	6	0.000480048004800615	-3.1771	CRF_6	25.334	19.5853028292683
1533	CRF	Cre_GluN2DKO/Timelocked_wholebody_smoothed/Subject6-190924-104044	6	0.000480048004800615	-4.5026	CRF_6	-3.8334	19.5853028292683
1534	CRF	Cre_GluN2DKO/Timelocked_wholebody_smoothed/Subject6-190924-104044	6	0.000480048004800615	-0.4538	CRF_6	20.809	19.5853028292683
1535	CRF	Cre_GluN2DKO/Timelocked_wholebody_smoothed/Subject6-190924-104044	6	0.000480048004800615	13.224	CRF_6	13.224	19.5853028292683
1536	CRF	Cre_GluN2DKO/Timelocked_wholebody_smoothed/Subject6-190924-104044	6	0.000480048004800615	-5.1661	CRF_6	-5.1661	19.5853028292683
1537	CRF	Cre_GluN2DKO/Timelocked_wholebody_smoothed/Subject6-190924-104044	6	0.000480048004800615	-3.9669	CRF_6	8.463	19.5853028292683
1538	CRF	Cre_GluN2DKO/Timelocked_wholebody_smoothed/Subject6-190924-104044	6	0.000480048004800615	-9.7037	CRF_6	-0.90778	19.5853028292683
1539	CRF	Cre_GluN2DKO/Timelocked_wholebody_smoothed/Subject6-190924-104044	6	0.000480048004800615	-0.15983	CRF_6	3.8013	19.5853028292683
1540	CRF	Cre_GluN2DKO/Timelocked_wholebody_smoothed/Subject6-190924-104044	6	0.000480048004800615	-0.99238	CRF_6	-0.020558	19.5853028292683
1541	CRF	Cre_GluN2DKO/Timelocked_wholebody_smoothed/Subject6-190924-104044	6	0.000480048004800615	14.779	CRF_6	70.212	19.5853028292683
1542	CRF	Cre_GluN2DKO/Timelocked_wholebody_smoothed/Subject6-190924-104044	6	0.000480048004800615	-3.0206	CRF_6	6.2373	19.5853028292683
1543	CRF	Cre_GluN2DKO/Timelocked_wholebody_smoothed/Subject6-190924-104044	6	0.000480048004800615	-1.8552	CRF_6	67.103	19.5853028292683
1544	CRF	Cre_GluN2DKO/Timelocked_wholebody_smoothed/Subject6-190924-104044	6	0.000480048004800615	-0.7794	CRF_6	26.825	19.5853028292683
1545	CRF	Cre_GluN2DKO/Timelocked_wholebody_smoothed/Subject6-190924-104044	6	0.000480048004800615	-5.2739	CRF_6	68.399	19.5853028292683
1546	CRF	Cre_GluN2DKO/Timelocked_wholebody_smoothed/Subject6-190924-104044	6	0.000480048004800615	-3.8269	CRF_6	4.8379	19.5853028292683
1547	CRF	Cre_GluN2DKO/Timelocked_wholebody_smoothed/Subject6-190924-104044	6	0.000480048004800615	3.7534	CRF_6	23.074	19.5853028292683
1548	CRF	Cre_GluN2DKO/Timelocked_wholebody_smoothed/Subject6-190924-104044	6	0.000480048004800615	-5.2881	CRF_6	-2.4322	19.5853028292683
1549	CRF	Cre_GluN2DKO/Timelocked_wholebody_smoothed/Subject6-190924-104044	6	0.000480048004800615	0.63496	CRF_6	66.824	19.5853028292683
1550	CRF	Cre_GluN2DKO/Timelocked_wholebody_smoothed/Subject6-190924-104044	6	0.000480048004800615	-7.7227	CRF_6	383.57	19.5853028292683
1551	CRF	Cre_GluN2DKO/Timelocked_wholebody_smoothed/Subject6-190924-104044	6	0.000480048004800615	2.2854	CRF_6	2.2854	19.5853028292683
1552	CRF	Cre_GluN2DKO/Timelocked_wholebody_smoothed/Subject6-190924-104044	6	0.000480048004800615	-4.404	CRF_6	-4.404	19.5853028292683
1553	CRF	Cre_GluN2DKO/Timelocked_wholebody_smoothed/Subject6-190924-104044	6	0.000480048004800615	-4.8028	CRF_6	7.9933	19.5853028292683
1554	CRF	Cre_GluN2DKO/Timelocked_wholebody_smoothed/Subject6-190924-104044	6	0.000480048004800615	-1.6102	CRF_6	70.956	19.5853028292683
1555	CRF	Cre_GluN2DKO/Timelocked_wholebody_smoothed/Subject6-190924-104044	6	0.000480048004800615	-0.79516	CRF_6	2.277	19.5853028292683
1556	CRF	Cre_GluN2DKO/Timelocked_wholebody_smoothed/Subject6-190924-104044	6	0.000480048004800615	2.2564	CRF_6	5.0378	19.5853028292683
1557	CRF	Cre_GluN2DKO/Timelocked_wholebody_smoothed/Subject6-190924-104044	6	0.000480048004800615	-2.4148	CRF_6	-2.1891	19.5853028292683
1558	CRF	Cre_GluN2DKO/Timelocked_wholebody_smoothed/Subject6-190924-104044	6	0.000480048004800615	-3.7719	CRF_6	-3.6669	19.5853028292683
1559	CRF	Cre_GluN2DKO/Timelocked_wholebody_smoothed/Subject6-190924-104044	6	0.000480048004800615	-0.41459	CRF_6	12.236	19.5853028292683
1560	CRF	Cre_GluN2DKO/Timelocked_wholebody_smoothed/Subject6-190924-104044	6	0.000480048004800615	-7.6367	CRF_6	-5.6967	19.5853028292683
1561	CRF	Cre_GluN2DKO/Timelocked_wholebody_smoothed/Subject6-190924-104044	6	0.000480048004800615	-1.6758	CRF_6	5.6003	19.5853028292683
1562	CRF	Cre_GluN2DKO/Timelocked_wholebody_smoothed/Subject6-190924-104044	6	0.000480048004800615	-8.01	CRF_6	-6.9978	19.5853028292683
1563	CRF	Cre_GluN2DKO/Timelocked_wholebody_smoothed/Subject6-190924-104044	6	0.000480048004800615	-6.9416	CRF_6	51.243	19.5853028292683
1564	CRF	Cre_GluN2DKO/Timelocked_wholebody_smoothed/Subject6-190924-104044	6	0.000480048004800615	-3.0236	CRF_6	-2.3081	19.5853028292683
1565	CRF	Cre_GluN2DKO/Timelocked_wholebody_smoothed/Subject6-190924-104044	6	0.000480048004800615	-2.2288	CRF_6	-0.49166	19.5853028292683
1566	CRF	Cre_GluN2DKO/Timelocked_wholebody_smoothed/Subject6-190924-104044	6	0.000480048004800615	-1.2623	CRF_6	4.8532	19.5853028292683
1567	CRF	Cre_GluN2DKO/Timelocked_wholebody_smoothed/Subject6-190924-104044	6	0.000480048004800615	-2.4517	CRF_6	2.5281	19.5853028292683
1568	CRF	Cre_GluN2DKO/Timelocked_wholebody_smoothed/Subject6-190924-104044	6	0.000480048004800615	3.6779	CRF_6	3.6779	19.5853028292683
1569	CRF	Cre_GluN2DKO/Timelocked_wholebody_smoothed/Subject6-190924-104044	6	0.000480048004800615	-4.136	CRF_6	28.143	19.5853028292683
1570	CRF	Cre_GluN2DKO/Timelocked_wholebody_smoothed/Subject6-190924-104044	6	0.000480048004800615	-4.6979	CRF_6	-4.2354	19.5853028292683
1571	CRF	Cre_GluN2DKO/Timelocked_wholebody_smoothed/Subject6-190924-104044	6	0.000480048004800615	3.0773	CRF_6	4.1312	19.5853028292683
1572	CRF	Cre_GluN2DKO/Timelocked_wholebody_smoothed/Subject6-190924-104044	6	0.000480048004800615	-5.1073	CRF_6	-1.2592	19.5853028292683
1573	CRF	Cre_GluN2DKO/Timelocked_wholebody_smoothed/Subject6-190924-104044	6	0.000480048004800615	11.327	CRF_6	52.595	19.5853028292683
1574	CRF	Cre_GluN2DKO/Timelocked_wholebody_smoothed/Subject6-190924-104044	6	0.000480048004800615	-4.3182	CRF_6	70.021	19.5853028292683
1575	CRF	Cre_GluN2DKO/Timelocked_wholebody_smoothed/Subject6-190924-104044	6	0.000480048004800615	-3.4672	CRF_6	-3.4672	19.5853028292683
1576	CRF	Cre_GluN2DKO/Timelocked_wholebody_smoothed/Subject6-190924-104044	6	0.000480048004800615	-3.7014	CRF_6	-1.275	19.5853028292683
1577	CRF	Cre_GluN2DKO/Timelocked_wholebody_smoothed/Subject6-190924-104044	6	0.000480048004800615	-3.9667	CRF_6	-3.1995	19.5853028292683
1578	CRF	Cre_GluN2DKO/Timelocked_wholebody_smoothed/Subject6-190924-104044	6	0.000480048004800615	-1.9235	CRF_6	-0.19714	19.5853028292683
1579	CRF	Cre_GluN2DKO/Timelocked_wholebody_smoothed/Subject6-190924-104044	6	0.000480048004800615	-1.5927	CRF_6	13.12	19.5853028292683
1580	CRF	Cre_GluN2DKO/Timelocked_wholebody_smoothed/Subject6-190924-104044	6	0.000480048004800615	-2.4068	CRF_6	3.3094	19.5853028292683
1581	CRF	Cre_GluN2DKO/Timelocked_wholebody_smoothed/Subject6-190924-104044	6	0.000480048004800615	2.0142	CRF_6	37.097	19.5853028292683
1582	CRF	Cre_GluN2DKO/Timelocked_wholebody_smoothed/Subject6-190924-104044	6	0.000480048004800615	-2.6838	CRF_6	0.14287	19.5853028292683
1583	CRF	Cre_GluN2DKO/Timelocked_wholebody_smoothed/Subject6-190924-104044	6	0.000480048004800615	-4.437	CRF_6	53.806	19.5853028292683
1584	CRF	Cre_GluN2DKO/Timelocked_wholebody_smoothed/Subject6-190924-104044	6	0.000480048004800615	-3.3406	CRF_6	6.131	19.5853028292683
1585	CRF	Cre_GluN2DKO/Timelocked_wholebody_smoothed/Subject6-190924-104044	6	0.000480048004800615	-3.5621	CRF_6	-3.5621	19.5853028292683
1586	CRF	Cre_GluN2DKO/Timelocked_wholebody_smoothed/Subject6-190924-104044	6	0.000480048004800615	-0.23776	CRF_6	4.744	19.5853028292683
1587	CRF	Cre_GluN2DKO/Timelocked_wholebody_smoothed/Subject6-190924-104044	6	0.000480048004800615	-0.99747	CRF_6	32.089	19.5853028292683
1588	CRF	Cre_GluN2DKO/Timelocked_wholebody_smoothed/Subject7-190924-113758	7	0.000480048004800615	5.6215	CRF_7	33.883	40.660155
1589	CRF	Cre_GluN2DKO/Timelocked_wholebody_smoothed/Subject7-190924-113758	7	0.000480048004800615	164.28	CRF_7	174.29	40.660155
1590	CRF	Cre_GluN2DKO/Timelocked_wholebody_smoothed/Subject7-190924-113758	7	0.000480048004800615	124.23	CRF_7	250.36	40.660155
1591	CRF	Cre_GluN2DKO/Timelocked_wholebody_smoothed/Subject7-190924-113758	7	0.000480048004800615	0.54004	CRF_7	35.742	40.660155
1592	CRF	Cre_GluN2DKO/Timelocked_wholebody_smoothed/Subject7-190924-113758	7	0.000480048004800615	-2.5311	CRF_7	17.64	40.660155
1593	CRF	Cre_GluN2DKO/Timelocked_wholebody_smoothed/Subject7-190924-113758	7	0.000480048004800615	12.652	CRF_7	19.901	40.660155
1594	CRF	Cre_GluN2DKO/Timelocked_wholebody_smoothed/Subject7-190924-113758	7	0.000480048004800615	-1.5311	CRF_7	1.1855	40.660155
1595	CRF	Cre_GluN2DKO/Timelocked_wholebody_smoothed/Subject7-190924-113758	7	0.000480048004800615	-2.5238	CRF_7	1.4902	40.660155
1596	CRF	Cre_GluN2DKO/Timelocked_wholebody_smoothed/Subject7-190924-113758	7	0.000480048004800615	-2.7675	CRF_7	11.869	40.660155
1597	CRF	Cre_GluN2DKO/Timelocked_wholebody_smoothed/Subject7-190924-113758	7	0.000480048004800615	29.233	CRF_7	102.6	40.660155
1598	CRF	Cre_GluN2DKO/Timelocked_wholebody_smoothed/Subject7-190924-113758	7	0.000480048004800615	-0.46014	CRF_7	32.38	40.660155
1599	CRF	Cre_GluN2DKO/Timelocked_wholebody_smoothed/Subject7-190924-113758	7	0.000480048004800615	4.3653	CRF_7	32.213	40.660155
1600	CRF	Cre_GluN2DKO/Timelocked_wholebody_smoothed/Subject7-190924-113758	7	0.000480048004800615	-16.233	CRF_7	19.757	40.660155
1601	CRF	Cre_GluN2DKO/Timelocked_wholebody_smoothed/Subject7-190924-113758	7	0.000480048004800615	9.3915	CRF_7	58.061	40.660155
1602	CRF	Cre_GluN2DKO/Timelocked_wholebody_smoothed/Subject7-190924-113758	7	0.000480048004800615	-1.6689	CRF_7	179.66	40.660155
1603	CRF	Cre_GluN2DKO/Timelocked_wholebody_smoothed/Subject7-190924-113758	7	0.000480048004800615	0.30201	CRF_7	39.964	40.660155
1604	CRF	Cre_GluN2DKO/Timelocked_wholebody_smoothed/Subject7-190924-113758	7	0.000480048004800615	51.816	CRF_7	148.35	40.660155
1605	CRF	Cre_GluN2DKO/Timelocked_wholebody_smoothed/Subject7-190924-113758	7	0.000480048004800615	-1.1834	CRF_7	-0.74906	40.660155
1606	CRF	Cre_GluN2DKO/Timelocked_wholebody_smoothed/Subject7-190924-113758	7	0.000480048004800615	-2.2202	CRF_7	2.2645	40.660155
1607	CRF	Cre_GluN2DKO/Timelocked_wholebody_smoothed/Subject7-190924-113758	7	0.000480048004800615	24.1	CRF_7	84.317	40.660155
1608	CRF	Cre_GluN2DKO/Timelocked_wholebody_smoothed/Subject7-190924-113758	7	0.000480048004800615	-4.1132	CRF_7	35.949	40.660155
1609	CRF	Cre_GluN2DKO/Timelocked_wholebody_smoothed/Subject7-190924-113758	7	0.000480048004800615	-5.2423	CRF_7	3.9503	40.660155
1610	CRF	Cre_GluN2DKO/Timelocked_wholebody_smoothed/Subject7-190924-113758	7	0.000480048004800615	0.21056	CRF_7	25.462	40.660155
1611	CRF	Cre_GluN2DKO/Timelocked_wholebody_smoothed/Subject7-190924-113758	7	0.000480048004800615	2.0479	CRF_7	28.412	40.660155
1612	CRF	Cre_GluN2DKO/Timelocked_wholebody_smoothed/Subject7-190924-113758	7	0.000480048004800615	-2.075	CRF_7	14.77	40.660155
1613	CRF	Cre_GluN2DKO/Timelocked_wholebody_smoothed/Subject7-190924-113758	7	0.000480048004800615	1.236	CRF_7	9.8657	40.660155
1614	CRF	Cre_GluN2DKO/Timelocked_wholebody_smoothed/Subject7-190924-113758	7	0.000480048004800615	-1.3238	CRF_7	29.715	40.660155
1615	CRF	Cre_GluN2DKO/Timelocked_wholebody_smoothed/Subject7-190924-113758	7	0.000480048004800615	26.523	CRF_7	98.605	40.660155
1616	CRF	Cre_GluN2DKO/Timelocked_wholebody_smoothed/Subject7-190924-113758	7	0.000480048004800615	6.742	CRF_7	7.2361	40.660155
1617	CRF	Cre_GluN2DKO/Timelocked_wholebody_smoothed/Subject7-190924-113758	7	0.000480048004800615	2.964	CRF_7	4.8481	40.660155
1618	CRF	Cre_GluN2DKO/Timelocked_wholebody_smoothed/Subject7-190924-113758	7	0.000480048004800615	-2.0047	CRF_7	3.8393	40.660155
1619	CRF	Cre_GluN2DKO/Timelocked_wholebody_smoothed/Subject7-190924-113758	7	0.000480048004800615	-0.44751	CRF_7	3.0291	40.660155
1620	CRF	Cre_GluN2DKO/Timelocked_wholebody_smoothed/Subject7-190924-113758	7	0.000480048004800615	-3.4077	CRF_7	-2.8928	40.660155
1621	CRF	Cre_GluN2DKO/Timelocked_wholebody_smoothed/Subject7-190924-113758	7	0.000480048004800615	4.4725	CRF_7	28.874	40.660155
1622	CRF	Cre_GluN2DKO/Timelocked_wholebody_smoothed/Subject7-190924-113758	7	0.000480048004800615	-0.62965	CRF_7	9.6858	40.660155
1623	CRF	Cre_GluN2DKO/Timelocked_wholebody_smoothed/Subject7-190924-113758	7	0.000480048004800615	-1.1197	CRF_7	3.4435	40.660155
1624	CRF	Cre_GluN2DKO/Timelocked_wholebody_smoothed/Subject7-190924-113758	7	0.000480048004800615	-2.5308	CRF_7	6.3846	40.660155
1625	CRF	Cre_GluN2DKO/Timelocked_wholebody_smoothed/Subject7-190924-113758	7	0.000480048004800615	3.5385	CRF_7	114.57	40.660155
1626	CRF	Cre_GluN2DKO/Timelocked_wholebody_smoothed/Subject7-190924-113758	7	0.000480048004800615	-3.6894	CRF_7	220.93	40.660155
1627	CRF	Cre_GluN2DKO/Timelocked_wholebody_smoothed/Subject7-190924-113758	7	0.000480048004800615	-0.80953	CRF_7	-0.48428	40.660155
1628	CRF	Cre_GluN2DKO/Timelocked_wholebody_smoothed/Subject7-190924-113758	7	0.000480048004800615	3.1541	CRF_7	56.617	40.660155
1629	CRF	Cre_GluN2DKO/Timelocked_wholebody_smoothed/Subject7-190924-113758	7	0.000480048004800615	0.1911	CRF_7	1.7464	40.660155
1630	CRF	Cre_GluN2DKO/Timelocked_wholebody_smoothed/Subject7-190924-113758	7	0.000480048004800615	-1.0794	CRF_7	0.45694	40.660155
1631	CRF	Cre_GluN2DKO/Timelocked_wholebody_smoothed/Subject7-190924-113758	7	0.000480048004800615	12.855	CRF_7	20.546	40.660155
1632	CRF	Cre_GluN2DKO/Timelocked_wholebody_smoothed/Subject7-190924-113758	7	0.000480048004800615	1.6724	CRF_7	4.9905	40.660155
1633	CRF	Cre_GluN2DKO/Timelocked_wholebody_smoothed/Subject7-190924-113758	7	0.000480048004800615	0.19898	CRF_7	11.721	40.660155
1634	CRF	Cre_GluN2DKO/Timelocked_wholebody_smoothed/Subject7-190924-113758	7	0.000480048004800615	3.6111	CRF_7	85.523	40.660155
1635	CRF	Cre_GluN2DKO/Timelocked_wholebody_smoothed/Subject7-190924-113758	7	0.000480048004800615	2.7022	CRF_7	69.33	40.660155
1636	CRF	Cre_GluN2DKO/Timelocked_wholebody_smoothed/Subject7-190924-113758	7	0.000480048004800615	21.776	CRF_7	22.395	40.660155
1637	CRF	Cre_GluN2DKO/Timelocked_wholebody_smoothed/Subject7-190924-113758	7	0.000480048004800615	0.80466	CRF_7	108.43	40.660155
1638	CRF	Cre_GluN2DKO/Timelocked_wholebody_smoothed/Subject7-190924-113758	7	0.000480048004800615	-3.0138	CRF_7	6.2737	40.660155
1639	CRF	Cre_GluN2DKO/Timelocked_wholebody_smoothed/Subject7-190924-113758	7	0.000480048004800615	0.36086	CRF_7	1.5149	40.660155
1640	CRF	Cre_GluN2DKO/Timelocked_wholebody_smoothed/Subject7-190924-113758	7	0.000480048004800615	-0.22781	CRF_7	5.3037	40.660155
1641	CRF	Cre_GluN2DKO/Timelocked_wholebody_smoothed/Subject7-190924-113758	7	0.000480048004800615	0.62951	CRF_7	8.7997	40.660155
1642	CRF	Cre_GluN2DKO/Timelocked_wholebody_smoothed/Subject7-190924-113758	7	0.000480048004800615	-1.9215	CRF_7	97.616	40.660155
1643	CRF	Cre_GluN2DKO/Timelocked_wholebody_smoothed/Subject7-190924-113758	7	0.000480048004800615	-6.405	CRF_7	108.11	40.660155
1644	CRF	Cre_GluN2DKO/Timelocked_wholebody_smoothed/Subject7-190924-113758	7	0.000480048004800615	30.66	CRF_7	32.869	40.660155
1645	CRF	Cre_GluN2DKO/Timelocked_wholebody_smoothed/Subject7-190924-113758	7	0.000480048004800615	-5.2797	CRF_7	-3.359	40.660155
1646	CRF	Cre_GluN2DKO/Timelocked_wholebody_smoothed/Subject7-190924-113758	7	0.000480048004800615	-3.8266	CRF_7	7.2867	40.660155
1647	CRF	Cre_GluN2DKO/Timelocked_wholebody_smoothed/Subject7-190924-113758	7	0.000480048004800615	3.6812	CRF_7	10.8	40.660155
1648	CRF	Cre_GluN2DKO/Timelocked_wholebody_smoothed/Subject7-190924-113758	7	0.000480048004800615	2.1091	CRF_7	22.177	40.660155
1649	CRF	Cre_GluN2DKO/Timelocked_wholebody_smoothed/Subject7-190924-113758	7	0.000480048004800615	-0.025464	CRF_7	19.018	40.660155
1650	CRF	Cre_GluN2DKO/Timelocked_wholebody_smoothed/Subject7-190924-113758	7	0.000480048004800615	-2.3655	CRF_7	-1.5734	40.660155
1651	CRF	Cre_GluN2DKO/Timelocked_wholebody_smoothed/Subject7-190924-113758	7	0.000480048004800615	-1.2123	CRF_7	-0.78731	40.660155
1652	CRF	Cre_GluN2DKO/Timelocked_wholebody_smoothed/Subject7-190924-113758	7	0.000480048004800615	5.595	CRF_7	162.71	40.660155
1653	CRF	Cre_GluN2DKO/Timelocked_wholebody_smoothed/Subject7-190924-113758	7	0.000480048004800615	-5.1433	CRF_7	0.34995	40.660155
1654	CRF	Cre_GluN2DKO/Timelocked_wholebody_smoothed/Subject7-190924-113758	7	0.000480048004800615	-2.7946	CRF_7	2.5322	40.660155
1655	CRF	Cre_GluN2DKO/Timelocked_wholebody_smoothed/Subject7-190924-113758	7	0.000480048004800615	2.3812	CRF_7	12.123	40.660155
1656	GluSnFr	110231	1	0.000480048004800615	2.2609	GluSnFr_1	8.1145	12.4734454545455
1657	GluSnFr	110231	1	0.000480048004800615	3.6493	GluSnFr_1	6.1451	12.4734454545455
1658	GluSnFr	110231	1	0.000480048004800615	0.34075	GluSnFr_1	5.1459	12.4734454545455
1659	GluSnFr	110231	1	0.000480048004800615	5.3231	GluSnFr_1	13.084	12.4734454545455
1660	GluSnFr	110231	1	0.000480048004800615	3.4345	GluSnFr_1	10.707	12.4734454545455
1661	GluSnFr	110231	1	0.000480048004800615	16.901	GluSnFr_1	27.787	12.4734454545455
1662	GluSnFr	110231	1	0.000480048004800615	1.1235	GluSnFr_1	3.5274	12.4734454545455
1663	GluSnFr	110231	1	0.000480048004800615	-0.75111	GluSnFr_1	10.559	12.4734454545455
1664	GluSnFr	110231	1	0.000480048004800615	14.777	GluSnFr_1	22.143	12.4734454545455
1665	GluSnFr	110231	1	0.000480048004800615	10.37	GluSnFr_1	13.424	12.4734454545455
1666	GluSnFr	110231	1	0.000480048004800615	9.7736	GluSnFr_1	16.571	12.4734454545455
1667	GluSnFr	122343	2	0.000480048004800615	1.1777	GluSnFr_2	16.01	9.70510833333333
1668	GluSnFr	122343	2	0.000480048004800615	-1.5548	GluSnFr_2	7.419	9.70510833333333
1669	GluSnFr	122343	2	0.000480048004800615	-0.75996	GluSnFr_2	19.768	9.70510833333333
1670	GluSnFr	122343	2	0.000480048004800615	-0.58793	GluSnFr_2	2.8777	9.70510833333333
1671	GluSnFr	122343	2	0.000480048004800615	10.184	GluSnFr_2	16.379	9.70510833333333
1672	GluSnFr	122343	2	0.000480048004800615	-1.6366	GluSnFr_2	3.1647	9.70510833333333
1673	GluSnFr	122343	2	0.000480048004800615	2.4452	GluSnFr_2	4.3295	9.70510833333333
1674	GluSnFr	122343	2	0.000480048004800615	1.8287	GluSnFr_2	2.4054	9.70510833333333
1675	GluSnFr	122343	2	0.000480048004800615	1.8938	GluSnFr_2	1.9561	9.70510833333333
1676	GluSnFr	122343	2	0.000480048004800615	1.3548	GluSnFr_2	4.1641	9.70510833333333
1677	GluSnFr	122343	2	0.000480048004800615	4.3835	GluSnFr_2	30.405	9.70510833333333
1678	GluSnFr	122343	2	0.000480048004800615	3.4792	GluSnFr_2	7.5828	9.70510833333333
1679	GluSnFr	134336	3	0.000480048004800615	9.8442	GluSnFr_3	97.11	40.8471076923077
1680	GluSnFr	134336	3	0.000480048004800615	-2.7188	GluSnFr_3	37.041	40.8471076923077
1681	GluSnFr	134336	3	0.000480048004800615	26.818	GluSnFr_3	84.785	40.8471076923077
1682	GluSnFr	134336	3	0.000480048004800615	5.3444	GluSnFr_3	54.899	40.8471076923077
1683	GluSnFr	134336	3	0.000480048004800615	-2.6384	GluSnFr_3	10.814	40.8471076923077
1684	GluSnFr	134336	3	0.000480048004800615	-0.69748	GluSnFr_3	21.881	40.8471076923077
1685	GluSnFr	134336	3	0.000480048004800615	2.5655	GluSnFr_3	35.77	40.8471076923077
1686	GluSnFr	134336	3	0.000480048004800615	0.70868	GluSnFr_3	4.8413	40.8471076923077
1687	GluSnFr	134336	3	0.000480048004800615	2.1199	GluSnFr_3	6.2059	40.8471076923077
1688	GluSnFr	134336	3	0.000480048004800615	-1.0547	GluSnFr_3	2.4296	40.8471076923077
1689	GluSnFr	134336	3	0.000480048004800615	-0.83206	GluSnFr_3	13.225	40.8471076923077
1690	GluSnFr	134336	3	0.000480048004800615	3.0922	GluSnFr_3	9.5373	40.8471076923077
1691	GluSnFr	134336	3	0.000480048004800615	1.1015	GluSnFr_3	19.466	40.8471076923077
1692	GluSnFr	134336	3	0.000480048004800615	-1.3161	GluSnFr_3	4.8934	40.8471076923077
1693	GluSnFr	134336	3	0.000480048004800615	0.43913	GluSnFr_3	34.499	40.8471076923077
1694	GluSnFr	134336	3	0.000480048004800615	1.6052	GluSnFr_3	14.333	40.8471076923077
1695	GluSnFr	134336	3	0.000480048004800615	-0.54604	GluSnFr_3	27.547	40.8471076923077
1696	GluSnFr	134336	3	0.000480048004800615	0.51649	GluSnFr_3	29.253	40.8471076923077
1697	GluSnFr	134336	3	0.000480048004800615	1.9093	GluSnFr_3	41.729	40.8471076923077
1698	GluSnFr	134336	3	0.000480048004800615	2.5291	GluSnFr_3	41.989	40.8471076923077
1699	GluSnFr	134336	3	0.000480048004800615	11.013	GluSnFr_3	152.3	40.8471076923077
1700	GluSnFr	134336	3	0.000480048004800615	21.771	GluSnFr_3	45.857	40.8471076923077
1701	GluSnFr	134336	3	0.000480048004800615	7.8788	GluSnFr_3	72.242	40.8471076923077
1702	GluSnFr	134336	3	0.000480048004800615	1.3618	GluSnFr_3	60.748	40.8471076923077
1703	GluSnFr	134336	3	0.000480048004800615	0.32762	GluSnFr_3	9.6993	40.8471076923077
1704	GluSnFr	134336	3	0.000480048004800615	3.5048	GluSnFr_3	128.93	40.8471076923077
1705	GluSnFr	150335	4	0.000480048004800615	-2.2873	GluSnFr_4	1.9134	18.5343136363636
1706	GluSnFr	150335	4	0.000480048004800615	2.7697	GluSnFr_4	11.834	18.5343136363636
1707	GluSnFr	150335	4	0.000480048004800615	-1.5355	GluSnFr_4	12.745	18.5343136363636
1708	GluSnFr	150335	4	0.000480048004800615	1.255	GluSnFr_4	9.4466	18.5343136363636
1709	GluSnFr	150335	4	0.000480048004800615	2.4125	GluSnFr_4	15.742	18.5343136363636
1710	GluSnFr	150335	4	0.000480048004800615	1.3566	GluSnFr_4	16.328	18.5343136363636
1711	GluSnFr	150335	4	0.000480048004800615	2.3099	GluSnFr_4	29.248	18.5343136363636
1712	GluSnFr	150335	4	0.000480048004800615	2.2034	GluSnFr_4	2.506	18.5343136363636
1713	GluSnFr	150335	4	0.000480048004800615	-3.0431	GluSnFr_4	3.257	18.5343136363636
1714	GluSnFr	150335	4	0.000480048004800615	-0.14914	GluSnFr_4	7.3737	18.5343136363636
1715	GluSnFr	150335	4	0.000480048004800615	7.6823	GluSnFr_4	21.781	18.5343136363636
1716	GluSnFr	150335	4	0.000480048004800615	5.9138	GluSnFr_4	5.9138	18.5343136363636
1717	GluSnFr	150335	4	0.000480048004800615	0.54496	GluSnFr_4	12.838	18.5343136363636
1718	GluSnFr	150335	4	0.000480048004800615	0.041079	GluSnFr_4	9.4903	18.5343136363636
1719	GluSnFr	150335	4	0.000480048004800615	-4.1264	GluSnFr_4	4.22	18.5343136363636
1720	GluSnFr	150335	4	0.000480048004800615	-7.4452	GluSnFr_4	20.587	18.5343136363636
1721	GluSnFr	150335	4	0.000480048004800615	-8.6118	GluSnFr_4	-4.2632	18.5343136363636
1722	GluSnFr	150335	4	0.000480048004800615	10.387	GluSnFr_4	39.05	18.5343136363636
1723	GluSnFr	150335	4	0.000480048004800615	12.117	GluSnFr_4	15.12	18.5343136363636
1724	GluSnFr	150335	4	0.000480048004800615	-0.98257	GluSnFr_4	5.6274	18.5343136363636
1725	GluSnFr	150335	4	0.000480048004800615	-3.0317	GluSnFr_4	6.789	18.5343136363636
1726	GluSnFr	150335	4	0.000480048004800615	-2.9212	GluSnFr_4	11.668	18.5343136363636
1727	GluSnFr	150335	4	0.000480048004800615	1.4115	GluSnFr_4	17.109	18.5343136363636
1728	GluSnFr	150335	4	0.000480048004800615	-0.816	GluSnFr_4	1.2626	18.5343136363636
1729	GluSnFr	150335	4	0.000480048004800615	-3.6059	GluSnFr_4	30.345	18.5343136363636
1730	GluSnFr	150335	4	0.000480048004800615	-1.5082	GluSnFr_4	16.04	18.5343136363636
1731	GluSnFr	150335	4	0.000480048004800615	-8.7941	GluSnFr_4	-8.7941	18.5343136363636
1732	GluSnFr	150335	4	0.000480048004800615	3.7242	GluSnFr_4	30.039	18.5343136363636
1733	GluSnFr	150335	4	0.000480048004800615	3.7269	GluSnFr_4	31.28	18.5343136363636
1734	GluSnFr	150335	4	0.000480048004800615	2.3882	GluSnFr_4	21.179	18.5343136363636
1735	GluSnFr	150335	4	0.000480048004800615	1.3968	GluSnFr_4	34.68	18.5343136363636
1736	GluSnFr	150335	4	0.000480048004800615	10.112	GluSnFr_4	83.006	18.5343136363636
1737	GluSnFr	150335	4	0.000480048004800615	0.82309	GluSnFr_4	44.443	18.5343136363636
1738	GluSnFr	150335	4	0.000480048004800615	1.5845	GluSnFr_4	30.017	18.5343136363636
1739	GluSnFr	150335	4	0.000480048004800615	31.779	GluSnFr_4	33.349	18.5343136363636
1740	GluSnFr	150335	4	0.000480048004800615	1.8158	GluSnFr_4	12.812	18.5343136363636
1741	GluSnFr	150335	4	0.000480048004800615	7.8171	GluSnFr_4	57.434	18.5343136363636
1742	GluSnFr	150335	4	0.000480048004800615	4.3171	GluSnFr_4	35.215	18.5343136363636
1743	GluSnFr	150335	4	0.000480048004800615	0.553	GluSnFr_4	17.419	18.5343136363636
1744	GluSnFr	150335	4	0.000480048004800615	5.5676	GluSnFr_4	17.693	18.5343136363636
1745	GluSnFr	150335	4	0.000480048004800615	8.5026	GluSnFr_4	21.125	18.5343136363636
1746	GluSnFr	150335	4	0.000480048004800615	1.7397	GluSnFr_4	2.6813	18.5343136363636
1747	GluSnFr	150335	4	0.000480048004800615	-2.1951	GluSnFr_4	14.434	18.5343136363636
1748	GluSnFr	150335	4	0.000480048004800615	4.6604	GluSnFr_4	13.526	18.5343136363636
