# Supplementary material for: Delineation of an insula-BNST circuit engaged by struggling behavior that regulates avoidance in mice
Source: Nat Commun. 2021 Jun 11;12:3561. doi: 10.1038/s41467-021-23674-z (PMC8196075; doi:10.1038/s41467-021-23674-z)
Supplement: Supplementary file 16 — Source Data [file 41467_2021_23674_MOESM16_ESM.zip › Source_Data_Nat_Comm/Fig_3f.csv]

V1	V2	V3	V4	V5	V6	V7	V8	V9	V10	V11	V12	V13	V14	V15	V16	V17	V18	V19	V20	V21	V22	V23	V24	V25	V26	V27	V28	V29	V30	V31	V32	V33	V34	V35	V36	V37	V38	V39	V40	V41	V42	V43	V44	V45	V46	V47	V48	V49	V50
-1.0258	-1.0255	-1.0255	-1.0255	-1.0253	-1.0251	-1.0252	-1.025	-1.025	-1.025	-1.0249	-1.0249	-1.0251	-1.0249	-1.0249	-1.0249	-1.0248	-1.0248	-1.0248	-1.0249	-1.0247	-1.0247	-1.0249	-1.0249	-1.0248	-1.0249	-1.0249	-1.0251	-1.025	-1.0251	-1.0251	-1.025	-1.0251	-1.0251	-1.0251	-1.0251	-1.0252	-1.0253	-1.0255	-1.0254	-1.0254	-1.0257	-1.0256	-1.0257	-1.0257	-1.026	-1.026	-1.026	-1.0263	-1.0263
-0.32426	-0.32298	-0.32157	-0.32025	-0.31912	-0.31767	-0.31642	-0.31499	-0.31357	-0.31217	-0.3109	-0.30949	-0.30813	-0.30692	-0.30552	-0.30413	-0.30272	-0.30138	-0.29997	-0.29873	-0.29732	-0.29584	-0.29472	-0.29345	-0.29196	-0.29077	-0.28935	-0.28808	-0.28651	-0.28541	-0.28389	-0.28259	-0.28135	-0.27999	-0.27869	-0.27735	-0.27599	-0.27462	-0.2733	-0.27205	-0.2708	-0.26951	-0.26801	-0.26668	-0.26554	-0.26428	-0.26287	-0.26163	-0.26031	-0.25903
1.1365	1.1355	1.1345	1.1337	1.1328	1.1318	1.1312	1.1306	1.1294	1.1286	1.1279	1.1268	1.1262	1.1256	1.1244	1.1238	1.123	1.1218	1.1213	1.1205	1.1196	1.1187	1.1178	1.1171	1.1165	1.1156	1.1148	1.114	1.1132	1.1125	1.1116	1.1107	1.1101	1.1093	1.1086	1.1078	1.1069	1.1062	1.1056	1.1047	1.1041	1.1032	1.1024	1.1017	1.1008	1.1002	1.0994	1.0986	1.0977	1.097
2.2796	2.2765	2.2736	2.2706	2.2676	2.2644	2.2614	2.2584	2.2555	2.2524	2.2492	2.2464	2.2433	2.2402	2.2372	2.2341	2.2311	2.228	2.2249	2.222	2.2189	2.2158	2.2128	2.2096	2.2066	2.2036	2.2005	2.1975	2.1943	2.1912	2.1881	2.185	2.182	2.1789	2.1757	2.1728	2.1696	2.1665	2.1635	2.1603	2.1573	2.1542	2.1511	2.148	2.1449	2.1418	2.1386	2.1355	2.1324	2.1294
-1.329	-1.3303	-1.3324	-1.3342	-1.3358	-1.3375	-1.339	-1.3408	-1.3425	-1.344	-1.3457	-1.3472	-1.3488	-1.351	-1.3523	-1.3537	-1.3556	-1.3571	-1.3589	-1.3606	-1.3618	-1.3634	-1.3652	-1.3667	-1.3684	-1.3695	-1.3712	-1.373	-1.375	-1.3764	-1.3777	-1.3792	-1.3807	-1.3826	-1.384	-1.3856	-1.3871	-1.389	-1.3901	-1.3916	-1.3931	-1.3949	-1.3965	-1.3976	-1.3995	-1.4009	-1.4025	-1.4039	-1.4054	-1.4064
-1.6504	-1.6501	-1.6497	-1.6493	-1.6489	-1.6485	-1.6482	-1.6478	-1.6474	-1.647	-1.6466	-1.6462	-1.6459	-1.6454	-1.6451	-1.6446	-1.6444	-1.644	-1.6436	-1.6433	-1.6429	-1.6426	-1.6422	-1.6418	-1.6413	-1.641	-1.6406	-1.6403	-1.6399	-1.6395	-1.6392	-1.6388	-1.6385	-1.638	-1.6377	-1.6373	-1.637	-1.6367	-1.6362	-1.6358	-1.6355	-1.6351	-1.6347	-1.6343	-1.634	-1.6336	-1.6332	-1.6328	-1.6324	-1.6321
3.1548	3.1429	3.1318	3.1199	3.1078	3.0963	3.0854	3.0733	3.0621	3.0506	3.0392	3.0278	3.0171	3.0054	2.9942	2.983	2.9722	2.9612	2.9498	2.9386	2.9283	2.9176	2.9065	2.895	2.8842	2.8741	2.8633	2.8531	2.8417	2.8317	2.8207	2.8098	2.7998	2.7888	2.7784	2.7683	2.7582	2.7474	2.7374	2.7267	2.717	2.7061	2.6966	2.6867	2.6764	2.6663	2.6565	2.6466	2.6364	2.6269
-0.52178	-0.52168	-0.5214	-0.52118	-0.52107	-0.52064	-0.52043	-0.5204	-0.52012	-0.51996	-0.5197	-0.51938	-0.51925	-0.51904	-0.51896	-0.51865	-0.51841	-0.51828	-0.51798	-0.51788	-0.51769	-0.51746	-0.51738	-0.51719	-0.517	-0.51679	-0.51648	-0.51638	-0.51622	-0.51589	-0.51583	-0.51569	-0.51545	-0.51541	-0.51509	-0.51501	-0.51488	-0.51462	-0.51451	-0.51431	-0.51409	-0.51401	-0.51386	-0.51363	-0.5136	-0.51337	-0.51318	-0.51317	-0.513	-0.51284
-0.85956	-0.85906	-0.85852	-0.85804	-0.85759	-0.85709	-0.85663	-0.85605	-0.85551	-0.8549	-0.85432	-0.85382	-0.85323	-0.85269	-0.85216	-0.85154	-0.85094	-0.85028	-0.84972	-0.84918	-0.84847	-0.84792	-0.84732	-0.84665	-0.84601	-0.84527	-0.84465	-0.84402	-0.84337	-0.8427	-0.84198	-0.84129	-0.84067	-0.83999	-0.83932	-0.83863	-0.83795	-0.83719	-0.83641	-0.83575	-0.83505	-0.83433	-0.83362	-0.83283	-0.83211	-0.83132	-0.83042	-0.82983	-0.82905	-0.82825
3.4077	3.3962	3.3844	3.3729	3.3615	3.3497	3.3387	3.3269	3.3154	3.3039	3.2926	3.281	3.2695	3.258	3.2461	3.2347	3.2232	3.2118	3.2001	3.189	3.1775	3.1656	3.1545	3.143	3.1315	3.1201	3.1085	3.0972	3.0859	3.0745	3.0632	3.0516	3.0401	3.0286	3.0174	3.0061	2.9949	2.9832	2.9719	2.961	2.9501	2.9386	2.927	2.9158	2.9047	2.8938	2.8825	2.8713	2.8604	2.8493
2.824	2.818	2.8128	2.8079	2.8024	2.7968	2.7911	2.7859	2.7806	2.7747	2.7686	2.7638	2.7579	2.7523	2.7464	2.7405	2.7351	2.7289	2.7238	2.7171	2.7114	2.7057	2.6996	2.6936	2.6874	2.6818	2.6755	2.6694	2.663	2.6569	2.6508	2.645	2.6387	2.6324	2.6261	2.6197	2.6133	2.6071	2.6007	2.5945	2.588	2.5818	2.575	2.5686	2.5621	2.556	2.5488	2.5422	2.5361	2.5298
1.1837	1.1853	1.1878	1.1897	1.1917	1.194	1.1963	1.1981	1.2001	1.2024	1.2043	1.2065	1.2088	1.2106	1.2128	1.2151	1.2171	1.2195	1.2213	1.2238	1.2256	1.2276	1.2299	1.2322	1.2341	1.2362	1.2383	1.2403	1.2423	1.2445	1.2464	1.2488	1.2507	1.253	1.2549	1.257	1.2588	1.2615	1.2632	1.2655	1.2673	1.2695	1.2718	1.2734	1.2756	1.2776	1.2794	1.2815	1.2831	1.2858
-0.50134	-0.50361	-0.50578	-0.50798	-0.51019	-0.51245	-0.5147	-0.51682	-0.51906	-0.52118	-0.52346	-0.52563	-0.52781	-0.52985	-0.53202	-0.53414	-0.53641	-0.53875	-0.541	-0.5431	-0.54532	-0.54753	-0.54965	-0.55188	-0.55418	-0.55647	-0.55864	-0.56098	-0.56321	-0.56533	-0.56773	-0.56991	-0.57216	-0.57442	-0.57645	-0.5789	-0.58108	-0.58331	-0.58559	-0.58784	-0.59024	-0.59247	-0.5948	-0.59717	-0.59948	-0.6017	-0.60409	-0.60641	-0.60878	-0.61094
-0.68216	-0.68257	-0.68296	-0.68339	-0.68382	-0.68426	-0.68482	-0.6852	-0.68557	-0.68606	-0.68635	-0.68673	-0.68726	-0.68757	-0.68757	-0.68796	-0.6882	-0.68867	-0.68904	-0.68926	-0.6894	-0.68954	-0.68979	-0.68973	-0.69016	-0.69028	-0.69046	-0.69066	-0.69066	-0.69072	-0.69086	-0.6909	-0.69111	-0.69104	-0.69114	-0.691	-0.69122	-0.6912	-0.69106	-0.69101	-0.69105	-0.69087	-0.69087	-0.69074	-0.69062	-0.69033	-0.69016	-0.68994	-0.68965	-0.68944
1.1696	1.1649	1.16	1.1544	1.1494	1.1447	1.1395	1.1347	1.1296	1.1249	1.1196	1.1141	1.1097	1.1044	1.0992	1.0938	1.089	1.0838	1.0785	1.0732	1.0681	1.063	1.0571	1.0519	1.047	1.041	1.0358	1.0298	1.0247	1.019	1.0144	1.0085	1.0031	0.99762	0.99169	0.98643	0.9807	0.97472	0.96972	0.96405	0.95817	0.95255	0.94671	0.94089	0.93574	0.92996	0.92413	0.91798	0.91163	0.90654
2.3415	2.3382	2.3345	2.331	2.3275	2.324	2.3205	2.3169	2.3135	2.31	2.3065	2.3029	2.2994	2.296	2.2925	2.2891	2.2855	2.2819	2.2786	2.275	2.2716	2.2682	2.2647	2.2611	2.2578	2.2544	2.251	2.2475	2.2441	2.2406	2.2371	2.2337	2.2303	2.227	2.2237	2.2201	2.2168	2.2134	2.21	2.2066	2.2031	2.1998	2.1963	2.1929	2.1896	2.186	2.1828	2.1793	2.1759	2.1726
2.3531	2.3505	2.3475	2.3451	2.3426	2.3399	2.3371	2.3345	2.332	2.3294	2.3266	2.3243	2.3216	2.3191	2.3166	2.314	2.3116	2.3088	2.3064	2.3041	2.3016	2.2991	2.2966	2.2944	2.2921	2.2895	2.2871	2.2848	2.2824	2.2798	2.2775	2.2749	2.2724	2.2701	2.2679	2.2656	2.263	2.2607	2.2582	2.2558	2.2535	2.2511	2.249	2.2465	2.2443	2.242	2.2396	2.2369	2.2347	2.2325
2.4612	2.4562	2.4513	2.4465	2.4412	2.4362	2.4314	2.4264	2.4212	2.4162	2.4109	2.4061	2.401	2.3959	2.3908	2.3858	2.3808	2.3756	2.3704	2.3653	2.3603	2.3552	2.35	2.3449	2.3399	2.3347	2.3296	2.3243	2.3192	2.3141	2.3089	2.3038	2.2986	2.2936	2.2884	2.2832	2.2779	2.2729	2.2678	2.2626	2.2574	2.2523	2.2471	2.2419	2.2369	2.2316	2.2263	2.2211	2.2161	2.2108
-0.89989	-0.90045	-0.90124	-0.90191	-0.90247	-0.90323	-0.90389	-0.90453	-0.90533	-0.90582	-0.90663	-0.90727	-0.90788	-0.90868	-0.90925	-0.91013	-0.91079	-0.91154	-0.91225	-0.91293	-0.91364	-0.91431	-0.9152	-0.91579	-0.91648	-0.91721	-0.91797	-0.9188	-0.91953	-0.92022	-0.92095	-0.92179	-0.9226	-0.92315	-0.92388	-0.92475	-0.92549	-0.92619	-0.92698	-0.92763	-0.9283	-0.92906	-0.92981	-0.93053	-0.93126	-0.93208	-0.93275	-0.93341	-0.93411	-0.93482
1.8388	1.8375	1.8369	1.8357	1.8349	1.8336	1.8323	1.8313	1.8303	1.829	1.8278	1.8268	1.8255	1.8243	1.8229	1.8217	1.8205	1.8192	1.8176	1.8164	1.815	1.8136	1.8122	1.8108	1.8095	1.8081	1.8066	1.8051	1.8034	1.8019	1.8005	1.799	1.7974	1.7959	1.7942	1.7924	1.7908	1.7893	1.7875	1.7857	1.7843	1.7824	1.7808	1.7788	1.777	1.7752	1.7735	1.7717	1.7697	1.7679
-0.1613	-0.16131	-0.16124	-0.16117	-0.16117	-0.16105	-0.16119	-0.16108	-0.16135	-0.16137	-0.16146	-0.16153	-0.16169	-0.16188	-0.16218	-0.16239	-0.16253	-0.16283	-0.16327	-0.16368	-0.16387	-0.16431	-0.16461	-0.16526	-0.16549	-0.16597	-0.16651	-0.16683	-0.16736	-0.16799	-0.16836	-0.16906	-0.16957	-0.17033	-0.17091	-0.17166	-0.17226	-0.17286	-0.17383	-0.17449	-0.17506	-0.176	-0.17667	-0.17753	-0.17813	-0.17922	-0.18001	-0.18078	-0.18193	-0.18261
1.3615	1.3616	1.3617	1.3619	1.3619	1.362	1.3622	1.3623	1.3624	1.3625	1.3626	1.3628	1.3629	1.363	1.363	1.3632	1.3633	1.3635	1.3635	1.3637	1.3638	1.364	1.3641	1.3642	1.3643	1.3645	1.3646	1.3648	1.3649	1.365	1.3651	1.3652	1.3655	1.3655	1.3656	1.3658	1.3659	1.3661	1.3662	1.3663	1.3664	1.3665	1.3667	1.3668	1.3669	1.367	1.3672	1.3672	1.3674	1.3675
1.0781	1.086	1.094	1.1022	1.1098	1.1179	1.1258	1.1338	1.1416	1.1493	1.1571	1.165	1.1724	1.1801	1.1881	1.1955	1.203	1.2107	1.2181	1.2257	1.2333	1.2406	1.2482	1.2556	1.2631	1.2706	1.2777	1.2849	1.2922	1.2996	1.3069	1.314	1.3209	1.3281	1.3349	1.3421	1.3494	1.3562	1.3631	1.3699	1.377	1.3839	1.3906	1.3974	1.4042	1.4107	1.4175	1.424	1.4308	1.4373
1.9299	1.9264	1.9227	1.9192	1.9156	1.912	1.9086	1.9049	1.9014	1.8977	1.8942	1.8905	1.8871	1.8833	1.8796	1.8759	1.8723	1.8687	1.8651	1.8616	1.8576	1.854	1.8503	1.8465	1.8429	1.8392	1.8357	1.8321	1.8282	1.8244	1.8208	1.8169	1.8132	1.8092	1.8053	1.8017	1.7981	1.794	1.7903	1.7865	1.7825	1.7789	1.7748	1.7709	1.7671	1.7633	1.7597	1.7557	1.7518	1.7479
-0.97636	-0.97546	-0.97401	-0.97336	-0.97142	-0.97022	-0.96924	-0.9685	-0.96672	-0.96549	-0.9645	-0.96285	-0.9617	-0.96042	-0.95906	-0.95812	-0.95676	-0.95577	-0.95408	-0.95297	-0.95177	-0.9507	-0.94943	-0.94819	-0.94741	-0.94584	-0.94453	-0.94358	-0.94214	-0.94074	-0.94	-0.93876	-0.93703	-0.93613	-0.93539	-0.93411	-0.9325	-0.93152	-0.93041	-0.92946	-0.92798	-0.92695	-0.92571	-0.92498	-0.92395	-0.92276	-0.92165	-0.92066	-0.91947	-0.91823
1.7281	1.7293	1.731	1.733	1.7339	1.7361	1.7379	1.7395	1.741	1.7423	1.7435	1.7448	1.7458	1.7474	1.7485	1.7498	1.7513	1.7531	1.7543	1.7557	1.7568	1.7579	1.7592	1.76	1.7619	1.7627	1.7642	1.7653	1.7663	1.768	1.7688	1.7694	1.7708	1.7715	1.7721	1.7735	1.7748	1.7753	1.7761	1.7768	1.7781	1.7789	1.7796	1.7805	1.7809	1.7818	1.783	1.7834	1.7842	1.7854
-0.87983	-0.87877	-0.87741	-0.87601	-0.87467	-0.87315	-0.87193	-0.87075	-0.86954	-0.86802	-0.86621	-0.86428	-0.86251	-0.86098	-0.85911	-0.85762	-0.85609	-0.85438	-0.85301	-0.85102	-0.84962	-0.84759	-0.84578	-0.84373	-0.84192	-0.84002	-0.83834	-0.83612	-0.83431	-0.83185	-0.82976	-0.82799	-0.82596	-0.82387	-0.82206	-0.81991	-0.81726	-0.81523	-0.81283	-0.81096	-0.80852	-0.80671	-0.80409	-0.80162	-0.79941	-0.79701	-0.79426	-0.79211	-0.78983	-0.78765
-1.478	-1.4781	-1.4782	-1.4783	-1.4783	-1.4785	-1.4786	-1.4787	-1.4788	-1.4789	-1.479	-1.4791	-1.4792	-1.4793	-1.4794	-1.4795	-1.4795	-1.4797	-1.4797	-1.4798	-1.4799	-1.48	-1.4801	-1.4802	-1.4803	-1.4804	-1.4805	-1.4806	-1.4807	-1.4808	-1.4809	-1.481	-1.481	-1.4811	-1.4812	-1.4813	-1.4814	-1.4815	-1.4816	-1.4817	-1.4817	-1.4818	-1.4819	-1.482	-1.4821	-1.4822	-1.4822	-1.4823	-1.4824	-1.4824
2.8669	2.8589	2.851	2.8426	2.8348	2.827	2.8187	2.8109	2.8031	2.7951	2.7872	2.7796	2.7711	2.7633	2.7556	2.7478	2.7398	2.7322	2.7241	2.7165	2.7088	2.701	2.6933	2.6855	2.6778	2.6697	2.6624	2.6545	2.6468	2.6393	2.6316	2.6242	2.6165	2.6087	2.6014	2.5939	2.5865	2.5788	2.5714	2.5638	2.5564	2.549	2.5417	2.5346	2.5266	2.5193	2.512	2.505	2.4977	2.4907
2.1028	2.1	2.0966	2.0934	2.0905	2.0876	2.0839	2.0816	2.0784	2.0753	2.0724	2.0697	2.0665	2.0638	2.0605	2.0575	2.0549	2.052	2.0488	2.0466	2.0431	2.0407	2.0377	2.0352	2.0322	2.0293	2.0266	2.024	2.0211	2.0183	2.0162	2.0136	2.0104	2.0081	2.0052	2.0024	1.9996	1.9972	1.9948	1.992	1.9896	1.9869	1.9844	1.9819	1.9795	1.977	1.9745	1.9717	1.9694	1.9669
-1.6506	-1.6497	-1.6491	-1.648	-1.6473	-1.6463	-1.6457	-1.6445	-1.6438	-1.6429	-1.6423	-1.6416	-1.6409	-1.6402	-1.6396	-1.6384	-1.638	-1.6372	-1.6364	-1.6359	-1.6352	-1.6349	-1.6342	-1.6336	-1.633	-1.6326	-1.6322	-1.6314	-1.631	-1.6304	-1.63	-1.6295	-1.6292	-1.6288	-1.6281	-1.628	-1.6276	-1.6271	-1.6268	-1.6262	-1.6259	-1.6257	-1.6255	-1.6254	-1.6247	-1.6245	-1.6244	-1.624	-1.624	-1.6238
1.9466	1.9413	1.9357	1.9302	1.9248	1.9194	1.9139	1.9088	1.9034	1.8983	1.8929	1.8877	1.882	1.8769	1.8717	1.8665	1.8612	1.8563	1.8512	1.8464	1.8412	1.836	1.8311	1.826	1.8212	1.8163	1.8111	1.8062	1.801	1.7968	1.7916	1.7866	1.7815	1.7763	1.7718	1.767	1.762	1.757	1.7522	1.7475	1.7429	1.738	1.733	1.7285	1.7235	1.7187	1.714	1.7089	1.7046	1.7
2.1551	2.1521	2.1486	2.1456	2.1423	2.1392	2.1361	2.1325	2.1293	2.1262	2.123	2.1196	2.1162	2.1131	2.1098	2.1066	2.1032	2.1001	2.097	2.0935	2.0901	2.087	2.0835	2.0803	2.077	2.0737	2.0705	2.0672	2.064	2.0607	2.0574	2.0541	2.0508	2.0475	2.0443	2.0408	2.0374	2.0342	2.0309	2.0276	2.0243	2.0209	2.0175	2.0142	2.0108	2.0075	2.0042	2.0009	1.9975	1.9942
-2.3326	-2.3323	-2.3322	-2.3319	-2.3312	-2.3308	-2.3308	-2.3303	-2.3298	-2.3294	-2.3293	-2.3287	-2.3284	-2.3278	-2.3274	-2.3269	-2.3266	-2.3261	-2.3255	-2.3251	-2.3246	-2.3243	-2.3235	-2.3232	-2.3226	-2.322	-2.3216	-2.3212	-2.3205	-2.3198	-2.3192	-2.319	-2.3181	-2.3177	-2.3172	-2.3163	-2.3159	-2.3149	-2.3144	-2.3138	-2.3133	-2.3126	-2.312	-2.3114	-2.3105	-2.3104	-2.3094	-2.3087	-2.3079	-2.3071
1.395	1.3965	1.398	1.3995	1.4009	1.4022	1.4036	1.4051	1.4066	1.408	1.4094	1.4108	1.4123	1.4135	1.4149	1.4163	1.4176	1.419	1.4204	1.4217	1.4232	1.4244	1.4258	1.4269	1.4282	1.4297	1.431	1.4322	1.4336	1.435	1.4361	1.4374	1.4388	1.4401	1.4414	1.4425	1.4437	1.4449	1.4463	1.4474	1.4488	1.45	1.4511	1.4523	1.4534	1.4547	1.4558	1.457	1.4582	1.4595
-2.3951	-2.3934	-2.3918	-2.3901	-2.3884	-2.3867	-2.3847	-2.383	-2.381	-2.3792	-2.3772	-2.3753	-2.3732	-2.3714	-2.3694	-2.3672	-2.3652	-2.363	-2.3608	-2.3588	-2.3566	-2.3543	-2.3521	-2.3496	-2.3474	-2.3449	-2.3426	-2.3402	-2.338	-2.3353	-2.3326	-2.3303	-2.3277	-2.325	-2.3224	-2.3196	-2.3169	-2.3143	-2.3115	-2.3089	-2.3059	-2.303	-2.3	-2.2973	-2.2943	-2.2911	-2.2882	-2.285	-2.2821	-2.2789
-3.1718	-3.1619	-3.1528	-3.1434	-3.1346	-3.1248	-3.1162	-3.107	-3.0973	-3.0873	-3.0779	-3.0684	-3.0597	-3.0505	-3.0407	-3.031	-3.0212	-3.011	-3.0013	-2.9923	-2.982	-2.9731	-2.9629	-2.9536	-2.9442	-2.9342	-2.9241	-2.914	-2.9041	-2.8945	-2.8847	-2.8745	-2.8639	-2.8542	-2.8441	-2.834	-2.8239	-2.8141	-2.8036	-2.7943	-2.7829	-2.773	-2.7626	-2.7528	-2.7423	-2.7322	-2.7218	-2.7117	-2.7008	-2.6904
0.90002	0.90058	0.90116	0.90185	0.90245	0.90303	0.90373	0.90449	0.90517	0.90585	0.90659	0.90731	0.90809	0.90897	0.90982	0.91058	0.91157	0.91245	0.91332	0.91421	0.91519	0.91621	0.91714	0.91823	0.91934	0.92017	0.92151	0.92257	0.92359	0.92489	0.92593	0.92709	0.9284	0.9295	0.93074	0.93205	0.93339	0.93462	0.93597	0.9374	0.93872	0.94006	0.94154	0.94291	0.94431	0.94576	0.9473	0.94879	0.9503	0.95173
0.55216	0.55239	0.55283	0.55336	0.55357	0.55426	0.55442	0.55472	0.55516	0.55542	0.55544	0.55592	0.55643	0.5565	0.55673	0.55686	0.55696	0.55733	0.55733	0.55755	0.55767	0.55755	0.55769	0.55761	0.55759	0.5577	0.55772	0.55758	0.55755	0.55736	0.55715	0.55685	0.55684	0.55672	0.55649	0.55639	0.5562	0.55567	0.55538	0.55499	0.55459	0.55426	0.5541	0.55361	0.55311	0.55267	0.5522	0.55164	0.55112	0.55059
0.77632	0.78161	0.78705	0.79209	0.79747	0.80302	0.8082	0.8135	0.81899	0.82463	0.82953	0.83477	0.84023	0.84564	0.85088	0.85644	0.86168	0.86709	0.87247	0.87777	0.88312	0.88833	0.89372	0.89947	0.90454	0.9097	0.91554	0.92061	0.92568	0.93121	0.93688	0.94197	0.9473	0.95266	0.95801	0.96308	0.96856	0.97388	0.97913	0.98448	0.98993	0.9954	1.0004	1.0056	1.0109	1.0163	1.0212	1.0267	1.0319	1.0371
0.54998	0.54681	0.54359	0.54019	0.53722	0.5342	0.53093	0.52768	0.52471	0.52156	0.51824	0.51504	0.51162	0.5084	0.50522	0.50195	0.49835	0.49515	0.49183	0.48835	0.48498	0.48163	0.47795	0.47463	0.4713	0.46781	0.4642	0.46078	0.45723	0.45378	0.45035	0.44695	0.44289	0.4395	0.43594	0.43229	0.42851	0.42491	0.42105	0.41771	0.41408	0.41025	0.40685	0.40284	0.39922	0.39561	0.39183	0.38808	0.38428	0.38042
-0.11565	-0.11661	-0.11775	-0.11785	-0.11869	-0.11983	-0.12082	-0.12142	-0.12235	-0.12354	-0.12433	-0.12528	-0.12606	-0.1269	-0.12824	-0.12941	-0.13046	-0.13144	-0.13261	-0.13371	-0.13481	-0.13595	-0.13697	-0.13833	-0.13944	-0.14084	-0.14183	-0.14311	-0.14383	-0.14522	-0.14674	-0.14784	-0.14921	-0.15052	-0.15175	-0.15305	-0.15442	-0.156	-0.15692	-0.15835	-0.1599	-0.16129	-0.1626	-0.16403	-0.16549	-0.16712	-0.16831	-0.1698	-0.17125	-0.17274
-0.85008	-0.85011	-0.85027	-0.85034	-0.85036	-0.85043	-0.85067	-0.85077	-0.8508	-0.85077	-0.851	-0.8512	-0.85129	-0.85141	-0.85142	-0.85159	-0.8517	-0.85181	-0.85209	-0.85217	-0.85228	-0.85231	-0.85256	-0.85267	-0.85278	-0.85294	-0.85295	-0.85324	-0.85336	-0.85347	-0.85371	-0.85392	-0.85401	-0.85417	-0.85439	-0.85454	-0.85482	-0.85483	-0.85499	-0.85518	-0.85533	-0.85555	-0.85581	-0.85603	-0.85629	-0.85644	-0.85653	-0.85674	-0.85696	-0.85727
2.572	2.5702	2.5681	2.5661	2.5641	2.5621	2.5601	2.5579	2.5559	2.5539	2.5516	2.5496	2.5474	2.5451	2.5431	2.5408	2.5386	2.5366	2.5342	2.5319	2.5297	2.5274	2.525	2.5228	2.5204	2.5182	2.5159	2.5134	2.511	2.5086	2.5062	2.5037	2.5013	2.499	2.4964	2.494	2.4914	2.4888	2.4865	2.4838	2.4813	2.4787	2.4761	2.4735	2.4709	2.4684	2.4656	2.463	2.4602	2.4576
0.63265	0.64384	0.65499	0.66613	0.67722	0.68808	0.69915	0.71004	0.72102	0.73193	0.74274	0.75359	0.76454	0.77532	0.78605	0.79682	0.80735	0.81822	0.8288	0.83943	0.85004	0.86061	0.87123	0.88158	0.89207	0.9025	0.91283	0.9233	0.93355	0.94387	0.95425	0.96428	0.97444	0.98464	0.99467	1.0047	1.0148	1.0249	1.0347	1.0446	1.0545	1.0644	1.0741	1.0838	1.0937	1.1032	1.113	1.1227	1.1319	1.1417
3.5201	3.5129	3.5042	3.4959	3.4875	3.4795	3.4713	3.4626	3.4546	3.4459	3.4375	3.429	3.4204	3.4122	3.4032	3.3943	3.3859	3.3771	3.3689	3.3598	3.3509	3.3425	3.3335	3.3247	3.3158	3.3068	3.2976	3.2892	3.2795	3.2706	3.2616	3.2524	3.2433	3.2345	3.225	3.2157	3.2062	3.1969	3.1871	3.1788	3.1685	3.1593	3.1499	3.1396	3.1305	3.1209	3.1115	3.1008	3.0917	3.0815
2.4838	2.4829	2.4821	2.4813	2.4804	2.4796	2.4786	2.4778	2.4769	2.4757	2.4747	2.4735	2.4722	2.4717	2.4702	2.4692	2.4678	2.4665	2.4653	2.4637	2.4624	2.4611	2.4597	2.4582	2.4568	2.4556	2.4538	2.4522	2.4503	2.4491	2.4474	2.4458	2.4442	2.4422	2.44	2.4386	2.4368	2.4351	2.4332	2.4309	2.4292	2.427	2.425	2.4228	2.421	2.4189	2.4169	2.4142	2.4123	2.4098
2.7019	2.6974	2.6929	2.6885	2.6841	2.6798	2.6754	2.6707	2.6662	2.6617	2.6571	2.6529	2.6484	2.6438	2.6396	2.6349	2.6304	2.6262	2.6218	2.6172	2.613	2.6086	2.6042	2.5999	2.5953	2.5911	2.5867	2.5823	2.5781	2.5735	2.5693	2.5649	2.5605	2.5561	2.5519	2.5475	2.5432	2.5391	2.5346	2.5302	2.5256	2.5215	2.5173	2.513	2.5086	2.5044	2.5	2.4958	2.4913	2.4871
-0.33918	-0.33446	-0.32933	-0.32498	-0.32031	-0.31608	-0.3112	-0.30629	-0.30166	-0.29699	-0.2918	-0.28677	-0.2821	-0.27766	-0.27287	-0.26818	-0.26317	-0.25814	-0.2532	-0.24832	-0.24338	-0.23853	-0.23359	-0.22871	-0.22383	-0.21845	-0.21357	-0.20835	-0.2035	-0.19853	-0.193	-0.18806	-0.18299	-0.17802	-0.17311	-0.16793	-0.16252	-0.15739	-0.15233	-0.14698	-0.1417	-0.13692	-0.13126	-0.12611	-0.1212	-0.11582	-0.11085	-0.10517	-0.09995	-0.094918
-0.55171	-0.55287	-0.55389	-0.55488	-0.55577	-0.55662	-0.55808	-0.55897	-0.55998	-0.56113	-0.562	-0.5632	-0.56417	-0.56519	-0.56631	-0.56726	-0.5683	-0.56961	-0.57063	-0.57189	-0.57297	-0.57411	-0.57525	-0.57641	-0.57745	-0.57866	-0.57982	-0.58075	-0.58202	-0.58318	-0.58432	-0.58552	-0.58652	-0.58766	-0.58901	-0.59024	-0.59119	-0.59244	-0.59341	-0.59478	-0.59584	-0.59692	-0.59785	-0.59928	-0.60045	-0.60165	-0.60267	-0.60389	-0.60491	-0.60607
-3.3984	-3.3903	-3.3821	-3.374	-3.3658	-3.3579	-3.3494	-3.3415	-3.3331	-3.3246	-3.3166	-3.3083	-3.2997	-3.2914	-3.2832	-3.2753	-3.2663	-3.2581	-3.2496	-3.2409	-3.2326	-3.2242	-3.2153	-3.2068	-3.1983	-3.1899	-3.181	-3.1726	-3.1635	-3.1546	-3.1458	-3.1371	-3.1285	-3.1198	-3.1109	-3.1019	-3.0932	-3.0837	-3.0752	-3.0657	-3.0571	-3.0482	-3.0388	-3.0296	-3.0205	-3.0113	-3.0022	-2.9935	-2.9839	-2.9747
-0.74201	-0.7386	-0.73545	-0.73208	-0.72879	-0.72532	-0.72203	-0.71866	-0.71556	-0.71231	-0.709	-0.70575	-0.70249	-0.69936	-0.69618	-0.69287	-0.68976	-0.68692	-0.68372	-0.68069	-0.6776	-0.67437	-0.67146	-0.66845	-0.66526	-0.66248	-0.65953	-0.65664	-0.65361	-0.65076	-0.64779	-0.64491	-0.64198	-0.63924	-0.63635	-0.63357	-0.6307	-0.62783	-0.62526	-0.6224	-0.61973	-0.61717	-0.61443	-0.61165	-0.60922	-0.60641	-0.60389	-0.60122	-0.59884	-0.59602
-0.11831	-0.12585	-0.13444	-0.14221	-0.15071	-0.15804	-0.16646	-0.17466	-0.18251	-0.19049	-0.19865	-0.20607	-0.21431	-0.2219	-0.2298	-0.23752	-0.24551	-0.2534	-0.26138	-0.2688	-0.27648	-0.28416	-0.29232	-0.29991	-0.30751	-0.31501	-0.32256	-0.33081	-0.33823	-0.34547	-0.35298	-0.36084	-0.36782	-0.37589	-0.38245	-0.39069	-0.39781	-0.40528	-0.41261	-0.42012	-0.42763	-0.43392	-0.44121	-0.4492	-0.45641	-0.46266	-0.4703	-0.47733	-0.48458	-0.49161
0.68317	0.68635	0.68974	0.69272	0.69601	0.69933	0.70261	0.70576	0.70912	0.71239	0.7156	0.71879	0.72218	0.72568	0.72883	0.73223	0.7354	0.7387	0.7421	0.74529	0.74863	0.7519	0.75517	0.75868	0.76202	0.76531	0.76874	0.77208	0.77565	0.77892	0.78223	0.78557	0.78901	0.79231	0.79567	0.79909	0.80238	0.80593	0.80952	0.81294	0.81624	0.81976	0.82316	0.82664	0.83011	0.83349	0.83716	0.84045	0.84411	0.84765
0.47015	0.46843	0.46674	0.46509	0.46336	0.46148	0.45952	0.45773	0.45591	0.45422	0.45234	0.45058	0.44843	0.44644	0.44469	0.4426	0.44065	0.43886	0.43671	0.43459	0.43267	0.43065	0.42859	0.42631	0.42455	0.4225	0.42035	0.41836	0.41634	0.41402	0.41164	0.40945	0.40737	0.40518	0.40269	0.40048	0.39826	0.39561	0.39329	0.39104	0.38875	0.38627	0.38405	0.3814	0.37905	0.37676	0.37415	0.3715	0.36905	0.36633
-1.5237	-1.5219	-1.5195	-1.5179	-1.5159	-1.5136	-1.5115	-1.5093	-1.5075	-1.5055	-1.503	-1.5008	-1.4985	-1.4964	-1.4942	-1.492	-1.4898	-1.4874	-1.4847	-1.4824	-1.4803	-1.4777	-1.4754	-1.4731	-1.4705	-1.4681	-1.4657	-1.463	-1.4603	-1.4577	-1.4552	-1.4524	-1.45	-1.4471	-1.4445	-1.4418	-1.4391	-1.4363	-1.4335	-1.4307	-1.4281	-1.4251	-1.4224	-1.4196	-1.4169	-1.414	-1.411	-1.408	-1.4054	-1.4024
1.6858	1.6828	1.6799	1.677	1.674	1.6712	1.6681	1.6653	1.6624	1.6595	1.6566	1.6536	1.6505	1.6477	1.6448	1.6416	1.6389	1.6359	1.633	1.6301	1.627	1.6241	1.6212	1.6183	1.6153	1.6124	1.6093	1.6063	1.6035	1.6006	1.5975	1.5945	1.5917	1.5888	1.5857	1.5829	1.5798	1.5769	1.5739	1.5709	1.568	1.5651	1.562	1.5592	1.556	1.5534	1.5502	1.5473	1.5443	1.5415
2.4792	2.4745	2.4698	2.4649	2.4604	2.4556	2.4514	2.4463	2.4416	2.4372	2.4326	2.4281	2.423	2.4185	2.4139	2.4087	2.4044	2.3998	2.395	2.3904	2.3858	2.3812	2.3762	2.3717	2.3672	2.3623	2.3578	2.3532	2.3482	2.3437	2.3389	2.3343	2.3299	2.325	2.3204	2.3156	2.3108	2.3063	2.3012	2.2966	2.2922	2.2873	2.2827	2.2782	2.2734	2.2688	2.2636	2.259	2.2545	2.2494
-0.72231	-0.72397	-0.72557	-0.72699	-0.72878	-0.73041	-0.73202	-0.73333	-0.73526	-0.73665	-0.73836	-0.73983	-0.74141	-0.74264	-0.74452	-0.74588	-0.74732	-0.74874	-0.75019	-0.75163	-0.75313	-0.75469	-0.75592	-0.75747	-0.75878	-0.76009	-0.76159	-0.76301	-0.7643	-0.76591	-0.76703	-0.7684	-0.76957	-0.77108	-0.7726	-0.77394	-0.77531	-0.77668	-0.77794	-0.77914	-0.78043	-0.78155	-0.78287	-0.78426	-0.7856	-0.78667	-0.78807	-0.78955	-0.79075	-0.79174
0.28125	0.28233	0.28416	0.28491	0.28588	0.28739	0.28783	0.28944	0.29095	0.29117	0.29149	0.29246	0.29214	0.29193	0.29279	0.29365	0.29344	0.29323	0.29409	0.29313	0.29367	0.29324	0.29367	0.29356	0.29313	0.29195	0.2912	0.29142	0.29013	0.28873	0.28906	0.28691	0.28637	0.28508	0.28401	0.28293	0.28165	0.28068	0.27907	0.27767	0.27606	0.27563	0.27337	0.27154	0.26896	0.26617	0.26477	0.26187	0.26079	0.25896
-2.1701	-2.1672	-2.1642	-2.1612	-2.1582	-2.1554	-2.1525	-2.1495	-2.1465	-2.1435	-2.1405	-2.1375	-2.1347	-2.1316	-2.1289	-2.1258	-2.1228	-2.1203	-2.1171	-2.1141	-2.1114	-2.1084	-2.1055	-2.1026	-2.0997	-2.097	-2.0941	-2.091	-2.0883	-2.085	-2.0823	-2.0797	-2.0767	-2.0738	-2.0707	-2.068	-2.0653	-2.0624	-2.0594	-2.0566	-2.0538	-2.0511	-2.0484	-2.0453	-2.0426	-2.0397	-2.0369	-2.0342	-2.0313	-2.0282
-2.0983	-2.0957	-2.0928	-2.09	-2.0873	-2.0845	-2.0818	-2.079	-2.0763	-2.0735	-2.0708	-2.068	-2.0651	-2.0625	-2.0598	-2.057	-2.0543	-2.0516	-2.0489	-2.0461	-2.0433	-2.0407	-2.038	-2.0352	-2.0326	-2.0299	-2.0271	-2.0244	-2.0219	-2.019	-2.0164	-2.0137	-2.011	-2.0083	-2.0057	-2.0031	-2.0004	-1.9977	-1.9951	-1.9924	-1.9898	-1.9871	-1.9845	-1.9819	-1.9794	-1.9767	-1.974	-1.9714	-1.9689	-1.9662
-1.0087	-1.0084	-1.0088	-1.009	-1.0092	-1.0093	-1.0094	-1.01	-1.0097	-1.0103	-1.0103	-1.0105	-1.0107	-1.0111	-1.0114	-1.0114	-1.0119	-1.0121	-1.0123	-1.0125	-1.0128	-1.0129	-1.0135	-1.0138	-1.0139	-1.0142	-1.0147	-1.0153	-1.0155	-1.0161	-1.0162	-1.0166	-1.0171	-1.0174	-1.0181	-1.0181	-1.0187	-1.0191	-1.0196	-1.0199	-1.0205	-1.021	-1.0215	-1.0221	-1.0227	-1.0231	-1.024	-1.0242	-1.0249	-1.0255
1.9022	1.9017	1.901	1.9007	1.9	1.8995	1.8989	1.8985	1.8978	1.8972	1.8968	1.896	1.8954	1.8949	1.8944	1.8937	1.893	1.8923	1.8916	1.891	1.8903	1.8895	1.8888	1.8881	1.8875	1.8867	1.8859	1.8852	1.8845	1.8835	1.8827	1.882	1.8813	1.8804	1.8797	1.8789	1.8779	1.8771	1.8762	1.8753	1.8745	1.8734	1.8726	1.8716	1.8706	1.8697	1.8689	1.8679	1.867	1.866
-2.5636	-2.5607	-2.5584	-2.5557	-2.5535	-2.5512	-2.5484	-2.5459	-2.5437	-2.5411	-2.5382	-2.5355	-2.5331	-2.5304	-2.5277	-2.5248	-2.5223	-2.5194	-2.5168	-2.5139	-2.5115	-2.5085	-2.5058	-2.5028	-2.5001	-2.497	-2.4943	-2.4913	-2.4881	-2.4858	-2.4825	-2.4794	-2.4766	-2.4733	-2.4706	-2.4669	-2.4642	-2.4611	-2.4581	-2.4546	-2.4515	-2.4483	-2.4449	-2.4418	-2.4388	-2.4354	-2.432	-2.4288	-2.4254	-2.4223
-1.3817	-1.3842	-1.3867	-1.3892	-1.3916	-1.3941	-1.3966	-1.399	-1.4016	-1.4039	-1.4065	-1.4089	-1.4113	-1.4139	-1.4164	-1.4189	-1.4214	-1.4239	-1.4264	-1.4288	-1.4314	-1.4337	-1.4364	-1.4388	-1.4414	-1.4438	-1.4464	-1.449	-1.4513	-1.4539	-1.4564	-1.459	-1.4615	-1.4639	-1.4666	-1.4691	-1.4717	-1.4743	-1.4768	-1.4794	-1.4819	-1.4845	-1.4871	-1.4896	-1.4921	-1.4947	-1.4972	-1.4997	-1.5023	-1.5049
1.5605	1.5605	1.5605	1.5604	1.5604	1.5605	1.5606	1.5607	1.5607	1.5607	1.5609	1.5608	1.5608	1.5609	1.5608	1.5609	1.5608	1.561	1.5608	1.5608	1.5608	1.5607	1.5606	1.5605	1.5606	1.5605	1.5606	1.5605	1.5604	1.5604	1.5605	1.5605	1.5604	1.5604	1.5604	1.5603	1.5603	1.56	1.56	1.56	1.5598	1.5597	1.5596	1.5595	1.5594	1.5593	1.5593	1.559	1.559	1.559
1.798	1.7973	1.797	1.7968	1.7962	1.7959	1.7957	1.7953	1.7947	1.7944	1.794	1.7938	1.7933	1.793	1.7926	1.7925	1.792	1.7918	1.7915	1.7909	1.791	1.7905	1.7902	1.79	1.7899	1.7897	1.7892	1.789	1.7888	1.7883	1.7885	1.788	1.7878	1.7878	1.7876	1.7874	1.7873	1.7871	1.7872	1.7865	1.7867	1.7864	1.7862	1.7861	1.7859	1.7857	1.7856	1.7854	1.7854	1.7854
-1.8832	-1.8729	-1.8632	-1.8532	-1.8432	-1.8327	-1.8222	-1.8119	-1.8013	-1.7914	-1.7811	-1.7706	-1.7596	-1.749	-1.7385	-1.7281	-1.717	-1.7065	-1.696	-1.685	-1.6742	-1.6633	-1.6526	-1.6419	-1.6308	-1.6197	-1.6082	-1.5978	-1.5871	-1.5755	-1.5641	-1.5535	-1.5421	-1.5307	-1.52	-1.5085	-1.497	-1.4859	-1.4741	-1.4629	-1.451	-1.44	-1.4283	-1.4167	-1.4048	-1.3932	-1.3818	-1.37	-1.3578	-1.3465
1.8849	1.8812	1.8772	1.8733	1.8696	1.8659	1.862	1.8582	1.8543	1.8503	1.8466	1.8427	1.8388	1.8349	1.8311	1.8272	1.823	1.8192	1.8153	1.8114	1.8074	1.8033	1.7993	1.7953	1.7914	1.7874	1.7834	1.7792	1.7752	1.7709	1.7671	1.7632	1.7589	1.7549	1.7509	1.7469	1.7428	1.7385	1.7345	1.7306	1.7263	1.7222	1.718	1.7139	1.7098	1.7057	1.7014	1.6975	1.6931	1.6891
-0.091334	-0.088044	-0.084942	-0.080705	-0.077725	-0.073994	-0.069825	-0.067034	-0.062792	-0.059187	-0.054698	-0.052094	-0.048111	-0.043809	-0.041016	-0.037279	-0.033916	-0.030746	-0.026819	-0.023082	-0.019471	-0.016233	-0.012621	-0.0093819	-0.0055845	-0.0015278	0.0019656	0.0057072	0.0088842	0.011994	0.015735	0.019293	0.022218	0.025773	0.029071	0.032122	0.035494	0.039302	0.042801	0.046043	0.048968	0.052461	0.055394	0.059206	0.06251	0.065193	0.068127	0.070873	0.074053	0.077492
2.6437	2.6381	2.6312	2.6254	2.6189	2.6123	2.6066	2.6007	2.5941	2.5882	2.5819	2.5757	2.5695	2.5633	2.5573	2.551	2.5452	2.5394	2.5329	2.5272	2.5207	2.5141	2.5083	2.5023	2.4966	2.4905	2.4845	2.4786	2.4727	2.4674	2.461	2.4551	2.4496	2.4437	2.4383	2.4319	2.4262	2.4202	2.4145	2.4085	2.4026	2.3973	2.3915	2.3855	2.3803	2.3747	2.3692	2.3636	2.3582	2.3521
1.7383	1.7386	1.739	1.7393	1.7395	1.7397	1.7399	1.74	1.7401	1.7403	1.7403	1.7402	1.7402	1.7401	1.74	1.7398	1.7397	1.7394	1.7393	1.739	1.7383	1.7381	1.7378	1.7373	1.7369	1.7361	1.7357	1.7351	1.7345	1.7339	1.7334	1.7326	1.7319	1.7309	1.73	1.7293	1.7285	1.7274	1.7265	1.7258	1.7246	1.7235	1.7224	1.7212	1.7202	1.719	1.7177	1.7165	1.7151	1.714
0.64797	0.6507	0.65349	0.65623	0.659	0.66181	0.6645	0.6672	0.67004	0.67269	0.6754	0.67803	0.68086	0.68359	0.68621	0.68885	0.69162	0.69436	0.69704	0.6997	0.70236	0.70512	0.70776	0.71035	0.71294	0.71556	0.71803	0.72078	0.72347	0.72607	0.72877	0.73149	0.73406	0.73665	0.7393	0.74193	0.74447	0.74713	0.74962	0.75204	0.75474	0.75745	0.75995	0.76249	0.76514	0.76764	0.7702	0.77272	0.77529	0.77774
1.9339	1.9328	1.9318	1.9307	1.9296	1.9285	1.9275	1.9266	1.9254	1.9242	1.9232	1.922	1.9211	1.9199	1.9187	1.9178	1.9167	1.9153	1.9144	1.9133	1.9121	1.9111	1.91	1.9088	1.9077	1.9067	1.9055	1.9045	1.9031	1.902	1.9009	1.8998	1.8986	1.8973	1.8961	1.8951	1.8939	1.8927	1.8915	1.8904	1.8893	1.8882	1.8869	1.8859	1.8846	1.8835	1.8823	1.8811	1.8797	1.8785
-0.70751	-0.70486	-0.70188	-0.69886	-0.69549	-0.69298	-0.69005	-0.68704	-0.68402	-0.6807	-0.67755	-0.67427	-0.67107	-0.66775	-0.66478	-0.66241	-0.65845	-0.65486	-0.65126	-0.64829	-0.64461	-0.64156	-0.63728	-0.63457	-0.63069	-0.62719	-0.62414	-0.62061	-0.61679	-0.61333	-0.61024	-0.60579	-0.60258	-0.59885	-0.59545	-0.59154	-0.5876	-0.58333	-0.57962	-0.57663	-0.57268	-0.56874	-0.56466	-0.56094	-0.55737	-0.55306	-0.54908	-0.54568	-0.54202	-0.53786
1.0513	1.0531	1.0549	1.0567	1.0586	1.0605	1.0623	1.0641	1.0658	1.0678	1.0696	1.0715	1.0735	1.0753	1.0772	1.0792	1.0811	1.083	1.0848	1.0868	1.0887	1.0907	1.0924	1.0942	1.0962	1.0981	1.1	1.1019	1.1041	1.1058	1.1078	1.1097	1.1117	1.1138	1.1156	1.1173	1.1194	1.1213	1.1231	1.125	1.1271	1.1291	1.131	1.1329	1.1348	1.137	1.1387	1.1407	1.1425	1.1445
1.5982	1.5977	1.5972	1.597	1.5964	1.5961	1.5957	1.5952	1.5949	1.5946	1.5943	1.5936	1.5933	1.5928	1.5924	1.5919	1.5915	1.5911	1.5906	1.5901	1.5897	1.5891	1.5886	1.5882	1.5877	1.5872	1.5867	1.5862	1.5857	1.585	1.5845	1.584	1.5835	1.5828	1.5823	1.5815	1.5812	1.5802	1.5797	1.5792	1.5785	1.578	1.5771	1.5766	1.5759	1.5752	1.5743	1.5737	1.5732	1.5725
-0.054582	-0.054433	-0.054586	-0.054641	-0.054707	-0.0547	-0.05487	-0.055139	-0.055278	-0.055601	-0.055813	-0.05617	-0.056293	-0.056691	-0.05696	-0.057416	-0.057758	-0.058113	-0.058511	-0.058909	-0.059322	-0.059764	-0.060206	-0.06079	-0.061233	-0.061933	-0.062389	-0.063004	-0.063432	-0.064219	-0.064861	-0.065547	-0.066134	-0.066777	-0.067607	-0.068337	-0.068994	-0.069738	-0.070698	-0.071429	-0.07223	-0.073135	-0.074022	-0.074781	-0.075841	-0.076716	-0.077592	-0.078466	-0.079427	-0.080388
2.4312	2.4263	2.4214	2.4167	2.4119	2.4069	2.402	2.397	2.3921	2.3872	2.3824	2.3774	2.3725	2.3675	2.3629	2.3579	2.3528	2.3481	2.3428	2.3378	2.3332	2.3282	2.3234	2.3184	2.3135	2.3086	2.3037	2.299	2.2941	2.2891	2.2844	2.2794	2.2746	2.2696	2.2648	2.2602	2.2553	2.2505	2.2458	2.2409	2.2362	2.2313	2.2267	2.222	2.217	2.2125	2.2075	2.2027	2.1979	2.1933
2.354	2.348	2.3419	2.336	2.33	2.3241	2.3182	2.3118	2.3059	2.2996	2.2932	2.2871	2.2809	2.2748	2.2684	2.262	2.2556	2.249	2.2426	2.2364	2.2298	2.2236	2.217	2.2105	2.2041	2.1972	2.191	2.1846	2.178	2.1713	2.1649	2.1583	2.1515	2.1448	2.1381	2.1311	2.1243	2.1178	2.1109	2.1039	2.0974	2.0906	2.0837	2.077	2.0701	2.0634	2.0565	2.0492	2.0426	2.0359
2.4658	2.4618	2.4577	2.4536	2.4495	2.4454	2.4414	2.4372	2.4331	2.4289	2.4248	2.4209	2.4168	2.4126	2.4085	2.4044	2.4002	2.3961	2.392	2.3879	2.3838	2.3795	2.3754	2.3713	2.3672	2.363	2.359	2.3547	2.3507	2.3466	2.3424	2.3382	2.3341	2.33	2.326	2.3219	2.3176	2.3136	2.3094	2.3053	2.3012	2.2971	2.2929	2.2888	2.2847	2.2806	2.2765	2.2723	2.2683	2.2642
-0.60883	-0.60959	-0.61027	-0.61066	-0.61134	-0.6121	-0.61245	-0.61334	-0.6134	-0.61379	-0.615	-0.61515	-0.61579	-0.61585	-0.61674	-0.61688	-0.61723	-0.61758	-0.61801	-0.61886	-0.6183	-0.61914	-0.61954	-0.61935	-0.6202	-0.62001	-0.62032	-0.62071	-0.62057	-0.621	-0.62111	-0.62084	-0.62094	-0.62129	-0.62139	-0.62141	-0.62201	-0.6212	-0.62127	-0.62153	-0.62147	-0.62158	-0.62146	-0.62112	-0.62114	-0.62066	-0.6206	-0.62037	-0.62043	-0.62036
2.5529	2.5452	2.539	2.5312	2.5236	2.5161	2.5089	2.5014	2.4944	2.4864	2.4785	2.471	2.4632	2.4549	2.4471	2.4388	2.4309	2.4226	2.4145	2.4062	2.3977	2.3891	2.3808	2.3724	2.3637	2.3555	2.3466	2.3377	2.3291	2.3199	2.3113	2.3024	2.2932	2.2844	2.275	2.2657	2.2566	2.2466	2.2371	2.228	2.2186	2.209	2.1991	2.1898	2.1798	2.1699	2.1603	2.1505	2.1405	2.1303
-1.1948	-1.1857	-1.1773	-1.1691	-1.1607	-1.1521	-1.1436	-1.1351	-1.1269	-1.1189	-1.1105	-1.1021	-1.0936	-1.0846	-1.0763	-1.0685	-1.0605	-1.0526	-1.0436	-1.035	-1.0273	-1.0188	-1.0111	-1.0032	-0.995	-0.98719	-0.97896	-0.97114	-0.96246	-0.95378	-0.94625	-0.93797	-0.93015	-0.92241	-0.91464	-0.90625	-0.89872	-0.89045	-0.88275	-0.8742	-0.86673	-0.85863	-0.8507	-0.84266	-0.83502	-0.82698	-0.81889	-0.81091	-0.80344	-0.79551
-3.6111	-3.6012	-3.5907	-3.5807	-3.5701	-3.5596	-3.5492	-3.5384	-3.5278	-3.5171	-3.5061	-3.4953	-3.4845	-3.4736	-3.4622	-3.451	-3.44	-3.4285	-3.4173	-3.4059	-3.3949	-3.3833	-3.3717	-3.3601	-3.3483	-3.3365	-3.3247	-3.3129	-3.3009	-3.2891	-3.2769	-3.265	-3.2527	-3.2403	-3.2284	-3.216	-3.2034	-3.1911	-3.1785	-3.166	-3.1535	-3.141	-3.1284	-3.1156	-3.1032	-3.09	-3.0774	-3.0643	-3.0516	-3.0383
1.8788	1.8779	1.8776	1.877	1.8765	1.8761	1.8755	1.8752	1.8747	1.8742	1.8739	1.873	1.8733	1.8727	1.8721	1.8717	1.8718	1.8712	1.8702	1.8698	1.8692	1.8694	1.8686	1.8681	1.8677	1.8673	1.8669	1.8668	1.8666	1.8657	1.8654	1.8653	1.8649	1.8644	1.864	1.8635	1.8632	1.8627	1.8619	1.862	1.8621	1.8615	1.8612	1.8606	1.86	1.8598	1.8596	1.8594	1.8587	1.8588
2.8346	2.8272	2.8197	2.8127	2.8055	2.7979	2.7906	2.783	2.7758	2.7685	2.7609	2.7534	2.7459	2.7388	2.7308	2.7233	2.716	2.7082	2.701	2.6934	2.6855	2.6779	2.6703	2.6627	2.6552	2.6476	2.6396	2.6321	2.6243	2.6167	2.6087	2.601	2.5931	2.5855	2.5777	2.5699	2.5623	2.5543	2.5463	2.5386	2.5307	2.5228	2.5149	2.5074	2.4995	2.4913	2.4835	2.4758	2.4678	2.4599
1.8501	1.8463	1.843	1.8397	1.8361	1.8327	1.8291	1.8257	1.8221	1.8186	1.8151	1.8115	1.8079	1.8045	1.8009	1.7974	1.7938	1.7903	1.787	1.7831	1.7796	1.776	1.7726	1.7692	1.7655	1.7619	1.7584	1.755	1.7514	1.7478	1.7443	1.7408	1.7374	1.7337	1.7302	1.7266	1.7231	1.7196	1.7161	1.7123	1.709	1.7055	1.702	1.6986	1.6949	1.6913	1.6878	1.6842	1.6809	1.6776
0.052467	0.057162	0.062085	0.066673	0.071428	0.076183	0.080893	0.08551	0.090403	0.095158	0.099744	0.10455	0.10919	0.11399	0.11861	0.12347	0.12832	0.1331	0.13767	0.14256	0.14715	0.15189	0.15657	0.16133	0.16609	0.17083	0.17564	0.18035	0.18509	0.18985	0.19439	0.19924	0.20405	0.20886	0.2136	0.21829	0.22298	0.22757	0.23247	0.23707	0.24173	0.24662	0.25128	0.25594	0.26046	0.26521	0.27013	0.27476	0.27937	0.28406
2.6685	2.6641	2.6595	2.655	2.6505	2.6462	2.6417	2.6371	2.6322	2.628	2.6234	2.6188	2.6143	2.6098	2.6052	2.6006	2.5958	2.5914	2.587	2.5822	2.5774	2.573	2.5683	2.5633	2.5587	2.5539	2.5493	2.5445	2.5396	2.5349	2.5302	2.5255	2.5208	2.5159	2.511	2.5064	2.5014	2.4966	2.4917	2.4869	2.4823	2.4773	2.4722	2.4674	2.4624	2.4577	2.4526	2.4477	2.4428	2.4377
0.87918	0.87941	0.87957	0.87976	0.8799	0.88	0.88005	0.88031	0.88038	0.88058	0.88069	0.8809	0.88103	0.8812	0.8813	0.88157	0.88161	0.88185	0.88197	0.8822	0.88226	0.88249	0.88267	0.88282	0.88307	0.88326	0.88342	0.88361	0.88377	0.884	0.88419	0.88438	0.88452	0.88474	0.88501	0.88524	0.88547	0.88575	0.88592	0.88612	0.88637	0.88657	0.88677	0.88695	0.88714	0.88743	0.88772	0.88787	0.8881	0.88831
1.4746	1.4724	1.4701	1.4677	1.4656	1.4631	1.4607	1.4586	1.4563	1.4538	1.4513	1.4489	1.4469	1.4445	1.4419	1.4396	1.4374	1.4348	1.4323	1.4299	1.4275	1.425	1.4225	1.42	1.4176	1.4153	1.4128	1.4101	1.4078	1.4051	1.4024	1.3998	1.3976	1.395	1.3923	1.3896	1.3871	1.3844	1.382	1.3794	1.3768	1.374	1.3712	1.3689	1.3661	1.3634	1.3611	1.3582	1.3555	1.3525
1.6661	1.662	1.6579	1.6538	1.6498	1.6459	1.6417	1.6375	1.6337	1.6294	1.6253	1.6215	1.6174	1.6133	1.6094	1.6056	1.6018	1.598	1.5939	1.5899	1.5861	1.5822	1.5786	1.5747	1.571	1.5671	1.5634	1.5595	1.5558	1.5519	1.5482	1.5445	1.5409	1.5371	1.5336	1.5296	1.5261	1.5223	1.519	1.5153	1.5119	1.5082	1.5048	1.5012	1.4975	1.494	1.4904	1.4873	1.4839	1.4804
-0.68963	-0.69203	-0.69433	-0.69724	-0.70001	-0.70285	-0.70558	-0.70838	-0.71082	-0.71315	-0.71534	-0.71825	-0.72048	-0.72306	-0.72572	-0.72805	-0.73035	-0.73279	-0.7353	-0.73756	-0.74008	-0.74248	-0.74452	-0.747	-0.74937	-0.75196	-0.75422	-0.75662	-0.7583	-0.76038	-0.76271	-0.7653	-0.76738	-0.76946	-0.77154	-0.77343	-0.77577	-0.77817	-0.78	-0.7815	-0.78372	-0.78609	-0.78835	-0.79043	-0.79182	-0.79404	-0.79598	-0.79809	-0.79992	-0.80167
1.943	1.9411	1.9392	1.9373	1.9354	1.9336	1.9317	1.9298	1.9279	1.9259	1.924	1.9221	1.9201	1.9182	1.9163	1.9144	1.9126	1.9105	1.9087	1.9067	1.9046	1.9028	1.9008	1.8988	1.8969	1.895	1.8932	1.8912	1.8892	1.8872	1.8852	1.8832	1.8812	1.8793	1.8774	1.8753	1.8733	1.8712	1.8692	1.8672	1.8652	1.8632	1.8612	1.8592	1.8571	1.855	1.853	1.8508	1.8487	1.8468
0.51685	0.52858	0.54063	0.5524	0.56427	0.57583	0.58778	0.59984	0.61157	0.62374	0.63561	0.64731	0.65901	0.67022	0.68234	0.69411	0.70614	0.71752	0.72904	0.74048	0.75207	0.76414	0.77555	0.78694	0.7988	0.81061	0.82159	0.83359	0.84476	0.85618	0.86743	0.87935	0.89045	0.90209	0.91301	0.92444	0.93555	0.94676	0.95842	0.9693	0.98063	0.9915	1.0027	1.0139	1.0251	1.0358	1.0471	1.0579	1.069	1.0799
0.19698	0.19422	0.19148	0.18892	0.18648	0.18342	0.18082	0.17812	0.17504	0.17219	0.16949	0.16678	0.16399	0.16073	0.15835	0.15522	0.15208	0.14927	0.14632	0.14344	0.14027	0.13717	0.13399	0.131	0.12792	0.12455	0.12155	0.11827	0.11514	0.11213	0.10859	0.10549	0.10229	0.099094	0.095716	0.092156	0.089256	0.085764	0.082637	0.078872	0.075494	0.072297	0.0686	0.065404	0.061754	0.058285	0.054769	0.051414	0.048036	0.044271
-1.1613	-1.1642	-1.1673	-1.1706	-1.1737	-1.176	-1.179	-1.1822	-1.1857	-1.1877	-1.1908	-1.1932	-1.1959	-1.1991	-1.202	-1.2044	-1.2069	-1.2091	-1.2119	-1.2149	-1.2172	-1.2194	-1.2214	-1.2247	-1.2269	-1.229	-1.231	-1.2334	-1.2356	-1.2379	-1.2394	-1.2417	-1.2442	-1.2462	-1.2477	-1.2496	-1.2519	-1.2536	-1.256	-1.2577	-1.26	-1.2611	-1.2625	-1.2644	-1.2661	-1.2681	-1.2696	-1.2711	-1.2723	-1.2736
2.4936	2.4867	2.4798	2.473	2.4662	2.4593	2.4523	2.4455	2.4388	2.4319	2.4254	2.4186	2.412	2.4054	2.3983	2.3919	2.3853	2.3784	2.3717	2.3653	2.3587	2.3522	2.3454	2.3392	2.3325	2.3255	2.3192	2.3128	2.306	2.2996	2.2933	2.287	2.2803	2.2739	2.2676	2.2609	2.2548	2.248	2.2416	2.2351	2.229	2.2221	2.2155	2.2093	2.2028	2.1966	2.1906	2.184	2.1777	2.1717
-0.21325	-0.19444	-0.17681	-0.15833	-0.13887	-0.12167	-0.10275	-0.08523	-0.066738	-0.049323	-0.031909	-0.01449	0.0024943	0.020446	0.036363	0.055069	0.071837	0.088719	0.10442	0.12108	0.13721	0.15194	0.16817	0.18355	0.19989	0.21505	0.23129	0.24484	0.26064	0.27516	0.29065	0.30463	0.31839	0.33452	0.34893	0.36334	0.37582	0.38937	0.4027	0.41679	0.43077	0.44433	0.4568	0.46971	0.4824	0.49422	0.50703	0.51907	0.53145	0.54317
-1.6414	-1.6393	-1.6373	-1.6353	-1.6331	-1.631	-1.6291	-1.6271	-1.6251	-1.6229	-1.6209	-1.6188	-1.6168	-1.6147	-1.613	-1.6109	-1.6088	-1.6068	-1.6048	-1.6028	-1.6007	-1.5988	-1.5966	-1.5943	-1.5925	-1.5907	-1.5887	-1.5866	-1.5848	-1.583	-1.5809	-1.579	-1.5772	-1.5753	-1.5734	-1.5713	-1.5696	-1.5676	-1.5658	-1.5639	-1.5619	-1.5601	-1.5581	-1.5563	-1.5546	-1.5525	-1.5508	-1.5494	-1.5474	-1.5457
0.28038	0.27823	0.27649	0.27475	0.2726	0.2715	0.26927	0.26774	0.26581	0.2645	0.26326	0.26138	0.25958	0.25792	0.25639	0.25481	0.25314	0.25135	0.24989	0.24816	0.24643	0.24491	0.24382	0.24209	0.24136	0.2402	0.23854	0.2371	0.23594	0.23493	0.23356	0.23183	0.23074	0.22973	0.22892	0.22784	0.22611	0.22517	0.22393	0.22249	0.22191	0.22054	0.21911	0.21809	0.21714	0.21606	0.21577	0.21511	0.21382	0.21288
0.50797	0.50604	0.50379	0.50164	0.49932	0.49735	0.49506	0.49256	0.49042	0.48792	0.48581	0.48359	0.48106	0.47856	0.47611	0.4743	0.47159	0.46941	0.46657	0.46406	0.4616	0.45949	0.45689	0.45448	0.45181	0.44928	0.44678	0.44396	0.44167	0.43909	0.43635	0.43395	0.43128	0.42867	0.42571	0.42307	0.42067	0.41789	0.41531	0.41281	0.41002	0.40731	0.40487	0.40243	0.3994	0.39679	0.3939	0.39114	0.38853	0.38564
0.20605	0.20734	0.20863	0.2097	0.21097	0.21215	0.21308	0.21445	0.21591	0.21731	0.2186	0.21956	0.22088	0.22231	0.22335	0.22465	0.22621	0.22725	0.22862	0.22934	0.23085	0.23253	0.23352	0.2345	0.2355	0.23703	0.23849	0.23948	0.24093	0.24206	0.24335	0.24443	0.24566	0.24717	0.24808	0.24929	0.25042	0.25173	0.25301	0.25408	0.25507	0.2563	0.2576	0.25884	0.25985	0.26079	0.26206	0.26316	0.26445	0.26525
1.0543	1.0544	1.0553	1.0561	1.0569	1.0573	1.0585	1.0593	1.0603	1.0611	1.0621	1.0631	1.0638	1.0653	1.066	1.0671	1.068	1.0688	1.0704	1.0716	1.0727	1.0743	1.0756	1.077	1.0783	1.0797	1.0812	1.0826	1.084	1.0853	1.0869	1.0885	1.0906	1.092	1.0939	1.0953	1.0971	1.0984	1.1001	1.102	1.1038	1.1057	1.1073	1.1096	1.1117	1.113	1.115	1.1174	1.119	1.1215
-1.9356	-1.9365	-1.937	-1.9379	-1.9386	-1.9391	-1.9399	-1.9405	-1.9411	-1.9419	-1.9424	-1.9432	-1.9438	-1.9444	-1.945	-1.9454	-1.9462	-1.9466	-1.947	-1.9479	-1.9482	-1.9487	-1.9494	-1.9494	-1.9503	-1.9505	-1.9511	-1.9516	-1.9519	-1.9524	-1.9528	-1.9532	-1.9536	-1.9539	-1.9543	-1.9545	-1.9548	-1.9553	-1.9556	-1.9558	-1.9561	-1.9563	-1.9565	-1.9568	-1.957	-1.9571	-1.9572	-1.9574	-1.9577	-1.9578
3.0086	3.0054	3.0024	2.9991	2.9957	2.9923	2.9885	2.9851	2.9817	2.9777	2.9738	2.9704	2.967	2.963	2.9592	2.9554	2.9514	2.9471	2.9434	2.9392	2.935	2.9314	2.9266	2.9225	2.9179	2.9137	2.91	2.9044	2.9006	2.8957	2.8917	2.8866	2.8817	2.8772	2.8728	2.8677	2.8633	2.8579	2.853	2.8481	2.8441	2.8386	2.8337	2.8284	2.8242	2.8186	2.8133	2.8075	2.8027	2.7974
-2.0252	-2.0239	-2.0231	-2.0226	-2.0211	-2.0197	-2.0189	-2.0177	-2.0167	-2.0156	-2.0149	-2.0137	-2.0129	-2.0116	-2.0103	-2.0094	-2.0082	-2.0073	-2.0059	-2.0059	-2.0045	-2.0033	-2.0025	-2.001	-2.0006	-1.9993	-1.9988	-1.9972	-1.996	-1.9954	-1.9941	-1.9935	-1.9927	-1.9911	-1.9907	-1.9894	-1.9887	-1.9881	-1.987	-1.9857	-1.9849	-1.9841	-1.983	-1.9822	-1.9812	-1.9803	-1.9798	-1.9783	-1.978	-1.9771
-2.5681	-2.5646	-2.5611	-2.5574	-2.5538	-2.5501	-2.5461	-2.5423	-2.5384	-2.5347	-2.5308	-2.5268	-2.5229	-2.5188	-2.5149	-2.511	-2.507	-2.5027	-2.4986	-2.4947	-2.4905	-2.4864	-2.4819	-2.478	-2.4736	-2.4692	-2.4649	-2.4605	-2.4564	-2.4519	-2.4476	-2.4432	-2.4386	-2.4345	-2.4296	-2.4249	-2.4206	-2.4161	-2.4114	-2.4069	-2.4021	-2.3976	-2.3929	-2.3884	-2.3836	-2.3787	-2.3742	-2.3692	-2.3645	-2.3598
0.21504	0.21353	0.21155	0.20849	0.20684	0.20541	0.20357	0.20158	0.19958	0.19758	0.19501	0.19317	0.19151	0.19024	0.18872	0.18648	0.18496	0.18336	0.18095	0.18016	0.17873	0.1773	0.1757	0.17386	0.17201	0.17137	0.17009	0.16859	0.16706	0.16659	0.16474	0.16339	0.16307	0.16155	0.16092	0.16021	0.15884	0.1578	0.15628	0.15548	0.155	0.15356	0.15284	0.15188	0.15165	0.15101	0.15004	0.14957	0.1482	0.14765
2.3487	2.3442	2.3417	2.3367	2.3329	2.3288	2.3258	2.3207	2.3168	2.3118	2.3074	2.3031	2.2978	2.2911	2.2872	2.2829	2.2758	2.2708	2.2654	2.2599	2.2549	2.2495	2.2432	2.2362	2.2311	2.2252	2.2181	2.2127	2.2045	2.1987	2.1917	2.1853	2.1787	2.1705	2.165	2.1576	2.1498	2.1415	2.1348	2.1272	2.1196	2.1122	2.1041	2.0962	2.0884	2.0813	2.0722	2.0643	2.0557	2.0462
-0.14831	-0.1569	-0.16662	-0.17557	-0.1843	-0.19282	-0.20098	-0.21078	-0.21951	-0.22888	-0.23697	-0.24569	-0.25499	-0.26393	-0.27329	-0.28145	-0.2906	-0.29911	-0.30727	-0.31642	-0.3262	-0.33281	-0.34174	-0.35074	-0.35897	-0.36805	-0.3769	-0.38464	-0.39321	-0.40208	-0.41016	-0.41867	-0.42618	-0.43518	-0.4429	-0.45148	-0.46012	-0.46834	-0.47592	-0.48379	-0.4925	-0.50037	-0.50795	-0.5161	-0.52382	-0.53218	-0.53933	-0.5469	-0.55414	-0.56158
-1.7048	-1.7043	-1.7037	-1.7036	-1.7031	-1.7026	-1.7021	-1.7016	-1.7009	-1.7002	-1.7	-1.6993	-1.6991	-1.6984	-1.6979	-1.6974	-1.6967	-1.6961	-1.6958	-1.6952	-1.6947	-1.694	-1.6937	-1.6929	-1.6924	-1.6917	-1.6909	-1.6905	-1.69	-1.6894	-1.6887	-1.6882	-1.6874	-1.6869	-1.6861	-1.6856	-1.685	-1.6844	-1.6837	-1.683	-1.6824	-1.6815	-1.681	-1.6802	-1.6795	-1.6788	-1.6781	-1.6775	-1.6767	-1.676
1.375	1.3699	1.3644	1.3589	1.3533	1.3477	1.3418	1.3367	1.3312	1.3255	1.3196	1.3146	1.309	1.3032	1.2976	1.2922	1.2865	1.2808	1.2755	1.27	1.2643	1.2587	1.2533	1.2475	1.2422	1.2364	1.2309	1.2255	1.2198	1.2142	1.2084	1.2029	1.1974	1.192	1.1865	1.1804	1.1753	1.1702	1.1645	1.1592	1.1536	1.1476	1.1421	1.1367	1.1312	1.126	1.1204	1.1144	1.1092	1.1041
1.6885	1.6851	1.6816	1.6783	1.675	1.6716	1.6684	1.6652	1.6621	1.6589	1.6556	1.6527	1.6496	1.646	1.6427	1.6394	1.6365	1.6341	1.6308	1.6281	1.6247	1.6211	1.6187	1.6157	1.6122	1.6092	1.6062	1.6036	1.6008	1.5978	1.5946	1.5914	1.5878	1.5853	1.5822	1.5791	1.5764	1.5741	1.5709	1.5682	1.5648	1.5622	1.5588	1.5565	1.5528	1.55	1.5477	1.5441	1.5414	1.5386
2.0692	2.0659	2.0624	2.0591	2.0557	2.0526	2.0493	2.0464	2.043	2.0399	2.0366	2.0333	2.0306	2.0274	2.0245	2.0215	2.0183	2.0151	2.0123	2.0095	2.0069	2.0039	2.0009	1.9979	1.9946	1.9922	1.9894	1.9865	1.9839	1.9808	1.978	1.9753	1.9728	1.9702	1.9676	1.965	1.9624	1.9597	1.9572	1.9547	1.9522	1.9496	1.9471	1.9447	1.9423	1.9399	1.9373	1.9348	1.9329	1.9303
2.7569	2.7552	2.7539	2.7522	2.751	2.749	2.7477	2.7461	2.7449	2.7429	2.7409	2.739	2.7379	2.7356	2.7337	2.7318	2.7297	2.7277	2.726	2.7242	2.7219	2.7196	2.7175	2.715	2.7126	2.7101	2.7077	2.7055	2.7034	2.7007	2.6979	2.6958	2.6929	2.6897	2.6873	2.6846	2.6811	2.6785	2.6756	2.6723	2.6694	2.6668	2.6636	2.6604	2.6572	2.6542	2.6506	2.6469	2.6431	2.6397
1.535	1.5361	1.5369	1.538	1.5387	1.5396	1.5406	1.5415	1.5429	1.5436	1.5448	1.5459	1.547	1.5482	1.5493	1.55	1.5515	1.5528	1.5542	1.5555	1.5565	1.5578	1.5591	1.56	1.5615	1.5628	1.5642	1.5651	1.567	1.5682	1.5702	1.5715	1.5727	1.574	1.5749	1.5768	1.5785	1.5799	1.5811	1.5831	1.5848	1.5866	1.5876	1.5889	1.5907	1.5927	1.5946	1.5963	1.5978	1.599
-1.3274	-1.3269	-1.3266	-1.3261	-1.3258	-1.325	-1.3242	-1.3239	-1.3234	-1.3228	-1.3221	-1.3215	-1.3209	-1.3204	-1.3197	-1.319	-1.3185	-1.318	-1.3175	-1.3168	-1.316	-1.3158	-1.3151	-1.3146	-1.3142	-1.3134	-1.3126	-1.312	-1.3114	-1.3105	-1.3102	-1.3094	-1.3088	-1.3079	-1.3074	-1.3066	-1.3062	-1.306	-1.3051	-1.3043	-1.3036	-1.3031	-1.3028	-1.3021	-1.3013	-1.3006	-1.3004	-1.2995	-1.2988	-1.2983
-0.89706	-0.89712	-0.89753	-0.8976	-0.89777	-0.89808	-0.89835	-0.89869	-0.89924	-0.89968	-0.89965	-0.89999	-0.90002	-0.90057	-0.90097	-0.90135	-0.902	-0.90261	-0.9033	-0.90371	-0.90459	-0.90501	-0.90565	-0.90623	-0.90658	-0.90736	-0.90797	-0.90873	-0.90938	-0.90979	-0.91053	-0.91118	-0.91241	-0.913	-0.91372	-0.91457	-0.91545	-0.91665	-0.91734	-0.91775	-0.91864	-0.91953	-0.92035	-0.92107	-0.92158	-0.92261	-0.92384	-0.92493	-0.92603	-0.92688
-1.5743	-1.5778	-1.5816	-1.5845	-1.5885	-1.5921	-1.595	-1.5985	-1.6019	-1.6051	-1.6085	-1.6119	-1.6149	-1.6182	-1.6214	-1.6249	-1.6277	-1.6309	-1.6338	-1.6369	-1.6403	-1.6432	-1.6463	-1.6495	-1.6523	-1.655	-1.6581	-1.6611	-1.664	-1.6668	-1.67	-1.6727	-1.6755	-1.6786	-1.6811	-1.6836	-1.6867	-1.6893	-1.6918	-1.6944	-1.6969	-1.6998	-1.7022	-1.7048	-1.7073	-1.7097	-1.7122	-1.7147	-1.7172	-1.7191
1.6705	1.6571	1.6442	1.6293	1.6161	1.602	1.5892	1.5748	1.5612	1.5478	1.5342	1.5215	1.5071	1.4917	1.4788	1.4636	1.4484	1.4347	1.4205	1.4068	1.3922	1.3775	1.3647	1.35	1.3349	1.321	1.307	1.2928	1.2771	1.263	1.2491	1.2334	1.2187	1.205	1.1889	1.1749	1.1597	1.1448	1.1308	1.1157	1.1008	1.0854	1.0703	1.0551	1.0401	1.0251	1.0095	0.99544	0.98074	0.96504
0.59456	0.59728	0.6	0.60412	0.60727	0.61096	0.61333	0.61492	0.61982	0.62089	0.62413	0.62755	0.62992	0.63212	0.63477	0.63958	0.64065	0.64425	0.64697	0.64952	0.65199	0.65462	0.65718	0.6606	0.66228	0.6644	0.66782	0.66977	0.67092	0.67435	0.67594	0.67684	0.6786	0.68134	0.68328	0.68618	0.68647	0.68763	0.68966	0.69013	0.69251	0.69393	0.69317	0.69529	0.6961	0.69718	0.69877	0.69898	0.69787	0.70104
1.1885	1.1905	1.1918	1.1936	1.1955	1.1962	1.1979	1.1988	1.2002	1.2016	1.2033	1.2043	1.2054	1.206	1.2076	1.2092	1.2102	1.2109	1.2122	1.2133	1.2137	1.2152	1.2163	1.2171	1.2175	1.2188	1.2193	1.2202	1.2209	1.2216	1.2223	1.223	1.224	1.2245	1.2252	1.2258	1.2265	1.2267	1.2271	1.2276	1.2282	1.2287	1.229	1.2295	1.2301	1.2295	1.2303	1.2302	1.231	1.2312
0.61089	0.61245	0.61261	0.61421	0.61517	0.61621	0.61759	0.61841	0.61968	0.62065	0.62177	0.62274	0.62391	0.62521	0.62568	0.62733	0.62747	0.62942	0.63004	0.63125	0.63222	0.63316	0.63411	0.63552	0.63644	0.63744	0.63821	0.63942	0.64045	0.64134	0.64225	0.64349	0.64456	0.64562	0.64654	0.64766	0.6486	0.64958	0.65032	0.65192	0.65275	0.65358	0.65476	0.65591	0.65707	0.65796	0.65893	0.66009	0.66092	0.66196
-1.8595	-1.8564	-1.8535	-1.8508	-1.8478	-1.8451	-1.8421	-1.8393	-1.8364	-1.8336	-1.8307	-1.8277	-1.825	-1.822	-1.8188	-1.8159	-1.8133	-1.8102	-1.8072	-1.8044	-1.8013	-1.7983	-1.7953	-1.7922	-1.7893	-1.7861	-1.7829	-1.7803	-1.7769	-1.7739	-1.7708	-1.7677	-1.7647	-1.7614	-1.7583	-1.7551	-1.7518	-1.7488	-1.7456	-1.7423	-1.7391	-1.7358	-1.7327	-1.7295	-1.7262	-1.7229	-1.7195	-1.7161	-1.713	-1.7096
0.10126	0.1136	0.12655	0.13881	0.15118	0.16375	0.17577	0.18868	0.20087	0.2136	0.22596	0.23868	0.2511	0.26356	0.27632	0.28887	0.30138	0.31429	0.32658	0.33923	0.35158	0.36435	0.37698	0.38972	0.40224	0.4148	0.42749	0.44003	0.45249	0.46546	0.47821	0.49042	0.50328	0.51602	0.52867	0.54118	0.55416	0.56608	0.579	0.59166	0.60393	0.61671	0.62919	0.64191	0.65469	0.66696	0.67952	0.69175	0.70444	0.71685
-0.36337	-0.35633	-0.34974	-0.34329	-0.3364	-0.32921	-0.32262	-0.31558	-0.30876	-0.30306	-0.29729	-0.29033	-0.28403	-0.27751	-0.27137	-0.2656	-0.25915	-0.25368	-0.24686	-0.24079	-0.23532	-0.22843	-0.22288	-0.21741	-0.21164	-0.20676	-0.20024	-0.19462	-0.18997	-0.18428	-0.17985	-0.17505	-0.16935	-0.1653	-0.15945	-0.15495	-0.1494	-0.14528	-0.13951	-0.13605	-0.13118	-0.12585	-0.12202	-0.11864	-0.11467	-0.10949	-0.10649	-0.10109	-0.097408	-0.094104
-2.0483	-2.0464	-2.0449	-2.0431	-2.0405	-2.0372	-2.0347	-2.0323	-2.0301	-2.0272	-2.0246	-2.0212	-2.0205	-2.0173	-2.0158	-2.0127	-2.0103	-2.0062	-2.0046	-2.0011	-1.9985	-1.9959	-1.9922	-1.9906	-1.987	-1.9846	-1.982	-1.9779	-1.9742	-1.9725	-1.9685	-1.9657	-1.9632	-1.9591	-1.9563	-1.9524	-1.9499	-1.9473	-1.9443	-1.9401	-1.9362	-1.9329	-1.9291	-1.9263	-1.9234	-1.9182	-1.9138	-1.91	-1.9062	-1.9022
-1.8083	-1.8084	-1.8075	-1.8078	-1.8083	-1.8074	-1.8076	-1.807	-1.8068	-1.8069	-1.8056	-1.806	-1.8055	-1.8049	-1.8047	-1.8042	-1.8038	-1.804	-1.8031	-1.8025	-1.8027	-1.8021	-1.8011	-1.8005	-1.8001	-1.7992	-1.7985	-1.7987	-1.7972	-1.7973	-1.7966	-1.7961	-1.7949	-1.7944	-1.7938	-1.7932	-1.793	-1.7917	-1.7914	-1.7902	-1.7893	-1.7898	-1.7867	-1.7868	-1.7855	-1.7848	-1.7846	-1.7829	-1.7826	-1.781
-0.57456	-0.57245	-0.57019	-0.56804	-0.56578	-0.56363	-0.56148	-0.5593	-0.55735	-0.5554	-0.55326	-0.55129	-0.54924	-0.54746	-0.54545	-0.54374	-0.54189	-0.54003	-0.53848	-0.53662	-0.53467	-0.53309	-0.53135	-0.52991	-0.52811	-0.52679	-0.52511	-0.52353	-0.52215	-0.52066	-0.51937	-0.51819	-0.5165	-0.51513	-0.51408	-0.51277	-0.5115	-0.51042	-0.50913	-0.50802	-0.50702	-0.50619	-0.50509	-0.50395	-0.50281	-0.50199	-0.50129	-0.50044	-0.4993	-0.49883
2.25	2.2514	2.2529	2.2545	2.2562	2.2574	2.2598	2.2615	2.2635	2.2647	2.2661	2.2677	2.2703	2.2721	2.2742	2.2762	2.2784	2.2794	2.2815	2.2838	2.2859	2.2872	2.2903	2.2923	2.2949	2.2967	2.299	2.3011	2.303	2.3061	2.3082	2.3112	2.3126	2.3145	2.3172	2.3199	2.3215	2.3244	2.326	2.3277	2.3306	2.3329	2.3347	2.3375	2.3405	2.3427	2.3444	2.3459	2.3475	2.3498
-1.2261	-1.2264	-1.2266	-1.2268	-1.227	-1.2273	-1.2276	-1.2278	-1.228	-1.2283	-1.2286	-1.2288	-1.229	-1.2291	-1.2293	-1.2295	-1.2297	-1.2299	-1.23	-1.2303	-1.2303	-1.2305	-1.2308	-1.2309	-1.2311	-1.2313	-1.2314	-1.2315	-1.2316	-1.2318	-1.2319	-1.232	-1.2322	-1.2322	-1.2324	-1.2325	-1.2326	-1.2328	-1.2327	-1.2329	-1.2329	-1.233	-1.2331	-1.2332	-1.2333	-1.2334	-1.2334	-1.2334	-1.2334	-1.2335
1.7176	1.7157	1.7141	1.7114	1.7087	1.706	1.7039	1.7018	1.699	1.6966	1.6942	1.6918	1.6896	1.6871	1.6836	1.6816	1.6785	1.676	1.6734	1.6705	1.6672	1.6643	1.6615	1.6584	1.6552	1.6526	1.6496	1.6465	1.6429	1.6401	1.6369	1.6336	1.6301	1.6265	1.6234	1.6206	1.6167	1.6135	1.6102	1.6064	1.6025	1.5994	1.5954	1.5919	1.5882	1.5851	1.5811	1.577	1.5734	1.5697
-1.4227	-1.4238	-1.4247	-1.4259	-1.4274	-1.4286	-1.4294	-1.4304	-1.4324	-1.4333	-1.4344	-1.4356	-1.4376	-1.4375	-1.4389	-1.4415	-1.4419	-1.4434	-1.4444	-1.4459	-1.4469	-1.4483	-1.4497	-1.4511	-1.4518	-1.4535	-1.4542	-1.4561	-1.4574	-1.4583	-1.459	-1.4608	-1.4621	-1.4636	-1.4645	-1.4654	-1.467	-1.468	-1.469	-1.4701	-1.4721	-1.4726	-1.4747	-1.4754	-1.4762	-1.4778	-1.4799	-1.4798	-1.4815	-1.4829
-1.6007	-1.6105	-1.6172	-1.6248	-1.6328	-1.6406	-1.6479	-1.655	-1.6621	-1.6702	-1.6779	-1.685	-1.6927	-1.7003	-1.7076	-1.7139	-1.7227	-1.7287	-1.738	-1.7461	-1.7534	-1.7606	-1.7675	-1.7746	-1.7831	-1.7896	-1.7974	-1.8042	-1.8122	-1.8189	-1.8271	-1.8338	-1.84	-1.8479	-1.8548	-1.8612	-1.8689	-1.876	-1.8833	-1.891	-1.8981	-1.905	-1.9103	-1.9181	-1.9248	-1.9304	-1.9384	-1.9436	-1.9507	-1.9576
2.1383	2.1364	2.1331	2.1309	2.1283	2.1253	2.1223	2.1199	2.1164	2.1138	2.1105	2.1069	2.1039	2.1004	2.0965	2.0931	2.0898	2.0859	2.0827	2.0788	2.0749	2.0712	2.0671	2.0625	2.0585	2.0551	2.0502	2.0449	2.0417	2.0371	2.0321	2.0283	2.0224	2.018	2.014	2.0079	2.0037	1.9986	1.9942	1.9886	1.9831	1.9786	1.9733	1.9664	1.9623	1.956	1.9509	1.9451	1.9393	1.9341
2.22	2.2184	2.2168	2.2167	2.2137	2.212	2.2097	2.2074	2.2051	2.203	2.2007	2.197	2.1939	2.189	2.1853	2.1816	2.1796	2.1752	2.1715	2.1674	2.1622	2.1569	2.1534	2.1482	2.1437	2.1386	2.1326	2.1268	2.1213	2.114	2.1085	2.1031	2.0955	2.0889	2.0823	2.0747	2.0681	2.0612	2.0537	2.0456	2.0372	2.0296	2.0213	2.0135	2.0054	1.9954	1.987	1.9777	1.9691	1.9597
-1.0547	-1.0624	-1.0706	-1.0794	-1.0861	-1.0934	-1.101	-1.109	-1.1166	-1.1238	-1.1322	-1.1389	-1.1456	-1.1542	-1.1609	-1.1678	-1.1759	-1.1824	-1.1898	-1.1976	-1.2044	-1.2102	-1.2184	-1.2254	-1.2317	-1.2399	-1.2459	-1.2521	-1.2599	-1.2653	-1.272	-1.28	-1.2854	-1.2923	-1.2987	-1.3042	-1.3106	-1.3176	-1.3227	-1.3292	-1.3353	-1.3407	-1.3467	-1.3533	-1.3587	-1.3644	-1.3685	-1.3754	-1.3808	-1.3856
2.0028	2.0006	1.9979	1.9954	1.9927	1.9905	1.9886	1.9861	1.9837	1.9815	1.9788	1.9765	1.9746	1.9719	1.9693	1.9668	1.9644	1.9622	1.9597	1.9572	1.9547	1.9524	1.95	1.9475	1.9454	1.9428	1.9401	1.9379	1.9354	1.9332	1.9299	1.928	1.9256	1.9224	1.9202	1.9176	1.9142	1.9122	1.9097	1.9063	1.9041	1.9018	1.899	1.8968	1.8941	1.891	1.8887	1.8863	1.8834	1.8806
1.1312	1.1351	1.1381	1.1389	1.1414	1.1438	1.1464	1.1477	1.1492	1.1535	1.1553	1.1569	1.1572	1.1592	1.1631	1.1641	1.1664	1.169	1.1714	1.1736	1.1746	1.1763	1.1784	1.1802	1.1819	1.1839	1.1868	1.1866	1.1886	1.1911	1.1911	1.1937	1.1953	1.1962	1.1982	1.2002	1.2012	1.2017	1.2017	1.2036	1.2067	1.2079	1.2089	1.2092	1.2098	1.2103	1.2112	1.2125	1.2138	1.2147
0.12381	0.12371	0.12493	0.12483	0.1257	0.12616	0.12689	0.12803	0.12814	0.1288	0.12933	0.13089	0.13141	0.13221	0.13335	0.13415	0.13461	0.13493	0.13566	0.13652	0.1376	0.13819	0.13892	0.14027	0.14197	0.14249	0.14308	0.14492	0.14613	0.14707	0.14856	0.14963	0.15098	0.15151	0.153	0.15469	0.15563	0.15781	0.15882	0.16065	0.16207	0.16376	0.16498	0.1666	0.16789	0.17007	0.17114	0.17291	0.17433	0.17547
1.1462	1.1487	1.1512	1.1539	1.156	1.1585	1.1609	1.1631	1.1651	1.1672	1.1699	1.1722	1.1743	1.1764	1.1786	1.1805	1.1827	1.185	1.187	1.1898	1.1917	1.1929	1.1954	1.197	1.1988	1.2012	1.2034	1.2052	1.2072	1.2086	1.2107	1.2128	1.2152	1.2169	1.2186	1.2195	1.2221	1.2236	1.2249	1.2265	1.2282	1.2295	1.2319	1.2332	1.235	1.2366	1.2382	1.2398	1.2404	1.243
-0.30698	-0.31048	-0.31342	-0.31768	-0.3209	-0.323	-0.32671	-0.33041	-0.3321	-0.3358	-0.33797	-0.34105	-0.34273	-0.34581	-0.34777	-0.34917	-0.35253	-0.35281	-0.35512	-0.35653	-0.35939	-0.361	-0.36206	-0.36311	-0.36507	-0.36612	-0.36766	-0.36865	-0.36872	-0.36943	-0.36971	-0.37181	-0.37161	-0.37203	-0.37267	-0.37281	-0.37296	-0.37282	-0.37297	-0.37276	-0.37284	-0.37284	-0.37236	-0.37174	-0.37195	-0.37105	-0.37071	-0.3682	-0.36855	-0.36688
2.2659	2.2598	2.2536	2.2473	2.2409	2.2354	2.2291	2.2227	2.2166	2.2103	2.2046	2.1984	2.1921	2.1862	2.1806	2.1741	2.1686	2.1629	2.1566	2.1507	2.1452	2.1392	2.1329	2.1276	2.1218	2.1159	2.1101	2.1044	2.0985	2.093	2.0872	2.0812	2.0759	2.0706	2.0647	2.0597	2.0537	2.0486	2.0434	2.0382	2.0327	2.0273	2.0218	2.017	2.0111	2.0062	2.0012	1.9964	1.9911	1.9859
0.082068	0.082641	0.07732	0.077622	0.076415	0.075068	0.073173	0.072653	0.069797	0.06955	0.068479	0.070287	0.068669	0.067872	0.068445	0.070663	0.06877	0.069756	0.071291	0.071723	0.072163	0.074109	0.07591	0.075935	0.079664	0.080239	0.082319	0.083854	0.087028	0.089391	0.090645	0.09533	0.098374	0.10141	0.10459	0.10667	0.10916	0.11549	0.11716	0.11952	0.12612	0.12984	0.13302	0.13702	0.14061	0.14598	0.15039	0.15548	0.16085	0.16417
-0.55051	-0.54988	-0.54842	-0.54725	-0.54625	-0.54498	-0.54352	-0.54299	-0.54236	-0.54017	-0.53991	-0.53891	-0.53828	-0.53592	-0.53492	-0.53402	-0.53238	-0.53221	-0.53112	-0.53105	-0.52904	-0.52713	-0.52696	-0.52652	-0.52479	-0.52546	-0.52474	-0.52301	-0.52276	-0.52223	-0.52013	-0.51978	-0.51944	-0.51899	-0.51801	-0.51775	-0.5176	-0.51652	-0.51617	-0.51518	-0.51382	-0.51358	-0.5124	-0.51317	-0.51301	-0.51212	-0.51131	-0.51181	-0.51147	-0.51131
1.6351	1.6264	1.6191	1.6109	1.6029	1.5946	1.5873	1.5792	1.5705	1.5633	1.5559	1.5474	1.5402	1.5316	1.5242	1.5167	1.5092	1.5026	1.4944	1.4874	1.4803	1.4729	1.4658	1.4586	1.4512	1.4445	1.4369	1.4307	1.4234	1.4159	1.4098	1.4026	1.396	1.3897	1.3826	1.377	1.3699	1.3639	1.3572	1.3509	1.3444	1.3384	1.3317	1.326	1.3187	1.3131	1.3076	1.3013	1.2954	1.2892
-0.76804	-0.76311	-0.75908	-0.75463	-0.75041	-0.74591	-0.74112	-0.73662	-0.73264	-0.72893	-0.72439	-0.72021	-0.71628	-0.71248	-0.70845	-0.70475	-0.70147	-0.69781	-0.69411	-0.69031	-0.68661	-0.68305	-0.67958	-0.67654	-0.67364	-0.67078	-0.66746	-0.66446	-0.66198	-0.65828	-0.65509	-0.65275	-0.65018	-0.64779	-0.6447	-0.64283	-0.63941	-0.63698	-0.63497	-0.6331	-0.63034	-0.6281	-0.62543	-0.62333	-0.62165	-0.61936	-0.61749	-0.61562	-0.61417	-0.61259
-1.6111	-1.6127	-1.6144	-1.6157	-1.6171	-1.6185	-1.6203	-1.6216	-1.6231	-1.6245	-1.6261	-1.6276	-1.629	-1.6304	-1.6319	-1.6334	-1.6349	-1.6362	-1.6377	-1.6392	-1.6406	-1.6419	-1.6433	-1.6448	-1.6462	-1.6474	-1.6489	-1.6503	-1.6517	-1.6529	-1.6544	-1.6555	-1.6571	-1.6582	-1.6595	-1.6609	-1.6621	-1.6635	-1.6647	-1.666	-1.6674	-1.6684	-1.6696	-1.6709	-1.6721	-1.6731	-1.6744	-1.6755	-1.6766	-1.6779
1.0109	1.0118	1.013	1.0134	1.0146	1.0151	1.0161	1.017	1.0179	1.0192	1.0199	1.0213	1.022	1.0235	1.0241	1.0251	1.0265	1.0275	1.0283	1.029	1.0296	1.0308	1.0319	1.033	1.0341	1.0349	1.0357	1.0372	1.0376	1.0385	1.0397	1.0404	1.0411	1.0426	1.0434	1.0443	1.045	1.0462	1.0474	1.0485	1.0488	1.0504	1.0508	1.0517	1.0528	1.0541	1.0551	1.0564	1.0569	1.0575
1.3812	1.3819	1.3828	1.3837	1.3844	1.385	1.3864	1.3875	1.3883	1.3894	1.3903	1.3913	1.3922	1.393	1.3935	1.395	1.3959	1.3969	1.3976	1.3987	1.3997	1.4003	1.4017	1.4025	1.4031	1.4042	1.4049	1.4062	1.4069	1.4079	1.4085	1.4099	1.4107	1.4115	1.4125	1.4135	1.4141	1.4143	1.4152	1.4162	1.4171	1.4188	1.4189	1.4198	1.4207	1.4218	1.4221	1.4229	1.4239	1.4243
2.4383	2.4268	2.4153	2.4032	2.3912	2.3799	2.3675	2.3555	2.3443	2.3332	2.3214	2.3097	2.298	2.2864	2.2755	2.2647	2.2524	2.2417	2.2305	2.2188	2.2087	2.1968	2.1854	2.1749	2.1638	2.1536	2.1421	2.1315	2.1214	2.1108	2.0993	2.0884	2.0784	2.0693	2.0578	2.0483	2.0365	2.0277	2.0172	2.0064	1.997	1.9862	1.977	1.967	1.9567	1.9473	1.937	1.928	1.9186	1.9086
1.7011	1.7042	1.7079	1.71	1.7119	1.7146	1.7171	1.7201	1.722	1.7257	1.7272	1.7293	1.7328	1.7353	1.7381	1.7406	1.7429	1.7447	1.7477	1.7507	1.7527	1.7556	1.758	1.7601	1.7628	1.7653	1.7671	1.7706	1.7728	1.7747	1.7767	1.7785	1.7817	1.7835	1.7855	1.7881	1.7907	1.7929	1.7957	1.7968	1.7982	1.8015	1.8026	1.8045	1.8076	1.8083	1.8102	1.8125	1.8145	1.8159
-1.1847	-1.1751	-1.165	-1.1547	-1.1448	-1.1348	-1.1245	-1.1148	-1.1043	-1.0941	-1.0836	-1.0739	-1.0638	-1.0539	-1.0437	-1.0332	-1.0233	-1.0132	-1.003	-0.99274	-0.98374	-0.97325	-0.96293	-0.95253	-0.94305	-0.93278	-0.92216	-0.91215	-0.90241	-0.89271	-0.88306	-0.87292	-0.86309	-0.85375	-0.84352	-0.83308	-0.82365	-0.81391	-0.80417	-0.79443	-0.78496	-0.77549	-0.76553	-0.7561	-0.74676	-0.73702	-0.72724	-0.71759	-0.70777	-0.69817
-1.3236	-1.3224	-1.3214	-1.3204	-1.3195	-1.3188	-1.3178	-1.3166	-1.316	-1.3149	-1.3143	-1.3136	-1.3129	-1.312	-1.3109	-1.3108	-1.3104	-1.3092	-1.309	-1.3081	-1.3081	-1.3079	-1.3069	-1.3065	-1.306	-1.3053	-1.3054	-1.3054	-1.3044	-1.3042	-1.3042	-1.3042	-1.3034	-1.3037	-1.3034	-1.303	-1.3033	-1.3031	-1.3029	-1.303	-1.3029	-1.3031	-1.3027	-1.3027	-1.303	-1.3034	-1.3031	-1.3034	-1.3035	-1.3037
1.5086	1.5048	1.5014	1.4981	1.4948	1.4912	1.4882	1.4847	1.4816	1.4776	1.4741	1.4711	1.4673	1.4643	1.4607	1.4577	1.4536	1.4502	1.4472	1.4435	1.4395	1.4358	1.4322	1.4288	1.4251	1.422	1.4186	1.415	1.4111	1.4077	1.4043	1.4009	1.3971	1.3935	1.3905	1.3868	1.3831	1.3794	1.3757	1.3713	1.3674	1.3638	1.3606	1.3572	1.3537	1.3502	1.3464	1.3428	1.3391	1.3356
-0.040091	-0.03929	-0.038986	-0.039575	-0.03952	-0.039017	-0.038364	-0.038756	-0.03875	-0.038148	-0.037993	-0.038781	-0.038874	-0.037924	-0.038316	-0.03826	-0.038552	-0.038894	-0.039087	-0.039776	-0.039373	-0.039963	-0.041099	-0.040597	-0.041484	-0.040982	-0.041722	-0.041815	-0.042852	-0.044187	-0.044132	-0.045268	-0.045561	-0.046797	-0.047436	-0.047928	-0.049064	-0.049455	-0.051337	-0.05163	-0.052467	-0.053902	-0.054345	-0.056325	-0.056666	-0.058299	-0.059387	-0.060523	-0.062107	-0.063442
3.0016	2.9914	2.9821	2.9734	2.9648	2.955	2.9455	2.9358	2.9267	2.9172	2.9077	2.8977	2.8886	2.88	2.8686	2.8596	2.8499	2.8398	2.8303	2.8199	2.8094	2.8	2.7897	2.7804	2.7706	2.7605	2.7509	2.7405	2.7294	2.7202	2.711	2.6999	2.6898	2.6795	2.6694	2.6592	2.6496	2.6376	2.6286	2.6174	2.6076	2.5975	2.5875	2.5766	2.5659	2.5558	2.5455	2.5345	2.5241	2.5143
-0.61048	-0.60639	-0.60321	-0.60054	-0.59812	-0.59455	-0.59008	-0.58715	-0.58486	-0.58245	-0.57875	-0.57569	-0.572	-0.56945	-0.56486	-0.56064	-0.55425	-0.55312	-0.5507	-0.54816	-0.54073	-0.5387	-0.53526	-0.53143	-0.5262	-0.52378	-0.51905	-0.51356	-0.51127	-0.50551	-0.50156	-0.49876	-0.49596	-0.49201	-0.48741	-0.48204	-0.48027	-0.47477	-0.4685	-0.46429	-0.46084	-0.45766	-0.45126	-0.44833	-0.44361	-0.44119	-0.43596	-0.4311	-0.42675	-0.421
-0.20398	-0.20555	-0.20659	-0.20758	-0.20946	-0.21092	-0.21149	-0.21274	-0.21389	-0.21488	-0.21634	-0.21754	-0.21853	-0.21989	-0.22047	-0.2225	-0.22255	-0.2239	-0.22536	-0.22573	-0.22745	-0.22823	-0.22906	-0.23037	-0.23094	-0.23333	-0.23292	-0.2338	-0.23464	-0.23568	-0.23683	-0.23745	-0.23859	-0.23943	-0.24042	-0.24167	-0.24297	-0.24443	-0.24443	-0.2451	-0.24578	-0.24702	-0.24765	-0.24885	-0.24921	-0.25035	-0.25046	-0.25118	-0.25201	-0.25263
1.9222	1.921	1.921	1.9209	1.9199	1.9205	1.9192	1.9182	1.9179	1.9176	1.9162	1.9152	1.915	1.9139	1.9136	1.9134	1.9117	1.9112	1.9101	1.9097	1.908	1.907	1.9069	1.9065	1.9052	1.9039	1.9024	1.9018	1.9009	1.899	1.8984	1.8974	1.8961	1.895	1.894	1.8926	1.8914	1.8904	1.8891	1.887	1.886	1.8852	1.8839	1.8824	1.882	1.8798	1.8794	1.8774	1.8762	1.8748
-0.57869	-0.58006	-0.58143	-0.58268	-0.58422	-0.58545	-0.58685	-0.58813	-0.58938	-0.59066	-0.59215	-0.5935	-0.59487	-0.59627	-0.59753	-0.59898	-0.60018	-0.6015	-0.60282	-0.60425	-0.60538	-0.60661	-0.60801	-0.60938	-0.61054	-0.61197	-0.61331	-0.61441	-0.6158	-0.61698	-0.61826	-0.6194	-0.62056	-0.62194	-0.62323	-0.62445	-0.62582	-0.62703	-0.62824	-0.62935	-0.63054	-0.63178	-0.63286	-0.63407	-0.63528	-0.63651	-0.63772	-0.63897	-0.64015	-0.64116
-0.6153	-0.61612	-0.61738	-0.61853	-0.61995	-0.62137	-0.62306	-0.62328	-0.62481	-0.62563	-0.62733	-0.6276	-0.62886	-0.63028	-0.63149	-0.63236	-0.6334	-0.63395	-0.63504	-0.63559	-0.63657	-0.63788	-0.63892	-0.6392	-0.64056	-0.64106	-0.64231	-0.6433	-0.64401	-0.64423	-0.64521	-0.64625	-0.64674	-0.64762	-0.64811	-0.64888	-0.6492	-0.65057	-0.65085	-0.65139	-0.65287	-0.65352	-0.65467	-0.65506	-0.65527	-0.65588	-0.65659	-0.65839	-0.65812	-0.65867
1.3991	1.4019	1.405	1.4075	1.411	1.4134	1.4161	1.4194	1.4223	1.4253	1.4278	1.4309	1.4343	1.4371	1.44	1.4433	1.4461	1.4499	1.453	1.4559	1.4592	1.4631	1.4666	1.4692	1.4727	1.4764	1.4795	1.4831	1.4863	1.4897	1.4941	1.4974	1.5003	1.5037	1.5076	1.5111	1.5154	1.5193	1.523	1.5265	1.5299	1.5348	1.538	1.5418	1.546	1.5497	1.5533	1.5571	1.5613	1.5655
-1.2343	-1.2339	-1.2335	-1.2333	-1.2331	-1.2327	-1.2326	-1.2323	-1.2321	-1.2319	-1.2316	-1.2314	-1.2311	-1.2307	-1.2304	-1.23	-1.2299	-1.2296	-1.2294	-1.2291	-1.2288	-1.2284	-1.2282	-1.2279	-1.2277	-1.2274	-1.2271	-1.2267	-1.2264	-1.2262	-1.2258	-1.2256	-1.2252	-1.225	-1.2246	-1.2244	-1.224	-1.2238	-1.2235	-1.2231	-1.2227	-1.2223	-1.2218	-1.2217	-1.2214	-1.221	-1.2207	-1.2204	-1.2202	-1.2197
1.748	1.7384	1.7308	1.7217	1.713	1.7037	1.6945	1.6855	1.6759	1.6675	1.6585	1.65	1.6422	1.632	1.6251	1.6155	1.6063	1.598	1.5898	1.5802	1.5713	1.5639	1.5535	1.5436	1.5358	1.5251	1.5167	1.5088	1.5007	1.4916	1.4835	1.4751	1.4657	1.4569	1.4481	1.4366	1.4295	1.4211	1.412	1.4041	1.3962	1.3874	1.3781	1.3692	1.3609	1.353	1.3442	1.3347	1.3272	1.3183
1.5559	1.5617	1.5672	1.5737	1.5791	1.5846	1.5904	1.5953	1.6012	1.6064	1.6123	1.6175	1.6226	1.6271	1.6331	1.6365	1.6423	1.6472	1.6525	1.6575	1.6606	1.6659	1.6718	1.6768	1.6798	1.6846	1.6897	1.6948	1.6981	1.7021	1.7059	1.7105	1.7141	1.7165	1.7214	1.725	1.7294	1.7326	1.7364	1.7399	1.7456	1.7475	1.7514	1.7545	1.7578	1.7602	1.7635	1.7681	1.77	1.7717
-0.97474	-0.97494	-0.97561	-0.97595	-0.97758	-0.97721	-0.97787	-0.97814	-0.97855	-0.97936	-0.97952	-0.98012	-0.98035	-0.98073	-0.98129	-0.98112	-0.98107	-0.98152	-0.98176	-0.98192	-0.98233	-0.98231	-0.98226	-0.98264	-0.98269	-0.98286	-0.98277	-0.98254	-0.98252	-0.9824	-0.98181	-0.98215	-0.98192	-0.98115	-0.98088	-0.98079	-0.98088	-0.98036	-0.98028	-0.97951	-0.97931	-0.97879	-0.97788	-0.97775	-0.97681	-0.97636	-0.9757	-0.97471	-0.97366	-0.97307
-2.1711	-2.1629	-2.1539	-2.1456	-2.1364	-2.127	-2.1181	-2.1089	-2.0995	-2.0909	-2.0819	-2.0729	-2.0632	-2.0539	-2.0458	-2.0357	-2.0266	-2.0179	-2.0082	-1.9992	-1.9911	-1.9812	-1.9716	-1.9627	-1.9531	-1.944	-1.9352	-1.9262	-1.9171	-1.9075	-1.8987	-1.8903	-1.8805	-1.8709	-1.862	-1.8533	-1.8438	-1.8334	-1.8247	-1.8146	-1.806	-1.796	-1.7866	-1.7771	-1.7684	-1.7593	-1.7493	-1.7407	-1.7313	-1.7216
-1.8479	-1.8481	-1.8479	-1.8482	-1.8485	-1.8483	-1.8485	-1.8487	-1.8489	-1.8491	-1.849	-1.8493	-1.8495	-1.8496	-1.8499	-1.8499	-1.8502	-1.8504	-1.8507	-1.8507	-1.8509	-1.8511	-1.8514	-1.8516	-1.8519	-1.8521	-1.8522	-1.8527	-1.8528	-1.8531	-1.8533	-1.8536	-1.854	-1.8541	-1.8542	-1.8545	-1.8547	-1.8551	-1.8554	-1.8558	-1.8561	-1.8563	-1.8567	-1.8569	-1.8571	-1.8574	-1.8579	-1.8582	-1.8584	-1.8587
-0.74104	-0.73251	-0.72383	-0.71559	-0.70766	-0.6998	-0.68874	-0.68162	-0.67256	-0.66441	-0.65461	-0.6466	-0.63814	-0.62946	-0.62175	-0.61365	-0.60439	-0.59489	-0.588	-0.57932	-0.57101	-0.56218	-0.55357	-0.54527	-0.53696	-0.52858	-0.51998	-0.51212	-0.50344	-0.49484	-0.48675	-0.47888	-0.47035	-0.461	-0.45158	-0.44528	-0.43645	-0.42978	-0.42043	-0.41256	-0.40493	-0.39676	-0.3895	-0.38111	-0.37296	-0.36612	-0.35752	-0.35002	-0.34187	-0.334
-0.62956	-0.63936	-0.64922	-0.65941	-0.6688	-0.67737	-0.68723	-0.69654	-0.70593	-0.71503	-0.72497	-0.7338	-0.74379	-0.75277	-0.76242	-0.77201	-0.78105	-0.79098	-0.80001	-0.80898	-0.81762	-0.8272	-0.83549	-0.84412	-0.85289	-0.86193	-0.87103	-0.88062	-0.88904	-0.89733	-0.90556	-0.91453	-0.92254	-0.93083	-0.93871	-0.94747	-0.95528	-0.96418	-0.97287	-0.98055	-0.98864	-0.9957	-1.005	-1.0119	-1.0203	-1.0284	-1.0362	-1.0432	-1.0506	-1.0571
0.066452	0.061439	0.056817	0.052027	0.04707	0.042028	0.036874	0.032001	0.027295	0.022225	0.017548	0.012058	0.0074928	0.0023952	-0.0025064	-0.0075481	-0.012281	-0.017211	-0.022309	-0.027042	-0.031915	-0.037097	-0.04211	-0.047068	-0.052249	-0.057178	-0.062052	-0.067037	-0.072022	-0.07698	-0.082077	-0.086978	-0.09188	-0.097145	-0.10205	-0.10712	-0.1116	-0.117	-0.12171	-0.12692	-0.13151	-0.13675	-0.1414	-0.14635	-0.15187	-0.15646	-0.16134	-0.16646	-0.17133	-0.17632
0.63068	0.63218	0.63604	0.63904	0.64212	0.64467	0.64721	0.64924	0.65264	0.65564	0.65937	0.66133	0.6648	0.6678	0.67127	0.67414	0.67689	0.68055	0.68441	0.68781	0.69056	0.69304	0.69723	0.7003	0.70423	0.7075	0.71136	0.71449	0.71835	0.72156	0.72594	0.72816	0.73275	0.73608	0.7404	0.74387	0.74694	0.75165	0.75519	0.75806	0.76147	0.76565	0.76971	0.77272	0.77757	0.78097	0.78522	0.78882	0.79321	0.79622
0.33222	0.33186	0.33339	0.33357	0.33299	0.33306	0.33378	0.33359	0.33399	0.33455	0.33441	0.33432	0.33408	0.33513	0.33558	0.33533	0.33601	0.33652	0.33649	0.33641	0.33665	0.33662	0.33687	0.3369	0.33822	0.33777	0.33823	0.33875	0.33916	0.3393	0.34009	0.33931	0.33913	0.33949	0.34071	0.34085	0.34127	0.34094	0.34156	0.34187	0.34218	0.34216	0.34291	0.34279	0.3438	0.34362	0.34394	0.34468	0.34505	0.34531
-0.58012	-0.57083	-0.5616	-0.55211	-0.54235	-0.53306	-0.5233	-0.51434	-0.50405	-0.49417	-0.48555	-0.47572	-0.4663	-0.45601	-0.4466	-0.43697	-0.42749	-0.41807	-0.40831	-0.39837	-0.38742	-0.3778	-0.36778	-0.35783	-0.34789	-0.33814	-0.32826	-0.31811	-0.3089	-0.29855	-0.28728	-0.27773	-0.26772	-0.25764	-0.24796	-0.23709	-0.22728	-0.21773	-0.20633	-0.19698	-0.18605	-0.1773	-0.16629	-0.15642	-0.14562	-0.13561	-0.12507	-0.1154	-0.1042	-0.094658
0.6183	0.62055	0.62322	0.62623	0.62889	0.6319	0.63368	0.63717	0.63895	0.64191	0.64352	0.6463	0.65002	0.65315	0.65464	0.6576	0.6605	0.6634	0.66665	0.66891	0.67192	0.67477	0.67772	0.68063	0.684	0.68672	0.68968	0.69317	0.6949	0.69816	0.70059	0.70449	0.70681	0.71047	0.71314	0.71687	0.72042	0.72262	0.7264	0.72937	0.73292	0.73617	0.73867	0.74234	0.74559	0.74891	0.75181	0.75648	0.75986	0.76253
2.1	2.098	2.095	2.0926	2.0914	2.0874	2.085	2.0816	2.0792	2.0755	2.0736	2.0697	2.067	2.0628	2.0607	2.0579	2.0541	2.0493	2.0478	2.0439	2.0401	2.0368	2.0313	2.0289	2.0255	2.021	2.0172	2.0138	2.01	2.0051	2.0009	1.9971	1.9943	1.99	1.9852	1.9812	1.976	1.9717	1.9684	1.9631	1.9584	1.9534	1.9489	1.945	1.9402	1.9357	1.9313	1.9275	1.9206	1.9167
1.8954	1.8955	1.8951	1.8951	1.8947	1.8947	1.8949	1.8948	1.8947	1.8945	1.8943	1.8942	1.8945	1.8944	1.8946	1.895	1.8948	1.895	1.8949	1.8954	1.8949	1.8957	1.8956	1.8961	1.8961	1.8961	1.8965	1.8967	1.8965	1.8974	1.8976	1.8979	1.898	1.8985	1.899	1.8991	1.8995	1.8993	1.8996	1.9005	1.9004	1.9012	1.9008	1.9022	1.9018	1.9021	1.9029	1.9028	1.9034	1.9037
0.92774	0.92361	0.91942	0.91417	0.90977	0.90483	0.89909	0.89421	0.88928	0.88504	0.87967	0.87388	0.86958	0.86352	0.85881	0.85473	0.84915	0.84352	0.83799	0.83263	0.8277	0.82265	0.81718	0.81187	0.80635	0.80109	0.7953	0.78967	0.78479	0.77905	0.77369	0.76779	0.76205	0.75632	0.75128	0.74522	0.73953	0.73353	0.72768	0.72189	0.71626	0.71042	0.70425	0.69841	0.69379	0.68731	0.68077	0.67583	0.66972	0.66361
2.643	2.6384	2.634	2.6298	2.6257	2.6214	2.6166	2.6127	2.6081	2.6037	2.5997	2.5955	2.5909	2.586	2.5811	2.5773	2.5726	2.5681	2.5637	2.559	2.5551	2.5499	2.5461	2.5411	2.5368	2.5323	2.5282	2.5233	2.5184	2.5132	2.5087	2.5044	2.4994	2.4949	2.4902	2.4852	2.4812	2.4763	2.4714	2.4657	2.4614	2.4566	2.4519	2.4475	2.4432	2.4378	2.4321	2.4275	2.4224	2.4175
1.7628	1.7643	1.7652	1.7668	1.7671	1.7689	1.7696	1.7718	1.7735	1.7743	1.7759	1.7768	1.7789	1.7799	1.781	1.7836	1.7853	1.7866	1.7888	1.7902	1.7922	1.7937	1.7957	1.798	1.8009	1.802	1.8035	1.8062	1.8094	1.8098	1.812	1.8146	1.8174	1.8192	1.8222	1.8236	1.8265	1.8289	1.8319	1.8337	1.8351	1.8389	1.8408	1.8437	1.8462	1.8497	1.852	1.8543	1.8567	1.8602
-0.94405	-0.94356	-0.94218	-0.9407	-0.93982	-0.93982	-0.93942	-0.93844	-0.93706	-0.93607	-0.93647	-0.9341	-0.9338	-0.93252	-0.93104	-0.93153	-0.93123	-0.92917	-0.92847	-0.92837	-0.92699	-0.9261	-0.9258	-0.92452	-0.92363	-0.92185	-0.92214	-0.92145	-0.92026	-0.91878	-0.91799	-0.9168	-0.9166	-0.91522	-0.91403	-0.91442	-0.91402	-0.91175	-0.91213	-0.91104	-0.91084	-0.91024	-0.90896	-0.90846	-0.90707	-0.90657	-0.90617	-0.90685	-0.90537	-0.90408
-2.3554	-2.3517	-2.3474	-2.3426	-2.3386	-2.3347	-2.3295	-2.3248	-2.3207	-2.3157	-2.3116	-2.3065	-2.302	-2.2974	-2.2922	-2.287	-2.2825	-2.277	-2.2725	-2.2667	-2.2619	-2.2567	-2.2517	-2.2465	-2.2406	-2.2362	-2.2298	-2.2244	-2.2191	-2.2139	-2.2081	-2.2024	-2.197	-2.1915	-2.1858	-2.18	-2.1744	-2.1684	-2.1627	-2.1568	-2.151	-2.145	-2.139	-2.1331	-2.1272	-2.1209	-2.115	-2.1086	-2.1024	-2.0961
1.4119	1.4143	1.4155	1.4172	1.4191	1.4211	1.4233	1.4244	1.4267	1.4286	1.4299	1.4318	1.4337	1.4349	1.437	1.439	1.4404	1.4427	1.4441	1.4459	1.4478	1.4491	1.452	1.4532	1.4548	1.4569	1.4589	1.4602	1.4617	1.4633	1.4653	1.4675	1.4687	1.4715	1.4727	1.4741	1.4766	1.4773	1.4799	1.4817	1.4832	1.4851	1.4864	1.4887	1.4908	1.4921	1.4944	1.4963	1.4979	1.4997
-0.63181	-0.63119	-0.63057	-0.63012	-0.6298	-0.6292	-0.62894	-0.62865	-0.628	-0.62739	-0.62683	-0.62673	-0.62633	-0.62597	-0.62571	-0.6254	-0.62494	-0.62466	-0.62441	-0.62442	-0.62426	-0.62404	-0.62395	-0.62368	-0.62353	-0.62371	-0.62353	-0.62341	-0.62344	-0.62337	-0.6233	-0.62335	-0.62323	-0.62359	-0.62348	-0.62357	-0.6238	-0.62387	-0.62435	-0.62449	-0.62476	-0.6249	-0.6252	-0.62568	-0.62584	-0.62622	-0.62669	-0.62725	-0.62755	-0.62793
0.52341	0.51995	0.51809	0.51604	0.51295	0.50987	0.50716	0.50511	0.50306	0.50025	0.49933	0.49662	0.49457	0.49101	0.48783	0.48653	0.4841	0.48083	0.48018	0.47813	0.47673	0.47327	0.47234	0.47207	0.46964	0.4674	0.46788	0.46611	0.46358	0.46218	0.46041	0.45929	0.45752	0.45668	0.45613	0.45501	0.45501	0.45277	0.45296	0.45213	0.45167	0.45073	0.44999	0.44981	0.44888	0.44907	0.44861	0.44871	0.44749	0.44815
1.5111	1.5103	1.5094	1.509	1.5084	1.5076	1.5069	1.5065	1.5059	1.5054	1.5052	1.5044	1.5037	1.5035	1.5029	1.5026	1.5024	1.5018	1.5011	1.5011	1.5007	1.5003	1.5001	1.5	1.4994	1.4993	1.4988	1.4985	1.4984	1.4983	1.4984	1.4979	1.4977	1.4975	1.4974	1.4974	1.4974	1.4975	1.497	1.4971	1.4973	1.4971	1.4968	1.4968	1.497	1.4969	1.497	1.497	1.497	1.4974
1.607	1.6078	1.6118	1.6125	1.6157	1.6162	1.6188	1.6203	1.6208	1.6215	1.6246	1.6274	1.6289	1.6296	1.6312	1.6329	1.634	1.6348	1.637	1.6384	1.6409	1.6421	1.6428	1.6443	1.6448	1.6465	1.6482	1.65	1.6503	1.6501	1.6526	1.6536	1.6544	1.6547	1.6568	1.6571	1.6582	1.6587	1.6606	1.6611	1.6613	1.6615	1.6634	1.6627	1.6627	1.6649	1.6643	1.6648	1.6654	1.6666
1.178	1.1746	1.1717	1.1678	1.1642	1.1616	1.1588	1.1552	1.1527	1.149	1.1471	1.1439	1.1412	1.1377	1.1345	1.1323	1.13	1.1268	1.125	1.122	1.119	1.1167	1.1145	1.1123	1.1087	1.1064	1.1041	1.1023	1.1004	1.0979	1.0957	1.093	1.0911	1.0895	1.0878	1.0848	1.0826	1.0804	1.0796	1.0773	1.0754	1.073	1.0709	1.0699	1.0684	1.0654	1.0653	1.0632	1.0618	1.0602
1.0617	1.0595	1.0563	1.0547	1.0519	1.0492	1.0466	1.0439	1.0418	1.0401	1.038	1.0355	1.0334	1.0317	1.0302	1.0285	1.0268	1.0247	1.0235	1.0222	1.0198	1.018	1.0166	1.0155	1.0145	1.0137	1.0115	1.0099	1.0092	1.0084	1.007	1.006	1.0053	1.0054	1.0043	1.0037	1.0024	1.0025	1.0009	1.0008	1.0004	0.99991	0.99903	0.99879	0.99826	0.99879	0.99855	0.99831	0.99849	0.99772
1.7284	1.7254	1.7217	1.7208	1.7157	1.7152	1.7123	1.7098	1.7078	1.7074	1.7042	1.7015	1.7002	1.6989	1.6976	1.6962	1.6954	1.6934	1.6932	1.6911	1.6903	1.6903	1.6902	1.6881	1.6872	1.6862	1.6866	1.6864	1.6853	1.6863	1.6842	1.6864	1.6845	1.6853	1.6859	1.6854	1.6859	1.6864	1.6867	1.6871	1.6875	1.6891	1.6894	1.6899	1.6915	1.6925	1.6925	1.6936	1.6943	1.6955
2.5035	2.4906	2.4792	2.4665	2.4536	2.4417	2.4269	2.414	2.4024	2.3909	2.3783	2.3661	2.353	2.3397	2.3258	2.3145	2.3004	2.2872	2.2748	2.2603	2.2477	2.2344	2.2222	2.2092	2.1973	2.184	2.1704	2.157	2.1427	2.1307	2.1167	2.1028	2.0909	2.0764	2.0619	2.0493	2.0363	2.023	2.0112	1.9962	1.985	1.9718	1.958	1.9447	1.9309	1.9179	1.9033	1.8907	1.8779	1.8651
-0.83653	-0.83683	-0.8371	-0.83725	-0.83753	-0.83774	-0.83787	-0.83803	-0.83817	-0.83843	-0.83857	-0.83877	-0.83894	-0.839	-0.83919	-0.83938	-0.83935	-0.83948	-0.83972	-0.83982	-0.83996	-0.84014	-0.84024	-0.84029	-0.84046	-0.84053	-0.84049	-0.84049	-0.84074	-0.84087	-0.84084	-0.84096	-0.84093	-0.841	-0.84092	-0.8411	-0.84124	-0.84114	-0.84122	-0.84136	-0.84127	-0.84134	-0.84142	-0.8415	-0.84134	-0.84154	-0.84138	-0.84137	-0.84142	-0.84148
-0.76857	-0.76876	-0.76932	-0.76964	-0.77047	-0.77046	-0.77172	-0.77185	-0.77304	-0.77353	-0.77425	-0.77475	-0.77497	-0.77566	-0.77599	-0.77688	-0.77724	-0.77767	-0.77819	-0.77892	-0.77951	-0.78	-0.78033	-0.78112	-0.78184	-0.7824	-0.78249	-0.78292	-0.78331	-0.78374	-0.7844	-0.78472	-0.78518	-0.78604	-0.78604	-0.78646	-0.78725	-0.78795	-0.78768	-0.788	-0.78856	-0.78876	-0.78935	-0.78924	-0.78974	-0.78983	-0.79006	-0.79108	-0.79068	-0.79087
0.69275	0.6934	0.69458	0.69439	0.69522	0.69534	0.69527	0.69627	0.69698	0.69757	0.69816	0.69875	0.69934	0.69987	0.70016	0.70105	0.70105	0.70182	0.70265	0.70342	0.70365	0.70442	0.70466	0.70436	0.70573	0.70513	0.70596	0.70578	0.70668	0.70727	0.70739	0.70894	0.70828	0.70817	0.70889	0.709	0.70954	0.7105	0.71074	0.71086	0.7111	0.71128	0.71135	0.71159	0.71153	0.71124	0.71261	0.71233	0.71299	0.71252
2.2055	2.207	2.2074	2.2068	2.209	2.209	2.2102	2.2099	2.2102	2.2107	2.2106	2.2114	2.2101	2.2106	2.2103	2.2104	2.2094	2.2099	2.2094	2.2093	2.2084	2.2078	2.2072	2.207	2.2059	2.2054	2.2038	2.2036	2.2021	2.2015	2.2003	2.1998	2.1987	2.1969	2.1959	2.1948	2.1931	2.1912	2.1901	2.1883	2.1869	2.1842	2.183	2.1811	2.1791	2.1773	2.1751	2.1739	2.1714	2.1694
2.3514	2.3458	2.3401	2.3344	2.3288	2.3227	2.3171	2.3111	2.3055	2.2993	2.2936	2.2879	2.2819	2.2762	2.2701	2.264	2.258	2.2522	2.246	2.2401	2.2343	2.2282	2.2226	2.2164	2.2103	2.2045	2.1985	2.1923	2.1861	2.1801	2.1738	2.1673	2.1617	2.1552	2.1493	2.1431	2.1371	2.131	2.1247	2.1187	2.1121	2.106	2.0997	2.0937	2.0872	2.0811	2.0749	2.0686	2.0624	2.0565
3.0566	3.0391	3.0218	3.0024	2.9829	2.9643	2.945	2.9288	2.9084	2.8916	2.8721	2.8543	2.8375	2.8169	2.7987	2.7809	2.7644	2.7454	2.7283	2.7098	2.6922	2.6777	2.6598	2.6418	2.623	2.6068	2.5891	2.5689	2.554	2.5384	2.5213	2.5044	2.486	2.469	2.4519	2.4356	2.4174	2.4012	2.3883	2.3718	2.3514	2.3365	2.3216	2.3041	2.2877	2.2746	2.2571	2.2415	2.227	2.2119
0.54694	0.54358	0.54089	0.53795	0.53507	0.5319	0.52921	0.52647	0.52353	0.52122	0.51815	0.51507	0.51257	0.50959	0.50709	0.50444	0.50213	0.49953	0.49669	0.49433	0.49202	0.4898	0.48701	0.48432	0.48215	0.48017	0.47781	0.47578	0.47352	0.47111	0.46855	0.46653	0.46393	0.46147	0.45935	0.45751	0.45529	0.45336	0.45081	0.44873	0.44651	0.44468	0.44313	0.44105	0.43874	0.43685	0.43497	0.43323	0.43173	0.42955
-2.2798	-2.2772	-2.2741	-2.2711	-2.2677	-2.2644	-2.262	-2.258	-2.2555	-2.2522	-2.2489	-2.2457	-2.2428	-2.2398	-2.2365	-2.2332	-2.2297	-2.2262	-2.2229	-2.2198	-2.216	-2.2126	-2.2094	-2.2061	-2.2023	-2.1991	-2.1957	-2.1919	-2.1887	-2.1852	-2.1816	-2.1777	-2.1741	-2.1705	-2.1667	-2.1635	-2.1595	-2.1559	-2.1519	-2.1487	-2.1448	-2.1413	-2.1378	-2.1342	-2.1304	-2.1266	-2.1227	-2.1187	-2.1153	-2.1113
1.9115	1.9079	1.9046	1.9012	1.8975	1.894	1.8914	1.8873	1.8843	1.8818	1.8778	1.8748	1.872	1.8695	1.8658	1.8628	1.8597	1.858	1.8561	1.8516	1.8495	1.848	1.8442	1.8429	1.8399	1.838	1.8359	1.8327	1.83	1.8288	1.8273	1.8247	1.8221	1.8216	1.8195	1.8167	1.8157	1.8131	1.8123	1.8101	1.8093	1.8065	1.8057	1.8049	1.8036	1.8018	1.8012	1.7997	1.7997	1.7981
-0.86148	-0.86469	-0.86841	-0.87072	-0.87464	-0.8775	-0.88052	-0.88358	-0.88685	-0.89001	-0.89272	-0.89624	-0.89885	-0.90197	-0.90503	-0.9086	-0.91176	-0.91418	-0.9182	-0.91981	-0.92362	-0.92684	-0.93026	-0.93272	-0.93619	-0.93951	-0.94202	-0.94519	-0.94895	-0.95192	-0.95468	-0.9579	-0.96082	-0.96313	-0.9673	-0.97067	-0.97343	-0.97625	-0.97936	-0.98243	-0.98564	-0.98821	-0.99158	-0.9949	-0.99811	-1.0011	-1.0044	-1.0077	-1.0103	-1.0142
1.8983	1.8948	1.8926	1.8898	1.8855	1.8826	1.8798	1.8765	1.8734	1.8706	1.8668	1.8645	1.8614	1.858	1.8557	1.8521	1.8493	1.8461	1.8427	1.8402	1.8367	1.8339	1.8313	1.8287	1.8252	1.8216	1.8188	1.8159	1.8132	1.8105	1.8073	1.8043	1.8014	1.7981	1.7955	1.7921	1.7891	1.7862	1.7837	1.7803	1.7779	1.7739	1.7717	1.7685	1.7655	1.7631	1.7602	1.7575	1.7552	1.7521
2.115	2.1134	2.1121	2.1105	2.1092	2.1071	2.1059	2.1049	2.1029	2.101	2.0983	2.0955	2.0949	2.0917	2.0891	2.0879	2.0857	2.0829	2.0805	2.0779	2.0765	2.074	2.0714	2.069	2.0658	2.0635	2.0602	2.0575	2.0547	2.0512	2.0487	2.0456	2.043	2.0389	2.0361	2.0327	2.0286	2.0254	2.0231	2.0189	2.0163	2.0114	2.0081	2.0042	2.0011	1.9967	1.9933	1.988	1.9858	1.9815
1.766	1.7506	1.7404	1.7265	1.7126	1.7007	1.6892	1.6751	1.6638	1.6515	1.6398	1.6283	1.6151	1.6009	1.5923	1.5797	1.5691	1.5543	1.5429	1.532	1.5192	1.5097	1.4958	1.4859	1.4742	1.4631	1.453	1.4408	1.428	1.4154	1.4044	1.3931	1.3812	1.3706	1.3595	1.3483	1.337	1.327	1.3142	1.303	1.2917	1.2791	1.2687	1.2588	1.2481	1.2353	1.2236	1.2121	1.2006	1.1901
1.3218	1.3307	1.3403	1.3494	1.3574	1.367	1.3758	1.3852	1.3945	1.4035	1.4125	1.4215	1.43	1.4404	1.4485	1.4572	1.4663	1.4757	1.4845	1.494	1.5026	1.5107	1.52	1.5298	1.5381	1.5465	1.5552	1.5635	1.5728	1.5811	1.5886	1.5992	1.6074	1.6156	1.6243	1.6322	1.6411	1.6501	1.658	1.6672	1.6744	1.6825	1.6895	1.6987	1.7063	1.7148	1.7228	1.7317	1.7394	1.7472
3.0167	3.0142	3.0125	3.0107	3.0084	3.0071	3.0048	3.0025	3.0006	2.9981	2.9966	2.9948	2.9931	2.9911	2.9883	2.9861	2.9838	2.9822	2.9806	2.9782	2.9749	2.9727	2.9711	2.9684	2.9662	2.9629	2.9599	2.9572	2.9556	2.9525	2.9508	2.9485	2.9461	2.9438	2.9411	2.9381	2.935	2.9324	2.9293	2.9266	2.9246	2.9216	2.9184	2.9145	2.9126	2.9092	2.906	2.9026	2.9	2.8971
1.1009	1.092	1.085	1.0777	1.0694	1.0629	1.0543	1.0465	1.0387	1.0296	1.0222	1.014	1.0066	0.99846	0.98985	0.98272	0.9756	0.96666	0.95933	0.95199	0.94359	0.93466	0.92658	0.91903	0.91116	0.9034	0.89585	0.88628	0.87937	0.87065	0.86289	0.85353	0.84556	0.83854	0.83068	0.82302	0.81505	0.8074	0.79889	0.7905	0.78295	0.77476	0.76658	0.75903	0.75138	0.74373	0.73639	0.72704	0.71971	0.7128
1.7152	1.7195	1.7255	1.7308	1.7383	1.7444	1.7499	1.7562	1.7602	1.7676	1.7726	1.7778	1.7835	1.788	1.7942	1.7989	1.8037	1.8095	1.8138	1.8178	1.8226	1.829	1.8325	1.8357	1.8414	1.8458	1.8483	1.8536	1.8581	1.8616	1.8651	1.8691	1.873	1.8769	1.8807	1.8842	1.8883	1.8913	1.8961	1.8982	1.9017	1.904	1.9062	1.911	1.9127	1.9184	1.9185	1.9199	1.9226	1.9265
0.31965	0.31815	0.31784	0.31688	0.31526	0.31473	0.31399	0.31313	0.31196	0.3111	0.30917	0.3095	0.30768	0.3065	0.30543	0.3049	0.30318	0.30222	0.30234	0.3004	0.29998	0.2975	0.29665	0.2959	0.29364	0.29257	0.29031	0.28849	0.28753	0.28613	0.28625	0.2842	0.28216	0.28109	0.27764	0.27722	0.27539	0.27314	0.27174	0.2697	0.26862	0.26691	0.26583	0.26357	0.26164	0.26035	0.25885	0.25551	0.25422	0.25315
-0.37421	-0.37634	-0.37795	-0.37929	-0.38231	-0.38286	-0.38508	-0.38678	-0.38847	-0.39035	-0.39257	-0.39559	-0.39825	-0.40012	-0.402	-0.40537	-0.40883	-0.41078	-0.4123	-0.41497	-0.41693	-0.42021	-0.42393	-0.42642	-0.429	-0.43184	-0.43459	-0.43787	-0.4408	-0.44364	-0.44631	-0.45021	-0.45243	-0.45545	-0.45855	-0.46228	-0.46477	-0.46813	-0.47115	-0.47443	-0.47763	-0.48117	-0.48419	-0.48774	-0.4912	-0.49571	-0.4982	-0.50139	-0.50476	-0.50857
-0.5293	-0.52876	-0.52908	-0.53004	-0.5311	-0.5311	-0.5311	-0.53152	-0.53174	-0.53269	-0.53301	-0.53365	-0.53461	-0.53461	-0.53514	-0.53535	-0.53663	-0.53631	-0.53759	-0.53865	-0.53972	-0.541	-0.54164	-0.5427	-0.5427	-0.54419	-0.54526	-0.54665	-0.54728	-0.54878	-0.55006	-0.55016	-0.55155	-0.55336	-0.55411	-0.55539	-0.55614	-0.55752	-0.56019	-0.56126	-0.56382	-0.56628	-0.5667	-0.56884	-0.57065	-0.57204	-0.57471	-0.57535	-0.57887	-0.58026
0.84711	0.83105	0.81625	0.80076	0.78735	0.77171	0.75622	0.74156	0.72816	0.71266	0.69842	0.68335	0.67023	0.65361	0.63854	0.6243	0.60951	0.59429	0.5781	0.56415	0.55005	0.5333	0.51921	0.50344	0.48781	0.47287	0.4592	0.44539	0.4299	0.41441	0.40073	0.38636	0.3706	0.35664	0.34157	0.32637	0.31032	0.29526	0.2813	0.26596	0.25145	0.23625	0.22188	0.20779	0.19314	0.17836	0.16469	0.14906	0.13539	0.12033
0.17934	0.17005	0.15923	0.1495	0.13857	0.12775	0.11791	0.10807	0.097461	0.088937	0.079865	0.069584	0.059742	0.049349	0.039396	0.029441	0.019814	0.011505	0.0015477	-0.0096184	-0.018149	-0.027669	-0.03752	-0.047261	-0.057004	-0.065648	-0.0755	-0.084476	-0.093892	-0.10243	-0.11174	-0.12192	-0.13002	-0.13988	-0.14787	-0.15619	-0.16485	-0.17559	-0.18391	-0.19092	-0.20133	-0.20899	-0.21787	-0.22609	-0.23452	-0.24318	-0.25118	-0.25951	-0.26663	-0.27617
-0.055166	-0.056298	-0.060194	-0.066361	-0.069605	-0.072363	-0.077393	-0.080637	-0.083231	-0.086312	-0.090045	-0.094099	-0.09718	-0.10059	-0.10318	-0.10594	-0.10967	-0.11031	-0.11469	-0.11972	-0.12118	-0.12491	-0.12669	-0.13074	-0.13496	-0.13739	-0.14015	-0.14339	-0.14582	-0.14906	-0.15344	-0.15701	-0.15944	-0.16219	-0.16316	-0.16722	-0.16997	-0.17321	-0.17596	-0.17758	-0.18245	-0.18634	-0.18812	-0.19201	-0.19411	-0.19443	-0.19913	-0.20302	-0.20529	-0.20691
-0.43481	-0.43553	-0.43661	-0.43538	-0.43592	-0.43807	-0.43772	-0.4397	-0.44042	-0.44061	-0.44133	-0.44313	-0.44171	-0.44154	-0.44244	-0.44174	-0.44318	-0.44194	-0.44427	-0.44446	-0.44447	-0.44376	-0.44377	-0.44271	-0.4429	-0.4438	-0.44399	-0.44472	-0.44241	-0.44295	-0.44332	-0.44315	-0.44387	-0.44246	-0.44157	-0.44087	-0.43981	-0.43928	-0.44001	-0.44055	-0.44003	-0.44004	-0.43809	-0.43863	-0.439	-0.43651	-0.43741	-0.43582	-0.43511	-0.43601
-0.19434	-0.19395	-0.19362	-0.19362	-0.19351	-0.19273	-0.1934	-0.19207	-0.1913	-0.19163	-0.19185	-0.19157	-0.19146	-0.19119	-0.19102	-0.1913	-0.19085	-0.19096	-0.19157	-0.19168	-0.19085	-0.19108	-0.19074	-0.19135	-0.19113	-0.19146	-0.19152	-0.19163	-0.19168	-0.19157	-0.19246	-0.1924	-0.19196	-0.19246	-0.19351	-0.19312	-0.19368	-0.19467	-0.19434	-0.19429	-0.19473	-0.19511	-0.196	-0.196	-0.19672	-0.19689	-0.19733	-0.19788	-0.19794	-0.19915
0.75226	0.75334	0.75518	0.75618	0.75771	0.75909	0.76101	0.7617	0.76362	0.76508	0.76615	0.768	0.76976	0.77106	0.77252	0.7739	0.77528	0.77712	0.77766	0.77927	0.78073	0.78134	0.7831	0.78456	0.7864	0.78778	0.78878	0.78985	0.79092	0.79269	0.79414	0.7946	0.79644	0.79844	0.79966	0.8002	0.80173	0.80326	0.80387	0.80548	0.80571	0.80709	0.80878	0.80931	0.811	0.81245	0.81329	0.81429	0.81475	0.81636
-2.1761	-2.1753	-2.1735	-2.1723	-2.17	-2.1709	-2.1696	-2.1679	-2.1666	-2.1642	-2.1638	-2.1626	-2.1614	-2.1598	-2.1561	-2.1553	-2.1531	-2.152	-2.1497	-2.1477	-2.1445	-2.1428	-2.1403	-2.1376	-2.1343	-2.1331	-2.1297	-2.1274	-2.1237	-2.1206	-2.1174	-2.1141	-2.1107	-2.1072	-2.1039	-2.1006	-2.0969	-2.0945	-2.0884	-2.0861	-2.0816	-2.0769	-2.0739	-2.0687	-2.0644	-2.0602	-2.0557	-2.0525	-2.046	-2.0417
0.59172	0.58968	0.58802	0.58621	0.58417	0.58204	0.58039	0.57772	0.5763	0.57394	0.57151	0.56985	0.56695	0.56576	0.56387	0.56183	0.55908	0.55649	0.55437	0.55232	0.5495	0.54683	0.5451	0.54305	0.54038	0.53717	0.53465	0.53269	0.52947	0.52735	0.52445	0.52256	0.52012	0.51675	0.51518	0.51196	0.50953	0.50686	0.50442	0.50191	0.49885	0.49657	0.49414	0.49139	0.48825	0.48543	0.48245	0.48017	0.47797	0.47561
1.7367	1.7399	1.7442	1.7469	1.7508	1.7543	1.7586	1.7618	1.7652	1.7683	1.7727	1.7744	1.7787	1.7817	1.7852	1.7885	1.7921	1.7941	1.7979	1.8012	1.8048	1.8089	1.8111	1.8143	1.8169	1.8206	1.8236	1.8266	1.8289	1.8313	1.8346	1.8373	1.8404	1.8427	1.8461	1.8484	1.8518	1.8546	1.857	1.8593	1.8617	1.8648	1.8666	1.8686	1.8707	1.8738	1.8757	1.8779	1.8799	1.8824
0.62859	0.62318	0.61951	0.61512	0.61063	0.60604	0.60094	0.59655	0.59217	0.58778	0.58391	0.58085	0.57615	0.57187	0.5682	0.56483	0.56137	0.55749	0.55372	0.55035	0.54566	0.5428	0.53944	0.53648	0.53353	0.52965	0.52649	0.52272	0.51996	0.51752	0.51446	0.5116	0.50895	0.50681	0.50375	0.50182	0.49825	0.49682	0.49458	0.49173	0.4905	0.48826	0.48571	0.48419	0.48286	0.47991	0.47838	0.47716	0.4742	0.47298
-0.057058	-0.058867	-0.059944	-0.06171	-0.063089	-0.064425	-0.065933	-0.067398	-0.068905	-0.070801	-0.072653	-0.074247	-0.075928	-0.077996	-0.079805	-0.081873	-0.08351	-0.08575	-0.08756	-0.089714	-0.091696	-0.094194	-0.095918	-0.097684	-0.099967	-0.10195	-0.10445	-0.10652	-0.10893	-0.11121	-0.11384	-0.11578	-0.11819	-0.12026	-0.12327	-0.12586	-0.12806	-0.13064	-0.13305	-0.1362	-0.13874	-0.14146	-0.14439	-0.14688	-0.1499	-0.15257	-0.15541	-0.15813	-0.16058	-0.16334
-1.3143	-1.3161	-1.3162	-1.3173	-1.3181	-1.3194	-1.3204	-1.3211	-1.3226	-1.3239	-1.3257	-1.3273	-1.3286	-1.3307	-1.3322	-1.3335	-1.3354	-1.3371	-1.339	-1.3404	-1.3424	-1.3445	-1.3469	-1.3489	-1.3516	-1.3542	-1.3561	-1.3585	-1.361	-1.3626	-1.3654	-1.3683	-1.3705	-1.3735	-1.3763	-1.379	-1.3819	-1.3849	-1.3882	-1.3907	-1.3937	-1.3964	-1.4003	-1.4031	-1.4068	-1.4093	-1.4121	-1.4147	-1.4188	-1.4218
1.1978	1.1967	1.1958	1.1951	1.1939	1.1936	1.1925	1.1917	1.1912	1.1905	1.1896	1.1889	1.1882	1.1878	1.1869	1.1866	1.1853	1.1833	1.1827	1.1824	1.1821	1.1809	1.1796	1.1793	1.1783	1.1774	1.1767	1.175	1.1742	1.174	1.1729	1.172	1.1712	1.1702	1.1691	1.1681	1.1678	1.166	1.1656	1.1637	1.1631	1.1618	1.1606	1.1605	1.1593	1.1579	1.1566	1.1556	1.1544	1.1535
0.063235	0.071197	0.080684	0.086355	0.095688	0.10396	0.11115	0.11972	0.12753	0.13458	0.14193	0.14913	0.15709	0.16383	0.17026	0.17593	0.18404	0.19109	0.19813	0.20395	0.21008	0.21789	0.22296	0.23107	0.23659	0.24241	0.24824	0.25421	0.25958	0.26372	0.26954	0.27583	0.27951	0.28518	0.28994	0.29546	0.30006	0.30497	0.30957	0.31448	0.31923	0.32322	0.32706	0.33105	0.33474	0.34041	0.34364	0.34641	0.35086	0.35347
-0.10193	-0.097862	-0.096278	-0.092772	-0.089039	-0.085194	-0.082479	-0.079539	-0.075467	-0.0723	-0.069585	-0.065627	-0.061894	-0.058954	-0.0559	-0.053072	-0.048888	-0.044137	-0.041084	-0.038369	-0.034524	-0.03147	-0.027625	-0.024232	-0.019821	-0.015976	-0.013261	-0.0086244	-0.0045527	-0.0016122	0.0016677	0.0050607	0.01049	0.014448	0.017615	0.021799	0.02474	0.029151	0.033109	0.037068	0.040913	0.043401	0.048378	0.052336	0.055843	0.060027	0.064438	0.067265	0.070998	0.075635
0.076258	0.071512	0.06779	0.062951	0.058112	0.053646	0.049831	0.043875	0.040433	0.036526	0.031222	0.027222	0.022756	0.018197	0.014384	0.010104	0.0061976	0.0020118	-0.002081	-0.0058015	-0.0097078	-0.014173	-0.019289	-0.022078	-0.026636	-0.030728	-0.033889	-0.039285	-0.041701	-0.046258	-0.049792	-0.054628	-0.05751	-0.061322	-0.06532	-0.06876	-0.072665	-0.076756	-0.079358	-0.082798	-0.087355	-0.09098	-0.093954	-0.09758	-0.10093	-0.10437	-0.10901	-0.11199	-0.11524	-0.11868
0.62454	0.62444	0.62352	0.6233	0.62343	0.62227	0.62299	0.62242	0.6222	0.62163	0.62246	0.62271	0.62261	0.62356	0.62252	0.6237	0.62418	0.62455	0.62456	0.62457	0.62541	0.62554	0.62614	0.62709	0.62792	0.6298	0.62911	0.63112	0.63125	0.63254	0.6335	0.63315	0.63574	0.63563	0.63764	0.63894	0.63895	0.6406	0.64213	0.64332	0.64462	0.64615	0.64686	0.64968	0.65145	0.65321	0.65533	0.65651	0.65816	0.65981
1.4719	1.4808	1.4875	1.4956	1.5041	1.5108	1.518	1.5262	1.5316	1.5379	1.5453	1.553	1.5597	1.5646	1.5691	1.5751	1.5821	1.5865	1.5925	1.5974	1.6023	1.6078	1.6126	1.6156	1.6193	1.6233	1.6265	1.6297	1.6324	1.6381	1.6406	1.6439	1.6459	1.6499	1.65	1.6526	1.6544	1.6576	1.6588	1.66	1.6614	1.6626	1.6622	1.6627	1.6624	1.6626	1.6632	1.6636	1.6622	1.6609
-1.119	-1.1218	-1.124	-1.127	-1.1301	-1.1358	-1.138	-1.139	-1.1433	-1.1472	-1.1512	-1.1525	-1.1562	-1.1598	-1.1621	-1.1651	-1.1678	-1.1703	-1.1722	-1.1759	-1.1781	-1.1827	-1.1854	-1.1859	-1.1892	-1.1926	-1.1951	-1.1983	-1.2025	-1.2039	-1.2084	-1.2104	-1.2113	-1.2141	-1.2169	-1.2208	-1.2234	-1.2264	-1.2292	-1.2328	-1.2342	-1.2365	-1.2381	-1.2422	-1.2437	-1.2472	-1.25	-1.2524	-1.2552	-1.2588
-0.52997	-0.53049	-0.53281	-0.53166	-0.53424	-0.53373	-0.53503	-0.53542	-0.53723	-0.53762	-0.53788	-0.53892	-0.5388	-0.53945	-0.53971	-0.54242	-0.53985	-0.54192	-0.54038	-0.54244	-0.54271	-0.54246	-0.54246	-0.54157	-0.54312	-0.54261	-0.54274	-0.54249	-0.54288	-0.54328	-0.54277	-0.54161	-0.54278	-0.54394	-0.54356	-0.54447	-0.54267	-0.54139	-0.5432	-0.54243	-0.54205	-0.5418	-0.54129	-0.54103	-0.53911	-0.53911	-0.53706	-0.53719	-0.53668	-0.53656
-0.020947	-0.02595	-0.030956	-0.037244	-0.041946	-0.046648	-0.052407	-0.05688	-0.062262	-0.068248	-0.073477	-0.078331	-0.083182	-0.088792	-0.093187	-0.097812	-0.10289	-0.10835	-0.11335	-0.11828	-0.12343	-0.12828	-0.13306	-0.13813	-0.1423	-0.14768	-0.1517	-0.15663	-0.1614	-0.16625	-0.17072	-0.17542	-0.17959	-0.18467	-0.18861	-0.19225	-0.1971	-0.20127	-0.20574	-0.20991	-0.21446	-0.21817	-0.22226	-0.22658	-0.23007	-0.23401	-0.23803	-0.24182	-0.24553	-0.24849
0.88679	0.88425	0.88032	0.87723	0.87322	0.86914	0.86636	0.86343	0.85919	0.85688	0.8531	0.84978	0.84654	0.84354	0.8403	0.83637	0.83382	0.83058	0.82703	0.82403	0.81986	0.81809	0.81423	0.81045	0.80722	0.80444	0.80159	0.79804	0.79487	0.79164	0.7894	0.78662	0.78331	0.78014	0.77814	0.77467	0.77174	0.76927	0.76626	0.76325	0.76032	0.75847	0.75476	0.75268	0.75129	0.74805	0.74504	0.74334	0.74111	0.73817
0.81472	0.81295	0.81201	0.81046	0.80841	0.80719	0.80547	0.80342	0.80154	0.80038	0.79877	0.79728	0.79562	0.7939	0.79224	0.79036	0.78848	0.78671	0.78461	0.78294	0.78145	0.7794	0.7778	0.77592	0.77448	0.77226	0.77044	0.76828	0.76562	0.76474	0.76269	0.76064	0.75849	0.75627	0.75422	0.75223	0.74996	0.74764	0.74565	0.74327	0.74083	0.73834	0.73668	0.73381	0.7311	0.72872	0.72684	0.72396	0.72158	0.71898
0.82951	0.82866	0.82806	0.82771	0.82711	0.8266	0.82557	0.82557	0.82505	0.82522	0.82343	0.82368	0.82376	0.82265	0.82154	0.82	0.81949	0.8182	0.81769	0.81632	0.81513	0.81487	0.81401	0.81239	0.81111	0.81017	0.80923	0.80837	0.80692	0.80572	0.80461	0.80307	0.80162	0.80119	0.79983	0.79922	0.79726	0.79564	0.7941	0.79282	0.79205	0.79043	0.78889	0.78769	0.78616	0.78428	0.78274	0.78095	0.78129	0.77881
-0.78407	-0.78039	-0.77546	-0.7713	-0.76701	-0.76253	-0.75824	-0.75387	-0.74987	-0.74547	-0.74078	-0.73674	-0.7327	-0.72821	-0.72445	-0.71985	-0.71565	-0.71092	-0.70708	-0.70244	-0.69807	-0.69444	-0.68988	-0.68552	-0.68132	-0.67696	-0.67256	-0.66913	-0.66367	-0.66041	-0.65625	-0.65169	-0.64757	-0.64285	-0.6391	-0.63482	-0.63103	-0.62671	-0.62236	-0.61788	-0.61457	-0.60973	-0.60574	-0.60191	-0.59727	-0.59312	-0.58925	-0.5849	-0.58083	-0.57704
1.7394	1.7383	1.7374	1.7358	1.7348	1.7329	1.7325	1.7308	1.7287	1.7284	1.7266	1.7264	1.7248	1.7228	1.7215	1.7208	1.7193	1.7177	1.7168	1.7156	1.7137	1.7129	1.7109	1.7085	1.7073	1.7059	1.7043	1.7029	1.7008	1.6987	1.6963	1.6952	1.6919	1.6916	1.6896	1.6874	1.6862	1.6828	1.6814	1.6788	1.6779	1.6752	1.6736	1.6715	1.6693	1.6665	1.6653	1.6622	1.6605	1.6588
-1.6235	-1.6217	-1.6181	-1.6159	-1.6132	-1.6109	-1.6093	-1.6061	-1.6026	-1.6001	-1.5968	-1.5943	-1.5918	-1.5877	-1.5863	-1.5834	-1.5797	-1.5775	-1.5725	-1.5707	-1.5677	-1.565	-1.5616	-1.5594	-1.5554	-1.5524	-1.5489	-1.5461	-1.5435	-1.539	-1.5367	-1.5326	-1.5303	-1.5269	-1.5234	-1.5201	-1.5167	-1.513	-1.5103	-1.5065	-1.5032	-1.4995	-1.4964	-1.4924	-1.4894	-1.4856	-1.4821	-1.4785	-1.4745	-1.472
-0.81402	-0.82029	-0.82733	-0.83426	-0.8413	-0.84776	-0.85536	-0.86211	-0.86839	-0.87438	-0.88056	-0.88721	-0.89377	-0.89995	-0.90594	-0.91241	-0.91878	-0.92477	-0.93161	-0.93665	-0.94283	-0.94873	-0.95406	-0.96033	-0.96632	-0.97032	-0.97659	-0.98249	-0.98734	-0.9939	-0.99866	-1.0041	-1.008	-1.0134	-1.0181	-1.0233	-1.0283	-1.0333	-1.0381	-1.0425	-1.0475	-1.0521	-1.0561	-1.0609	-1.0649	-1.0691	-1.0725	-1.0763	-1.0803	-1.0834
2.7955	2.7964	2.7959	2.7965	2.7966	2.7968	2.7971	2.7974	2.7979	2.7971	2.7975	2.7976	2.7974	2.7977	2.7975	2.7977	2.7972	2.7972	2.7966	2.7969	2.7969	2.7959	2.7961	2.7947	2.795	2.7949	2.7946	2.7928	2.7927	2.7919	2.7913	2.7904	2.789	2.7888	2.7873	2.7871	2.7851	2.7836	2.7826	2.7819	2.7801	2.7786	2.7773	2.7754	2.7738	2.7721	2.7704	2.7684	2.7664	2.7642
-0.55117	-0.55265	-0.55422	-0.55598	-0.55695	-0.55862	-0.55991	-0.56139	-0.56311	-0.56528	-0.56588	-0.56731	-0.5687	-0.57051	-0.57185	-0.57324	-0.57449	-0.57648	-0.57787	-0.57977	-0.58107	-0.5832	-0.58399	-0.58542	-0.58737	-0.58852	-0.59066	-0.59186	-0.59325	-0.5952	-0.59636	-0.59798	-0.60011	-0.60155	-0.60313	-0.60447	-0.60577	-0.60772	-0.60888	-0.61096	-0.61203	-0.61375	-0.61537	-0.61649	-0.6183	-0.62015	-0.62168	-0.62303	-0.62484	-0.62623
-0.58959	-0.5786	-0.56728	-0.55617	-0.54484	-0.53374	-0.52262	-0.51145	-0.50032	-0.4892	-0.47795	-0.46685	-0.45567	-0.44453	-0.43352	-0.42241	-0.41121	-0.40008	-0.38914	-0.37813	-0.36693	-0.35568	-0.34485	-0.33363	-0.3226	-0.31159	-0.30053	-0.28956	-0.27843	-0.26755	-0.25648	-0.24559	-0.23466	-0.22353	-0.21285	-0.20192	-0.19084	-0.18	-0.1692	-0.15841	-0.14747	-0.13669	-0.12563	-0.11495	-0.10423	-0.093419	-0.082632	-0.07191	-0.061413	-0.050641
-2.2449	-2.2402	-2.2353	-2.2315	-2.2278	-2.2235	-2.219	-2.2141	-2.2092	-2.2052	-2.1998	-2.1946	-2.1905	-2.1857	-2.1813	-2.1756	-2.171	-2.1652	-2.1601	-2.1552	-2.1489	-2.1442	-2.1383	-2.1332	-2.1276	-2.1227	-2.1153	-2.1103	-2.1046	-2.0983	-2.0925	-2.0868	-2.0811	-2.0736	-2.0676	-2.0621	-2.0552	-2.0486	-2.0425	-2.0356	-2.03	-2.0233	-2.0165	-2.0089	-2.003	-1.9958	-1.9899	-1.982	-1.9754	-1.9694
2.1921	2.1794	2.1665	2.1547	2.1415	2.1285	2.1164	2.1034	2.0909	2.0785	2.065	2.0531	2.0405	2.0287	2.016	2.0033	1.9908	1.9786	1.9668	1.9548	1.9409	1.9283	1.9165	1.9045	1.8915	1.8787	1.8669	1.855	1.8429	1.8318	1.8192	1.8067	1.7949	1.7835	1.7713	1.759	1.7484	1.7372	1.7254	1.7138	1.7019	1.6904	1.6793	1.6675	1.6549	1.6447	1.6337	1.6229	1.6113	1.6014
0.52329	0.52429	0.52644	0.52764	0.52894	0.53064	0.53149	0.53264	0.53414	0.53493	0.53668	0.53763	0.53838	0.54003	0.54118	0.54273	0.54358	0.54543	0.54628	0.54722	0.54837	0.54922	0.55052	0.55172	0.55292	0.55392	0.55521	0.55631	0.55721	0.55781	0.55916	0.56061	0.5612	0.56175	0.56355	0.56384	0.56504	0.56614	0.56689	0.56774	0.56848	0.56968	0.57048	0.57122	0.57212	0.57297	0.57402	0.57441	0.57571	0.576
2.2947	2.2973	2.3008	2.303	2.3062	2.3091	2.3116	2.3143	2.3161	2.3189	2.3215	2.3245	2.3274	2.3293	2.3321	2.3344	2.3364	2.3391	2.3407	2.3439	2.3451	2.3478	2.3497	2.3522	2.3535	2.3551	2.3567	2.3582	2.3602	2.3629	2.3644	2.3659	2.3672	2.3689	2.3707	2.3713	2.3729	2.374	2.3755	2.3765	2.3778	2.379	2.3807	2.3815	2.382	2.3823	2.3825	2.3833	2.385	2.3843
1.2955	1.2943	1.2936	1.293	1.292	1.2913	1.2906	1.2889	1.2886	1.2875	1.2866	1.2858	1.2852	1.2839	1.2836	1.2822	1.2814	1.281	1.2798	1.279	1.2783	1.2777	1.2769	1.2759	1.2751	1.2744	1.274	1.2734	1.2725	1.272	1.2706	1.2704	1.2694	1.2689	1.2679	1.2672	1.2671	1.266	1.2659	1.2649	1.2646	1.2642	1.2638	1.263	1.2626	1.2623	1.2617	1.261	1.2608	1.2605
0.19595	0.19479	0.19395	0.19179	0.18986	0.18932	0.18809	0.18555	0.18378	0.18393	0.1837	0.18208	0.18231	0.18162	0.18054	0.18016	0.17954	0.17893	0.17808	0.17785	0.17777	0.17723	0.17793	0.17723	0.17808	0.17731	0.17901	0.17785	0.17939	0.17901	0.18009	0.18032	0.18102	0.1814	0.18279	0.18294	0.18402	0.18541	0.18695	0.18711	0.1888	0.19019	0.19166	0.19235	0.19413	0.1949	0.19721	0.19837	0.19968	0.20199
-0.055721	-0.05581	-0.056425	-0.057827	-0.058267	-0.058532	-0.059934	-0.060548	-0.061513	-0.062041	-0.062481	-0.063095	-0.06371	-0.064763	-0.066953	-0.067306	-0.068183	-0.068974	-0.070026	-0.071341	-0.072394	-0.074409	-0.074762	-0.07634	-0.076954	-0.078094	-0.079498	-0.079938	-0.081866	-0.082219	-0.084235	-0.0859	-0.086515	-0.087918	-0.088795	-0.090899	-0.092477	-0.093968	-0.095108	-0.096336	-0.097563	-0.099666	-0.10089	-0.10204	-0.10388	-0.10633	-0.10721	-0.10957	-0.1115	-0.11282
1.2613	1.2557	1.2499	1.2449	1.2393	1.2335	1.229	1.2228	1.2174	1.212	1.2063	1.2	1.1942	1.1883	1.1821	1.1761	1.1694	1.164	1.1584	1.1508	1.1449	1.1386	1.1325	1.1275	1.1201	1.113	1.1066	1.101	1.0943	1.0861	1.0805	1.0728	1.0654	1.0596	1.0509	1.0444	1.0371	1.0303	1.0236	1.0159	1.0087	1.0016	0.99469	0.98797	0.98013	0.97172	0.96466	0.9576	0.95032	0.94225
-1.6315	-1.6246	-1.6179	-1.6114	-1.6047	-1.5987	-1.5925	-1.5856	-1.5797	-1.5737	-1.5674	-1.561	-1.5548	-1.5488	-1.542	-1.5359	-1.53	-1.5242	-1.5181	-1.512	-1.5061	-1.4996	-1.4937	-1.4881	-1.4822	-1.4762	-1.4696	-1.4642	-1.4579	-1.452	-1.4463	-1.4403	-1.435	-1.4288	-1.4231	-1.417	-1.4115	-1.4057	-1.3999	-1.3937	-1.3884	-1.3827	-1.3768	-1.3717	-1.366	-1.3608	-1.3547	-1.3491	-1.3433	-1.3378
1.1253	1.1262	1.1272	1.1279	1.1292	1.1303	1.1311	1.1321	1.1332	1.1344	1.1356	1.1367	1.1377	1.1393	1.1404	1.1418	1.1434	1.1447	1.146	1.1476	1.1486	1.1503	1.152	1.153	1.1549	1.1568	1.1584	1.1603	1.1613	1.163	1.165	1.1666	1.1686	1.1704	1.1721	1.1742	1.1761	1.1776	1.1796	1.1816	1.1836	1.1859	1.1877	1.1901	1.1921	1.1939	1.1959	1.1981	1.2003	1.2023
-1.0283	-1.0276	-1.0288	-1.03	-1.0308	-1.0326	-1.0329	-1.0323	-1.0332	-1.0325	-1.032	-1.0325	-1.0329	-1.0334	-1.034	-1.0346	-1.0355	-1.0337	-1.0358	-1.0363	-1.036	-1.0345	-1.0366	-1.0369	-1.0365	-1.0383	-1.0371	-1.0374	-1.0368	-1.0369	-1.0363	-1.0363	-1.0365	-1.0364	-1.0367	-1.0374	-1.0362	-1.0361	-1.0358	-1.0347	-1.0365	-1.0359	-1.0346	-1.0349	-1.032	-1.0347	-1.0329	-1.0331	-1.0328	-1.0339
-0.87126	-0.87339	-0.87576	-0.87814	-0.87939	-0.88276	-0.88314	-0.88414	-0.88552	-0.88814	-0.88977	-0.88927	-0.89202	-0.89227	-0.89477	-0.89565	-0.89565	-0.8974	-0.8969	-0.8999	-0.89878	-0.90016	-0.90066	-0.90179	-0.90117	-0.90167	-0.90167	-0.90205	-0.90155	-0.90293	-0.90293	-0.90269	-0.90157	-0.90207	-0.90107	-0.90195	-0.90158	-0.90021	-0.89996	-0.90022	-0.89997	-0.89848	-0.89648	-0.89599	-0.89524	-0.89462	-0.89275	-0.89276	-0.89164	-0.89027
0.38946	0.38763	0.38539	0.38396	0.38131	0.38009	0.37826	0.375	0.37357	0.37194	0.3695	0.36746	0.36624	0.36502	0.36257	0.36094	0.35952	0.3587	0.35952	0.35544	0.35361	0.35361	0.34913	0.34872	0.34628	0.34547	0.34384	0.34282	0.34119	0.34017	0.33895	0.3361	0.33325	0.33325	0.33101	0.33101	0.32877	0.32633	0.32551	0.32266	0.32205	0.31981	0.31818	0.31676	0.31513	0.31147	0.30943	0.30739	0.30536	0.30536
2.4062	2.4027	2.3987	2.3946	2.3903	2.3867	2.3827	2.3784	2.3748	2.3706	2.3666	2.3622	2.3583	2.3541	2.3501	2.3459	2.342	2.338	2.3339	2.3298	2.3256	2.3212	2.3172	2.3129	2.3087	2.3043	2.3003	2.2959	2.2917	2.2876	2.2831	2.2791	2.2751	2.271	2.2666	2.2626	2.2578	2.2535	2.249	2.2452	2.2409	2.2366	2.2323	2.2281	2.2238	2.2194	2.2151	2.211	2.2066	2.2023
1.2491	1.2465	1.2454	1.241	1.2361	1.2354	1.2322	1.2292	1.2268	1.2238	1.2218	1.2187	1.2157	1.2129	1.21	1.2066	1.2037	1.2018	1.1987	1.1965	1.1927	1.1915	1.1888	1.1856	1.1832	1.1807	1.1777	1.1756	1.1726	1.1705	1.1691	1.1646	1.1627	1.1603	1.1572	1.1555	1.1525	1.1495	1.1462	1.1444	1.142	1.1383	1.1361	1.1341	1.1314	1.1292	1.1266	1.1236	1.1225	1.1207
1.3855	1.3872	1.3894	1.391	1.3935	1.3948	1.3975	1.3988	1.4012	1.4023	1.4041	1.4053	1.4066	1.4081	1.4093	1.4108	1.4118	1.4129	1.4137	1.4145	1.4158	1.4166	1.4172	1.4181	1.4185	1.4195	1.4198	1.4197	1.4198	1.4207	1.4209	1.4205	1.4204	1.4207	1.4202	1.4209	1.4201	1.4206	1.4198	1.4194	1.4185	1.4184	1.4173	1.4164	1.4152	1.4151	1.4142	1.4142	1.4119	1.4113
1.3171	1.3178	1.3185	1.3194	1.3209	1.3216	1.3217	1.3228	1.3234	1.3241	1.3245	1.3256	1.3267	1.3271	1.3275	1.3285	1.329	1.3294	1.3299	1.3307	1.3308	1.3314	1.3322	1.3325	1.3331	1.3332	1.3335	1.334	1.3339	1.3343	1.3345	1.335	1.3348	1.3354	1.3355	1.3354	1.3357	1.3358	1.3361	1.3358	1.3357	1.3358	1.3359	1.3359	1.3362	1.336	1.3359	1.3357	1.3351	1.3359
-0.94828	-0.94824	-0.94806	-0.94791	-0.94773	-0.94758	-0.94735	-0.94716	-0.94698	-0.94679	-0.94659	-0.94632	-0.94608	-0.9459	-0.94571	-0.94542	-0.94516	-0.94487	-0.94465	-0.9444	-0.94409	-0.94382	-0.9435	-0.94324	-0.9428	-0.94259	-0.94229	-0.94201	-0.94165	-0.94136	-0.94104	-0.94059	-0.9403	-0.93979	-0.93943	-0.93913	-0.93874	-0.93827	-0.93782	-0.93743	-0.93693	-0.93641	-0.93606	-0.93566	-0.93531	-0.93475	-0.93422	-0.93391	-0.93343	-0.93281
1.9342	1.9351	1.9357	1.937	1.9374	1.9383	1.9382	1.9392	1.9396	1.9399	1.9408	1.9413	1.9416	1.9417	1.9426	1.9423	1.9429	1.9424	1.9431	1.9433	1.9432	1.9435	1.9432	1.9433	1.9431	1.9427	1.9433	1.9432	1.9431	1.9427	1.9427	1.9425	1.942	1.9416	1.9414	1.9414	1.9401	1.9396	1.9393	1.939	1.9379	1.9375	1.9368	1.9362	1.9352	1.9346	1.9337	1.9326	1.9317	1.9308
0.1123	0.114	0.11626	0.1189	0.1205	0.12333	0.12427	0.12672	0.12964	0.13002	0.13257	0.13511	0.13624	0.13832	0.14105	0.14322	0.14416	0.14652	0.14822	0.1501	0.15227	0.15415	0.15642	0.15811	0.16028	0.16235	0.16339	0.1649	0.16716	0.16971	0.17093	0.17385	0.17461	0.17772	0.17866	0.18139	0.1829	0.18516	0.18743	0.18884	0.19148	0.19299	0.19421	0.19713	0.19939	0.20128	0.20298	0.20543	0.20759	0.20938
-0.20536	-0.2005	-0.19501	-0.18977	-0.18579	-0.1818	-0.17669	-0.17195	-0.16696	-0.1631	-0.1605	-0.15525	-0.15265	-0.14766	-0.14443	-0.14095	-0.13746	-0.13285	-0.13075	-0.12664	-0.12328	-0.12093	-0.11958	-0.11647	-0.11299	-0.11152	-0.10916	-0.10631	-0.10445	-0.10285	-0.099997	-0.098522	-0.095792	-0.094569	-0.092464	-0.090989	-0.089517	-0.088294	-0.086568	-0.086346	-0.085376	-0.084028	-0.083555	-0.082205	-0.08211	-0.081264	-0.079663	-0.079695	-0.080229	-0.079883
-0.67465	-0.66785	-0.66254	-0.65518	-0.64969	-0.64251	-0.63655	-0.6304	-0.62453	-0.61847	-0.61251	-0.60636	-0.60067	-0.59396	-0.58847	-0.58259	-0.57672	-0.57169	-0.56638	-0.56088	-0.55501	-0.55035	-0.5441	-0.53907	-0.53376	-0.52956	-0.52378	-0.51865	-0.51325	-0.50961	-0.50458	-0.49954	-0.49526	-0.48957	-0.48537	-0.4823	-0.47764	-0.47297	-0.46878	-0.46542	-0.46057	-0.4561	-0.45339	-0.44948	-0.44612	-0.44267	-0.4395	-0.43577	-0.43288	-0.42906
-0.1369	-0.12559	-0.11551	-0.10597	-0.095074	-0.083086	-0.073003	-0.062238	-0.052019	-0.04248	-0.032801	-0.021358	-0.010046	-0.00064302	0.0087607	0.019119	0.030293	0.042422	0.050739	0.060417	0.072547	0.082091	0.091088	0.10172	0.11331	0.12244	0.13172	0.14194	0.15162	0.16185	0.17276	0.18189	0.19158	0.20235	0.21149	0.22103	0.23004	0.23863	0.24696	0.25678	0.26524	0.27506	0.28515	0.29375	0.30316	0.31162	0.32131	0.32909	0.33782	0.34587
-1.0279	-1.0305	-1.0337	-1.0372	-1.0406	-1.043	-1.0463	-1.0496	-1.0523	-1.0559	-1.0583	-1.0617	-1.0653	-1.0671	-1.0709	-1.0737	-1.0763	-1.0799	-1.083	-1.0848	-1.0882	-1.0919	-1.0941	-1.0971	-1.0997	-1.1022	-1.1044	-1.1083	-1.1111	-1.113	-1.1158	-1.1196	-1.1212	-1.124	-1.1266	-1.1298	-1.1322	-1.1348	-1.1378	-1.1403	-1.1428	-1.1456	-1.1484	-1.1503	-1.153	-1.1552	-1.158	-1.1606	-1.163	-1.1648
-3.1727	-3.1576	-3.1413	-3.1265	-3.1103	-3.0944	-3.0784	-3.0635	-3.0482	-3.0321	-3.0167	-3.0019	-2.9862	-2.9702	-2.9548	-2.9403	-2.9239	-2.907	-2.8911	-2.8738	-2.8585	-2.8424	-2.8266	-2.8113	-2.7951	-2.7794	-2.7628	-2.7462	-2.7305	-2.714	-2.6991	-2.6821	-2.6665	-2.65	-2.6328	-2.6167	-2.6003	-2.5847	-2.5689	-2.5521	-2.5361	-2.5192	-2.5026	-2.4865	-2.4701	-2.4544	-2.4369	-2.4203	-2.4037	-2.3888
-1.667	-1.6715	-1.6759	-1.6804	-1.6851	-1.6896	-1.6935	-1.6982	-1.7028	-1.7068	-1.7112	-1.7152	-1.7199	-1.7241	-1.7283	-1.7333	-1.7371	-1.7407	-1.7447	-1.7492	-1.7541	-1.7576	-1.7617	-1.7656	-1.7697	-1.7739	-1.7775	-1.7818	-1.7852	-1.7888	-1.7929	-1.7971	-1.8012	-1.8048	-1.8083	-1.8119	-1.8156	-1.8191	-1.8232	-1.8264	-1.83	-1.8339	-1.8362	-1.84	-1.8439	-1.8465	-1.8502	-1.8534	-1.857	-1.8603
-1.0841	-1.0857	-1.0872	-1.088	-1.0889	-1.0898	-1.0906	-1.0925	-1.0932	-1.0941	-1.0954	-1.0961	-1.0963	-1.0973	-1.0995	-1.1001	-1.1011	-1.1013	-1.1033	-1.104	-1.1041	-1.1053	-1.1071	-1.1084	-1.1085	-1.1091	-1.1097	-1.1107	-1.1118	-1.113	-1.114	-1.1155	-1.1157	-1.1155	-1.116	-1.1176	-1.1174	-1.1181	-1.1187	-1.1198	-1.1203	-1.1204	-1.1216	-1.1218	-1.1229	-1.1234	-1.123	-1.1229	-1.123	-1.1236
-0.27321	-0.27962	-0.28749	-0.29545	-0.30259	-0.30909	-0.31742	-0.32456	-0.33188	-0.33902	-0.34662	-0.35412	-0.36053	-0.36895	-0.37609	-0.38277	-0.3899	-0.39613	-0.40308	-0.41077	-0.41681	-0.42495	-0.43127	-0.43795	-0.44408	-0.4514	-0.45744	-0.46494	-0.47107	-0.47711	-0.48334	-0.49038	-0.4955	-0.50264	-0.50804	-0.5149	-0.52167	-0.52661	-0.53283	-0.53915	-0.54491	-0.55113	-0.55625	-0.56183	-0.56732	-0.57354	-0.57775	-0.58315	-0.58882	-0.5944
1.7395	1.7314	1.722	1.713	1.7037	1.6942	1.6851	1.6757	1.6658	1.6561	1.6478	1.6379	1.628	1.6178	1.6094	1.5991	1.5893	1.5788	1.5701	1.5602	1.551	1.5398	1.5306	1.5193	1.5095	1.4999	1.489	1.4803	1.4693	1.4583	1.4479	1.4377	1.4284	1.4181	1.4067	1.3976	1.3875	1.3761	1.3663	1.3559	1.3447	1.3349	1.3245	1.313	1.3034	1.2937	1.2823	1.2713	1.2614	1.2508
-2.1326	-2.1261	-2.1201	-2.1146	-2.1086	-2.1025	-2.096	-2.09	-2.0845	-2.0778	-2.0718	-2.066	-2.0587	-2.0523	-2.047	-2.0389	-2.0338	-2.0272	-2.0189	-2.0108	-2.0043	-1.9982	-1.9914	-1.9852	-1.9766	-1.9692	-1.9627	-1.954	-1.9462	-1.9389	-1.9305	-1.9232	-1.9153	-1.9066	-1.8985	-1.8912	-1.8822	-1.8746	-1.8653	-1.8577	-1.8488	-1.841	-1.8322	-1.8244	-1.8147	-1.8036	-1.7956	-1.7875	-1.7785	-1.7683
0.16442	0.17489	0.18456	0.19571	0.20414	0.21483	0.22496	0.23509	0.24465	0.25501	0.26594	0.27618	0.28654	0.29735	0.30817	0.31796	0.32752	0.33675	0.34859	0.35838	0.36805	0.37921	0.38958	0.40028	0.41053	0.42168	0.43136	0.4415	0.45334	0.46371	0.47384	0.48398	0.49355	0.50448	0.51542	0.52658	0.53683	0.54754	0.55699	0.56816	0.57886	0.58878	0.5988	0.60962	0.61931	0.63002	0.64005	0.65121	0.66067	0.67081
-1.1476	-1.1432	-1.1406	-1.1364	-1.1332	-1.1298	-1.1263	-1.1225	-1.1195	-1.1165	-1.113	-1.1102	-1.1064	-1.1035	-1.1003	-1.097	-1.0943	-1.0915	-1.0876	-1.085	-1.0819	-1.0789	-1.0762	-1.0738	-1.0707	-1.068	-1.065	-1.0627	-1.0594	-1.0575	-1.055	-1.052	-1.0487	-1.0462	-1.0437	-1.0411	-1.0387	-1.0362	-1.0339	-1.0313	-1.0292	-1.0271	-1.0247	-1.0226	-1.0201	-1.018	-1.0157	-1.0133	-1.0117	-1.0095
-2.3706	-2.3704	-2.3705	-2.3703	-2.3704	-2.3708	-2.371	-2.3711	-2.3713	-2.3716	-2.3716	-2.371	-2.3715	-2.3719	-2.3707	-2.3714	-2.3714	-2.372	-2.3718	-2.3721	-2.3717	-2.3716	-2.3722	-2.3716	-2.3723	-2.3725	-2.3719	-2.3712	-2.3718	-2.3718	-2.3719	-2.3719	-2.3707	-2.3719	-2.3716	-2.3729	-2.3714	-2.3717	-2.3711	-2.3721	-2.372	-2.3724	-2.3726	-2.3716	-2.3715	-2.3721	-2.3714	-2.3723	-2.3714	-2.372
0.65013	0.65185	0.65229	0.65503	0.65598	0.65702	0.65848	0.65977	0.6603	0.66143	0.66229	0.66282	0.66445	0.66447	0.66475	0.66595	0.66708	0.6671	0.6666	0.66807	0.66758	0.66776	0.6677	0.66738	0.66808	0.6675	0.66786	0.66779	0.66679	0.66689	0.66649	0.6654	0.66542	0.66527	0.66461	0.66361	0.66252	0.66177	0.66145	0.66045	0.65945	0.65811	0.65694	0.65543	0.65374	0.65309	0.65106	0.65006	0.64872	0.64704
0.97188	0.96586	0.96014	0.95535	0.94963	0.94298	0.93767	0.93319	0.92581	0.92143	0.91549	0.90883	0.90362	0.89768	0.89299	0.88622	0.88059	0.87557	0.86932	0.8641	0.85846	0.8522	0.84656	0.84092	0.83518	0.82943	0.82254	0.81752	0.81187	0.80602	0.79975	0.7941	0.78835	0.78166	0.77662	0.77087	0.76521	0.75924	0.7542	0.74761	0.74247	0.7366	0.73073	0.72517	0.71992	0.71508	0.70786	0.7025	0.69735	0.69105
-0.18364	-0.17995	-0.17651	-0.17249	-0.1696	-0.16595	-0.16285	-0.15991	-0.15568	-0.15295	-0.14955	-0.14532	-0.14167	-0.1384	-0.13429	-0.1309	-0.12763	-0.12335	-0.11991	-0.11597	-0.11307	-0.10871	-0.10523	-0.10129	-0.098229	-0.093868	-0.089464	-0.086109	-0.082503	-0.077638	-0.074073	-0.07034	-0.067194	-0.062833	-0.058638	-0.054444	-0.051215	-0.046936	-0.043371	-0.039219	-0.035653	-0.031543	-0.027768	-0.024035	-0.019798	-0.016191	-0.012373	-0.0084722	-0.0052422	-0.0011731
1.9014	1.9008	1.901	1.9005	1.9005	1.9008	1.8997	1.8999	1.8995	1.8989	1.899	1.8985	1.8979	1.8977	1.8975	1.8975	1.8964	1.8961	1.8959	1.8955	1.8949	1.8948	1.8944	1.8937	1.8932	1.8929	1.8924	1.8916	1.8914	1.8906	1.8897	1.8892	1.8892	1.8878	1.8872	1.887	1.8863	1.8857	1.8851	1.8842	1.8831	1.8824	1.8817	1.8807	1.8803	1.8791	1.8781	1.8772	1.8762	1.8761
-0.66141	-0.66007	-0.65904	-0.65677	-0.65578	-0.65466	-0.65367	-0.65235	-0.65136	-0.64986	-0.64896	-0.64771	-0.6463	-0.64483	-0.64419	-0.64271	-0.64182	-0.64121	-0.64002	-0.63942	-0.63833	-0.63778	-0.63653	-0.63599	-0.63542	-0.63391	-0.6334	-0.6326	-0.63212	-0.63138	-0.6309	-0.63016	-0.63013	-0.62917	-0.62901	-0.6286	-0.62754	-0.62744	-0.62706	-0.62671	-0.62671	-0.626	-0.62597	-0.62616	-0.62581	-0.6252	-0.62523	-0.62514	-0.62549	-0.62472
0.77234	0.77724	0.78204	0.78672	0.7911	0.79599	0.8007	0.80449	0.80972	0.81396	0.81887	0.82295	0.82713	0.83141	0.83553	0.83962	0.84393	0.84726	0.85079	0.8555	0.85932	0.86308	0.86694	0.87018	0.87485	0.87779	0.8811	0.88505	0.88862	0.89202	0.89558	0.89882	0.90153	0.90545	0.90872	0.91137	0.91461	0.91765	0.92109	0.92325	0.92629	0.92992	0.93214	0.93476	0.93735	0.94019	0.94288	0.94543	0.94795	0.95027
0.5752	0.57948	0.58285	0.5874	0.59168	0.59514	0.59914	0.60215	0.60788	0.61152	0.61489	0.61771	0.62372	0.62673	0.63146	0.63483	0.63802	0.64157	0.64639	0.64949	0.65368	0.65814	0.66187	0.66387	0.66852	0.67152	0.6758	0.6789	0.68445	0.68709	0.69156	0.69365	0.69738	0.70312	0.70631	0.70931	0.71423	0.71505	0.72052	0.72243	0.72917	0.73236	0.73554	0.73992	0.74411	0.74675	0.74966	0.75394	0.75504	0.75968
0.5873	0.5938	0.60046	0.60545	0.61108	0.61777	0.62461	0.63013	0.63701	0.64265	0.64938	0.65592	0.66204	0.66768	0.67422	0.68118	0.68723	0.69381	0.70012	0.70598	0.71298	0.7199	0.72538	0.73238	0.73866	0.74554	0.75129	0.75787	0.76558	0.77092	0.77818	0.78461	0.79081	0.7977	0.80386	0.81113	0.81714	0.82399	0.82985	0.83692	0.84339	0.85017	0.8572	0.8625	0.86984	0.87654	0.88213	0.8886	0.8956	0.90196
-2.0152	-2.0153	-2.0157	-2.0168	-2.0166	-2.0173	-2.0182	-2.0185	-2.0186	-2.0192	-2.02	-2.0203	-2.0211	-2.0215	-2.0213	-2.0223	-2.0216	-2.0224	-2.0225	-2.0232	-2.0236	-2.0236	-2.024	-2.0243	-2.0249	-2.0247	-2.0251	-2.0248	-2.0256	-2.025	-2.0256	-2.0255	-2.0258	-2.026	-2.0261	-2.0256	-2.0258	-2.0253	-2.0259	-2.0257	-2.0253	-2.0249	-2.0245	-2.0249	-2.0243	-2.0237	-2.0231	-2.0231	-2.0232	-2.0224
-1.744	-1.7475	-1.7506	-1.7539	-1.757	-1.7601	-1.7639	-1.7668	-1.7698	-1.7735	-1.7765	-1.7796	-1.7822	-1.7861	-1.7892	-1.7925	-1.7958	-1.7984	-1.8016	-1.8046	-1.8079	-1.8108	-1.8138	-1.8166	-1.82	-1.8231	-1.8261	-1.8291	-1.8321	-1.835	-1.8381	-1.8407	-1.8434	-1.8467	-1.8493	-1.8521	-1.8544	-1.8575	-1.8606	-1.8638	-1.866	-1.8679	-1.8711	-1.8732	-1.8762	-1.8783	-1.8812	-1.8832	-1.8856	-1.8879
-0.15176	-0.15832	-0.16705	-0.17555	-0.18265	-0.19044	-0.19739	-0.2055	-0.2133	-0.22109	-0.22882	-0.23631	-0.24302	-0.25167	-0.2611	-0.26782	-0.27663	-0.28296	-0.29255	-0.30182	-0.30931	-0.3196	-0.32678	-0.33381	-0.34309	-0.35214	-0.36002	-0.36868	-0.37741	-0.38537	-0.3952	-0.40223	-0.4133	-0.42087	-0.42883	-0.43835	-0.44538	-0.45505	-0.46542	-0.47315	-0.48384	-0.49064	-0.50023	-0.5096	-0.51718	-0.52616	-0.53653	-0.54496	-0.55409	-0.563
-1.2319	-1.2295	-1.2277	-1.2255	-1.2241	-1.2222	-1.2206	-1.2191	-1.2174	-1.2158	-1.2142	-1.2119	-1.2101	-1.2083	-1.2067	-1.2051	-1.2043	-1.2023	-1.2008	-1.1993	-1.1975	-1.1957	-1.1944	-1.193	-1.1911	-1.189	-1.1879	-1.1865	-1.185	-1.1832	-1.1817	-1.18	-1.1782	-1.1769	-1.175	-1.1741	-1.1723	-1.1709	-1.1693	-1.1675	-1.1659	-1.1638	-1.1632	-1.1617	-1.1598	-1.1583	-1.1562	-1.1554	-1.1542	-1.1528
0.1777	0.1783	0.17813	0.17782	0.17764	0.17724	0.17689	0.17576	0.17613	0.17569	0.17533	0.17484	0.17507	0.17417	0.17395	0.17251	0.17197	0.17139	0.1704	0.16946	0.16928	0.1682	0.16689	0.16599	0.1641	0.1636	0.16157	0.1609	0.15909	0.15746	0.15638	0.15471	0.15331	0.15088	0.15061	0.14862	0.1469	0.14474	0.14284	0.14094	0.13936	0.1371	0.13593	0.13272	0.13055	0.12829	0.12635	0.124	0.12192	0.11961
2.0345	2.034	2.0317	2.0312	2.0277	2.0256	2.0222	2.021	2.0198	2.0169	2.0167	2.0138	2.0118	2.0077	2.0045	2.0021	1.9993	1.9969	1.9914	1.9906	1.9867	1.9818	1.9801	1.9753	1.9714	1.9667	1.9636	1.9573	1.9543	1.9472	1.945	1.939	1.9354	1.9286	1.9236	1.9194	1.9152	1.9074	1.9037	1.8968	1.8916	1.884	1.878	1.872	1.8675	1.8612	1.8546	1.8473	1.8398	1.8331
1.8604	1.8626	1.8646	1.8664	1.8688	1.871	1.8736	1.8754	1.8776	1.8798	1.882	1.8841	1.8865	1.8887	1.8903	1.8929	1.8956	1.8971	1.9007	1.9019	1.9044	1.9066	1.9094	1.9114	1.9141	1.9157	1.9178	1.9213	1.9226	1.9254	1.9276	1.9308	1.9332	1.9349	1.9377	1.9405	1.9427	1.9449	1.948	1.9507	1.9531	1.9551	1.9579	1.9609	1.9629	1.9653	1.9678	1.9696	1.9726	1.9751
1.3657	1.3656	1.3644	1.3651	1.3648	1.3641	1.3642	1.3636	1.3633	1.3633	1.3639	1.3635	1.3626	1.363	1.3632	1.3632	1.363	1.3627	1.3637	1.3631	1.3632	1.3633	1.3638	1.3629	1.3636	1.3633	1.3631	1.3632	1.3638	1.3632	1.3631	1.3639	1.364	1.3646	1.3644	1.3639	1.3646	1.3648	1.3641	1.3653	1.3654	1.365	1.3657	1.3652	1.3655	1.3653	1.3658	1.3657	1.3659	1.366
1.4999	1.5138	1.5274	1.5377	1.5531	1.5643	1.5771	1.5895	1.5999	1.6122	1.6222	1.6354	1.6461	1.6557	1.6654	1.6763	1.6863	1.6951	1.707	1.7147	1.7258	1.7338	1.743	1.7529	1.7608	1.7677	1.7784	1.7847	1.7906	1.7994	1.8055	1.8102	1.8167	1.8242	1.8295	1.8336	1.8417	1.8473	1.8533	1.8565	1.861	1.8674	1.8692	1.8732	1.8781	1.8807	1.8845	1.888	1.8894	1.8914
-2.0474	-2.0482	-2.0478	-2.0476	-2.0475	-2.0473	-2.0472	-2.0472	-2.0473	-2.0473	-2.0476	-2.0478	-2.0482	-2.0478	-2.048	-2.0483	-2.0484	-2.0482	-2.0483	-2.0488	-2.0486	-2.0487	-2.0486	-2.0488	-2.049	-2.0495	-2.0499	-2.0497	-2.0502	-2.0503	-2.0506	-2.0506	-2.0513	-2.0512	-2.0515	-2.0514	-2.0516	-2.052	-2.0521	-2.0521	-2.0525	-2.053	-2.0532	-2.0528	-2.0533	-2.0531	-2.0533	-2.0533	-2.0535	-2.0539
0.51014	0.51867	0.52621	0.53412	0.54247	0.55062	0.55851	0.56675	0.57477	0.58272	0.59079	0.59879	0.60673	0.61489	0.62289	0.63113	0.63859	0.64658	0.65483	0.6629	0.67047	0.67834	0.68647	0.69379	0.70214	0.71022	0.71844	0.72617	0.73374	0.74098	0.74906	0.75685	0.76455	0.77247	0.78039	0.78758	0.79567	0.80337	0.81089	0.81875	0.82571	0.83438	0.84174	0.84923	0.85712	0.86415	0.87135	0.87908	0.88619	0.89404
0.27719	0.27111	0.26436	0.25789	0.25078	0.24399	0.23744	0.23041	0.22318	0.21707	0.21024	0.20277	0.19578	0.18836	0.18213	0.1751	0.16835	0.16176	0.15433	0.14655	0.14	0.13384	0.12686	0.12023	0.11244	0.10526	0.098547	0.091083	0.084294	0.077306	0.070754	0.063251	0.056422	0.049553	0.042566	0.035579	0.028512	0.021445	0.014338	0.0081841	4.6272e-05	-0.0063857	-0.012897	-0.019606	-0.026475	-0.033502	-0.040806	-0.047356	-0.054383	-0.060974
0.91723	0.91999	0.92371	0.92615	0.92958	0.93262	0.9352	0.93888	0.94154	0.94501	0.94741	0.95041	0.95296	0.95571	0.95844	0.96073	0.96321	0.96579	0.96833	0.97151	0.97327	0.97543	0.97751	0.97984	0.98235	0.98464	0.98626	0.98781	0.98964	0.99133	0.99305	0.99506	0.99597	0.99766	0.9986	1.0008	1.0022	1.0031	1.004	1.0054	1.0065	1.0073	1.0082	1.0092	1.01	1.0111	1.0111	1.0128	1.0133	1.0133
0.87456	0.86878	0.86409	0.85878	0.85487	0.84854	0.84221	0.83892	0.83408	0.82986	0.82431	0.82079	0.81626	0.81086	0.80782	0.80242	0.79906	0.79523	0.79195	0.7882	0.78421	0.78038	0.77671	0.77421	0.76936	0.76647	0.7635	0.76069	0.75857	0.75506	0.75349	0.75045	0.74638	0.74451	0.74099	0.73974	0.73653	0.73528	0.73208	0.72965	0.72981	0.72668	0.72481	0.72278	0.72246	0.72027	0.71856	0.7173	0.71543	0.71496
-0.12716	-0.1312	-0.13556	-0.1396	-0.14329	-0.14684	-0.15092	-0.15428	-0.15899	-0.16211	-0.16691	-0.1696	-0.17276	-0.17732	-0.18039	-0.18356	-0.18649	-0.18942	-0.19206	-0.19609	-0.19902	-0.20194	-0.20473	-0.20852	-0.21149	-0.2136	-0.21716	-0.21955	-0.22311	-0.22555	-0.22862	-0.23146	-0.23424	-0.23611	-0.23875	-0.2412	-0.24379	-0.24672	-0.24911	-0.2519	-0.25329	-0.25473	-0.25717	-0.26	-0.26236	-0.26461	-0.26706	-0.26917	-0.27032	-0.27402
-1.9153	-1.9183	-1.9197	-1.9208	-1.9214	-1.923	-1.9258	-1.9278	-1.9282	-1.9306	-1.9319	-1.9337	-1.9342	-1.9364	-1.9372	-1.9386	-1.9393	-1.9407	-1.9402	-1.9421	-1.9423	-1.9428	-1.9436	-1.9444	-1.945	-1.9457	-1.9459	-1.9458	-1.9469	-1.9479	-1.9471	-1.9472	-1.947	-1.9477	-1.9479	-1.9459	-1.9456	-1.9456	-1.9454	-1.9454	-1.9449	-1.9442	-1.9431	-1.9433	-1.9422	-1.9422	-1.9407	-1.9391	-1.9384	-1.9369
-0.1158	-0.10924	-0.10275	-0.096398	-0.089484	-0.083346	-0.076647	-0.071216	-0.06423	-0.058446	-0.052028	-0.045394	-0.038831	-0.032552	-0.025849	-0.020631	-0.013996	-0.0074342	-0.00179	0.0044892	0.010701	0.01684	0.023121	0.028978	0.034764	0.040903	0.046409	0.052266	0.057772	0.06561	0.070903	0.076054	0.082266	0.088266	0.093137	0.10013	0.10514	0.11114	0.11615	0.12272	0.12809	0.13387	0.13832	0.14432	0.14898	0.15484	0.15972	0.16537	0.17073	0.17638
2.176	2.1773	2.177	2.1779	2.1785	2.1809	2.1823	2.183	2.1843	2.185	2.1859	2.1869	2.1884	2.1891	2.1911	2.1914	2.1938	2.1949	2.1958	2.1979	2.1991	2.1998	2.2014	2.2035	2.2035	2.2039	2.2054	2.2068	2.2083	2.2094	2.2105	2.2126	2.2139	2.2154	2.2159	2.2167	2.2185	2.2197	2.2201	2.2216	2.2238	2.2248	2.2262	2.2273	2.2287	2.2293	2.2312	2.2316	2.2337	2.2346
-1.5322	-1.5335	-1.5351	-1.5369	-1.5388	-1.5405	-1.5422	-1.5439	-1.5453	-1.5473	-1.5484	-1.5501	-1.5516	-1.5537	-1.5552	-1.557	-1.5584	-1.5596	-1.5611	-1.5627	-1.5641	-1.5654	-1.5668	-1.5681	-1.5695	-1.5708	-1.5723	-1.5732	-1.5746	-1.5757	-1.5773	-1.5783	-1.5795	-1.5807	-1.5818	-1.5827	-1.5836	-1.5849	-1.5859	-1.5872	-1.5881	-1.5891	-1.5896	-1.5907	-1.5917	-1.5923	-1.5932	-1.5936	-1.5944	-1.5951
1.8182	1.8197	1.8215	1.8229	1.8249	1.8259	1.8282	1.83	1.8312	1.8332	1.8337	1.8358	1.8362	1.8376	1.8401	1.841	1.8422	1.8437	1.8451	1.8451	1.8467	1.8478	1.8491	1.8502	1.8507	1.8517	1.8527	1.8532	1.8525	1.8544	1.8553	1.8556	1.8572	1.8562	1.8562	1.8573	1.8574	1.8582	1.858	1.8575	1.8578	1.8584	1.858	1.8587	1.8587	1.8579	1.8575	1.8579	1.858	1.8576
-0.43859	-0.43486	-0.43185	-0.42865	-0.42526	-0.4224	-0.41929	-0.41652	-0.41299	-0.40955	-0.40572	-0.40228	-0.39884	-0.39617	-0.39249	-0.38915	-0.38614	-0.38265	-0.3795	-0.37577	-0.37213	-0.36908	-0.36525	-0.36205	-0.35832	-0.35574	-0.3524	-0.34876	-0.34537	-0.34198	-0.3381	-0.335	-0.33165	-0.32869	-0.32549	-0.3219	-0.31836	-0.31497	-0.31119	-0.30784	-0.30483	-0.30139	-0.29804	-0.29493	-0.29115	-0.28814	-0.28489	-0.28174	-0.27829	-0.2747
-1.2782	-1.2755	-1.2729	-1.2703	-1.2671	-1.265	-1.2616	-1.2593	-1.2565	-1.2539	-1.2515	-1.2488	-1.2461	-1.2433	-1.2404	-1.2374	-1.2348	-1.2322	-1.2291	-1.2264	-1.2239	-1.2205	-1.2184	-1.2153	-1.2119	-1.209	-1.2061	-1.2033	-1.2	-1.1968	-1.1947	-1.1911	-1.1885	-1.1846	-1.181	-1.1777	-1.1764	-1.1727	-1.1688	-1.1648	-1.1626	-1.1591	-1.1557	-1.1528	-1.1496	-1.1464	-1.1427	-1.1391	-1.1355	-1.1326
-0.99494	-0.99534	-0.99568	-0.99671	-0.99688	-0.99733	-0.99785	-0.99854	-0.9994	-0.99916	-0.9999	-1.0003	-1.0005	-1.0011	-1.0024	-1.0024	-1.0029	-1.0025	-1.0024	-1.0033	-1.0028	-1.0039	-1.0038	-1.0041	-1.0044	-1.005	-1.0051	-1.0057	-1.0059	-1.0064	-1.0065	-1.0063	-1.0068	-1.0064	-1.0065	-1.0072	-1.0074	-1.0076	-1.0079	-1.0079	-1.0084	-1.0085	-1.0091	-1.009	-1.0097	-1.0099	-1.0101	-1.0104	-1.0102	-1.0101
-0.011952	-0.014302	-0.017257	-0.020667	-0.022713	-0.025593	-0.027942	-0.030974	-0.034006	-0.035826	-0.039538	-0.042494	-0.045373	-0.048329	-0.050982	-0.053937	-0.057877	-0.060227	-0.061896	-0.065003	-0.067429	-0.07099	-0.073945	-0.075992	-0.078569	-0.08092	-0.084254	-0.086679	-0.088954	-0.092061	-0.095622	-0.097973	-0.10002	-0.10328	-0.10624	-0.10881	-0.11131	-0.11351	-0.11654	-0.1195	-0.12231	-0.12488	-0.12663	-0.12883	-0.13156	-0.13436	-0.13701	-0.13921	-0.14179	-0.14452
-0.83727	-0.83159	-0.82634	-0.82023	-0.81434	-0.80887	-0.80298	-0.79678	-0.79078	-0.78352	-0.777	-0.77069	-0.76396	-0.75776	-0.75018	-0.74386	-0.73745	-0.72987	-0.72219	-0.71408	-0.70724	-0.70008	-0.69188	-0.68314	-0.67524	-0.66745	-0.65903	-0.65103	-0.64302	-0.63386	-0.62565	-0.61776	-0.60997	-0.6007	-0.59144	-0.58196	-0.57269	-0.56533	-0.55532	-0.54742	-0.53837	-0.52847	-0.5193	-0.5094	-0.49961	-0.48928	-0.48064	-0.4699	-0.45999	-0.44946
2.5466	2.5469	2.5481	2.5489	2.5493	2.549	2.5493	2.5496	2.5507	2.5516	2.5515	2.5518	2.5519	2.5528	2.5536	2.5529	2.5534	2.5532	2.5539	2.5545	2.5545	2.5537	2.5545	2.5542	2.555	2.5544	2.5534	2.554	2.5543	2.5536	2.553	2.5538	2.5531	2.553	2.5525	2.5519	2.5523	2.5517	2.5511	2.5505	2.5504	2.5506	2.5497	2.5499	2.5486	2.5479	2.5469	2.5461	2.5451	2.5442
-0.24378	-0.24225	-0.24093	-0.23973	-0.23863	-0.23797	-0.23676	-0.23534	-0.23396	-0.2333	-0.23204	-0.23133	-0.23023	-0.22896	-0.22852	-0.22764	-0.22649	-0.22561	-0.22495	-0.22434	-0.22307	-0.22279	-0.22153	-0.22037	-0.22015	-0.21932	-0.21844	-0.218	-0.21733	-0.21639	-0.21546	-0.21463	-0.21413	-0.21379	-0.21318	-0.21218	-0.21284	-0.21146	-0.21019	-0.20957	-0.20941	-0.20863	-0.20813	-0.20779	-0.2069	-0.20684	-0.20634	-0.20528	-0.20434	-0.20389
-0.55336	-0.54708	-0.53996	-0.53331	-0.52638	-0.52085	-0.51364	-0.50745	-0.49949	-0.49274	-0.48561	-0.47924	-0.47157	-0.46445	-0.45901	-0.45068	-0.4429	-0.43662	-0.42978	-0.42331	-0.41573	-0.40869	-0.40139	-0.39417	-0.38668	-0.37974	-0.37263	-0.36635	-0.35922	-0.3521	-0.34451	-0.33767	-0.33008	-0.32258	-0.31528	-0.30852	-0.30224	-0.29456	-0.28715	-0.2803	-0.27234	-0.26577	-0.25845	-0.25161	-0.24374	-0.23661	-0.22921	-0.22208	-0.21439	-0.20782
2.3427	2.3363	2.3293	2.3227	2.3164	2.3097	2.303	2.2969	2.2901	2.284	2.2775	2.2704	2.2636	2.2569	2.2506	2.2442	2.238	2.2315	2.2251	2.2187	2.212	2.2062	2.1996	2.1928	2.1865	2.1805	2.1743	2.1681	2.1616	2.1554	2.1493	2.1431	2.1369	2.1309	2.1245	2.1181	2.1125	2.1063	2.1006	2.0947	2.0887	2.0829	2.0764	2.0708	2.0649	2.0594	2.0531	2.0471	2.0418	2.036
-0.51394	-0.51712	-0.51806	-0.52031	-0.52349	-0.52312	-0.5265	-0.52744	-0.52763	-0.52932	-0.53176	-0.53214	-0.53383	-0.53327	-0.53214	-0.53384	-0.53515	-0.53815	-0.53704	-0.53516	-0.53611	-0.5363	-0.5378	-0.53499	-0.53537	-0.53481	-0.53426	-0.53351	-0.53239	-0.53259	-0.5324	-0.53129	-0.52979	-0.52905	-0.52942	-0.52681	-0.52513	-0.52401	-0.52045	-0.51802	-0.51896	-0.51391	-0.5113	-0.51149	-0.50869	-0.50588	-0.50345	-0.50045	-0.50083	-0.49747
0.10951	0.1216	0.13509	0.14787	0.15962	0.17403	0.18682	0.19949	0.21157	0.2246	0.2368	0.24924	0.26261	0.27702	0.28924	0.30283	0.31597	0.32806	0.34259	0.35503	0.36758	0.38049	0.39281	0.40676	0.42001	0.43245	0.44571	0.45721	0.47116	0.48197	0.49558	0.5093	0.52197	0.53499	0.54766	0.5601	0.57394	0.58637	0.5994	0.61195	0.62381	0.63729	0.64985	0.66229	0.6752	0.68821	0.70066	0.71368	0.72623	0.73751
1.8201	1.8213	1.8227	1.8235	1.8238	1.8251	1.824	1.8262	1.8284	1.8279	1.8294	1.8317	1.8334	1.8334	1.8347	1.8366	1.8379	1.8395	1.8402	1.8431	1.8434	1.845	1.8467	1.8495	1.8509	1.8521	1.8534	1.8552	1.8557	1.8571	1.8589	1.8615	1.8627	1.8643	1.8663	1.8681	1.8704	1.873	1.8748	1.8759	1.8784	1.8801	1.8816	1.8829	1.8851	1.8868	1.8898	1.892	1.8944	1.8963
2.4238	2.4097	2.3949	2.3816	2.3672	2.3545	2.3404	2.3262	2.3125	2.2983	2.2845	2.2693	2.2562	2.2425	2.2279	2.2148	2.1999	2.1855	2.1724	2.1586	2.1443	2.1293	2.1145	2.1008	2.0854	2.0719	2.0571	2.0437	2.0289	2.0154	2.0004	1.9864	1.9717	1.9574	1.9431	1.9277	1.9129	1.8979	1.8835	1.8693	1.8545	1.8411	1.826	1.8118	1.7981	1.7832	1.769	1.7537	1.7391	1.7254
2.2718	2.2633	2.2552	2.2459	2.2381	2.2296	2.2214	2.2123	2.2045	2.1963	2.1876	2.1795	2.1711	2.1627	2.154	2.1461	2.1368	2.1288	2.1211	2.1126	2.1043	2.0952	2.0865	2.0789	2.0703	2.0617	2.0527	2.0448	2.0361	2.029	2.0206	2.0118	2.0036	1.9952	1.9872	1.9781	1.9697	1.9615	1.9529	1.9447	1.9365	1.9284	1.9201	1.9116	1.9036	1.8958	1.8877	1.8798	1.8707	1.8626
3.1732	3.1585	3.1438	3.1286	3.115	3.0995	3.0853	3.0701	3.0564	3.0407	3.0266	3.0122	2.9981	2.9827	2.9676	2.9534	2.9381	2.924	2.909	2.8948	2.8798	2.8655	2.8512	2.8372	2.8218	2.8068	2.7922	2.7787	2.7641	2.7496	2.735	2.7209	2.707	2.6921	2.6778	2.6638	2.6485	2.6342	2.6194	2.6048	2.5907	2.5759	2.562	2.5468	2.5336	2.5191	2.5042	2.4898	2.4762	2.4619
3.3018	3.2887	3.2759	3.2628	3.2501	3.2372	3.224	3.2112	3.1986	3.1855	3.1728	3.1599	3.1471	3.1342	3.1221	3.1088	3.0957	3.0828	3.0696	3.0565	3.0444	3.0318	3.0193	3.0065	2.994	2.9809	2.9684	2.9565	2.9438	2.9313	2.9182	2.9057	2.8931	2.8807	2.8683	2.8561	2.8432	2.8311	2.8188	2.8064	2.7941	2.7826	2.7704	2.7587	2.7463	2.7343	2.7231	2.7113	2.6992	2.687
2.2632	2.2591	2.255	2.251	2.2473	2.2434	2.2394	2.2353	2.2314	2.2275	2.2237	2.2196	2.2159	2.2119	2.208	2.204	2.2003	2.1963	2.1927	2.1886	2.185	2.1811	2.1774	2.1733	2.1694	2.1656	2.1617	2.158	2.154	2.1506	2.1467	2.1428	2.139	2.1353	2.1313	2.1276	2.1237	2.1198	2.1163	2.1128	2.1093	2.1052	2.1015	2.0979	2.0939	2.0902	2.0863	2.0828	2.0791	2.0757
1.8045	1.802	1.7994	1.7967	1.7944	1.7918	1.7891	1.7862	1.784	1.7814	1.779	1.7767	1.7741	1.7717	1.7693	1.7668	1.7647	1.7625	1.7602	1.758	1.7554	1.7534	1.7512	1.7489	1.7468	1.7446	1.7423	1.7401	1.7382	1.7363	1.7343	1.7321	1.7298	1.7276	1.7258	1.7238	1.7219	1.7199	1.718	1.7162	1.7142	1.7122	1.7103	1.7083	1.7064	1.7048	1.7031	1.7012	1.6992	1.6974
1.541	1.539	1.5371	1.5352	1.5333	1.5313	1.5292	1.5274	1.5254	1.5234	1.5215	1.5195	1.5177	1.5156	1.5136	1.5116	1.5097	1.5077	1.5057	1.5036	1.5019	1.4996	1.4976	1.4955	1.4935	1.4915	1.4895	1.4875	1.4856	1.4837	1.4815	1.4795	1.4775	1.4755	1.4733	1.4714	1.4695	1.4674	1.4653	1.4631	1.4613	1.4592	1.457	1.4551	1.4531	1.4511	1.449	1.447	1.445	1.4429
-0.79253	-0.79399	-0.79538	-0.79681	-0.79832	-0.79953	-0.80104	-0.80238	-0.80375	-0.805	-0.80653	-0.80781	-0.80924	-0.81056	-0.81196	-0.81335	-0.81478	-0.8161	-0.81745	-0.81879	-0.82006	-0.8214	-0.82276	-0.82435	-0.82558	-0.82687	-0.82833	-0.82974	-0.83106	-0.83237	-0.8335	-0.8349	-0.83627	-0.83758	-0.839	-0.84027	-0.8415	-0.84295	-0.84426	-0.84541	-0.84681	-0.84799	-0.84936	-0.85075	-0.85209	-0.85343	-0.85473	-0.85597	-0.85712	-0.85841
1.0181	1.0186	1.0193	1.02	1.0202	1.0213	1.022	1.0223	1.0235	1.0241	1.0253	1.0256	1.0267	1.0277	1.0283	1.0295	1.0302	1.0318	1.0329	1.0342	1.0351	1.0363	1.0374	1.0385	1.0397	1.0411	1.0422	1.044	1.0452	1.0468	1.0479	1.0496	1.0507	1.0525	1.0538	1.0557	1.0573	1.0586	1.0606	1.0622	1.0636	1.0653	1.0674	1.0689	1.0705	1.0727	1.0742	1.0761	1.0777	1.0795
0.46834	0.47156	0.47527	0.47838	0.48198	0.48547	0.48885	0.49273	0.49584	0.49906	0.50266	0.50664	0.51057	0.51428	0.51831	0.52213	0.52628	0.53015	0.53425	0.53823	0.54178	0.5463	0.55012	0.55454	0.55858	0.563	0.5666	0.57113	0.57572	0.58003	0.58494	0.58881	0.59296	0.59743	0.60202	0.60715	0.61157	0.61588	0.62008	0.62483	0.6298	0.63487	0.63919	0.64388	0.64841	0.65371	0.65829	0.66391	0.66784	0.67303
1.1908	1.1972	1.2038	1.2106	1.2158	1.2237	1.23	1.2353	1.2414	1.2476	1.2548	1.2606	1.2684	1.2746	1.2804	1.2862	1.2925	1.2984	1.3032	1.3102	1.3158	1.322	1.3275	1.3343	1.3405	1.3468	1.3525	1.358	1.3647	1.3704	1.3755	1.3813	1.3869	1.391	1.3973	1.4028	1.4067	1.4108	1.4169	1.4229	1.4277	1.4331	1.4404	1.4446	1.4482	1.4528	1.4588	1.4632	1.4667	1.4715
2.0497	2.0475	2.0458	2.0436	2.0409	2.0393	2.0371	2.0347	2.0328	2.0305	2.0276	2.0254	2.0235	2.0209	2.0185	2.0161	2.0133	2.0114	2.0087	2.0059	2.0033	2.001	1.9976	1.9956	1.9931	1.9907	1.9879	1.9849	1.9825	1.9799	1.977	1.9743	1.9718	1.969	1.9657	1.963	1.9603	1.9578	1.9544	1.9524	1.9495	1.9463	1.9424	1.9393	1.9371	1.9336	1.9311	1.9279	1.9245	1.9213
1.648	1.6442	1.64	1.6357	1.6315	1.6274	1.6234	1.6194	1.6146	1.6107	1.6069	1.6032	1.5988	1.5947	1.5904	1.5867	1.582	1.5785	1.5744	1.5701	1.5664	1.5623	1.5585	1.5547	1.5505	1.5467	1.543	1.5388	1.5349	1.5311	1.5271	1.5231	1.5197	1.516	1.5118	1.5081	1.5042	1.5005	1.497	1.4933	1.4895	1.4855	1.4821	1.4786	1.4751	1.4715	1.468	1.4644	1.4609	1.4575
1.522	1.5198	1.5177	1.5155	1.5134	1.5113	1.5092	1.5071	1.5049	1.5028	1.5008	1.4987	1.4967	1.4946	1.4928	1.4905	1.4884	1.4862	1.4842	1.4822	1.4802	1.4782	1.4762	1.4744	1.4724	1.4705	1.4684	1.4666	1.4643	1.4624	1.4605	1.4586	1.4567	1.455	1.4529	1.4511	1.4491	1.4475	1.4454	1.4433	1.4414	1.4397	1.4378	1.4359	1.434	1.4322	1.4303	1.4283	1.4265	1.4248
-0.14463	-0.14445	-0.14512	-0.14522	-0.1458	-0.14661	-0.14674	-0.14715	-0.14697	-0.14791	-0.14783	-0.14832	-0.1489	-0.14886	-0.14949	-0.14949	-0.15021	-0.15097	-0.15062	-0.15107	-0.15183	-0.15206	-0.15246	-0.1526	-0.15327	-0.15363	-0.15404	-0.15417	-0.1548	-0.15516	-0.15565	-0.15584	-0.15584	-0.15633	-0.15665	-0.15701	-0.15696	-0.15777	-0.15773	-0.15818	-0.15836	-0.15899	-0.15948	-0.15939	-0.15984	-0.15984	-0.16047	-0.16052	-0.16061	-0.16115
2.5829	2.5734	2.5651	2.5564	2.5478	2.5378	2.5302	2.5207	2.5113	2.5016	2.4916	2.4834	2.474	2.4659	2.4566	2.4463	2.4372	2.4281	2.419	2.409	2.3994	2.3914	2.3812	2.3715	2.3628	2.3533	2.3437	2.333	2.3246	2.315	2.3045	2.2951	2.2852	2.2758	2.2665	2.2564	2.2467	2.2377	2.2279	2.2184	2.2083	2.198	2.1884	2.1791	2.1689	2.1595	2.1503	2.1409	2.1303	2.1217
2.326	2.3266	2.3263	2.3263	2.3255	2.3256	2.3254	2.3254	2.3246	2.3244	2.3241	2.324	2.3234	2.323	2.322	2.3218	2.3211	2.3205	2.3198	2.3194	2.3186	2.3181	2.317	2.3165	2.3156	2.3144	2.3137	2.3125	2.3118	2.3106	2.3098	2.3085	2.3078	2.3063	2.3054	2.3039	2.303	2.302	2.3009	2.2993	2.2976	2.2965	2.2954	2.294	2.2928	2.2912	2.2901	2.288	2.2867	2.2848
-1.3203	-1.3195	-1.3188	-1.3182	-1.3175	-1.3164	-1.3161	-1.3151	-1.3149	-1.3149	-1.3142	-1.314	-1.3131	-1.3135	-1.3129	-1.3126	-1.3121	-1.3123	-1.312	-1.3117	-1.3126	-1.3119	-1.312	-1.3121	-1.3125	-1.3118	-1.3122	-1.3128	-1.3128	-1.3133	-1.3132	-1.3139	-1.3139	-1.3147	-1.3149	-1.3156	-1.3156	-1.3163	-1.3165	-1.3173	-1.3183	-1.3187	-1.3194	-1.32	-1.3204	-1.3213	-1.3223	-1.323	-1.3242	-1.3244
1.3643	1.3593	1.3541	1.3495	1.3446	1.3398	1.3346	1.3299	1.3246	1.3201	1.3149	1.3104	1.3052	1.3001	1.2953	1.2906	1.2854	1.2804	1.2754	1.2704	1.2654	1.2607	1.2557	1.2504	1.2455	1.2402	1.2353	1.2302	1.2251	1.2202	1.215	1.21	1.2049	1.1996	1.1951	1.1894	1.1849	1.18	1.1748	1.1693	1.1644	1.1594	1.1545	1.1493	1.1439	1.1381	1.1335	1.1282	1.1231	1.1178
-0.2749	-0.27154	-0.26733	-0.26376	-0.2602	-0.25652	-0.25166	-0.24852	-0.24409	-0.24031	-0.23599	-0.23059	-0.22605	-0.22097	-0.21654	-0.212	-0.2065	-0.20153	-0.1971	-0.1904	-0.18586	-0.18014	-0.17463	-0.16944	-0.16339	-0.15778	-0.15184	-0.14665	-0.14125	-0.13488	-0.1284	-0.12343	-0.11673	-0.11101	-0.1042	-0.097507	-0.090486	-0.084223	-0.075366	-0.069535	-0.064242	-0.055386	-0.049229	-0.041993	-0.034972	-0.027413	-0.019853	-0.014452	-0.0068913	0.0016397
2.3633	2.3599	2.3562	2.3527	2.3491	2.3455	2.3419	2.3381	2.3346	2.3307	2.327	2.3234	2.3196	2.3161	2.3121	2.3083	2.3043	2.3006	2.2965	2.2925	2.289	2.2853	2.2806	2.2767	2.2727	2.2686	2.2644	2.2604	2.2561	2.2523	2.2479	2.2438	2.2394	2.2351	2.2308	2.2265	2.2223	2.2179	2.2136	2.2095	2.2048	2.2005	2.196	2.1915	2.187	2.1824	2.1779	2.1732	2.1688	2.1639
-0.27228	-0.27525	-0.27772	-0.28042	-0.28311	-0.28575	-0.28844	-0.2913	-0.2934	-0.29571	-0.29857	-0.30083	-0.30249	-0.30589	-0.30804	-0.31041	-0.31267	-0.31531	-0.31752	-0.31919	-0.32194	-0.32414	-0.32614	-0.32759	-0.3298	-0.33179	-0.33432	-0.33583	-0.33798	-0.33981	-0.34169	-0.34433	-0.34622	-0.34751	-0.34896	-0.3509	-0.35214	-0.35354	-0.35547	-0.35709	-0.35865	-0.35956	-0.36096	-0.36236	-0.36398	-0.36538	-0.36694	-0.36812	-0.36887	-0.37022
1.394	1.3927	1.3908	1.3904	1.3887	1.3879	1.3865	1.3855	1.384	1.3831	1.3824	1.3819	1.3805	1.3793	1.379	1.3776	1.3768	1.3751	1.3752	1.3739	1.3733	1.3722	1.3714	1.3707	1.3701	1.3691	1.3697	1.3683	1.3678	1.3669	1.3672	1.3662	1.3659	1.3653	1.3648	1.3641	1.3644	1.3636	1.363	1.3619	1.3618	1.3615	1.3605	1.3599	1.3601	1.3593	1.3587	1.3585	1.3587	1.3579
2.875	2.8746	2.8754	2.8766	2.8755	2.8751	2.8759	2.8752	2.8756	2.8753	2.8748	2.8755	2.8747	2.874	2.8719	2.8727	2.8719	2.8721	2.8712	2.8704	2.8688	2.8668	2.8665	2.8659	2.8643	2.8631	2.8617	2.8593	2.8576	2.8559	2.8553	2.8531	2.8519	2.8498	2.8464	2.8452	2.8428	2.8401	2.8385	2.8342	2.8319	2.8294	2.8268	2.8236	2.8202	2.8181	2.8155	2.8126	2.8084	2.8045
-0.48639	-0.48551	-0.48403	-0.48356	-0.48228	-0.48202	-0.48122	-0.48014	-0.47893	-0.47799	-0.47657	-0.47487	-0.47407	-0.47258	-0.47151	-0.46995	-0.46833	-0.46706	-0.46564	-0.46402	-0.46192	-0.45996	-0.45861	-0.45651	-0.45509	-0.45334	-0.452	-0.45024	-0.44814	-0.44571	-0.44347	-0.44165	-0.43935	-0.43732	-0.43502	-0.43252	-0.4296	-0.42716	-0.42398	-0.42216	-0.41856	-0.41613	-0.41396	-0.41167	-0.40759	-0.40475	-0.40211	-0.39954	-0.39622	-0.39256
1.2714	1.2724	1.2739	1.2755	1.2771	1.2785	1.2802	1.2808	1.2828	1.2844	1.2854	1.2869	1.2882	1.2897	1.2908	1.2919	1.2931	1.2943	1.2955	1.2964	1.2977	1.2986	1.2994	1.3005	1.3016	1.3027	1.3039	1.3047	1.3057	1.3063	1.3076	1.3081	1.3088	1.3093	1.3102	1.3111	1.3115	1.3123	1.313	1.3135	1.3141	1.3144	1.315	1.3153	1.3158	1.3159	1.3164	1.3165	1.3169	1.3178
0.22753	0.22983	0.23213	0.23386	0.23627	0.23828	0.24062	0.24293	0.24494	0.24728	0.24987	0.25192	0.25426	0.2562	0.25879	0.26102	0.26372	0.26657	0.26883	0.27157	0.27409	0.27675	0.2792	0.28164	0.28438	0.28686	0.28945	0.29233	0.29518	0.29805	0.30036	0.30345	0.30579	0.30907	0.31209	0.31465	0.31764	0.32044	0.32329	0.32627	0.32944	0.3325	0.3356	0.33815	0.34118	0.34442	0.34719	0.35061	0.35335	0.35662
-0.064918	-0.06507	-0.064532	-0.063608	-0.063363	-0.062829	-0.061705	-0.061659	-0.060828	-0.060488	-0.059854	-0.059123	-0.058783	-0.057071	-0.056439	-0.055708	-0.053604	-0.05258	-0.051355	-0.050234	-0.049504	-0.048376	-0.046766	-0.044565	-0.043246	-0.042119	-0.040996	-0.039087	-0.037573	-0.035765	-0.033954	-0.03146	-0.030043	-0.028232	-0.026032	-0.02393	-0.022024	-0.021098	-0.018703	-0.016009	-0.013318	-0.011217	-0.0098953	-0.0078937	-0.005203	-0.0026082	-0.00060415	0.0011067	0.0047757	0.0063898
-1.1407	-1.1403	-1.1399	-1.1395	-1.1392	-1.1388	-1.1384	-1.1381	-1.1376	-1.1373	-1.137	-1.1367	-1.1363	-1.1359	-1.1356	-1.1352	-1.1348	-1.1346	-1.1342	-1.1339	-1.1335	-1.1332	-1.133	-1.1325	-1.1323	-1.1319	-1.1316	-1.1314	-1.131	-1.1307	-1.1304	-1.13	-1.1299	-1.1295	-1.1292	-1.1289	-1.1286	-1.1283	-1.1281	-1.1278	-1.1275	-1.1272	-1.127	-1.1267	-1.1265	-1.1262	-1.126	-1.1257	-1.1254	-1.1251
-2.3284	-2.3216	-2.3155	-2.3079	-2.302	-2.2943	-2.2872	-2.2799	-2.2726	-2.2661	-2.2584	-2.2521	-2.2455	-2.2393	-2.2317	-2.2251	-2.2181	-2.2124	-2.2052	-2.1976	-2.1911	-2.1856	-2.179	-2.1709	-2.1646	-2.1576	-2.1512	-2.1451	-2.1383	-2.1316	-2.1252	-2.1195	-2.112	-2.1061	-2.1001	-2.0939	-2.0867	-2.0806	-2.0747	-2.0684	-2.0619	-2.0553	-2.0492	-2.0433	-2.0367	-2.0308	-2.0257	-2.0203	-2.014	-2.008
1.7645	1.7616	1.7585	1.7556	1.7528	1.7499	1.7469	1.7439	1.7411	1.738	1.7352	1.7324	1.7296	1.7266	1.7237	1.7209	1.718	1.7152	1.7123	1.7095	1.7068	1.7039	1.7011	1.6983	1.6956	1.6929	1.6901	1.6873	1.6846	1.6819	1.6791	1.6764	1.6737	1.671	1.6684	1.6656	1.6629	1.6601	1.6576	1.655	1.6523	1.6496	1.647	1.6444	1.6418	1.6393	1.6367	1.6341	1.6316	1.6291
2.6503	2.6485	2.6463	2.644	2.642	2.6399	2.6376	2.6353	2.6334	2.631	2.6284	2.6258	2.6238	2.6214	2.619	2.6162	2.6134	2.6111	2.6085	2.6053	2.6031	2.6007	2.5978	2.5949	2.5921	2.5896	2.5863	2.5833	2.581	2.5778	2.5748	2.5718	2.5688	2.565	2.5625	2.5595	2.5565	2.5531	2.5504	2.5469	2.5434	2.5404	2.5368	2.534	2.5301	2.5269	2.5241	2.5205	2.5176	2.514
1.9911	1.9938	1.9962	1.9989	2.0006	2.0023	2.0048	2.0073	2.0093	2.0118	2.0137	2.0158	2.0174	2.0192	2.0209	2.0227	2.0249	2.0267	2.0285	2.0292	2.0314	2.033	2.0342	2.0359	2.0373	2.0384	2.0396	2.0411	2.0423	2.0437	2.0445	2.0464	2.0463	2.0472	2.0481	2.0492	2.0502	2.0512	2.0519	2.0527	2.0528	2.0533	2.0541	2.0547	2.0548	2.0551	2.0559	2.0557	2.0557	2.0562
1.9494	1.948	1.9463	1.9448	1.9434	1.9421	1.9404	1.9389	1.9379	1.9363	1.9348	1.9334	1.932	1.9308	1.9293	1.9282	1.9274	1.9264	1.9254	1.9241	1.9231	1.9219	1.9211	1.9204	1.9199	1.9189	1.9176	1.9169	1.916	1.9152	1.9146	1.9137	1.9131	1.9125	1.9116	1.9112	1.9103	1.9095	1.9092	1.9084	1.908	1.9076	1.9069	1.9067	1.9061	1.9056	1.905	1.9047	1.9044	1.9039
1.7738	1.7733	1.7725	1.7718	1.771	1.7707	1.7702	1.7697	1.7692	1.7686	1.7681	1.7675	1.7669	1.766	1.7656	1.765	1.7644	1.7638	1.7633	1.7627	1.7624	1.7617	1.761	1.7602	1.7597	1.7591	1.7588	1.758	1.7575	1.7569	1.7561	1.7557	1.7551	1.7545	1.754	1.7532	1.7525	1.7518	1.7511	1.7507	1.75	1.7494	1.7489	1.7478	1.7474	1.7468	1.7459	1.7455	1.7447	1.7441
1.0677	1.0679	1.0685	1.0689	1.0699	1.0699	1.0708	1.0714	1.0719	1.0727	1.0733	1.0736	1.0744	1.0755	1.0757	1.0764	1.0775	1.0777	1.0785	1.0788	1.0795	1.0803	1.081	1.082	1.0822	1.0835	1.0838	1.0848	1.0855	1.086	1.0868	1.0874	1.0886	1.0891	1.0893	1.0907	1.0912	1.092	1.0931	1.094	1.0948	1.0955	1.0957	1.097	1.0977	1.0986	1.0997	1.1	1.1012	1.1018
1.0721	1.0659	1.0595	1.0539	1.0479	1.0422	1.036	1.0296	1.0238	1.0176	1.0117	1.0058	0.9998	0.99422	0.98884	0.98307	0.97725	0.97132	0.96555	0.96056	0.95459	0.94956	0.94426	0.93872	0.93302	0.92808	0.92223	0.91705	0.9119	0.90652	0.90094	0.89615	0.89125	0.88619	0.88132	0.87586	0.87091	0.86601	0.86102	0.85615	0.85113	0.84637	0.84174	0.83716	0.8326	0.82793	0.8231	0.81854	0.81408	0.80936
1.5245	1.5228	1.5211	1.5195	1.5175	1.5159	1.5142	1.5122	1.5107	1.5087	1.5071	1.5058	1.5041	1.5021	1.5003	1.4986	1.4972	1.495	1.4939	1.4918	1.4904	1.4886	1.4868	1.485	1.4834	1.4819	1.4803	1.4787	1.4773	1.4758	1.4739	1.4723	1.4707	1.4692	1.4677	1.4662	1.4642	1.4627	1.4616	1.4594	1.4579	1.4563	1.4551	1.4533	1.452	1.4505	1.4489	1.4474	1.446	1.4445
0.57108	0.56691	0.56285	0.55983	0.55615	0.55274	0.54801	0.54633	0.54207	0.53801	0.53557	0.53207	0.52829	0.52537	0.52236	0.51915	0.51537	0.51207	0.51011	0.50643	0.50351	0.50078	0.4972	0.49571	0.49193	0.4895	0.48677	0.48337	0.48151	0.47859	0.47549	0.47372	0.4708	0.46894	0.46726	0.46482	0.46287	0.46081	0.4578	0.45536	0.45388	0.45212	0.44987	0.44791	0.44605	0.44409	0.44185	0.44123	0.43813	0.43751
2.2808	2.2742	2.2668	2.2607	2.2539	2.247	2.2403	2.2337	2.2265	2.2194	2.2125	2.2058	2.1988	2.1927	2.1852	2.1788	2.1721	2.165	2.158	2.1509	2.1445	2.1373	2.1303	2.123	2.1161	2.1091	2.1021	2.095	2.0874	2.0807	2.0738	2.0664	2.0591	2.052	2.0447	2.0378	2.03	2.023	2.0164	2.009	2.0016	1.9947	1.9872	1.9804	1.9729	1.9652	1.9579	1.9506	1.9432	1.936
1.772	1.7726	1.7732	1.7739	1.7746	1.7753	1.7756	1.7765	1.777	1.7778	1.7783	1.779	1.7797	1.78	1.7808	1.7812	1.7818	1.7825	1.7829	1.7836	1.7841	1.7844	1.7851	1.7853	1.7859	1.7863	1.7869	1.787	1.7875	1.788	1.7883	1.7884	1.7889	1.7894	1.7897	1.7898	1.7902	1.7906	1.7905	1.7909	1.7912	1.7914	1.7916	1.7916	1.792	1.7921	1.7924	1.7926	1.7923	1.7927
1.9802	1.98	1.979	1.9794	1.9795	1.9789	1.9787	1.9786	1.9781	1.9788	1.978	1.9778	1.9777	1.9781	1.9772	1.977	1.9764	1.976	1.9762	1.9759	1.9759	1.9757	1.9753	1.9752	1.9748	1.9752	1.9746	1.9749	1.9749	1.9753	1.9738	1.9744	1.9736	1.9734	1.9739	1.9739	1.9733	1.9729	1.9725	1.9718	1.9721	1.9722	1.9718	1.9714	1.9706	1.9704	1.9696	1.97	1.9694	1.969
1.4146	1.4139	1.4137	1.4126	1.4132	1.4124	1.4119	1.4115	1.4112	1.4107	1.4101	1.4098	1.4089	1.4091	1.4088	1.4089	1.4089	1.4084	1.409	1.4092	1.4095	1.4103	1.4104	1.4101	1.4106	1.411	1.4109	1.412	1.4129	1.4121	1.4133	1.4132	1.415	1.4154	1.4158	1.4163	1.4168	1.4181	1.4189	1.4191	1.4207	1.4207	1.422	1.4238	1.4247	1.4259	1.4264	1.4267	1.428	1.4298
-3.2158	-3.2076	-3.199	-3.1908	-3.1836	-3.1743	-3.1668	-3.1583	-3.1499	-3.1427	-3.1334	-3.1254	-3.1175	-3.1073	-3.0992	-3.0903	-3.0819	-3.0741	-3.0656	-3.0568	-3.0477	-3.0396	-3.0316	-3.022	-3.0133	-3.0047	-2.9954	-2.9872	-2.9779	-2.9692	-2.9607	-2.9526	-2.943	-2.9341	-2.9254	-2.916	-2.9072	-2.8981	-2.8889	-2.8802	-2.871	-2.8628	-2.8534	-2.8445	-2.8354	-2.8268	-2.818	-2.8076	-2.7998	-2.7902
0.76709	0.77061	0.77323	0.77628	0.77974	0.78268	0.78541	0.78903	0.79182	0.79491	0.79779	0.80099	0.80403	0.80728	0.81038	0.81301	0.81626	0.81941	0.82271	0.82575	0.82895	0.83225	0.83513	0.83782	0.84107	0.84415	0.8473	0.8507	0.85285	0.85621	0.8593	0.86186	0.86537	0.86877	0.87181	0.87448	0.87788	0.88122	0.88389	0.88735	0.89018	0.89342	0.89651	0.90006	0.90273	0.90617	0.90973	0.91266	0.91553	0.91857
3.3832	3.3719	3.36	3.349	3.3378	3.327	3.3147	3.3036	3.291	3.2793	3.2679	3.2567	3.2443	3.2323	3.2201	3.2084	3.1955	3.1836	3.1713	3.1603	3.1474	3.136	3.124	3.1121	3.0987	3.0867	3.075	3.0621	3.0493	3.0371	3.0237	3.0116	2.9989	2.9868	2.9725	2.9614	2.9488	2.9358	2.9226	2.9103	2.8966	2.8836	2.8705	2.8577	2.8446	2.8321	2.8194	2.8064	2.7936	2.7797
-1.2766	-1.2817	-1.2864	-1.2911	-1.2956	-1.3007	-1.3061	-1.3115	-1.3158	-1.3205	-1.3258	-1.3306	-1.3355	-1.3404	-1.3452	-1.3507	-1.3554	-1.3605	-1.3658	-1.3703	-1.3751	-1.3805	-1.3848	-1.3907	-1.3957	-1.4003	-1.4055	-1.4097	-1.4147	-1.4195	-1.4243	-1.429	-1.4342	-1.4388	-1.4433	-1.4482	-1.4525	-1.4574	-1.4623	-1.4676	-1.4716	-1.4764	-1.481	-1.4855	-1.4901	-1.4952	-1.4999	-1.5038	-1.5085	-1.5132
0.37594	0.38536	0.39739	0.4085	0.41891	0.431	0.44141	0.45301	0.46391	0.47439	0.48522	0.49633	0.50737	0.5189	0.52966	0.54028	0.55174	0.56151	0.57354	0.58359	0.59393	0.60504	0.61558	0.62697	0.63787	0.64764	0.65896	0.67014	0.67991	0.68983	0.70164	0.7112	0.72182	0.7318	0.74228	0.75282	0.76302	0.77378	0.78361	0.79395	0.80478	0.81378	0.82398	0.83375	0.84402	0.85428	0.86341	0.87439	0.88409	0.89456
-1.8624	-1.8653	-1.8683	-1.8709	-1.8738	-1.8761	-1.8793	-1.8822	-1.8846	-1.8873	-1.8902	-1.893	-1.8959	-1.8982	-1.9009	-1.9034	-1.9061	-1.9087	-1.9112	-1.9136	-1.9165	-1.9188	-1.9216	-1.9244	-1.9267	-1.929	-1.9315	-1.9339	-1.9363	-1.9387	-1.9411	-1.9434	-1.946	-1.9483	-1.9506	-1.9525	-1.955	-1.9572	-1.9589	-1.9612	-1.9632	-1.9656	-1.9675	-1.9697	-1.9716	-1.974	-1.9755	-1.9776	-1.979	-1.9813
1.6421	1.6407	1.639	1.6378	1.6364	1.6351	1.6341	1.6322	1.6307	1.6293	1.6281	1.6268	1.6257	1.6239	1.6226	1.6214	1.6198	1.6184	1.6171	1.6162	1.6138	1.6128	1.6116	1.6099	1.6084	1.6075	1.6059	1.6036	1.6024	1.6008	1.5998	1.598	1.5962	1.5952	1.5935	1.5923	1.5906	1.5895	1.588	1.5863	1.5845	1.5829	1.5808	1.5798	1.5784	1.5766	1.5754	1.5734	1.571	1.5698
0.229	0.22788	0.22684	0.22501	0.22323	0.22194	0.22057	0.21945	0.21725	0.21555	0.21364	0.21281	0.21077	0.20907	0.20708	0.20546	0.20439	0.2016	0.1999	0.19795	0.19571	0.19371	0.19181	0.18944	0.18766	0.18579	0.18355	0.18064	0.17899	0.17625	0.17396	0.17189	0.16957	0.16745	0.16426	0.16272	0.15998	0.15679	0.15526	0.15218	0.14995	0.14738	0.14418	0.1424	0.13916	0.13709	0.13435	0.13103	0.12875	0.12623
-1.0789	-1.0754	-1.0717	-1.0688	-1.065	-1.0616	-1.0582	-1.0545	-1.0513	-1.0479	-1.0442	-1.0409	-1.0373	-1.0334	-1.0301	-1.027	-1.023	-1.02	-1.0161	-1.0125	-1.009	-1.0053	-1.002	-0.99838	-0.99516	-0.99224	-0.9885	-0.98499	-0.98151	-0.97829	-0.97464	-0.97136	-0.96828	-0.9646	-0.96073	-0.95774	-0.9538	-0.95065	-0.94721	-0.94425	-0.9408	-0.93792	-0.93431	-0.93109	-0.92758	-0.92436	-0.92082	-0.91724	-0.91468	-0.91143
1.1418	1.14	1.1385	1.1369	1.1351	1.1331	1.1314	1.1296	1.1277	1.1256	1.1238	1.1219	1.1199	1.1179	1.116	1.1139	1.1115	1.1094	1.1071	1.1044	1.1024	1.1002	1.098	1.0954	1.0935	1.0909	1.0883	1.0859	1.0831	1.0804	1.0776	1.0753	1.0725	1.0695	1.0673	1.0641	1.0614	1.0585	1.056	1.0527	1.0499	1.047	1.0439	1.0406	1.0375	1.0341	1.031	1.0281	1.025	1.0217
2.6693	2.6622	2.6535	2.6454	2.6368	2.628	2.6194	2.6112	2.6021	2.5932	2.5851	2.5764	2.5674	2.558	2.5505	2.5402	2.5323	2.5225	2.5139	2.5042	2.4956	2.4851	2.4755	2.4661	2.457	2.4465	2.4373	2.4283	2.4184	2.4086	2.3991	2.3901	2.3798	2.3698	2.3601	2.3509	2.3405	2.3298	2.3208	2.3097	2.2994	2.2899	2.2802	2.2695	2.2599	2.2487	2.2392	2.229	2.2176	2.2078
-2.1402	-2.1371	-2.134	-2.1309	-2.1274	-2.124	-2.1212	-2.118	-2.1147	-2.1114	-2.1082	-2.105	-2.1015	-2.098	-2.0948	-2.0913	-2.0882	-2.0846	-2.0813	-2.0781	-2.0746	-2.0706	-2.0674	-2.0645	-2.0604	-2.0569	-2.0534	-2.0502	-2.0463	-2.0427	-2.0391	-2.0354	-2.032	-2.0282	-2.0244	-2.021	-2.0169	-2.0133	-2.0096	-2.0059	-2.0021	-1.9985	-1.9945	-1.9905	-1.987	-1.9827	-1.9791	-1.9749	-1.9711	-1.9669
2.2804	2.2786	2.2763	2.2737	2.272	2.2698	2.2671	2.2655	2.2632	2.2613	2.2584	2.2561	2.2544	2.2522	2.2499	2.2475	2.2451	2.2433	2.2411	2.2391	2.2365	2.2344	2.2322	2.2302	2.2281	2.2257	2.2239	2.222	2.2197	2.2173	2.2148	2.213	2.2112	2.2089	2.2068	2.2049	2.2029	2.2001	2.1979	2.1961	2.1943	2.1921	2.1896	2.1874	2.1853	2.1833	2.1814	2.179	2.1768	2.1748
-2.1189	-2.1175	-2.1158	-2.1144	-2.1128	-2.1111	-2.1098	-2.1084	-2.1065	-2.105	-2.1032	-2.1015	-2.0999	-2.0982	-2.0967	-2.0949	-2.093	-2.0914	-2.0895	-2.0879	-2.0862	-2.0843	-2.0825	-2.0806	-2.0788	-2.0766	-2.0749	-2.0731	-2.0711	-2.0692	-2.0671	-2.0651	-2.0632	-2.0612	-2.0593	-2.0572	-2.0553	-2.0534	-2.0511	-2.0491	-2.0468	-2.045	-2.0427	-2.0407	-2.0386	-2.0363	-2.0343	-2.0321	-2.0298	-2.0276
0.46727	0.47265	0.47847	0.48402	0.4894	0.49576	0.50105	0.5066	0.51228	0.51807	0.52369	0.52963	0.53528	0.54074	0.54645	0.55275	0.55813	0.56389	0.56993	0.57575	0.58166	0.58722	0.59313	0.59911	0.60475	0.61061	0.61589	0.62202	0.62739	0.6336	0.6394	0.64537	0.65108	0.65663	0.66273	0.66837	0.67417	0.68017	0.68593	0.69167	0.69755	0.70337	0.70935	0.71514	0.72073	0.72661	0.73244	0.73838	0.7439	0.74958
-0.82348	-0.82401	-0.82474	-0.82544	-0.8264	-0.82714	-0.82833	-0.82846	-0.82963	-0.83109	-0.83175	-0.83278	-0.83388	-0.83507	-0.83627	-0.83746	-0.83833	-0.83933	-0.84079	-0.84172	-0.84328	-0.84401	-0.84521	-0.84687	-0.84836	-0.84963	-0.85092	-0.85228	-0.85408	-0.85537	-0.8566	-0.85843	-0.8594	-0.86069	-0.86202	-0.86342	-0.86505	-0.86638	-0.86821	-0.87023	-0.87163	-0.87289	-0.87446	-0.87595	-0.87781	-0.87934	-0.88094	-0.88257	-0.88433	-0.88626
-0.80305	-0.80293	-0.80209	-0.80197	-0.80224	-0.80196	-0.80136	-0.80148	-0.80096	-0.79942	-0.7993	-0.79831	-0.79739	-0.79664	-0.79707	-0.79703	-0.79604	-0.79457	-0.79437	-0.79385	-0.79302	-0.79211	-0.79127	-0.79044	-0.79	-0.78909	-0.78731	-0.78727	-0.78707	-0.78663	-0.78556	-0.78536	-0.78358	-0.78306	-0.78176	-0.78108	-0.78064	-0.78044	-0.7789	-0.77815	-0.77676	-0.77586	-0.77644	-0.77482	-0.77439	-0.77332	-0.77272	-0.77126	-0.77122	-0.77046
-2.5129	-2.5077	-2.5021	-2.497	-2.4917	-2.4861	-2.4809	-2.4755	-2.4704	-2.4653	-2.4598	-2.4552	-2.4495	-2.4447	-2.4388	-2.4338	-2.4282	-2.4227	-2.4174	-2.4124	-2.407	-2.402	-2.3968	-2.3915	-2.3867	-2.3813	-2.3757	-2.3701	-2.3656	-2.3601	-2.3549	-2.349	-2.3437	-2.3383	-2.3324	-2.3275	-2.322	-2.3171	-2.3111	-2.3057	-2.3008	-2.2951	-2.2893	-2.2834	-2.2779	-2.2721	-2.2671	-2.2616	-2.2559	-2.2504
-0.96644	-0.97014	-0.97418	-0.97802	-0.98199	-0.98583	-0.99017	-0.99365	-0.99718	-1.0011	-1.0052	-1.0095	-1.0132	-1.0171	-1.0208	-1.0249	-1.0282	-1.032	-1.0362	-1.0399	-1.0432	-1.0471	-1.0509	-1.055	-1.0586	-1.0624	-1.066	-1.0695	-1.0732	-1.077	-1.0808	-1.0845	-1.0882	-1.0916	-1.0951	-1.0982	-1.1027	-1.1061	-1.1098	-1.1129	-1.1162	-1.12	-1.1236	-1.1273	-1.1304	-1.134	-1.1371	-1.1408	-1.1439	-1.1476
0.077592	0.075389	0.073376	0.071308	0.069269	0.067133	0.065066	0.062931	0.061014	0.058947	0.056893	0.054608	0.052704	0.050583	0.048393	0.046449	0.044314	0.042193	0.040126	0.038113	0.036074	0.033965	0.031967	0.0299	0.02786	0.025807	0.023931	0.021796	0.019797	0.017798	0.015731	0.013638	0.011775	0.0096543	0.0077918	0.0059294	0.0038764	0.0019458	-0.00028409	-0.0022009	-0.0042536	-0.0060888	-0.0080464	-0.0099904	-0.011894	-0.013878	-0.015632	-0.017575	-0.019492	-0.021463
-1.0126	-1.0128	-1.0129	-1.0131	-1.0133	-1.0136	-1.0138	-1.0139	-1.0141	-1.0143	-1.0145	-1.0147	-1.0149	-1.015	-1.0152	-1.0155	-1.0157	-1.0159	-1.0161	-1.0163	-1.0165	-1.0167	-1.0168	-1.017	-1.0172	-1.0174	-1.0176	-1.0178	-1.018	-1.0182	-1.0183	-1.0185	-1.0188	-1.019	-1.0191	-1.0193	-1.0196	-1.0198	-1.02	-1.0202	-1.0203	-1.0205	-1.0208	-1.021	-1.0212	-1.0214	-1.0216	-1.0218	-1.022	-1.0223
1.8546	1.8532	1.8518	1.8503	1.8493	1.8482	1.8453	1.8446	1.8442	1.8422	1.8412	1.8399	1.8374	1.8359	1.8346	1.8337	1.8323	1.8295	1.8277	1.8262	1.8254	1.8242	1.8216	1.82	1.8184	1.8171	1.8158	1.813	1.8115	1.809	1.8078	1.8057	1.8035	1.8021	1.8001	1.7985	1.7968	1.7943	1.793	1.7908	1.789	1.7869	1.7844	1.7832	1.7806	1.7793	1.7765	1.7745	1.7732	1.7708
-1.1992	-1.1994	-1.1995	-1.1996	-1.1996	-1.1999	-1.1998	-1.1998	-1.2	-1.2001	-1.2001	-1.2003	-1.2004	-1.2005	-1.2005	-1.2005	-1.2005	-1.2005	-1.2007	-1.2007	-1.2007	-1.2005	-1.2007	-1.2008	-1.2007	-1.2007	-1.2007	-1.2007	-1.2007	-1.2007	-1.2006	-1.2007	-1.2006	-1.2006	-1.2005	-1.2004	-1.2004	-1.2004	-1.2003	-1.2003	-1.2002	-1.2	-1.2	-1.2	-1.1998	-1.1998	-1.1996	-1.1995	-1.1995	-1.1994
0.26272	0.26501	0.26753	0.27	0.27179	0.27406	0.27683	0.27933	0.28177	0.28438	0.2871	0.28943	0.29184	0.2949	0.29745	0.30025	0.30295	0.30575	0.30825	0.31095	0.31392	0.3169	0.31974	0.32291	0.32572	0.32858	0.33161	0.33482	0.33813	0.34085	0.34403	0.3474	0.35071	0.35411	0.35737	0.36062	0.36391	0.36785	0.37122	0.37439	0.37765	0.38089	0.38446	0.38803	0.39168	0.39514	0.39882	0.40214	0.40605	0.40964
-0.14798	-0.15246	-0.15701	-0.16164	-0.16653	-0.17117	-0.17514	-0.1807	-0.18483	-0.19006	-0.19302	-0.19848	-0.20404	-0.20884	-0.21432	-0.21962	-0.22341	-0.22846	-0.23393	-0.23906	-0.2442	-0.24806	-0.25344	-0.25832	-0.26313	-0.26875	-0.27421	-0.28018	-0.28615	-0.29078	-0.29632	-0.30044	-0.30707	-0.31227	-0.31757	-0.32336	-0.32891	-0.33513	-0.34007	-0.34662	-0.35157	-0.35821	-0.36383	-0.37021	-0.37591	-0.3817	-0.38757	-0.39336	-0.39948	-0.40544
0.063725	0.065131	0.065899	0.066622	0.067301	0.068433	0.069021	0.070019	0.070696	0.071329	0.072149	0.072825	0.073229	0.073999	0.074133	0.074717	0.076482	0.076982	0.076704	0.076743	0.077241	0.078145	0.078595	0.078908	0.078904	0.078988	0.079349	0.079843	0.08047	0.080696	0.080647	0.080734	0.080956	0.081767	0.08181	0.082258	0.081618	0.082021	0.082468	0.083007	0.08287	0.082725	0.082173	0.081853	0.082256	0.082113	0.082425	0.08192	0.082368	0.082136
0.68076	0.68014	0.68004	0.67989	0.67902	0.67849	0.67864	0.67786	0.67805	0.67747	0.6772	0.67637	0.67665	0.67569	0.67529	0.67505	0.67465	0.67365	0.67307	0.67258	0.67298	0.67232	0.67124	0.6707	0.6703	0.66943	0.66915	0.66827	0.66812	0.66716	0.66688	0.66703	0.66581	0.66519	0.66499	0.66361	0.6635	0.66266	0.6623	0.66193	0.66093	0.66081	0.66002	0.65932	0.65844	0.65824	0.65775	0.65662	0.65561	0.6552
2.5289	2.5202	2.5114	2.5027	2.4919	2.4835	2.4743	2.4659	2.4562	2.4475	2.439	2.4284	2.4213	2.4117	2.4021	2.3935	2.3834	2.3748	2.3666	2.3564	2.3489	2.3392	2.3313	2.3216	2.3124	2.3048	2.2957	2.2857	2.277	2.2687	2.2589	2.2499	2.2417	2.2311	2.2229	2.2139	2.2052	2.1963	2.1891	2.1799	2.1708	2.1621	2.1548	2.1444	2.1366	2.1281	2.1184	2.11	2.1013	2.0931
0.54001	0.53384	0.52931	0.52296	0.51662	0.51191	0.50573	0.49931	0.49323	0.48809	0.48321	0.47755	0.47043	0.46557	0.46051	0.45545	0.44894	0.4433	0.43755	0.43242	0.42694	0.42095	0.4159	0.41067	0.40588	0.40023	0.39535	0.3903	0.38498	0.37951	0.37463	0.36914	0.36367	0.35992	0.35324	0.34948	0.34383	0.3405	0.33631	0.32944	0.32577	0.32038	0.31731	0.31218	0.30687	0.30269	0.29892	0.29387	0.28951	0.28524
-1.677	-1.6757	-1.6747	-1.6735	-1.6723	-1.671	-1.6701	-1.6689	-1.668	-1.6669	-1.666	-1.6654	-1.6643	-1.6634	-1.6627	-1.662	-1.6614	-1.6608	-1.6602	-1.6597	-1.6592	-1.6591	-1.6586	-1.6578	-1.6575	-1.6573	-1.6572	-1.6571	-1.6568	-1.6569	-1.6567	-1.6564	-1.6565	-1.6568	-1.6566	-1.6563	-1.6572	-1.6572	-1.6572	-1.6572	-1.6575	-1.658	-1.6581	-1.6585	-1.6587	-1.659	-1.6596	-1.6601	-1.6604	-1.6613
-1.9743	-1.9735	-1.9733	-1.9739	-1.9738	-1.9737	-1.9737	-1.9734	-1.9733	-1.9734	-1.9733	-1.9727	-1.973	-1.973	-1.9723	-1.9722	-1.9723	-1.9719	-1.9717	-1.9714	-1.9711	-1.9712	-1.9706	-1.9705	-1.9705	-1.9701	-1.97	-1.9695	-1.9693	-1.9688	-1.9681	-1.9677	-1.9676	-1.9672	-1.9673	-1.9669	-1.9658	-1.9656	-1.9652	-1.9644	-1.9644	-1.964	-1.9632	-1.9631	-1.9621	-1.9617	-1.9612	-1.9606	-1.9603	-1.9596
2.6083	2.6029	2.5965	2.5911	2.5852	2.579	2.5732	2.5673	2.5613	2.5557	2.5496	2.5437	2.5379	2.5317	2.526	2.5202	2.5143	2.5079	2.5025	2.4965	2.4901	2.4844	2.4782	2.4726	2.4667	2.4605	2.4544	2.4482	2.442	2.4361	2.4297	2.4237	2.4182	2.4117	2.4051	2.3994	2.3926	2.3868	2.3807	2.3745	2.3682	2.3621	2.356	2.3494	2.3435	2.3371	2.3309	2.3248	2.3183	2.3124
-2.0882	-2.0868	-2.0857	-2.0843	-2.0829	-2.0817	-2.0802	-2.0789	-2.0773	-2.0763	-2.0748	-2.0733	-2.072	-2.0705	-2.069	-2.0675	-2.0661	-2.0645	-2.063	-2.0615	-2.0599	-2.0583	-2.0567	-2.055	-2.0534	-2.0519	-2.0502	-2.0484	-2.0468	-2.0451	-2.0432	-2.0415	-2.0398	-2.038	-2.0362	-2.0343	-2.0325	-2.0306	-2.0287	-2.0267	-2.0247	-2.0229	-2.0208	-2.0188	-2.0168	-2.0148	-2.0127	-2.0106	-2.0084	-2.0063
-0.05869	-0.059398	-0.060709	-0.06147	-0.062598	-0.063306	-0.064433	-0.065036	-0.066137	-0.067029	-0.067527	-0.068419	-0.06952	-0.070333	-0.07091	-0.071985	-0.072719	-0.073506	-0.07487	-0.075708	-0.076101	-0.077098	-0.077701	-0.078645	-0.079825	-0.080349	-0.08103	-0.081896	-0.082446	-0.08339	-0.083888	-0.084779	-0.085618	-0.086509	-0.087086	-0.087819	-0.088658	-0.089628	-0.090362	-0.090807	-0.091541	-0.09217	-0.092772	-0.093873	-0.094449	-0.094947	-0.095655	-0.096572	-0.097227	-0.097777
1.6773	1.6775	1.6775	1.6775	1.6778	1.6778	1.6778	1.6777	1.6777	1.6778	1.6776	1.6777	1.6777	1.6777	1.6774	1.6776	1.6777	1.6775	1.6773	1.6771	1.677	1.6769	1.6767	1.6766	1.6765	1.6763	1.676	1.6758	1.6757	1.6755	1.6753	1.6752	1.6749	1.6744	1.6743	1.6741	1.6737	1.6735	1.6733	1.6731	1.6726	1.6725	1.672	1.6719	1.6713	1.6709	1.6706	1.6701	1.6696	1.6694
-2.033	-2.0326	-2.032	-2.0314	-2.031	-2.0305	-2.0299	-2.0293	-2.0286	-2.0281	-2.0275	-2.0267	-2.0258	-2.0246	-2.0237	-2.023	-2.022	-2.0208	-2.0199	-2.0188	-2.0176	-2.0161	-2.015	-2.0136	-2.0125	-2.0107	-2.0091	-2.008	-2.0065	-2.005	-2.0036	-2.0022	-2.0007	-1.9981	-1.997	-1.9951	-1.9938	-1.9917	-1.9896	-1.9879	-1.9855	-1.9838	-1.9821	-1.9798	-1.9775	-1.9756	-1.9736	-1.9711	-1.9688	-1.9664
1.336	1.3354	1.3355	1.3349	1.3339	1.3338	1.3335	1.3326	1.3326	1.3325	1.332	1.3317	1.3315	1.3317	1.3311	1.3312	1.331	1.3319	1.3312	1.3313	1.3312	1.3315	1.3312	1.3318	1.3325	1.3325	1.3329	1.3329	1.3331	1.3337	1.3341	1.3346	1.3351	1.3359	1.3365	1.3369	1.3372	1.338	1.339	1.3394	1.3399	1.3412	1.3417	1.3426	1.3432	1.3442	1.3457	1.3466	1.3472	1.3486
2.6829	2.6747	2.6668	2.659	2.6505	2.6427	2.6349	2.627	2.6186	2.6103	2.6022	2.594	2.5859	2.5775	2.5693	2.5612	2.553	2.5446	2.5366	2.5284	2.5201	2.5118	2.5034	2.4951	2.4872	2.4791	2.471	2.4625	2.454	2.4459	2.4372	2.4289	2.4208	2.4128	2.4042	2.3959	2.3875	2.3797	2.3713	2.3632	2.355	2.3467	2.3385	2.3302	2.3218	2.3139	2.3057	2.2977	2.2892	2.2814
-0.99657	-0.99974	-1.0033	-1.0068	-1.0097	-1.0131	-1.0166	-1.0197	-1.0228	-1.0266	-1.0299	-1.0331	-1.0361	-1.0393	-1.043	-1.0459	-1.0492	-1.0525	-1.0559	-1.0591	-1.0622	-1.0653	-1.0684	-1.0716	-1.0746	-1.0776	-1.0808	-1.084	-1.087	-1.09	-1.0934	-1.0962	-1.0992	-1.1019	-1.105	-1.1079	-1.1109	-1.1139	-1.1168	-1.1201	-1.1229	-1.1257	-1.1287	-1.1315	-1.1344	-1.1373	-1.14	-1.1431	-1.1457	-1.1485
-2.0523	-2.0513	-2.0494	-2.0479	-2.0467	-2.0454	-2.0441	-2.0424	-2.041	-2.0397	-2.0384	-2.0373	-2.0355	-2.034	-2.0324	-2.031	-2.0296	-2.0282	-2.0265	-2.0256	-2.0239	-2.0225	-2.0214	-2.0195	-2.018	-2.0161	-2.0144	-2.0134	-2.0119	-2.0104	-2.0088	-2.0074	-2.0063	-2.0042	-2.0026	-2.0008	-1.9988	-1.9972	-1.9959	-1.9938	-1.9927	-1.9909	-1.9891	-1.9873	-1.9856	-1.9842	-1.9822	-1.9805	-1.9784	-1.9765
1.2487	1.2516	1.2547	1.2572	1.2603	1.263	1.2644	1.2669	1.2702	1.2721	1.2756	1.277	1.2813	1.2824	1.2845	1.2863	1.2896	1.29	1.2932	1.2946	1.2966	1.2982	1.2995	1.3018	1.3031	1.3046	1.3064	1.3083	1.3099	1.311	1.3119	1.3136	1.3144	1.3156	1.3164	1.317	1.3177	1.3191	1.3198	1.3202	1.3207	1.3224	1.323	1.3236	1.3246	1.3251	1.3253	1.3253	1.3256	1.3258
2.4301	2.4265	2.423	2.4193	2.4156	2.4121	2.4085	2.4049	2.4014	2.3977	2.3939	2.3903	2.3869	2.3833	2.3796	2.376	2.3725	2.3688	2.3651	2.3615	2.3578	2.3541	2.3506	2.347	2.3432	2.3397	2.3359	2.3323	2.3286	2.3249	2.3213	2.3177	2.314	2.3104	2.3067	2.303	2.2995	2.2956	2.2919	2.2884	2.2847	2.2811	2.2774	2.2736	2.27	2.2664	2.2626	2.2588	2.2553	2.2515
0.65402	0.65489	0.65653	0.65772	0.65877	0.65961	0.66138	0.6624	0.66348	0.66505	0.66627	0.66762	0.66888	0.6699	0.67094	0.6723	0.67386	0.67477	0.67547	0.67676	0.67784	0.67889	0.67997	0.68084	0.68189	0.68307	0.68412	0.68499	0.68582	0.68663	0.68767	0.68824	0.68925	0.68991	0.69129	0.69165	0.69249	0.69329	0.69406	0.69527	0.69552	0.69622	0.69678	0.69758	0.698	0.69873	0.69998	0.70068	0.70075	0.70097
1.7395	1.74	1.7402	1.7407	1.7406	1.7409	1.7412	1.7418	1.7419	1.7426	1.7428	1.7431	1.7434	1.7439	1.7441	1.7448	1.7451	1.7456	1.7462	1.7467	1.7473	1.7478	1.7484	1.7491	1.7496	1.7504	1.7509	1.7516	1.7524	1.7527	1.7538	1.7542	1.7549	1.7557	1.7566	1.7574	1.758	1.7588	1.7598	1.7604	1.7613	1.762	1.7629	1.7637	1.7646	1.7657	1.7666	1.7676	1.7683	1.7693
2.1296	2.1118	2.0961	2.0797	2.0627	2.0456	2.0283	2.012	1.9952	1.9786	1.9627	1.9462	1.93	1.9136	1.8975	1.8805	1.863	1.8468	1.8308	1.8137	1.797	1.7808	1.7643	1.7486	1.7315	1.7141	1.6986	1.6832	1.6659	1.6506	1.6353	1.6188	1.6025	1.586	1.5705	1.5551	1.5386	1.5239	1.5089	1.4933	1.4769	1.4627	1.448	1.4319	1.4187	1.4031	1.3874	1.3706	1.3574	1.3433
-0.46399	-0.4622	-0.45927	-0.45728	-0.45563	-0.45404	-0.4517	-0.44917	-0.44762	-0.44499	-0.4431	-0.44126	-0.43902	-0.43753	-0.43499	-0.43266	-0.43081	-0.42858	-0.42619	-0.42421	-0.42152	-0.41998	-0.417	-0.41541	-0.41282	-0.41054	-0.4087	-0.40572	-0.40418	-0.40209	-0.39911	-0.39712	-0.39439	-0.3921	-0.38977	-0.38798	-0.3849	-0.38227	-0.37989	-0.37721	-0.37527	-0.37249	-0.3702	-0.36728	-0.36484	-0.36236	-0.35938	-0.3568	-0.35427	-0.35119
-1.5586	-1.5568	-1.5563	-1.5561	-1.5553	-1.5548	-1.5527	-1.5526	-1.5516	-1.5501	-1.5486	-1.5482	-1.5471	-1.5461	-1.5455	-1.5446	-1.543	-1.5421	-1.5415	-1.5403	-1.5393	-1.5384	-1.537	-1.5361	-1.5351	-1.5331	-1.5321	-1.5313	-1.5304	-1.528	-1.5274	-1.5265	-1.5254	-1.5246	-1.5234	-1.522	-1.5221	-1.5193	-1.5176	-1.5162	-1.5156	-1.5138	-1.5126	-1.512	-1.5109	-1.5101	-1.5085	-1.5074	-1.5055	-1.5041
0.87246	0.87098	0.86876	0.86733	0.86558	0.86437	0.86194	0.86051	0.85876	0.85675	0.85511	0.85289	0.84982	0.84813	0.84617	0.84384	0.84151	0.83945	0.83728	0.83453	0.83135	0.82961	0.82685	0.82363	0.82199	0.81902	0.81611	0.81299	0.81055	0.80748	0.80521	0.80203	0.79896	0.79594	0.79298	0.79044	0.78663	0.78366	0.78059	0.77694	0.77435	0.77048	0.76694	0.76445	0.76127	0.75651	0.75354	0.75015	0.74613	0.74253
-1.0048	-1.0074	-1.0095	-1.0125	-1.0149	-1.0168	-1.0197	-1.0219	-1.0244	-1.026	-1.0288	-1.0313	-1.033	-1.036	-1.0378	-1.04	-1.0417	-1.0437	-1.0452	-1.048	-1.0496	-1.0511	-1.0526	-1.0548	-1.0563	-1.0581	-1.0594	-1.0612	-1.0629	-1.0647	-1.0653	-1.0667	-1.0681	-1.0695	-1.0708	-1.072	-1.0735	-1.0742	-1.0753	-1.0766	-1.0774	-1.0782	-1.0793	-1.0802	-1.0812	-1.0816	-1.0826	-1.0829	-1.0833	-1.0841
-1.0493	-1.0518	-1.0542	-1.0566	-1.0589	-1.0613	-1.0636	-1.0659	-1.0685	-1.071	-1.0733	-1.0758	-1.0779	-1.0804	-1.0834	-1.0856	-1.0881	-1.0904	-1.0932	-1.0953	-1.0977	-1.1003	-1.1031	-1.1054	-1.1073	-1.11	-1.113	-1.1155	-1.1178	-1.1201	-1.1227	-1.1253	-1.1277	-1.1303	-1.1328	-1.1353	-1.1378	-1.1404	-1.1426	-1.1449	-1.1477	-1.1502	-1.1527	-1.1549	-1.1577	-1.1604	-1.1626	-1.1653	-1.1677	-1.1703
-0.59653	-0.60396	-0.61094	-0.61796	-0.62585	-0.63275	-0.63953	-0.64701	-0.65494	-0.66218	-0.66915	-0.67659	-0.68368	-0.69092	-0.69827	-0.7057	-0.71199	-0.71896	-0.72624	-0.73363	-0.74091	-0.74792	-0.75435	-0.7619	-0.76879	-0.77557	-0.78235	-0.78939	-0.79586	-0.80291	-0.80988	-0.81635	-0.82313	-0.83028	-0.83691	-0.84342	-0.85004	-0.85681	-0.86321	-0.86998	-0.8763	-0.88292	-0.88901	-0.89605	-0.90217	-0.90822	-0.91522	-0.9218	-0.9277	-0.93405
-0.15685	-0.15705	-0.15633	-0.15741	-0.15709	-0.15673	-0.15766	-0.15771	-0.15843	-0.15858	-0.15883	-0.15909	-0.15945	-0.16017	-0.1613	-0.1615	-0.16202	-0.16289	-0.16387	-0.16475	-0.16541	-0.16608	-0.16665	-0.16814	-0.16938	-0.17046	-0.17082	-0.1719	-0.17339	-0.17365	-0.17509	-0.17623	-0.17772	-0.17911	-0.18019	-0.18076	-0.1823	-0.18406	-0.18504	-0.18643	-0.18777	-0.18978	-0.19076	-0.19143	-0.19333	-0.19467	-0.19622	-0.19725	-0.19931	-0.20106
1.9028	1.9049	1.9068	1.9084	1.9097	1.9116	1.9136	1.9156	1.9174	1.9189	1.9204	1.9223	1.9239	1.9254	1.9274	1.9292	1.9307	1.9327	1.9344	1.936	1.9373	1.9388	1.9407	1.9426	1.9444	1.9459	1.9471	1.949	1.951	1.9525	1.9541	1.9557	1.957	1.9589	1.9598	1.9621	1.9633	1.9649	1.9664	1.9684	1.9699	1.9712	1.9727	1.9741	1.9755	1.9765	1.9784	1.9802	1.9814	1.9823
1.9539	1.9597	1.9653	1.9705	1.9762	1.982	1.987	1.9921	1.9968	2.0023	2.0072	2.012	2.0159	2.0209	2.0256	2.0299	2.0346	2.0391	2.0436	2.0479	2.0521	2.0563	2.0597	2.0624	2.0675	2.0707	2.0742	2.0781	2.082	2.0846	2.0888	2.0914	2.0945	2.0977	2.1011	2.1035	2.1061	2.1094	2.1119	2.1145	2.1169	2.1186	2.1212	2.1238	2.1255	2.1271	2.1295	2.1316	2.1334	2.1348
0.66493	0.67	0.67428	0.67919	0.68375	0.6882	0.69305	0.69784	0.70337	0.70737	0.7121	0.71729	0.72191	0.72591	0.73081	0.736	0.74022	0.74467	0.74912	0.7534	0.75865	0.76333	0.76687	0.7716	0.77759	0.78125	0.78626	0.79043	0.7942	0.79865	0.80327	0.80801	0.81189	0.81582	0.82113	0.82575	0.83037	0.83431	0.83876	0.84287	0.84755	0.85143	0.85617	0.86073	0.8641	0.86878	0.87272	0.87711	0.88173	0.88528
1.4493	1.4396	1.4293	1.4206	1.4126	1.4034	1.3935	1.3833	1.3735	1.365	1.3558	1.3462	1.336	1.3263	1.3173	1.3078	1.2975	1.2879	1.2787	1.269	1.2597	1.2488	1.2395	1.23	1.2199	1.2111	1.2016	1.1911	1.1804	1.1698	1.1615	1.1517	1.1406	1.131	1.1233	1.1135	1.1035	1.0936	1.0838	1.0743	1.0648	1.0546	1.0446	1.0353	1.0249	1.0153	1.0063	0.99622	0.98522	0.97586
1.7969	1.8009	1.8052	1.8098	1.8136	1.8178	1.8221	1.8263	1.8311	1.8354	1.8396	1.8435	1.8474	1.851	1.8552	1.8592	1.8632	1.8668	1.8714	1.8752	1.8792	1.8831	1.8869	1.8909	1.8956	1.899	1.9028	1.906	1.91	1.9138	1.9171	1.9209	1.9244	1.9279	1.9321	1.9355	1.9389	1.9421	1.9454	1.9488	1.9521	1.9559	1.9594	1.9624	1.9659	1.9693	1.9717	1.9751	1.9782	1.9808
1.5872	1.5877	1.5884	1.5886	1.5892	1.5899	1.5904	1.591	1.5913	1.5919	1.5927	1.5933	1.5938	1.5944	1.5951	1.5956	1.5963	1.5969	1.5975	1.5982	1.5989	1.5996	1.6004	1.6013	1.602	1.6026	1.6032	1.6041	1.6048	1.6054	1.6062	1.6067	1.6076	1.6083	1.609	1.6097	1.6104	1.611	1.6118	1.6124	1.6134	1.6142	1.6149	1.6156	1.6166	1.6173	1.6181	1.6191	1.6198	1.6205
-1.4798	-1.4825	-1.4854	-1.4883	-1.491	-1.494	-1.4965	-1.4994	-1.5021	-1.5048	-1.508	-1.5105	-1.5134	-1.5162	-1.5187	-1.5215	-1.5241	-1.5272	-1.5299	-1.5328	-1.5356	-1.5381	-1.5408	-1.5436	-1.5462	-1.5491	-1.552	-1.5547	-1.5575	-1.56	-1.5626	-1.5654	-1.5681	-1.5706	-1.5733	-1.5759	-1.5786	-1.5809	-1.5835	-1.586	-1.5886	-1.5912	-1.5935	-1.5961	-1.5984	-1.601	-1.6034	-1.606	-1.6082	-1.6105
-1.5008	-1.4973	-1.4941	-1.4911	-1.4879	-1.4845	-1.4813	-1.4779	-1.4742	-1.4711	-1.4675	-1.4646	-1.461	-1.4579	-1.4544	-1.4509	-1.4472	-1.4439	-1.4408	-1.4374	-1.4341	-1.4303	-1.4265	-1.4232	-1.4199	-1.4162	-1.4129	-1.4094	-1.4057	-1.4021	-1.3986	-1.395	-1.3916	-1.3879	-1.3843	-1.3806	-1.3774	-1.3739	-1.3702	-1.3666	-1.3628	-1.3591	-1.3553	-1.3517	-1.3479	-1.3442	-1.3404	-1.3366	-1.3333	-1.3296
0.28187	0.28132	0.28073	0.28065	0.28081	0.28033	0.27982	0.27934	0.27895	0.2795	0.2797	0.27914	0.2795	0.2795	0.27973	0.27945	0.28	0.28008	0.2802	0.28126	0.2813	0.28122	0.28145	0.28193	0.28252	0.28307	0.28401	0.28393	0.2846	0.28562	0.28645	0.28731	0.28754	0.28873	0.28963	0.29038	0.29112	0.2923	0.29329	0.29423	0.29533	0.29604	0.29706	0.2984	0.2995	0.30036	0.30173	0.30335	0.30445	0.30543
2.137	2.1373	2.1374	2.1383	2.1383	2.1385	2.1388	2.1393	2.1393	2.1394	2.1393	2.1395	2.1391	2.1392	2.1395	2.1393	2.1392	2.1393	2.1391	2.1385	2.138	2.1378	2.1374	2.1364	2.1367	2.1366	2.1358	2.1355	2.1356	2.1345	2.1337	2.1333	2.1323	2.132	2.1315	2.1314	2.13	2.1295	2.1287	2.1279	2.1272	2.1258	2.1245	2.124	2.1237	2.1229	2.1217	2.1204	2.1195	2.1178
-0.46088	-0.46003	-0.46021	-0.45948	-0.45894	-0.45835	-0.45799	-0.45781	-0.45745	-0.45677	-0.45646	-0.45618	-0.45533	-0.4551	-0.45452	-0.45438	-0.45461	-0.45393	-0.45384	-0.45388	-0.45361	-0.45366	-0.45307	-0.45271	-0.45258	-0.45267	-0.45253	-0.45317	-0.45249	-0.4529	-0.45281	-0.45195	-0.45209	-0.45232	-0.45196	-0.45241	-0.4525	-0.45277	-0.45255	-0.45223	-0.4521	-0.45237	-0.45282	-0.45247	-0.45287	-0.45283	-0.45306	-0.45256	-0.45342	-0.45347
1.2703	1.2691	1.2685	1.2677	1.2672	1.2656	1.2651	1.264	1.263	1.262	1.2613	1.2598	1.2587	1.2575	1.2563	1.2557	1.254	1.2525	1.252	1.2504	1.2496	1.2476	1.2465	1.245	1.2437	1.2424	1.241	1.2398	1.2385	1.237	1.2355	1.2339	1.2322	1.2305	1.2292	1.2276	1.2258	1.2241	1.2226	1.2206	1.2189	1.2171	1.2155	1.2143	1.2125	1.2105	1.2086	1.2071	1.205	1.2029
2.3323	2.3291	2.3258	2.3226	2.3192	2.3161	2.313	2.3098	2.3067	2.3035	2.3005	2.2973	2.2942	2.2909	2.2878	2.2846	2.2813	2.2783	2.2753	2.2723	2.2693	2.2661	2.263	2.2598	2.2568	2.2537	2.2506	2.2475	2.2443	2.2413	2.2384	2.2351	2.2322	2.2292	2.2261	2.2231	2.2202	2.2171	2.214	2.2109	2.2081	2.2051	2.202	2.199	2.1957	2.1926	2.1899	2.1868	2.1835	2.1805
1.8225	1.8217	1.8209	1.8201	1.8194	1.8185	1.8176	1.8171	1.8163	1.8154	1.8146	1.8139	1.8127	1.8121	1.8112	1.8102	1.8095	1.8083	1.8071	1.8067	1.8056	1.8047	1.8038	1.8028	1.8019	1.8011	1.8003	1.7991	1.7983	1.7971	1.796	1.7951	1.794	1.7927	1.792	1.7909	1.79	1.789	1.7877	1.7868	1.7858	1.7845	1.7834	1.7822	1.7813	1.7799	1.7791	1.7777	1.7767	1.7753
0.15503	0.1682	0.18095	0.19399	0.20702	0.21994	0.23387	0.24644	0.25948	0.27265	0.28629	0.29924	0.31173	0.32528	0.33781	0.35051	0.36363	0.3765	0.38984	0.40224	0.41549	0.42861	0.44139	0.45456	0.46726	0.48025	0.49308	0.50586	0.5186	0.53121	0.54369	0.55643	0.56913	0.58213	0.59516	0.60777	0.62026	0.63274	0.64501	0.658	0.67032	0.68221	0.69528	0.70789	0.71986	0.73209	0.74453	0.75641	0.76851	0.78117
-2.1216	-2.1158	-2.1101	-2.1029	-2.0961	-2.0898	-2.0835	-2.0762	-2.0694	-2.0619	-2.056	-2.0487	-2.0412	-2.0336	-2.0269	-2.0185	-2.0118	-2.0044	-1.9962	-1.9883	-1.9797	-1.9722	-1.9637	-1.9553	-1.9469	-1.9391	-1.93	-1.9204	-1.912	-1.904	-1.8955	-1.8858	-1.8764	-1.8685	-1.8601	-1.8506	-1.8407	-1.833	-1.8226	-1.8129	-1.8037	-1.7936	-1.7837	-1.7738	-1.7644	-1.7547	-1.7448	-1.7342	-1.7237	-1.7141
0.53072	0.53147	0.53208	0.53298	0.53374	0.53435	0.53493	0.53552	0.53582	0.53596	0.5366	0.53699	0.53746	0.53818	0.5386	0.53907	0.53924	0.5394	0.53958	0.5397	0.53991	0.54006	0.54059	0.5407	0.54051	0.54076	0.5406	0.54089	0.5407	0.54091	0.54112	0.54095	0.54049	0.54019	0.54021	0.54005	0.54002	0.5397	0.53967	0.53918	0.53876	0.53846	0.53828	0.53782	0.53732	0.53666	0.53605	0.53573	0.53514	0.53458
1.3589	1.356	1.352	1.3487	1.3449	1.3416	1.3382	1.3346	1.3305	1.3269	1.323	1.3195	1.3154	1.3124	1.308	1.3047	1.301	1.2968	1.2924	1.2886	1.2846	1.2809	1.2769	1.2727	1.2685	1.2642	1.2605	1.2563	1.2519	1.2482	1.2434	1.2392	1.2343	1.2302	1.2263	1.2219	1.2177	1.2133	1.2087	1.2047	1.1997	1.1958	1.191	1.1864	1.1821	1.1771	1.1726	1.1678	1.1636	1.1591
1.906	1.9064	1.9066	1.9071	1.9072	1.9075	1.9077	1.9078	1.9082	1.9081	1.9084	1.9086	1.9085	1.9088	1.9088	1.9089	1.9091	1.9092	1.9094	1.9091	1.9095	1.9096	1.9094	1.9092	1.9091	1.9091	1.9092	1.9087	1.9088	1.9087	1.9084	1.9083	1.9083	1.908	1.9077	1.9075	1.9074	1.9071	1.9066	1.9066	1.9061	1.9062	1.9058	1.9052	1.9052	1.9046	1.9044	1.9041	1.9035	1.9032
0.016248	0.014704	0.013038	0.011478	0.0099522	0.0086723	0.007217	0.005604	0.0040608	0.0024478	0.00092251	-0.00030466	-0.0019877	-0.0032502	-0.0048981	-0.0065114	-0.0080542	-0.0097023	-0.01107	-0.012648	-0.01412	-0.015663	-0.017136	-0.018573	-0.020063	-0.021518	-0.022973	-0.024586	-0.026094	-0.027672	-0.029337	-0.03088	-0.032212	-0.033719	-0.035262	-0.036963	-0.038418	-0.040083	-0.041591	-0.043028	-0.044535	-0.046131	-0.047814	-0.049146	-0.050793	-0.052284	-0.054054	-0.055877	-0.05749	-0.058962
0.65066	0.64975	0.64829	0.64671	0.64533	0.6447	0.64348	0.64159	0.64084	0.63957	0.63855	0.63721	0.63611	0.63445	0.63405	0.63275	0.63193	0.6309	0.62976	0.62861	0.62763	0.62628	0.62578	0.62447	0.62325	0.62203	0.62072	0.61994	0.61907	0.61836	0.61734	0.61635	0.6156	0.61485	0.61363	0.61264	0.6117	0.61103	0.61	0.6087	0.60767	0.60693	0.60594	0.60519	0.60397	0.60263	0.60207	0.60089	0.59995	0.599
1.3756	1.3711	1.3665	1.3612	1.3562	1.3518	1.3473	1.3428	1.3381	1.3339	1.3294	1.3252	1.3203	1.3165	1.3116	1.3075	1.3034	1.2992	1.2954	1.2908	1.2867	1.282	1.2783	1.2737	1.2694	1.2654	1.2614	1.2576	1.2534	1.2493	1.2455	1.2414	1.2368	1.233	1.2296	1.2256	1.2221	1.2185	1.2148	1.211	1.2075	1.2037	1.2004	1.1968	1.1929	1.1894	1.1861	1.183	1.1792	1.1759
1.6202	1.6222	1.624	1.6258	1.6274	1.6292	1.6309	1.6328	1.6344	1.6361	1.6379	1.6395	1.6412	1.6426	1.6442	1.6459	1.6473	1.6488	1.6503	1.6518	1.6533	1.6545	1.6559	1.6571	1.6586	1.66	1.6614	1.6625	1.6638	1.6652	1.6663	1.6674	1.6686	1.6696	1.6705	1.6718	1.6728	1.6738	1.6748	1.6756	1.6765	1.6774	1.6785	1.6792	1.6799	1.6805	1.6812	1.6821	1.6826	1.6833
-1.339	-1.3379	-1.3368	-1.3352	-1.3339	-1.3325	-1.3312	-1.3299	-1.3288	-1.3271	-1.3258	-1.3246	-1.3231	-1.3219	-1.3204	-1.3191	-1.3177	-1.3165	-1.3148	-1.3139	-1.3122	-1.3109	-1.3093	-1.3081	-1.3068	-1.3052	-1.3036	-1.3023	-1.3013	-1.2994	-1.298	-1.2966	-1.2952	-1.2938	-1.2924	-1.291	-1.2893	-1.2879	-1.2867	-1.285	-1.2834	-1.2818	-1.2803	-1.2785	-1.2771	-1.2757	-1.2743	-1.2729	-1.2716	-1.2699
2.1169	2.1141	2.1117	2.1085	2.1062	2.1032	2.1002	2.0974	2.0948	2.0923	2.0893	2.0866	2.0837	2.081	2.0782	2.076	2.0733	2.0703	2.0681	2.065	2.0622	2.0598	2.0574	2.0546	2.052	2.0494	2.0466	2.0442	2.0413	2.0389	2.0362	2.0336	2.0314	2.0286	2.0258	2.0232	2.0205	2.0182	2.0158	2.0132	2.0108	2.0084	2.006	2.0033	2.0003	1.9979	1.9958	1.9931	1.9906	1.9884
-1.1947	-1.1919	-1.1884	-1.1854	-1.1819	-1.1789	-1.1749	-1.1721	-1.1681	-1.1655	-1.1621	-1.158	-1.1552	-1.1522	-1.1487	-1.1453	-1.1419	-1.1382	-1.1345	-1.1308	-1.1279	-1.1238	-1.1206	-1.1179	-1.1134	-1.1103	-1.1064	-1.1043	-1.0998	-1.0958	-1.0932	-1.0902	-1.0858	-1.0829	-1.0789	-1.0749	-1.0719	-1.0692	-1.0647	-1.0609	-1.0585	-1.0545	-1.0504	-1.0479	-1.0439	-1.0411	-1.0369	-1.0335	-1.0299	-1.0271
-1.9225	-1.9221	-1.9221	-1.9219	-1.9219	-1.9218	-1.9216	-1.9211	-1.921	-1.9207	-1.9202	-1.92	-1.92	-1.9193	-1.919	-1.9188	-1.9186	-1.9181	-1.9176	-1.9172	-1.9169	-1.9164	-1.9159	-1.9154	-1.915	-1.9145	-1.9138	-1.9136	-1.9129	-1.9122	-1.9117	-1.9108	-1.9104	-1.9099	-1.9092	-1.9086	-1.9081	-1.9072	-1.9065	-1.9055	-1.9053	-1.9043	-1.9034	-1.9027	-1.9017	-1.9012	-1.9002	-1.8994	-1.8988	-1.8979
-0.86418	-0.85808	-0.8529	-0.84698	-0.84194	-0.83591	-0.83085	-0.82522	-0.81982	-0.81397	-0.80865	-0.80332	-0.7984	-0.79277	-0.78774	-0.78245	-0.77731	-0.77257	-0.76758	-0.76244	-0.75763	-0.75237	-0.74816	-0.74323	-0.73824	-0.73373	-0.7287	-0.724	-0.71971	-0.71464	-0.71057	-0.70554	-0.70117	-0.6971	-0.69225	-0.68848	-0.684	-0.67975	-0.6749	-0.67098	-0.66717	-0.66281	-0.65907	-0.65485	-0.65075	-0.64716	-0.6429	-0.63868	-0.63513	-0.63181
0.46922	0.46992	0.47057	0.47044	0.47044	0.47141	0.47109	0.47135	0.4725	0.47218	0.47251	0.47206	0.47251	0.47277	0.47226	0.47188	0.47072	0.47047	0.47054	0.46977	0.46958	0.4683	0.46734	0.46683	0.46613	0.46536	0.46402	0.46299	0.46235	0.46114	0.45979	0.45845	0.45794	0.45576	0.45454	0.45371	0.45122	0.44955	0.44769	0.44635	0.44411	0.44238	0.44039	0.43886	0.43617	0.43412	0.43175	0.42989	0.42765	0.4249
-2.5193	-2.5179	-2.5161	-2.5148	-2.5131	-2.5116	-2.5101	-2.5084	-2.5071	-2.5052	-2.5039	-2.5022	-2.5007	-2.4992	-2.4977	-2.4963	-2.4946	-2.4932	-2.4914	-2.49	-2.4884	-2.4871	-2.4854	-2.4839	-2.4824	-2.4809	-2.4794	-2.4778	-2.4764	-2.475	-2.4735	-2.4717	-2.4704	-2.4688	-2.4674	-2.4658	-2.4643	-2.4627	-2.4612	-2.4597	-2.4582	-2.4567	-2.4551	-2.4535	-2.4522	-2.4506	-2.449	-2.4474	-2.4457	-2.4442
1.8662	1.8632	1.8598	1.8565	1.8533	1.85	1.8468	1.8436	1.8404	1.8371	1.8338	1.8307	1.8273	1.8241	1.8208	1.8174	1.8143	1.811	1.808	1.8045	1.8013	1.7981	1.7948	1.7916	1.7882	1.7849	1.7816	1.7784	1.775	1.7718	1.7685	1.7654	1.762	1.7589	1.7555	1.7521	1.7487	1.7454	1.742	1.7388	1.7355	1.732	1.7289	1.7257	1.7224	1.719	1.7155	1.7121	1.7088	1.7056
4.2714	4.2237	4.1743	4.1266	4.0776	4.028	3.9792	3.931	3.8814	3.8356	3.788	3.7384	3.6928	3.6443	3.5966	3.5493	3.5041	3.4562	3.4107	3.3638	3.3183	3.2713	3.2251	3.1781	3.1341	3.0891	3.0441	2.9975	2.9551	2.9089	2.8651	2.8228	2.7786	2.7347	2.6922	2.6481	2.6056	2.5633	2.5212	2.4769	2.437	2.3954	2.353	2.3115	2.2723	2.2286	2.1877	2.1476	2.1067	2.0673
-1.1313	-1.1318	-1.1321	-1.1324	-1.1328	-1.1332	-1.1335	-1.1339	-1.1343	-1.1347	-1.135	-1.1353	-1.1359	-1.1362	-1.1366	-1.1371	-1.1376	-1.138	-1.1383	-1.1386	-1.1391	-1.1397	-1.14	-1.1403	-1.1407	-1.1412	-1.1414	-1.1419	-1.1424	-1.1429	-1.1429	-1.1434	-1.1438	-1.1442	-1.1447	-1.1451	-1.1457	-1.146	-1.1465	-1.1469	-1.1471	-1.1477	-1.1482	-1.1485	-1.1489	-1.1493	-1.15	-1.1501	-1.1506	-1.151
1.8474	1.8376	1.8262	1.8143	1.8028	1.7919	1.7801	1.769	1.758	1.7474	1.7351	1.7248	1.713	1.7005	1.6887	1.6777	1.6656	1.6519	1.6409	1.6295	1.6176	1.605	1.5928	1.5811	1.5694	1.5556	1.5437	1.5327	1.5204	1.5074	1.4957	1.4834	1.4697	1.4568	1.445	1.4317	1.4182	1.4064	1.3926	1.3805	1.3677	1.3532	1.3414	1.3287	1.3159	1.3023	1.2887	1.2766	1.264	1.2509
-1.7175	-1.7166	-1.716	-1.7153	-1.7146	-1.7142	-1.7135	-1.7129	-1.7123	-1.7116	-1.7112	-1.7103	-1.7098	-1.7092	-1.7085	-1.7077	-1.7073	-1.7065	-1.7059	-1.7052	-1.7044	-1.7037	-1.703	-1.7024	-1.7016	-1.701	-1.7001	-1.6994	-1.6986	-1.6978	-1.697	-1.6966	-1.6958	-1.6949	-1.694	-1.6931	-1.6925	-1.6915	-1.6908	-1.6898	-1.6892	-1.6884	-1.6875	-1.6867	-1.6861	-1.685	-1.6844	-1.6835	-1.6824	-1.6818
1.5236	1.5187	1.5159	1.5129	1.5098	1.5067	1.5029	1.4989	1.496	1.4917	1.4887	1.486	1.4821	1.4786	1.4754	1.4711	1.4678	1.4645	1.4612	1.4576	1.4545	1.4498	1.4462	1.4421	1.438	1.4351	1.4305	1.427	1.4225	1.4189	1.4143	1.4104	1.4074	1.4033	1.3997	1.395	1.3915	1.3881	1.3835	1.3792	1.3749	1.3708	1.3662	1.362	1.3578	1.3534	1.3498	1.3464	1.3414	1.3383
-2.1069	-2.1005	-2.0947	-2.0891	-2.0819	-2.0762	-2.0704	-2.0641	-2.0577	-2.0512	-2.0459	-2.039	-2.0331	-2.0262	-2.0196	-2.0143	-2.0078	-2.0014	-1.9963	-1.9893	-1.9828	-1.9764	-1.9704	-1.9634	-1.9574	-1.9503	-1.9447	-1.9385	-1.9314	-1.9256	-1.9192	-1.9128	-1.9068	-1.9006	-1.8943	-1.8876	-1.8811	-1.8749	-1.8685	-1.8614	-1.8551	-1.8486	-1.8422	-1.8364	-1.8301	-1.823	-1.817	-1.8099	-1.8044	-1.7971
-0.79396	-0.79213	-0.79034	-0.78895	-0.7875	-0.78509	-0.78413	-0.78215	-0.78051	-0.77897	-0.77655	-0.77535	-0.7741	-0.77198	-0.77087	-0.76899	-0.76764	-0.76605	-0.76456	-0.76297	-0.76157	-0.76056	-0.75806	-0.75685	-0.75536	-0.75353	-0.7515	-0.75025	-0.74842	-0.74761	-0.74631	-0.74477	-0.74342	-0.74188	-0.74005	-0.73885	-0.73726	-0.73519	-0.73457	-0.73283	-0.73173	-0.72975	-0.72855	-0.72745	-0.72629	-0.72519	-0.72331	-0.7226	-0.7213	-0.72
-0.97103	-0.97031	-0.97011	-0.96912	-0.96853	-0.96797	-0.96718	-0.96651	-0.96607	-0.96508	-0.96453	-0.96409	-0.9635	-0.9631	-0.96215	-0.96211	-0.96132	-0.96041	-0.96005	-0.95961	-0.95906	-0.95847	-0.95811	-0.95771	-0.957	-0.95652	-0.95616	-0.95596	-0.95541	-0.95513	-0.95461	-0.95394	-0.9537	-0.95346	-0.95337	-0.95345	-0.95282	-0.95273	-0.95253	-0.95194	-0.95174	-0.95189	-0.95166	-0.95145	-0.95102	-0.95098	-0.95066	-0.95085	-0.95038	-0.95065
0.0028662	0.01101	0.019311	0.027713	0.035957	0.044199	0.052228	0.060354	0.068815	0.07692	0.08538	0.093586	0.10163	0.10994	0.11798	0.12641	0.13449	0.14276	0.1511	0.15906	0.16742	0.1756	0.18377	0.19178	0.20009	0.20835	0.2165	0.22458	0.23292	0.24121	0.24898	0.25717	0.26527	0.27359	0.28151	0.28974	0.29789	0.30627	0.31413	0.32258	0.33047	0.33872	0.34666	0.35481	0.36285	0.37104	0.37915	0.38711	0.39529	0.4036
-0.64816	-0.64718	-0.64553	-0.64432	-0.64334	-0.64242	-0.64177	-0.64045	-0.6388	-0.63675	-0.63571	-0.63467	-0.6333	-0.63119	-0.6301	-0.62788	-0.62673	-0.62501	-0.62347	-0.62147	-0.61959	-0.61855	-0.61593	-0.61428	-0.61228	-0.61057	-0.60863	-0.6064	-0.60491	-0.60224	-0.60008	-0.59735	-0.59518	-0.59285	-0.59147	-0.58835	-0.58584	-0.58401	-0.58218	-0.57945	-0.57627	-0.57399	-0.5716	-0.56932	-0.56609	-0.56296	-0.56051	-0.55761	-0.5555	-0.5531
0.21885	0.21954	0.21986	0.22029	0.22059	0.22125	0.22171	0.22221	0.22277	0.22315	0.2236	0.22453	0.22482	0.22541	0.22563	0.22642	0.22688	0.22783	0.22837	0.22911	0.22933	0.23018	0.23061	0.23135	0.2322	0.23286	0.23368	0.23393	0.23515	0.23553	0.2364	0.23707	0.23771	0.23874	0.23972	0.24044	0.24116	0.24198	0.24296	0.24387	0.24456	0.24531	0.24621	0.24732	0.24804	0.24887	0.24954	0.25067	0.2515	0.25227
1.6126	1.6074	1.602	1.5961	1.5906	1.5852	1.5799	1.5738	1.568	1.5626	1.5567	1.5512	1.5453	1.5394	1.5341	1.5283	1.5225	1.5165	1.5106	1.5056	1.5003	1.494	1.4883	1.4822	1.4763	1.4705	1.4642	1.4583	1.4525	1.4465	1.4403	1.4348	1.4291	1.4231	1.417	1.4113	1.4052	1.3993	1.3941	1.3874	1.3817	1.3757	1.3696	1.3645	1.3585	1.3522	1.3466	1.3408	1.3348	1.3289
-0.0030005	-0.0027496	-0.0026631	-0.0022505	-0.0017545	-0.0026547	-0.0016651	-0.00059459	-0.00092036	-0.00017743	0.00048254	0.0011433	0.0013922	0.0022989	0.0027943	0.0041945	0.0052651	0.0058435	0.0075722	0.0086436	0.009384	0.010455	0.012267	0.013585	0.014984	0.016384	0.017372	0.020168	0.021732	0.023543	0.024777	0.027081	0.029138	0.030783	0.0321	0.035308	0.03794	0.039749	0.041807	0.044933	0.046989	0.049621	0.052171	0.054309	0.056776	0.06023	0.063355	0.06722	0.070017	0.071251
2.967	2.9599	2.9528	2.9458	2.9382	2.9315	2.9246	2.9168	2.9102	2.9034	2.8951	2.8878	2.8804	2.8739	2.8674	2.8608	2.8535	2.8463	2.8394	2.8333	2.825	2.8177	2.8115	2.8034	2.7965	2.79	2.7827	2.7753	2.7688	2.7609	2.7534	2.7468	2.7393	2.7324	2.7254	2.7196	2.7111	2.7044	2.6971	2.6907	2.6834	2.6766	2.6693	2.6625	2.6549	2.6483	2.6413	2.6335	2.6263	2.6196
1.4842	1.4875	1.4909	1.4942	1.4977	1.5008	1.504	1.5073	1.5103	1.5136	1.5164	1.5194	1.5227	1.5252	1.5281	1.5316	1.534	1.5369	1.5394	1.5425	1.5452	1.5477	1.5504	1.5533	1.5555	1.5582	1.5607	1.563	1.5652	1.5679	1.5705	1.5727	1.5752	1.5775	1.5796	1.5818	1.5841	1.5859	1.5884	1.5905	1.592	1.5945	1.5962	1.5981	1.5999	1.6019	1.6039	1.6055	1.6074	1.6091
-0.1869	-0.18952	-0.19161	-0.19385	-0.19626	-0.19861	-0.20118	-0.20396	-0.20568	-0.20776	-0.21054	-0.21305	-0.21493	-0.21707	-0.21943	-0.22162	-0.22371	-0.22585	-0.22831	-0.23045	-0.23222	-0.23468	-0.23698	-0.23907	-0.24031	-0.2425	-0.24486	-0.24668	-0.24882	-0.2506	-0.25306	-0.25514	-0.25739	-0.2589	-0.26051	-0.26297	-0.26458	-0.26619	-0.2678	-0.26989	-0.27203	-0.27327	-0.27531	-0.27724	-0.279	-0.28024	-0.28233	-0.2841	-0.28577	-0.28722
-0.17781	-0.17234	-0.16771	-0.16248	-0.15715	-0.15248	-0.14781	-0.14252	-0.13802	-0.13314	-0.12854	-0.12363	-0.119	-0.1145	-0.11025	-0.10572	-0.10105	-0.096767	-0.092516	-0.08837	-0.083527	-0.079206	-0.075303	-0.071435	-0.067149	-0.062724	-0.058996	-0.055477	-0.05126	-0.047636	-0.044047	-0.039936	-0.036486	-0.033176	-0.029168	-0.025579	-0.022025	-0.018784	-0.015509	-0.012303	-0.0085743	-0.0056123	-0.0023367	0.0010085	0.0035176	0.0067931	0.0097552	0.012856	0.015853	0.018606
-1.2408	-1.2387	-1.237	-1.234	-1.2318	-1.2284	-1.2256	-1.2222	-1.2185	-1.2156	-1.213	-1.2098	-1.2065	-1.2023	-1.1994	-1.1958	-1.1932	-1.1899	-1.1863	-1.1817	-1.178	-1.1739	-1.1709	-1.1666	-1.1626	-1.1587	-1.154	-1.1506	-1.1461	-1.1425	-1.1377	-1.1329	-1.1288	-1.1249	-1.1208	-1.1155	-1.1114	-1.1062	-1.1021	-1.0974	-1.0927	-1.0875	-1.0826	-1.0789	-1.073	-1.068	-1.0633	-1.0585	-1.0541	-1.0486
1.9942	1.9884	1.9823	1.9765	1.971	1.9651	1.9592	1.9534	1.9477	1.9421	1.9361	1.9304	1.9245	1.9187	1.913	1.9073	1.9016	1.8959	1.8899	1.8843	1.8786	1.873	1.8673	1.8615	1.8556	1.8501	1.8444	1.8385	1.8331	1.8278	1.8219	1.8165	1.8107	1.8051	1.7995	1.794	1.7883	1.783	1.7778	1.7723	1.7669	1.7609	1.7557	1.7501	1.7449	1.7395	1.7342	1.7285	1.7234	1.7181
0.67206	0.67262	0.67248	0.67315	0.6734	0.67357	0.67372	0.67417	0.67432	0.67446	0.67499	0.67544	0.67559	0.6765	0.67689	0.67745	0.67788	0.67823	0.67918	0.67918	0.67953	0.68003	0.6808	0.68137	0.68193	0.68253	0.68366	0.68401	0.68507	0.68546	0.68616	0.68729	0.68775	0.6887	0.68955	0.69067	0.69141	0.69261	0.69314	0.69423	0.69519	0.69624	0.6973	0.69843	0.69963	0.70047	0.70185	0.70315	0.70393	0.7053
2.2988	2.2939	2.2893	2.2844	2.2799	2.2751	2.271	2.2662	2.2621	2.2569	2.2527	2.2484	2.2437	2.2385	2.2344	2.2298	2.2261	2.2214	2.2171	2.2123	2.2075	2.2031	2.1986	2.1942	2.19	2.1851	2.1813	2.1764	2.1724	2.1679	2.1637	2.1587	2.1546	2.15	2.1454	2.1408	2.1375	2.133	2.1285	2.1241	2.1201	2.1161	2.1118	2.1074	2.1036	2.0996	2.0949	2.0901	2.0861	2.0826
1.2575	1.257	1.2565	1.2559	1.255	1.2545	1.254	1.253	1.252	1.2511	1.2506	1.2496	1.2487	1.2474	1.2465	1.2456	1.2443	1.2429	1.2419	1.2404	1.2391	1.2378	1.2366	1.2351	1.2336	1.2321	1.2305	1.2287	1.2272	1.2256	1.2236	1.2222	1.2204	1.2184	1.2165	1.2146	1.2123	1.2102	1.2083	1.2059	1.2037	1.2015	1.1993	1.1971	1.1948	1.1924	1.1899	1.1874	1.1848	1.1823
-1.9432	-1.9411	-1.9392	-1.9372	-1.9351	-1.9332	-1.9313	-1.9293	-1.9272	-1.9251	-1.9232	-1.9211	-1.9191	-1.917	-1.9149	-1.9128	-1.9109	-1.9087	-1.9066	-1.9045	-1.9022	-1.9002	-1.8981	-1.896	-1.8937	-1.8915	-1.8895	-1.8874	-1.8851	-1.883	-1.8807	-1.8785	-1.8762	-1.8739	-1.8718	-1.8695	-1.8672	-1.865	-1.8627	-1.8604	-1.858	-1.8558	-1.8534	-1.8514	-1.8489	-1.8466	-1.8443	-1.8419	-1.8396	-1.8372
0.96157	0.96308	0.9649	0.96655	0.96867	0.97042	0.97248	0.97439	0.97641	0.97817	0.98062	0.983	0.98422	0.98624	0.98866	0.99031	0.99236	0.99428	0.99617	0.99839	1.0004	1.0025	1.0049	1.007	1.0092	1.0115	1.0134	1.0154	1.0175	1.0197	1.0218	1.0244	1.0269	1.0289	1.0312	1.0335	1.0357	1.0378	1.0401	1.0427	1.0452	1.0477	1.0498	1.052	1.0544	1.0569	1.0595	1.0621	1.0651	1.0668
-0.88221	-0.87971	-0.87694	-0.87427	-0.87211	-0.86903	-0.8665	-0.86343	-0.86076	-0.85802	-0.85525	-0.85204	-0.84934	-0.84599	-0.84325	-0.83974	-0.8369	-0.83346	-0.83052	-0.82673	-0.82373	-0.82052	-0.81697	-0.81332	-0.81008	-0.80656	-0.80278	-0.79916	-0.79555	-0.7921	-0.78832	-0.7844	-0.78095	-0.7772	-0.77311	-0.76899	-0.76534	-0.76118	-0.7574	-0.75341	-0.74908	-0.7453	-0.74097	-0.73634	-0.73219	-0.72803	-0.72323	-0.71918	-0.71478	-0.71039
-1.0194	-1.0185	-1.0169	-1.0158	-1.0145	-1.0134	-1.0122	-1.0111	-1.0098	-1.0087	-1.0068	-1.0054	-1.004	-1.0023	-1.0008	-0.99876	-0.99786	-0.99525	-0.9934	-0.99187	-0.99014	-0.98792	-0.98626	-0.98479	-0.98282	-0.98021	-0.97836	-0.97594	-0.97345	-0.97078	-0.96855	-0.96587	-0.96403	-0.96084	-0.9583	-0.95587	-0.95371	-0.95059	-0.94848	-0.94524	-0.94199	-0.93963	-0.93714	-0.9337	-0.93021	-0.92633	-0.92378	-0.92097	-0.91753	-0.91422
2.0587	2.0491	2.0388	2.0287	2.0191	2.0093	1.9989	1.9892	1.979	1.9687	1.9588	1.9481	1.9374	1.9273	1.9175	1.9062	1.896	1.886	1.8744	1.8634	1.8538	1.8427	1.8327	1.8215	1.8109	1.8007	1.7894	1.7784	1.7678	1.7572	1.745	1.7338	1.7232	1.7132	1.7016	1.6905	1.6806	1.6686	1.658	1.6463	1.6358	1.6245	1.6134	1.6028	1.5917	1.58	1.5691	1.5571	1.5458	1.5345
1.364	1.3675	1.3704	1.3737	1.377	1.3802	1.3834	1.3868	1.3899	1.3929	1.3958	1.3988	1.4018	1.4051	1.4079	1.4108	1.4138	1.4165	1.4195	1.4222	1.4251	1.428	1.4307	1.4332	1.4359	1.4387	1.4413	1.4438	1.4462	1.449	1.4514	1.4539	1.4566	1.4588	1.461	1.4637	1.466	1.4683	1.47	1.4728	1.4748	1.4769	1.4792	1.4813	1.4834	1.4851	1.4873	1.489	1.4912	1.4933
0.88739	0.88842	0.89371	0.89453	0.89834	0.90001	0.90371	0.90612	0.9094	0.91085	0.91327	0.91675	0.91917	0.92117	0.92316	0.92622	0.92875	0.9317	0.93241	0.93515	0.93747	0.93988	0.94188	0.94483	0.9465	0.94764	0.95081	0.95237	0.95458	0.95636	0.95751	0.96003	0.9616	0.96369	0.96527	0.96769	0.97011	0.97136	0.97345	0.97471	0.97574	0.9772	0.97834	0.98151	0.98287	0.98337	0.98515	0.98629	0.98744	0.98954
2.0615	2.0596	2.0579	2.0555	2.0537	2.0515	2.0496	2.0474	2.0454	2.0436	2.0414	2.0394	2.0372	2.0353	2.0333	2.0312	2.0297	2.0276	2.0257	2.0238	2.0218	2.0201	2.0179	2.016	2.0141	2.0121	2.0104	2.0084	2.0064	2.0041	2.0024	2.0007	1.9985	1.9966	1.9944	1.9925	1.9909	1.9885	1.9865	1.9849	1.9829	1.981	1.9785	1.9768	1.975	1.9728	1.971	1.9692	1.967	1.9652
1.7276	1.7274	1.7272	1.7266	1.7257	1.7252	1.7244	1.7238	1.7236	1.7227	1.7219	1.7213	1.7206	1.7198	1.7192	1.7183	1.7174	1.7164	1.7157	1.7149	1.714	1.7132	1.7122	1.7112	1.7104	1.7092	1.7079	1.7071	1.706	1.705	1.7041	1.7028	1.7018	1.7001	1.6991	1.698	1.6968	1.6954	1.6943	1.6928	1.6919	1.6904	1.6889	1.6874	1.6861	1.6843	1.683	1.6819	1.6804	1.6788
1.6983	1.699	1.7004	1.7019	1.7031	1.7038	1.7053	1.7068	1.7082	1.7092	1.7103	1.7122	1.7128	1.7149	1.7158	1.718	1.7193	1.7205	1.7216	1.7234	1.7246	1.7267	1.7279	1.7298	1.7308	1.733	1.7338	1.7354	1.7369	1.7385	1.7401	1.7419	1.7433	1.7447	1.7466	1.7484	1.7492	1.7511	1.7529	1.7541	1.7559	1.7579	1.7592	1.7615	1.7635	1.765	1.7669	1.7683	1.7706	1.7718
1.5549	1.5564	1.5575	1.5586	1.5599	1.561	1.5621	1.5633	1.5644	1.5655	1.5665	1.5674	1.5686	1.5696	1.5704	1.5713	1.5723	1.5732	1.574	1.5749	1.5757	1.5764	1.5772	1.578	1.5786	1.5793	1.5798	1.5806	1.5813	1.582	1.5824	1.583	1.5836	1.5841	1.5845	1.585	1.5855	1.5858	1.5863	1.5867	1.5869	1.5873	1.5875	1.5879	1.5882	1.5886	1.5888	1.5891	1.5892	1.5894
0.50817	0.51448	0.51978	0.52462	0.52959	0.53433	0.54064	0.54582	0.55079	0.55632	0.56183	0.56578	0.57197	0.57694	0.58133	0.58651	0.59136	0.59631	0.60116	0.60768	0.61197	0.6167	0.62132	0.62483	0.63145	0.63518	0.64113	0.64486	0.64992	0.65442	0.65927	0.66477	0.66681	0.67287	0.67816	0.68278	0.68593	0.69054	0.69605	0.69909	0.70348	0.70798	0.71259	0.71597	0.72046	0.72619	0.72856	0.73327	0.73754	0.7408
-1.4758	-1.4731	-1.47	-1.4674	-1.4644	-1.4618	-1.4592	-1.4563	-1.4533	-1.4507	-1.448	-1.4453	-1.4424	-1.4397	-1.4369	-1.434	-1.4313	-1.4285	-1.4256	-1.423	-1.4203	-1.4178	-1.4151	-1.4121	-1.4095	-1.4068	-1.404	-1.4017	-1.3989	-1.3961	-1.3933	-1.391	-1.3883	-1.3855	-1.3828	-1.3803	-1.3775	-1.3749	-1.3724	-1.3699	-1.3674	-1.3648	-1.3627	-1.3598	-1.3574	-1.3549	-1.3525	-1.35	-1.3477	-1.345
1.1172	1.1183	1.1196	1.12	1.1204	1.1204	1.1214	1.1213	1.1219	1.1223	1.122	1.1228	1.1232	1.1239	1.1242	1.1244	1.1244	1.1244	1.1248	1.1254	1.1257	1.1256	1.1252	1.125	1.1251	1.1247	1.125	1.1247	1.1246	1.1249	1.125	1.1246	1.1244	1.1241	1.1236	1.124	1.1232	1.1228	1.1226	1.122	1.1216	1.1213	1.1208	1.12	1.1197	1.1188	1.1182	1.1177	1.1175	1.1174
3.0017	2.995	2.9883	2.9818	2.9757	2.9692	2.9628	2.9564	2.9497	2.9431	2.9362	2.9301	2.9237	2.9178	2.9115	2.9048	2.8982	2.8911	2.8848	2.8792	2.8737	2.8667	2.8609	2.8542	2.8482	2.8418	2.8348	2.829	2.8226	2.8155	2.8101	2.8044	2.7978	2.7915	2.7851	2.7784	2.7722	2.7658	2.7604	2.7545	2.748	2.7424	2.7367	2.7302	2.7239	2.7181	2.7116	2.7053	2.6995	2.6935
1.7565	1.7569	1.757	1.7571	1.7572	1.7571	1.7571	1.7572	1.7572	1.7571	1.757	1.757	1.7569	1.7569	1.7567	1.7566	1.7564	1.7563	1.756	1.7558	1.7553	1.755	1.7546	1.7543	1.7536	1.7536	1.7529	1.7529	1.7523	1.7517	1.7514	1.7509	1.7503	1.7494	1.749	1.7485	1.7479	1.7476	1.7468	1.7459	1.7455	1.7447	1.744	1.7428	1.7424	1.7416	1.7404	1.7395	1.7388	1.7381
0.94311	0.92931	0.91739	0.90292	0.89321	0.88044	0.86749	0.85438	0.84264	0.83005	0.81626	0.804	0.79209	0.78154	0.76929	0.75429	0.74356	0.73045	0.71871	0.70577	0.69503	0.68244	0.66935	0.65744	0.64586	0.63446	0.62186	0.61062	0.59889	0.58613	0.57488	0.56366	0.55209	0.54067	0.52826	0.51617	0.50581	0.49338	0.4842	0.47043	0.45886	0.44696	0.43436	0.42332	0.41345	0.40395	0.3922	0.38063	0.36889	0.35699
1.5919	1.5952	1.5988	1.6023	1.6062	1.6094	1.613	1.617	1.6203	1.624	1.6279	1.6313	1.6348	1.6391	1.6428	1.6465	1.6504	1.6544	1.6579	1.6616	1.6657	1.6692	1.6732	1.677	1.68	1.684	1.6878	1.6914	1.6959	1.6994	1.7024	1.7062	1.7098	1.7137	1.7177	1.7216	1.7255	1.7285	1.7315	1.7359	1.7391	1.7418	1.7456	1.7494	1.7525	1.7562	1.7597	1.7633	1.7661	1.7701
-0.31465	-0.31709	-0.31953	-0.32144	-0.3238	-0.32599	-0.32846	-0.33119	-0.33333	-0.33626	-0.338	-0.34016	-0.34271	-0.34572	-0.34721	-0.34978	-0.35229	-0.3553	-0.35737	-0.35936	-0.36199	-0.36532	-0.36707	-0.36938	-0.37223	-0.37458	-0.37657	-0.37871	-0.3818	-0.38407	-0.38639	-0.38765	-0.39097	-0.39324	-0.3954	-0.39706	-0.3995	-0.40258	-0.4055	-0.40696	-0.40895	-0.41158	-0.41402	-0.41638	-0.41881	-0.42064	-0.42303	-0.42567	-0.42721	-0.42941
1.4555	1.4546	1.4534	1.4526	1.4513	1.4508	1.4498	1.449	1.4483	1.4473	1.4468	1.446	1.4452	1.4445	1.444	1.4434	1.4427	1.4422	1.4419	1.4414	1.4409	1.4404	1.4399	1.4394	1.4391	1.4386	1.4385	1.4379	1.4377	1.4374	1.4372	1.4372	1.437	1.4366	1.4365	1.4366	1.4363	1.4358	1.436	1.4361	1.4357	1.4358	1.4358	1.4357	1.4359	1.4358	1.436	1.4359	1.4361	1.4358
2.562	2.5586	2.5545	2.5512	2.5472	2.5433	2.5395	2.5354	2.5315	2.5277	2.5235	2.5195	2.515	2.5109	2.5065	2.5024	2.4981	2.4935	2.489	2.4846	2.4803	2.4757	2.4712	2.4666	2.462	2.4572	2.4521	2.4473	2.4424	2.4376	2.4327	2.4279	2.4228	2.4179	2.4128	2.4079	2.4026	2.3972	2.3925	2.3873	2.3819	2.3769	2.3716	2.3661	2.3608	2.3553	2.3502	2.3443	2.3392	2.3336
-0.84204	-0.84207	-0.84204	-0.84207	-0.84203	-0.84192	-0.84178	-0.84199	-0.84201	-0.84192	-0.84197	-0.84195	-0.84169	-0.84166	-0.84183	-0.84174	-0.84154	-0.84168	-0.84162	-0.84151	-0.84151	-0.84149	-0.84136	-0.84129	-0.84132	-0.84118	-0.84108	-0.84113	-0.84111	-0.84087	-0.84087	-0.84082	-0.84085	-0.84086	-0.84101	-0.84084	-0.84076	-0.84084	-0.84078	-0.84073	-0.8407	-0.84059	-0.8406	-0.84059	-0.84056	-0.84053	-0.84045	-0.84044	-0.8405	-0.84035
1.7676	1.7685	1.7694	1.7707	1.7716	1.7724	1.7735	1.7744	1.7753	1.7763	1.7771	1.7785	1.7792	1.7804	1.7816	1.7825	1.7834	1.7845	1.7853	1.7864	1.7874	1.7885	1.7894	1.79	1.7913	1.7923	1.7934	1.7945	1.7955	1.7962	1.7972	1.7986	1.7993	1.8004	1.8014	1.8023	1.8034	1.8049	1.8053	1.8068	1.8074	1.8086	1.8095	1.8111	1.8118	1.8131	1.814	1.8152	1.8161	1.8172
0.86927	0.86744	0.86466	0.86268	0.86052	0.85847	0.85572	0.85416	0.85078	0.84917	0.8467	0.84432	0.84136	0.8391	0.8363	0.83431	0.83145	0.8293	0.82637	0.82379	0.82109	0.81931	0.81629	0.8135	0.81065	0.80809	0.80465	0.80273	0.79969	0.79713	0.79392	0.79106	0.78796	0.78438	0.78148	0.77856	0.7754	0.77255	0.76965	0.76622	0.76305	0.75979	0.7569	0.75346	0.74997	0.74699	0.74402	0.74046	0.73709	0.73365
1.3074	1.3094	1.3109	1.3128	1.3146	1.3165	1.3182	1.3199	1.3219	1.3236	1.3253	1.3271	1.3291	1.3309	1.3325	1.3343	1.3362	1.338	1.3395	1.3412	1.343	1.3447	1.3465	1.3483	1.3498	1.3515	1.3535	1.3551	1.3568	1.3586	1.3602	1.3617	1.3633	1.3653	1.3669	1.368	1.3698	1.3715	1.3733	1.375	1.3763	1.3778	1.3793	1.3808	1.3823	1.384	1.3857	1.3872	1.3885	1.3898
0.77321	0.76563	0.75766	0.75027	0.74247	0.73503	0.72753	0.71984	0.7131	0.70519	0.6971	0.68916	0.68161	0.67445	0.66665	0.65879	0.6518	0.64399	0.63725	0.62953	0.62154	0.61365	0.60629	0.59852	0.59108	0.58384	0.57595	0.56834	0.56096	0.55324	0.54588	0.53847	0.53095	0.52373	0.51644	0.50824	0.501	0.4937	0.48642	0.47913	0.47121	0.46402	0.45625	0.44934	0.44131	0.43365	0.42627	0.41902	0.41133	0.40403
1.9898	1.9861	1.9819	1.9775	1.9732	1.9684	1.9642	1.9604	1.9557	1.9522	1.9474	1.9436	1.939	1.9352	1.9313	1.9281	1.9234	1.9198	1.9154	1.9118	1.9077	1.9045	1.9006	1.8968	1.8934	1.8898	1.8861	1.8825	1.8792	1.8756	1.8716	1.8687	1.8654	1.8621	1.8592	1.8556	1.8524	1.8493	1.8459	1.8431	1.8403	1.8366	1.8345	1.8307	1.8279	1.8247	1.8224	1.8191	1.8162	1.8137
1.6239	1.6189	1.6136	1.6085	1.6038	1.5991	1.5943	1.5898	1.585	1.5805	1.5753	1.571	1.5663	1.5618	1.5572	1.5528	1.5481	1.5442	1.5399	1.5356	1.5308	1.5274	1.5228	1.5189	1.5141	1.5104	1.506	1.5023	1.498	1.4946	1.4902	1.4867	1.4828	1.4787	1.4751	1.4716	1.4676	1.4634	1.4604	1.4566	1.454	1.4496	1.4466	1.4427	1.4396	1.4353	1.4331	1.4286	1.426	1.4221
1.5291	1.5273	1.5246	1.5227	1.5203	1.5182	1.5166	1.514	1.512	1.5098	1.5079	1.5059	1.5044	1.5016	1.4998	1.4975	1.4949	1.4929	1.4911	1.4888	1.4864	1.4845	1.4825	1.4797	1.4775	1.4758	1.4725	1.4703	1.468	1.4662	1.4633	1.4616	1.4585	1.4564	1.4535	1.4505	1.4485	1.4455	1.4438	1.4409	1.4387	1.4354	1.4331	1.4303	1.4274	1.4251	1.4221	1.4196	1.4165	1.4137
1.6397	1.6404	1.6404	1.6408	1.6403	1.6411	1.6409	1.6411	1.6412	1.6409	1.6421	1.6415	1.6417	1.6414	1.6415	1.6416	1.6413	1.641	1.6409	1.6411	1.6409	1.6407	1.6408	1.6402	1.6403	1.6402	1.6393	1.6396	1.639	1.6387	1.6379	1.6381	1.6377	1.6369	1.6364	1.6362	1.6352	1.6351	1.6346	1.6338	1.6332	1.6323	1.6318	1.6308	1.6305	1.6295	1.6289	1.6281	1.6273	1.6264
1.9359	1.9345	1.9331	1.9317	1.9304	1.929	1.9277	1.9263	1.9249	1.9235	1.9223	1.9208	1.9196	1.9181	1.9168	1.9154	1.9139	1.9125	1.9112	1.9097	1.9084	1.907	1.9054	1.9042	1.9028	1.9014	1.9	1.8984	1.8971	1.8956	1.8941	1.8927	1.8913	1.8898	1.8883	1.8869	1.8853	1.8839	1.8825	1.881	1.8795	1.878	1.8764	1.875	1.8735	1.872	1.8704	1.869	1.8674	1.8659
2.0693	2.0684	2.0679	2.067	2.0662	2.0654	2.0647	2.0644	2.0635	2.0628	2.0618	2.0616	2.0604	2.0598	2.0585	2.058	2.057	2.0563	2.0556	2.055	2.0542	2.0534	2.0525	2.0514	2.0505	2.0498	2.0491	2.0478	2.0471	2.0463	2.0454	2.0446	2.0436	2.043	2.0416	2.0403	2.0397	2.0391	2.0377	2.0369	2.0361	2.0348	2.0335	2.033	2.0314	2.0305	2.0296	2.0287	2.0279	2.0265
1.8103	1.8044	1.7984	1.7926	1.7868	1.7812	1.7756	1.7698	1.7642	1.7584	1.7531	1.7475	1.7423	1.7368	1.7313	1.7259	1.7207	1.7151	1.7101	1.7051	1.6996	1.6948	1.6896	1.6848	1.6796	1.6746	1.6695	1.665	1.6601	1.6552	1.6505	1.6457	1.6413	1.6366	1.6317	1.6275	1.6227	1.6183	1.6141	1.6095	1.6052	1.6008	1.5964	1.5921	1.5882	1.5839	1.5799	1.5758	1.5718	1.5679
3.2288	3.2226	3.2147	3.2076	3.2014	3.1942	3.187	3.1798	3.1725	3.1652	3.1579	3.1497	3.1427	3.1359	3.1275	3.1205	3.1122	3.1045	3.0964	3.0885	3.0808	3.0721	3.0636	3.0557	3.0478	3.0386	3.0307	3.0222	3.0134	3.0047	2.9957	2.9881	2.9786	2.9692	2.9609	2.9512	2.9434	2.9335	2.9251	2.916	2.9057	2.8973	2.8877	2.8784	2.8685	2.8593	2.8494	2.8403	2.8302	2.8207
0.74271	0.7404	0.73777	0.73537	0.7331	0.73089	0.7283	0.72586	0.72331	0.72096	0.71839	0.71581	0.7135	0.71129	0.70879	0.70617	0.70363	0.70131	0.69889	0.69617	0.69347	0.6912	0.68874	0.68608	0.68349	0.68099	0.67861	0.67628	0.67341	0.67103	0.6687	0.66606	0.66369	0.66101	0.65874	0.65614	0.65371	0.65102	0.64837	0.64614	0.64363	0.64091	0.63851	0.63616	0.63359	0.63107	0.62884	0.62606	0.62389	0.62122
-1.324	-1.3151	-1.3062	-1.2972	-1.2882	-1.2792	-1.2701	-1.2611	-1.2521	-1.2429	-1.2338	-1.2247	-1.2154	-1.2062	-1.197	-1.1877	-1.1782	-1.1691	-1.1596	-1.1503	-1.1408	-1.1314	-1.1219	-1.1123	-1.1029	-1.0933	-1.0838	-1.0742	-1.0645	-1.0549	-1.0454	-1.0356	-1.0259	-1.0161	-1.0064	-0.99658	-0.9868	-0.97706	-0.96716	-0.95727	-0.94744	-0.93759	-0.9275	-0.91756	-0.90751	-0.8976	-0.88752	-0.87755	-0.86739	-0.85745
1.346	1.349	1.352	1.356	1.3593	1.3633	1.3672	1.3711	1.3742	1.3783	1.3821	1.3856	1.3892	1.3932	1.3973	1.4014	1.4055	1.4096	1.4142	1.4183	1.423	1.4273	1.4316	1.4357	1.4406	1.4445	1.449	1.4539	1.4585	1.4629	1.4674	1.4724	1.4768	1.4819	1.4868	1.4919	1.4962	1.501	1.5063	1.5108	1.5159	1.5202	1.525	1.5298	1.5364	1.5415	1.5451	1.5504	1.5557	1.5603
-1.112	-1.1064	-1.1009	-1.0942	-1.0886	-1.0816	-1.0753	-1.0693	-1.0614	-1.0551	-1.0467	-1.0411	-1.0332	-1.0264	-1.0189	-1.0117	-1.004	-0.99685	-0.98927	-0.98164	-0.97355	-0.9657	-0.95635	-0.9498	-0.9409	-0.93309	-0.92401	-0.91579	-0.90635	-0.89863	-0.88915	-0.88065	-0.87185	-0.86313	-0.85382	-0.84425	-0.83517	-0.82636	-0.81633	-0.80725	-0.7974	-0.78741	-0.77734	-0.76776	-0.75804	-0.74806	-0.73794	-0.7279	-0.71805	-0.70874
-0.45748	-0.4572	-0.45624	-0.45674	-0.45695	-0.45628	-0.45626	-0.45598	-0.45609	-0.45549	-0.45582	-0.45535	-0.45585	-0.45612	-0.4559	-0.45582	-0.45612	-0.4551	-0.45579	-0.45619	-0.45553	-0.45612	-0.45594	-0.45673	-0.45645	-0.45621	-0.4571	-0.4573	-0.45751	-0.45772	-0.45786	-0.458	-0.45821	-0.45845	-0.45931	-0.45902	-0.45923	-0.46006	-0.45997	-0.46008	-0.46113	-0.46085	-0.46164	-0.46195	-0.46232	-0.46324	-0.46364	-0.46366	-0.46445	-0.46462
1.5032	1.4967	1.4918	1.4855	1.4797	1.4734	1.4679	1.4622	1.4569	1.4507	1.4452	1.439	1.4335	1.4276	1.4231	1.418	1.4117	1.4072	1.4015	1.3958	1.3907	1.386	1.3805	1.375	1.3693	1.3644	1.3595	1.3551	1.3501	1.3449	1.3407	1.3357	1.3313	1.326	1.3215	1.3175	1.3133	1.3077	1.3034	1.2993	1.2949	1.29	1.2859	1.2821	1.277	1.274	1.2692	1.2657	1.2613	1.257
1.1207	1.1238	1.1272	1.131	1.1352	1.1374	1.1412	1.1458	1.1477	1.1517	1.1552	1.1581	1.1619	1.1653	1.1687	1.173	1.1764	1.1782	1.1824	1.1865	1.19	1.1928	1.196	1.1998	1.2033	1.2072	1.2103	1.2141	1.2175	1.2208	1.2239	1.2263	1.2304	1.2345	1.2379	1.2409	1.2444	1.2482	1.2519	1.2552	1.2578	1.2615	1.2647	1.2681	1.2713	1.275	1.278	1.2808	1.2844	1.2878
1.0466	1.0606	1.0751	1.0922	1.1089	1.1237	1.1384	1.1542	1.1709	1.1844	1.1975	1.212	1.2282	1.2418	1.2568	1.2704	1.2835	1.2982	1.3132	1.3259	1.3406	1.3522	1.366	1.3783	1.3924	1.4039	1.4169	1.4308	1.4428	1.4544	1.4662	1.4784	1.4904	1.5014	1.5136	1.5232	1.5342	1.545	1.5566	1.5659	1.5765	1.5869	1.5965	1.606	1.6163	1.6259	1.6343	1.6429	1.6512	1.6606
1.7822	1.7762	1.7722	1.7669	1.7613	1.7566	1.7515	1.7473	1.7432	1.737	1.7323	1.7292	1.7252	1.7197	1.7152	1.7115	1.7069	1.703	1.6987	1.6958	1.6906	1.6884	1.6836	1.6803	1.6773	1.6732	1.6694	1.6671	1.6631	1.6603	1.6583	1.6553	1.6525	1.649	1.6475	1.6449	1.6432	1.6406	1.6373	1.6351	1.6331	1.6308	1.6288	1.6271	1.6248	1.6232	1.6209	1.6198	1.6177	1.6166
2.6323	2.6283	2.6238	2.6194	2.6151	2.6104	2.6061	2.6016	2.5969	2.5926	2.5878	2.5837	2.5788	2.5747	2.5702	2.5657	2.5603	2.5556	2.5511	2.5462	2.5415	2.5372	2.5326	2.5276	2.5229	2.5183	2.5132	2.5077	2.5029	2.4979	2.493	2.488	2.4829	2.4775	2.4725	2.4674	2.4626	2.4576	2.452	2.4467	2.4416	2.4363	2.4311	2.4254	2.4199	2.4146	2.4096	2.4041	2.3986	2.3928
0.54103	0.53994	0.53889	0.53813	0.53685	0.53586	0.5349	0.53394	0.53305	0.53222	0.53128	0.53051	0.52949	0.52892	0.52803	0.52735	0.52663	0.52608	0.52513	0.5245	0.52399	0.52337	0.52284	0.52234	0.52173	0.52114	0.52067	0.52036	0.52001	0.51949	0.51933	0.51897	0.51866	0.51851	0.51798	0.51789	0.51771	0.51765	0.51739	0.51744	0.51732	0.51725	0.51739	0.51737	0.51736	0.51741	0.51764	0.51786	0.5179	0.51805
0.44132	0.43711	0.43356	0.43009	0.4254	0.42129	0.41793	0.41408	0.4101	0.40663	0.40294	0.39936	0.39496	0.39096	0.38757	0.38328	0.37967	0.37593	0.37194	0.36829	0.36494	0.36047	0.35611	0.35242	0.34895	0.34508	0.34151	0.33719	0.33323	0.3294	0.32609	0.32195	0.31823	0.31383	0.31119	0.30691	0.30211	0.29909	0.29518	0.29116	0.28774	0.28406	0.28101	0.27655	0.27234	0.26858	0.26557	0.26111	0.25762	0.25516
-0.76768	-0.76827	-0.76917	-0.76998	-0.77076	-0.77172	-0.7725	-0.77339	-0.77422	-0.77468	-0.77546	-0.77629	-0.77681	-0.77735	-0.77807	-0.77888	-0.77969	-0.78025	-0.78071	-0.78134	-0.78194	-0.78264	-0.78313	-0.78362	-0.78414	-0.78452	-0.785	-0.78543	-0.78576	-0.78636	-0.78672	-0.78717	-0.78717	-0.78776	-0.78821	-0.78864	-0.78882	-0.78912	-0.78944	-0.78976	-0.79007	-0.79003	-0.79042	-0.79053	-0.79072	-0.79067	-0.79088	-0.79104	-0.79133	-0.79111
0.051993	0.064167	0.076434	0.088602	0.10078	0.11296	0.12509	0.13732	0.14942	0.16146	0.1734	0.18548	0.19762	0.20932	0.2214	0.23343	0.24529	0.25705	0.26905	0.28071	0.29257	0.30441	0.31627	0.32773	0.33963	0.35102	0.36272	0.37434	0.38586	0.3975	0.40879	0.42019	0.43176	0.44332	0.45452	0.46575	0.47732	0.48824	0.49947	0.51083	0.52176	0.53281	0.54393	0.55487	0.56581	0.57682	0.58777	0.59868	0.60952	0.62006
1.4424	1.4424	1.4426	1.4425	1.4428	1.4428	1.443	1.4431	1.4434	1.4434	1.4437	1.4437	1.444	1.444	1.4441	1.4442	1.4445	1.4446	1.4444	1.4447	1.4448	1.4449	1.4451	1.4453	1.4453	1.4454	1.4454	1.4456	1.4456	1.4458	1.4458	1.446	1.446	1.4462	1.4462	1.4463	1.4463	1.4464	1.4466	1.4466	1.4466	1.4467	1.4467	1.4468	1.4469	1.447	1.4468	1.4469	1.4471	1.4471
2.1226	2.115	2.1094	2.1009	2.0957	2.0885	2.0809	2.0737	2.0669	2.0596	2.0534	2.0455	2.0384	2.03	2.0226	2.015	2.0072	1.9999	1.9908	1.9826	1.9742	1.9673	1.9571	1.9493	1.9407	1.9335	1.9238	1.9141	1.907	1.8966	1.8877	1.8786	1.8693	1.86	1.8516	1.8414	1.831	1.8214	1.8114	1.8021	1.7912	1.7818	1.7714	1.7616	1.7514	1.741	1.7323	1.72	1.7107	1.6989
-1.1419	-1.1422	-1.1424	-1.1426	-1.1428	-1.143	-1.1434	-1.1435	-1.1437	-1.1439	-1.1439	-1.1442	-1.1444	-1.1445	-1.1448	-1.1448	-1.145	-1.1452	-1.1452	-1.1453	-1.1453	-1.1454	-1.1454	-1.1455	-1.1455	-1.1453	-1.1454	-1.1454	-1.1453	-1.1453	-1.1452	-1.1451	-1.1452	-1.1451	-1.145	-1.1449	-1.1448	-1.1446	-1.1445	-1.1442	-1.1441	-1.1441	-1.1438	-1.1436	-1.1435	-1.1432	-1.1431	-1.1427	-1.1425	-1.1422
2.2108	2.2091	2.2074	2.2056	2.2039	2.2023	2.2008	2.199	2.1978	2.1961	2.1943	2.193	2.1914	2.1903	2.1886	2.1873	2.1857	2.1841	2.1829	2.1813	2.18	2.1789	2.1772	2.1758	2.1745	2.1734	2.1722	2.1704	2.1692	2.1679	2.1668	2.1655	2.1642	2.1631	2.1618	2.1605	2.1593	2.1586	2.157	2.1563	2.1549	2.1536	2.1527	2.1513	2.1502	2.1491	2.1483	2.1468	2.1457	2.1449
-0.036438	-0.045327	-0.055747	-0.063292	-0.072228	-0.082459	-0.089093	-0.098365	-0.10687	-0.1149	-0.12182	-0.13186	-0.13964	-0.14738	-0.15469	-0.16367	-0.17026	-0.17786	-0.18531	-0.1931	-0.20036	-0.2068	-0.2143	-0.22156	-0.22748	-0.2347	-0.24181	-0.24903	-0.25447	-0.2613	-0.26698	-0.27314	-0.27954	-0.2857	-0.29075	-0.29572	-0.30202	-0.30737	-0.31396	-0.3194	-0.32479	-0.32957	-0.33429	-0.34017	-0.34465	-0.34842	-0.35353	-0.35883	-0.36298	-0.36751
1.9267	1.9231	1.9198	1.9165	1.913	1.9098	1.9067	1.9035	1.9006	1.8972	1.8941	1.8909	1.8881	1.8847	1.8817	1.879	1.8759	1.8728	1.8701	1.8672	1.8643	1.8614	1.859	1.8561	1.8532	1.8504	1.8479	1.8455	1.8427	1.8402	1.8379	1.8354	1.8325	1.8301	1.8276	1.8254	1.8229	1.8207	1.818	1.8161	1.8134	1.8112	1.8089	1.8068	1.8044	1.8024	1.8003	1.7982	1.7961	1.7942
1.6742	1.6717	1.6693	1.6663	1.6631	1.6604	1.6572	1.6547	1.6522	1.6484	1.6448	1.6425	1.6394	1.6357	1.6327	1.6308	1.6264	1.6234	1.6197	1.6163	1.6137	1.6101	1.6066	1.6029	1.5996	1.5965	1.5929	1.5886	1.586	1.5827	1.5785	1.5756	1.571	1.568	1.5633	1.5602	1.5575	1.5531	1.5498	1.5463	1.5422	1.5388	1.5363	1.5329	1.5297	1.5251	1.5212	1.5177	1.5134	1.5103
1.7894	1.7889	1.7881	1.7873	1.7861	1.7858	1.7844	1.7836	1.7833	1.782	1.7809	1.7796	1.7785	1.7781	1.7765	1.7758	1.7743	1.7732	1.772	1.7707	1.7695	1.7683	1.767	1.7653	1.764	1.7623	1.7608	1.7597	1.7583	1.7565	1.7544	1.7533	1.7514	1.7497	1.7475	1.7463	1.7449	1.7435	1.7412	1.7395	1.7377	1.7356	1.7338	1.7319	1.7302	1.7286	1.7266	1.7243	1.7224	1.7204
2.1563	2.1475	2.138	2.1304	2.1213	2.1125	2.1031	2.0953	2.0868	2.0773	2.0684	2.0609	2.052	2.0433	2.0341	2.026	2.0177	2.0089	2.0002	1.9918	1.9834	1.9747	1.966	1.9573	1.9493	1.9409	1.9322	1.9237	1.9147	1.9067	1.8983	1.8894	1.8815	1.8734	1.8643	1.8561	1.8481	1.8395	1.8308	1.8229	1.8144	1.8046	1.7971	1.7887	1.7809	1.772	1.7638	1.7555	1.7475	1.7396
1.2432	1.2433	1.2436	1.2439	1.2442	1.2443	1.2448	1.2454	1.2456	1.2457	1.2463	1.2465	1.2469	1.2471	1.2475	1.2476	1.2479	1.248	1.2484	1.2481	1.2484	1.2487	1.2493	1.2493	1.2496	1.2494	1.2497	1.2498	1.2501	1.2499	1.2504	1.2503	1.2505	1.2509	1.2511	1.2514	1.2512	1.2514	1.2519	1.252	1.2518	1.2522	1.252	1.2521	1.2522	1.252	1.2521	1.2524	1.2524	1.2526
0.36851	0.37495	0.38058	0.38599	0.39251	0.39855	0.40455	0.41018	0.41658	0.42273	0.42976	0.43528	0.44176	0.4481	0.45439	0.45995	0.46625	0.47287	0.47862	0.4848	0.49113	0.49743	0.50343	0.50995	0.51669	0.52261	0.52839	0.53462	0.54128	0.5471	0.55288	0.55936	0.56507	0.57207	0.57752	0.58393	0.59026	0.59693	0.60237	0.6079	0.61435	0.62042	0.62694	0.63294	0.63884	0.64429	0.65103	0.65644	0.66252	0.6679
0.99676	0.99304	0.98979	0.98617	0.98214	0.97856	0.97517	0.97142	0.96775	0.96408	0.96022	0.95684	0.95285	0.94905	0.94543	0.94177	0.93828	0.93414	0.93046	0.92672	0.92293	0.91912	0.91543	0.9115	0.9078	0.90357	0.89963	0.89596	0.89179	0.88772	0.884	0.88032	0.87602	0.87204	0.86791	0.8639	0.85974	0.85561	0.85153	0.84735	0.84328	0.83915	0.83506	0.83105	0.82658	0.82255	0.81803	0.81392	0.80952	0.80517
-2.6135	-2.5939	-2.5766	-2.5607	-2.5493	-2.529	-2.5132	-2.496	-2.4794	-2.462	-2.4466	-2.4296	-2.4152	-2.3976	-2.383	-2.3666	-2.3498	-2.3321	-2.319	-2.3026	-2.2868	-2.2726	-2.257	-2.2416	-2.2282	-2.2111	-2.198	-2.1827	-2.1671	-2.1515	-2.1387	-2.1235	-2.1068	-2.0956	-2.0791	-2.0646	-2.0496	-2.0353	-2.0222	-2.0088	-1.9908	-1.9784	-1.9647	-1.949	-1.9375	-1.9223	-1.9073	-1.8954	-1.88	-1.866
-0.55455	-0.55254	-0.54753	-0.54458	-0.544	-0.54073	-0.53652	-0.53388	-0.53109	-0.5275	-0.52455	-0.52176	-0.52102	-0.51712	-0.51132	-0.5109	-0.50858	-0.50484	-0.50252	-0.49435	-0.49678	-0.49541	-0.48993	-0.48792	-0.48734	-0.48471	-0.47875	-0.47801	-0.47554	-0.47543	-0.47264	-0.47016	-0.46705	-0.46584	-0.46273	-0.46056	-0.45793	-0.45403	-0.44902	-0.44971	-0.44454	-0.44443	-0.44021	-0.44169	-0.43826	-0.43862	-0.43741	-0.4354	-0.43419	-0.43124
-1.3326	-1.3323	-1.3321	-1.3318	-1.3316	-1.3313	-1.331	-1.3308	-1.3306	-1.3303	-1.33	-1.3298	-1.3295	-1.3292	-1.329	-1.3287	-1.3284	-1.3282	-1.3279	-1.3276	-1.3273	-1.327	-1.3268	-1.3265	-1.3262	-1.3259	-1.3257	-1.3253	-1.3251	-1.3248	-1.3245	-1.3242	-1.3239	-1.3236	-1.3233	-1.3231	-1.3228	-1.3224	-1.3221	-1.3218	-1.3215	-1.3212	-1.3209	-1.3206	-1.3203	-1.32	-1.3196	-1.3193	-1.319	-1.3187
-0.109	-0.10244	-0.095831	-0.0892	-0.08254	-0.075925	-0.069286	-0.062587	-0.055918	-0.049293	-0.042602	-0.035917	-0.029197	-0.022469	-0.015849	-0.0090587	-0.0022931	0.0043346	0.011148	0.017962	0.024654	0.031369	0.038229	0.0449	0.051744	0.058519	0.065266	0.072093	0.078935	0.085735	0.092542	0.099333	0.10618	0.11302	0.11978	0.12668	0.13355	0.1404	0.14732	0.15412	0.16097	0.1678	0.17467	0.18165	0.18845	0.19536	0.20226	0.2091	0.21598	0.2229
1.9692	1.9667	1.9641	1.9617	1.9592	1.9567	1.9537	1.9517	1.9489	1.9463	1.9438	1.9414	1.9388	1.9364	1.9336	1.9314	1.9289	1.9263	1.9237	1.9215	1.9187	1.9159	1.9136	1.9113	1.9089	1.9062	1.9038	1.9015	1.8994	1.8968	1.8942	1.8916	1.8893	1.887	1.8848	1.8821	1.8798	1.8774	1.8752	1.8726	1.8703	1.8683	1.8658	1.8634	1.8611	1.8589	1.8567	1.8541	1.8519	1.8497
2.6331	2.6292	2.6253	2.621	2.6174	2.613	2.6094	2.6055	2.6008	2.5968	2.5925	2.5881	2.5843	2.5802	2.5764	2.5718	2.5672	2.563	2.5585	2.5545	2.5496	2.5443	2.5395	2.5352	2.5307	2.5254	2.5212	2.5168	2.5117	2.5064	2.5021	2.4974	2.4927	2.4879	2.4826	2.4775	2.4727	2.4677	2.4628	2.4565	2.4518	2.4463	2.441	2.4354	2.4308	2.4256	2.42	2.4147	2.4093	2.4036
1.546	1.5424	1.5391	1.5357	1.532	1.5285	1.5249	1.5214	1.5179	1.5142	1.5106	1.507	1.5034	1.5	1.4958	1.4925	1.4888	1.4851	1.4813	1.4776	1.4737	1.4696	1.4664	1.4627	1.4588	1.4552	1.4513	1.4471	1.4436	1.4396	1.4359	1.4319	1.4279	1.4239	1.4202	1.4161	1.4123	1.4084	1.4045	1.4003	1.3965	1.3925	1.3887	1.3845	1.3807	1.3768	1.3726	1.3685	1.3645	1.3607
0.56542	0.55473	0.54394	0.53407	0.52349	0.51275	0.50174	0.49056	0.47982	0.4699	0.45796	0.44924	0.43779	0.427	0.41523	0.40443	0.39375	0.38389	0.37222	0.36023	0.35136	0.34062	0.3277	0.31779	0.30771	0.29675	0.28498	0.27441	0.26351	0.25306	0.24211	0.23137	0.21944	0.20882	0.19858	0.18714	0.17565	0.16611	0.15435	0.14438	0.13267	0.12276	0.1123	0.10125	0.090247	0.079247	0.068851	0.05687	0.046576	0.036395
-0.85348	-0.85416	-0.8549	-0.85487	-0.85533	-0.85575	-0.85633	-0.85675	-0.85704	-0.85692	-0.85731	-0.85697	-0.85816	-0.85832	-0.85808	-0.85834	-0.85781	-0.85883	-0.85852	-0.85856	-0.85899	-0.85868	-0.85856	-0.85863	-0.85848	-0.8582	-0.85853	-0.85835	-0.85858	-0.8577	-0.8584	-0.85752	-0.8574	-0.85706	-0.85631	-0.85654	-0.85613	-0.85554	-0.85571	-0.8554	-0.8549	-0.85424	-0.85387	-0.85362	-0.85268	-0.85234	-0.85209	-0.85179	-0.85097	-0.85059
-2.7053	-2.7039	-2.7031	-2.701	-2.6994	-2.6984	-2.6963	-2.6947	-2.6928	-2.691	-2.6895	-2.6876	-2.6851	-2.6833	-2.6811	-2.6792	-2.6769	-2.675	-2.673	-2.6703	-2.6679	-2.6656	-2.6633	-2.6604	-2.6579	-2.6554	-2.6526	-2.6496	-2.6468	-2.6438	-2.6408	-2.6381	-2.635	-2.6317	-2.6283	-2.6251	-2.6217	-2.6183	-2.6149	-2.6116	-2.6078	-2.604	-2.6002	-2.5967	-2.5927	-2.5887	-2.5844	-2.5812	-2.5764	-2.5721
0.8697	0.87327	0.87369	0.87603	0.87753	0.87953	0.88061	0.8828	0.88487	0.88545	0.88672	0.88833	0.88972	0.89103	0.89203	0.89322	0.89438	0.89569	0.89673	0.89827	0.89892	0.89973	0.90104	0.90166	0.9022	0.90248	0.90325	0.90433	0.90553	0.90641	0.90742	0.90788	0.909	0.90931	0.91001	0.9109	0.91075	0.91175	0.91245	0.91299	0.91331	0.91366	0.9139	0.91471	0.91483	0.91541	0.91542	0.91612	0.91616	0.91613
0.11487	0.12107	0.12726	0.13379	0.13977	0.14631	0.15222	0.15876	0.16601	0.1723	0.17932	0.18557	0.19185	0.1986	0.20493	0.21147	0.21831	0.22445	0.23169	0.23839	0.2452	0.25164	0.25842	0.26552	0.27241	0.27916	0.28568	0.29265	0.29903	0.30632	0.31361	0.31997	0.32744	0.3343	0.34133	0.3483	0.35519	0.36203	0.36924	0.37602	0.38319	0.39024	0.39703	0.4037	0.41079	0.41805	0.42503	0.43243	0.43901	0.44614
1.5137	1.5153	1.518	1.5196	1.5216	1.5236	1.5257	1.5278	1.5301	1.5318	1.5338	1.5355	1.5377	1.5394	1.5416	1.5438	1.5452	1.547	1.5491	1.5511	1.5532	1.555	1.5568	1.5584	1.5603	1.562	1.5638	1.5657	1.5676	1.569	1.5707	1.5724	1.574	1.5756	1.5775	1.5789	1.5806	1.5821	1.5841	1.5855	1.5868	1.5882	1.5901	1.5913	1.5926	1.594	1.5957	1.5972	1.5981	1.5996
-1.0273	-1.0299	-1.0322	-1.0344	-1.0367	-1.0391	-1.0414	-1.0438	-1.0462	-1.0485	-1.051	-1.0532	-1.0556	-1.0577	-1.0601	-1.0626	-1.0649	-1.067	-1.0695	-1.072	-1.0741	-1.0767	-1.079	-1.081	-1.0835	-1.0858	-1.0882	-1.0904	-1.0928	-1.095	-1.0974	-1.0997	-1.1018	-1.1043	-1.1064	-1.1089	-1.111	-1.1134	-1.1155	-1.1178	-1.1201	-1.1225	-1.1246	-1.127	-1.1293	-1.1312	-1.1338	-1.136	-1.138	-1.1404
0.69735	0.7006	0.70399	0.70765	0.71108	0.7146	0.71813	0.72138	0.72497	0.72829	0.73189	0.73476	0.73815	0.74144	0.74572	0.74924	0.75215	0.75513	0.75886	0.76284	0.76605	0.76924	0.77215	0.77547	0.77869	0.78228	0.7857	0.78786	0.792	0.79488	0.79872	0.80162	0.80439	0.80737	0.81069	0.81357	0.81685	0.81921	0.82188	0.82475	0.82804	0.83084	0.83382	0.83652	0.83899	0.84124	0.84391	0.84765	0.84973	0.85178
0.49294	0.49086	0.48915	0.48667	0.48457	0.48251	0.48035	0.47826	0.47545	0.47343	0.47115	0.46858	0.46621	0.46365	0.46084	0.45888	0.45619	0.45357	0.45128	0.44845	0.4458	0.44347	0.4405	0.43762	0.43544	0.43271	0.42958	0.427	0.42423	0.42167	0.41889	0.41574	0.41293	0.40983	0.40737	0.4041	0.40143	0.39843	0.39548	0.39215	0.38907	0.38598	0.38283	0.37994	0.37688	0.3739	0.37088	0.36776	0.36449	0.36124
0.50902	0.5074	0.50524	0.50373	0.50123	0.49972	0.49743	0.49558	0.49419	0.49224	0.49034	0.48849	0.48692	0.48492	0.48353	0.48132	0.47975	0.47806	0.47626	0.47487	0.47358	0.47207	0.47071	0.46898	0.4678	0.46651	0.46518	0.46387	0.46235	0.46114	0.45937	0.4587	0.4577	0.45631	0.45495	0.45348	0.45209	0.45094	0.4498	0.44872	0.4479	0.447	0.44605	0.44476	0.44381	0.44299	0.44252	0.44172	0.44059	0.43977
0.11229	0.11167	0.11154	0.11117	0.11081	0.1107	0.11079	0.11034	0.10926	0.10918	0.10881	0.10847	0.10872	0.10862	0.10763	0.10774	0.10675	0.10647	0.10651	0.10591	0.10554	0.1049	0.1044	0.104	0.10404	0.10331	0.10288	0.10269	0.10217	0.10146	0.10109	0.10041	0.10004	0.099397	0.099225	0.098236	0.097527	0.097183	0.096646	0.09585	0.095635	0.094647	0.093486	0.093056	0.091895	0.091551	0.090863	0.089746	0.089079	0.088413
1.9061	1.9063	1.9061	1.9061	1.9064	1.9062	1.9062	1.9058	1.9059	1.9059	1.9059	1.9054	1.9049	1.9053	1.905	1.9052	1.9053	1.9049	1.9047	1.904	1.9044	1.9042	1.9039	1.9033	1.9029	1.9028	1.9024	1.9023	1.9021	1.9016	1.9015	1.9004	1.8999	1.8997	1.8994	1.8988	1.8986	1.8979	1.8973	1.8964	1.8961	1.8957	1.8949	1.894	1.8938	1.8927	1.8917	1.891	1.8905	1.8893
-0.24935	-0.25036	-0.25127	-0.25234	-0.25373	-0.25466	-0.25579	-0.25697	-0.25844	-0.25973	-0.26099	-0.26236	-0.26404	-0.26568	-0.2673	-0.26893	-0.27032	-0.27255	-0.27353	-0.27565	-0.27706	-0.27892	-0.28073	-0.2826	-0.28528	-0.28698	-0.2891	-0.291	-0.29342	-0.29524	-0.2978	-0.3001	-0.30224	-0.30414	-0.30727	-0.30917	-0.31214	-0.31445	-0.31659	-0.31996	-0.32199	-0.32511	-0.32749	-0.33027	-0.33297	-0.3362	-0.33883	-0.34157	-0.34479	-0.3477
-0.46024	-0.4448	-0.43	-0.41425	-0.3994	-0.38432	-0.36924	-0.35411	-0.33856	-0.32384	-0.30904	-0.29389	-0.27878	-0.26362	-0.24878	-0.23417	-0.21933	-0.20436	-0.18968	-0.1747	-0.15995	-0.14515	-0.13073	-0.11572	-0.10126	-0.086511	-0.072396	-0.057921	-0.043153	-0.028661	-0.014667	-0.00022608	0.01399	0.0285	0.042716	0.056967	0.070634	0.084902	0.099153	0.11315	0.12724	0.14099	0.15494	0.16843	0.18232	0.19607	0.20958	0.22338	0.23679	0.25056
1.8704	1.867	1.8636	1.8601	1.8566	1.8533	1.85	1.8465	1.8432	1.8399	1.8365	1.8333	1.8298	1.8266	1.8234	1.8201	1.817	1.8136	1.8106	1.8074	1.8042	1.8012	1.7981	1.795	1.7919	1.7886	1.7857	1.7825	1.7796	1.7767	1.7737	1.7707	1.7676	1.7648	1.7619	1.7589	1.756	1.7533	1.7503	1.7476	1.7445	1.7418	1.739	1.7362	1.7336	1.7308	1.7281	1.7254	1.7227	1.7201
1.738	1.7369	1.736	1.7348	1.7337	1.7328	1.7317	1.7305	1.7298	1.7288	1.7276	1.7265	1.7256	1.7246	1.7237	1.7227	1.7215	1.7208	1.7193	1.7185	1.7174	1.7164	1.7156	1.7146	1.7135	1.7125	1.7113	1.7103	1.7093	1.7082	1.7073	1.706	1.7051	1.704	1.7029	1.7018	1.7008	1.6998	1.6986	1.6975	1.6963	1.6953	1.6943	1.6931	1.692	1.6911	1.6897	1.6886	1.6876	1.6863
1.6318	1.6267	1.6215	1.6163	1.6107	1.6055	1.6007	1.5954	1.5899	1.5849	1.5791	1.5739	1.5681	1.5628	1.5569	1.5514	1.5455	1.5396	1.5345	1.5283	1.5229	1.5174	1.5107	1.5044	1.4996	1.4932	1.4881	1.4807	1.4741	1.4681	1.4624	1.4568	1.4499	1.4432	1.4367	1.4302	1.4233	1.4177	1.4106	1.4033	1.3974	1.3912	1.385	1.3775	1.3709	1.364	1.3583	1.3514	1.3447	1.3372
1.9105	1.9024	1.8953	1.8871	1.8791	1.872	1.8633	1.8553	1.847	1.8387	1.8313	1.8227	1.8142	1.806	1.7969	1.7891	1.7804	1.7714	1.7636	1.754	1.7458	1.7365	1.7272	1.7192	1.7104	1.7004	1.6911	1.6816	1.6725	1.6626	1.6538	1.644	1.6346	1.625	1.6159	1.606	1.5963	1.5864	1.576	1.5663	1.5566	1.5465	1.5362	1.5262	1.5159	1.5064	1.4958	1.4859	1.475	1.4647
0.70539	0.7081	0.71131	0.71292	0.71591	0.71849	0.72121	0.72372	0.72524	0.7278	0.73023	0.73268	0.73479	0.73702	0.73943	0.74281	0.7446	0.74633	0.7483	0.75102	0.75354	0.75572	0.75776	0.75933	0.76186	0.76396	0.76556	0.76798	0.77049	0.7714	0.77386	0.77617	0.77829	0.77948	0.78185	0.78441	0.78593	0.78735	0.78977	0.79142	0.79346	0.7942	0.7958	0.79838	0.79991	0.80105	0.80321	0.80476	0.80575	0.80751
2.0785	2.0761	2.0737	2.0711	2.0686	2.0662	2.0636	2.0611	2.0586	2.056	2.0535	2.0511	2.0484	2.0459	2.0434	2.0409	2.0383	2.0358	2.0333	2.0306	2.0282	2.0257	2.023	2.0205	2.018	2.0155	2.0128	2.0103	2.0077	2.0051	2.0025	2.0001	1.9975	1.995	1.9924	1.9899	1.9872	1.9846	1.982	1.9795	1.977	1.9743	1.9717	1.969	1.9665	1.964	1.9614	1.9588	1.9562	1.9536
1.8951	1.8942	1.8938	1.8933	1.8925	1.892	1.8913	1.8909	1.8904	1.8898	1.8893	1.889	1.8888	1.8887	1.8883	1.888	1.8876	1.8881	1.8876	1.8876	1.8875	1.8873	1.8874	1.8872	1.8874	1.8869	1.8871	1.8873	1.8875	1.888	1.888	1.8881	1.8881	1.8882	1.8885	1.8888	1.8891	1.8894	1.8896	1.89	1.8906	1.8911	1.8914	1.8921	1.8921	1.8926	1.8935	1.8938	1.8947	1.8947
2.1853	2.1837	2.1825	2.1807	2.1793	2.178	2.1764	2.1751	2.1734	2.1723	2.1704	2.1691	2.1673	2.1656	2.1642	2.1626	2.1605	2.1592	2.1575	2.1558	2.1541	2.1522	2.1506	2.1487	2.1463	2.1449	2.1434	2.1415	2.1394	2.1373	2.1352	2.1332	2.1313	2.1292	2.1275	2.125	2.1233	2.1211	2.1186	2.1167	2.1149	2.1122	2.1101	2.1075	2.105	2.1029	2.1007	2.0979	2.0957	2.0936
1.2992	1.2973	1.2957	1.294	1.2925	1.2911	1.2896	1.2876	1.286	1.2842	1.2828	1.2816	1.2798	1.2785	1.2771	1.2758	1.2743	1.2726	1.2713	1.27	1.2686	1.2665	1.2649	1.2638	1.2627	1.2614	1.2598	1.2583	1.257	1.2557	1.2543	1.253	1.2514	1.2499	1.2487	1.2477	1.2456	1.2447	1.2432	1.2419	1.2403	1.2387	1.2376	1.2362	1.2351	1.2339	1.2321	1.2309	1.2297	1.2284
-0.68814	-0.69355	-0.69754	-0.70295	-0.70784	-0.71308	-0.71924	-0.72256	-0.729	-0.73421	-0.73926	-0.74371	-0.74936	-0.75242	-0.75701	-0.76225	-0.76755	-0.77334	-0.77967	-0.78306	-0.78813	-0.79525	-0.79981	-0.80572	-0.81099	-0.81543	-0.81982	-0.82671	-0.83106	-0.83582	-0.84272	-0.84757	-0.85125	-0.85789	-0.86274	-0.86721	-0.87189	-0.87735	-0.88272	-0.89006	-0.89581	-0.89829	-0.90456	-0.91044	-0.9156	-0.92102	-0.92661	-0.93196	-0.9369	-0.9408
0.64212	0.63597	0.62972	0.62408	0.619	0.61244	0.60651	0.60079	0.59454	0.58875	0.58233	0.5765	0.56936	0.56308	0.55691	0.55062	0.54357	0.53746	0.53134	0.5241	0.51656	0.51056	0.504	0.49742	0.48889	0.48304	0.47641	0.46846	0.46091	0.45445	0.4484	0.44007	0.4331	0.42555	0.41789	0.41076	0.40267	0.39542	0.38759	0.38045	0.37191	0.36465	0.35706	0.34918	0.34089	0.33223	0.32563	0.31699	0.30909	0.30153
-0.26761	-0.26297	-0.25828	-0.25375	-0.24858	-0.2429	-0.23845	-0.23328	-0.22792	-0.22322	-0.21791	-0.2131	-0.20816	-0.20355	-0.19871	-0.19357	-0.1889	-0.18416	-0.17905	-0.1735	-0.16898	-0.16285	-0.15775	-0.1537	-0.14824	-0.14357	-0.13825	-0.13407	-0.12809	-0.12266	-0.11802	-0.11272	-0.10824	-0.10284	-0.097773	-0.092826	-0.087293	-0.081827	-0.076809	-0.071338	-0.065761	-0.061055	-0.056299	-0.051598	-0.045835	-0.040682	-0.035358	-0.029467	-0.025071	-0.019822
2.0046	1.9992	1.9946	1.9899	1.9847	1.9801	1.9752	1.97	1.9652	1.9604	1.9558	1.9509	1.9461	1.9407	1.9361	1.9312	1.9261	1.9214	1.9166	1.9113	1.9067	1.9022	1.8971	1.8924	1.8876	1.8827	1.8776	1.8725	1.8681	1.8633	1.8583	1.8538	1.8489	1.844	1.8392	1.8346	1.8296	1.8252	1.82	1.8154	1.8107	1.8059	1.8008	1.7961	1.7916	1.7868	1.7821	1.7773	1.7727	1.7684
0.062985	0.056869	0.049365	0.042789	0.035908	0.029327	0.02253	0.016812	0.0092238	0.0023951	-0.0049833	-0.011517	-0.018343	-0.025767	-0.031767	-0.038131	-0.04457	-0.05197	-0.059001	-0.066628	-0.073678	-0.080695	-0.087236	-0.094454	-0.10134	-0.10826	-0.1154	-0.12244	-0.12898	-0.13598	-0.14258	-0.14985	-0.15667	-0.16368	-0.17	-0.17702	-0.18421	-0.19162	-0.19929	-0.20619	-0.21274	-0.21974	-0.22622	-0.23378	-0.24036	-0.24767	-0.25482	-0.26122	-0.26794	-0.27455
1.494	1.4938	1.4937	1.4935	1.4931	1.4929	1.4927	1.4927	1.4924	1.4921	1.4919	1.4917	1.4914	1.4913	1.491	1.4908	1.4906	1.4905	1.4901	1.49	1.4899	1.4896	1.4895	1.4892	1.489	1.4888	1.4885	1.4884	1.4883	1.488	1.4878	1.4877	1.4875	1.4873	1.4872	1.487	1.4867	1.4865	1.4864	1.4862	1.486	1.4859	1.4856	1.4854	1.4854	1.485	1.4848	1.4847	1.4845	1.4843
1.5223	1.5218	1.5213	1.5207	1.5202	1.5197	1.5192	1.5186	1.518	1.5174	1.5167	1.5161	1.5153	1.5146	1.514	1.5131	1.5125	1.5116	1.5108	1.51	1.5091	1.5084	1.5074	1.5065	1.5056	1.5047	1.5037	1.5028	1.5017	1.5007	1.4997	1.4987	1.4976	1.4966	1.4954	1.4944	1.4932	1.4921	1.4909	1.4898	1.4886	1.4874	1.4862	1.4849	1.4837	1.4824	1.4812	1.4799	1.4786	1.4773
0.60027	0.60289	0.60722	0.61033	0.61399	0.6175	0.61962	0.62455	0.62583	0.63023	0.63262	0.63661	0.6399	0.64235	0.64581	0.64815	0.65265	0.65532	0.65816	0.6607	0.66369	0.6668	0.6692	0.67304	0.67467	0.6778	0.67994	0.68212	0.68491	0.6887	0.68982	0.69193	0.69398	0.69788	0.69873	0.70165	0.70445	0.70537	0.70759	0.71019	0.71277	0.71408	0.71517	0.71674	0.71834	0.72055	0.72268	0.72328	0.72491	0.72651
1.1576	1.169	1.1798	1.1868	1.1976	1.2067	1.2163	1.2274	1.2378	1.2439	1.2545	1.2643	1.2738	1.2838	1.2919	1.3008	1.3108	1.3217	1.3299	1.3395	1.3497	1.3591	1.3684	1.3761	1.3868	1.3946	1.4031	1.4156	1.4228	1.433	1.4412	1.4506	1.4589	1.4676	1.4761	1.4851	1.4942	1.502	1.5127	1.5201	1.528	1.5371	1.5457	1.5537	1.5618	1.5715	1.5802	1.5867	1.5944	1.6038
-0.30096	-0.30097	-0.30084	-0.30163	-0.30234	-0.30221	-0.30244	-0.3021	-0.3019	-0.30268	-0.30284	-0.30327	-0.30321	-0.30371	-0.3033	-0.3045	-0.30549	-0.30641	-0.30615	-0.30707	-0.30729	-0.30786	-0.30829	-0.30921	-0.3095	-0.31	-0.31057	-0.31177	-0.31192	-0.3127	-0.31362	-0.31419	-0.31532	-0.31603	-0.31674	-0.31815	-0.31865	-0.31943	-0.32042	-0.32134	-0.32275	-0.32332	-0.32487	-0.32635	-0.3274	-0.32832	-0.32994	-0.33065	-0.33142	-0.33353
0.65376	0.65773	0.66082	0.66423	0.66747	0.67143	0.67478	0.67777	0.68076	0.68498	0.68842	0.69089	0.69433	0.69838	0.70022	0.70322	0.70639	0.70992	0.71398	0.71626	0.7198	0.72191	0.72482	0.72694	0.73003	0.73383	0.73657	0.73887	0.7401	0.74362	0.74602	0.74946	0.75203	0.75407	0.75796	0.75904	0.76186	0.76399	0.76621	0.768	0.771	0.77278	0.77518	0.77722	0.77971	0.78159	0.78416	0.78719	0.78844	0.78995
2.3033	2.2944	2.2878	2.279	2.2709	2.2624	2.2545	2.2482	2.2401	2.23	2.2206	2.2145	2.2077	2.2003	2.191	2.1824	2.1748	2.1669	2.1613	2.1551	2.1464	2.139	2.1321	2.124	2.1164	2.1107	2.1027	2.0964	2.0899	2.0827	2.0775	2.0706	2.0639	2.0574	2.052	2.0444	2.0363	2.0314	2.026	2.0197	2.0137	2.0083	2.0025	1.9956	1.993	1.9875	1.981	1.9752	1.9697	1.9657
2.3123	2.3133	2.3143	2.3157	2.3172	2.3185	2.3201	2.3213	2.323	2.324	2.3251	2.3267	2.3278	2.3295	2.3304	2.331	2.3327	2.3335	2.3347	2.3356	2.3367	2.3377	2.3394	2.3405	2.3413	2.3423	2.3436	2.3447	2.3458	2.3467	2.3472	2.3482	2.3494	2.3502	2.3516	2.3525	2.3524	2.3537	2.3539	2.3549	2.3558	2.3563	2.3572	2.3573	2.3574	2.3579	2.3591	2.3597	2.3598	2.3605
-2.0616	-2.0495	-2.039	-2.0269	-2.0167	-2.0061	-1.9963	-1.9864	-1.9764	-1.9655	-1.9541	-1.9441	-1.9334	-1.9229	-1.9132	-1.9017	-1.891	-1.8803	-1.8714	-1.8607	-1.8493	-1.8404	-1.8306	-1.8204	-1.8098	-1.8004	-1.791	-1.7796	-1.7693	-1.7599	-1.7499	-1.7407	-1.7309	-1.7196	-1.7094	-1.6999	-1.6899	-1.6807	-1.6712	-1.6612	-1.6508	-1.6403	-1.6313	-1.6222	-1.6128	-1.603	-1.5931	-1.5822	-1.5735	-1.5628
-2.4128	-2.4097	-2.4067	-2.4037	-2.4007	-2.3976	-2.3949	-2.3915	-2.3887	-2.3859	-2.3825	-2.3799	-2.3768	-2.3738	-2.3709	-2.3685	-2.3648	-2.3622	-2.3591	-2.3563	-2.3535	-2.3501	-2.3468	-2.344	-2.3408	-2.3377	-2.3348	-2.3316	-2.3281	-2.3252	-2.3219	-2.3191	-2.3155	-2.3127	-2.3094	-2.3063	-2.3026	-2.2993	-2.2967	-2.2924	-2.2899	-2.2862	-2.2831	-2.2799	-2.2759	-2.2728	-2.2699	-2.2666	-2.2633	-2.2594
1.7584	1.7569	1.7553	1.7538	1.7524	1.7506	1.749	1.7474	1.7457	1.744	1.7425	1.7409	1.7392	1.7376	1.7361	1.7344	1.7326	1.7309	1.7292	1.7274	1.7257	1.7238	1.7222	1.7204	1.7188	1.7171	1.7154	1.7136	1.7119	1.7101	1.7083	1.7065	1.7048	1.7028	1.7011	1.6993	1.6975	1.6956	1.694	1.6921	1.69	1.6882	1.6864	1.6847	1.6827	1.6808	1.6788	1.6771	1.6751	1.6732
2.406	2.4005	2.395	2.3888	2.3834	2.3785	2.3725	2.3668	2.361	2.3548	2.3499	2.3437	2.3379	2.3321	2.3264	2.3206	2.3152	2.3094	2.3033	2.2972	2.2917	2.2857	2.28	2.2741	2.2682	2.2622	2.2561	2.2498	2.243	2.2375	2.232	2.2253	2.2194	2.2133	2.2071	2.2003	2.1947	2.1884	2.1819	2.1756	2.1693	2.1634	2.1564	2.1504	2.1436	2.138	2.1313	2.1246	2.1185	2.1122
-1.2286	-1.2283	-1.228	-1.2274	-1.2273	-1.2268	-1.2264	-1.2258	-1.2253	-1.225	-1.2247	-1.2244	-1.2236	-1.2232	-1.2229	-1.2223	-1.2215	-1.221	-1.2203	-1.2194	-1.219	-1.2185	-1.2176	-1.2167	-1.2162	-1.2157	-1.2147	-1.2138	-1.2133	-1.2125	-1.2118	-1.211	-1.2099	-1.2091	-1.2083	-1.2073	-1.2062	-1.2054	-1.2044	-1.2034	-1.2026	-1.2017	-1.2007	-1.1996	-1.1987	-1.1978	-1.1968	-1.1958	-1.1945	-1.1935
-0.77976	-0.78613	-0.79213	-0.79766	-0.80338	-0.80993	-0.81619	-0.821	-0.82736	-0.8339	-0.84088	-0.84705	-0.85358	-0.86021	-0.86591	-0.87236	-0.8788	-0.88533	-0.89324	-0.89904	-0.9053	-0.91157	-0.91863	-0.92499	-0.9314	-0.93849	-0.9452	-0.9519	-0.95759	-0.96504	-0.97193	-0.97835	-0.98497	-0.99149	-0.99792	-1.0043	-1.0114	-1.0185	-1.0254	-1.0324	-1.0382	-1.0454	-1.0515	-1.0586	-1.0647	-1.0727	-1.0795	-1.086	-1.0928	-1.0991
2.5359	2.5314	2.5275	2.5233	2.519	2.5149	2.5103	2.5065	2.5022	2.4979	2.4943	2.4898	2.4856	2.4815	2.4772	2.4728	2.4682	2.464	2.4598	2.4559	2.4517	2.4471	2.4426	2.4385	2.4341	2.4299	2.4256	2.4211	2.4172	2.4123	2.4082	2.4036	2.3995	2.3949	2.3907	2.3861	2.3815	2.377	2.3723	2.3681	2.3643	2.3589	2.3546	2.3499	2.3456	2.3409	2.3361	2.332	2.327	2.3227
1.0213	1.0181	1.0149	1.012	1.0089	1.0061	1.0028	0.99948	0.99633	0.99287	0.98952	0.98653	0.98342	0.9805	0.97723	0.97389	0.97069	0.96723	0.96412	0.96077	0.95742	0.95443	0.95077	0.94785	0.94462	0.94107	0.93792	0.9343	0.93107	0.92784	0.92468	0.92098	0.91731	0.91401	0.91066	0.90723	0.9042	0.90093	0.89679	0.89379	0.89033	0.88702	0.88316	0.87945	0.87587	0.87264	0.86893	0.86487	0.86153	0.85814
2.9798	2.9677	2.9539	2.9432	2.9297	2.9184	2.9075	2.8953	2.8854	2.8731	2.8594	2.8502	2.8369	2.8257	2.8151	2.8027	2.7932	2.7818	2.7714	2.7593	2.7508	2.7375	2.7277	2.7179	2.7074	2.6949	2.6878	2.675	2.6658	2.6563	2.6455	2.6351	2.6259	2.6151	2.6073	2.5967	2.5868	2.5773	2.5679	2.5571	2.5482	2.5392	2.5303	2.5211	2.5107	2.5007	2.4934	2.4831	2.4738	2.4654
0.10761	0.10737	0.10682	0.10647	0.10574	0.10538	0.10474	0.10419	0.10318	0.10287	0.10176	0.10121	0.10042	0.099218	0.098812	0.097936	0.097436	0.096457	0.095106	0.094323	0.093105	0.09241	0.091285	0.089694	0.089618	0.088217	0.08653	0.085594	0.083912	0.082976	0.081621	0.080303	0.078902	0.077823	0.076276	0.074722	0.073173	0.071722	0.070259	0.06823	0.066922	0.065133	0.06382	0.062173	0.059572	0.057784	0.056377	0.054539	0.052992	0.050685
-1.5719	-1.5705	-1.5685	-1.5659	-1.5642	-1.5611	-1.5592	-1.5581	-1.5557	-1.5533	-1.5516	-1.5492	-1.5475	-1.5451	-1.5427	-1.5402	-1.5383	-1.5364	-1.5347	-1.5328	-1.5311	-1.5288	-1.527	-1.525	-1.5227	-1.5203	-1.5181	-1.5152	-1.5145	-1.5124	-1.5111	-1.5087	-1.5065	-1.5046	-1.5022	-1.5009	-1.4992	-1.497	-1.4953	-1.4929	-1.4907	-1.4888	-1.4869	-1.4846	-1.4828	-1.4812	-1.4793	-1.4778	-1.4754	-1.4735
-0.71302	-0.71293	-0.71267	-0.71232	-0.71177	-0.71177	-0.71142	-0.71101	-0.71087	-0.71049	-0.71029	-0.71026	-0.70971	-0.70953	-0.70918	-0.7093	-0.7088	-0.70843	-0.70802	-0.70796	-0.70796	-0.70756	-0.70744	-0.70741	-0.70697	-0.70706	-0.70663	-0.70645	-0.70613	-0.70619	-0.70599	-0.70573	-0.70576	-0.70547	-0.70556	-0.70544	-0.70501	-0.70486	-0.70475	-0.70451	-0.70451	-0.70458	-0.70458	-0.70464	-0.70441	-0.70417	-0.704	-0.70391	-0.70392	-0.70368
2.9303	2.9187	2.9061	2.8933	2.8809	2.8682	2.856	2.8437	2.8315	2.8188	2.8071	2.7952	2.7826	2.7708	2.7584	2.7456	2.7338	2.7223	2.7094	2.6984	2.6861	2.6745	2.6629	2.6509	2.6384	2.6273	2.6156	2.6029	2.592	2.5798	2.568	2.5563	2.5452	2.5334	2.5217	2.5108	2.4999	2.4894	2.4772	2.466	2.4543	2.4439	2.4322	2.4215	2.411	2.3997	2.3889	2.3782	2.368	2.3567
-0.93604	-0.93658	-0.93715	-0.93768	-0.93825	-0.9388	-0.93936	-0.93992	-0.94048	-0.94103	-0.9416	-0.94215	-0.94271	-0.94328	-0.94385	-0.94439	-0.94496	-0.94552	-0.94608	-0.94663	-0.9472	-0.94778	-0.9483	-0.94887	-0.94945	-0.95002	-0.95056	-0.95112	-0.95169	-0.95226	-0.95281	-0.95339	-0.95394	-0.9545	-0.95506	-0.95562	-0.95618	-0.95673	-0.95729	-0.95786	-0.95842	-0.95898	-0.95954	-0.96007	-0.96064	-0.9612	-0.96177	-0.96231	-0.96288	-0.96343
2.8619	2.8549	2.8485	2.8423	2.8364	2.8296	2.8234	2.8165	2.8099	2.8033	2.7973	2.7912	2.7842	2.7776	2.7713	2.7644	2.7572	2.7509	2.7449	2.7383	2.7315	2.7251	2.7188	2.7119	2.7055	2.6981	2.691	2.6854	2.6786	2.6723	2.6655	2.6584	2.6518	2.6446	2.6384	2.6313	2.6241	2.6174	2.6106	2.6042	2.5978	2.5907	2.5837	2.577	2.57	2.5628	2.5564	2.5496	2.5427	2.5355
-1.1076	-1.1013	-1.0944	-1.088	-1.0809	-1.0741	-1.0674	-1.0608	-1.0538	-1.0472	-1.0403	-1.0334	-1.0269	-1.0195	-1.0124	-1.0053	-0.99816	-0.99083	-0.98346	-0.97646	-0.96956	-0.96201	-0.95489	-0.94752	-0.9403	-0.93275	-0.9256	-0.91826	-0.91056	-0.90298	-0.89521	-0.88766	-0.88047	-0.87299	-0.86518	-0.85731	-0.8499	-0.84227	-0.83443	-0.82666	-0.81878	-0.81083	-0.8036	-0.79558	-0.78806	-0.78048	-0.77249	-0.76443	-0.75651	-0.74835
1.6994	1.6984	1.6973	1.6961	1.6953	1.6941	1.6932	1.6922	1.6912	1.6902	1.6892	1.6884	1.6873	1.6863	1.6854	1.6843	1.6835	1.6825	1.6816	1.6805	1.6797	1.6787	1.6779	1.677	1.6759	1.6752	1.6743	1.6734	1.6727	1.6718	1.6708	1.6701	1.6691	1.6682	1.6676	1.6666	1.6658	1.6649	1.6641	1.6632	1.6623	1.6615	1.6607	1.6598	1.6591	1.6582	1.6576	1.6568	1.6562	1.6553
-0.51695	-0.51763	-0.51833	-0.51883	-0.51942	-0.52007	-0.5207	-0.52112	-0.52164	-0.52206	-0.5225	-0.52305	-0.52339	-0.52376	-0.52428	-0.5247	-0.52519	-0.52569	-0.52598	-0.52639	-0.52671	-0.5269	-0.52713	-0.52768	-0.52797	-0.52829	-0.52871	-0.52894	-0.52908	-0.52937	-0.52943	-0.53	-0.53006	-0.5304	-0.53067	-0.53075	-0.53107	-0.53123	-0.53131	-0.53139	-0.5315	-0.53169	-0.53182	-0.53178	-0.53184	-0.53195	-0.53198	-0.53196	-0.53179	-0.53162
-0.19892	-0.19938	-0.1996	-0.19903	-0.19949	-0.19845	-0.1981	-0.19821	-0.19637	-0.19591	-0.19557	-0.19476	-0.19373	-0.192	-0.19211	-0.19039	-0.18959	-0.1889	-0.18706	-0.1858	-0.18373	-0.18362	-0.18201	-0.18075	-0.17857	-0.17742	-0.17535	-0.17329	-0.17122	-0.16834	-0.16697	-0.16664	-0.16377	-0.16079	-0.15884	-0.15643	-0.15437	-0.15346	-0.15002	-0.14704	-0.14486	-0.14176	-0.13901	-0.13626	-0.13306	-0.131	-0.12757	-0.12424	-0.12045	-0.1184
-0.56232	-0.56212	-0.5618	-0.5616	-0.5599	-0.55992	-0.55846	-0.55745	-0.55702	-0.55716	-0.55546	-0.55503	-0.55402	-0.55244	-0.55351	-0.55169	-0.55033	-0.54944	-0.54935	-0.54858	-0.54676	-0.54726	-0.54624	-0.54466	-0.54331	-0.5431	-0.54233	-0.54074	-0.53974	-0.53838	-0.5383	-0.53625	-0.53605	-0.53469	-0.53415	-0.53291	-0.53132	-0.5302	-0.52953	-0.52807	-0.5281	-0.52663	-0.52574	-0.52415	-0.52199	-0.52133	-0.52032	-0.51954	-0.51749	-0.51764
2.163	2.1617	2.1596	2.1576	2.156	2.1543	2.1527	2.1507	2.1492	2.1471	2.1453	2.1438	2.1419	2.1398	2.138	2.1361	2.1347	2.1323	2.1302	2.1285	2.1261	2.1245	2.1228	2.1208	2.1184	2.1173	2.1146	2.1121	2.11	2.108	2.1062	2.1036	2.1015	2.0999	2.0973	2.0953	2.0924	2.0903	2.088	2.0855	2.0833	2.0807	2.0781	2.0763	2.0739	2.0713	2.069	2.0658	2.0636	2.0612
-0.26905	-0.26925	-0.26974	-0.26935	-0.26936	-0.26953	-0.26914	-0.26911	-0.26948	-0.26933	-0.26962	-0.26951	-0.26932	-0.26969	-0.2697	-0.26947	-0.26936	-0.26965	-0.26898	-0.26928	-0.26872	-0.26886	-0.26903	-0.26888	-0.26889	-0.26874	-0.26811	-0.2684	-0.26818	-0.26799	-0.2674	-0.26737	-0.26722	-0.26739	-0.26704	-0.26662	-0.26639	-0.26644	-0.26625	-0.26602	-0.26535	-0.26553	-0.26513	-0.26471	-0.2644	-0.26425	-0.26402	-0.26347	-0.263	-0.2633
-2.7756	-2.7698	-2.764	-2.7581	-2.7522	-2.7464	-2.7405	-2.7346	-2.7284	-2.7226	-2.7163	-2.7101	-2.7041	-2.698	-2.6919	-2.6858	-2.6798	-2.6732	-2.6668	-2.6609	-2.6545	-2.6481	-2.6419	-2.6358	-2.6295	-2.623	-2.6167	-2.6102	-2.6038	-2.5974	-2.591	-2.5844	-2.5783	-2.5713	-2.5647	-2.5584	-2.5518	-2.5453	-2.5385	-2.5321	-2.5251	-2.5187	-2.5119	-2.5051	-2.4984	-2.4917	-2.4851	-2.4782	-2.4715	-2.4648
-1.7731	-1.771	-1.769	-1.767	-1.7645	-1.7625	-1.7602	-1.7578	-1.7553	-1.753	-1.7507	-1.748	-1.7456	-1.7431	-1.7411	-1.7388	-1.7365	-1.734	-1.7319	-1.7294	-1.7277	-1.7244	-1.7223	-1.7195	-1.7177	-1.7146	-1.7118	-1.71	-1.7071	-1.7045	-1.7025	-1.7005	-1.698	-1.695	-1.6928	-1.6895	-1.6869	-1.6844	-1.6818	-1.6795	-1.6775	-1.6745	-1.6717	-1.6689	-1.6665	-1.6636	-1.6613	-1.6584	-1.6559	-1.6532
1.7973	1.7917	1.7868	1.7818	1.7769	1.7718	1.7675	1.7622	1.7575	1.753	1.7482	1.7427	1.7375	1.7329	1.728	1.7232	1.7185	1.714	1.7087	1.7042	1.6993	1.6946	1.6902	1.6856	1.6807	1.6763	1.6718	1.6673	1.6622	1.6577	1.6531	1.6489	1.6446	1.6401	1.6361	1.6316	1.6274	1.6229	1.6189	1.6142	1.6099	1.6057	1.6015	1.5973	1.5937	1.5893	1.5857	1.5817	1.578	1.5733
1.863	1.8605	1.8591	1.858	1.8567	1.8548	1.8522	1.851	1.8504	1.8479	1.8455	1.8439	1.8418	1.8409	1.8388	1.8366	1.8342	1.8328	1.8315	1.8289	1.8273	1.8261	1.8239	1.8219	1.819	1.8175	1.8156	1.8144	1.8115	1.8094	1.807	1.8037	1.8021	1.8005	1.7988	1.7964	1.7949	1.793	1.7896	1.7877	1.7861	1.7838	1.7802	1.7787	1.7761	1.7734	1.7712	1.7687	1.7671	1.7642
-0.51283	-0.50778	-0.50282	-0.4981	-0.49383	-0.4892	-0.48456	-0.48005	-0.47553	-0.47065	-0.4665	-0.46236	-0.45715	-0.45308	-0.44849	-0.44393	-0.43995	-0.43543	-0.43124	-0.42722	-0.42307	-0.41859	-0.41424	-0.41046	-0.40639	-0.40237	-0.39859	-0.39448	-0.39025	-0.38643	-0.38256	-0.37907	-0.37521	-0.37142	-0.3674	-0.3637	-0.36012	-0.35695	-0.35329	-0.34967	-0.34646	-0.34333	-0.33951	-0.33617	-0.33308	-0.32926	-0.32654	-0.32324	-0.32024	-0.31719
-0.67936	-0.67803	-0.67649	-0.67499	-0.67344	-0.67181	-0.67057	-0.66885	-0.66726	-0.66607	-0.66457	-0.66316	-0.66144	-0.65967	-0.65835	-0.65649	-0.65495	-0.65331	-0.65186	-0.65049	-0.64899	-0.64736	-0.64528	-0.64391	-0.64241	-0.64055	-0.63954	-0.63751	-0.63583	-0.63415	-0.63229	-0.63115	-0.62943	-0.62775	-0.62589	-0.62483	-0.62276	-0.62134	-0.6198	-0.6179	-0.6164	-0.61458	-0.61299	-0.61123	-0.60972	-0.60822	-0.60641	-0.60482	-0.60363	-0.60164
2.1352	2.1323	2.1294	2.1265	2.1237	2.1208	2.1179	2.1149	2.1121	2.1092	2.1063	2.1034	2.1004	2.0976	2.0945	2.0916	2.0887	2.0859	2.0829	2.08	2.0771	2.0742	2.0712	2.0683	2.0655	2.0625	2.0595	2.0566	2.0537	2.0509	2.0478	2.0448	2.0418	2.039	2.0361	2.0331	2.0302	2.0273	2.0244	2.0214	2.0185	2.0155	2.0126	2.0098	2.0068	2.0039	2.0007	1.998	1.9951	1.9922
-0.7849	-0.7883	-0.79222	-0.797	-0.80086	-0.80498	-0.80897	-0.81284	-0.81702	-0.82068	-0.82487	-0.82886	-0.83345	-0.83764	-0.84137	-0.84503	-0.84961	-0.85294	-0.85727	-0.86145	-0.86538	-0.86937	-0.87362	-0.87695	-0.8818	-0.88533	-0.889	-0.89351	-0.89658	-0.90129	-0.90503	-0.90836	-0.91334	-0.91654	-0.92039	-0.92406	-0.92772	-0.93092	-0.93544	-0.9389	-0.94329	-0.94643	-0.94989	-0.95355	-0.95761	-0.96075	-0.96447	-0.96827	-0.97226	-0.9758
1.5334	1.5294	1.5266	1.5235	1.5191	1.5152	1.5121	1.5098	1.5055	1.5022	1.4997	1.4963	1.4929	1.4894	1.4866	1.4835	1.4808	1.4765	1.4742	1.4704	1.4667	1.4651	1.4616	1.4575	1.4551	1.4518	1.4487	1.4454	1.4413	1.4379	1.4352	1.4319	1.4286	1.4258	1.4229	1.4188	1.4163	1.4139	1.4103	1.4077	1.4049	1.4019	1.3988	1.3958	1.3924	1.391	1.3877	1.3836	1.382	1.3778
-1.6506	-1.6499	-1.6492	-1.6486	-1.6479	-1.6472	-1.6464	-1.6458	-1.6451	-1.6444	-1.6437	-1.6429	-1.6422	-1.6415	-1.6408	-1.64	-1.6392	-1.6385	-1.6378	-1.6371	-1.6363	-1.6356	-1.6348	-1.634	-1.6333	-1.6326	-1.6318	-1.6311	-1.6303	-1.6295	-1.6287	-1.628	-1.6272	-1.6265	-1.6257	-1.6249	-1.6241	-1.6233	-1.6226	-1.6218	-1.621	-1.6202	-1.6194	-1.6186	-1.6178	-1.6171	-1.6163	-1.6155	-1.6147	-1.6139
0.60888	0.60888	0.60894	0.60878	0.60933	0.6095	0.60911	0.60889	0.60928	0.60956	0.60962	0.60895	0.60918	0.60929	0.60935	0.60957	0.60952	0.60974	0.60907	0.60924	0.60941	0.60907	0.60897	0.60846	0.60863	0.60886	0.60813	0.60824	0.60819	0.60813	0.60852	0.60802	0.60802	0.60836	0.60791	0.60786	0.60758	0.60758	0.60741	0.60713	0.60646	0.60663	0.60697	0.60708	0.60686	0.60657	0.60652	0.6063	0.60602	0.60613
3.0545	3.0531	3.0506	3.0487	3.0475	3.0451	3.0429	3.0409	3.0393	3.0369	3.0357	3.0316	3.0302	3.0267	3.025	3.0212	3.0191	3.0162	3.0127	3.0097	3.0071	3.0038	3.0006	2.997	2.9943	2.9898	2.9858	2.9821	2.9779	2.9751	2.97	2.9659	2.9628	2.9578	2.954	2.9492	2.9443	2.9409	2.9351	2.9303	2.9263	2.922	2.9162	2.9114	2.9057	2.9004	2.8956	2.8901	2.8852	2.8787
1.7545	1.7401	1.7268	1.7128	1.6997	1.6855	1.6741	1.6593	1.6472	1.6341	1.6185	1.607	1.5937	1.5801	1.5674	1.5551	1.5416	1.5274	1.5147	1.5026	1.4887	1.4747	1.4616	1.4481	1.4366	1.4231	1.412	1.3989	1.3856	1.3749	1.3601	1.3485	1.3364	1.3249	1.3116	1.2997	1.2872	1.2761	1.2651	1.2515	1.2388	1.2255	1.2153	1.2051	1.1926	1.1821	1.1702	1.159	1.1469	1.1362
-0.76856	-0.76872	-0.76885	-0.769	-0.76915	-0.76932	-0.76956	-0.7696	-0.76985	-0.7699	-0.77001	-0.77016	-0.77027	-0.77046	-0.77065	-0.77087	-0.77097	-0.77113	-0.77123	-0.77129	-0.77148	-0.77157	-0.7717	-0.77179	-0.77194	-0.77196	-0.77215	-0.77223	-0.77232	-0.77239	-0.77251	-0.77259	-0.77266	-0.7728	-0.77295	-0.77298	-0.77307	-0.7731	-0.77323	-0.77329	-0.77327	-0.77337	-0.77343	-0.77351	-0.77358	-0.77363	-0.77372	-0.77377	-0.77374	-0.77377
0.29449	0.29017	0.28797	0.28367	0.2796	0.27653	0.2721	0.26792	0.26386	0.26016	0.25524	0.25254	0.24848	0.24367	0.2386	0.23491	0.23159	0.22667	0.22285	0.21903	0.21399	0.20955	0.205	0.20082	0.19663	0.19182	0.18763	0.18321	0.1789	0.17546	0.17103	0.16635	0.16179	0.15686	0.15268	0.14924	0.14357	0.13852	0.13434	0.12904	0.12474	0.11932	0.11401	0.10958	0.10404	0.1001	0.094059	0.089505	0.084946	0.080636
-0.2581	-0.25107	-0.24374	-0.23671	-0.22928	-0.22217	-0.21496	-0.20763	-0.2004	-0.19309	-0.18586	-0.17833	-0.17127	-0.16369	-0.15663	-0.14905	-0.14184	-0.13448	-0.12738	-0.12017	-0.11256	-0.1052	-0.097716	-0.090534	-0.0831	-0.075842	-0.068484	-0.06105	-0.053793	-0.046207	-0.038798	-0.03149	-0.024309	-0.016925	-0.0094152	-0.0021577	0.0055794	0.012988	0.019994	0.027302	0.035039	0.042221	0.049579	0.056963	0.064221	0.071529	0.078838	0.086398	0.093681	0.10114
1.1556	1.154	1.1525	1.1511	1.1498	1.1486	1.1453	1.1446	1.1447	1.1433	1.1409	1.14	1.1379	1.1367	1.136	1.1354	1.1342	1.1322	1.1313	1.1307	1.1294	1.1291	1.1278	1.1272	1.1263	1.1259	1.125	1.1244	1.1231	1.1219	1.1214	1.1211	1.1201	1.1197	1.1189	1.118	1.1178	1.1174	1.1168	1.116	1.1153	1.1155	1.1138	1.1141	1.1127	1.1129	1.1123	1.1112	1.1117	1.1113
-0.7504	-0.75647	-0.76294	-0.77085	-0.77672	-0.78178	-0.78825	-0.79392	-0.80039	-0.80645	-0.81111	-0.81959	-0.82223	-0.82707	-0.83434	-0.83981	-0.84507	-0.85031	-0.85437	-0.86086	-0.86669	-0.86973	-0.87438	-0.88126	-0.88551	-0.89035	-0.89418	-0.89719	-0.90124	-0.90468	-0.90994	-0.91338	-0.91639	-0.92003	-0.92226	-0.92872	-0.93095	-0.93356	-0.93578	-0.93761	-0.94083	-0.94386	-0.94628	-0.9475	-0.95133	-0.95254	-0.95576	-0.95637	-0.95919	-0.95841
-0.37575	-0.37668	-0.37774	-0.37804	-0.37827	-0.37989	-0.38081	-0.38137	-0.38236	-0.3831	-0.38434	-0.38596	-0.38682	-0.38762	-0.38892	-0.38998	-0.39141	-0.39271	-0.39376	-0.39556	-0.397	-0.39811	-0.39947	-0.40059	-0.40208	-0.40407	-0.40575	-0.40749	-0.40892	-0.41035	-0.41183	-0.41408	-0.41545	-0.4173	-0.41899	-0.42066	-0.42209	-0.42433	-0.42664	-0.42838	-0.43062	-0.43217	-0.43379	-0.43597	-0.43777	-0.44019	-0.44231	-0.44399	-0.44649	-0.44879
-0.92201	-0.91767	-0.91385	-0.91026	-0.90606	-0.90172	-0.89782	-0.89356	-0.88975	-0.88576	-0.88218	-0.87783	-0.87401	-0.86952	-0.8654	-0.8618	-0.85693	-0.85297	-0.84922	-0.8448	-0.8406	-0.8376	-0.83266	-0.82884	-0.82471	-0.81969	-0.8164	-0.81235	-0.8086	-0.80418	-0.80013	-0.79585	-0.79181	-0.78753	-0.78364	-0.77958	-0.77553	-0.77089	-0.76743	-0.76324	-0.75896	-0.75514	-0.75101	-0.74703	-0.74253	-0.73833	-0.73443	-0.72993	-0.72662	-0.72302
1.8106	1.8106	1.8117	1.8114	1.8126	1.8115	1.8121	1.8124	1.8125	1.8132	1.8136	1.8141	1.814	1.8144	1.8137	1.8149	1.8139	1.8147	1.8152	1.8157	1.8166	1.8164	1.8174	1.8176	1.8182	1.8195	1.8202	1.8199	1.8209	1.8213	1.8216	1.822	1.8224	1.8231	1.8243	1.8251	1.8251	1.8261	1.8272	1.828	1.8291	1.8288	1.8298	1.8298	1.8311	1.8313	1.8325	1.8337	1.8349	1.8353
0.47737	0.4699	0.46178	0.45512	0.44662	0.43996	0.43146	0.4252	0.4173	0.40983	0.40316	0.3961	0.38924	0.38279	0.37571	0.36967	0.36302	0.35615	0.3503	0.34283	0.33762	0.33034	0.32512	0.31804	0.31201	0.30638	0.30076	0.29532	0.29031	0.28407	0.27885	0.27404	0.26843	0.26177	0.25656	0.25093	0.24491	0.24092	0.23819	0.23072	0.22634	0.22052	0.21634	0.21133	0.20777	0.20277	0.19779	0.19424	0.18861	0.18546
0.1332	0.14142	0.14949	0.15607	0.16503	0.17265	0.18206	0.19103	0.19895	0.20628	0.21553	0.2239	0.2339	0.24242	0.25138	0.26004	0.2699	0.27826	0.28812	0.29737	0.30514	0.315	0.32499	0.33544	0.34455	0.35514	0.3656	0.37514	0.38665	0.39709	0.40619	0.41635	0.42754	0.43769	0.44785	0.45933	0.47067	0.48008	0.49068	0.50246	0.51305	0.52396	0.53559	0.54708	0.55723	0.56916	0.58081	0.59289	0.60245	0.61438
0.94521	0.95298	0.95983	0.96801	0.97497	0.98293	0.98968	0.99745	1.0035	1.0106	1.0164	1.0233	1.0304	1.0352	1.0421	1.0483	1.0543	1.0613	1.0665	1.0724	1.0795	1.0843	1.0906	1.0952	1.1009	1.1063	1.1106	1.1172	1.1216	1.1259	1.1311	1.1356	1.1396	1.145	1.1494	1.1532	1.1573	1.162	1.1653	1.1687	1.1734	1.1768	1.1799	1.1839	1.1864	1.1902	1.1939	1.1967	1.1993	1.2029
-2.0516	-2.0479	-2.0442	-2.041	-2.0377	-2.0339	-2.0298	-2.0263	-2.0217	-2.0184	-2.0144	-2.0107	-2.0065	-2.0027	-1.9986	-1.9947	-1.9907	-1.9873	-1.9823	-1.9776	-1.9741	-1.9699	-1.9648	-1.9605	-1.9556	-1.9519	-1.9467	-1.9424	-1.9373	-1.9328	-1.9283	-1.9243	-1.9185	-1.9137	-1.9088	-1.9041	-1.8993	-1.8938	-1.8893	-1.8843	-1.879	-1.8748	-1.869	-1.8643	-1.8592	-1.8534	-1.8487	-1.8434	-1.8383	-1.8325
-2.9579	-2.9523	-2.9464	-2.9411	-2.9353	-2.9296	-2.9237	-2.9181	-2.9124	-2.9063	-2.9005	-2.8948	-2.8889	-2.8833	-2.8772	-2.8713	-2.8653	-2.8597	-2.8534	-2.8479	-2.8415	-2.8357	-2.8297	-2.8237	-2.8175	-2.8116	-2.8056	-2.7993	-2.7929	-2.7871	-2.781	-2.7749	-2.7685	-2.7624	-2.7562	-2.7497	-2.7436	-2.7376	-2.7308	-2.7248	-2.7181	-2.7117	-2.7053	-2.6991	-2.6926	-2.6857	-2.6797	-2.6733	-2.6668	-2.66
-1.4806	-1.4831	-1.4859	-1.4888	-1.4921	-1.4949	-1.4983	-1.5013	-1.5045	-1.5077	-1.5109	-1.5139	-1.5173	-1.5204	-1.5236	-1.5268	-1.5296	-1.5336	-1.5365	-1.5397	-1.5431	-1.5461	-1.5489	-1.5527	-1.5551	-1.5587	-1.5616	-1.5652	-1.5685	-1.5722	-1.5751	-1.5785	-1.5817	-1.5846	-1.5887	-1.592	-1.5956	-1.5988	-1.6024	-1.6057	-1.609	-1.6126	-1.6155	-1.6188	-1.6223	-1.6257	-1.6288	-1.6319	-1.6362	-1.6387
-2.0608	-2.0565	-2.0537	-2.0499	-2.0465	-2.0426	-2.0394	-2.0357	-2.0319	-2.0293	-2.0249	-2.0212	-2.0181	-2.0138	-2.0102	-2.0067	-2.0031	-1.9992	-1.9952	-1.9913	-1.9874	-1.9839	-1.9807	-1.9767	-1.973	-1.9689	-1.9653	-1.9613	-1.9574	-1.9534	-1.9498	-1.9459	-1.942	-1.938	-1.9345	-1.9301	-1.9261	-1.9223	-1.9187	-1.9145	-1.9105	-1.9062	-1.9026	-1.8989	-1.8941	-1.8908	-1.8866	-1.8827	-1.8782	-1.8746
-0.86473	-0.86472	-0.86516	-0.86489	-0.86479	-0.86469	-0.86578	-0.8655	-0.86559	-0.86521	-0.86502	-0.8651	-0.86519	-0.86508	-0.86581	-0.86497	-0.86524	-0.86486	-0.86577	-0.86521	-0.86565	-0.86528	-0.86517	-0.86617	-0.86634	-0.86606	-0.86614	-0.86641	-0.8663	-0.86693	-0.86655	-0.86645	-0.86735	-0.86725	-0.86723	-0.8675	-0.86711	-0.86811	-0.86718	-0.8678	-0.86797	-0.86897	-0.86859	-0.86858	-0.86866	-0.86947	-0.86955	-0.86989	-0.87034	-0.87015
0.51532	0.51215	0.50888	0.50324	0.50095	0.49689	0.49274	0.48895	0.48507	0.48057	0.47669	0.47272	0.46813	0.4646	0.4609	0.45693	0.45173	0.44882	0.44458	0.43947	0.43523	0.431	0.4265	0.42218	0.41777	0.41318	0.40921	0.40339	0.39925	0.39501	0.39043	0.38602	0.38125	0.3764	0.37226	0.36758	0.36273	0.35771	0.35294	0.34827	0.34315	0.33918	0.33416	0.32834	0.32445	0.31996	0.31475	0.31052	0.30567	0.30108
-0.56984	-0.57258	-0.57494	-0.57721	-0.57901	-0.58147	-0.58403	-0.58583	-0.58801	-0.59037	-0.5933	-0.59519	-0.59727	-0.59945	-0.60116	-0.60278	-0.60477	-0.60657	-0.60781	-0.61046	-0.61263	-0.61387	-0.61577	-0.61748	-0.6189	-0.62156	-0.62289	-0.62413	-0.62641	-0.6284	-0.62955	-0.63163	-0.63344	-0.63478	-0.63649	-0.63848	-0.64047	-0.64218	-0.64399	-0.64495	-0.64685	-0.64763	-0.64933	-0.65179	-0.65322	-0.65475	-0.65552	-0.65733	-0.65923	-0.66047
1.4763	1.4709	1.465	1.4597	1.4544	1.4488	1.4435	1.4379	1.4328	1.4275	1.4218	1.4164	1.4117	1.4065	1.4014	1.3965	1.3906	1.3855	1.3809	1.3759	1.3714	1.3659	1.3615	1.3561	1.3519	1.3469	1.342	1.3376	1.3331	1.328	1.3235	1.319	1.3147	1.3099	1.3053	1.301	1.2967	1.2923	1.288	1.2841	1.2793	1.2745	1.271	1.2674	1.2624	1.2585	1.255	1.2504	1.2466	1.2434
2.6686	2.6617	2.6541	2.6467	2.6391	2.6325	2.6252	2.618	2.6103	2.6028	2.5956	2.5887	2.5809	2.5729	2.5656	2.5582	2.5508	2.543	2.5352	2.528	2.5206	2.5127	2.5058	2.4982	2.4907	2.483	2.4754	2.4682	2.4596	2.4519	2.4447	2.4377	2.43	2.4226	2.4147	2.4072	2.4001	2.3918	2.3845	2.3769	2.3695	2.3616	2.354	2.3465	2.3388	2.3315	2.3239	2.3158	2.3086	2.3012
0.54672	0.55332	0.56044	0.56789	0.57512	0.58256	0.58906	0.59524	0.60183	0.60906	0.61703	0.623	0.6296	0.63683	0.64364	0.65119	0.65853	0.66543	0.67151	0.678	0.6847	0.69087	0.6979	0.70417	0.71161	0.71831	0.72586	0.73246	0.73906	0.74628	0.7534	0.75969	0.76628	0.77266	0.77947	0.78616	0.79266	0.79935	0.80574	0.81233	0.81998	0.82689	0.83401	0.84061	0.8473	0.85473	0.8607	0.8676	0.87472	0.88142
1.6653	1.6648	1.6635	1.662	1.6615	1.6608	1.6598	1.6588	1.6576	1.657	1.6548	1.6543	1.6538	1.6518	1.6508	1.6491	1.6487	1.6474	1.6458	1.645	1.6427	1.6419	1.6404	1.639	1.6377	1.6355	1.634	1.6323	1.6306	1.6298	1.6281	1.6262	1.6243	1.6227	1.6205	1.6193	1.6179	1.6152	1.614	1.6119	1.6101	1.6074	1.6062	1.6045	1.6018	1.6001	1.5984	1.596	1.5946	1.5919
-1.2819	-1.2803	-1.2793	-1.2776	-1.2761	-1.2747	-1.2728	-1.2717	-1.2701	-1.2681	-1.2671	-1.2662	-1.2644	-1.2627	-1.2615	-1.2604	-1.2585	-1.2571	-1.2563	-1.2557	-1.2544	-1.2536	-1.2522	-1.2514	-1.2498	-1.2491	-1.2486	-1.248	-1.2466	-1.2456	-1.2452	-1.2445	-1.2435	-1.2432	-1.2426	-1.2426	-1.2416	-1.2409	-1.2408	-1.2401	-1.2404	-1.2395	-1.2396	-1.2394	-1.239	-1.2389	-1.2388	-1.2388	-1.2388	-1.2391
2.2855	2.2815	2.2772	2.2732	2.2689	2.2648	2.2606	2.2563	2.2524	2.2484	2.2439	2.2398	2.2356	2.2319	2.2272	2.2229	2.2188	2.2147	2.2107	2.2066	2.2022	2.1981	2.1941	2.1897	2.1857	2.1814	2.177	2.173	2.1689	2.1647	2.1606	2.1565	2.1525	2.1484	2.1439	2.1399	2.1357	2.1318	2.1273	2.1234	2.1191	2.1148	2.1103	2.106	2.1024	2.098	2.0939	2.0896	2.0855	2.0816
-1.3332	-1.3326	-1.3321	-1.3315	-1.3309	-1.3304	-1.3298	-1.3292	-1.3286	-1.328	-1.3274	-1.3268	-1.3262	-1.3256	-1.3251	-1.3245	-1.3239	-1.3233	-1.3227	-1.3221	-1.3215	-1.321	-1.3204	-1.3198	-1.3192	-1.3186	-1.3181	-1.3175	-1.3169	-1.3163	-1.3157	-1.3152	-1.3146	-1.3139	-1.3134	-1.3128	-1.3123	-1.3117	-1.3112	-1.3106	-1.31	-1.3094	-1.3088	-1.3083	-1.3078	-1.3072	-1.3066	-1.306	-1.3055	-1.3049
2.707	2.7042	2.7015	2.6985	2.696	2.6932	2.6897	2.6876	2.6844	2.682	2.6779	2.676	2.673	2.6698	2.6668	2.6647	2.6613	2.6581	2.6556	2.6523	2.6495	2.6469	2.6433	2.6404	2.6373	2.6348	2.6315	2.6287	2.6254	2.6214	2.6187	2.6168	2.6137	2.6096	2.6072	2.6039	2.6012	2.5973	2.594	2.5913	2.5885	2.5846	2.5828	2.58	2.5766	2.5735	2.5704	2.5669	2.5637	2.5606
2.0578	2.0555	2.053	2.0508	2.0484	2.046	2.0436	2.0413	2.0388	2.0365	2.0341	2.0316	2.0293	2.0268	2.0245	2.0219	2.0195	2.017	2.0145	2.012	2.0095	2.0071	2.0045	2.002	1.9995	1.9969	1.9943	1.9918	1.9893	1.9867	1.9841	1.9815	1.979	1.9763	1.9737	1.9712	1.9686	1.9659	1.9633	1.9607	1.958	1.9554	1.9526	1.95	1.9473	1.9446	1.9419	1.9394	1.9366	1.9339
1.2191	1.225	1.231	1.2368	1.2426	1.2482	1.254	1.2599	1.2656	1.2712	1.2769	1.2823	1.2881	1.2938	1.2993	1.3045	1.3099	1.3155	1.3209	1.3261	1.3317	1.3368	1.3424	1.3477	1.3529	1.3582	1.3634	1.3685	1.3734	1.3785	1.3837	1.3885	1.3936	1.3986	1.4037	1.4083	1.4135	1.4181	1.4229	1.4277	1.4327	1.4375	1.4422	1.4467	1.4513	1.4561	1.4603	1.4649	1.4696	1.474
2.102	2.0992	2.0969	2.0948	2.0932	2.0914	2.0888	2.0874	2.0853	2.0827	2.081	2.0801	2.0766	2.0756	2.0728	2.0707	2.0687	2.0668	2.0646	2.0637	2.0619	2.0596	2.0577	2.056	2.0543	2.0516	2.0503	2.0486	2.0471	2.0445	2.0426	2.0403	2.0382	2.0359	2.0349	2.0332	2.0313	2.0292	2.0278	2.0259	2.0248	2.0224	2.0216	2.0193	2.0183	2.0167	2.015	2.0133	2.0119	2.0088
[truncated: 5,000 more columns]
