# Supplementary material for: Delineation of an insula-BNST circuit engaged by struggling behavior that regulates avoidance in mice
Source: Nat Commun. 2021 Jun 11;12:3561. doi: 10.1038/s41467-021-23674-z (PMC8196075; doi:10.1038/s41467-021-23674-z)
Supplement: Supplementary file 16 — Source Data [file 41467_2021_23674_MOESM16_ESM.zip › Source_Data_Nat_Comm/Fig_S8a-f.csv]

subj_num	treatmentGroup	boutType	subj_date	Start	End	boutLength
11	CNO	Full body	191029	13.8	15.1	1.3
11	CNO	Full body	191029	21.2	23.2	2
11	CNO	Full body	191029	25.9	27.8	1.9
11	CNO	Full body	191029	42.7	43.9	1.2
11	CNO	Full body	191029	48.1	49.5	1.4
11	CNO	Full body	191029	66.9	70	3.09999999999999
11	CNO	Full body	191029	76.9	80.4	3.5
11	CNO	Full body	191029	92.1	93.9	1.80000000000001
11	CNO	Full body	191029	154.5	157.2	2.69999999999999
11	CNO	Full body	191029	181.6	184.8	3.20000000000002
11	CNO	Full body	191029	198.3	200	1.69999999999999
11	CNO	Full body	191029	240.5	246.6	6.09999999999999
11	CNO	Full body	191029	295.8	300.6	4.80000000000001
11	CNO	Full body	191029	312.9	314.7	1.80000000000001
11	CNO	Full body	191029	326.9	327.8	0.900000000000034
11	CNO	Full body	191029	343.3	348.3	5
11	CNO	Full body	191029	377.7	381.2	3.5
11	CNO	Full body	191029	401.6	407	5.39999999999998
11	CNO	Full body	191029	428.4	431.8	3.40000000000003
11	CNO	Full body	191029	465.4	469.3	3.90000000000003
11	CNO	Full body	191029	484.7	486.6	1.90000000000003
11	CNO	Full body	191029	516	518.7	2.70000000000005
11	CNO	Full body	191029	539.5	540.2	0.700000000000045
11	CNO	Full body	191029	553.7	554.2	0.5
11	CNO	Full body	191029	561.5	566.5	5
11	CNO	Full body	191029	599.4	599.7	0.300000000000068
11	CNO	Full body	191029	608.1	614.5	6.39999999999998
11	CNO	Full body	191029	658.8	659.2	0.400000000000091
11	CNO	Full body	191029	665.1	666.1	1
11	CNO	Full body	191029	674.2	676.9	2.69999999999993
11	CNO	Full body	191029	710.1	715.6	5.5
11	CNO	Full body	191029	726.1	727	0.899999999999977
11	CNO	Full body	191029	752.3	756.4	4.10000000000002
11	CNO	Full body	191029	779.5	784.1	4.60000000000002
11	CNO	Full body	191029	785.7	787.1	1.39999999999998
11	CNO	Full body	191029	805.3	806.8	1.5
11	CNO	Full body	191029	831	831.3	0.299999999999955
11	CNO	Full body	191029	835.6	835.9	0.299999999999955
11	CNO	Full body	191029	863.4	864.5	1.10000000000002
11	CNO	Full body	191029	877.6	878.9	1.29999999999995
11	CNO	Full body	191029	895.1	899	3.89999999999998
11	CNO	Full body	191029	910.3	910.8	0.5
11	CNO	Full body	191029	912.8	913.2	0.400000000000091
11	CNO	Full body	191029	922	922.1	0.100000000000023
11	CNO	Full body	191029	926.9	932.4	5.5
11	CNO	Full body	191029	936.3	937	0.700000000000045
11	CNO	Full body	191029	956.3	961.9	5.60000000000002
11	CNO	Full body	191029	985.5	987	1.5
11	CNO	Full body	191029	988.8	990	1.20000000000005
11	CNO	Full body	191029	1033.7	1038.3	4.59999999999991
11	CNO	Full body	191029	1048.6	1048.7	0.100000000000136
11	CNO	Full body	191029	1083.4	1087.2	3.79999999999995
11	CNO	Full body	191029	1091.2	1091.6	0.399999999999864
11	CNO	Full body	191029	1151.8	1158.9	7.10000000000014
11	CNO	Full body	191029	1171.2	1171.6	0.399999999999864
11	CNO	Full body	191029	1174.7	1175	0.299999999999955
11	CNO	Full body	191029	1185.3	1185.8	0.5
11	CNO	Full body	191029	1193	1194	1
11	CNO	Full body	191029	1195.2	1195.7	0.5
11	CNO	Full body	191029	1205.1	1210	4.90000000000009
11	CNO	Full body	191029	1231.2	1236.1	4.89999999999986
11	CNO	Full body	191029	1245	1246	1
11	CNO	Full body	191029	1257.9	1258.5	0.599999999999909
11	CNO	Full body	191029	1260.8	1261.7	0.900000000000091
11	CNO	Full body	191029	1265.9	1266.6	0.699999999999818
11	CNO	Full body	191029	1271.4	1275.5	4.09999999999991
11	CNO	Full body	191029	1299.6	1301.3	1.70000000000005
11	CNO	Full body	191029	1309.5	1314.7	5.20000000000005
11	CNO	Full body	191029	1319.8	1321.2	1.40000000000009
11	CNO	Full body	191029	1346.9	1348.7	1.79999999999995
11	CNO	Full body	191029	1359.6	1360.8	1.20000000000005
11	CNO	Full body	191029	1378	1378.5	0.5
11	CNO	Full body	191029	1381.3	1381.4	0.100000000000136
11	CNO	Full body	191029	1384.8	1385	0.200000000000045
11	CNO	Full body	191029	1424.8	1425.2	0.400000000000091
11	CNO	Full body	191029	1442.2	1443.1	0.899999999999864
11	CNO	Full body	191029	1453.4	1454.3	0.899999999999864
11	CNO	Full body	191029	1472.4	1472.9	0.5
11	CNO	Full body	191029	1480.3	1484.8	4.5
11	CNO	Full body	191029	1516.7	1517	0.299999999999955
11	CNO	Full body	191029	1578	1581.6	3.59999999999991
11	CNO	Full body	191029	1588.7	1593.6	4.89999999999986
11	CNO	Full body	191029	1606.7	1607.8	1.09999999999991
11	CNO	Full body	191029	1616.2	1616.3	0.0999999999999091
11	CNO	Full body	191029	1640.1	1641.2	1.10000000000014
11	CNO	Full body	191029	1648.3	1648.5	0.200000000000045
11	CNO	Full body	191029	1654.4	1654.9	0.5
11	CNO	Full body	191029	1657.6	1658.6	1
11	CNO	Full body	191029	1660	1660.2	0.200000000000045
11	CNO	Full body	191029	1662.2	1662.7	0.5
11	CNO	Full body	191029	1664.2	1664.4	0.200000000000045
11	CNO	Full body	191029	1665.6	1666.3	0.700000000000045
11	CNO	Full body	191029	1667.3	1668	0.700000000000045
11	CNO	Full body	191029	1670.7	1675.6	4.89999999999986
11	CNO	Full body	191029	1690.8	1695.6	4.79999999999995
11	CNO	Full body	191029	1706.4	1706.9	0.5
11	CNO	Full body	191029	1717.6	1717.9	0.300000000000182
11	CNO	Full body	191029	1725.3	1725.8	0.5
11	CNO	Full body	191029	1729.2	1729.8	0.599999999999909
11	CNO	Full body	191029	1735	1738.8	3.79999999999995
11	CNO	Full body	191029	1751.4	1758	6.59999999999991
11	CNO	Full body	191029	1780	1785.9	5.90000000000009
11	CNO	Full body	191029	1795.1	1796.3	1.20000000000005
2	Saline	Full body	191029	12.3	14.3	2
2	Saline	Full body	191029	23.2	24.4	1.2
2	Saline	Full body	191029	31.2	32.7	1.5
2	Saline	Full body	191029	38.4	39.4	1
2	Saline	Full body	191029	46.5	47.6	1.1
2	Saline	Full body	191029	54.3	54.9	0.600000000000001
2	Saline	Full body	191029	59.1	60.3	1.2
2	Saline	Full body	191029	65.9	66.4	0.5
2	Saline	Full body	191029	73.7	76.1	2.39999999999999
2	Saline	Full body	191029	91.9	93.2	1.3
2	Saline	Full body	191029	105.1	107.4	2.30000000000001
2	Saline	Full body	191029	123	125.1	2.09999999999999
2	Saline	Full body	191029	136.7	137.8	1.10000000000002
2	Saline	Full body	191029	149.7	151	1.30000000000001
2	Saline	Full body	191029	171.2	175.4	4.20000000000002
2	Saline	Full body	191029	194.3	196.1	1.79999999999998
2	Saline	Full body	191029	209.2	209.9	0.700000000000017
2	Saline	Full body	191029	226.3	229.3	3
2	Saline	Full body	191029	244	245.5	1.5
2	Saline	Full body	191029	253.2	255.4	2.20000000000002
2	Saline	Full body	191029	257.9	262.8	4.90000000000003
2	Saline	Full body	191029	271.5	274.2	2.69999999999999
2	Saline	Full body	191029	290.5	292.7	2.19999999999999
2	Saline	Full body	191029	315.4	320.6	5.20000000000005
2	Saline	Full body	191029	332	333.9	1.89999999999998
2	Saline	Full body	191029	337.3	339.5	2.19999999999999
2	Saline	Full body	191029	340.9	345.5	4.60000000000002
2	Saline	Full body	191029	378.8	381.6	2.80000000000001
2	Saline	Full body	191029	400.8	400.9	0.0999999999999659
2	Saline	Full body	191029	403.6	403.9	0.299999999999955
2	Saline	Full body	191029	406.6	407.1	0.5
2	Saline	Full body	191029	407.9	408.7	0.800000000000011
2	Saline	Full body	191029	409.6	409.8	0.199999999999989
2	Saline	Full body	191029	411	411.3	0.300000000000011
2	Saline	Full body	191029	416.1	416.4	0.299999999999955
2	Saline	Full body	191029	419	419.2	0.199999999999989
2	Saline	Full body	191029	423.7	424	0.300000000000011
2	Saline	Full body	191029	431.7	432.2	0.5
2	Saline	Full body	191029	438.3	438.8	0.5
2	Saline	Full body	191029	443.2	445.2	2
2	Saline	Full body	191029	450	450.3	0.300000000000011
2	Saline	Full body	191029	457.2	457.6	0.400000000000034
2	Saline	Full body	191029	470	471.1	1.10000000000002
2	Saline	Full body	191029	475	475.3	0.300000000000011
2	Saline	Full body	191029	490.4	490.7	0.300000000000011
2	Saline	Full body	191029	500	500.3	0.300000000000011
2	Saline	Full body	191029	534.3	534.5	0.200000000000045
2	Saline	Full body	191029	538.8	539.1	0.300000000000068
2	Saline	Full body	191029	565.4	565.7	0.300000000000068
2	Saline	Full body	191029	578.4	582.7	4.30000000000007
2	Saline	Full body	191029	593.2	596.1	2.89999999999998
2	Saline	Full body	191029	604.7	608	3.29999999999995
2	Saline	Full body	191029	615.7	618	2.29999999999995
2	Saline	Full body	191029	628.1	631.2	3.10000000000002
2	Saline	Full body	191029	645.8	650.4	4.60000000000002
2	Saline	Full body	191029	665.5	667.9	2.39999999999998
2	Saline	Full body	191029	680.6	684.3	3.69999999999993
2	Saline	Full body	191029	714.3	717.8	3.5
2	Saline	Full body	191029	738.7	739	0.299999999999955
2	Saline	Full body	191029	739.8	740.4	0.600000000000023
2	Saline	Full body	191029	751	752.4	1.39999999999998
2	Saline	Full body	191029	759	759.4	0.399999999999977
2	Saline	Full body	191029	765.2	769.2	4
2	Saline	Full body	191029	789.4	790.8	1.39999999999998
2	Saline	Full body	191029	822.9	829.2	6.30000000000007
2	Saline	Full body	191029	843.5	847.3	3.79999999999995
2	Saline	Full body	191029	866.4	866.9	0.5
2	Saline	Full body	191029	871.6	871.9	0.299999999999955
2	Saline	Full body	191029	876.1	876.4	0.299999999999955
2	Saline	Full body	191029	879.9	880.2	0.300000000000068
2	Saline	Full body	191029	882	882.5	0.5
2	Saline	Full body	191029	884.4	884.6	0.200000000000045
2	Saline	Full body	191029	887.9	888.2	0.300000000000068
2	Saline	Full body	191029	890.7	890.9	0.199999999999932
2	Saline	Full body	191029	896.3	896.8	0.5
2	Saline	Full body	191029	901.4	901.7	0.300000000000068
2	Saline	Full body	191029	907	907.2	0.200000000000045
2	Saline	Full body	191029	909.3	909.6	0.300000000000068
2	Saline	Full body	191029	914.9	915.1	0.200000000000045
2	Saline	Full body	191029	924.2	924.7	0.5
2	Saline	Full body	191029	1019.2	1023.8	4.59999999999991
2	Saline	Full body	191029	1035.9	1039.3	3.39999999999986
2	Saline	Full body	191029	1059.2	1063	3.79999999999995
2	Saline	Full body	191029	1077.7	1080.9	3.20000000000005
2	Saline	Full body	191029	1096.1	1098.4	2.30000000000018
2	Saline	Full body	191029	1117.5	1121.5	4
2	Saline	Full body	191029	1134	1144.9	10.9000000000001
2	Saline	Full body	191029	1151.8	1152.3	0.5
2	Saline	Full body	191029	1154.7	1155.2	0.5
2	Saline	Full body	191029	1159.9	1166.3	6.39999999999986
2	Saline	Full body	191029	1167.8	1171.5	3.70000000000005
2	Saline	Full body	191029	1177.1	1177.5	0.400000000000091
2	Saline	Full body	191029	1179.8	1181.4	1.60000000000014
2	Saline	Full body	191029	1182.5	1182.9	0.400000000000091
2	Saline	Full body	191029	1184.4	1185.3	0.899999999999864
2	Saline	Full body	191029	1188	1190	2
2	Saline	Full body	191029	1269.1	1270.6	1.5
2	Saline	Full body	191029	1292.3	1296	3.70000000000005
2	Saline	Full body	191029	1308.9	1309.5	0.599999999999909
2	Saline	Full body	191029	1313.6	1315.3	1.70000000000005
2	Saline	Full body	191029	1319.7	1320.1	0.399999999999864
2	Saline	Full body	191029	1391.1	1397.4	6.30000000000018
2	Saline	Full body	191029	1411	1416	5
2	Saline	Full body	191029	1416.9	1417.3	0.399999999999864
2	Saline	Full body	191029	1419.3	1422	2.70000000000005
2	Saline	Full body	191029	1424.2	1425.9	1.70000000000005
2	Saline	Full body	191029	1487.2	1489.5	2.29999999999995
2	Saline	Full body	191029	1490.6	1491.2	0.600000000000136
2	Saline	Full body	191029	1493.6	1494.7	1.10000000000014
2	Saline	Full body	191029	1495.9	1498.4	2.5
2	Saline	Full body	191029	1527.6	1528.3	0.700000000000045
2	Saline	Full body	191029	1696	1696.5	0.5
5	Saline	Full body	191029	7.5	11.6	4.1
5	Saline	Full body	191029	19.3	24.8	5.5
5	Saline	Full body	191029	27.8	31.1	3.3
5	Saline	Full body	191029	62.7	65	2.3
5	Saline	Full body	191029	79.6	84.5	4.90000000000001
5	Saline	Full body	191029	97.2	100.9	3.7
5	Saline	Full body	191029	108.2	112.6	4.39999999999999
5	Saline	Full body	191029	138	141.1	3.09999999999999
5	Saline	Full body	191029	158.1	161	2.90000000000001
5	Saline	Full body	191029	193.3	219.8	26.5
5	Saline	Full body	191029	227.6	231.3	3.70000000000002
5	Saline	Full body	191029	239.2	239.7	0.5
5	Saline	Full body	191029	262.4	262.7	0.300000000000011
5	Saline	Full body	191029	291.2	293.3	2.10000000000002
5	Saline	Full body	191029	394.1	397.6	3.5
5	Saline	Full body	191029	448.3	451	2.69999999999999
5	Saline	Full body	191029	490.4	495.7	5.30000000000001
5	Saline	Full body	191029	512.2	519.4	7.19999999999993
5	Saline	Full body	191029	520.3	520.4	0.100000000000023
5	Saline	Full body	191029	521.8	522	0.200000000000045
5	Saline	Full body	191029	523.1	523.5	0.399999999999977
5	Saline	Full body	191029	526.5	527.2	0.700000000000045
5	Saline	Full body	191029	530.1	531.3	1.19999999999993
5	Saline	Full body	191029	533.4	535.1	1.70000000000005
5	Saline	Full body	191029	538.1	540.9	2.79999999999995
5	Saline	Full body	191029	547.6	550.4	2.79999999999995
5	Saline	Full body	191029	553.2	556.2	3
5	Saline	Full body	191029	559	560.2	1.20000000000005
5	Saline	Full body	191029	568.1	569.5	1.39999999999998
5	Saline	Full body	191029	574.7	577.9	3.19999999999993
5	Saline	Full body	191029	578.8	582.5	3.70000000000005
5	Saline	Full body	191029	587.5	588	0.5
5	Saline	Full body	191029	621.5	622.2	0.700000000000045
5	Saline	Full body	191029	640.3	641	0.700000000000045
5	Saline	Full body	191029	649.4	651	1.60000000000002
5	Saline	Full body	191029	661.6	662.8	1.19999999999993
5	Saline	Full body	191029	673.8	675.3	1.5
5	Saline	Full body	191029	698.5	699.4	0.899999999999977
5	Saline	Full body	191029	709.5	710.9	1.39999999999998
5	Saline	Full body	191029	727.9	728.4	0.5
5	Saline	Full body	191029	738.3	739.3	1
5	Saline	Full body	191029	779.2	780	0.799999999999955
5	Saline	Full body	191029	784.2	792.9	8.69999999999993
5	Saline	Full body	191029	801.3	802.9	1.60000000000002
5	Saline	Full body	191029	814.3	817.2	2.90000000000009
5	Saline	Full body	191029	856.9	861.8	4.89999999999998
5	Saline	Full body	191029	865	866.3	1.29999999999995
5	Saline	Full body	191029	868.4	869.1	0.700000000000045
5	Saline	Full body	191029	871.9	872.4	0.5
5	Saline	Full body	191029	889.5	892.8	3.29999999999995
5	Saline	Full body	191029	897	898.8	1.79999999999995
5	Saline	Full body	191029	901	902.4	1.39999999999998
5	Saline	Full body	191029	903.9	905.7	1.80000000000007
5	Saline	Full body	191029	907.6	908.4	0.799999999999955
5	Saline	Full body	191029	911.9	914.5	2.60000000000002
5	Saline	Full body	191029	915.6	917.4	1.79999999999995
5	Saline	Full body	191029	918.9	920.9	2
5	Saline	Full body	191029	922.1	923.4	1.29999999999995
5	Saline	Full body	191029	925.2	926.4	1.19999999999993
5	Saline	Full body	191029	930.4	932.2	1.80000000000007
5	Saline	Full body	191029	932.4	934.5	2.10000000000002
5	Saline	Full body	191029	940.2	940.6	0.399999999999977
5	Saline	Full body	191029	944.2	946.2	2
5	Saline	Full body	191029	949.6	951.1	1.5
5	Saline	Full body	191029	954.4	955.1	0.700000000000045
5	Saline	Full body	191029	961.5	966	4.5
5	Saline	Full body	191029	969.9	970.4	0.5
5	Saline	Full body	191029	971.5	973.2	1.70000000000005
5	Saline	Full body	191029	975	975.6	0.600000000000023
5	Saline	Full body	191029	978.9	979.2	0.300000000000068
5	Saline	Full body	191029	980.8	981.3	0.5
5	Saline	Full body	191029	982.8	985.4	2.60000000000002
5	Saline	Full body	191029	988.1	988.8	0.699999999999932
5	Saline	Full body	191029	990.6	991	0.399999999999977
5	Saline	Full body	191029	994.1	994.8	0.699999999999932
5	Saline	Full body	191029	996.6	997.4	0.799999999999955
5	Saline	Full body	191029	999.3	1000.5	1.20000000000005
5	Saline	Full body	191029	1002.3	1002.8	0.5
5	Saline	Full body	191029	1004.6	1005.6	1
5	Saline	Full body	191029	1008.3	1009.8	1.5
5	Saline	Full body	191029	1011.7	1012.8	1.09999999999991
5	Saline	Full body	191029	1015.1	1015.7	0.600000000000023
5	Saline	Full body	191029	1017	1019.2	2.20000000000005
5	Saline	Full body	191029	1021.2	1024.7	3.5
5	Saline	Full body	191029	1025.9	1027.2	1.29999999999995
5	Saline	Full body	191029	1029.6	1029.8	0.200000000000045
5	Saline	Full body	191029	1032.9	1033.6	0.699999999999818
5	Saline	Full body	191029	1035.6	1036.2	0.600000000000136
5	Saline	Full body	191029	1039.2	1040.1	0.899999999999864
5	Saline	Full body	191029	1042.7	1045	2.29999999999995
5	Saline	Full body	191029	1045.2	1047.8	2.59999999999991
5	Saline	Full body	191029	1048.7	1050	1.29999999999995
5	Saline	Full body	191029	1051.7	1053	1.29999999999995
5	Saline	Full body	191029	1054.6	1055.2	0.600000000000136
5	Saline	Full body	191029	1057.6	1059	1.40000000000009
5	Saline	Full body	191029	1060.5	1060.9	0.400000000000091
5	Saline	Full body	191029	1061.9	1062.2	0.299999999999955
5	Saline	Full body	191029	1066.6	1067.8	1.20000000000005
5	Saline	Full body	191029	1069.2	1070.4	1.20000000000005
5	Saline	Full body	191029	1071.4	1071.8	0.399999999999864
5	Saline	Full body	191029	1074	1074.8	0.799999999999955
5	Saline	Full body	191029	1077.6	1078.1	0.5
5	Saline	Full body	191029	1082.7	1085.5	2.79999999999995
5	Saline	Full body	191029	1087.4	1088	0.599999999999909
5	Saline	Full body	191029	1094.9	1095.6	0.699999999999818
5	Saline	Full body	191029	1096.7	1097.2	0.5
5	Saline	Full body	191029	1099.2	1099.9	0.700000000000045
5	Saline	Full body	191029	1104.6	1105.8	1.20000000000005
5	Saline	Full body	191029	1113.4	1114.8	1.39999999999986
5	Saline	Full body	191029	1117.8	1125.1	7.29999999999995
5	Saline	Full body	191029	1137.3	1141.1	3.79999999999995
5	Saline	Full body	191029	1142.4	1159.3	16.8999999999999
5	Saline	Full body	191029	1185.6	1192	6.40000000000009
5	Saline	Full body	191029	1195.3	1198.3	3
5	Saline	Full body	191029	1206.6	1212.5	5.90000000000009
5	Saline	Full body	191029	1218.6	1220.8	2.20000000000005
5	Saline	Full body	191029	1221.7	1223.9	2.20000000000005
5	Saline	Full body	191029	1228.9	1229.9	1
5	Saline	Full body	191029	1231.2	1232.4	1.20000000000005
5	Saline	Full body	191029	1234.8	1237.6	2.79999999999995
5	Saline	Full body	191029	1238.9	1239.9	1
5	Saline	Full body	191029	1244.4	1246	1.59999999999991
5	Saline	Full body	191029	1249.8	1251.6	1.79999999999995
5	Saline	Full body	191029	1260.2	1262.4	2.20000000000005
5	Saline	Full body	191029	1266	1268.6	2.59999999999991
5	Saline	Full body	191029	1269.8	1270.8	1
5	Saline	Full body	191029	1278.3	1279.7	1.40000000000009
5	Saline	Full body	191029	1283	1287.5	4.5
5	Saline	Full body	191029	1288.8	1290.5	1.70000000000005
5	Saline	Full body	191029	1293.4	1303.2	9.79999999999995
5	Saline	Full body	191029	1308	1308	0
5	Saline	Full body	191029	1318.6	1319.5	0.900000000000091
5	Saline	Full body	191029	1331	1331.7	0.700000000000045
5	Saline	Full body	191029	1347	1347.2	0.200000000000045
5	Saline	Full body	191029	1351.3	1352	0.700000000000045
5	Saline	Full body	191029	1363	1363.6	0.599999999999909
5	Saline	Full body	191029	1370	1370.6	0.599999999999909
5	Saline	Full body	191029	1374.9	1375.3	0.399999999999864
5	Saline	Full body	191029	1380.1	1380.8	0.700000000000045
5	Saline	Full body	191029	1388.5	1394.5	6
5	Saline	Full body	191029	1396.4	1396.8	0.399999999999864
5	Saline	Full body	191029	1398	1399	1
5	Saline	Full body	191029	1411.2	1412.4	1.20000000000005
5	Saline	Full body	191029	1415.4	1416	0.599999999999909
5	Saline	Full body	191029	1420.7	1421.3	0.599999999999909
5	Saline	Full body	191029	1433.3	1434	0.700000000000045
5	Saline	Full body	191029	1447.4	1448.3	0.899999999999864
5	Saline	Full body	191029	1461.8	1462.2	0.400000000000091
5	Saline	Full body	191029	1484.3	1485.8	1.5
5	Saline	Full body	191029	1492.7	1493.3	0.599999999999909
5	Saline	Full body	191029	1512.8	1513.4	0.600000000000136
5	Saline	Full body	191029	1534.9	1535.4	0.5
5	Saline	Full body	191029	1543.8	1544.4	0.600000000000136
5	Saline	Full body	191029	1565.1	1566	0.900000000000091
5	Saline	Full body	191029	1577.3	1582.8	5.5
5	Saline	Full body	191029	1589.8	1591.3	1.5
5	Saline	Full body	191029	1592.5	1593.1	0.599999999999909
5	Saline	Full body	191029	1598.1	1598.5	0.400000000000091
5	Saline	Full body	191029	1601.9	1610.1	8.19999999999982
5	Saline	Full body	191029	1611.7	1613.5	1.79999999999995
5	Saline	Full body	191029	1615.4	1616.8	1.39999999999986
5	Saline	Full body	191029	1618	1620.9	2.90000000000009
5	Saline	Full body	191029	1622.5	1624	1.5
5	Saline	Full body	191029	1625.9	1627.9	2
5	Saline	Full body	191029	1629.2	1630.7	1.5
5	Saline	Full body	191029	1635.1	1636.1	1
5	Saline	Full body	191029	1638.6	1639.4	0.800000000000182
5	Saline	Full body	191029	1643	1644	1
5	Saline	Full body	191029	1646.9	1647.6	0.699999999999818
5	Saline	Full body	191029	1650.6	1651.3	0.700000000000045
5	Saline	Full body	191029	1653.2	1653.8	0.599999999999909
5	Saline	Full body	191029	1654.9	1655.5	0.599999999999909
5	Saline	Full body	191029	1657.2	1657.7	0.5
5	Saline	Full body	191029	1658.8	1659.4	0.600000000000136
5	Saline	Full body	191029	1662	1663.2	1.20000000000005
5	Saline	Full body	191029	1685.7	1686.4	0.700000000000045
5	Saline	Full body	191029	1687.7	1687.9	0.200000000000045
5	Saline	Full body	191029	1699.4	1699.8	0.399999999999864
5	Saline	Full body	191029	1720.7	1721.2	0.5
5	Saline	Full body	191029	1724	1724.6	0.599999999999909
5	Saline	Full body	191029	1730.1	1731.1	1
5	Saline	Full body	191029	1744.3	1745.4	1.10000000000014
5	Saline	Full body	191029	1748	1748.8	0.799999999999955
5	Saline	Full body	191029	1758.9	1760.7	1.79999999999995
5	Saline	Full body	191029	1776.6	1779.5	2.90000000000009
5	Saline	Full body	191029	1786	1788	2
5	Saline	Full body	191029	1791.6	1792.9	1.30000000000018
5	Saline	Full body	191029	1796.4	1797.4	1
5	Saline	Full body	191029	1798.6	1799.2	0.600000000000136
6	CNO	Full body	191029	9	13.2	4.2
6	CNO	Full body	191029	20.3	20.7	0.399999999999999
6	CNO	Full body	191029	27.9	32.1	4.2
6	CNO	Full body	191029	50.6	54.1	3.5
6	CNO	Full body	191029	60	63.6	3.6
6	CNO	Full body	191029	79.9	90.1	10.2
6	CNO	Full body	191029	93	94.8	1.8
6	CNO	Full body	191029	122.7	124.1	1.39999999999999
6	CNO	Full body	191029	128	128.6	0.599999999999994
6	CNO	Full body	191029	141.4	144.1	2.69999999999999
6	CNO	Full body	191029	163.4	165.9	2.5
6	CNO	Full body	191029	172	172.1	0.0999999999999943
6	CNO	Full body	191029	189.3	193.4	4.09999999999999
6	CNO	Full body	191029	204.8	210	5.19999999999999
6	CNO	Full body	191029	217.5	219.2	1.69999999999999
6	CNO	Full body	191029	289.2	293.6	4.40000000000003
6	CNO	Full body	191029	296.4	298.2	1.80000000000001
6	CNO	Full body	191029	306.5	308.4	1.89999999999998
6	CNO	Full body	191029	318.8	319.1	0.300000000000011
6	CNO	Full body	191029	320	323.9	3.89999999999998
6	CNO	Full body	191029	340.8	342	1.19999999999999
6	CNO	Full body	191029	350.4	353.4	3
6	CNO	Full body	191029	368.4	369.7	1.30000000000001
6	CNO	Full body	191029	371.4	375	3.60000000000002
6	CNO	Full body	191029	383.6	383.8	0.199999999999989
6	CNO	Full body	191029	390	390.1	0.100000000000023
6	CNO	Full body	191029	392.5	393.3	0.800000000000011
6	CNO	Full body	191029	394.9	395.6	0.700000000000045
6	CNO	Full body	191029	413.3	415.5	2.19999999999999
6	CNO	Full body	191029	421.1	421.6	0.5
6	CNO	Full body	191029	440.9	441	0.100000000000023
6	CNO	Full body	191029	446.3	446.5	0.199999999999989
6	CNO	Full body	191029	456.7	460.3	3.60000000000002
6	CNO	Full body	191029	468.9	469.3	0.400000000000034
6	CNO	Full body	191029	474	475.2	1.19999999999999
6	CNO	Full body	191029	478.7	479.5	0.800000000000011
6	CNO	Full body	191029	489.4	492	2.60000000000002
6	CNO	Full body	191029	500.8	503.9	3.09999999999997
6	CNO	Full body	191029	506.6	509.6	3
6	CNO	Full body	191029	511.7	514	2.30000000000001
6	CNO	Full body	191029	517.1	517.5	0.399999999999977
6	CNO	Full body	191029	520.1	521.5	1.39999999999998
6	CNO	Full body	191029	525.9	536.6	10.7
6	CNO	Full body	191029	544.7	545.1	0.399999999999977
6	CNO	Full body	191029	551.4	553.3	1.89999999999998
6	CNO	Full body	191029	563.8	564.1	0.300000000000068
6	CNO	Full body	191029	573.3	573.7	0.400000000000091
6	CNO	Full body	191029	588.1	590.5	2.39999999999998
6	CNO	Full body	191029	591.5	592	0.5
6	CNO	Full body	191029	596.5	604.4	7.89999999999998
6	CNO	Full body	191029	627.6	627.6	0
6	CNO	Full body	191029	628.6	629.5	0.899999999999977
6	CNO	Full body	191029	631.6	633.6	2
6	CNO	Full body	191029	638.9	641.4	2.5
6	CNO	Full body	191029	642.6	643.2	0.600000000000023
6	CNO	Full body	191029	651	651.6	0.600000000000023
6	CNO	Full body	191029	652.9	660.3	7.39999999999998
6	CNO	Full body	191029	671.4	673.1	1.70000000000005
6	CNO	Full body	191029	683.4	688.9	5.5
6	CNO	Full body	191029	703.6	703.8	0.199999999999932
6	CNO	Full body	191029	706.8	707.5	0.700000000000045
6	CNO	Full body	191029	721.2	721.6	0.399999999999977
6	CNO	Full body	191029	734.3	734.6	0.300000000000068
6	CNO	Full body	191029	736.7	739.1	2.39999999999998
6	CNO	Full body	191029	747.3	747.8	0.5
6	CNO	Full body	191029	753.1	753.8	0.699999999999932
6	CNO	Full body	191029	755.9	763.3	7.39999999999998
6	CNO	Full body	191029	772.4	772.7	0.300000000000068
6	CNO	Full body	191029	780.7	782.8	2.09999999999991
6	CNO	Full body	191029	785.5	786.9	1.39999999999998
6	CNO	Full body	191029	790.4	791.1	0.700000000000045
6	CNO	Full body	191029	792	793.1	1.10000000000002
6	CNO	Full body	191029	800.2	801.3	1.09999999999991
6	CNO	Full body	191029	804	805.8	1.79999999999995
6	CNO	Full body	191029	806.7	807.6	0.899999999999977
6	CNO	Full body	191029	810	817.3	7.29999999999995
6	CNO	Full body	191029	819.3	825.2	5.90000000000009
6	CNO	Full body	191029	837.1	837.6	0.5
6	CNO	Full body	191029	854	855.3	1.29999999999995
6	CNO	Full body	191029	856.5	857	0.5
6	CNO	Full body	191029	863.5	863.9	0.399999999999977
6	CNO	Full body	191029	881	882	1
6	CNO	Full body	191029	882.9	883.7	0.800000000000068
6	CNO	Full body	191029	895.6	896.4	0.799999999999955
6	CNO	Full body	191029	911.3	911.8	0.5
6	CNO	Full body	191029	940.9	944.8	3.89999999999998
6	CNO	Full body	191029	948.8	949.2	0.400000000000091
6	CNO	Full body	191029	968.6	974.1	5.5
6	CNO	Full body	191029	975.8	981.1	5.30000000000007
6	CNO	Full body	191029	1018	1018.8	0.799999999999955
6	CNO	Full body	191029	1056	1058.4	2.40000000000009
6	CNO	Full body	191029	1102.5	1103	0.5
6	CNO	Full body	191029	1120.5	1122	1.5
6	CNO	Full body	191029	1142.3	1143.6	1.29999999999995
6	CNO	Full body	191029	1153.2	1162.2	9
6	CNO	Full body	191029	1207.4	1210.1	2.69999999999982
6	CNO	Full body	191029	1236.9	1238.4	1.5
6	CNO	Full body	191029	1264.8	1266	1.20000000000005
6	CNO	Full body	191029	1283.4	1288.1	4.69999999999982
6	CNO	Full body	191029	1307.8	1308	0.200000000000045
6	CNO	Full body	191029	1394.5	1397.6	3.09999999999991
6	CNO	Full body	191029	1425.6	1426.4	0.800000000000182
6	CNO	Full body	191029	1458.2	1459.6	1.39999999999986
6	CNO	Full body	191029	1486.5	1491.4	4.90000000000009
6	CNO	Full body	191029	1525.5	1525.5	0
6	CNO	Full body	191029	1599.7	1599.9	0.200000000000045
6	CNO	Full body	191029	1609.2	1609.2	0
6	CNO	Full body	191029	1623.1	1623.6	0.5
6	CNO	Full body	191029	1635.6	1638.2	2.60000000000014
6	CNO	Full body	191029	1670.4	1671.9	1.5
6	CNO	Full body	191029	1674	1675.5	1.5
6	CNO	Full body	191029	1695.6	1700.9	5.30000000000018
6	CNO	Full body	191029	1712.9	1716.4	3.5
6	CNO	Full body	191029	1726.9	1729.4	2.5
6	CNO	Full body	191029	1752	1758.3	6.29999999999995
6	CNO	Full body	191029	1773.6	1778.4	4.80000000000018
6	CNO	Full body	191029	1798.8	1799.2	0.400000000000091
8	Saline	Full body	191029	0.9	1.7	0.8
8	Saline	Full body	191029	7.4	8.6	1.2
8	Saline	Full body	191029	16.5	17.2	0.699999999999999
8	Saline	Full body	191029	23.3	24	0.699999999999999
8	Saline	Full body	191029	29.2	30.8	1.6
8	Saline	Full body	191029	38.4	39.1	0.700000000000003
8	Saline	Full body	191029	43.7	44.8	1.09999999999999
8	Saline	Full body	191029	53.3	54	0.700000000000003
8	Saline	Full body	191029	60.5	62.4	1.9
8	Saline	Full body	191029	69	70.3	1.3
8	Saline	Full body	191029	79.3	80.1	0.799999999999997
8	Saline	Full body	191029	88.3	90.7	2.40000000000001
8	Saline	Full body	191029	103.1	105.2	2.10000000000001
8	Saline	Full body	191029	113	113.9	0.900000000000006
8	Saline	Full body	191029	120.1	122	1.90000000000001
8	Saline	Full body	191029	133	134.9	1.90000000000001
8	Saline	Full body	191029	149.8	151.3	1.5
8	Saline	Full body	191029	177.3	179.8	2.5
8	Saline	Full body	191029	188.2	190.4	2.20000000000002
8	Saline	Full body	191029	191.9	193.5	1.59999999999999
8	Saline	Full body	191029	212.8	213.7	0.899999999999977
8	Saline	Full body	191029	223.2	225.2	2
8	Saline	Full body	191029	241	243.5	2.5
8	Saline	Full body	191029	265.7	270.6	4.90000000000003
8	Saline	Full body	191029	303	304.6	1.60000000000002
8	Saline	Full body	191029	314.1	314.8	0.699999999999989
8	Saline	Full body	191029	339.1	341.6	2.5
8	Saline	Full body	191029	353.4	355	1.60000000000002
8	Saline	Full body	191029	379.2	382	2.80000000000001
8	Saline	Full body	191029	419.1	421.9	2.79999999999995
8	Saline	Full body	191029	448.2	450.9	2.69999999999999
8	Saline	Full body	191029	472.9	474.3	1.40000000000003
8	Saline	Full body	191029	479.5	479.9	0.399999999999977
8	Saline	Full body	191029	501.5	505.6	4.10000000000002
8	Saline	Full body	191029	537.8	540.4	2.60000000000002
8	Saline	Full body	191029	551	553.4	2.39999999999998
8	Saline	Full body	191029	582.3	584.8	2.5
8	Saline	Full body	191029	604.8	609.7	4.90000000000009
8	Saline	Full body	191029	617.2	620.3	3.09999999999991
8	Saline	Full body	191029	640.7	642.9	2.19999999999993
8	Saline	Full body	191029	653.4	656.4	3
8	Saline	Full body	191029	667.2	668.1	0.899999999999977
8	Saline	Full body	191029	688.2	690	1.79999999999995
8	Saline	Full body	191029	704.2	706.8	2.59999999999991
8	Saline	Full body	191029	715.8	715.9	0.100000000000023
8	Saline	Full body	191029	723.5	724.3	0.799999999999955
8	Saline	Full body	191029	731.5	732.2	0.700000000000045
8	Saline	Full body	191029	738.9	742.9	4
8	Saline	Full body	191029	757.6	760.1	2.5
8	Saline	Full body	191029	773.7	774.6	0.899999999999977
8	Saline	Full body	191029	788	788.5	0.5
8	Saline	Full body	191029	794.9	795.1	0.200000000000045
8	Saline	Full body	191029	802.2	806.3	4.09999999999991
8	Saline	Full body	191029	820.1	820.6	0.5
8	Saline	Full body	191029	834.7	841.5	6.79999999999995
8	Saline	Full body	191029	848.9	851.1	2.20000000000005
8	Saline	Full body	191029	860.2	860.4	0.199999999999932
8	Saline	Full body	191029	863.6	864	0.399999999999977
8	Saline	Full body	191029	874.8	881.2	6.40000000000009
8	Saline	Full body	191029	891	891.1	0.100000000000023
8	Saline	Full body	191029	894.5	898.3	3.79999999999995
8	Saline	Full body	191029	906.6	907	0.399999999999977
8	Saline	Full body	191029	916.6	918.2	1.60000000000002
8	Saline	Full body	191029	922.6	923	0.399999999999977
8	Saline	Full body	191029	930.4	930.9	0.5
8	Saline	Full body	191029	935.6	935.9	0.299999999999955
8	Saline	Full body	191029	940.8	941.3	0.5
8	Saline	Full body	191029	943	944.2	1.20000000000005
8	Saline	Full body	191029	945.3	948.5	3.20000000000005
8	Saline	Full body	191029	952.4	955.4	3
8	Saline	Full body	191029	968.4	969.9	1.5
8	Saline	Full body	191029	981.2	982.7	1.5
8	Saline	Full body	191029	983.6	984.5	0.899999999999977
8	Saline	Full body	191029	990.4	991.9	1.5
8	Saline	Full body	191029	995.2	997.3	2.09999999999991
8	Saline	Full body	191029	1004.3	1005.9	1.60000000000002
8	Saline	Full body	191029	1013.4	1014	0.600000000000023
8	Saline	Full body	191029	1023.1	1024	0.899999999999977
8	Saline	Full body	191029	1028.2	1035.7	7.5
8	Saline	Full body	191029	1045.9	1046.7	0.799999999999955
8	Saline	Full body	191029	1047.5	1047.9	0.400000000000091
8	Saline	Full body	191029	1058	1059.5	1.5
8	Saline	Full body	191029	1065.3	1067.3	2
8	Saline	Full body	191029	1068.2	1071	2.79999999999995
8	Saline	Full body	191029	1077.7	1080.6	2.89999999999986
8	Saline	Full body	191029	1091	1092.2	1.20000000000005
8	Saline	Full body	191029	1111.4	1115.2	3.79999999999995
8	Saline	Full body	191029	1125.1	1126.4	1.30000000000018
8	Saline	Full body	191029	1154.4	1155.9	1.5
8	Saline	Full body	191029	1174.3	1177	2.70000000000005
8	Saline	Full body	191029	1202.5	1203.5	1
8	Saline	Full body	191029	1207.6	1209	1.40000000000009
8	Saline	Full body	191029	1212.6	1213.2	0.600000000000136
8	Saline	Full body	191029	1222.6	1223	0.400000000000091
8	Saline	Full body	191029	1232	1232.1	0.0999999999999091
8	Saline	Full body	191029	1235.6	1235.9	0.300000000000182
8	Saline	Full body	191029	1245.3	1245.7	0.400000000000091
8	Saline	Full body	191029	1250.1	1250.6	0.5
8	Saline	Full body	191029	1254.4	1254.8	0.399999999999864
8	Saline	Full body	191029	1259.1	1259.5	0.400000000000091
8	Saline	Full body	191029	1260.8	1260.9	0.100000000000136
8	Saline	Full body	191029	1269.5	1270.3	0.799999999999955
8	Saline	Full body	191029	1274.9	1276.4	1.5
8	Saline	Full body	191029	1280.1	1280.5	0.400000000000091
8	Saline	Full body	191029	1284.5	1284.9	0.400000000000091
8	Saline	Full body	191029	1291.2	1291.8	0.599999999999909
8	Saline	Full body	191029	1295	1295.6	0.599999999999909
8	Saline	Full body	191029	1298.7	1299.2	0.5
8	Saline	Full body	191029	1303.5	1303.9	0.400000000000091
8	Saline	Full body	191029	1305.4	1305.7	0.299999999999955
8	Saline	Full body	191029	1311.7	1312.3	0.599999999999909
8	Saline	Full body	191029	1314.9	1315.5	0.599999999999909
8	Saline	Full body	191029	1318.9	1320.4	1.5
8	Saline	Full body	191029	1325	1328.3	3.29999999999995
8	Saline	Full body	191029	1330.7	1331.1	0.399999999999864
8	Saline	Full body	191029	1332.4	1332.9	0.5
8	Saline	Full body	191029	1336.5	1336.9	0.400000000000091
8	Saline	Full body	191029	1341.8	1342.4	0.600000000000136
8	Saline	Full body	191029	1345.6	1346	0.400000000000091
8	Saline	Full body	191029	1353.8	1354.6	0.799999999999955
8	Saline	Full body	191029	1361.3	1361.7	0.400000000000091
8	Saline	Full body	191029	1365.5	1365.9	0.400000000000091
8	Saline	Full body	191029	1372.4	1372.8	0.399999999999864
8	Saline	Full body	191029	1375.4	1375.9	0.5
8	Saline	Full body	191029	1380.2	1381.7	1.5
8	Saline	Full body	191029	1384.6	1385	0.400000000000091
8	Saline	Full body	191029	1387.6	1388.1	0.5
8	Saline	Full body	191029	1390	1394.6	4.59999999999991
8	Saline	Full body	191029	1407.5	1411.5	4
8	Saline	Full body	191029	1419.5	1419.7	0.200000000000045
8	Saline	Full body	191029	1438.3	1438.9	0.600000000000136
8	Saline	Full body	191029	1439.8	1441	1.20000000000005
8	Saline	Full body	191029	1443.5	1443.7	0.200000000000045
8	Saline	Full body	191029	1453.2	1453.7	0.5
8	Saline	Full body	191029	1457.1	1457.5	0.400000000000091
8	Saline	Full body	191029	1459.8	1460.2	0.400000000000091
8	Saline	Full body	191029	1463.9	1464.9	1
8	Saline	Full body	191029	1469.4	1469.9	0.5
8	Saline	Full body	191029	1472.6	1473.1	0.5
8	Saline	Full body	191029	1488.1	1488.7	0.600000000000136
8	Saline	Full body	191029	1490.8	1491.2	0.400000000000091
8	Saline	Full body	191029	1502.4	1502.9	0.5
8	Saline	Full body	191029	1505.6	1506	0.400000000000091
8	Saline	Full body	191029	1507.2	1507.6	0.399999999999864
8	Saline	Full body	191029	1511.2	1511.3	0.0999999999999091
8	Saline	Full body	191029	1524.6	1525.2	0.600000000000136
8	Saline	Full body	191029	1536.1	1536.6	0.5
8	Saline	Full body	191029	1544.9	1545.5	0.599999999999909
8	Saline	Full body	191029	1559.9	1560	0.0999999999999091
8	Saline	Full body	191029	1583.8	1583.9	0.100000000000136
8	Saline	Full body	191029	1617.3	1617.7	0.400000000000091
8	Saline	Full body	191029	1665.6	1665.9	0.300000000000182
8	Saline	Full body	191029	1667.1	1667.5	0.400000000000091
8	Saline	Full body	191029	1670.1	1670.3	0.200000000000045
8	Saline	Full body	191029	1681.6	1682.2	0.600000000000136
8	Saline	Full body	191029	1683.6	1685.3	1.70000000000005
8	Saline	Full body	191029	1696.8	1702.3	5.5
8	Saline	Full body	191029	1710.1	1710.9	0.800000000000182
8	Saline	Full body	191029	1712.9	1713.4	0.5
8	Saline	Full body	191029	1718.1	1718.3	0.200000000000045
8	Saline	Full body	191029	1731.2	1731.7	0.5
8	Saline	Full body	191029	1739.2	1743.4	4.20000000000005
8	Saline	Full body	191029	1754.3	1755	0.700000000000045
8	Saline	Full body	191029	1761.2	1766.6	5.39999999999986
8	Saline	Full body	191029	1772.3	1773.8	1.5
8	Saline	Full body	191029	1777.2	1779.6	2.39999999999986
8	Saline	Full body	191029	1782.1	1787.4	5.30000000000018
9	CNO	Full body	191029	16.2	21.9	5.7
9	CNO	Full body	191029	22.8	24.1	1.3
9	CNO	Full body	191029	25	34	9
9	CNO	Full body	191029	60.2	62.8	2.59999999999999
9	CNO	Full body	191029	66.4	76.3	9.89999999999999
9	CNO	Full body	191029	77.2	81.9	4.7
9	CNO	Full body	191029	94.9	95.2	0.299999999999997
9	CNO	Full body	191029	108.8	111.4	2.60000000000001
9	CNO	Full body	191029	126.1	129.9	3.80000000000001
9	CNO	Full body	191029	143.9	146.4	2.5
9	CNO	Full body	191029	156.5	158.2	1.69999999999999
9	CNO	Full body	191029	178.4	182.2	3.79999999999998
9	CNO	Full body	191029	196.4	199.5	3.09999999999999
9	CNO	Full body	191029	213.6	214	0.400000000000006
9	CNO	Full body	191029	218.2	219.6	1.40000000000001
9	CNO	Full body	191029	221	223.7	2.69999999999999
9	CNO	Full body	191029	241.3	241.8	0.5
9	CNO	Full body	191029	260.9	265.4	4.5
9	CNO	Full body	191029	284	287.4	3.39999999999998
9	CNO	Full body	191029	316.5	322.4	5.89999999999998
9	CNO	Full body	191029	353.6	354	0.399999999999977
9	CNO	Full body	191029	362.9	363.1	0.200000000000045
9	CNO	Full body	191029	372.5	373.6	1.10000000000002
9	CNO	Full body	191029	376.6	380.7	4.09999999999997
9	CNO	Full body	191029	382.8	383.2	0.399999999999977
9	CNO	Full body	191029	410.7	412.8	2.10000000000002
9	CNO	Full body	191029	418.3	418.5	0.199999999999989
9	CNO	Full body	191029	422.7	424.9	2.19999999999999
9	CNO	Full body	191029	428.2	428.3	0.100000000000023
9	CNO	Full body	191029	430	430.1	0.100000000000023
9	CNO	Full body	191029	440.1	443.5	3.39999999999998
9	CNO	Full body	191029	454.1	454.8	0.699999999999989
9	CNO	Full body	191029	461.3	470	8.69999999999999
9	CNO	Full body	191029	491.8	492.3	0.5
9	CNO	Full body	191029	498.7	498.9	0.199999999999989
9	CNO	Full body	191029	500.5	500.6	0.100000000000023
9	CNO	Full body	191029	502.8	503.2	0.399999999999977
9	CNO	Full body	191029	514.5	514.7	0.200000000000045
9	CNO	Full body	191029	520	522.6	2.60000000000002
9	CNO	Full body	191029	525.3	526.9	1.60000000000002
9	CNO	Full body	191029	531.6	532	0.399999999999977
9	CNO	Full body	191029	536	537.6	1.60000000000002
9	CNO	Full body	191029	549.3	550	0.700000000000045
9	CNO	Full body	191029	556.5	557	0.5
9	CNO	Full body	191029	560.7	562.8	2.09999999999991
9	CNO	Full body	191029	569.9	570.3	0.399999999999977
9	CNO	Full body	191029	571.8	575.1	3.30000000000007
9	CNO	Full body	191029	575.7	576.6	0.899999999999977
9	CNO	Full body	191029	578.4	581	2.60000000000002
9	CNO	Full body	191029	586.1	586.8	0.699999999999932
9	CNO	Full body	191029	591.5	595.6	4.10000000000002
9	CNO	Full body	191029	596.7	596.8	0.0999999999999091
9	CNO	Full body	191029	602.9	603.1	0.200000000000045
9	CNO	Full body	191029	604.1	604.7	0.600000000000023
9	CNO	Full body	191029	609.5	610.1	0.600000000000023
9	CNO	Full body	191029	611.1	611.3	0.199999999999932
9	CNO	Full body	191029	613.2	615	1.79999999999995
9	CNO	Full body	191029	617.8	618.2	0.400000000000091
9	CNO	Full body	191029	621.2	621.8	0.599999999999909
9	CNO	Full body	191029	624.3	625.8	1.5
9	CNO	Full body	191029	627.5	627.8	0.299999999999955
9	CNO	Full body	191029	632.3	632.5	0.200000000000045
9	CNO	Full body	191029	638.8	642.6	3.80000000000007
9	CNO	Full body	191029	653.1	653.9	0.799999999999955
9	CNO	Full body	191029	656.1	662.4	6.29999999999995
9	CNO	Full body	191029	663.5	664.4	0.899999999999977
9	CNO	Full body	191029	669	671	2
9	CNO	Full body	191029	676.8	678.3	1.5
9	CNO	Full body	191029	682.9	688	5.10000000000002
9	CNO	Full body	191029	698.4	699.6	1.20000000000005
9	CNO	Full body	191029	703.7	705.4	1.69999999999993
9	CNO	Full body	191029	708.5	709.5	1
9	CNO	Full body	191029	710.6	711.6	1
9	CNO	Full body	191029	715.8	716.7	0.900000000000091
9	CNO	Full body	191029	717.9	718.3	0.399999999999977
9	CNO	Full body	191029	719.2	725.4	6.19999999999993
9	CNO	Full body	191029	748.6	752.5	3.89999999999998
9	CNO	Full body	191029	765.7	766	0.299999999999955
9	CNO	Full body	191029	770	770.3	0.299999999999955
9	CNO	Full body	191029	772.7	773.1	0.399999999999977
9	CNO	Full body	191029	777	777.5	0.5
9	CNO	Full body	191029	779.3	780	0.700000000000045
9	CNO	Full body	191029	782.2	782.7	0.5
9	CNO	Full body	191029	783.8	790.1	6.30000000000007
9	CNO	Full body	191029	793.2	796.1	2.89999999999998
9	CNO	Full body	191029	806.6	809.3	2.69999999999993
9	CNO	Full body	191029	811.6	812.1	0.5
9	CNO	Full body	191029	815.7	816.5	0.799999999999955
9	CNO	Full body	191029	819.4	819.6	0.200000000000045
9	CNO	Full body	191029	822.1	822.7	0.600000000000023
9	CNO	Full body	191029	828.4	829.1	0.700000000000045
9	CNO	Full body	191029	830.6	831.6	1
9	CNO	Full body	191029	836.2	837.1	0.899999999999977
9	CNO	Full body	191029	837.6	838.9	1.29999999999995
9	CNO	Full body	191029	839.9	840.1	0.200000000000045
9	CNO	Full body	191029	843.6	843.9	0.299999999999955
9	CNO	Full body	191029	846.2	846.5	0.299999999999955
9	CNO	Full body	191029	848.2	848.5	0.299999999999955
9	CNO	Full body	191029	849.5	851.7	2.20000000000005
9	CNO	Full body	191029	856.2	856.8	0.599999999999909
9	CNO	Full body	191029	857.9	858	0.100000000000023
9	CNO	Full body	191029	864.3	866.2	1.90000000000009
9	CNO	Full body	191029	869.7	870.4	0.699999999999932
9	CNO	Full body	191029	873.9	874.8	0.899999999999977
9	CNO	Full body	191029	876.4	876.7	0.300000000000068
9	CNO	Full body	191029	890.1	890.6	0.5
9	CNO	Full body	191029	895.7	897.1	1.39999999999998
9	CNO	Full body	191029	900.7	902	1.29999999999995
9	CNO	Full body	191029	903.6	905.4	1.79999999999995
9	CNO	Full body	191029	943	944.4	1.39999999999998
9	CNO	Full body	191029	956.1	957.7	1.60000000000002
9	CNO	Full body	191029	978.7	979.3	0.599999999999909
9	CNO	Full body	191029	983.4	984.2	0.800000000000068
9	CNO	Full body	191029	992.6	994.2	1.60000000000002
9	CNO	Full body	191029	1001.7	1001.9	0.199999999999932
9	CNO	Full body	191029	1005.9	1006.8	0.899999999999977
9	CNO	Full body	191029	1015.3	1017.3	2
9	CNO	Full body	191029	1018.8	1026.3	7.5
9	CNO	Full body	191029	1032.3	1035.6	3.29999999999995
9	CNO	Full body	191029	1040.5	1042.9	2.40000000000009
9	CNO	Full body	191029	1043.8	1045	1.20000000000005
9	CNO	Full body	191029	1050.6	1055.5	4.90000000000009
9	CNO	Full body	191029	1063.2	1063.7	0.5
9	CNO	Full body	191029	1074.3	1076.3	2
9	CNO	Full body	191029	1079.9	1080.4	0.5
9	CNO	Full body	191029	1081.2	1081.8	0.599999999999909
9	CNO	Full body	191029	1085.7	1086.2	0.5
9	CNO	Full body	191029	1087.5	1087.7	0.200000000000045
9	CNO	Full body	191029	1090	1090.2	0.200000000000045
9	CNO	Full body	191029	1092.2	1092.5	0.299999999999955
9	CNO	Full body	191029	1093.6	1094.6	1
9	CNO	Full body	191029	1096.3	1097.3	1
9	CNO	Full body	191029	1100.6	1100.8	0.200000000000045
9	CNO	Full body	191029	1102.7	1103.2	0.5
9	CNO	Full body	191029	1104.9	1105.3	0.399999999999864
9	CNO	Full body	191029	1106.3	1107.7	1.40000000000009
9	CNO	Full body	191029	1112.2	1112.6	0.399999999999864
9	CNO	Full body	191029	1114.8	1115.6	0.799999999999955
9	CNO	Full body	191029	1117.6	1119.3	1.70000000000005
9	CNO	Full body	191029	1122	1122.6	0.599999999999909
9	CNO	Full body	191029	1123.8	1124.5	0.700000000000045
9	CNO	Full body	191029	1128.5	1130.4	1.90000000000009
9	CNO	Full body	191029	1132.4	1133.1	0.699999999999818
9	CNO	Full body	191029	1143.8	1144.3	0.5
9	CNO	Full body	191029	1148.6	1150.2	1.60000000000014
9	CNO	Full body	191029	1151.1	1152	0.900000000000091
9	CNO	Full body	191029	1153.2	1154.4	1.20000000000005
9	CNO	Full body	191029	1155.3	1156.2	0.900000000000091
9	CNO	Full body	191029	1160.4	1162.8	2.39999999999986
9	CNO	Full body	191029	1165	1165.6	0.599999999999909
9	CNO	Full body	191029	1166.5	1167.1	0.599999999999909
9	CNO	Full body	191029	1170.9	1171.4	0.5
9	CNO	Full body	191029	1173.1	1175.7	2.60000000000014
9	CNO	Full body	191029	1182	1182.5	0.5
9	CNO	Full body	191029	1184.5	1185.9	1.40000000000009
9	CNO	Full body	191029	1195.2	1196	0.799999999999955
9	CNO	Full body	191029	1197.2	1197.8	0.599999999999909
9	CNO	Full body	191029	1199.9	1201.7	1.79999999999995
9	CNO	Full body	191029	1207.9	1208.5	0.599999999999909
9	CNO	Full body	191029	1210.3	1212.5	2.20000000000005
9	CNO	Full body	191029	1215	1215.6	0.599999999999909
9	CNO	Full body	191029	1218.1	1218.6	0.5
9	CNO	Full body	191029	1223.2	1224.5	1.29999999999995
9	CNO	Full body	191029	1225.2	1226.6	1.39999999999986
9	CNO	Full body	191029	1228.2	1228.5	0.299999999999955
9	CNO	Full body	191029	1235.8	1236.6	0.799999999999955
9	CNO	Full body	191029	1239.7	1240.6	0.899999999999864
9	CNO	Full body	191029	1249	1249.6	0.599999999999909
9	CNO	Full body	191029	1255.4	1255.9	0.5
9	CNO	Full body	191029	1257.6	1260.7	3.10000000000014
9	CNO	Full body	191029	1285.5	1286.4	0.900000000000091
9	CNO	Full body	191029	1316.4	1316.8	0.399999999999864
9	CNO	Full body	191029	1318.9	1319.7	0.799999999999955
9	CNO	Full body	191029	1353.6	1358.2	4.60000000000014
9	CNO	Full body	191029	1381.3	1388.4	7.10000000000014
9	CNO	Full body	191029	1398.3	1399	0.700000000000045
9	CNO	Full body	191029	1403.1	1404.2	1.10000000000014
9	CNO	Full body	191029	1405.6	1405.8	0.200000000000045
9	CNO	Full body	191029	1408.4	1410	1.59999999999991
9	CNO	Full body	191029	1413.1	1413.9	0.800000000000182
9	CNO	Full body	191029	1419	1419.6	0.599999999999909
9	CNO	Full body	191029	1420.8	1422	1.20000000000005
9	CNO	Full body	191029	1425	1425.5	0.5
9	CNO	Full body	191029	1428.8	1429.2	0.400000000000091
9	CNO	Full body	191029	1432.6	1433.9	1.30000000000018
9	CNO	Full body	191029	1461.9	1462.5	0.599999999999909
9	CNO	Full body	191029	1463.7	1464	0.299999999999955
9	CNO	Full body	191029	1465.1	1465.6	0.5
9	CNO	Full body	191029	1470.9	1471.3	0.399999999999864
9	CNO	Full body	191029	1482.5	1482.8	0.299999999999955
9	CNO	Full body	191029	1505.1	1505.8	0.700000000000045
9	CNO	Full body	191029	1509.1	1509.6	0.5
9	CNO	Full body	191029	1526.3	1526.9	0.600000000000136
9	CNO	Full body	191029	1530.2	1536.8	6.59999999999991
9	CNO	Full body	191029	1538.9	1539.1	0.199999999999818
9	CNO	Full body	191029	1547	1547.4	0.400000000000091
9	CNO	Full body	191029	1551.5	1557.5	6
9	CNO	Full body	191029	1562.4	1574.3	11.8999999999999
9	CNO	Full body	191029	1600.5	1613.3	12.8
9	CNO	Full body	191029	1620.9	1622.4	1.5
9	CNO	Full body	191029	1632.6	1633.1	0.5
9	CNO	Full body	191029	1634	1636.8	2.79999999999995
9	CNO	Full body	191029	1640.8	1641.1	0.299999999999955
9	CNO	Full body	191029	1642.7	1644.3	1.59999999999991
9	CNO	Full body	191029	1646.8	1647.3	0.5
9	CNO	Full body	191029	1649.7	1651.5	1.79999999999995
9	CNO	Full body	191029	1654.6	1655.2	0.600000000000136
9	CNO	Full body	191029	1657.2	1657.4	0.200000000000045
9	CNO	Full body	191029	1658.6	1659	0.400000000000091
9	CNO	Full body	191029	1663.5	1664.7	1.20000000000005
9	CNO	Full body	191029	1667.6	1669.7	2.10000000000014
9	CNO	Full body	191029	1671.1	1673.7	2.60000000000014
9	CNO	Full body	191029	1675.4	1676	0.599999999999909
9	CNO	Full body	191029	1678	1678.8	0.799999999999955
9	CNO	Full body	191029	1684.7	1685.3	0.599999999999909
9	CNO	Full body	191029	1686.3	1687.2	0.900000000000091
9	CNO	Full body	191029	1689	1689.3	0.299999999999955
9	CNO	Full body	191029	1691.4	1691.8	0.399999999999864
9	CNO	Full body	191029	1692.8	1693	0.200000000000045
9	CNO	Full body	191029	1698	1698.4	0.400000000000091
9	CNO	Full body	191029	1700.2	1700.7	0.5
9	CNO	Full body	191029	1703.6	1705.2	1.60000000000014
9	CNO	Full body	191029	1707.6	1708.1	0.5
9	CNO	Full body	191029	1709.4	1710	0.599999999999909
9	CNO	Full body	191029	1714.6	1715.2	0.600000000000136
9	CNO	Full body	191029	1719.5	1720	0.5
9	CNO	Full body	191029	1723.2	1723.5	0.299999999999955
9	CNO	Full body	191029	1726.4	1728.2	1.79999999999995
9	CNO	Full body	191029	1752.2	1753.2	1
9	CNO	Full body	191029	1757	1757.3	0.299999999999955
9	CNO	Full body	191029	1761.5	1761.7	0.200000000000045
9	CNO	Full body	191029	1764.8	1767.4	2.60000000000014
9	CNO	Full body	191029	1775.3	1776.1	0.799999999999955
9	CNO	Full body	191029	1780.5	1781.9	1.40000000000009
9	CNO	Full body	191029	1792.5	1792.9	0.400000000000091
9	CNO	Full body	191029	1796.6	1797.3	0.700000000000045
9	CNO	Full body	191029	1802.4	1806.7	4.29999999999995
12	Saline	Full body	191101	21.2	22.2	1
12	Saline	Full body	191101	38.6	43.1	4.5
12	Saline	Full body	191101	49.8	63.6	13.8
12	Saline	Full body	191101	64.8	66.7	1.90000000000001
12	Saline	Full body	191101	67.9	70.4	2.5
12	Saline	Full body	191101	81.3	81.8	0.5
12	Saline	Full body	191101	82.7	84	1.3
12	Saline	Full body	191101	96.5	98.4	1.90000000000001
12	Saline	Full body	191101	105.4	110.4	5
12	Saline	Full body	191101	133	134.4	1.40000000000001
12	Saline	Full body	191101	152.6	154.9	2.30000000000001
12	Saline	Full body	191101	169.2	171.6	2.40000000000001
12	Saline	Full body	191101	183.6	184.8	1.20000000000002
12	Saline	Full body	191101	284.2	289.4	5.19999999999999
12	Saline	Full body	191101	325.2	325.9	0.699999999999989
12	Saline	Full body	191101	343.8	347	3.19999999999999
12	Saline	Full body	191101	378	383.1	5.10000000000002
12	Saline	Full body	191101	412.8	417	4.19999999999999
12	Saline	Full body	191101	425.7	428.2	2.5
12	Saline	Full body	191101	440.4	441.3	0.900000000000034
12	Saline	Full body	191101	445.1	445.8	0.699999999999989
12	Saline	Full body	191101	461.9	462.4	0.5
12	Saline	Full body	191101	469.1	470.8	1.69999999999999
12	Saline	Full body	191101	481.1	481.2	0.0999999999999659
12	Saline	Full body	191101	495.1	497	1.89999999999998
12	Saline	Full body	191101	511.6	513.6	2
12	Saline	Full body	191101	516	517.5	1.5
12	Saline	Full body	191101	526.1	527	0.899999999999977
12	Saline	Full body	191101	538.1	538.9	0.799999999999955
12	Saline	Full body	191101	542.4	544.1	1.70000000000005
12	Saline	Full body	191101	549	555.6	6.60000000000002
12	Saline	Full body	191101	564.4	564.6	0.200000000000045
12	Saline	Full body	191101	574.5	574.6	0.100000000000023
12	Saline	Full body	191101	584.3	591.6	7.30000000000007
12	Saline	Full body	191101	608.7	609.6	0.899999999999977
12	Saline	Full body	191101	624.5	627	2.5
12	Saline	Full body	191101	630	630.1	0.100000000000023
12	Saline	Full body	191101	631.6	632.8	1.19999999999993
12	Saline	Full body	191101	638.3	638.6	0.300000000000068
12	Saline	Full body	191101	642	643.4	1.39999999999998
12	Saline	Full body	191101	645.6	645.8	0.199999999999932
12	Saline	Full body	191101	649.5	657.7	8.20000000000005
12	Saline	Full body	191101	683.2	687.5	4.29999999999995
12	Saline	Full body	191101	692.6	693.7	1.10000000000002
12	Saline	Full body	191101	709	709.8	0.799999999999955
12	Saline	Full body	191101	730.5	731.2	0.700000000000045
12	Saline	Full body	191101	736	736.4	0.399999999999977
12	Saline	Full body	191101	740	740.3	0.299999999999955
12	Saline	Full body	191101	751.8	753.6	1.80000000000007
12	Saline	Full body	191101	777.2	777.8	0.599999999999909
12	Saline	Full body	191101	785.6	786	0.399999999999977
12	Saline	Full body	191101	793.1	793.4	0.299999999999955
12	Saline	Full body	191101	798.7	800.6	1.89999999999998
12	Saline	Full body	191101	807.2	807.8	0.599999999999909
12	Saline	Full body	191101	816.7	817.1	0.399999999999977
12	Saline	Full body	191101	823.8	825.4	1.60000000000002
12	Saline	Full body	191101	829.4	830.5	1.10000000000002
12	Saline	Full body	191101	857.5	858.5	1
12	Saline	Full body	191101	866.8	867.3	0.5
12	Saline	Full body	191101	883.5	884.2	0.700000000000045
12	Saline	Full body	191101	893.8	894.2	0.400000000000091
12	Saline	Full body	191101	901.1	901.4	0.299999999999955
12	Saline	Full body	191101	907.5	913.9	6.39999999999998
12	Saline	Full body	191101	915.2	917.7	2.5
12	Saline	Full body	191101	986.4	987	0.600000000000023
12	Saline	Full body	191101	1007.7	1011.3	3.59999999999991
12	Saline	Full body	191101	1014.3	1015.2	0.900000000000091
12	Saline	Full body	191101	1022.7	1025.4	2.70000000000005
12	Saline	Full body	191101	1026.9	1030.9	4
12	Saline	Full body	191101	1034.4	1037.6	3.19999999999982
12	Saline	Full body	191101	1041.3	1041.7	0.400000000000091
12	Saline	Full body	191101	1043.8	1044.4	0.600000000000136
12	Saline	Full body	191101	1046.3	1047.8	1.5
12	Saline	Full body	191101	1051.2	1053.4	2.20000000000005
12	Saline	Full body	191101	1056.7	1057.8	1.09999999999991
12	Saline	Full body	191101	1059.4	1060.2	0.799999999999955
12	Saline	Full body	191101	1061.9	1062.8	0.899999999999864
12	Saline	Full body	191101	1064.4	1064.7	0.299999999999955
12	Saline	Full body	191101	1067.7	1068.6	0.899999999999864
12	Saline	Full body	191101	1070.1	1070.7	0.600000000000136
12	Saline	Full body	191101	1072.9	1073.4	0.5
12	Saline	Full body	191101	1074.7	1075.4	0.700000000000045
12	Saline	Full body	191101	1077.3	1077.8	0.5
12	Saline	Full body	191101	1080.6	1081.2	0.600000000000136
12	Saline	Full body	191101	1082.4	1083.6	1.19999999999982
12	Saline	Full body	191101	1085.5	1086.2	0.700000000000045
12	Saline	Full body	191101	1087.6	1088.7	1.10000000000014
12	Saline	Full body	191101	1089.6	1090.4	0.800000000000182
12	Saline	Full body	191101	1091.6	1092.1	0.5
12	Saline	Full body	191101	1094.4	1095.6	1.19999999999982
12	Saline	Full body	191101	1098.2	1098.8	0.599999999999909
12	Saline	Full body	191101	1100.8	1101.3	0.5
12	Saline	Full body	191101	1103.9	1104.3	0.399999999999864
12	Saline	Full body	191101	1105.2	1105.9	0.700000000000045
12	Saline	Full body	191101	1108.8	1109.3	0.5
12	Saline	Full body	191101	1114.3	1114.9	0.600000000000136
12	Saline	Full body	191101	1117.2	1118.8	1.59999999999991
12	Saline	Full body	191101	1131.4	1131.8	0.399999999999864
12	Saline	Full body	191101	1140	1140.9	0.900000000000091
12	Saline	Full body	191101	1169.7	1170.1	0.399999999999864
12	Saline	Full body	191101	1172.6	1174.2	1.60000000000014
12	Saline	Full body	191101	1179.1	1179.4	0.300000000000182
12	Saline	Full body	191101	1210.9	1212	1.09999999999991
12	Saline	Full body	191101	1236	1237.6	1.59999999999991
12	Saline	Full body	191101	1255.2	1255.5	0.299999999999955
12	Saline	Full body	191101	1292.9	1293.1	0.199999999999818
12	Saline	Full body	191101	1307.5	1324.6	17.0999999999999
12	Saline	Full body	191101	1337.5	1339.3	1.79999999999995
12	Saline	Full body	191101	1380.5	1380.5	0
12	Saline	Full body	191101	1414	1417.9	3.90000000000009
12	Saline	Full body	191101	1419.5	1422.2	2.70000000000005
12	Saline	Full body	191101	1428.8	1429.2	0.400000000000091
12	Saline	Full body	191101	1430.7	1432.5	1.79999999999995
12	Saline	Full body	191101	1436.5	1437.6	1.09999999999991
12	Saline	Full body	191101	1442.8	1443.6	0.799999999999955
12	Saline	Full body	191101	1448.3	1449.4	1.10000000000014
12	Saline	Full body	191101	1452	1452.4	0.400000000000091
12	Saline	Full body	191101	1457.9	1459.6	1.69999999999982
12	Saline	Full body	191101	1464.7	1466.3	1.59999999999991
12	Saline	Full body	191101	1467.6	1469.5	1.90000000000009
12	Saline	Full body	191101	1473.6	1486.6	13
12	Saline	Full body	191101	1488.3	1490.3	2
12	Saline	Full body	191101	1492.8	1494.7	1.90000000000009
12	Saline	Full body	191101	1496.3	1499.5	3.20000000000005
12	Saline	Full body	191101	1500.9	1503.4	2.5
12	Saline	Full body	191101	1505.6	1516.1	10.5
12	Saline	Full body	191101	1518	1519.6	1.59999999999991
12	Saline	Full body	191101	1520.9	1522.3	1.39999999999986
12	Saline	Full body	191101	1527.4	1529.6	2.19999999999982
12	Saline	Full body	191101	1531.2	1531.2	0
12	Saline	Full body	191101	1532.1	1538	5.90000000000009
12	Saline	Full body	191101	1539.4	1539.9	0.5
12	Saline	Full body	191101	1542.7	1544	1.29999999999995
12	Saline	Full body	191101	1545.3	1545.8	0.5
12	Saline	Full body	191101	1548.6	1549.7	1.10000000000014
12	Saline	Full body	191101	1552	1554.4	2.40000000000009
12	Saline	Full body	191101	1558.8	1562.6	3.79999999999995
12	Saline	Full body	191101	1563.5	1563.6	0.0999999999999091
12	Saline	Full body	191101	1564.5	1565.1	0.599999999999909
12	Saline	Full body	191101	1566	1566	0
12	Saline	Full body	191101	1567	1567.6	0.599999999999909
12	Saline	Full body	191101	1571	1572.4	1.40000000000009
12	Saline	Full body	191101	1574.2	1576	1.79999999999995
12	Saline	Full body	191101	1578.2	1579.1	0.899999999999864
12	Saline	Full body	191101	1581.7	1584.4	2.70000000000005
12	Saline	Full body	191101	1587	1588.8	1.79999999999995
12	Saline	Full body	191101	1590	1591	1
12	Saline	Full body	191101	1592.1	1592.6	0.5
12	Saline	Full body	191101	1595.1	1596	0.900000000000091
12	Saline	Full body	191101	1596.9	1598.4	1.5
12	Saline	Full body	191101	1601.6	1603.5	1.90000000000009
12	Saline	Full body	191101	1604.5	1606.2	1.70000000000005
12	Saline	Full body	191101	1609.9	1611.1	1.19999999999982
12	Saline	Full body	191101	1613.2	1614	0.799999999999955
12	Saline	Full body	191101	1616.7	1617.6	0.899999999999864
12	Saline	Full body	191101	1619.1	1623.7	4.60000000000014
12	Saline	Full body	191101	1626	1627.7	1.70000000000005
12	Saline	Full body	191101	1631.8	1634.4	2.60000000000014
12	Saline	Full body	191101	1637.4	1640.7	3.29999999999995
12	Saline	Full body	191101	1641.7	1642.2	0.5
12	Saline	Full body	191101	1643.1	1645.2	2.10000000000014
12	Saline	Full body	191101	1646.1	1646.7	0.600000000000136
12	Saline	Full body	191101	1647.9	1649.6	1.69999999999982
12	Saline	Full body	191101	1650.5	1651.3	0.799999999999955
12	Saline	Full body	191101	1663.3	1663.6	0.299999999999955
12	Saline	Full body	191101	1667.1	1668.4	1.30000000000018
12	Saline	Full body	191101	1670.5	1671.6	1.09999999999991
12	Saline	Full body	191101	1673.3	1674.3	1
12	Saline	Full body	191101	1697.4	1698	0.599999999999909
12	Saline	Full body	191101	1719.6	1723.3	3.70000000000005
12	Saline	Full body	191101	1725.2	1725.8	0.599999999999909
12	Saline	Full body	191101	1727.1	1731.6	4.5
12	Saline	Full body	191101	1735.2	1735.3	0.0999999999999091
12	Saline	Full body	191101	1739.5	1739.5	0
12	Saline	Full body	191101	1750.7	1752.2	1.5
12	Saline	Full body	191101	1758.3	1759.7	1.40000000000009
12	Saline	Full body	191101	1760.6	1761.7	1.10000000000014
12	Saline	Full body	191101	1764.3	1765.4	1.10000000000014
12	Saline	Full body	191101	1767.3	1767.9	0.600000000000136
12	Saline	Full body	191101	1769.2	1769.9	0.700000000000045
12	Saline	Full body	191101	1775	1776.3	1.29999999999995
12	Saline	Full body	191101	1784.3	1785.3	1
12	Saline	Full body	191101	1790.6	1791.6	1
12	Saline	Full body	191101	1798.6	1799.7	1.10000000000014
14	CNO	Full body	191101	0	1.6	1.6
14	CNO	Full body	191101	2.5	11.4	8.9
14	CNO	Full body	191101	12.4	15.2	2.8
14	CNO	Full body	191101	16.4	17.5	1.1
14	CNO	Full body	191101	22.7	27.8	5.1
14	CNO	Full body	191101	28.8	37	8.2
14	CNO	Full body	191101	38	39.8	1.8
14	CNO	Full body	191101	42	53.3	11.3
14	CNO	Full body	191101	62.2	62.4	0.199999999999996
14	CNO	Full body	191101	80.7	84.2	3.5
14	CNO	Full body	191101	97.1	98	0.900000000000006
14	CNO	Full body	191101	104.7	106.5	1.8
14	CNO	Full body	191101	119.3	120.4	1.10000000000001
14	CNO	Full body	191101	129.2	131.5	2.30000000000001
14	CNO	Full body	191101	138.8	141.8	3
14	CNO	Full body	191101	160.8	160.8	0
14	CNO	Full body	191101	170.1	172.5	2.40000000000001
14	CNO	Full body	191101	206.7	208.8	2.10000000000002
14	CNO	Full body	191101	247.3	247.3	0
14	CNO	Full body	191101	248.3	251	2.69999999999999
14	CNO	Full body	191101	267.6	269	1.39999999999998
14	CNO	Full body	191101	269.7	270.4	0.699999999999989
14	CNO	Full body	191101	285.6	289.5	3.89999999999998
14	CNO	Full body	191101	299.4	304.9	5.5
14	CNO	Full body	191101	326.4	330.2	3.80000000000001
14	CNO	Full body	191101	334.8	334.8	0
14	CNO	Full body	191101	361.2	361.3	0.100000000000023
14	CNO	Full body	191101	362.4	364.9	2.5
14	CNO	Full body	191101	389.9	394.1	4.20000000000005
14	CNO	Full body	191101	433.1	436.8	3.69999999999999
14	CNO	Full body	191101	444.9	447.1	2.20000000000005
14	CNO	Full body	191101	448.4	450.8	2.40000000000003
14	CNO	Full body	191101	464.4	467.3	2.90000000000003
14	CNO	Full body	191101	511	513.6	2.60000000000002
14	CNO	Full body	191101	536.3	538.3	2
14	CNO	Full body	191101	578	582.1	4.10000000000002
14	CNO	Full body	191101	599.5	602.9	3.39999999999998
14	CNO	Full body	191101	615.7	617.8	2.09999999999991
14	CNO	Full body	191101	634	636	2
14	CNO	Full body	191101	660.4	663.1	2.70000000000005
14	CNO	Full body	191101	691	695.8	4.79999999999995
14	CNO	Full body	191101	734.4	737.6	3.20000000000005
14	CNO	Full body	191101	758.5	760.8	2.29999999999995
14	CNO	Full body	191101	791.7	796.1	4.39999999999998
14	CNO	Full body	191101	811	814.2	3.20000000000005
14	CNO	Full body	191101	826.3	831.6	5.30000000000007
14	CNO	Full body	191101	867.4	869	1.60000000000002
14	CNO	Full body	191101	887.8	888	0.200000000000045
14	CNO	Full body	191101	895.8	897.2	1.40000000000009
14	CNO	Full body	191101	917.7	923.4	5.69999999999993
14	CNO	Full body	191101	969.9	973.2	3.30000000000007
14	CNO	Full body	191101	987.9	988.2	0.300000000000068
14	CNO	Full body	191101	989.3	990	0.700000000000045
14	CNO	Full body	191101	995.7	1005.6	9.89999999999998
14	CNO	Full body	191101	1009.3	1013.2	3.90000000000009
14	CNO	Full body	191101	1015.2	1017.7	2.5
14	CNO	Full body	191101	1018.5	1020.2	1.70000000000005
14	CNO	Full body	191101	1028.7	1029.8	1.09999999999991
14	CNO	Full body	191101	1033.6	1034.5	0.900000000000091
14	CNO	Full body	191101	1039	1044.8	5.79999999999995
14	CNO	Full body	191101	1052.7	1054.4	1.70000000000005
14	CNO	Full body	191101	1062.6	1066.7	4.10000000000014
14	CNO	Full body	191101	1073	1074	1
14	CNO	Full body	191101	1085.2	1088.3	3.09999999999991
14	CNO	Full body	191101	1099.5	1103.3	3.79999999999995
14	CNO	Full body	191101	1128.4	1139.2	10.8
14	CNO	Full body	191101	1154.4	1154.5	0.0999999999999091
14	CNO	Full body	191101	1155.6	1159.5	3.90000000000009
14	CNO	Full body	191101	1180.5	1182.5	2
14	CNO	Full body	191101	1205.1	1206	0.900000000000091
14	CNO	Full body	191101	1211.3	1221.4	10.1000000000001
14	CNO	Full body	191101	1252.7	1252.8	0.0999999999999091
14	CNO	Full body	191101	1265.8	1270.3	4.5
14	CNO	Full body	191101	1278.2	1278.6	0.399999999999864
14	CNO	Full body	191101	1281.4	1282.3	0.899999999999864
14	CNO	Full body	191101	1283.3	1285.1	1.79999999999995
14	CNO	Full body	191101	1287.3	1292.8	5.5
14	CNO	Full body	191101	1293.7	1299.4	5.70000000000005
14	CNO	Full body	191101	1310.1	1314	3.90000000000009
14	CNO	Full body	191101	1314.9	1316.3	1.39999999999986
14	CNO	Full body	191101	1317.2	1334	16.8
14	CNO	Full body	191101	1336.1	1341.6	5.5
14	CNO	Full body	191101	1342.5	1349.4	6.90000000000009
14	CNO	Full body	191101	1352.9	1365.2	12.3
14	CNO	Full body	191101	1366.3	1372.8	6.5
14	CNO	Full body	191101	1376.3	1378.5	2.20000000000005
14	CNO	Full body	191101	1381.2	1388.6	7.39999999999986
14	CNO	Full body	191101	1394.2	1402.5	8.29999999999995
14	CNO	Full body	191101	1414.6	1421.7	7.10000000000014
14	CNO	Full body	191101	1429.6	1429.7	0.100000000000136
14	CNO	Full body	191101	1436.4	1436.6	0.199999999999818
14	CNO	Full body	191101	1440	1440.6	0.599999999999909
14	CNO	Full body	191101	1447.3	1448	0.700000000000045
14	CNO	Full body	191101	1449.3	1466.4	17.1000000000001
14	CNO	Full body	191101	1467	1481.2	14.2
14	CNO	Full body	191101	1490.9	1495.7	4.79999999999995
14	CNO	Full body	191101	1508.3	1514.8	6.5
14	CNO	Full body	191101	1525.7	1525.8	0.0999999999999091
14	CNO	Full body	191101	1528.4	1534.4	6
14	CNO	Full body	191101	1541.7	1542.4	0.700000000000045
14	CNO	Full body	191101	1546.7	1549.9	3.20000000000005
14	CNO	Full body	191101	1564.7	1566.6	1.89999999999986
14	CNO	Full body	191101	1577.4	1578.5	1.09999999999991
14	CNO	Full body	191101	1583.6	1588.5	4.90000000000009
14	CNO	Full body	191101	1600.3	1600.6	0.299999999999955
14	CNO	Full body	191101	1615.7	1617	1.29999999999995
14	CNO	Full body	191101	1618.7	1620.5	1.79999999999995
14	CNO	Full body	191101	1630.8	1631.7	0.900000000000091
14	CNO	Full body	191101	1633.3	1639.8	6.5
14	CNO	Full body	191101	1694.4	1697.6	3.19999999999982
14	CNO	Full body	191101	1732.2	1735.4	3.20000000000005
15	Saline	Full body	191101	5.5	6.8	1.3
15	Saline	Full body	191101	23.9	26.8	2.9
15	Saline	Full body	191101	38.9	40.8	1.9
15	Saline	Full body	191101	51.5	52.9	1.4
15	Saline	Full body	191101	61	63.3	2.3
15	Saline	Full body	191101	76.6	78	1.40000000000001
15	Saline	Full body	191101	90.8	92.8	2
15	Saline	Full body	191101	106.6	108.1	1.5
15	Saline	Full body	191101	118	122.2	4.2
15	Saline	Full body	191101	133.6	135.5	1.90000000000001
15	Saline	Full body	191101	152.1	153.9	1.80000000000001
15	Saline	Full body	191101	168	169.5	1.5
15	Saline	Full body	191101	181.5	183	1.5
15	Saline	Full body	191101	194.4	196.2	1.79999999999998
15	Saline	Full body	191101	213.3	215.6	2.29999999999998
15	Saline	Full body	191101	235.2	238.6	3.40000000000001
15	Saline	Full body	191101	268.4	271.2	2.80000000000001
15	Saline	Full body	191101	289.2	291.3	2.10000000000002
15	Saline	Full body	191101	314.6	317.7	3.09999999999997
15	Saline	Full body	191101	332.9	334	1.10000000000002
15	Saline	Full body	191101	348	350.4	2.39999999999998
15	Saline	Full body	191101	362	365.2	3.19999999999999
15	Saline	Full body	191101	386.6	390.1	3.5
15	Saline	Full body	191101	412.7	415.2	2.5
15	Saline	Full body	191101	430.8	439.9	9.09999999999997
15	Saline	Full body	191101	451.7	453.2	1.5
15	Saline	Full body	191101	474.5	481.4	6.89999999999998
15	Saline	Full body	191101	482.4	482.9	0.5
15	Saline	Full body	191101	500.8	502.7	1.89999999999998
15	Saline	Full body	191101	535.1	544.1	9
15	Saline	Full body	191101	581.4	588.8	7.39999999999998
15	Saline	Full body	191101	624.7	631.5	6.79999999999995
15	Saline	Full body	191101	653.5	656.4	2.89999999999998
15	Saline	Full body	191101	673.9	676.5	2.60000000000002
15	Saline	Full body	191101	689.4	691.8	2.39999999999998
15	Saline	Full body	191101	705.8	709.6	3.80000000000007
15	Saline	Full body	191101	733.3	738.7	5.40000000000009
15	Saline	Full body	191101	750.4	753.4	3
15	Saline	Full body	191101	781.3	784.2	2.90000000000009
15	Saline	Full body	191101	802.9	813.1	10.2
15	Saline	Full body	191101	843.5	849.1	5.60000000000002
15	Saline	Full body	191101	859.7	863.5	3.79999999999995
15	Saline	Full body	191101	876.5	878.1	1.60000000000002
15	Saline	Full body	191101	902.1	907.5	5.39999999999998
15	Saline	Full body	191101	920.3	929.7	9.40000000000009
15	Saline	Full body	191101	954.3	954.7	0.400000000000091
15	Saline	Full body	191101	1030.5	1032	1.5
15	Saline	Full body	191101	1059.2	1063.4	4.20000000000005
15	Saline	Full body	191101	1097.9	1101.7	3.79999999999995
15	Saline	Full body	191101	1128.4	1134.3	5.89999999999986
15	Saline	Full body	191101	1154.9	1159.3	4.39999999999986
15	Saline	Full body	191101	1170.5	1172.5	2
15	Saline	Full body	191101	1271.7	1273	1.29999999999995
15	Saline	Full body	191101	1349.7	1353.7	4
15	Saline	Full body	191101	1370.5	1375.3	4.79999999999995
15	Saline	Full body	191101	1387.8	1395.6	7.79999999999995
15	Saline	Full body	191101	1409.9	1411.9	2
15	Saline	Full body	191101	1425.7	1433.1	7.39999999999986
15	Saline	Full body	191101	1470.1	1475	4.90000000000009
15	Saline	Full body	191101	1495.1	1502	6.90000000000009
15	Saline	Full body	191101	1508.3	1512.5	4.20000000000005
15	Saline	Full body	191101	1513.6	1518.5	4.90000000000009
15	Saline	Full body	191101	1519.4	1520.7	1.29999999999995
15	Saline	Full body	191101	1522	1523.2	1.20000000000005
15	Saline	Full body	191101	1527.3	1527.7	0.400000000000091
15	Saline	Full body	191101	1532.9	1533.8	0.899999999999864
15	Saline	Full body	191101	1538.8	1539	0.200000000000045
15	Saline	Full body	191101	1571.4	1573.8	2.39999999999986
15	Saline	Full body	191101	1576.4	1576.7	0.299999999999955
15	Saline	Full body	191101	1580.8	1581.5	0.700000000000045
15	Saline	Full body	191101	1614.5	1616	1.5
15	Saline	Full body	191101	1680.3	1683.6	3.29999999999995
15	Saline	Full body	191101	1714.7	1718.7	4
15	Saline	Full body	191101	1728.7	1733.8	5.09999999999991
15	Saline	Full body	191101	1775.4	1780.2	4.79999999999995
18	Saline	Full body	191101	1.2	3	1.8
18	Saline	Full body	191101	9.5	11.8	2.3
18	Saline	Full body	191101	18.2	20.2	2
18	Saline	Full body	191101	25.3	25.8	0.5
18	Saline	Full body	191101	31.2	33.7	2.5
18	Saline	Full body	191101	40.2	40.9	0.699999999999996
18	Saline	Full body	191101	48.1	49	0.899999999999999
18	Saline	Full body	191101	55.1	57.4	2.3
18	Saline	Full body	191101	66.2	66.9	0.700000000000003
18	Saline	Full body	191101	73.2	75.6	2.39999999999999
18	Saline	Full body	191101	82.8	83.5	0.700000000000003
18	Saline	Full body	191101	91.4	92.5	1.09999999999999
18	Saline	Full body	191101	98.3	104.4	6.10000000000001
18	Saline	Full body	191101	124.2	126.6	2.39999999999999
18	Saline	Full body	191101	137.4	139.4	2
18	Saline	Full body	191101	151.6	154	2.40000000000001
18	Saline	Full body	191101	164.5	165	0.5
18	Saline	Full body	191101	166	169.5	3.5
18	Saline	Full body	191101	185.2	186.2	1
18	Saline	Full body	191101	198.2	201.7	3.5
18	Saline	Full body	191101	227.7	230	2.30000000000001
18	Saline	Full body	191101	244	244.4	0.400000000000006
18	Saline	Full body	191101	256.6	259.7	3.09999999999997
18	Saline	Full body	191101	283.1	287.7	4.59999999999997
18	Saline	Full body	191101	298.3	300.8	2.5
18	Saline	Full body	191101	329.9	333.4	3.5
18	Saline	Full body	191101	362	364.8	2.80000000000001
18	Saline	Full body	191101	389.8	393.9	4.09999999999997
18	Saline	Full body	191101	413.9	417.4	3.5
18	Saline	Full body	191101	433.6	436.3	2.69999999999999
18	Saline	Full body	191101	451.6	455.2	3.59999999999997
18	Saline	Full body	191101	477	480.6	3.60000000000002
18	Saline	Full body	191101	490	492.7	2.69999999999999
18	Saline	Full body	191101	499.9	503.6	3.70000000000005
18	Saline	Full body	191101	506.7	506.8	0.100000000000023
18	Saline	Full body	191101	530.8	534.8	4
18	Saline	Full body	191101	546.6	552.4	5.79999999999995
18	Saline	Full body	191101	580.5	582.2	1.70000000000005
18	Saline	Full body	191101	587.2	587.5	0.299999999999955
18	Saline	Full body	191101	593.7	598.8	5.09999999999991
18	Saline	Full body	191101	632.9	638.5	5.60000000000002
18	Saline	Full body	191101	656	659.8	3.79999999999995
18	Saline	Full body	191101	696.5	703.1	6.60000000000002
18	Saline	Full body	191101	726.1	727	0.899999999999977
18	Saline	Full body	191101	730.3	730.8	0.5
18	Saline	Full body	191101	744.4	744.7	0.300000000000068
18	Saline	Full body	191101	747.2	748	0.799999999999955
18	Saline	Full body	191101	750.1	750.7	0.600000000000023
18	Saline	Full body	191101	753.1	753.5	0.399999999999977
18	Saline	Full body	191101	756.4	757	0.600000000000023
18	Saline	Full body	191101	758.9	759.6	0.700000000000045
18	Saline	Full body	191101	761.9	767.2	5.30000000000007
18	Saline	Full body	191101	772.1	772.9	0.799999999999955
18	Saline	Full body	191101	781.9	784.6	2.70000000000005
18	Saline	Full body	191101	802.9	803.8	0.899999999999977
18	Saline	Full body	191101	813.8	814.3	0.5
18	Saline	Full body	191101	823	824.7	1.70000000000005
18	Saline	Full body	191101	829.1	829.6	0.5
18	Saline	Full body	191101	834.3	834.7	0.400000000000091
18	Saline	Full body	191101	845.1	846	0.899999999999977
18	Saline	Full body	191101	848	849.1	1.10000000000002
18	Saline	Full body	191101	856	856.8	0.799999999999955
18	Saline	Full body	191101	858.3	859.2	0.900000000000091
18	Saline	Full body	191101	861.1	861.5	0.399999999999977
18	Saline	Full body	191101	867.6	868.2	0.600000000000023
18	Saline	Full body	191101	870	876.6	6.60000000000002
18	Saline	Full body	191101	881.1	883.3	2.19999999999993
18	Saline	Full body	191101	887.6	893.2	5.60000000000002
18	Saline	Full body	191101	911.9	915.3	3.39999999999998
18	Saline	Full body	191101	927.6	928	0.399999999999977
18	Saline	Full body	191101	939.9	943.9	4
18	Saline	Full body	191101	962.3	967.8	5.5
18	Saline	Full body	191101	978.3	978.6	0.300000000000068
18	Saline	Full body	191101	992.2	995.9	3.69999999999993
18	Saline	Full body	191101	1006.1	1006.7	0.600000000000023
18	Saline	Full body	191101	1015.4	1015.7	0.300000000000068
18	Saline	Full body	191101	1018.6	1019.5	0.899999999999977
18	Saline	Full body	191101	1024.7	1029.6	4.89999999999986
18	Saline	Full body	191101	1037.7	1037.7	0
18	Saline	Full body	191101	1042.2	1042.3	0.0999999999999091
18	Saline	Full body	191101	1045.1	1045.4	0.300000000000182
18	Saline	Full body	191101	1051	1051.9	0.900000000000091
18	Saline	Full body	191101	1053.2	1053.9	0.700000000000045
18	Saline	Full body	191101	1064.5	1066.9	2.40000000000009
18	Saline	Full body	191101	1072.4	1072.5	0.0999999999999091
18	Saline	Full body	191101	1082.7	1083.4	0.700000000000045
18	Saline	Full body	191101	1087	1087.5	0.5
18	Saline	Full body	191101	1096.4	1096.9	0.5
18	Saline	Full body	191101	1098.8	1100.8	2
18	Saline	Full body	191101	1134	1135.8	1.79999999999995
18	Saline	Full body	191101	1143.1	1143.5	0.400000000000091
18	Saline	Full body	191101	1145.8	1150.3	4.5
18	Saline	Full body	191101	1154.9	1159.8	4.89999999999986
18	Saline	Full body	191101	1164.1	1166.6	2.5
18	Saline	Full body	191101	1177	1178.1	1.09999999999991
18	Saline	Full body	191101	1179.2	1180.6	1.39999999999986
18	Saline	Full body	191101	1186	1186.4	0.400000000000091
18	Saline	Full body	191101	1193	1193.3	0.299999999999955
18	Saline	Full body	191101	1197.1	1198	0.900000000000091
18	Saline	Full body	191101	1199.4	1199.6	0.199999999999818
18	Saline	Full body	191101	1204	1204.8	0.799999999999955
18	Saline	Full body	191101	1207.2	1207.6	0.399999999999864
18	Saline	Full body	191101	1215.2	1216	0.799999999999955
18	Saline	Full body	191101	1230.1	1230.7	0.600000000000136
18	Saline	Full body	191101	1232.3	1234	1.70000000000005
18	Saline	Full body	191101	1236.7	1237.1	0.399999999999864
18	Saline	Full body	191101	1239.1	1239.6	0.5
18	Saline	Full body	191101	1246.1	1246.7	0.600000000000136
18	Saline	Full body	191101	1249.8	1250.6	0.799999999999955
18	Saline	Full body	191101	1254.7	1255.3	0.599999999999909
18	Saline	Full body	191101	1262.8	1265.5	2.70000000000005
18	Saline	Full body	191101	1276.6	1283.3	6.70000000000005
18	Saline	Full body	191101	1295.2	1295.7	0.5
18	Saline	Full body	191101	1303.1	1304.2	1.10000000000014
18	Saline	Full body	191101	1309.2	1309.8	0.599999999999909
18	Saline	Full body	191101	1321	1321.6	0.599999999999909
18	Saline	Full body	191101	1338.1	1339.1	1
18	Saline	Full body	191101	1344	1345.1	1.09999999999991
18	Saline	Full body	191101	1360.2	1360.4	0.200000000000045
18	Saline	Full body	191101	1362.7	1363.7	1
18	Saline	Full body	191101	1368	1368.6	0.599999999999909
18	Saline	Full body	191101	1375.1	1375.7	0.600000000000136
18	Saline	Full body	191101	1377.7	1385.5	7.79999999999995
18	Saline	Full body	191101	1395.5	1399.7	4.20000000000005
18	Saline	Full body	191101	1407.4	1411.5	4.09999999999991
18	Saline	Full body	191101	1418.6	1419.1	0.5
18	Saline	Full body	191101	1430.5	1435.6	5.09999999999991
18	Saline	Full body	191101	1439	1439.3	0.299999999999955
18	Saline	Full body	191101	1442.3	1442.6	0.299999999999955
18	Saline	Full body	191101	1445.3	1445.5	0.200000000000045
18	Saline	Full body	191101	1448.5	1448.7	0.200000000000045
18	Saline	Full body	191101	1451.1	1451.7	0.600000000000136
18	Saline	Full body	191101	1453.7	1454.1	0.399999999999864
18	Saline	Full body	191101	1460.7	1461.3	0.599999999999909
18	Saline	Full body	191101	1463.9	1464.5	0.599999999999909
18	Saline	Full body	191101	1467	1468.7	1.70000000000005
18	Saline	Full body	191101	1473.6	1474.9	1.30000000000018
18	Saline	Full body	191101	1480.4	1480.8	0.399999999999864
18	Saline	Full body	191101	1482.3	1484.6	2.29999999999995
18	Saline	Full body	191101	1487.9	1488.3	0.399999999999864
18	Saline	Full body	191101	1490.3	1490.7	0.400000000000091
18	Saline	Full body	191101	1493.1	1493.8	0.700000000000045
18	Saline	Full body	191101	1495.1	1495.5	0.400000000000091
18	Saline	Full body	191101	1498.1	1498.7	0.600000000000136
18	Saline	Full body	191101	1507.2	1508.3	1.09999999999991
18	Saline	Full body	191101	1510.7	1511.1	0.399999999999864
18	Saline	Full body	191101	1515.9	1516.7	0.799999999999955
18	Saline	Full body	191101	1518.5	1519.1	0.599999999999909
18	Saline	Full body	191101	1533.9	1534.7	0.799999999999955
18	Saline	Full body	191101	1541.8	1546.4	4.60000000000014
18	Saline	Full body	191101	1572.3	1573	0.700000000000045
18	Saline	Full body	191101	1580.3	1580.6	0.299999999999955
18	Saline	Full body	191101	1593.4	1593.9	0.5
18	Saline	Full body	191101	1600.6	1604.1	3.5
18	Saline	Full body	191101	1606.8	1614.3	7.5
18	Saline	Full body	191101	1622	1627.4	5.40000000000009
18	Saline	Full body	191101	1641.1	1641.4	0.300000000000182
18	Saline	Full body	191101	1652.5	1653.3	0.799999999999955
18	Saline	Full body	191101	1654.8	1655.8	1
18	Saline	Full body	191101	1657.1	1659.5	2.40000000000009
18	Saline	Full body	191101	1662	1662.5	0.5
18	Saline	Full body	191101	1665.3	1670.1	4.79999999999995
18	Saline	Full body	191101	1675.1	1675.5	0.400000000000091
18	Saline	Full body	191101	1679.4	1679.6	0.199999999999818
18	Saline	Full body	191101	1681.2	1681.8	0.599999999999909
18	Saline	Full body	191101	1684.8	1685.3	0.5
18	Saline	Full body	191101	1687	1692.9	5.90000000000009
18	Saline	Full body	191101	1710	1710.8	0.799999999999955
18	Saline	Full body	191101	1713.3	1714.1	0.799999999999955
18	Saline	Full body	191101	1719	1720	1
18	Saline	Full body	191101	1721.9	1722.2	0.299999999999955
18	Saline	Full body	191101	1738.2	1738.8	0.599999999999909
18	Saline	Full body	191101	1750.5	1751.3	0.799999999999955
18	Saline	Full body	191101	1760.2	1761.2	1
18	Saline	Full body	191101	1762.5	1762.9	0.400000000000091
18	Saline	Full body	191101	1774	1774.8	0.799999999999955
18	Saline	Full body	191101	1778.8	1779.4	0.600000000000136
18	Saline	Full body	191101	1781.4	1783.4	2
18	Saline	Full body	191101	1785	1786.3	1.29999999999995
18	Saline	Full body	191101	1790	1790.4	0.400000000000091
18	Saline	Full body	191101	1793.7	1794	0.299999999999955
18	Saline	Full body	191101	1796.1	1796.7	0.600000000000136
18	Saline	Full body	191101	1798.2	1806.2	8
19	CNO	Full body	191101	0	0.2	0.2
19	CNO	Full body	191101	3.6	5.3	1.7
19	CNO	Full body	191101	6.7	9	2.3
19	CNO	Full body	191101	19	23.2	4.2
19	CNO	Full body	191101	27.6	28.5	0.899999999999999
19	CNO	Full body	191101	39.9	42.4	2.5
19	CNO	Full body	191101	51.2	54.7	3.5
19	CNO	Full body	191101	55.7	56.9	1.2
19	CNO	Full body	191101	76.2	77.4	1.2
19	CNO	Full body	191101	88.8	89.4	0.600000000000009
19	CNO	Full body	191101	101.7	103.2	1.5
19	CNO	Full body	191101	106.1	109	2.90000000000001
19	CNO	Full body	191101	120.2	124	3.8
19	CNO	Full body	191101	153.1	158.1	5
19	CNO	Full body	191101	159.6	162.8	3.20000000000002
19	CNO	Full body	191101	190.2	194.4	4.20000000000002
19	CNO	Full body	191101	200.4	201.7	1.29999999999998
19	CNO	Full body	191101	206.4	210.6	4.19999999999999
19	CNO	Full body	191101	233.9	234.2	0.299999999999983
19	CNO	Full body	191101	241.2	246	4.80000000000001
19	CNO	Full body	191101	284.4	294	9.60000000000002
19	CNO	Full body	191101	296	297.8	1.80000000000001
19	CNO	Full body	191101	298.8	301	2.19999999999999
19	CNO	Full body	191101	317.8	318	0.199999999999989
19	CNO	Full body	191101	320.8	320.9	0.0999999999999659
19	CNO	Full body	191101	322.9	328.1	5.20000000000005
19	CNO	Full body	191101	345.3	349.7	4.39999999999998
19	CNO	Full body	191101	351.5	352.9	1.39999999999998
19	CNO	Full body	191101	388.8	392	3.19999999999999
19	CNO	Full body	191101	419	420.3	1.30000000000001
19	CNO	Full body	191101	423.9	424.1	0.200000000000045
19	CNO	Full body	191101	428	431.1	3.10000000000002
19	CNO	Full body	191101	448.2	453.6	5.40000000000003
19	CNO	Full body	191101	461.4	462.4	1
19	CNO	Full body	191101	494.2	495.4	1.19999999999999
19	CNO	Full body	191101	502.8	503.3	0.5
19	CNO	Full body	191101	510	511.3	1.30000000000001
19	CNO	Full body	191101	512.4	513.4	1
19	CNO	Full body	191101	516.8	517.2	0.400000000000091
19	CNO	Full body	191101	519.3	520.1	0.800000000000068
19	CNO	Full body	191101	528.8	530.2	1.40000000000009
19	CNO	Full body	191101	535.1	536.3	1.19999999999993
19	CNO	Full body	191101	537.5	538.3	0.799999999999955
19	CNO	Full body	191101	545.8	546.8	1
19	CNO	Full body	191101	548.4	549.4	1
19	CNO	Full body	191101	553.1	553.9	0.799999999999955
19	CNO	Full body	191101	557.6	558.1	0.5
19	CNO	Full body	191101	560.3	561	0.700000000000045
19	CNO	Full body	191101	572.6	578.5	5.89999999999998
19	CNO	Full body	191101	581.3	583.3	2
19	CNO	Full body	191101	584.4	584.7	0.300000000000068
19	CNO	Full body	191101	585.6	586.8	1.19999999999993
19	CNO	Full body	191101	590.1	590.4	0.299999999999955
19	CNO	Full body	191101	591.3	591.7	0.400000000000091
19	CNO	Full body	191101	597	597.8	0.799999999999955
19	CNO	Full body	191101	606.1	606.2	0.100000000000023
19	CNO	Full body	191101	607.1	608.8	1.69999999999993
19	CNO	Full body	191101	612	612.6	0.600000000000023
19	CNO	Full body	191101	615.8	628.2	12.4000000000001
19	CNO	Full body	191101	629.2	633.7	4.5
19	CNO	Full body	191101	644.8	648	3.20000000000005
19	CNO	Full body	191101	669.6	676.1	6.5
19	CNO	Full body	191101	700.6	702.3	1.69999999999993
19	CNO	Full body	191101	706.5	706.9	0.399999999999977
19	CNO	Full body	191101	712.6	713.1	0.5
19	CNO	Full body	191101	714.8	715.4	0.600000000000023
19	CNO	Full body	191101	718.3	718.4	0.100000000000023
19	CNO	Full body	191101	719.9	720.5	0.600000000000023
19	CNO	Full body	191101	728.1	728.5	0.399999999999977
19	CNO	Full body	191101	730.3	730.6	0.300000000000068
19	CNO	Full body	191101	732	732.6	0.600000000000023
19	CNO	Full body	191101	739.3	740.4	1.10000000000002
19	CNO	Full body	191101	742.5	742.8	0.299999999999955
19	CNO	Full body	191101	744.9	745.7	0.800000000000068
19	CNO	Full body	191101	749.3	749.7	0.400000000000091
19	CNO	Full body	191101	750.9	751.1	0.200000000000045
19	CNO	Full body	191101	753.7	755.7	2
19	CNO	Full body	191101	758.9	759.5	0.600000000000023
19	CNO	Full body	191101	762.2	764.6	2.39999999999998
19	CNO	Full body	191101	765.6	767.2	1.60000000000002
19	CNO	Full body	191101	768.8	769.2	0.400000000000091
19	CNO	Full body	191101	773.2	774.4	1.19999999999993
19	CNO	Full body	191101	775.6	776.1	0.5
19	CNO	Full body	191101	781.7	783.2	1.5
19	CNO	Full body	191101	786	787.2	1.20000000000005
19	CNO	Full body	191101	789.5	789.8	0.299999999999955
19	CNO	Full body	191101	791.4	791.6	0.200000000000045
19	CNO	Full body	191101	793.2	794.1	0.899999999999977
19	CNO	Full body	191101	795.7	796	0.299999999999955
19	CNO	Full body	191101	802.1	802.5	0.399999999999977
19	CNO	Full body	191101	803.7	804.3	0.599999999999909
19	CNO	Full body	191101	805.4	806.5	1.10000000000002
19	CNO	Full body	191101	806.6	807.7	1.10000000000002
19	CNO	Full body	191101	809.7	810	0.299999999999955
19	CNO	Full body	191101	811.3	811.8	0.5
19	CNO	Full body	191101	813	813.4	0.399999999999977
19	CNO	Full body	191101	814.6	815	0.399999999999977
19	CNO	Full body	191101	819	819.3	0.299999999999955
19	CNO	Full body	191101	820.5	822	1.5
19	CNO	Full body	191101	824.4	826	1.60000000000002
19	CNO	Full body	191101	829.7	830.9	1.19999999999993
19	CNO	Full body	191101	837	837.4	0.399999999999977
19	CNO	Full body	191101	839.1	839.6	0.5
19	CNO	Full body	191101	843.2	844.7	1.5
19	CNO	Full body	191101	845.9	847	1.10000000000002
19	CNO	Full body	191101	851.6	852	0.399999999999977
19	CNO	Full body	191101	852.9	854.4	1.5
19	CNO	Full body	191101	855.6	856.1	0.5
19	CNO	Full body	191101	858.5	859.7	1.20000000000005
19	CNO	Full body	191101	866.6	867	0.399999999999977
19	CNO	Full body	191101	870.1	870.5	0.399999999999977
19	CNO	Full body	191101	877.3	878.6	1.30000000000007
19	CNO	Full body	191101	879.5	880.7	1.20000000000005
19	CNO	Full body	191101	882.9	884.5	1.60000000000002
19	CNO	Full body	191101	886.1	886.2	0.100000000000023
19	CNO	Full body	191101	888.4	894.7	6.30000000000007
19	CNO	Full body	191101	896	898.5	2.5
19	CNO	Full body	191101	908.2	910	1.79999999999995
19	CNO	Full body	191101	917.9	922.4	4.5
19	CNO	Full body	191101	924.7	926.4	1.69999999999993
19	CNO	Full body	191101	927.5	928.2	0.700000000000045
19	CNO	Full body	191101	935.7	940.2	4.5
19	CNO	Full body	191101	967.3	967.8	0.5
19	CNO	Full body	191101	993	993.3	0.299999999999955
19	CNO	Full body	191101	994.6	996	1.39999999999998
19	CNO	Full body	191101	998.2	1005.8	7.59999999999991
19	CNO	Full body	191101	1029.6	1030.6	1
19	CNO	Full body	191101	1034.3	1041.8	7.5
19	CNO	Full body	191101	1044.6	1045.7	1.10000000000014
19	CNO	Full body	191101	1051.2	1051.8	0.599999999999909
19	CNO	Full body	191101	1054.7	1057.5	2.79999999999995
19	CNO	Full body	191101	1071.8	1074.4	2.60000000000014
19	CNO	Full body	191101	1077.4	1088.5	11.0999999999999
19	CNO	Full body	191101	1089.8	1092.4	2.60000000000014
19	CNO	Full body	191101	1094.3	1099.2	4.90000000000009
19	CNO	Full body	191101	1119.6	1123.9	4.30000000000018
19	CNO	Full body	191101	1152.5	1153.1	0.599999999999909
19	CNO	Full body	191101	1160.4	1168.4	8
19	CNO	Full body	191101	1170.6	1173.5	2.90000000000009
19	CNO	Full body	191101	1175.6	1176.9	1.30000000000018
19	CNO	Full body	191101	1177.8	1178.4	0.600000000000136
19	CNO	Full body	191101	1180.8	1181.5	0.700000000000045
19	CNO	Full body	191101	1184.9	1185.4	0.5
19	CNO	Full body	191101	1188.3	1193.5	5.20000000000005
19	CNO	Full body	191101	1194.8	1197.1	2.29999999999995
19	CNO	Full body	191101	1198.1	1198.3	0.200000000000045
19	CNO	Full body	191101	1199.7	1200.8	1.09999999999991
19	CNO	Full body	191101	1202.3	1202.9	0.600000000000136
19	CNO	Full body	191101	1204	1205.3	1.29999999999995
19	CNO	Full body	191101	1206.9	1207.1	0.199999999999818
19	CNO	Full body	191101	1208.7	1209.2	0.5
19	CNO	Full body	191101	1210.9	1211.3	0.399999999999864
19	CNO	Full body	191101	1215.5	1216	0.5
19	CNO	Full body	191101	1219.8	1220.3	0.5
19	CNO	Full body	191101	1221.6	1223.3	1.70000000000005
19	CNO	Full body	191101	1224.4	1225.5	1.09999999999991
19	CNO	Full body	191101	1227.3	1228.2	0.900000000000091
19	CNO	Full body	191101	1229.8	1231.7	1.90000000000009
19	CNO	Full body	191101	1232.7	1237.1	4.39999999999986
19	CNO	Full body	191101	1238.5	1243.3	4.79999999999995
19	CNO	Full body	191101	1245.4	1246.7	1.29999999999995
19	CNO	Full body	191101	1248.2	1248.7	0.5
19	CNO	Full body	191101	1250.3	1256.1	5.79999999999995
19	CNO	Full body	191101	1257	1257.4	0.400000000000091
19	CNO	Full body	191101	1258.8	1260.8	2
19	CNO	Full body	191101	1261.9	1262.6	0.699999999999818
19	CNO	Full body	191101	1263.9	1273.4	9.5
19	CNO	Full body	191101	1277.2	1285.3	8.09999999999991
19	CNO	Full body	191101	1294.5	1297.2	2.70000000000005
19	CNO	Full body	191101	1306.1	1311.1	5
19	CNO	Full body	191101	1317.2	1318.2	1
19	CNO	Full body	191101	1322.4	1323	0.599999999999909
19	CNO	Full body	191101	1330.6	1331.7	1.10000000000014
19	CNO	Full body	191101	1333.2	1334.2	1
19	CNO	Full body	191101	1335.3	1335.8	0.5
19	CNO	Full body	191101	1338.9	1339.1	0.199999999999818
19	CNO	Full body	191101	1340.6	1341	0.400000000000091
19	CNO	Full body	191101	1344.1	1344.6	0.5
19	CNO	Full body	191101	1346.2	1346.5	0.299999999999955
19	CNO	Full body	191101	1348.8	1350	1.20000000000005
19	CNO	Full body	191101	1351.2	1352.1	0.899999999999864
19	CNO	Full body	191101	1353.6	1353.8	0.200000000000045
19	CNO	Full body	191101	1354.8	1355.1	0.299999999999955
19	CNO	Full body	191101	1360.7	1360.9	0.200000000000045
19	CNO	Full body	191101	1363	1363.1	0.0999999999999091
19	CNO	Full body	191101	1366.6	1366.8	0.200000000000045
19	CNO	Full body	191101	1368.7	1370.5	1.79999999999995
19	CNO	Full body	191101	1374.3	1375.4	1.10000000000014
19	CNO	Full body	191101	1377.6	1377.9	0.300000000000182
19	CNO	Full body	191101	1381.8	1382	0.200000000000045
19	CNO	Full body	191101	1383.5	1383.7	0.200000000000045
19	CNO	Full body	191101	1385.7	1387.4	1.70000000000005
19	CNO	Full body	191101	1392.5	1393.5	1
19	CNO	Full body	191101	1416	1417	1
19	CNO	Full body	191101	1419	1419.4	0.400000000000091
19	CNO	Full body	191101	1423.6	1423.9	0.300000000000182
19	CNO	Full body	191101	1474.2	1475.5	1.29999999999995
19	CNO	Full body	191101	1477.9	1487.3	9.39999999999986
19	CNO	Full body	191101	1494	1498	4
19	CNO	Full body	191101	1503.6	1504.8	1.20000000000005
19	CNO	Full body	191101	1509.6	1511.9	2.30000000000018
19	CNO	Full body	191101	1519	1521.4	2.40000000000009
19	CNO	Full body	191101	1525.3	1535	9.70000000000005
19	CNO	Full body	191101	1536.8	1537.4	0.600000000000136
19	CNO	Full body	191101	1540.8	1541.3	0.5
19	CNO	Full body	191101	1543	1544.3	1.29999999999995
19	CNO	Full body	191101	1552.3	1553	0.700000000000045
19	CNO	Full body	191101	1565.2	1566	0.799999999999955
19	CNO	Full body	191101	1568.5	1568.8	0.299999999999955
19	CNO	Full body	191101	1580.3	1584.4	4.10000000000014
19	CNO	Full body	191101	1596.6	1597	0.400000000000091
19	CNO	Full body	191101	1606.2	1607.4	1.20000000000005
19	CNO	Full body	191101	1613.3	1613.6	0.299999999999955
19	CNO	Full body	191101	1618.2	1619.2	1
19	CNO	Full body	191101	1636.7	1637.1	0.399999999999864
19	CNO	Full body	191101	1638.7	1640.1	1.39999999999986
19	CNO	Full body	191101	1642.8	1651.2	8.40000000000009
19	CNO	Full body	191101	1665.2	1665.7	0.5
19	CNO	Full body	191101	1669.2	1671.2	2
19	CNO	Full body	191101	1679.9	1679.9	0
19	CNO	Full body	191101	1686.8	1687.3	0.5
19	CNO	Full body	191101	1688.6	1689	0.400000000000091
19	CNO	Full body	191101	1691.8	1692.2	0.400000000000091
19	CNO	Full body	191101	1698.9	1700.5	1.59999999999991
19	CNO	Full body	191101	1709.6	1710	0.400000000000091
19	CNO	Full body	191101	1726.6	1729.8	3.20000000000005
19	CNO	Full body	191101	1737.6	1738.7	1.10000000000014
19	CNO	Full body	191101	1740	1746.1	6.09999999999991
19	CNO	Full body	191101	1750.8	1752.2	1.40000000000009
19	CNO	Full body	191101	1755.1	1755.4	0.300000000000182
19	CNO	Full body	191101	1757.4	1758.2	0.799999999999955
19	CNO	Full body	191101	1759.4	1759.8	0.399999999999864
19	CNO	Full body	191101	1760.4	1761.9	1.5
19	CNO	Full body	191101	1762.9	1764	1.09999999999991
19	CNO	Full body	191101	1765.8	1766.4	0.600000000000136
19	CNO	Full body	191101	1767.3	1767.5	0.200000000000045
19	CNO	Full body	191101	1768.6	1769.1	0.5
19	CNO	Full body	191101	1770.3	1773.6	3.29999999999995
19	CNO	Full body	191101	1774.8	1775.3	0.5
19	CNO	Full body	191101	1779.3	1779.3	0
19	CNO	Full body	191101	1780.7	1782	1.29999999999995
19	CNO	Full body	191101	1784.2	1784.7	0.5
19	CNO	Full body	191101	1786.8	1789.3	2.5
19	CNO	Full body	191101	1800.7	1801	0.299999999999955
19	CNO	Full body	191101	1802.3	1802.4	0.100000000000136
11	CNO	Head only	191029	141.1	142.2	1.09999999999999
11	CNO	Head only	191029	348.4	348.4	0
11	CNO	Head only	191029	544	544.1	0.100000000000023
11	CNO	Head only	191029	558.2	558.4	0.199999999999932
11	CNO	Head only	191029	580.5	580.7	0.200000000000045
11	CNO	Head only	191029	591.8	591.9	0.100000000000023
11	CNO	Head only	191029	596.4	596.4	0
11	CNO	Head only	191029	602.4	602.5	0.100000000000023
11	CNO	Head only	191029	637.4	637.4	0
11	CNO	Head only	191029	654.6	654.6	0
11	CNO	Head only	191029	850.6	850.7	0.100000000000023
11	CNO	Head only	191029	903.1	903.1	0
11	CNO	Head only	191029	918.2	918.5	0.299999999999955
11	CNO	Head only	191029	925.3	925.6	0.300000000000068
11	CNO	Head only	191029	980.6	980.6	0
11	CNO	Head only	191029	1008.5	1008.6	0.100000000000023
11	CNO	Head only	191029	1013	1013.3	0.299999999999955
11	CNO	Head only	191029	1017	1017.4	0.399999999999977
11	CNO	Head only	191029	1019.5	1019.6	0.100000000000023
11	CNO	Head only	191029	1022.6	1022.9	0.299999999999955
11	CNO	Head only	191029	1025.9	1026	0.0999999999999091
11	CNO	Head only	191029	1028.2	1028.3	0.0999999999999091
11	CNO	Head only	191029	1042.9	1042.9	0
11	CNO	Head only	191029	1058.1	1058.2	0.100000000000136
11	CNO	Head only	191029	1063.3	1063.6	0.299999999999955
11	CNO	Head only	191029	1065.9	1066.3	0.399999999999864
11	CNO	Head only	191029	1074.5	1074.7	0.200000000000045
11	CNO	Head only	191029	1077.1	1077.3	0.200000000000045
11	CNO	Head only	191029	1079.4	1079.4	0
11	CNO	Head only	191029	1094.1	1094.1	0
11	CNO	Head only	191029	1099.5	1099.6	0.0999999999999091
11	CNO	Head only	191029	1102.7	1103	0.299999999999955
11	CNO	Head only	191029	1108	1108.3	0.299999999999955
11	CNO	Head only	191029	1111.7	1111.8	0.0999999999999091
11	CNO	Head only	191029	1116.7	1116.8	0.0999999999999091
11	CNO	Head only	191029	1119.8	1119.9	0.100000000000136
11	CNO	Head only	191029	1126.2	1126.6	0.399999999999864
11	CNO	Head only	191029	1128.4	1128.4	0
11	CNO	Head only	191029	1134.2	1134.3	0.0999999999999091
11	CNO	Head only	191029	1136.2	1136.5	0.299999999999955
11	CNO	Head only	191029	1140.5	1140.8	0.299999999999955
11	CNO	Head only	191029	1144.1	1144.4	0.300000000000182
11	CNO	Head only	191029	1165.3	1165.4	0.100000000000136
11	CNO	Head only	191029	1176.7	1176.9	0.200000000000045
11	CNO	Head only	191029	1178.3	1178.4	0.100000000000136
11	CNO	Head only	191029	1183.8	1183.8	0
11	CNO	Head only	191029	1187.1	1187.2	0.100000000000136
11	CNO	Head only	191029	1190.2	1190.4	0.200000000000045
11	CNO	Head only	191029	1198.2	1198.3	0.0999999999999091
11	CNO	Head only	191029	1203.4	1203.6	0.199999999999818
11	CNO	Head only	191029	1214	1214	0
11	CNO	Head only	191029	1217.6	1217.6	0
11	CNO	Head only	191029	1221.9	1222.3	0.399999999999864
11	CNO	Head only	191029	1370.7	1370.8	0.0999999999999091
11	CNO	Head only	191029	1387	1387	0
11	CNO	Head only	191029	1392.2	1392.5	0.299999999999955
11	CNO	Head only	191029	1399	1399.1	0.0999999999999091
11	CNO	Head only	191029	1411.6	1411.6	0
11	CNO	Head only	191029	1415.3	1415.3	0
11	CNO	Head only	191029	1417.3	1417.8	0.5
11	CNO	Head only	191029	1430.3	1430.8	0.5
11	CNO	Head only	191029	1435.5	1435.7	0.200000000000045
11	CNO	Head only	191029	1450.1	1450.2	0.100000000000136
11	CNO	Head only	191029	1469.2	1469.3	0.0999999999999091
11	CNO	Head only	191029	1494.9	1494.9	0
11	CNO	Head only	191029	1499.9	1500.5	0.599999999999909
11	CNO	Head only	191029	1506.8	1506.8	0
11	CNO	Head only	191029	1521.9	1522.4	0.5
11	CNO	Head only	191029	1525	1525	0
11	CNO	Head only	191029	1526.5	1526.5	0
11	CNO	Head only	191029	1533.8	1533.8	0
11	CNO	Head only	191029	1536.4	1536.5	0.0999999999999091
11	CNO	Head only	191029	1543.4	1543.4	0
11	CNO	Head only	191029	1552.8	1553.3	0.5
11	CNO	Head only	191029	1560.6	1560.6	0
11	CNO	Head only	191029	1564.7	1564.7	0
11	CNO	Head only	191029	1569.5	1569.8	0.299999999999955
11	CNO	Head only	191029	1570.7	1570.7	0
11	CNO	Head only	191029	1617.9	1618	0.0999999999999091
11	CNO	Head only	191029	1621.6	1621.7	0.100000000000136
11	CNO	Head only	191029	1628.9	1628.9	0
11	CNO	Head only	191029	1633.9	1633.9	0
11	CNO	Head only	191029	1636.3	1636.4	0.100000000000136
11	CNO	Head only	191029	1642.9	1643.2	0.299999999999955
11	CNO	Head only	191029	1646	1646.5	0.5
11	CNO	Head only	191029	1650.5	1650.6	0.0999999999999091
11	CNO	Head only	191029	1677.4	1677.4	0
11	CNO	Head only	191029	1680.7	1680.7	0
11	CNO	Head only	191029	1685.6	1685.7	0.100000000000136
2	Saline	Head only	191029	2.6	4.1	1.5
2	Saline	Head only	191029	5	5.3	0.3
2	Saline	Head only	191029	36.9	37	0.100000000000001
2	Saline	Head only	191029	40.6	40.6	0
2	Saline	Head only	191029	398.6	398.7	0.0999999999999659
2	Saline	Head only	191029	405.3	405.6	0.300000000000011
2	Saline	Head only	191029	413.9	413.9	0
2	Saline	Head only	191029	420.6	420.8	0.199999999999989
2	Saline	Head only	191029	425.2	425.3	0.100000000000023
2	Saline	Head only	191029	427.4	427.4	0
2	Saline	Head only	191029	429.3	429.8	0.5
2	Saline	Head only	191029	433.8	433.9	0.0999999999999659
2	Saline	Head only	191029	435.8	436.2	0.399999999999977
2	Saline	Head only	191029	440.7	440.9	0.199999999999989
2	Saline	Head only	191029	447.6	447.8	0.199999999999989
2	Saline	Head only	191029	452.9	453.1	0.200000000000045
2	Saline	Head only	191029	454.9	455.2	0.300000000000011
2	Saline	Head only	191029	458.7	458.8	0.100000000000023
2	Saline	Head only	191029	460.5	460.7	0.199999999999989
2	Saline	Head only	191029	462.5	462.8	0.300000000000011
2	Saline	Head only	191029	463.8	464.1	0.300000000000011
2	Saline	Head only	191029	465.9	466.2	0.300000000000011
2	Saline	Head only	191029	468.2	468.7	0.5
2	Saline	Head only	191029	473.3	473.8	0.5
2	Saline	Head only	191029	476.8	477.2	0.399999999999977
2	Saline	Head only	191029	478.9	479.2	0.300000000000011
2	Saline	Head only	191029	481.6	482.1	0.5
2	Saline	Head only	191029	483.6	483.9	0.299999999999955
2	Saline	Head only	191029	485.4	485.6	0.200000000000045
2	Saline	Head only	191029	488	489.2	1.19999999999999
2	Saline	Head only	191029	493	493.4	0.399999999999977
2	Saline	Head only	191029	495.1	495.4	0.299999999999955
2	Saline	Head only	191029	496.9	497.1	0.200000000000045
2	Saline	Head only	191029	498.2	498.4	0.199999999999989
2	Saline	Head only	191029	501.6	501.9	0.299999999999955
2	Saline	Head only	191029	503.6	504.9	1.29999999999995
2	Saline	Head only	191029	507	507.5	0.5
2	Saline	Head only	191029	508.6	509	0.399999999999977
2	Saline	Head only	191029	510.8	511	0.199999999999989
2	Saline	Head only	191029	512.7	513	0.299999999999955
2	Saline	Head only	191029	514.6	514.8	0.199999999999932
2	Saline	Head only	191029	516.6	516.9	0.299999999999955
2	Saline	Head only	191029	518.6	518.8	0.199999999999932
2	Saline	Head only	191029	519.9	520.2	0.300000000000068
2	Saline	Head only	191029	522.5	522.8	0.299999999999955
2	Saline	Head only	191029	523.8	524.1	0.300000000000068
2	Saline	Head only	191029	525.1	525.2	0.100000000000023
2	Saline	Head only	191029	526.3	526.7	0.400000000000091
2	Saline	Head only	191029	528.1	528.3	0.199999999999932
2	Saline	Head only	191029	530	530.2	0.200000000000045
2	Saline	Head only	191029	531.2	531.5	0.299999999999955
2	Saline	Head only	191029	533	533.3	0.299999999999955
2	Saline	Head only	191029	536.4	536.5	0.100000000000023
2	Saline	Head only	191029	541.3	541.6	0.300000000000068
2	Saline	Head only	191029	542.8	543	0.200000000000045
2	Saline	Head only	191029	544.5	544.8	0.299999999999955
2	Saline	Head only	191029	546.7	546.9	0.199999999999932
2	Saline	Head only	191029	548.1	549.1	1
2	Saline	Head only	191029	550.5	550.7	0.200000000000045
2	Saline	Head only	191029	552.3	552.6	0.300000000000068
2	Saline	Head only	191029	554.5	554.9	0.399999999999977
2	Saline	Head only	191029	556	557.4	1.39999999999998
2	Saline	Head only	191029	559.7	560	0.299999999999955
2	Saline	Head only	191029	561.2	561.3	0.0999999999999091
2	Saline	Head only	191029	562.6	562.9	0.299999999999955
2	Saline	Head only	191029	566.8	567.1	0.300000000000068
2	Saline	Head only	191029	568.1	568.3	0.199999999999932
2	Saline	Head only	191029	569.6	569.9	0.299999999999955
2	Saline	Head only	191029	571.2	571.3	0.0999999999999091
2	Saline	Head only	191029	572.7	573	0.299999999999955
2	Saline	Head only	191029	574.3	574.5	0.200000000000045
2	Saline	Head only	191029	576.7	577.5	0.799999999999955
2	Saline	Head only	191029	637.9	638	0.100000000000023
2	Saline	Head only	191029	639.2	639.2	0
2	Saline	Head only	191029	755.4	755.4	0
2	Saline	Head only	191029	761.4	761.5	0.100000000000023
2	Saline	Head only	191029	763.3	763.6	0.300000000000068
2	Saline	Head only	191029	771.3	771.3	0
2	Saline	Head only	191029	775.3	775.6	0.300000000000068
2	Saline	Head only	191029	779.3	779.4	0.100000000000023
2	Saline	Head only	191029	798.5	798.6	0.100000000000023
2	Saline	Head only	191029	838.3	838.4	0.100000000000023
2	Saline	Head only	191029	856	856	0
2	Saline	Head only	191029	860	860.3	0.299999999999955
2	Saline	Head only	191029	864.6	864.7	0.100000000000023
2	Saline	Head only	191029	893.2	893.4	0.199999999999932
2	Saline	Head only	191029	899.9	899.9	0
2	Saline	Head only	191029	903.3	903.8	0.5
2	Saline	Head only	191029	912.8	913.1	0.300000000000068
2	Saline	Head only	191029	918.5	918.8	0.299999999999955
2	Saline	Head only	191029	921.8	922.1	0.300000000000068
2	Saline	Head only	191029	926.6	926.6	0
2	Saline	Head only	191029	927.7	928.1	0.399999999999977
2	Saline	Head only	191029	931.6	932.1	0.5
2	Saline	Head only	191029	933.5	934.7	1.20000000000005
2	Saline	Head only	191029	937.5	937.8	0.299999999999955
2	Saline	Head only	191029	939.3	940.6	1.30000000000007
2	Saline	Head only	191029	942.4	942.6	0.200000000000045
2	Saline	Head only	191029	944.7	945	0.299999999999955
2	Saline	Head only	191029	946.2	946.5	0.299999999999955
2	Saline	Head only	191029	948.2	949.3	1.09999999999991
2	Saline	Head only	191029	951.4	951.8	0.399999999999977
2	Saline	Head only	191029	953.1	953.6	0.5
2	Saline	Head only	191029	956.6	956.8	0.199999999999932
2	Saline	Head only	191029	959.4	960.7	1.30000000000007
2	Saline	Head only	191029	963.3	963.3	0
2	Saline	Head only	191029	965.5	966.8	1.29999999999995
2	Saline	Head only	191029	969.7	970	0.299999999999955
2	Saline	Head only	191029	971.1	971.5	0.399999999999977
2	Saline	Head only	191029	973.2	973.4	0.199999999999932
2	Saline	Head only	191029	976.5	977.6	1.10000000000002
2	Saline	Head only	191029	978.9	979.1	0.200000000000045
2	Saline	Head only	191029	980.5	980.9	0.399999999999977
2	Saline	Head only	191029	982.3	982.3	0
2	Saline	Head only	191029	983.6	983.8	0.199999999999932
2	Saline	Head only	191029	985.8	985.8	0
2	Saline	Head only	191029	988.5	988.8	0.299999999999955
2	Saline	Head only	191029	991.1	991.5	0.399999999999977
2	Saline	Head only	191029	994	994.4	0.399999999999977
2	Saline	Head only	191029	997	997	0
2	Saline	Head only	191029	998.6	998.9	0.299999999999955
2	Saline	Head only	191029	1002.6	1002.7	0.100000000000023
2	Saline	Head only	191029	1004.8	1005.1	0.300000000000068
2	Saline	Head only	191029	1006.9	1007.2	0.300000000000068
2	Saline	Head only	191029	1008.1	1008.1	0
2	Saline	Head only	191029	1010.3	1010.5	0.200000000000045
2	Saline	Head only	191029	1013.3	1013.4	0.100000000000023
2	Saline	Head only	191029	1014.8	1014.9	0.100000000000023
2	Saline	Head only	191029	1016.5	1016.5	0
2	Saline	Head only	191029	1028.2	1028.5	0.299999999999955
2	Saline	Head only	191029	1034.9	1035	0.0999999999999091
2	Saline	Head only	191029	1050.4	1050.5	0.0999999999999091
2	Saline	Head only	191029	1054.4	1054.4	0
2	Saline	Head only	191029	1070.3	1070.3	0
2	Saline	Head only	191029	1071.9	1071.9	0
2	Saline	Head only	191029	1084.8	1084.8	0
2	Saline	Head only	191029	1106.2	1106.4	0.200000000000045
2	Saline	Head only	191029	1109.2	1109.5	0.299999999999955
2	Saline	Head only	191029	1126.4	1126.6	0.199999999999818
2	Saline	Head only	191029	1146.4	1146.4	0
2	Saline	Head only	191029	1149.9	1150.1	0.199999999999818
2	Saline	Head only	191029	1157.1	1157.5	0.400000000000091
2	Saline	Head only	191029	1178.5	1178.7	0.200000000000045
2	Saline	Head only	191029	1281.9	1282	0.0999999999999091
2	Saline	Head only	191029	1301.8	1301.9	0.100000000000136
2	Saline	Head only	191029	1304	1304.5	0.5
2	Saline	Head only	191029	1317.3	1317.8	0.5
2	Saline	Head only	191029	1321.8	1322.3	0.5
2	Saline	Head only	191029	1325	1325.4	0.400000000000091
2	Saline	Head only	191029	1326.3	1326.8	0.5
2	Saline	Head only	191029	1328.8	1329.3	0.5
2	Saline	Head only	191029	1331.5	1331.9	0.400000000000091
2	Saline	Head only	191029	1333.7	1334.1	0.399999999999864
2	Saline	Head only	191029	1335.2	1335.8	0.599999999999909
2	Saline	Head only	191029	1338.3	1339	0.700000000000045
2	Saline	Head only	191029	1340.3	1340.6	0.299999999999955
2	Saline	Head only	191029	1342.1	1342.4	0.300000000000182
2	Saline	Head only	191029	1343.6	1343.9	0.300000000000182
2	Saline	Head only	191029	1345.7	1345.9	0.200000000000045
2	Saline	Head only	191029	1347.9	1349.1	1.19999999999982
2	Saline	Head only	191029	1351	1351.4	0.400000000000091
2	Saline	Head only	191029	1354	1354.5	0.5
2	Saline	Head only	191029	1355.6	1356	0.400000000000091
2	Saline	Head only	191029	1356.9	1357.3	0.399999999999864
2	Saline	Head only	191029	1358.7	1358.9	0.200000000000045
2	Saline	Head only	191029	1361.8	1362.2	0.400000000000091
2	Saline	Head only	191029	1363.2	1363.6	0.399999999999864
2	Saline	Head only	191029	1365	1365.4	0.400000000000091
2	Saline	Head only	191029	1366.8	1367.2	0.400000000000091
2	Saline	Head only	191029	1368.3	1368.7	0.400000000000091
2	Saline	Head only	191029	1370	1370.3	0.299999999999955
2	Saline	Head only	191029	1371.5	1371.9	0.400000000000091
2	Saline	Head only	191029	1373.4	1373.8	0.399999999999864
2	Saline	Head only	191029	1375	1375.3	0.299999999999955
2	Saline	Head only	191029	1377	1377.7	0.700000000000045
2	Saline	Head only	191029	1379.9	1380.8	0.899999999999864
2	Saline	Head only	191029	1382.2	1382.4	0.200000000000045
2	Saline	Head only	191029	1383.6	1384.4	0.800000000000182
2	Saline	Head only	191029	1386	1386.7	0.700000000000045
2	Saline	Head only	191029	1388.7	1389.2	0.5
2	Saline	Head only	191029	1537.4	1537.5	0.0999999999999091
2	Saline	Head only	191029	1540.3	1541.5	1.20000000000005
2	Saline	Head only	191029	1543.6	1543.7	0.100000000000136
2	Saline	Head only	191029	1547.2	1547.7	0.5
2	Saline	Head only	191029	1551.2	1551.7	0.5
2	Saline	Head only	191029	1554	1554.5	0.5
2	Saline	Head only	191029	1556.3	1556.8	0.5
[truncated: 3,419 more rows]
