# Supplementary material for: Delineation of an insula-BNST circuit engaged by struggling behavior that regulates avoidance in mice
Source: Nat Commun. 2021 Jun 11;12:3561. doi: 10.1038/s41467-021-23674-z (PMC8196075; doi:10.1038/s41467-021-23674-z)
Supplement: Supplementary file 16 — Source Data [file 41467_2021_23674_MOESM16_ESM.zip › Source_Data_Nat_Comm/Fig_S9c.csv]

trial_number	animalNumber	Treatment	Time	photometry_z_score	AUC	meanSeperateAUC
1	HC1	CNO	0	-2.9292	-10157.20342	10042.319051838
2	HC1	CNO	0	-2.0249	-8908.67611405	10042.319051838
3	HC1	CNO	0	-1.2465	-773.3371259	10042.319051838
4	HC1	CNO	0	-4.2781	16157.2736356	10042.319051838
5	HC1	CNO	0	7.3764	8921.5689033	10042.319051838
6	HC1	CNO	0	-0.11758	-2427.16127366	10042.319051838
7	HC1	CNO	0	-0.48322	18337.0965734	10042.319051838
8	HC1	CNO	0	-7.3307	99992.9739108	10042.319051838
9	HC1	CNO	0	-2.957	-4753.6918528	10042.319051838
10	HC1	CNO	0	-0.15771	26835.4924486	10042.319051838
11	HC1	CNO	0	0.64247	2487.3984817	10042.319051838
12	HC1	CNO	0	-3.2332	-19569.9210717	10042.319051838
13	HC1	CNO	0	0.13425	23661.6937666	10042.319051838
14	HC1	CNO	0	-3.2198	-5596.43859733	10042.319051838
15	HC1	CNO	0	-4.5438	-20688.5306	10042.319051838
16	HC1	CNO	0	6.5114	60860.5001	10042.319051838
17	HC1	CNO	0	-0.11827	28927.90201453	10042.319051838
18	HC1	CNO	0	1.7444	21093.36654	10042.319051838
19	HC1	CNO	0	-6.4454	9766.1509464	10042.319051838
20	HC1	CNO	0	-2.004	11898.8547356	10042.319051838
21	HC1	CNO	0	-1.6989	-8927.78166805	10042.319051838
22	HC1	CNO	0	-0.091115	-5263.98900181	10042.319051838
23	HC1	CNO	0	-1.6812	-605.44317891	10042.319051838
24	HC1	CNO	0	-1.1523	-1461.02338076	10042.319051838
25	HC1	CNO	0	-1.463	-3116.19626851	10042.319051838
26	HC1	CNO	0	0.24681	1503.46390662	10042.319051838
27	HC1	CNO	0	-2.4144	-4452.90769051	10042.319051838
28	HC1	CNO	0	0.54364	2687.15516844	10042.319051838
29	HC1	CNO	0	-0.45631	9532.5924968	10042.319051838
30	HC1	CNO	0	-3.3554	-797.5457477	10042.319051838
31	HC1	CNO	0	-0.73602	1920.50865851	10042.319051838
32	HC1	CNO	0	-0.31983	-5521.94067625	10042.319051838
33	HC1	CNO	0	-0.13192	2958.01176835	10042.319051838
34	HC1	CNO	0	-1.8652	-3403.35697529	10042.319051838
35	HC1	CNO	0	-1.0921	-16590.01215	10042.319051838
36	HC1	CNO	0	-1.6059	-1762.7032128	10042.319051838
37	HC1	CNO	0	0.73768	8088.61062225	10042.319051838
38	HC1	CNO	0	-0.69207	-287.10989155416	10042.319051838
39	HC1	CNO	0	0.091119	5000.4323693	10042.319051838
40	HC1	CNO	0	-2.5816	-4127.4218836	10042.319051838
41	HC1	CNO	0	0.08035	41871.444855	10042.319051838
42	HC1	CNO	0	-1.3553	-5003.29988339	10042.319051838
43	HC1	CNO	0	4.5326	25972.1393587	10042.319051838
44	HC1	CNO	0	-1.1861	-26146.9366655	10042.319051838
45	HC1	CNO	0	-2.4865	-16109.3419	10042.319051838
46	HC1	CNO	0	-0.81053	-9907.82628261	10042.319051838
47	HC1	CNO	0	0.57966	-1750.69947698	10042.319051838
48	HC1	CNO	0	0.61565	4797.66888593	10042.319051838
49	HC1	CNO	0	-0.42756	4101.0157078	10042.319051838
50	HC1	CNO	0	1.4154	-7227.6081797	10042.319051838
51	HC1	CNO	0	-4.7533	-21040.90353	10042.319051838
52	HC1	CNO	0	-0.10468	-10588.55667627	10042.319051838
53	HC1	CNO	0	-0.18747	4351.22215331	10042.319051838
54	HC1	CNO	0	-1.2666	562.62230784	10042.319051838
55	HC1	CNO	0	0.34481	1595.953021718	10042.319051838
56	HC1	CNO	0	-2.0999	7249.41802713	10042.319051838
57	HC1	CNO	0	2.94	22106.6557663	10042.319051838
58	HC1	CNO	0	0.88543	-2019.36598092	10042.319051838
59	HC1	CNO	0	-2.4575	-8653.9769088	10042.319051838
60	HC1	CNO	0	0.97558	8849.00517108	10042.319051838
61	HC1	CNO	0	1.1474	8766.6281365	10042.319051838
62	HC1	CNO	0	0.43767	-1463.7514192	10042.319051838
63	HC1	CNO	0	0.63049	-3363.587111744	10042.319051838
64	HC1	CNO	0	0.23815	-1220.46095142	10042.319051838
65	HC1	CNO	0	0.018395	1058.931013336	10042.319051838
66	HC1	CNO	0	0.18041	-1856.7464127	10042.319051838
67	HC1	CNO	0	-2.7407	-4754.00725793	10042.319051838
68	HC1	CNO	0	4.2882	-6307.6401392	10042.319051838
69	HC1	CNO	0	-2.4636	-9682.7115946	10042.319051838
70	HC1	CNO	0	-1.836	-7115.169002	10042.319051838
71	HC1	CNO	0	-1.386	-6935.719339221	10042.319051838
72	HC1	CNO	0	1.9259	3394.2225659	10042.319051838
73	HC1	CNO	0	-1.4054	1364.21203871	10042.319051838
74	HC1	CNO	0	-1.3674	1901.55330544	10042.319051838
75	HC1	CNO	0	-3.4257	-3342.8828218	10042.319051838
76	HC1	CNO	0	-0.4557	6698.18196148	10042.319051838
77	HC1	CNO	0	0.69853	8093.918918274	10042.319051838
78	HC1	CNO	0	-0.46211	-2758.95916829	10042.319051838
79	HC1	CNO	0	-0.65223	-1364.2649457	10042.319051838
80	HC1	CNO	0	-0.023115	-3034.3263185	10042.319051838
81	HC1	CNO	0	-2.1953	-7501.05947183	10042.319051838
82	HC1	CNO	0	2.2801	-169.186325933	10042.319051838
83	HC1	CNO	0	-3.1149	16259.53991324	10042.319051838
84	HC1	CNO	0	-2.2786	15530.17159757	10042.319051838
85	HC1	CNO	0	2.8686	1497.31796196	10042.319051838
86	HC1	CNO	0	1.4245	3706.455382887	10042.319051838
87	HC1	CNO	0	-0.74118	3155.5961835	10042.319051838
88	HC1	CNO	0	-2.8209	-18.611299265	10042.319051838
89	HC1	CNO	0	1.5402	5999.34847188	10042.319051838
90	HC1	CNO	0	0.4347	26165.88594	10042.319051838
91	HC1	CNO	0	-2.1497	60208.2058645	10042.319051838
92	HC1	CNO	0	0.39506	-17261.6475953	10042.319051838
93	HC1	CNO	0	1.4814	-3286.7939697	10042.319051838
94	HC1	CNO	0	0.41436	5107.5796522	10042.319051838
95	HC1	CNO	0	-0.37518	-4244.9051956	10042.319051838
96	HC1	CNO	0	-1.0721	-936.28143103	10042.319051838
97	HC1	CNO	0	1.3136	46657.94085	10042.319051838
98	HC1	CNO	0	-1.0504	27093.72991111	10042.319051838
99	HC1	CNO	0	1.0737	32154.5815525	10042.319051838
100	HC1	CNO	0	3.1134	4143.167870557	10042.319051838
101	HC1	CNO	0	-0.19	-3062.18379267	10042.319051838
102	HC1	CNO	0	-1.4204	-11727.68145	10042.319051838
103	HC1	CNO	0	-6.2797	-11935.754414263	10042.319051838
104	HC1	CNO	0	-0.057563	5302.14326669	10042.319051838
105	HC1	CNO	0	1.3379	3600.4049974	10042.319051838
106	HC1	CNO	0	1.3401	69114.6491285	10042.319051838
107	HC1	CNO	0	-2.6433	86149.718614	10042.319051838
108	HC1	CNO	0	2.2303	7971.88954604	10042.319051838
109	HC1	CNO	0	-0.8969	-14323.0052063	10042.319051838
110	HC1	CNO	0	2.2709	105511.80692	10042.319051838
111	HC1	CNO	0	-0.097868	16758.4249712	10042.319051838
112	HC1	CNO	0	-0.29755	-5892.66813019	10042.319051838
113	HC1	CNO	0	2.0583	2283.15320818	10042.319051838
114	HC1	CNO	0	-1.1246	-14092.78261816	10042.319051838
115	HC1	CNO	0	0.015568	-1708.79163491	10042.319051838
116	HC1	CNO	0	0.30147	239.2300263	10042.319051838
117	HC1	CNO	0	0.43009	-3175.61030388	10042.319051838
118	HC1	CNO	0	0.8497	-3915.4038606	10042.319051838
119	HC1	CNO	0	5.2938	19634.423748	10042.319051838
120	HC1	CNO	0	0.86223	5240.052603577	10042.319051838
121	HC1	CNO	0	0.79839	162.71682893	10042.319051838
122	HC1	CNO	0	1.6807	73269.2267	10042.319051838
123	HC1	CNO	0	-3.8612	13934.3315076	10042.319051838
124	HC1	CNO	0	-0.84793	-8761.85483	10042.319051838
125	HC1	CNO	0	3.4848	7431.66213415	10042.319051838
126	HC1	CNO	0	4.3352	8413.075994697	10042.319051838
127	HC1	CNO	0	-0.8898	-8896.2065	10042.319051838
128	HC1	CNO	0	0.5529	-3128.7886533	10042.319051838
129	HC1	CNO	0	-0.98025	-10788.543689	10042.319051838
130	HC1	CNO	0	-1.847	-6654.31043652	10042.319051838
131	HC1	CNO	0	0.71781	3050.0407367	10042.319051838
132	HC1	CNO	0	4.7422	8596.262178864	10042.319051838
133	HC1	CNO	0	-1.2078	-184.57599112	10042.319051838
134	HC1	CNO	0	-0.59488	3441.91605457	10042.319051838
135	HC1	CNO	0	0.75347	12692.1982408	10042.319051838
136	HC1	CNO	0	0.95189	11379.63375565	10042.319051838
137	HC1	CNO	0	3.6823	4722.79346431	10042.319051838
138	HC1	CNO	0	4.7268	-3508.9009665	10042.319051838
139	HC1	CNO	0	0.47674	-4426.6745314	10042.319051838
140	HC1	CNO	0	-1.199	-7384.83103	10042.319051838
141	HC1	CNO	0	-0.53355	-4457.70562298	10042.319051838
142	HC1	CNO	0	-0.4895	-1736.048677078	10042.319051838
143	HC1	CNO	0	2.5046	16372.8467	10042.319051838
144	HC1	CNO	0	1.1158	2408.1178703822	10042.319051838
145	HC1	CNO	0	-0.45985	-17795.51666438	10042.319051838
146	HC1	CNO	0	6.0248	15936.3772706	10042.319051838
147	HC1	CNO	0	4.0738	22029.90666657	10042.319051838
148	HC1	CNO	0	1.0363	-1492.481010689	10042.319051838
149	HC1	CNO	0	-2.4734	28391.3803743	10042.319051838
150	HC1	CNO	0	-0.10548	-3097.78406204	10042.319051838
151	HC1	CNO	0	2.4406	1892.4756765619	10042.319051838
152	HC1	CNO	0	-1.5403	-10530.2441507	10042.319051838
153	HC1	CNO	0	-2.4803	7402.08261107	10042.319051838
154	HC1	CNO	0	0.91981	945.92812526	10042.319051838
155	HC1	CNO	0	2.0371	-1113.26946566	10042.319051838
156	HC1	CNO	0	-4.5765	-26271.7187695	10042.319051838
157	HC1	CNO	0	-0.65929	-4947.81088553	10042.319051838
158	HC1	CNO	0	-0.8894	-5213.29088419	10042.319051838
159	HC1	CNO	0	1.9521	10413.4999893	10042.319051838
160	HC1	CNO	0	-0.50362	5217.45236516	10042.319051838
161	HC1	CNO	0	-0.0744	-3273.989580578	10042.319051838
162	HC1	CNO	0	-1.4967	-12378.43251	10042.319051838
163	HC1	CNO	0	-3.3953	-24364.8395	10042.319051838
164	HC1	CNO	0	-1.5477	-3118.99523459	10042.319051838
165	HC1	CNO	0	0.18793	2020.649853624	10042.319051838
166	HC1	CNO	0	-1.8933	4240.0666246	10042.319051838
167	HC1	CNO	0	1.7184	1255.66608643	10042.319051838
168	HC1	CNO	0	-1.5599	-3510.97807025	10042.319051838
169	HC1	CNO	0	-0.3012	29053.40232748	10042.319051838
170	HC1	CNO	0	-2.3711	-14148.1361622	10042.319051838
171	HC1	CNO	0	0.81892	-4435.60769208	10042.319051838
172	HC1	CNO	0	-1.0047	-3924.5550148	10042.319051838
173	HC1	CNO	0	-0.066775	-5810.41602725	10042.319051838
174	HC1	CNO	0	-1.2417	-6130.5775503	10042.319051838
175	HC1	CNO	0	-1.2128	-10960.1406294	10042.319051838
176	HC1	CNO	0	2.9117	7782.56276718	10042.319051838
177	HC1	CNO	0	1.9252	3915.674302808	10042.319051838
178	HC1	CNO	0	3.0017	8895.0959473	10042.319051838
179	HC1	CNO	0	1.2749	3733.42399377	10042.319051838
180	HC1	CNO	0	1.9529	2961.09750007	10042.319051838
181	HC1	CNO	0	0.3645	-5603.38206748	10042.319051838
182	HC1	CNO	0	0.22965	1386.80545469	10042.319051838
183	HC1	CNO	0	0.73913	-3590.22953149	10042.319051838
184	HC1	CNO	0	-1.2878	-7378.71523838	10042.319051838
185	HC1	CNO	0	-0.66396	-2672.44299728	10042.319051838
186	HC1	CNO	0	-0.12775	-2788.14826164	10042.319051838
187	HC1	CNO	0	-0.53271	-20.19749768	10042.319051838
188	HC1	CNO	0	1.2215	3881.83760943	10042.319051838
189	HC1	CNO	0	-1.6525	3570.7689985	10042.319051838
190	HC1	CNO	0	-0.25282	6079.8525013	10042.319051838
191	HC1	CNO	0	0.92591	10108.3721444	10042.319051838
192	HC1	CNO	0	-1.7404	-3616.98424194	10042.319051838
193	HC1	CNO	0	1.4804	2306.22268955	10042.319051838
194	HC1	CNO	0	2.8115	7889.7255981	10042.319051838
195	HC1	CNO	0	-0.90657	63063.3712631	10042.319051838
196	HC1	CNO	0	-0.41733	-9836.51474888	10042.319051838
197	HC1	CNO	0	-1.4465	-9568.0743672	10042.319051838
198	HC1	CNO	0	0.30319	7505.28376731	10042.319051838
199	HC1	CNO	0	3.2368	11591.53972971	10042.319051838
200	HC1	CNO	0	-3.0836	-16575.13899	10042.319051838
201	HC1	CNO	0	-1.1452	6886.95914628	10042.319051838
202	HC1	CNO	0	3.7751	-4342.6439887	10042.319051838
203	HC1	CNO	0	-1.758	-6140.2756422	10042.319051838
204	HC1	CNO	0	1.0811	-3508.21982184	10042.319051838
205	HC1	CNO	0	0.24117	8547.7780908	10042.319051838
206	HC1	CNO	0	3.3208	74507.0767	10042.319051838
207	HC1	CNO	0	2.4914	17493.57397478	10042.319051838
208	HC1	CNO	0	1.2009	471.6621121	10042.319051838
209	HC1	CNO	0	0.034548	57406.831863	10042.319051838
210	HC1	CNO	0	-5.0455	-27639.3251	10042.319051838
211	HC1	CNO	0	0.68188	2754.199636	10042.319051838
212	HC1	CNO	0	1.5745	-1409.716052315	10042.319051838
213	HC1	CNO	0	0.66763	-2835.47175252	10042.319051838
214	HC1	CNO	0	1.2757	266.66604884	10042.319051838
215	HC1	CNO	0	-0.32691	-8449.05793838	10042.319051838
216	HC1	CNO	0	-0.14908	-4051.65398854	10042.319051838
217	HC1	CNO	0	-1.7434	-16857.2765869	10042.319051838
218	HC1	CNO	0	-0.014579	-4592.24394096	10042.319051838
219	HC1	CNO	0	0.89238	-4115.686075972	10042.319051838
220	HC1	CNO	0	5.8155	12506.9121549	10042.319051838
221	HC1	CNO	0	-0.2839	-6361.09718459	10042.319051838
222	HC1	CNO	0	-0.23436	-3921.92771449	10042.319051838
223	HC1	CNO	0	2.2279	4072.18004894	10042.319051838
224	HC1	CNO	0	1.7856	-1072.05460168	10042.319051838
225	HC1	CNO	0	0.94495	3750.5912289	10042.319051838
226	HC1	CNO	0	3.9613	10222.99339648	10042.319051838
227	HC1	CNO	0	0.8247	5434.56573098	10042.319051838
228	HC1	CNO	0	1.4974	-5955.13095451	10042.319051838
229	HC1	CNO	0	0.12237	-3513.5541209	10042.319051838
230	HC1	CNO	0	-0.5039	-168.619335969	10042.319051838
231	HC1	CNO	0	1.1991	956.68172734	10042.319051838
232	HC1	CNO	0	1.4063	-2223.3408386	10042.319051838
233	HC1	CNO	0	0.22541	-1366.47827221	10042.319051838
234	HC1	CNO	0	1.0984	1872.359701816	10042.319051838
235	HC1	CNO	0	0.86783	3913.857390293	10042.319051838
236	HC1	CNO	0	-1.6594	-10302.7858271	10042.319051838
237	HC1	CNO	0	-0.84132	-5378.623202095	10042.319051838
238	HC1	CNO	0	-2.6095	-12011.33879041	10042.319051838
239	HC1	CNO	0	-0.65251	1742.39074213	10042.319051838
240	HC1	CNO	0	2.01	5482.2726116	10042.319051838
241	HC1	CNO	0	-1.1485	-4468.76528997	10042.319051838
242	HC1	CNO	0	0.080822	-6656.440984382	10042.319051838
243	HC1	CNO	0	1.4741	4735.8636158	10042.319051838
244	HC1	CNO	0	1.5868	6208.05082196	10042.319051838
245	HC1	CNO	0	-0.58461	-8698.6738	10042.319051838
246	HC1	CNO	0	-1.1349	-13921.6164641	10042.319051838
247	HC1	CNO	0	1.2382	3676.72798004	10042.319051838
248	HC1	CNO	0	10.683	-593.12191296	10042.319051838
249	HC1	CNO	0	-1.1905	-5015.29654316	10042.319051838
250	HC1	CNO	0	-0.40211	6926.09712131	10042.319051838
251	HC1	CNO	0	-0.54448	5896.67015515	10042.319051838
252	HC1	CNO	0	0.12835	632.61019044	10042.319051838
253	HC1	CNO	0	-4.1989	32585.890701	10042.319051838
254	HC1	CNO	0	0.25572	10359.7628043	10042.319051838
255	HC1	CNO	0	0.70987	2659.85771166	10042.319051838
256	HC1	CNO	0	-0.53242	-3288.29372328	10042.319051838
257	HC1	CNO	0	4.0816	12222.93497251	10042.319051838
258	HC2	CNO	0	0.1726	16909.0475138	10042.319051838
259	HC2	CNO	0	5.9541	165785.8717	10042.319051838
260	HC2	CNO	0	-0.11034	19814.36918954	10042.319051838
261	HC2	CNO	0	3.1504	66986.9211	10042.319051838
262	HC2	CNO	0	3.1978	27356.649286	10042.319051838
263	HC2	CNO	0	8.6683	189459.9942	10042.319051838
264	HC2	CNO	0	7.4979	84223.868	10042.319051838
265	HC2	CNO	0	0.68792	67809.265139	10042.319051838
266	HC2	CNO	0	0.13268	800.77711223	10042.319051838
267	HC2	CNO	0	-2.6278	-15562.376	10042.319051838
268	HC2	CNO	0	-1.0784	-9490.63851	10042.319051838
269	HC2	CNO	0	-0.46306	64399.9439161	10042.319051838
270	HC2	CNO	0	8.1973	63033.4835	10042.319051838
271	HC2	CNO	0	-2.7676	-14075.41068	10042.319051838
272	HC2	CNO	0	-2.7219	18517.3555194	10042.319051838
273	HC2	CNO	0	0.20825	24434.8277789	10042.319051838
274	HC2	CNO	0	-0.72014	-3753.88889687	10042.319051838
275	HC2	CNO	0	-1.9734	112037.0061138	10042.319051838
276	HC2	CNO	0	-3.097	-12930.18472372	10042.319051838
277	HC2	CNO	0	-2.7016	-18309.9911	10042.319051838
278	HC2	CNO	0	-0.42231	1030.70867503	10042.319051838
279	HC2	CNO	0	-1.5761	-14303.69659788	10042.319051838
280	HC2	CNO	0	-0.17595	-3586.9856061	10042.319051838
281	HC2	CNO	0	-2.8934	-5132.60912897	10042.319051838
282	HC2	CNO	0	-0.53509	11569.6791024	10042.319051838
283	HC2	CNO	0	1.0761	5305.270759	10042.319051838
284	HC2	CNO	0	-0.79081	-5773.13606595	10042.319051838
285	HC2	CNO	0	-1.3967	-6875.517854048	10042.319051838
286	HC2	CNO	0	-0.79529	-5072.74195188	10042.319051838
287	HC2	CNO	0	1.194	-5084.73188354	10042.319051838
288	HC2	CNO	0	-2.621	-14247.3488028	10042.319051838
289	HC2	CNO	0	-0.53012	3681.00070921	10042.319051838
290	HC2	CNO	0	1.5836	11942.437413067	10042.319051838
291	HC2	CNO	0	-1.2596	-9060.80606999	10042.319051838
292	HC2	CNO	0	-0.69965	-4143.87301516	10042.319051838
293	HC2	CNO	0	-3.4154	-12910.4192197	10042.319051838
294	HC2	CNO	0	1.8747	2823.4817896	10042.319051838
295	HC2	CNO	0	5.1788	29320.5920593	10042.319051838
296	HC2	CNO	0	0.60772	14809.36654693	10042.319051838
297	HC2	CNO	0	0.52907	5416.2254259	10042.319051838
298	HC2	CNO	0	-2.1798	4901.15413291	10042.319051838
299	HC2	CNO	0	5.5296	21471.18674005	10042.319051838
300	HC2	CNO	0	-0.47375	-8274.1946997	10042.319051838
301	HC2	CNO	0	0.089593	-13459.5500845	10042.319051838
302	HC2	CNO	0	-1.485	-5856.51576934	10042.319051838
303	HC2	CNO	0	0.54864	13257.0819918	10042.319051838
304	HC2	CNO	0	4.8627	9809.70742	10042.319051838
305	HC2	CNO	0	-1.3556	58127.8349547	10042.319051838
306	HC2	CNO	0	-1.4506	104645.0381755	10042.319051838
307	HC2	CNO	0	-0.57901	48653.84602782	10042.319051838
308	HC2	CNO	0	-3.7113	14456.84156724	10042.319051838
309	HC2	CNO	0	-2.0561	-12998.23026	10042.319051838
310	HC2	CNO	0	-1.83	-16647.11769567	10042.319051838
311	HC2	CNO	0	-0.55675	11099.7893936	10042.319051838
312	HC2	CNO	0	-3.7608	23607.8227938	10042.319051838
313	HC2	CNO	0	-1.5541	-8645.4001	10042.319051838
314	HC2	CNO	0	4.7781	29303.5775	10042.319051838
315	HC2	CNO	0	-0.30551	92131.3035861	10042.319051838
316	HC2	CNO	0	-1.5391	171787.6377195	10042.319051838
317	HC2	CNO	0	-1.5915	-12776.6615	10042.319051838
318	HC2	CNO	0	-16.686	-97165.935	10042.319051838
319	HC2	CNO	0	-1.2852	-5749.0843777	10042.319051838
320	HC2	CNO	0	-1.349	-12723.3328108	10042.319051838
321	HC2	CNO	0	-4.0778	-29413.69067	10042.319051838
322	HC2	CNO	0	-0.34518	11524.401825913	10042.319051838
323	HC2	CNO	0	4.3311	22287.51448	10042.319051838
324	HC2	CNO	0	3.3018	6773.04545524	10042.319051838
325	HC2	CNO	0	0.31496	-1879.29513587	10042.319051838
326	HC2	CNO	0	1.1784	12936.60418804	10042.319051838
327	HC2	CNO	0	0.65575	34632.41196	10042.319051838
328	HC2	CNO	0	-2.6209	-7187.02381	10042.319051838
329	HC2	CNO	0	-4.8001	-15953.304576703	10042.319051838
330	HC2	CNO	0	-1.0101	-5282.98192588	10042.319051838
331	HC2	CNO	0	4.7327	16410.6634136	10042.319051838
332	HC2	CNO	0	1.292	6070.22002918	10042.319051838
333	HC2	CNO	0	1.9822	-3627.77474729	10042.319051838
334	HC2	CNO	0	20.291	144729.959	10042.319051838
335	HC2	CNO	0	-8.7284	-77494.6645	10042.319051838
336	HC2	CNO	0	-4.7827	-17166.68349	10042.319051838
337	HC2	CNO	0	-7.8945	-6985.1367689	10042.319051838
338	HC2	CNO	0	-6.2656	-30576.3472082	10042.319051838
339	HC2	CNO	0	-1.3522	922.00666797	10042.319051838
340	HC2	CNO	0	-11.93	-64903.6958	10042.319051838
341	HC2	CNO	0	-1.1944	-7258.55808468	10042.319051838
342	HC2	CNO	0	-5.2437	-9890.9597495	10042.319051838
343	HC2	CNO	0	3.9517	18500.28717161	10042.319051838
344	HC2	CNO	0	0.20216	3578.384355805	10042.319051838
345	HC2	CNO	0	1.8188	10811.57905226	10042.319051838
346	HC2	CNO	0	-1.7418	-13220.8652	10042.319051838
347	HC2	CNO	0	-3.2375	-18458.1843	10042.319051838
348	HC2	CNO	0	-1.0302	-6281.720798598	10042.319051838
349	HC2	CNO	0	-2.3896	-13007.8468791	10042.319051838
350	HC2	CNO	0	-6.0957	-29967.3771037	10042.319051838
351	HC2	CNO	0	-0.60424	-1504.33555249	10042.319051838
352	HC2	CNO	0	-0.92591	-5289.1343719	10042.319051838
353	HC2	CNO	0	-0.41839	-2391.36286404	10042.319051838
354	HC2	CNO	0	0.93313	2893.49901355	10042.319051838
355	HC2	CNO	0	-0.51758	-2960.05462717	10042.319051838
356	HC2	CNO	0	0.21611	-9236.65220932	10042.319051838
357	HC2	CNO	0	3.5041	8268.1412674	10042.319051838
358	HC2	CNO	0	-3.3967	-14682.00094	10042.319051838
359	HC2	CNO	0	-1.9764	20005.620661931	10042.319051838
360	HC2	CNO	0	11.625	51664.893	10042.319051838
361	HC2	CNO	0	-0.62881	-7453.57947	10042.319051838
362	HC2	CNO	0	-4.0581	-2600.7699422	10042.319051838
363	HC2	CNO	0	1.2981	-128.8433804	10042.319051838
364	HC2	CNO	0	-1.3439	5373.36500356	10042.319051838
365	HC2	CNO	0	2.2378	28157.244038788	10042.319051838
366	HC2	CNO	0	-1.0205	20635.5835317	10042.319051838
367	HC2	CNO	0	-0.58157	-7606.57538	10042.319051838
368	HC2	CNO	0	-0.48179	4164.03145579	10042.319051838
369	HC2	CNO	0	-0.90868	17717.5084462	10042.319051838
370	HC2	CNO	0	0.33589	-795.15187469	10042.319051838
371	HC2	CNO	0	-2.0192	-6157.33728253	10042.319051838
372	HC2	CNO	0	-3.3137	37190.04524565	10042.319051838
373	HC2	CNO	0	-5.6108	-20320.0263	10042.319051838
374	HC2	CNO	0	-0.9804	-12429.5399001	10042.319051838
375	HC2	CNO	0	-0.96774	-15134.15366	10042.319051838
376	HC2	CNO	0	-1.7386	1795.9853513	10042.319051838
377	HC2	CNO	0	3.0686	2025.421540131	10042.319051838
378	HC2	CNO	0	1.6072	696.989370193	10042.319051838
379	HC2	CNO	0	-1.0922	3515.10885226	10042.319051838
380	HC2	CNO	0	-0.29874	-14134.179019	10042.319051838
381	HC2	CNO	0	-0.080104	24059.0064581	10042.319051838
382	HC2	CNO	0	-0.10249	4893.48819868	10042.319051838
383	HC2	CNO	0	2.0719	-4782.10976413	10042.319051838
384	HC2	CNO	0	-2.1008	-11541.02577609	10042.319051838
385	HC2	CNO	0	-1.9426	-8504.2780633	10042.319051838
386	HC2	CNO	0	0.19339	-16467.37524833	10042.319051838
387	HC2	CNO	0	0.63187	3053.60807777	10042.319051838
388	HC2	CNO	0	1.7969	10118.4025521	10042.319051838
389	HC2	CNO	0	-1.6217	-1489.72356764	10042.319051838
390	HC2	CNO	0	-2.4008	8692.7200307	10042.319051838
391	HC2	CNO	0	4.2299	44803.6451	10042.319051838
392	HC2	CNO	0	0.12764	-3766.245016016	10042.319051838
393	HC2	CNO	0	-4.225	-11721.6569661	10042.319051838
394	HC2	CNO	0	-0.87445	118270.5016761	10042.319051838
395	HC2	CNO	0	-1.9014	-10082.5963	10042.319051838
396	HC2	CNO	0	-1.4216	-8645.97741	10042.319051838
397	HC2	CNO	0	8.7665	219331.7547	10042.319051838
398	HC2	CNO	0	-2.2451	-1565.46567376	10042.319051838
399	HC2	CNO	0	-1.5891	4686.1404887	10042.319051838
400	HC2	CNO	0	-2.5582	96133.368016	10042.319051838
401	HC2	CNO	0	1.348	33704.60729	10042.319051838
402	HC2	CNO	0	7.0279	138199.6549	10042.319051838
403	HC2	CNO	0	-0.95655	6056.1683131	10042.319051838
404	HC2	CNO	0	-3.2044	-7033.04791392	10042.319051838
405	HC2	CNO	0	-1.6401	212598.305253	10042.319051838
406	HC2	CNO	0	-3.3141	-12045.13791	10042.319051838
407	HC2	CNO	0	1.8782	1929.564544277	10042.319051838
408	HC2	CNO	0	-1.427	-3709.06374577	10042.319051838
409	HC2	CNO	0	0.887	6748.4872052	10042.319051838
410	HC2	CNO	0	-0.30967	13632.68677682	10042.319051838
411	HC2	CNO	0	-0.78164	-2808.3669944	10042.319051838
412	HC2	CNO	0	-1.0755	8258.38634582	10042.319051838
413	HC2	CNO	0	0.73134	8546.54058913	10042.319051838
414	HC2	CNO	0	0.056031	-8285.96537268	10042.319051838
415	HC2	CNO	0	-0.35448	7873.64624232	10042.319051838
416	HC2	CNO	0	0.65095	-126.773523	10042.319051838
417	HC2	CNO	0	-3.372	-11981.91614	10042.319051838
418	HC2	CNO	0	-0.85669	-1869.57748718	10042.319051838
419	HC2	CNO	0	-2.3506	-15161.8507	10042.319051838
420	HC2	CNO	0	-4.3421	-17128.0399	10042.319051838
421	HC2	CNO	0	-2.0777	-12108.85909	10042.319051838
422	HC2	CNO	0	-4.0483	-15877.33091	10042.319051838
423	HC2	CNO	0	2.4418	2404.65602768	10042.319051838
424	HC2	CNO	0	0.75891	-2068.672452896	10042.319051838
425	HC2	CNO	0	0.18153	4310.7098093	10042.319051838
426	HC2	CNO	0	2.5931	7093.8730812	10042.319051838
427	HC2	CNO	0	1.8788	5996.16052557	10042.319051838
428	HC2	CNO	0	-1.309	-3944.55040415	10042.319051838
429	HC2	CNO	0	-2.7487	12075.97514909	10042.319051838
430	HC2	CNO	0	2.0387	34402.7131	10042.319051838
431	HC2	CNO	0	-0.76679	-5694.18973	10042.319051838
432	HC2	CNO	0	5.4015	-7899.95040512	10042.319051838
433	HC2	CNO	0	-1.5833	-3797.74922426	10042.319051838
434	HC2	CNO	0	0.28651	13506.09697218	10042.319051838
435	HC2	CNO	0	-0.45185	-1727.07014196	10042.319051838
436	HC2	CNO	0	-1.8317	-3694.61245107	10042.319051838
437	HC2	CNO	0	2.759	8829.677041	10042.319051838
438	HC2	CNO	0	0.48782	38369.3828171471	10042.319051838
439	HC2	CNO	0	4.4937	78903.7109	10042.319051838
440	HC2	CNO	0	-1.2727	34834.46541663	10042.319051838
441	HC2	CNO	0	2.0565	55334.0159	10042.319051838
442	HC2	CNO	0	-0.78054	16319.00224182	10042.319051838
443	HC2	CNO	0	-2.9288	-5212.241682177	10042.319051838
444	HC2	CNO	0	2.2075	3471.76574086	10042.319051838
445	HC2	CNO	0	-4.8877	-28322.1668	10042.319051838
446	HC2	CNO	0	-0.87438	-7666.01502012	10042.319051838
447	HC2	CNO	0	-0.75553	-2245.6167004	10042.319051838
448	HC2	CNO	0	-0.50359	-622.74784749	10042.319051838
449	HC2	CNO	0	-0.30903	-1221.2300619	10042.319051838
450	HC2	CNO	0	1.5235	4500.633097007	10042.319051838
451	HC2	CNO	0	-0.79229	2309.7452242	10042.319051838
452	HC2	CNO	0	-0.9999	-5170.52508234	10042.319051838
453	HC2	CNO	0	4.1689	63962.2143	10042.319051838
454	HC2	CNO	0	-1.8619	-9649.32978	10042.319051838
455	HC2	CNO	0	-6.8985	-21067.13656301	10042.319051838
456	HC2	CNO	0	1.9893	-359.47769586	10042.319051838
457	HC2	CNO	0	2.3314	18989.75377357	10042.319051838
458	HC2	CNO	0	-0.86006	7463.21622121	10042.319051838
459	HC2	CNO	0	6.2055	4631.93838123	10042.319051838
460	HC2	CNO	0	-1.1594	-9021.51997357	10042.319051838
461	HC2	CNO	0	-0.44199	20400.0450146	10042.319051838
462	HC2	CNO	0	-1.352	-2741.1973383	10042.319051838
463	HC2	CNO	0	-0.10748	-10539.66625891	10042.319051838
464	HC2	CNO	0	-2.6197	-18361.1631	10042.319051838
465	HC2	CNO	0	-0.27617	-6796.91647778	10042.319051838
466	HC2	CNO	0	-1.0532	3725.97781713	10042.319051838
467	HC2	CNO	0	-1.7424	9011.59989032	10042.319051838
468	HC2	CNO	0	10.992	23058.7592811	10042.319051838
469	HC2	CNO	0	-0.50791	24559.7172215	10042.319051838
470	HC2	CNO	0	-3.1447	1334.82332234	10042.319051838
471	HC2	CNO	0	-2.8161	-15473.2893	10042.319051838
472	HC2	CNO	0	0.59063	932.51923879	10042.319051838
473	HC2	CNO	0	-1.2625	-7515.70078	10042.319051838
474	HC2	CNO	0	-3.2199	-1808.89479524	10042.319051838
475	HC2	CNO	0	1.6543	9371.8687378	10042.319051838
476	HC2	CNO	0	1.3109	-11284.34656806	10042.319051838
477	HC2	CNO	0	16.291	101675.328	10042.319051838
478	HC2	CNO	0	0.69989	16499.198088	10042.319051838
479	HC2	CNO	0	-6.0249	-30975.8033	10042.319051838
480	HC2	CNO	0	-2.5053	-18086.0886	10042.319051838
481	HC2	CNO	0	-0.59894	-9834.5164019	10042.319051838
482	HC2	CNO	0	0.54299	-8712.41221027	10042.319051838
483	HC2	CNO	0	-0.63226	-8706.7833776	10042.319051838
484	HC2	CNO	0	1.1203	2348.93122174	10042.319051838
485	HC2	CNO	0	0.85245	605.510105519	10042.319051838
486	HC2	CNO	0	-3.4154	9011.98530422	10042.319051838
487	HC2	CNO	0	0.35552	331.240690847	10042.319051838
488	HC2	CNO	0	-1.1717	-9976.08769	10042.319051838
489	HC2	CNO	0	-0.84232	-9644.63235375	10042.319051838
490	HC2	CNO	0	0.36741	4368.94735448	10042.319051838
491	HC2	CNO	0	0.51292	1214.97703954	10042.319051838
492	HC2	CNO	0	-2.1294	6573.47570808	10042.319051838
493	HC2	CNO	0	-1.9329	-3125.332388532	10042.319051838
494	HC4	CNO	0	4.5635	53948.3513	10042.319051838
495	HC4	CNO	0	16.995	65089.87107804	10042.319051838
496	HC4	CNO	0	1.5915	17739.4676063	10042.319051838
497	HC4	CNO	0	6.0271	57465.7354541	10042.319051838
498	HC4	CNO	0	10.415	109847.64	10042.319051838
499	HC4	CNO	0	-2.8893	-12960.0990944	10042.319051838
500	HC4	CNO	0	4.242	150956.9689	10042.319051838
501	HC4	CNO	0	0.64427	7873.22025524	10042.319051838
502	HC4	CNO	0	7.3052	32641.9425509	10042.319051838
503	HC4	CNO	0	1.3768	12572.53565192	10042.319051838
504	HC4	CNO	0	8.1523	112804.4023	10042.319051838
505	HC4	CNO	0	16.995	162572.2232	10042.319051838
506	HC4	CNO	0	6.2756	64116.387	10042.319051838
507	HC4	CNO	0	4.578	58461.0212	10042.319051838
508	HC4	CNO	0	-1.8802	1088.53673518	10042.319051838
509	HC4	CNO	0	6.0166	86163.3142	10042.319051838
510	HC4	CNO	0	3.0226	79032.7975	10042.319051838
511	HC4	CNO	0	0.79528	1565.495849221	10042.319051838
512	HC4	CNO	0	0.6125	7196.64087082	10042.319051838
513	HC4	CNO	0	2.0036	78666.9947	10042.319051838
514	HC4	CNO	0	8.2367	74912.7857	10042.319051838
515	HC4	CNO	0	1.3872	-7242.2063798	10042.319051838
516	HC4	CNO	0	32.104	23537.19634	10042.319051838
517	HC4	CNO	0	-4.2553	-18276.0444	10042.319051838
518	HC4	CNO	0	-1.6374	-4298.56547786	10042.319051838
519	HC4	CNO	0	0.35402	-618.51784565	10042.319051838
520	HC4	CNO	0	1.3549	2676.84578446	10042.319051838
521	HC4	CNO	0	-0.16709	3100.91955017	10042.319051838
522	HC4	CNO	0	-0.92246	6726.51931608	10042.319051838
523	HC4	CNO	0	-0.070664	18669.4949655	10042.319051838
524	HC4	CNO	0	-4.6035	-24100.9989	10042.319051838
525	HC4	CNO	0	-3.4811	-21986.0839	10042.319051838
526	HC4	CNO	0	1.3094	-6992.6423435	10042.319051838
527	HC4	CNO	0	-1.8166	-2245.2174357	10042.319051838
528	HC4	CNO	0	-0.71044	-4595.88430078	10042.319051838
529	HC4	CNO	0	2.1115	28738.8618	10042.319051838
530	HC4	CNO	0	-1.0768	8854.35543904	10042.319051838
531	HC4	CNO	0	-0.95558	-3226.1297025	10042.319051838
532	HC4	CNO	0	0.019701	-3961.92402705	10042.319051838
533	HC4	CNO	0	-0.88354	-3433.24780109	10042.319051838
534	HC4	CNO	0	1.4485	1212.31310864	10042.319051838
535	HC4	CNO	0	0.79104	9259.69133376	10042.319051838
536	HC4	CNO	0	0.06519	-5197.05785444	10042.319051838
537	HC4	CNO	0	-1.1406	28245.67439853	10042.319051838
538	HC4	CNO	0	-2.8251	-22568.2878	10042.319051838
539	HC4	CNO	0	-4.4909	-29284.044	10042.319051838
540	HC4	CNO	0	-1.5255	-9381.3171918204	10042.319051838
541	HC4	CNO	0	2.9533	-373.9216577	10042.319051838
542	HC4	CNO	0	0.90811	3509.25560145	10042.319051838
543	HC4	CNO	0	4.7064	12359.150457745	10042.319051838
544	HC4	CNO	0	1.0225	736.09317697	10042.319051838
545	HC4	CNO	0	-1.107	-328.7953087	10042.319051838
546	HC4	CNO	0	-0.12803	6088.02852049	10042.319051838
547	HC4	CNO	0	4.2884	9109.5844266	10042.319051838
548	HC4	CNO	0	-0.52761	-6118.67849829	10042.319051838
549	HC4	CNO	0	-2.4132	-12290.65961	10042.319051838
550	HC4	CNO	0	0.10468	60.6388311	10042.319051838
551	HC4	CNO	0	2.6194	7722.01967403	10042.319051838
552	HC4	CNO	0	0.35363	-12602.4917254	10042.319051838
553	HC4	CNO	0	-0.42422	-5169.30102426	10042.319051838
554	HC4	CNO	0	1.4444	10790.781449494	10042.319051838
555	HC4	CNO	0	-0.24942	11264.8048419	10042.319051838
556	HC4	CNO	0	3.4636	6577.60069925	10042.319051838
557	HC4	CNO	0	0.63089	9783.386206977	10042.319051838
558	HC4	CNO	0	-1.6226	-8127.349054	10042.319051838
559	HC4	CNO	0	0.65811	14799.69992	10042.319051838
560	HC4	CNO	0	-0.27952	-1056.18100664	10042.319051838
561	HC4	CNO	0	-1.523	-7394.58584191	10042.319051838
562	HC4	CNO	0	-3.22	-13883.5364576	10042.319051838
563	HC4	CNO	0	1.2215	7919.984897378	10042.319051838
564	HC4	CNO	0	-1.6106	2966.154560906	10042.319051838
565	HC4	CNO	0	-1.7856	11529.0704122	10042.319051838
566	HC4	CNO	0	-2.0409	-782.01358075	10042.319051838
567	HC4	CNO	0	1.1777	2989.4083868	10042.319051838
568	HC4	CNO	0	2.6659	16579.50023	10042.319051838
569	HC4	CNO	0	0.25379	-4852.74985036	10042.319051838
570	HC4	CNO	0	-1.4565	-1703.01080789	10042.319051838
571	HC4	CNO	0	10.487	30600.8906405	10042.319051838
572	HC4	CNO	0	5.2711	6052.21892312	10042.319051838
573	HC4	CNO	0	-0.29028	3919.64993777	10042.319051838
574	HC4	CNO	0	-0.46332	-3448.50008896	10042.319051838
575	HC4	CNO	0	4.2647	164.29794716	10042.319051838
576	HC4	CNO	0	-3.389	-14642.9390639	10042.319051838
577	HC4	CNO	0	1.2877	35472.3736	10042.319051838
578	HC4	CNO	0	-3.152	-12593.8851	10042.319051838
579	HC4	CNO	0	5.861	24128.4901482	10042.319051838
580	HC4	CNO	0	4.6416	19300.68966859	10042.319051838
581	HC4	CNO	0	-2.9171	-13041.43535	10042.319051838
582	HC4	CNO	0	-3.2575	-4674.1305088	10042.319051838
583	HC4	CNO	0	-1.2069	10337.5326518	10042.319051838
584	HC4	CNO	0	40.287	38090.60727	10042.319051838
585	HC4	CNO	0	8.1548	22183.61406849	10042.319051838
586	HC4	CNO	0	-0.75958	-6293.85968	10042.319051838
587	HC4	CNO	0	0.8021	-1557.44144943	10042.319051838
588	HC4	CNO	0	-0.28351	515.81905022	10042.319051838
589	HC4	CNO	0	-0.7119	-2494.69529611	10042.319051838
590	HC4	CNO	0	-0.66774	255.74826752	10042.319051838
591	HC4	CNO	0	0.99146	-5081.55613385	10042.319051838
592	HC4	CNO	0	0.74117	-1816.64041408	10042.319051838
593	HC4	CNO	0	-1.5089	-2816.13925334	10042.319051838
594	HC4	CNO	0	-0.71282	-3944.93948585	10042.319051838
595	HC4	CNO	0	-1.5325	-2802.429471381	10042.319051838
596	HC4	CNO	0	18.609	25624.26532	10042.319051838
597	HC4	CNO	0	-2.5674	-6678.15915424	10042.319051838
598	HC4	CNO	0	5.5939	2034.72817391	10042.319051838
599	HC4	CNO	0	5.2346	27161.8888739	10042.319051838
600	HC4	CNO	0	-1.1218	-3529.76581473	10042.319051838
601	HC4	CNO	0	-0.91861	-4644.67617535	10042.319051838
602	HC4	CNO	0	-3.9537	-14844.7763	10042.319051838
603	HC4	CNO	0	-0.11338	2893.45135498	10042.319051838
604	HC4	CNO	0	0.49168	9086.42032	10042.319051838
605	HC4	CNO	0	1.2628	39.51085662	10042.319051838
606	HC4	CNO	0	-1.5599	-7081.8531346	10042.319051838
607	HC4	CNO	0	9.4066	20600.75900002	10042.319051838
608	HC4	CNO	0	6.3419	29674.4721	10042.319051838
609	HC4	CNO	0	0.58499	-3407.76339517	10042.319051838
610	HC4	CNO	0	-1.6756	-9889.788705	10042.319051838
611	HC4	CNO	0	-1.339	-10631.3413	10042.319051838
612	HC4	CNO	0	-13.702	-80762.924	10042.319051838
613	HC4	CNO	0	-5.1721	-20682.5394	10042.319051838
614	HC4	CNO	0	-5.5616	-17049.62422817	10042.319051838
615	HC4	CNO	0	0.28012	6628.726685027	10042.319051838
616	HC4	CNO	0	-1.3853	15583.5429784	10042.319051838
617	HC4	CNO	0	6.3991	5942.408420804	10042.319051838
618	HC4	CNO	0	-0.62884	-543.851859178	10042.319051838
619	HC4	CNO	0	-0.14752	18451.12011891	10042.319051838
620	HC4	CNO	0	-2.5138	19155.72320807	10042.319051838
621	HC4	CNO	0	24.175	14690.5251221	10042.319051838
622	HC4	CNO	0	-0.54308	-3032.72835	10042.319051838
623	HC4	CNO	0	-1.6219	-6627.7943	10042.319051838
624	HC4	CNO	0	0.099721	1386.88925129	10042.319051838
625	HC4	CNO	0	-1.4936	519.711971235	10042.319051838
626	HC4	CNO	0	0.43462	7607.9413336	10042.319051838
627	HC4	CNO	0	2.3644	-1609.14726898	10042.319051838
628	HC4	CNO	0	-2.3242	-8047.91497532	10042.319051838
629	HC4	CNO	0	-0.29484	-1715.69931441	10042.319051838
630	HC4	CNO	0	-0.71884	6002.402880438	10042.319051838
631	HC4	CNO	0	1.9133	6637.786120734	10042.319051838
632	HC4	CNO	0	-2.658	358.46826197	10042.319051838
633	HC4	CNO	0	-0.084531	-4106.136744	10042.319051838
634	HC4	CNO	0	0.7835	24844.50609	10042.319051838
635	HC4	CNO	0	2.3705	40307.5956	10042.319051838
636	HC4	CNO	0	4.3963	20755.0034355	10042.319051838
637	HC4	CNO	0	-3.348	27619.694153	10042.319051838
638	HC4	CNO	0	-1.8467	-14257.6455	10042.319051838
639	HC4	CNO	0	-1.3759	-10215.2746	10042.319051838
640	HC4	CNO	0	0.15962	-627.79033088	10042.319051838
641	HC4	CNO	0	0.0010729	3660.70239236	10042.319051838
642	HC4	CNO	0	3.8901	10199.07228174	10042.319051838
643	HC4	CNO	0	0.35293	-5778.28548501	10042.319051838
644	HC4	CNO	0	1.9098	9153.233358	10042.319051838
645	HC4	CNO	0	1.7062	8920.79614157	10042.319051838
646	HC4	CNO	0	0.76301	11296.5893114	10042.319051838
647	HC4	CNO	0	1.8462	29338.83129935	10042.319051838
648	HC4	CNO	0	4.4868	19866.68749	10042.319051838
649	HC4	CNO	0	-0.54684	8318.91927751	10042.319051838
650	HC4	CNO	0	7.965	38250.3349261	10042.319051838
651	HC4	CNO	0	-0.50031	-3194.67636857	10042.319051838
652	HC4	CNO	0	-2.6252	-11433.8732	10042.319051838
653	HC4	CNO	0	-1.1305	-2812.754859163	10042.319051838
654	HC4	CNO	0	-1.612	13004.35662173	10042.319051838
655	HC4	CNO	0	1.6184	12045.92041229	10042.319051838
656	HC4	CNO	0	-1.1274	-4143.87675	10042.319051838
657	HC4	CNO	0	-0.55558	-2651.00681909	10042.319051838
658	HC4	CNO	0	1.7453	-4737.9522828	10042.319051838
659	HC4	CNO	0	-0.20791	-456.36358894	10042.319051838
660	HC4	CNO	0	-1.5683	414.62135387	10042.319051838
661	HC4	CNO	0	-1.5838	5313.53784102	10042.319051838
662	HC4	CNO	0	12.871	29878.1328	10042.319051838
663	HC4	CNO	0	0.54943	1820.352057458	10042.319051838
664	HC4	CNO	0	15.307	4783.7052844	10042.319051838
665	HC4	CNO	0	-2.1485	-4998.873899	10042.319051838
666	HC4	CNO	0	-0.24699	6244.851901267	10042.319051838
667	HC4	CNO	0	13.788	32077.217996935	10042.319051838
668	HC4	CNO	0	-1.5503	2953.66711024	10042.319051838
669	HC4	CNO	0	0.4782	16213.01184	10042.319051838
670	HC4	CNO	0	-1.1342	-7889.593037	10042.319051838
671	HC4	CNO	0	-7.2616	-33273.4573	10042.319051838
672	HC4	CNO	0	-1.9207	-7878.11829	10042.319051838
673	HC4	CNO	0	-0.74225	-5881.26308442	10042.319051838
674	HC4	CNO	0	-1.5117	-5801.77353975	10042.319051838
675	HC4	CNO	0	-3.2482	-5355.2076998	10042.319051838
676	HC4	CNO	0	0.076556	5467.37381436	10042.319051838
677	HC4	CNO	0	8.3965	31876.621361	10042.319051838
678	HC4	CNO	0	2.1082	2951.58169055	10042.319051838
679	HC4	CNO	0	-0.61492	608.62601925	10042.319051838
680	HC4	CNO	0	1.1881	-3165.6686723	10042.319051838
681	HC4	CNO	0	-1.094	1768.581788875	10042.319051838
682	HC4	CNO	0	-0.86317	4954.83701197	10042.319051838
683	HC4	CNO	0	27.889	50664.9638	10042.319051838
684	HC4	CNO	0	0.42313	10909.647745	10042.319051838
685	HC4	CNO	0	-3.7339	-19254.97194941	10042.319051838
686	HC4	CNO	0	-1.776	-4413.0185135	10042.319051838
687	HC4	CNO	0	0.70388	5767.69361857	10042.319051838
688	HC4	CNO	0	-0.11612	2038.99321796	10042.319051838
689	HC4	CNO	0	7.7472	4352.07632909	10042.319051838
690	HC4	CNO	0	-0.36894	-553.75535254	10042.319051838
691	HC4	CNO	0	-1.3449	-6863.6848745	10042.319051838
692	HC4	CNO	0	-1.6509	-4407.07784535	10042.319051838
693	HC4	CNO	0	-0.063468	1526.60364588	10042.319051838
694	HC4	CNO	0	-0.16079	7707.73866564	10042.319051838
695	HC4	CNO	0	0.10535	2028.630423485	10042.319051838
696	HC4	CNO	0	-1.3168	6862.18588026	10042.319051838
697	HC4	CNO	0	-2.1503	4167.180589455	10042.319051838
698	HC4	CNO	0	-5.573	-22718.4054252	10042.319051838
699	HC4	CNO	0	-2.3531	-7748.92950237	10042.319051838
700	HC4	CNO	0	-0.66376	-75.85678251	10042.319051838
701	HC4	CNO	0	-0.6507	-1121.7593641	10042.319051838
702	HC4	CNO	0	0.92547	6239.334487	10042.319051838
703	HC4	CNO	0	-1.4254	14666.302847479	10042.319051838
704	HC4	CNO	0	-2.8402	-24806.0905	10042.319051838
705	HC4	CNO	0	-1.5987	-17314.1528	10042.319051838
706	HC4	CNO	0	-1.3869	-7442.45031448	10042.319051838
707	HC4	CNO	0	-1.5446	-2659.01503488	10042.319051838
708	HC4	CNO	0	-0.97512	95.91495327	10042.319051838
709	HC4	CNO	0	4.3543	5704.600674746	10042.319051838
710	HC4	CNO	0	-1.877	15983.20358506	10042.319051838
711	HC4	CNO	0	7.613	18413.2037	10042.319051838
712	HC4	CNO	0	-1.1799	-4712.39131683	10042.319051838
713	HC4	CNO	0	1.4206	785.9785838273	10042.319051838
714	HC4	CNO	0	-3.2159	-10204.10443274	10042.319051838
715	HC4	CNO	0	2.5931	67117.1674	10042.319051838
716	HC4	CNO	0	-1.6893	-16217.3666	10042.319051838
717	HC4	CNO	0	3.279	34211.018	10042.319051838
718	HC4	CNO	0	12.038	22613.2532	10042.319051838
719	HC4	CNO	0	5.2485	7651.5700573	10042.319051838
720	HC4	CNO	0	1.4661	37854.6899	10042.319051838
721	HC4	CNO	0	2.4347	18417.6074409	10042.319051838
722	HC4	CNO	0	26.382	32607.31889417	10042.319051838
723	HC4	CNO	0	18.729	62528.1528	10042.319051838
724	HC4	CNO	0	2.5902	68187.5677	10042.319051838
725	HC4	CNO	0	-1.7648	-10644.2335	10042.319051838
726	HC4	CNO	0	0.30164	-1861.91369721	10042.319051838
727	HC4	CNO	0	1.2775	41802.681	10042.319051838
728	HC4	CNO	0	0.46468	-696.69834934	10042.319051838
729	HC4	CNO	0	0.92577	12967.71337	10042.319051838
730	HC4	CNO	0	1.9659	5853.71059092	10042.319051838
731	HC4	CNO	0	-1.0092	4253.63596225776	10042.319051838
732	HC4	CNO	0	0.48855	13991.869	10042.319051838
733	HC4	CNO	0	1.1731	-4355.06799627	10042.319051838
734	HC4	CNO	0	-0.28522	-261.207440876	10042.319051838
735	HC4	CNO	0	1.5365	4082.48341605	10042.319051838
736	HC4	CNO	0	-0.10106	6474.24900901	10042.319051838
737	HC4	CNO	0	3.9329	2915.0322639	10042.319051838
738	HC5	CNO	0	12.33	172824.9416	10042.319051838
739	HC5	CNO	0	3.8982	93963.3223	10042.319051838
740	HC5	CNO	0	1.8105	4960.7569074	10042.319051838
741	HC5	CNO	0	-0.65054	15199.38300253	10042.319051838
742	HC5	CNO	0	3.1917	47023.90947167	10042.319051838
743	HC5	CNO	0	-0.080858	-4422.545233	10042.319051838
744	HC5	CNO	0	2.6362	38044.28131628	10042.319051838
745	HC5	CNO	0	8.5228	96721.8063	10042.319051838
746	HC5	CNO	0	-2.8096	-8311.4069158	10042.319051838
747	HC5	CNO	0	1.6465	46205.502	10042.319051838
748	HC5	CNO	0	7.4623	109725.2067	10042.319051838
749	HC5	CNO	0	9.462	181871.276	10042.319051838
750	HC5	CNO	0	-2.2453	11816.3032817	10042.319051838
751	HC5	CNO	0	10.466	67399.6324	10042.319051838
752	HC5	CNO	0	-6.418	105362.228247	10042.319051838
753	HC5	CNO	0	2.9023	29881.5771	10042.319051838
754	HC5	CNO	0	4.7764	23692.31162308	10042.319051838
755	HC5	CNO	0	7.6016	79774.2749	10042.319051838
756	HC5	CNO	0	1.7646	74484.9314	10042.319051838
757	HC5	CNO	0	15.465	223181.164	10042.319051838
758	HC5	CNO	0	2.6928	4876.174409	10042.319051838
759	HC5	CNO	0	8.088	119119.0667	10042.319051838
760	HC5	CNO	0	-0.35903	9033.94926863	10042.319051838
761	HC5	CNO	0	5.7177	89403.6622	10042.319051838
762	HC5	CNO	0	10.449	126918.9657	10042.319051838
763	HC5	CNO	0	-0.84702	38999.1955341	10042.319051838
764	HC5	CNO	0	2.9776	78101.1897	10042.319051838
765	HC5	CNO	0	-1.8372	-6744.88827	10042.319051838
766	HC5	CNO	0	4.3729	156351.0606	10042.319051838
767	HC5	CNO	0	11.145	285875.791	10042.319051838
768	HC5	CNO	0	7.5445	276871.2722	10042.319051838
769	HC5	CNO	0	3.1495	29327.6101	10042.319051838
770	HC5	CNO	0	0.53232	151575.5931824	10042.319051838
771	HC5	CNO	0	0.65271	19991.79067	10042.319051838
772	HC5	CNO	0	-3.942	-26407.5287	10042.319051838
773	HC5	CNO	0	-0.084357	1379.63606864	10042.319051838
774	HC5	CNO	0	-1.3727	-4318.73842885	10042.319051838
775	HC5	CNO	0	0.22516	3773.8917662	10042.319051838
776	HC5	CNO	0	-0.73616	1373.17167813	10042.319051838
777	HC5	CNO	0	6.416	42593.09596391	10042.319051838
778	HC5	CNO	0	-4.7732	-22284.469	10042.319051838
779	HC5	CNO	0	6.9583	56842.3759	10042.319051838
780	HC5	CNO	0	-0.97817	-7807.52371107	10042.319051838
781	HC5	CNO	0	-1.3245	-12140.81377	10042.319051838
782	HC5	CNO	0	-1.1246	12103.947875	10042.319051838
783	HC5	CNO	0	24.706	37103.8623531	10042.319051838
784	HC5	CNO	0	-1.5938	-7750.99436	10042.319051838
785	HC5	CNO	0	-1.1913	4237.36230262	10042.319051838
786	HC5	CNO	0	2.6757	27333.0989	10042.319051838
787	HC5	CNO	0	0.14726	-7932.32482628	10042.319051838
788	HC5	CNO	0	-2.2499	-8135.04756	10042.319051838
789	HC5	CNO	0	0.39511	-931.88026639	10042.319051838
790	HC5	CNO	0	1.0055	4578.06964032	10042.319051838
791	HC5	CNO	0	1.3152	-243.71382415	10042.319051838
792	HC5	CNO	0	-4.2686	-1766.1859939	10042.319051838
793	HC5	CNO	0	4.2563	9975.62083	10042.319051838
794	HC5	CNO	0	0.50076	10738.59998	10042.319051838
795	HC5	CNO	0	-0.27228	19962.0696398	10042.319051838
796	HC5	CNO	0	-2.2692	-13423.0657	10042.319051838
797	HC5	CNO	0	2.3542	2230.37488705	10042.319051838
798	HC5	CNO	0	0.27736	-2895.408408332	10042.319051838
799	HC5	CNO	0	1.0735	10137.49141102	10042.319051838
800	HC5	CNO	0	-1.5059	-1497.82465687	10042.319051838
801	HC5	CNO	0	-1.8717	-7714.3542922	10042.319051838
802	HC5	CNO	0	-2.8575	-326.5543769	10042.319051838
803	HC5	CNO	0	5.1723	20039.4025602	10042.319051838
804	HC5	CNO	0	0.5435	9705.0701832	10042.319051838
805	HC5	CNO	0	0.58971	748.81920744	10042.319051838
806	HC5	CNO	0	-0.059361	-1122.2687029	10042.319051838
807	HC5	CNO	0	1.8148	3932.766836986	10042.319051838
808	HC5	CNO	0	0.13867	-1234.18275256	10042.319051838
809	HC5	CNO	0	-1.2699	-2188.37733925	10042.319051838
810	HC5	CNO	0	0.46976	7923.40697377	10042.319051838
811	HC5	CNO	0	-1.1106	17377.3101174	10042.319051838
812	HC5	CNO	0	2.7161	5858.82002211	10042.319051838
813	HC5	CNO	0	-0.15716	2549.299280308	10042.319051838
814	HC5	CNO	0	2.0362	5745.6895078	10042.319051838
815	HC5	CNO	0	3.5445	5577.50003539	10042.319051838
816	HC5	CNO	0	-2.1032	-1305.8098026	10042.319051838
817	HC5	CNO	0	1.5482	5491.415728842	10042.319051838
818	HC5	CNO	0	0.0152	-3560.442702191	10042.319051838
819	HC5	CNO	0	4.5902	20769.445628	10042.319051838
820	HC5	CNO	0	1.6045	17755.223388347	10042.319051838
821	HC5	CNO	0	-0.087306	25574.13950892	10042.319051838
822	HC5	CNO	0	-1.8701	19240.18565547	10042.319051838
823	HC5	CNO	0	-1.1461	-67198.2357	10042.319051838
824	HC5	CNO	0	-2.1293	-14704.7779	10042.319051838
825	HC5	CNO	0	-0.33205	63462.70935829	10042.319051838
826	HC5	CNO	0	-3.1065	5564.63314525	10042.319051838
827	HC5	CNO	0	5.0297	31347.46368	10042.319051838
828	HC5	CNO	0	-1.9276	-17288.26826	10042.319051838
829	HC5	CNO	0	-4.1065	-11452.61945108	10042.319051838
830	HC5	CNO	0	2.2142	6851.9107665	10042.319051838
831	HC5	CNO	0	2.214	6277.60198239	10042.319051838
832	HC5	CNO	0	3.4193	-18658.474634314	10042.319051838
833	HC5	CNO	0	-2.2734	-3432.449038095	10042.319051838
834	HC5	CNO	0	0.91271	12680.43108026	10042.319051838
835	HC5	CNO	0	1.274	10651.10962986	10042.319051838
836	HC5	CNO	0	3.4969	10659.76089621	10042.319051838
837	HC5	CNO	0	-2.6385	-17179.1607093	10042.319051838
838	HC5	CNO	0	-0.92378	-3983.32561248	10042.319051838
839	HC5	CNO	0	-1.5358	-10719.3570745	10042.319051838
840	HC5	CNO	0	-1.6424	2031.3940854	10042.319051838
841	HC5	CNO	0	0.59394	17161.57771	10042.319051838
842	HC5	CNO	0	0.95404	11694.80261	10042.319051838
843	HC5	CNO	0	-2.1368	33194.066676	10042.319051838
844	HC5	CNO	0	3.5288	9308.76952	10042.319051838
845	HC5	CNO	0	-0.054234	-1999.85472488	10042.319051838
846	HC5	CNO	0	-0.38508	-4452.23677744	10042.319051838
847	HC5	CNO	0	1.001	22452.49480682	10042.319051838
848	HC5	CNO	0	-1.3479	-6975.44216	10042.319051838
849	HC5	CNO	0	0.12833	299.6258176	10042.319051838
850	HC5	CNO	0	-1.1367	27810.12950548	10042.319051838
851	HC5	CNO	0	1.2474	7360.81662367	10042.319051838
852	HC5	CNO	0	-0.48551	-1323.13501447	10042.319051838
853	HC5	CNO	0	27.718	38000.18678	10042.319051838
854	HC5	CNO	0	13.973	137084.301	10042.319051838
855	HC5	CNO	0	0.31537	-1643.4461280098	10042.319051838
856	HC5	CNO	0	-4.1225	-10626.1995136	10042.319051838
857	HC5	CNO	0	-3.7517	38396.7231768	10042.319051838
858	HC5	CNO	0	-1.7482	-10528.51026878	10042.319051838
859	HC5	CNO	0	1.9929	-7761.87651699	10042.319051838
860	HC5	CNO	0	-2.7324	900.234040033	10042.319051838
861	HC5	CNO	0	16.113	43207.98478	10042.319051838
862	HC5	CNO	0	1.769	23853.9131557	10042.319051838
863	HC5	CNO	0	-0.98055	5636.64395214	10042.319051838
864	HC5	CNO	0	1.3777	1539.4136046	10042.319051838
865	HC5	CNO	0	-3.0578	-5844.9286294	10042.319051838
866	HC5	CNO	0	0.37143	2650.162540152	10042.319051838
867	HC5	CNO	0	5.3535	10492.5118479	10042.319051838
868	HC5	CNO	0	11.063	10205.79603008	10042.319051838
869	HC5	CNO	0	-1.4132	-3452.17607537	10042.319051838
870	HC5	CNO	0	18.054	94866.175	10042.319051838
871	HC5	CNO	0	1.2188	-4465.14374925	10042.319051838
872	HC5	CNO	0	-4.3327	3344.625735982	10042.319051838
873	HC5	CNO	0	-2.2002	-24356.7239	10042.319051838
874	HC5	CNO	0	1.1988	36928.37702	10042.319051838
875	HC5	CNO	0	0.37348	22324.78173	10042.319051838
876	HC5	CNO	0	15.969	93579.621	10042.319051838
877	HC5	CNO	0	10.296	106592.138	10042.319051838
878	HC5	CNO	0	1.7839	59627.9248	10042.319051838
879	HC5	CNO	0	3.0876	44115.1682	10042.319051838
880	HC5	CNO	0	1.9827	3726.79875346	10042.319051838
881	HC5	CNO	0	2.2107	8756.699066	10042.319051838
882	HC5	CNO	0	10.304	23914.11894941	10042.319051838
883	HC5	CNO	0	3.0466	6816.049907494	10042.319051838
884	HC5	CNO	0	0.057502	16800.983501163	10042.319051838
885	HC5	CNO	0	5.0688	27622.96097	10042.319051838
886	HC5	CNO	0	-3.5324	-4166.84342018	10042.319051838
887	HC5	CNO	0	0.81279	-2299.07290743	10042.319051838
888	HC5	CNO	0	2.5294	-1550.23442345	10042.319051838
889	HC5	CNO	0	-0.58859	749.22060089	10042.319051838
890	HC5	CNO	0	2.3186	8940.03312855	10042.319051838
891	HC5	CNO	0	13.331	26583.1421	10042.319051838
892	HC5	CNO	0	2.1715	25531.09160025	10042.319051838
893	HC5	CNO	0	-2.153	-1667.12223908	10042.319051838
894	HC5	CNO	0	0.0604	1827.8244302	10042.319051838
895	HC5	CNO	0	0.26816	4974.8479359	10042.319051838
896	HC5	CNO	0	-0.80917	-1055.590836781	10042.319051838
897	HC5	CNO	0	1.6494	-3273.95711398	10042.319051838
898	HC5	CNO	0	-0.63422	-873.8445221	10042.319051838
899	HC5	CNO	0	-2.4108	-1463.62183358	10042.319051838
900	HC5	CNO	0	2.1534	9783.99737608	10042.319051838
901	HC5	CNO	0	-0.23453	4321.271758752	10042.319051838
902	HC5	CNO	0	-0.20047	7348.319040618	10042.319051838
903	HC5	CNO	0	0.67468	-8139.2395715	10042.319051838
904	HC5	CNO	0	0.79141	-900.63866246	10042.319051838
905	HC5	CNO	0	1.6019	-6368.2350982	10042.319051838
906	HC5	CNO	0	4.539	-742.77874777	10042.319051838
907	HC6	CNO	0	1.7738	19102.9492	10042.319051838
908	HC6	CNO	0	-0.5926	-11494.39413369	10042.319051838
909	HC6	CNO	0	-0.67497	-1186.666988	10042.319051838
910	HC6	CNO	0	7.7315	42211.775286	10042.319051838
911	HC6	CNO	0	15.073	116498.9279	10042.319051838
912	HC6	CNO	0	0.012908	-2187.67716049	10042.319051838
913	HC6	CNO	0	2.7195	2959.7992806	10042.319051838
914	HC6	CNO	0	0.6606	6811.011366261	10042.319051838
915	HC6	CNO	0	2.8423	37135.6941	10042.319051838
916	HC6	CNO	0	-5.0029	-28435.1936	10042.319051838
917	HC6	CNO	0	3.4334	41135.698	10042.319051838
918	HC6	CNO	0	4.5801	58266.6776	10042.319051838
919	HC6	CNO	0	3.2673	22212.62896375	10042.319051838
920	HC6	CNO	0	5.2582	78003.2052	10042.319051838
921	HC6	CNO	0	0.61564	27875.05356	10042.319051838
922	HC6	CNO	0	-2.6017	2940.6845835	10042.319051838
923	HC6	CNO	0	2.4926	9470.6482566171	10042.319051838
924	HC6	CNO	0	0.10361	-252.78665408	10042.319051838
925	HC6	CNO	0	-2.183	-6677.04846555	10042.319051838
926	HC6	CNO	0	-0.44047	2722.142925385	10042.319051838
927	HC6	CNO	0	2.8367	32479.3289	10042.319051838
928	HC6	CNO	0	1.0343	-4486.0857696	10042.319051838
929	HC6	CNO	0	-1.0752	-6199.62079	10042.319051838
930	HC6	CNO	0	-1.6303	-6803.16729	10042.319051838
931	HC6	CNO	0	1.1117	62089.2783	10042.319051838
932	HC6	CNO	0	-3.1927	-14944.8962	10042.319051838
933	HC6	CNO	0	-1.8564	-4468.62724991	10042.319051838
934	HC6	CNO	0	-0.043918	466.741802509	10042.319051838
935	HC6	CNO	0	2.2719	-406.48981848	10042.319051838
936	HC6	CNO	0	-1.2691	-6650.5748	10042.319051838
937	HC6	CNO	0	-0.66665	-4627.98258133	10042.319051838
938	HC6	CNO	0	-1.4331	-11941.96340324	10042.319051838
939	HC6	CNO	0	-0.30722	134.45347982	10042.319051838
940	HC6	CNO	0	1.1022	75.26109531	10042.319051838
941	HC6	CNO	0	0.28639	2266.3299133	10042.319051838
942	HC6	CNO	0	3.0365	10607.66908332	10042.319051838
943	HC6	CNO	0	1.6285	7078.89601828	10042.319051838
944	HC6	CNO	0	-1.0349	-8030.50507969	10042.319051838
945	HC6	CNO	0	-1.5501	-17141.22474	10042.319051838
946	HC6	CNO	0	-1.0339	2691.670276198	10042.319051838
947	HC6	CNO	0	8.1759	5626.95271084	10042.319051838
948	HC6	CNO	0	-0.53817	405.1676147	10042.319051838
949	HC6	CNO	0	1.9062	-198.5494994295	10042.319051838
950	HC6	CNO	0	-0.41456	-501.5934588	10042.319051838
951	HC6	CNO	0	1.464	10787.25913382	10042.319051838
952	HC6	CNO	0	-0.53732	25227.21660662	10042.319051838
953	HC6	CNO	0	-0.78286	-4791.54466476	10042.319051838
954	HC6	CNO	0	-0.34469	1325.677351638	10042.319051838
955	HC6	CNO	0	0.10929	10990.08236889	10042.319051838
956	HC6	CNO	0	2.2335	3816.6739344	10042.319051838
957	HC6	CNO	0	-0.70524	-4939.71576457	10042.319051838
958	HC6	CNO	0	0.029151	-1870.2810309	10042.319051838
959	HC6	CNO	0	0.86352	1746.762290378	10042.319051838
960	HC6	CNO	0	1.2939	-382.51218123	10042.319051838
961	HC6	CNO	0	0.0018879	119142.7584599	10042.319051838
962	HC6	CNO	0	-2.7851	-663.46668908	10042.319051838
963	HC6	CNO	0	1.8058	4590.74275732	10042.319051838
964	HC6	CNO	0	-1.9451	-6799.49555	10042.319051838
965	HC6	CNO	0	-2.125	3384.22766975	10042.319051838
966	HC6	CNO	0	4.4147	93803.4517	10042.319051838
967	HC6	CNO	0	4.2563	91199.8118	10042.319051838
968	HC6	CNO	0	0.21736	16035.41621	10042.319051838
969	HC6	CNO	0	-0.32444	9336.3697895	10042.319051838
970	HC6	CNO	0	0.043708	-1247.29446386	10042.319051838
971	HC6	CNO	0	-0.67465	24872.1319135	10042.319051838
972	HC6	CNO	0	2.2791	45098.2484	10042.319051838
973	HC6	CNO	0	-0.97561	-1703.81737722	10042.319051838
974	HC6	CNO	0	-1.1415	-1546.46687473	10042.319051838
975	HC6	CNO	0	-1.4723	-7735.26064	10042.319051838
976	HC6	CNO	0	0.73076	11743.6989109	10042.319051838
977	HC6	CNO	0	-0.78887	26567.6323202	10042.319051838
978	HC6	CNO	0	0.31993	-487.53011321	10042.319051838
979	HC6	CNO	0	-2.2788	-10719.3142	10042.319051838
980	HC6	CNO	0	0.18027	2229.95976401	10042.319051838
981	HC6	CNO	0	-0.60976	-3484.57660536	10042.319051838
982	HC6	CNO	0	-0.28424	8940.02639678	10042.319051838
983	HC6	CNO	0	1.0899	4840.851560408	10042.319051838
984	HC6	CNO	0	2.4275	5284.39907785	10042.319051838
985	HC6	CNO	0	-1.0168	-2465.99340079	10042.319051838
986	HC6	CNO	0	-2.0736	513.6537467	10042.319051838
987	HC6	CNO	0	2.2544	7440.84052959	10042.319051838
988	HC6	CNO	0	-1.0766	1653.27879511	10042.319051838
989	HC6	CNO	0	-1.161	7994.99712611	10042.319051838
990	HC6	CNO	0	-0.66215	-755.75500312	10042.319051838
991	HC6	CNO	0	-1.0292	757.49293598	10042.319051838
992	HC6	CNO	0	-1.721	-1152.66937916	10042.319051838
993	HC6	CNO	0	-1.4629	-6657.96531	10042.319051838
994	HC6	CNO	0	-1.1299	-5072.8494755106	10042.319051838
995	HC6	CNO	0	0.748	11050.38250552	10042.319051838
996	HC6	CNO	0	-0.55833	36477.33777787	10042.319051838
997	HC6	CNO	0	0.93311	9676.38997022	10042.319051838
998	HC6	CNO	0	0.46871	2016.85687232	10042.319051838
999	HC6	CNO	0	2.5049	-325.81333339	10042.319051838
1000	HC6	CNO	0	2.9928	-6245.3307788	10042.319051838
1001	HC6	CNO	0	-0.10878	-2964.3595306113	10042.319051838
1002	HC6	CNO	0	-0.57798	-17247.03003183	10042.319051838
1003	HC6	CNO	0	-0.57848	-1498.40508814	10042.319051838
1004	HC6	CNO	0	0.77822	418.78593065	10042.319051838
1005	HC6	CNO	0	0.29998	2951.93154942	10042.319051838
1006	HC6	CNO	0	2.7511	9712.42454282	10042.319051838
1007	HC6	CNO	0	-2.1562	2416.21135903	10042.319051838
1008	HC6	CNO	0	1.1206	4525.02944007	10042.319051838
1009	HC6	CNO	0	2.1153	5083.661171151	10042.319051838
1010	HC6	CNO	0	0.30498	-1947.8644129	10042.319051838
1011	HC6	CNO	0	-2.0307	-4153.3607202	10042.319051838
1012	HC6	CNO	0	0.72921	-2134.01841048	10042.319051838
1013	HC6	CNO	0	-0.14616	-783.5149963	10042.319051838
1014	HC6	CNO	0	-1.2329	-916.46070244	10042.319051838
1015	HC6	CNO	0	0.7566	28838.93122	10042.319051838
1016	HC6	CNO	0	-3.3465	-8631.48711394	10042.319051838
1017	HC6	CNO	0	17.482	4619.565785942	10042.319051838
1018	HC6	CNO	0	-0.93582	-4321.13728	10042.319051838
1019	HC6	CNO	0	0.33419	2704.90246687	10042.319051838
1020	HC6	CNO	0	-1.3654	-7547.23	10042.319051838
1021	HC6	CNO	0	0.13326	2085.01372262	10042.319051838
1022	HC6	CNO	0	0.80333	1551.51907515	10042.319051838
1023	HC6	CNO	0	-2.3908	-7425.35259	10042.319051838
1024	HC6	CNO	0	1.0272	17252.327059	10042.319051838
1025	HC6	CNO	0	0.41944	29443.55121	10042.319051838
1026	HC6	CNO	0	-1.9621	39975.67839041	10042.319051838
1027	HC6	CNO	0	3.7312	35046.0135	10042.319051838
1028	HC6	CNO	0	0.27263	2438.20910698	10042.319051838
1029	HC6	CNO	0	-0.53554	-3257.19872862	10042.319051838
1030	HC6	CNO	0	1.9373	9235.98248872	10042.319051838
1031	HC6	CNO	0	-0.99239	-563.09610638	10042.319051838
1032	HC6	CNO	0	-0.43349	461.652464463	10042.319051838
1033	HC6	CNO	0	3.9469	11481.90032408	10042.319051838
1034	HC6	CNO	0	-0.57714	590.73395512	10042.319051838
1035	HC6	CNO	0	3.7454	17948.28686795	10042.319051838
1036	HC6	CNO	0	-0.51003	-2924.70868137	10042.319051838
1037	HC6	CNO	0	1.0517	6967.17702701	10042.319051838
1038	HC6	CNO	0	0.39316	896.218139487	10042.319051838
1039	HC6	CNO	0	-2.0776	-5360.413774743	10042.319051838
1040	HC6	CNO	0	3.477	-312.1461852	10042.319051838
1041	HC6	CNO	0	-0.31283	-6403.62726328	10042.319051838
1042	HC6	CNO	0	-0.60766	-5292.30514823	10042.319051838
1043	HC6	CNO	0	0.5654	13887.12369834	10042.319051838
1044	HC6	CNO	0	-0.61743	3315.38225901	10042.319051838
1045	HC6	CNO	0	1.0852	13701.83377117	10042.319051838
1046	HC6	CNO	0	3.0983	-12316.29589027	10042.319051838
1047	HC6	CNO	0	-0.76841	-5822.511387	10042.319051838
1048	HC6	CNO	0	2.1017	7851.9259826	10042.319051838
1049	HC6	CNO	0	2.0233	9667.7025423	10042.319051838
1050	HC6	CNO	0	3.5058	16774.01998578	10042.319051838
1051	HC6	CNO	0	0.03475	25240.1191625	10042.319051838
1052	HC6	CNO	0	-0.86768	-12075.1634755	10042.319051838
1053	HC6	CNO	0	-1.9275	-7189.80261	10042.319051838
1054	HC6	CNO	0	-0.94378	-3481.6642702	10042.319051838
1055	HC6	CNO	0	-0.90218	1806.221883422	10042.319051838
1056	HC6	CNO	0	-0.89191	-622.228116573	10042.319051838
1057	HC6	CNO	0	3.1717	16487.8212602	10042.319051838
1058	HC6	CNO	0	1.0878	24306.47702	10042.319051838
1059	HC6	CNO	0	14.911	169044.78	10042.319051838
1060	HC6	CNO	0	-4.3339	-17781.3386	10042.319051838
1061	HC6	CNO	0	-2.4134	-11295.10377822	10042.319051838
1062	HC6	CNO	0	0.6834	8927.7001583	10042.319051838
1063	HC6	CNO	0	0.011722	1511.89855546	10042.319051838
1064	HC6	CNO	0	-0.74411	1187.33410437	10042.319051838
1065	HC6	CNO	0	2.4033	18575.9174	10042.319051838
1066	HC6	CNO	0	-5.6894	-27350.8402	10042.319051838
1067	HC6	CNO	0	-0.10999	1163.628071451	10042.319051838
1068	HC6	CNO	0	0.2152	-2850.63785633	10042.319051838
1069	HC6	CNO	0	0.57068	-5030.389129168	10042.319051838
1070	HC6	CNO	0	-1.6248	1960.25131646	10042.319051838
1071	HC6	CNO	0	-0.42135	-809.2596918	10042.319051838
1072	HC6	CNO	0	-1.361	-4559.47916014	10042.319051838
1073	HC6	CNO	0	3.2859	-1523.0075436	10042.319051838
1074	HC6	CNO	0	0.33657	-406.89248013	10042.319051838
1075	HC6	CNO	0	-1.2256	-5183.37484134	10042.319051838
1076	HC6	CNO	0	1.0961	27495.51993962	10042.319051838
1077	HC6	CNO	0	-0.68	-2972.49127094	10042.319051838
1078	HC6	CNO	0	11.666	26961.5311	10042.319051838
1079	HC6	CNO	0	-0.65015	13342.195106	10042.319051838
1080	HC6	CNO	0	-1.593	-13942.25563	10042.319051838
1081	HC6	CNO	0	-2.6494	-13942.76646	10042.319051838
1082	HC6	CNO	0	-0.48179	-346.678226862	10042.319051838
1083	HC6	CNO	0	-0.31124	2739.24947167	10042.319051838
1084	HC6	CNO	0	-1.1915	-8894.7021828	10042.319051838
1085	HC6	CNO	0	0.2488	2324.59269728	10042.319051838
1086	HC6	CNO	0	-1.0064	-9235.827881	10042.319051838
1087	HC6	CNO	0	-2.0019	-4114.4995321	10042.319051838
1088	HC6	CNO	0	2.3397	19902.57886455	10042.319051838
1089	HC6	CNO	0	-0.33711	16867.457249	10042.319051838
1090	HC6	CNO	0	-4.1605	-16539.3706	10042.319051838
1091	HC6	CNO	0	1.4302	8256.61481416	10042.319051838
1092	HC6	CNO	0	1.2711	2176.70633486	10042.319051838
1093	HC6	CNO	0	-0.55069	-953.92015699	10042.319051838
1094	HC6	CNO	0	-1.238	-5127.505754444	10042.319051838
1095	HC6	CNO	0	-2.1541	17533.17605816	10042.319051838
1096	HC6	CNO	0	0.11384	-599.7721892	10042.319051838
1097	HC6	CNO	0	-1.5169	5765.43547938	10042.319051838
1098	HC6	CNO	0	-1.1613	-5610.330246825	10042.319051838
1099	HC6	CNO	0	-0.038837	-3956.702956808	10042.319051838
1100	HC6	CNO	0	-0.76473	-1574.2792389	10042.319051838
1101	HC6	CNO	0	1.1468	772.82879061	10042.319051838
1102	HC6	CNO	0	0.68708	10639.76811762	10042.319051838
1103	HC6	CNO	0	2.2302	2028.33603075	10042.319051838
1104	HC6	CNO	0	-0.053066	15524.29400936	10042.319051838
1105	HC6	CNO	0	-0.61983	3182.300574114	10042.319051838
1106	HC6	CNO	0	-1.5602	-7288.72136206	10042.319051838
1107	HC6	CNO	0	0.36193	9517.34716418	10042.319051838
1108	HC6	CNO	0	1.8354	7681.03305147	10042.319051838
1109	HC6	CNO	0	-3.0193	-12354.26634	10042.319051838
1110	HC6	CNO	0	-3.0797	-14849.1618	10042.319051838
1111	HC6	CNO	0	-0.6702	11253.70189545	10042.319051838
1112	HC6	CNO	0	-1.9513	613.68905705	10042.319051838
1113	HC6	CNO	0	1.7339	11754.59560633	10042.319051838
1114	HC6	CNO	0	8.9244	63031.5296	10042.319051838
1115	HC6	CNO	0	-3.5339	-9719.66350619	10042.319051838
1116	HC6	CNO	0	2.873	612.89182718	10042.319051838
1117	HC6	CNO	0	4.9348	14573.47014104	10042.319051838
1118	HC6	CNO	0	0.62659	-3688.39866106	10042.319051838
1119	HC6	CNO	0	3.6801	8115.80103891	10042.319051838
1120	HC6	CNO	0	-3.0885	34282.04437752	10042.319051838
1121	HC6	CNO	0	-1.7822	9692.8803517	10042.319051838
1122	HC6	CNO	0	-0.21422	9334.47060936	10042.319051838
1123	HC6	CNO	0	1.5096	2590.52419635	10042.319051838
1124	HC6	CNO	0	-0.28359	-498.83351771	10042.319051838
1125	HC6	CNO	0	-2.0079	-7189.69215867	10042.319051838
1126	HC6	CNO	0	-1.3384	-6402.71732785	10042.319051838
1127	HC6	CNO	0	-1.041	-3999.0591216	10042.319051838
1128	HC6	CNO	0	-1.0347	2839.48132011	10042.319051838
1129	HC6	CNO	0	-2.0918	-2964.59651709	10042.319051838
1130	HC6	CNO	0	0.96209	1179.96181079	10042.319051838
1131	HC6	CNO	0	-0.20181	340.67009152	10042.319051838
1132	HC6	CNO	0	0.3879	10571.00240789	10042.319051838
1133	HC6	CNO	0	0.29846	15229.81686247	10042.319051838
1134	HC6	CNO	0	0.27767	45587.51168601	10042.319051838
1135	HC6	CNO	0	-1.0148	-7848.72734	10042.319051838
1136	HC6	CNO	0	-1.283	-3672.74945172	10042.319051838
1137	HC6	CNO	0	3.0593	-2215.81803587	10042.319051838
1138	HC8	CNO	0	2.25	25958.8529	10042.319051838
1139	HC8	CNO	0	6.1818	70032.4621	10042.319051838
1140	HC8	CNO	0	7.9005	18565.49511	10042.319051838
1141	HC8	CNO	0	0.49181	19795.87722	10042.319051838
1142	HC8	CNO	0	2.0683	84023.6117	10042.319051838
1143	HC8	CNO	0	12.694	59920.9887	10042.319051838
1144	HC8	CNO	0	-0.36937	-247.628901896	10042.319051838
1145	HC8	CNO	0	8.779	100006.2452	10042.319051838
1146	HC8	CNO	0	11.716	103546.752	10042.319051838
1147	HC8	CNO	0	-0.77352	-5029.28652443	10042.319051838
1148	HC8	CNO	0	4.3195	114713.8503	10042.319051838
1149	HC8	CNO	0	-0.43097	-12560.03671141	10042.319051838
1150	HC8	CNO	0	3.76	94164.3464	10042.319051838
1151	HC8	CNO	0	2.5941	5075.93646011	10042.319051838
1152	HC8	CNO	0	0.78181	17336.50928081	10042.319051838
1153	HC8	CNO	0	7.0715	39817.3962	10042.319051838
1154	HC8	CNO	0	11.605	65942.7522	10042.319051838
1155	HC8	CNO	0	10.733	136195.582	10042.319051838
1156	HC8	CNO	0	0.36765	11337.20562383	10042.319051838
1157	HC8	CNO	0	4.2267	71773.8069	10042.319051838
1158	HC8	CNO	0	10.555	41568.9501681	10042.319051838
1159	HC8	CNO	0	2.668	-6300.901679203	10042.319051838
1160	HC8	CNO	0	9.5738	103627.2713	10042.319051838
1161	HC8	CNO	0	7.0959	72258.6648	10042.319051838
1162	HC8	CNO	0	1.5597	7173.40964161	10042.319051838
1163	HC8	CNO	0	1.2295	36950.2673	10042.319051838
1164	HC8	CNO	0	1.6363	33693.5093	10042.319051838
1165	HC8	CNO	0	-0.27384	5106.64391157	10042.319051838
1166	HC8	CNO	0	1.1122	1708.0112827	10042.319051838
1167	HC8	CNO	0	5.5257	153924.4649	10042.319051838
1168	HC8	CNO	0	1.3586	3277.946040696	10042.319051838
1169	HC8	CNO	0	-0.50876	-1373.531912711	10042.319051838
1170	HC8	CNO	0	-0.01805	1308.5743913836	10042.319051838
1171	HC8	CNO	0	2.2832	3930.408745139	10042.319051838
1172	HC8	CNO	0	-0.9959	-8636.9354942	10042.319051838
1173	HC8	CNO	0	-1.4045	-4944.094389203	10042.319051838
1174	HC8	CNO	0	-0.56813	6360.46808235	10042.319051838
1175	HC8	CNO	0	2.6747	5938.04600278	10042.319051838
1176	HC8	CNO	0	5.4656	4473.02491578	10042.319051838
1177	HC8	CNO	0	-1.512	-4500.924745	10042.319051838
1178	HC8	CNO	0	-1.0263	-5012.99285553	10042.319051838
1179	HC8	CNO	0	-2.0478	-1310.60402799	10042.319051838
1180	HC8	CNO	0	0.033684	-8021.657074283	10042.319051838
1181	HC8	CNO	0	4.0834	11618.85940035	10042.319051838
1182	HC8	CNO	0	-0.36876	-1577.29607163	10042.319051838
1183	HC8	CNO	0	-1.3088	-11518.56032	10042.319051838
1184	HC8	CNO	0	1.6061	6729.37738563	10042.319051838
1185	HC8	CNO	0	4.4943	4237.887923	10042.319051838
1186	HC8	CNO	0	-0.21683	-2776.051092145	10042.319051838
1187	HC8	CNO	0	-0.39258	1971.40014408	10042.319051838
1188	HC8	CNO	0	4.8042	3139.36981868	10042.319051838
1189	HC8	CNO	0	-0.73415	3646.667568573	10042.319051838
1190	HC8	CNO	0	-1.378	-3350.99061867	10042.319051838
1191	HC8	CNO	0	1.6422	56368.5759	10042.319051838
1192	HC8	CNO	0	-0.47181	-5238.10155	10042.319051838
1193	HC8	CNO	0	-0.27594	-565.43933155	10042.319051838
1194	HC8	CNO	0	-0.44175	4134.382707608	10042.319051838
1195	HC8	CNO	0	-3.1062	10202.41232782	10042.319051838
1196	HC8	CNO	0	20.92	49078.9534977	10042.319051838
1197	HC8	CNO	0	6.6772	145450.9758	10042.319051838
1198	HC8	CNO	0	-5.245	-26335.8495	10042.319051838
1199	HC8	CNO	0	-0.77796	-2242.02525113	10042.319051838
1200	HC8	CNO	0	2.5629	8676.1828	10042.319051838
1201	HC8	CNO	0	-0.38095	1550.4891498	10042.319051838
1202	HC8	CNO	0	0.39906	-5149.8882996	10042.319051838
1203	HC8	CNO	0	1.0227	640.94785908	10042.319051838
1204	HC8	CNO	0	-1.5448	-7655.16091	10042.319051838
1205	HC8	CNO	0	2.9267	177656.0339	10042.319051838
1206	HC8	CNO	0	5.4275	49359.6663	10042.319051838
1207	HC8	CNO	0	-1.5373	10566.74237711	10042.319051838
1208	HC8	CNO	0	7.0235	-5923.88355563	10042.319051838
1209	HC8	CNO	0	-1.837	-13005.85538	10042.319051838
1210	HC8	CNO	0	-3.0662	-5595.797306946	10042.319051838
1211	HC8	CNO	0	-0.69803	12823.8527045	10042.319051838
1212	HC8	CNO	0	4.2106	28383.15053	10042.319051838
1213	HC8	CNO	0	-2.3906	-3560.59118928	10042.319051838
1214	HC8	CNO	0	-0.52405	6705.7795768	10042.319051838
1215	HC8	CNO	0	1.7103	-7276.92946	10042.319051838
1216	HC8	CNO	0	-1.8404	-9552.128	10042.319051838
1217	HC8	CNO	0	1.2122	15921.836850766	10042.319051838
1218	HC8	CNO	0	0.84872	-6246.6634396	10042.319051838
1219	HC8	CNO	0	2.2054	9685.09284718	10042.319051838
1220	HC8	CNO	0	2.5304	10854.75226548	10042.319051838
1221	HC8	CNO	0	-1.7258	-12541.98901	10042.319051838
1222	HC8	CNO	0	14.516	157790.337	10042.319051838
1223	HC8	CNO	0	-4.366	-20463.7423	10042.319051838
1224	HC8	CNO	0	-1.8531	-15598.506127867	10042.319051838
1225	HC8	CNO	0	-1.6331	-2792.230298109	10042.319051838
1226	HC8	CNO	0	-3.4146	-18120.4749475	10042.319051838
1227	HC8	CNO	0	-1.4137	31526.38932815	10042.319051838
1228	HC8	CNO	0	-0.76541	104267.7583372	10042.319051838
1229	HC8	CNO	0	8.1813	120319.0711	10042.319051838
1230	HC8	CNO	0	11.038	79878.385	10042.319051838
1231	HC8	CNO	0	-1.3472	-4762.52948012	10042.319051838
1232	HC8	CNO	0	-3.8873	-12862.58073518	10042.319051838
1233	HC8	CNO	0	0.080605	11712.27748375	10042.319051838
1234	HC8	CNO	0	2.0891	2026.231659351	10042.319051838
1235	HC8	CNO	0	1.119	11889.69445168	10042.319051838
1236	HC8	CNO	0	1.6944	17150.72961835	10042.319051838
1237	HC8	CNO	0	-3.0426	-10296.72807915	10042.319051838
1238	HC8	CNO	0	-1.4995	-9227.823397	10042.319051838
1239	HC8	CNO	0	-0.78035	-4504.925292035	10042.319051838
1240	HC8	CNO	0	-2.1744	-5850.108427	10042.319051838
1241	HC8	CNO	0	0.5109	23921.55206	10042.319051838
1242	HC8	CNO	0	18.251	29746.394	10042.319051838
1243	HC8	CNO	0	0.35853	160.55839769	10042.319051838
1244	HC8	CNO	0	0.37657	1744.4489366	10042.319051838
1245	HC8	CNO	0	2.2237	-4027.282345	10042.319051838
1246	HC8	CNO	0	2.2363	-6443.4971392	10042.319051838
1247	HC8	CNO	0	-1.9529	-3114.85168762	10042.319051838
1248	HC8	CNO	0	-1.8362	120.83795901	10042.319051838
1249	HC8	CNO	0	6.5695	-2358.1968264	10042.319051838
1250	HC8	CNO	0	6.2672	-4752.30746173	10042.319051838
1251	HC8	CNO	0	6.0863	17353.56100107	10042.319051838
1252	HC8	CNO	0	1.0646	5549.49694859	10042.319051838
1253	HC8	CNO	0	2.9908	-2766.155141512	10042.319051838
1254	HC8	CNO	0	-2.7863	-10200.34937	10042.319051838
1255	HC8	CNO	0	-4.0395	-7329.48961384	10042.319051838
1256	HC8	CNO	0	4.3139	10656.74639015	10042.319051838
1257	HC8	CNO	0	0.41028	-2633.44224027	10042.319051838
1258	HC8	CNO	0	-1.5363	6128.0818905	10042.319051838
1259	HC8	CNO	0	1.0532	95125.95599	10042.319051838
1260	HC8	CNO	0	-3.1975	-20123.7752	10042.319051838
1261	HC8	CNO	0	-6.8966	-32652.6382	10042.319051838
1262	HC8	CNO	0	-2.1156	-15986.6984	10042.319051838
1263	HC8	CNO	0	-1.5695	-2464.23766116	10042.319051838
1264	HC8	CNO	0	3.5808	-5664.6488407	10042.319051838
1265	HC8	CNO	0	-1.2369	3510.552606	10042.319051838
1266	HC8	CNO	0	-0.91164	-917.849551943	10042.319051838
1267	HC8	CNO	0	6.2174	5646.5285815	10042.319051838
1268	HC8	CNO	0	-1.4283	-7534.206537	10042.319051838
1269	HC8	CNO	0	4.2355	9584.1699137	10042.319051838
1270	HC8	CNO	0	1.6226	1544.44075552	10042.319051838
1271	HC8	CNO	0	-6.1959	-12218.8959709	10042.319051838
1272	HC8	CNO	0	2.0937	7039.347482731	10042.319051838
1273	HC8	CNO	0	3.428	11161.9475968	10042.319051838
1274	HC8	CNO	0	3.2768	6224.2089232	10042.319051838
1275	HC8	CNO	0	0.31089	-3938.39697084	10042.319051838
1276	HC8	CNO	0	-0.43595	-5405.08177	10042.319051838
1277	HC8	CNO	0	1.6639	4495.94167003	10042.319051838
1278	HC8	CNO	0	-1.6106	-7622.91917	10042.319051838
1279	HC8	CNO	0	-1.0323	-7190.0073	10042.319051838
1280	HC8	CNO	0	0.21565	8908.57860682	10042.319051838
1281	HC8	CNO	0	1.1635	10021.0865523	10042.319051838
1282	HC8	CNO	0	-0.039771	-1946.41681715	10042.319051838
1283	HC8	CNO	0	10.091	46069.21889851	10042.319051838
1284	HC8	CNO	0	-3.4099	-20253.0062	10042.319051838
1285	HC8	CNO	0	-0.31968	-6489.03182	10042.319051838
1286	HC8	CNO	0	-2.5504	-4117.671254	10042.319051838
1287	HC8	CNO	0	3.2377	1326.22111218	10042.319051838
1288	HC8	CNO	0	2.775	27393.66772	10042.319051838
1289	HC8	CNO	0	-1.3674	-10178.7379	10042.319051838
1290	HC8	CNO	0	-1.2661	-4401.86055615	10042.319051838
1291	HC8	CNO	0	20.149	35799.07615	10042.319051838
1292	HC8	CNO	0	0.95236	-2236.95564096	10042.319051838
1293	HC8	CNO	0	-0.79107	-5009.61451	10042.319051838
1294	HC8	CNO	0	-0.79591	-5808.11312	10042.319051838
1295	HC8	CNO	0	-0.36206	4441.47772204	10042.319051838
1296	HC8	CNO	0	-0.025833	679.24083413	10042.319051838
1297	HC8	CNO	0	0.034399	1529.07141574	10042.319051838
1298	HC8	CNO	0	-1.942	-12943.0173	10042.319051838
1299	HC8	CNO	0	1.7182	-11052.97610224	10042.319051838
1300	HC8	CNO	0	-1.4935	-1583.15768466	10042.319051838
1301	HC8	CNO	0	-4.657	2025.43423815	10042.319051838
1302	HC8	CNO	0	2.2551	6404.03624	10042.319051838
1303	HC8	CNO	0	-0.95335	-3047.0910076	10042.319051838
1304	HC8	CNO	0	0.71299	6171.50707813	10042.319051838
1305	HC8	CNO	0	1.8457	11250.170167	10042.319051838
1306	HC8	CNO	0	0.33241	-243.76683137	10042.319051838
1307	HC8	CNO	0	-1.5369	-8077.746849	10042.319051838
1308	HC8	CNO	0	4.5188	-4688.387568498	10042.319051838
1309	HC8	CNO	0	4.0037	-795.79625031	10042.319051838
1310	HC8	CNO	0	4.4999	11009.89095556	10042.319051838
1311	HC8	CNO	0	1.6101	2599.0701758	10042.319051838
1312	HC8	CNO	0	-0.41316	-4506.20132	10042.319051838
1313	HC8	CNO	0	-1.543	8625.7332787	10042.319051838
1314	HC8	CNO	0	21.818	-11390.4472155	10042.319051838
1315	HC8	CNO	0	-1.2266	-8050.26926	10042.319051838
1316	HC8	CNO	0	1.7302	39282.6177	10042.319051838
1317	HC8	CNO	0	-1.7445	-9275.6256	10042.319051838
1318	HC8	CNO	0	-4.1447	-14748.19083	10042.319051838
1319	HC8	CNO	0	3.1775	15865.14239647	10042.319051838
1320	HC8	CNO	0	8.5795	-4757.461375	10042.319051838
1321	HC8	CNO	0	-2.0792	-12760.55592	10042.319051838
1322	HC8	CNO	0	-1.0061	-5519.99716	10042.319051838
1323	HC8	CNO	0	2.5283	-916.8999583	10042.319051838
1324	HC8	CNO	0	-2.1306	6239.8004972	10042.319051838
1325	HC8	CNO	0	1.2666	-2201.90502111	10042.319051838
1326	HC8	CNO	0	-0.78283	524.8915492	10042.319051838
1327	HC8	CNO	0	0.56793	6396.87319443	10042.319051838
1328	HC8	CNO	0	-0.43675	877.07597713	10042.319051838
1329	HC8	CNO	0	1.1945	496.88310345	10042.319051838
1330	HC8	CNO	0	0.57626	425.89067776	10042.319051838
1331	HC8	CNO	0	0.95271	1441.756545939	10042.319051838
1332	HC8	CNO	0	-0.97862	-4339.5471808	10042.319051838
1333	HC8	CNO	0	2.7336	-8033.0144306	10042.319051838
1334	HC8	CNO	0	4.7786	-997.57312681	10042.319051838
1335	HC8	CNO	0	-0.14425	-3214.15361115	10042.319051838
1336	HC8	CNO	0	0.25163	-3246.679785635	10042.319051838
1337	HC8	CNO	0	1.3555	3041.11266846	10042.319051838
1338	HC8	CNO	0	-0.87641	2434.38269083	10042.319051838
1339	HC8	CNO	0	2.2552	4268.15407664	10042.319051838
1340	HC8	CNO	0	4.999	2302.437915998	10042.319051838
1341	HC8	CNO	0	-0.95623	-2944.0067473839	10042.319051838
1342	HC8	CNO	0	-3.1055	6645.16618908	10042.319051838
1343	HC8	CNO	0	0.24924	-4579.67388464	10042.319051838
1344	HC8	CNO	0	1.1261	316.03763226	10042.319051838
1345	HC8	CNO	0	-0.90395	672.41768903	10042.319051838
1346	HC8	CNO	0	-0.60175	12306.866314554	10042.319051838
1347	HC8	CNO	0	6.1139	67580.8347	10042.319051838
1348	HC8	CNO	0	2.4014	79436.771	10042.319051838
1349	HC8	CNO	0	-0.5992	-7595.40302	10042.319051838
1350	HC8	CNO	0	-1.6435	9655.86208238	10042.319051838
1351	HC8	CNO	0	-0.58247	52403.0497572	10042.319051838
1352	HC9	CNO	0	-6.9971	-13409.2923759	10042.319051838
1353	HC9	CNO	0	1.9933	6741.13263133	10042.319051838
1354	HC9	CNO	0	0.83856	-327.432012	10042.319051838
1355	HC9	CNO	0	5.0702	90459.6338	10042.319051838
1356	HC9	CNO	0	-0.16213	22675.58193691	10042.319051838
1357	HC9	CNO	0	1.8987	58554.92729	10042.319051838
1358	HC9	CNO	0	-1.5218	-10609.0969	10042.319051838
1359	HC9	CNO	0	-1.653	10268.3504256	10042.319051838
1360	HC9	CNO	0	-0.72714	-5131.67567	10042.319051838
1361	HC9	CNO	0	-1.4106	54279.1796467	10042.319051838
1362	HC9	CNO	0	3.0109	28430.83989141	10042.319051838
1363	HC9	CNO	0	-2.7999	22446.1932943	10042.319051838
1364	HC9	CNO	0	1.3598	341.9754677	10042.319051838
1365	HC9	CNO	0	2.8307	62231.7566	10042.319051838
1366	HC9	CNO	0	9.9726	51504.7213598	10042.319051838
1367	HC9	CNO	0	-0.22563	-4857.04288	10042.319051838
1368	HC9	CNO	0	-3.1896	-2744.54632205	10042.319051838
1369	HC9	CNO	0	-2.8159	-15458.1926	10042.319051838
1370	HC9	CNO	0	-0.96314	-3314.90711819	10042.319051838
1371	HC9	CNO	0	5.1491	17704.14771251	10042.319051838
1372	HC9	CNO	0	-2.3847	-13825.26531	10042.319051838
1373	HC9	CNO	0	-5.5391	12637.3755947	10042.319051838
1374	HC9	CNO	0	0.082166	-4185.760319179	10042.319051838
1375	HC9	CNO	0	8.489	19876.0867	10042.319051838
1376	HC9	CNO	0	-1.14	-6936.3834	10042.319051838
1377	HC9	CNO	0	-4.0313	-22845.787	10042.319051838
1378	HC9	CNO	0	2.9422	14176.06968647	10042.319051838
1379	HC9	CNO	0	11.082	81689.1246225	10042.319051838
1380	HC9	CNO	0	4.495	7148.3476772941	10042.319051838
1381	HC9	CNO	0	-3.6932	-29796.9806	10042.319051838
1382	HC9	CNO	0	-5.7487	-28136.6685	10042.319051838
1383	HC9	CNO	0	10.507	17943.06688248	10042.319051838
1384	HC9	CNO	0	-2.9325	-25534.9724	10042.319051838
1385	HC9	CNO	0	3.8129	30133.0828892	10042.319051838
1386	HC9	CNO	0	16.3	77282.758	10042.319051838
1387	HC9	CNO	0	-2.8289	-17523.2003	10042.319051838
1388	HC9	CNO	0	3.0024	16817.6429	10042.319051838
1389	HC9	CNO	0	1.4381	-2924.73821566	10042.319051838
1390	HC9	CNO	0	-3.3385	-24137.05799921	10042.319051838
1391	HC9	CNO	0	-2.8135	8571.67136475	10042.319051838
1392	HC9	CNO	0	-1.0073	-5038.811266	10042.319051838
1393	HC9	CNO	0	-2.0879	-10158.48988	10042.319051838
1394	HC9	CNO	0	7.5241	108078.5842	10042.319051838
1395	HC9	CNO	0	-0.61743	-6492.61440217	10042.319051838
1396	HC9	CNO	0	-1.9671	-9375.2139	10042.319051838
1397	HC9	CNO	0	-0.64712	-3268.99192428	10042.319051838
1398	HC9	CNO	0	-1.1998	46944.57690541	10042.319051838
1399	HC9	CNO	0	-3.826	-2860.123272697	10042.319051838
1400	HC9	CNO	0	2.8735	4382.7505042	10042.319051838
1401	HC9	CNO	0	1.6435	21039.3299	10042.319051838
1402	HC9	CNO	0	1.7188	-799.82856758	10042.319051838
1403	HC9	CNO	0	3.6916	24500.9971225	10042.319051838
1404	HC9	CNO	0	-0.65323	-15737.77829	10042.319051838
1405	HC9	CNO	0	-3.8013	-13636.23511	10042.319051838
1406	HC9	CNO	0	2.4741	3430.882479	10042.319051838
1407	HC9	CNO	0	-2.1822	9238.94330169	10042.319051838
1408	HC9	CNO	0	-2.276	-8227.018638574	10042.319051838
1409	HC9	CNO	0	-1.3185	-8177.54836658	10042.319051838
1410	HC9	CNO	0	-3.377	3709.09645385	10042.319051838
1411	HC9	CNO	0	1.7271	17759.2876	10042.319051838
1412	HC9	CNO	0	1.3604	-3958.15564526	10042.319051838
1413	HC9	CNO	0	-1.9937	-10165.24064823	10042.319051838
1414	HC9	CNO	0	-0.7959	-6340.98465011	10042.319051838
1415	HC9	CNO	0	19.666	37065.9998350693	10042.319051838
1416	HC9	CNO	0	-3.1226	-14601.296052106	10042.319051838
1417	HC9	CNO	0	-3.9793	-6022.5824934	10042.319051838
1418	HC9	CNO	0	8.2467	15869.9324987	10042.319051838
1419	HC9	CNO	0	0.89552	4247.27822653424	10042.319051838
1420	HC9	CNO	0	0.55789	24159.62690469	10042.319051838
1421	HC9	CNO	0	-0.79691	-6322.74424527	10042.319051838
1422	HC9	CNO	0	-2.4331	7734.0756586	10042.319051838
1423	HC9	CNO	0	-0.60514	-2080.493243428	10042.319051838
1424	HC9	CNO	0	-0.093682	27502.20186021	10042.319051838
1425	HC9	CNO	0	-0.65147	36274.9303898	10042.319051838
1426	HC9	CNO	0	13.706	90630.0788	10042.319051838
1427	HC9	CNO	0	1.7056	18054.1465	10042.319051838
1428	HC9	CNO	0	3.0821	10770.798043	10042.319051838
1429	HC9	CNO	0	-3.4351	-28098.6801	10042.319051838
1430	HC9	CNO	0	-5.7306	-17752.4894	10042.319051838
1431	HC9	CNO	0	-1.1337	21702.1414828	10042.319051838
1432	HC9	CNO	0	-0.69289	-5794.04833	10042.319051838
1433	HC9	CNO	0	-1.7631	-8865.7089167	10042.319051838
1434	HC9	CNO	0	1.34	6863.3951456	10042.319051838
1435	HC9	CNO	0	-0.91111	-4831.7286325	10042.319051838
1436	HC9	CNO	0	1.0183	11645.20562363	10042.319051838
1437	HC9	CNO	0	1.8885	-2326.55632479	10042.319051838
1438	HC9	CNO	0	-5.2662	-28612.8831	10042.319051838
1439	HC9	CNO	0	-8.7968	-20296.588838	10042.319051838
1440	HC9	CNO	0	-1.4198	52318.96735374	10042.319051838
1441	HC9	CNO	0	1.2486	-3748.67811197	10042.319051838
1442	HC9	CNO	0	-3.3279	-10363.60115518	10042.319051838
1443	HC9	CNO	0	0.40288	10547.02191279	10042.319051838
1444	HC9	CNO	0	1.8134	-4360.54501438	10042.319051838
1445	HC9	CNO	0	-1.8861	-7269.49662099588	10042.319051838
1446	HC9	CNO	0	-0.85636	-3963.6064882	10042.319051838
1447	HC9	CNO	0	-2.5252	36118.0572273	10042.319051838
1448	HC9	CNO	0	0.60269	4696.31007508	10042.319051838
1449	HC9	CNO	0	-3.057	-4244.086649836	10042.319051838
1450	HC9	CNO	0	-0.91351	-5177.88741872	10042.319051838
1451	HC9	CNO	0	2.5777	8592.46552733	10042.319051838
1452	HC9	CNO	0	-1.0535	-9525.9939446	10042.319051838
1453	HC9	CNO	0	4.7271	106879.4678	10042.319051838
1454	HC9	CNO	0	-3.3762	-24320.4103	10042.319051838
1455	HC9	CNO	0	8.9386	-19050.3357417	10042.319051838
1456	HC9	CNO	0	2.1804	-4169.42152085	10042.319051838
1457	HC9	CNO	0	-1.1965	1660.75418192	10042.319051838
1458	HC9	CNO	0	0.10171	-5759.177515594	10042.319051838
1459	HC9	CNO	0	1.9183	9230.93523	10042.319051838
1460	HC9	CNO	0	-1.908	-4960.04494036	10042.319051838
1461	HC9	CNO	0	2.7356	-1535.97701138	10042.319051838
1462	HC9	CNO	0	-6.737	-34915.905	10042.319051838
1463	HC9	CNO	0	1.7076	3762.20182293	10042.319051838
1464	HC9	CNO	0	-0.95863	-675.5736636	10042.319051838
1465	HC9	CNO	0	3.1497	8258.693804	10042.319051838
1466	HC9	CNO	0	-3.3178	-17156.9786	10042.319051838
1467	HC9	CNO	0	-1.4981	-517.33852703	10042.319051838
1468	HC9	CNO	0	8.9183	6488.33966703	10042.319051838
1469	HC9	CNO	0	4.695	7049.632771254	10042.319051838
1470	HC9	CNO	0	0.54787	-2293.053306482	10042.319051838
1471	HC9	CNO	0	-2.1276	-13472.2177	10042.319051838
1472	HC9	CNO	0	-3.1881	-3294.71382785	10042.319051838
1473	HC9	CNO	0	7.7944	12633.639173499	10042.319051838
1474	HC9	CNO	0	-0.1964	-15473.50693	10042.319051838
1475	HC9	CNO	0	-2.4283	-7707.31667596	10042.319051838
1476	HC9	CNO	0	24.447	150066.271	10042.319051838
1477	HC9	CNO	0	4.8851	10246.720888	10042.319051838
1478	HC9	CNO	0	-7.8434	-44009.3918	10042.319051838
1479	HC9	CNO	0	-2.3048	-8150.029803455	10042.319051838
1480	HC9	CNO	0	-4.2797	-2804.158493	10042.319051838
1481	HC9	CNO	0	-3.4395	-16621.7877	10042.319051838
1482	HC9	CNO	0	-2.6275	-2468.1196208	10042.319051838
1483	HC9	CNO	0	-1.4179	3469.80811972	10042.319051838
1484	HC9	CNO	0	-0.73804	-1972.23294677	10042.319051838
1485	HC9	CNO	0	-0.63099	-4249.54659659	10042.319051838
1486	HC9	CNO	0	1.0722	3813.0403829	10042.319051838
1487	HC9	CNO	0	2.236	8118.925450259	10042.319051838
1488	HC9	CNO	0	-0.87008	-3089.61687098	10042.319051838
1489	HC9	CNO	0	1.6697	13670.5305	10042.319051838
1490	HC9	CNO	0	-0.042673	2974.3512757	10042.319051838
1491	HC9	CNO	0	10.162	157011.973	10042.319051838
1492	HC9	CNO	0	-2.492	2610.39792531	10042.319051838
1493	V1	Saline	0	12.176	139063.313	14780.1295498366
1494	V1	Saline	0	4.9713	10497.72565426	14780.1295498366
1495	V1	Saline	0	1.3049	5334.95849359	14780.1295498366
1496	V1	Saline	0	2.2409	23654.9419	14780.1295498366
1497	V1	Saline	0	5.2468	50815.3706	14780.1295498366
1498	V1	Saline	0	-0.055017	9030.76676125	14780.1295498366
1499	V1	Saline	0	10.354	55771.94781	14780.1295498366
1500	V1	Saline	0	-0.93407	-13161.3790995	14780.1295498366
1501	V1	Saline	0	7.8796	40958.23233	14780.1295498366
1502	V1	Saline	0	-2.5884	9195.4887669	14780.1295498366
1503	V1	Saline	0	-1.7367	-7685.65255161	14780.1295498366
1504	V1	Saline	0	10.144	85483.1855	14780.1295498366
1505	V1	Saline	0	-4.6029	-16751.3969	14780.1295498366
1506	V1	Saline	0	0.37645	22075.9380332	14780.1295498366
1507	V1	Saline	0	4.3485	51651.8946	14780.1295498366
1508	V1	Saline	0	-0.1714	6206.85744152	14780.1295498366
1509	V1	Saline	0	-3.316	-45.25112288	14780.1295498366
1510	V1	Saline	0	-0.27777	14761.09125986	14780.1295498366
1511	V1	Saline	0	6.0709	110672.8351	14780.1295498366
1512	V1	Saline	0	-0.78773	710.90110005	14780.1295498366
1513	V1	Saline	0	-0.48966	16785.7511298	14780.1295498366
1514	V1	Saline	0	3.1886	3607.5051806	14780.1295498366
1515	V1	Saline	0	1.586	398.946033511	14780.1295498366
1516	V1	Saline	0	1.0387	-2343.44000626	14780.1295498366
1517	V1	Saline	0	3.3757	12058.7224015814	14780.1295498366
1518	V1	Saline	0	5.1164	38443.5237	14780.1295498366
1519	V1	Saline	0	-2.4852	-3415.52103167	14780.1295498366
1520	V1	Saline	0	-0.069605	-2676.3901992	14780.1295498366
1521	V1	Saline	0	-3.7004	4146.1714719	14780.1295498366
1522	V1	Saline	0	1.6784	18394.990079	14780.1295498366
1523	V1	Saline	0	-2.3843	-8217.6953711	14780.1295498366
1524	V1	Saline	0	-3.9778	-18490.32769906	14780.1295498366
1525	V1	Saline	0	-1.3336	-2493.38177239	14780.1295498366
1526	V1	Saline	0	1.3903	1949.6565979	14780.1295498366
1527	V1	Saline	0	-4.9549	48495.90660531	14780.1295498366
1528	V1	Saline	0	-1.5828	-2364.3284983	14780.1295498366
1529	V1	Saline	0	8.7431	70354.2323	14780.1295498366
1530	V1	Saline	0	-0.65999	-2755.82621835	14780.1295498366
1531	V1	Saline	0	-1.3083	20975.6955964	14780.1295498366
1532	V1	Saline	0	4.1647	7297.7030846	14780.1295498366
1533	V1	Saline	0	3.435	39414.6669156	14780.1295498366
1534	V1	Saline	0	-0.15293	6110.0314247	14780.1295498366
1535	V1	Saline	0	1.1536	26269.4579	14780.1295498366
1536	V1	Saline	0	4.5337	59764.3363824	14780.1295498366
1537	V1	Saline	0	-5.5059	-7138.13186137	14780.1295498366
1538	V1	Saline	0	-10.539	-16737.22457594	14780.1295498366
1539	V1	Saline	0	-1.9013	-2906.8961718	14780.1295498366
1540	V1	Saline	0	-1.7936	2443.3504193	14780.1295498366
1541	V1	Saline	0	2.3672	12621.91875	14780.1295498366
1542	V1	Saline	0	3.5446	10069.12818	14780.1295498366
1543	V1	Saline	0	1.8036	16542.73305	14780.1295498366
1544	V1	Saline	0	1.9873	23400.8265	14780.1295498366
1545	V1	Saline	0	1.637	9160.197095	14780.1295498366
1546	V1	Saline	0	-1.0892	29227.88993999	14780.1295498366
1547	V1	Saline	0	-6.9261	-71019.4034	14780.1295498366
1548	V1	Saline	0	-11.45	-71099.487	14780.1295498366
1549	V1	Saline	0	-3.7775	-13904.03009	14780.1295498366
1550	V1	Saline	0	-1.6134	6117.6424108	14780.1295498366
1551	V1	Saline	0	-4.3973	22246.6082278	14780.1295498366
1552	V1	Saline	0	-3.8519	1617.3499234	14780.1295498366
1553	V1	Saline	0	0.43046	-16187.59001273	14780.1295498366
1554	V1	Saline	0	3.64	74784.2659414	14780.1295498366
1555	V1	Saline	0	4.8792	79927.0294	14780.1295498366
1556	V1	Saline	0	1.8113	55859.9744282	14780.1295498366
1557	V1	Saline	0	6.3573	129758.2162	14780.1295498366
1558	V1	Saline	0	8.7362	109473.4634	14780.1295498366
1559	V1	Saline	0	1.5151	-1761.0845996	14780.1295498366
1560	V1	Saline	0	-1.0481	144005.234825	14780.1295498366
1561	V1	Saline	0	1.1769	34805.9358	14780.1295498366
1562	V1	Saline	0	-0.3552	44411.1476322	14780.1295498366
1563	V1	Saline	0	7.3602	91458.8095	14780.1295498366
1564	V1	Saline	0	-1.9867	-10364.76095	14780.1295498366
1565	V1	Saline	0	-0.59746	6456.00702394	14780.1295498366
1566	V1	Saline	0	-4.97	-23053.0809	14780.1295498366
1567	V1	Saline	0	1.0964	-3587.43111078	14780.1295498366
1568	V1	Saline	0	0.4505	7039.2808885	14780.1295498366
1569	V1	Saline	0	0.0035402	-4437.08333087	14780.1295498366
1570	V1	Saline	0	0.92015	1443.718803247	14780.1295498366
1571	V1	Saline	0	-0.54492	-3691.99410503	14780.1295498366
1572	V1	Saline	0	-0.29672	-2510.70987372	14780.1295498366
1573	V1	Saline	0	0.62442	6115.12718946	14780.1295498366
1574	V1	Saline	0	0.51396	1103.34457881	14780.1295498366
1575	V1	Saline	0	1.5266	-24.74396266	14780.1295498366
1576	V1	Saline	0	-1.0091	5146.17854835	14780.1295498366
1577	V1	Saline	0	2.0449	12698.4694771	14780.1295498366
1578	V1	Saline	0	-2.2666	-4531.1920045	14780.1295498366
1579	V1	Saline	0	-2.507	30472.74042873	14780.1295498366
1580	V1	Saline	0	-4.7056	-32554.1546	14780.1295498366
1581	V1	Saline	0	4.5115	16028.24646882	14780.1295498366
1582	V1	Saline	0	-0.47711	21639.66196188	14780.1295498366
1583	V1	Saline	0	10.588	227772.092	14780.1295498366
1584	V1	Saline	0	-10.23	-26350.68244	14780.1295498366
1585	V1	Saline	0	-3.4696	-18526.7111	14780.1295498366
1586	V1	Saline	0	-1.0677	49522.655568	14780.1295498366
1587	V1	Saline	0	3.2627	39866.84055197	14780.1295498366
1588	V1	Saline	0	0.90123	5362.66439371	14780.1295498366
1589	V1	Saline	0	-2.3955	-7364.03354	14780.1295498366
1590	V1	Saline	0	2.4012	7803.74550588	14780.1295498366
1591	V1	Saline	0	-2.5545	1298.73366579	14780.1295498366
1592	V1	Saline	0	-0.63006	-2271.73681717	14780.1295498366
1593	V1	Saline	0	1.4427	8250.87568474	14780.1295498366
1594	V1	Saline	0	0.22038	-1972.41788186	14780.1295498366
1595	V1	Saline	0	-6.637	-26713.994	14780.1295498366
1596	V1	Saline	0	0.79769	1969.4060099	14780.1295498366
1597	V1	Saline	0	-1.5116	-9919.82964122	14780.1295498366
1598	V1	Saline	0	-2.9057	-9089.52049393	14780.1295498366
1599	V1	Saline	0	1.9039	21099.5478	14780.1295498366
1600	V1	Saline	0	-1.6499	-6891.37365	14780.1295498366
1601	V1	Saline	0	-0.11742	-10456.94196996	14780.1295498366
1602	V1	Saline	0	4.8531	1445.32769923	14780.1295498366
1603	V1	Saline	0	2.7814	12905.21002229	14780.1295498366
1604	V1	Saline	0	-0.70898	42734.2755736	14780.1295498366
1605	V1	Saline	0	1.8969	13867.93833952	14780.1295498366
1606	V1	Saline	0	3.8793	34463.8613374	14780.1295498366
1607	V1	Saline	0	-0.29901	22874.9551068	14780.1295498366
1608	V1	Saline	0	-1.7733	-8843.02359	14780.1295498366
1609	V1	Saline	0	-2.9696	-8571.85066502	14780.1295498366
1610	V1	Saline	0	1.5586	2630.33180225	14780.1295498366
1611	V1	Saline	0	-3.867	-20600.8141	14780.1295498366
1612	V1	Saline	0	-11.524	-64349.9699	14780.1295498366
1613	V1	Saline	0	-0.34061	-2913.20682534	14780.1295498366
1614	V1	Saline	0	-0.8224	43200.2229722	14780.1295498366
1615	V1	Saline	0	2.7001	30531.1541	14780.1295498366
1616	V1	Saline	0	0.34828	-8076.87344138	14780.1295498366
1617	V1	Saline	0	-1.4197	18374.494882	14780.1295498366
1618	V1	Saline	0	-1.7757	39902.0500818	14780.1295498366
1619	V1	Saline	0	1.3457	60953.7757	14780.1295498366
1620	V1	Saline	0	0.82891	12680.70895539	14780.1295498366
1621	V1	Saline	0	-1.2927	-2552.9292137	14780.1295498366
1622	V1	Saline	0	-1.7447	-926.7185283	14780.1295498366
1623	V1	Saline	0	-7.94	784.7986979	14780.1295498366
1624	V1	Saline	0	1.9422	57486.5711	14780.1295498366
1625	V1	Saline	0	0.49393	31264.6843	14780.1295498366
1626	V2	Saline	0	3.8861	35687.7973	14780.1295498366
1627	V2	Saline	0	5.0485	68266.5315	14780.1295498366
1628	V2	Saline	0	12.571	141146.5187	14780.1295498366
1629	V2	Saline	0	7.8557	55255.017887	14780.1295498366
1630	V2	Saline	0	6.9306	81574.2398	14780.1295498366
1631	V2	Saline	0	44.289	252906.292	14780.1295498366
1632	V2	Saline	0	5.5181	16092.71534398	14780.1295498366
1633	V2	Saline	0	4.8573	2832.12042176	14780.1295498366
1634	V2	Saline	0	30.004	136788.85953373	14780.1295498366
1635	V2	Saline	0	2.1919	12238.79482154	14780.1295498366
1636	V2	Saline	0	30.755	290608.004	14780.1295498366
1637	V2	Saline	0	3.5788	62772.48195321	14780.1295498366
1638	V2	Saline	0	4.1767	44036.1117	14780.1295498366
1639	V2	Saline	0	8.1316	108556.5243	14780.1295498366
1640	V2	Saline	0	8.272	207115.1973	14780.1295498366
1641	V2	Saline	0	6.9518	40459.47109	14780.1295498366
1642	V2	Saline	0	-1.1035	294488.9929807	14780.1295498366
1643	V2	Saline	0	0.35739	103770.33788	14780.1295498366
1644	V2	Saline	0	-2.7843	-14205.8261	14780.1295498366
1645	V2	Saline	0	1.2779	16933.20333288	14780.1295498366
1646	V2	Saline	0	2.2883	17621.09308453	14780.1295498366
1647	V2	Saline	0	-0.21739	-2930.17236389	14780.1295498366
1648	V2	Saline	0	0.34974	5056.89745758	14780.1295498366
1649	V2	Saline	0	1.6146	19608.798803	14780.1295498366
1650	V2	Saline	0	0.35008	11248.5299802	14780.1295498366
1651	V2	Saline	0	6.5824	46131.8287	14780.1295498366
1652	V2	Saline	0	-5.4336	-8483.38108344	14780.1295498366
1653	V2	Saline	0	8.5345	12537.6806	14780.1295498366
1654	V2	Saline	0	-0.53955	-2593.95201	14780.1295498366
1655	V2	Saline	0	0.12079	-1662.77816495	14780.1295498366
1656	V2	Saline	0	-1.2621	-2871.49460808	14780.1295498366
1657	V2	Saline	0	1.8315	10499.02358823	14780.1295498366
1658	V2	Saline	0	2.4073	1410.0662563	14780.1295498366
1659	V2	Saline	0	1.0666	-2837.19946855	14780.1295498366
1660	V2	Saline	0	-0.63859	-6093.65554	14780.1295498366
1661	V2	Saline	0	-2.9371	-17976.4413	14780.1295498366
1662	V2	Saline	0	-4.6305	-10428.704804857	14780.1295498366
1663	V2	Saline	0	-0.034674	-1193.496510583	14780.1295498366
1664	V2	Saline	0	0.92713	4360.290744	14780.1295498366
1665	V2	Saline	0	-0.085618	2847.65803006	14780.1295498366
1666	V2	Saline	0	5.4444	41689.62344256	14780.1295498366
1667	V2	Saline	0	1.0713	28431.3228	14780.1295498366
1668	V2	Saline	0	4.3796	21961.069453	14780.1295498366
1669	V2	Saline	0	12.371	49826.5817	14780.1295498366
1670	V2	Saline	0	-8.2318	-47147.2755	14780.1295498366
1671	V2	Saline	0	-4.1167	-24421.5595	14780.1295498366
1672	V2	Saline	0	-4.4102	-25067.40409	14780.1295498366
1673	V2	Saline	0	-2.5895	-9218.3002491	14780.1295498366
1674	V2	Saline	0	0.87144	1504.33378772	14780.1295498366
1675	V2	Saline	0	1.4096	12720.9797634	14780.1295498366
1676	V2	Saline	0	0.2037	1793.05144807	14780.1295498366
1677	V2	Saline	0	2.0646	1149.07775211	14780.1295498366
1678	V2	Saline	0	-0.23796	-3877.73938275	14780.1295498366
1679	V2	Saline	0	-1.4884	-18251.0449	14780.1295498366
1680	V2	Saline	0	-4.8283	-27442.1661	14780.1295498366
1681	V2	Saline	0	-2.7792	-14002.41262	14780.1295498366
1682	V2	Saline	0	2.3028	4214.5957826	14780.1295498366
1683	V2	Saline	0	1.6633	9794.2570863	14780.1295498366
1684	V2	Saline	0	0.24652	15330.783059	14780.1295498366
1685	V2	Saline	0	3.1454	17187.1528715	14780.1295498366
1686	V2	Saline	0	4.9761	5357.22232589	14780.1295498366
1687	V2	Saline	0	-0.99429	-2883.714049376	14780.1295498366
1688	V2	Saline	0	-3.1643	-18837.0051	14780.1295498366
1689	V2	Saline	0	-1.0101	-4161.66539917	14780.1295498366
1690	V2	Saline	0	-0.13739	-4213.5187464	14780.1295498366
1691	V2	Saline	0	0.31576	-3401.36418616	14780.1295498366
1692	V2	Saline	0	1.0665	-553.7320626	14780.1295498366
1693	V2	Saline	0	0.52325	10458.21804912	14780.1295498366
1694	V2	Saline	0	0.36165	-3808.97409952	14780.1295498366
1695	V2	Saline	0	1.869	14660.2787	14780.1295498366
1696	V2	Saline	0	10.377	85317.9966	14780.1295498366
1697	V2	Saline	0	-2.0879	6839.8960311	14780.1295498366
1698	V2	Saline	0	-5.4541	-29531.535	14780.1295498366
1699	V2	Saline	0	2.6057	53494.3018	14780.1295498366
1700	V2	Saline	0	-9.4001	-20149.0472723	14780.1295498366
1701	V2	Saline	0	7.3621	66238.7514	14780.1295498366
1702	V2	Saline	0	33.996	474634.763	14780.1295498366
1703	V2	Saline	0	-8.1355	-33239.2932	14780.1295498366
1704	V2	Saline	0	-1.7073	5925.64355469	14780.1295498366
1705	V2	Saline	0	8.0597	52969.746982	14780.1295498366
1706	V2	Saline	0	-5.0585	-32353.8466	14780.1295498366
1707	V2	Saline	0	-1.7298	-5571.02778968	14780.1295498366
1708	V2	Saline	0	1.5439	-603.14865244	14780.1295498366
1709	V2	Saline	0	-1.6022	-6219.96987	14780.1295498366
1710	V2	Saline	0	8.2309	113285.4293	14780.1295498366
1711	V2	Saline	0	-5.5522	-26093.3528	14780.1295498366
1712	V2	Saline	0	-0.087654	-6662.83319434	14780.1295498366
1713	V2	Saline	0	2.6484	35543.2822	14780.1295498366
1714	V2	Saline	0	2.521	4151.2726414154	14780.1295498366
1715	V2	Saline	0	-5.5991	-25776.5222	14780.1295498366
1716	V2	Saline	0	-0.17413	932.57677689	14780.1295498366
1717	V2	Saline	0	0.47369	-3581.389857919	14780.1295498366
1718	V2	Saline	0	-1.0982	126.798445704	14780.1295498366
1719	V2	Saline	0	-0.33303	-1296.31412275	14780.1295498366
1720	V2	Saline	0	-1.2129	5381.70618375	14780.1295498366
1721	V2	Saline	0	-0.59449	9288.014015242	14780.1295498366
1722	V2	Saline	0	-2.281	-8252.9317409	14780.1295498366
1723	V2	Saline	0	2.3045	93698.5068	14780.1295498366
1724	V2	Saline	0	-4.4453	-24155.9293	14780.1295498366
1725	V2	Saline	0	-3.8333	184004.9674329	14780.1295498366
1726	V2	Saline	0	-4.257	-14868.61606	14780.1295498366
1727	V2	Saline	0	0.30159	13853.8525401	14780.1295498366
1728	V2	Saline	0	1.946	-1678.74329835	14780.1295498366
1729	V2	Saline	0	-4.5206	-28320.395	14780.1295498366
1730	V2	Saline	0	-2.0751	-7836.82094	14780.1295498366
1731	V2	Saline	0	-0.68441	-3300.3794192	14780.1295498366
1732	V2	Saline	0	2.9929	1410.52357544	14780.1295498366
1733	V2	Saline	0	-1.6381	-31459.0947254	14780.1295498366
1734	V2	Saline	0	-3.0342	-11371.34513415	14780.1295498366
1735	V2	Saline	0	-2.1345	16664.300213878	14780.1295498366
1736	V2	Saline	0	0.98376	21246.26515	14780.1295498366
1737	V2	Saline	0	8.4301	19788.6939756	14780.1295498366
1738	V2	Saline	0	-1.173	-13887.5863	14780.1295498366
1739	V2	Saline	0	-1.5636	-10525.71979	14780.1295498366
1740	V2	Saline	0	-0.64209	-2797.050932148	14780.1295498366
1741	V2	Saline	0	1.2538	288.41152278	14780.1295498366
1742	V2	Saline	0	-1.1283	-5052.3450678	14780.1295498366
1743	V2	Saline	0	-0.65464	19511.30002604	14780.1295498366
1744	V2	Saline	0	-5.6551	-17938.1368539	14780.1295498366
1745	V2	Saline	0	8.9096	230364.941	14780.1295498366
1746	V2	Saline	0	-2.2332	-24161.89877	14780.1295498366
1747	V2	Saline	0	-1.8799	-4883.6027876	14780.1295498366
1748	V2	Saline	0	-1.2486	3246.66403441	14780.1295498366
1749	V2	Saline	0	18.877	75487.1008	14780.1295498366
1750	V2	Saline	0	0.78865	5747.86686103	14780.1295498366
1751	V2	Saline	0	-1.1283	-2919.88209303	14780.1295498366
1752	V2	Saline	0	0.55908	4876.16261887	14780.1295498366
1753	V2	Saline	0	1.0203	-2619.9423712893	14780.1295498366
1754	V2	Saline	0	-0.23373	-7067.9602334	14780.1295498366
1755	V2	Saline	0	0.93138	-4703.843532577	14780.1295498366
1756	V2	Saline	0	-2.252	-12827.67933	14780.1295498366
1757	V2	Saline	0	-0.73663	-2763.65136985	14780.1295498366
1758	V2	Saline	0	0.6254	5620.67990836	14780.1295498366
1759	V2	Saline	0	1.7519	33457.1781	14780.1295498366
1760	V2	Saline	0	1.8089	-1591.99253239	14780.1295498366
1761	V2	Saline	0	-1.7569	-9164.17792	14780.1295498366
1762	V2	Saline	0	0.0014175	-9071.72562742	14780.1295498366
1763	V2	Saline	0	0.78872	64573.7676	14780.1295498366
1764	V2	Saline	0	3.1597	110898.9036	14780.1295498366
1765	V2	Saline	0	-6.1765	-29212.2559	14780.1295498366
1766	V2	Saline	0	-2.058	24188.76418313	14780.1295498366
1767	V2	Saline	0	-2.809	-12704.9827	14780.1295498366
1768	V2	Saline	0	-5.9356	-13691.7898127	14780.1295498366
1769	V2	Saline	0	9.6164	22232.5874	14780.1295498366
1770	V2	Saline	0	-0.51928	-10126.105821682	14780.1295498366
1771	V2	Saline	0	-1.9275	-11574.8577	14780.1295498366
1772	V2	Saline	0	-0.54598	1991.1016133	14780.1295498366
1773	V2	Saline	0	1.2523	11301.0133695	14780.1295498366
1774	V2	Saline	0	6.1973	11739.03026979	14780.1295498366
1775	V2	Saline	0	10.06	15286.9818311	14780.1295498366
1776	V2	Saline	0	-1.02	-8872.07491	14780.1295498366
1777	V2	Saline	0	-1.2486	-8797.4914572	14780.1295498366
1778	V2	Saline	0	-0.39255	4754.5728478	14780.1295498366
1779	V2	Saline	0	1.0787	7559.9206233	14780.1295498366
1780	V2	Saline	0	1.1406	5099.80283752	14780.1295498366
1781	V2	Saline	0	1.3063	-4010.64928569	14780.1295498366
1782	V2	Saline	0	-0.60971	-2924.28405262	14780.1295498366
1783	V2	Saline	0	0.87171	-4283.229719134	14780.1295498366
1784	V2	Saline	0	-0.30708	7553.37730481	14780.1295498366
1785	V2	Saline	0	2.5066	135364.9942	14780.1295498366
1786	V2	Saline	0	-2.6775	-13334.5942	14780.1295498366
1787	V2	Saline	0	-0.35753	-9041.2924859	14780.1295498366
1788	V2	Saline	0	0.25314	15975.07994112	14780.1295498366
1789	V2	Saline	0	-4.0529	41875.8552075	14780.1295498366
1790	V2	Saline	0	-2.8242	-24763.8956	14780.1295498366
1791	V2	Saline	0	-2.5322	-15188.81879	14780.1295498366
1792	V2	Saline	0	-4.2898	-16061.654500723	14780.1295498366
1793	V2	Saline	0	-0.2544	23758.3441978	14780.1295498366
1794	V2	Saline	0	-0.094614	15654.6764580985	14780.1295498366
1795	V2	Saline	0	0.7969	30562.61284	14780.1295498366
1796	V2	Saline	0	12.238	30724.2778	14780.1295498366
1797	V2	Saline	0	0.21152	-1548.30629845	14780.1295498366
1798	V2	Saline	0	-1.1099	-7339.1395	14780.1295498366
1799	V2	Saline	0	-1.5157	-3852.4046309	14780.1295498366
1800	V2	Saline	0	13.494	8177.30132163	14780.1295498366
1801	V2	Saline	0	-1.8654	-14076.8529	14780.1295498366
1802	V2	Saline	0	-7.3764	-20844.39712	14780.1295498366
1803	V2	Saline	0	0.26751	12682.14534	14780.1295498366
1804	V2	Saline	0	-1.1091	-6295.5738241	14780.1295498366
1805	V2	Saline	0	4.8891	2665.4868618	14780.1295498366
1806	V2	Saline	0	-0.89233	-1692.8957276	14780.1295498366
1807	V2	Saline	0	-0.42413	-4045.820592901	14780.1295498366
1808	V2	Saline	0	-1.9109	2917.2047098	14780.1295498366
1809	V2	Saline	0	-2.3937	-12770.25772	14780.1295498366
1810	V2	Saline	0	-0.3359	42596.3268789	14780.1295498366
1811	V2	Saline	0	-1.8152	-4991.83592677	14780.1295498366
1812	V2	Saline	0	-0.051411	60926.1963648	14780.1295498366
1813	V2	Saline	0	-0.40829	-11414.42919553	14780.1295498366
1814	V2	Saline	0	15.699	227695.928	14780.1295498366
1815	V2	Saline	0	-0.38531	5888.48962052	14780.1295498366
1816	V2	Saline	0	6.3247	42727.3447	14780.1295498366
1817	V2	Saline	0	0.42818	-3351.908288744	14780.1295498366
1818	V2	Saline	0	7.6306	161371.1141	14780.1295498366
1819	V2	Saline	0	-2.6256	-1480.339391722	14780.1295498366
1820	V2	Saline	0	-1.5033	19903.94616309	14780.1295498366
1821	V2	Saline	0	5.7857	72642.8782	14780.1295498366
1822	V2	Saline	0	25.298	182954.215	14780.1295498366
1823	V2	Saline	0	5.8077	60006.3868794	14780.1295498366
1824	V2	Saline	0	5.1875	2231.40196052	14780.1295498366
1825	V2	Saline	0	-1.2664	-4399.66637	14780.1295498366
1826	V2	Saline	0	-0.75856	-9113.8144744	14780.1295498366
1827	V2	Saline	0	-1.4082	-7469.4811732	14780.1295498366
1828	V2	Saline	0	1.6462	7694.63682	14780.1295498366
1829	V2	Saline	0	-1.3202	4086.53519077	14780.1295498366
1830	V2	Saline	0	2.691	11334.4505	14780.1295498366
1831	V2	Saline	0	1.0235	15112.7311162	14780.1295498366
1832	V2	Saline	0	-0.8881	-4998.92029	14780.1295498366
1833	V2	Saline	0	0.71975	5300.807869568	14780.1295498366
1834	V2	Saline	0	-0.28244	5468.23166067	14780.1295498366
1835	V2	Saline	0	-0.1275	3800.56096219	14780.1295498366
1836	V2	Saline	0	1.1398	8979.40668918	14780.1295498366
1837	V2	Saline	0	2.4648	2930.175893928	14780.1295498366
1838	V2	Saline	0	-1.697	18934.5256930931	14780.1295498366
1839	V2	Saline	0	-2.1832	-11074.1274	14780.1295498366
1840	V2	Saline	0	-2.6839	48586.6018804	14780.1295498366
1841	V2	Saline	0	-11.733	-71368.091	14780.1295498366
1842	V2	Saline	0	-2.315	-12639.2436	14780.1295498366
1843	V2	Saline	0	-0.95626	-2868.14606059	14780.1295498366
1844	V2	Saline	0	-6.7841	22719.7104047	14780.1295498366
1845	V2	Saline	0	-0.83358	3811.018494118	14780.1295498366
1846	V2	Saline	0	3.8633	-3407.170869314	14780.1295498366
1847	V2	Saline	0	1.4575	8621.991803498	14780.1295498366
1848	V2	Saline	0	-2.4201	18680.8501597	14780.1295498366
1849	V2	Saline	0	-5.2978	-32454.5337	14780.1295498366
1850	V2	Saline	0	-2.186	-16895.3191	14780.1295498366
1851	V2	Saline	0	0.26305	-10574.1684139	14780.1295498366
1852	V2	Saline	0	-3.1994	-5962.80958833	14780.1295498366
1853	V2	Saline	0	-0.88442	28278.98622389	14780.1295498366
1854	V2	Saline	0	2.0683	111995.7912	14780.1295498366
1855	V2	Saline	0	-6.5205	-23038.2445	14780.1295498366
1856	V2	Saline	0	-1.1605	-4549.4198335	14780.1295498366
1857	V2	Saline	0	3.3918	15459.57577	14780.1295498366
1858	V2	Saline	0	-0.41984	-136.057968487	14780.1295498366
1859	V2	Saline	0	-2.1143	5556.24383154	14780.1295498366
1860	V2	Saline	0	2.0103	-5502.586047	14780.1295498366
1861	V2	Saline	0	0.52746	7202.5983644	14780.1295498366
1862	V2	Saline	0	0.17203	-4362.741442227	14780.1295498366
1863	V2	Saline	0	0.54479	690.52499265	14780.1295498366
1864	V2	Saline	0	-0.66971	-5564.5375796	14780.1295498366
1865	V2	Saline	0	2.7897	8855.78902505	14780.1295498366
1866	V2	Saline	0	2.6941	32339.59075	14780.1295498366
1867	V2	Saline	0	-2.0631	-16420.4229	14780.1295498366
1868	V3	Saline	0	-0.029683	82742.0291316	14780.1295498366
1869	V3	Saline	0	0.59449	37093.67766	14780.1295498366
1870	V3	Saline	0	2.2284	40889.7672	14780.1295498366
1871	V3	Saline	0	3.4742	10361.4992	14780.1295498366
1872	V3	Saline	0	11.426	204379.713	14780.1295498366
1873	V3	Saline	0	20.276	114198.269	14780.1295498366
1874	V3	Saline	0	-1.5881	17931.7203961	14780.1295498366
1875	V3	Saline	0	13.315	130908.55	14780.1295498366
1876	V3	Saline	0	-2.3506	-8373.315147801	14780.1295498366
1877	V3	Saline	0	8.3334	21014.8588071	14780.1295498366
1878	V3	Saline	0	-3.733	-3093.86746735	14780.1295498366
1879	V3	Saline	0	-1.0756	5134.04134388	14780.1295498366
1880	V3	Saline	0	3.4938	16613.79517459	14780.1295498366
1881	V3	Saline	0	-1.4809	-427.51224564	14780.1295498366
1882	V3	Saline	0	-4.6189	7088.537799	14780.1295498366
1883	V3	Saline	0	-0.78021	29655.7038816	14780.1295498366
1884	V3	Saline	0	-0.12818	-2225.858744	14780.1295498366
1885	V3	Saline	0	-4.2903	-7663.6224112	14780.1295498366
1886	V3	Saline	0	-3.3368	-6562.77884437	14780.1295498366
1887	V3	Saline	0	-1.6098	-30313.9582	14780.1295498366
1888	V3	Saline	0	-1.5591	14334.54458194	14780.1295498366
1889	V3	Saline	0	-0.44608	66569.8395836	14780.1295498366
1890	V3	Saline	0	-0.75603	52924.6825926	14780.1295498366
1891	V3	Saline	0	-0.60664	49333.0246901	14780.1295498366
1892	V3	Saline	0	4.1058	50896.2443	14780.1295498366
1893	V3	Saline	0	-2.3041	11186.3698532	14780.1295498366
1894	V3	Saline	0	-2.7972	58475.535462	14780.1295498366
1895	V3	Saline	0	2.3445	11818.941722	14780.1295498366
1896	V3	Saline	0	-3.5401	-6206.59369764	14780.1295498366
1897	V3	Saline	0	-2.7041	-21942.806	14780.1295498366
1898	V3	Saline	0	4.8273	7959.3688956	14780.1295498366
1899	V3	Saline	0	-1.3274	-15885.6673	14780.1295498366
1900	V3	Saline	0	-3.9687	-18421.717	14780.1295498366
1901	V3	Saline	0	-1.9699	1329.07782711	14780.1295498366
1902	V3	Saline	0	0.85181	16498.49064	14780.1295498366
1903	V3	Saline	0	-0.87146	93944.9993699	14780.1295498366
1904	V3	Saline	0	-6.8512	-35243.5406	14780.1295498366
1905	V3	Saline	0	0.7576	72238.38032	14780.1295498366
1906	V3	Saline	0	48.676	294574.348	14780.1295498366
1907	V3	Saline	0	-0.6295	-5760.683961341	14780.1295498366
1908	V3	Saline	0	-3.5093	121284.7582137	14780.1295498366
1909	V3	Saline	0	-2.9229	32126.91256936	14780.1295498366
1910	V3	Saline	0	-0.33575	-3033.564497297	14780.1295498366
1911	V3	Saline	0	-6.2692	-14578.756404	14780.1295498366
1912	V3	Saline	0	-0.33534	1740.83475749	14780.1295498366
1913	V3	Saline	0	2.1697	22624.14735	14780.1295498366
1914	V3	Saline	0	-0.71293	114380.1497058	14780.1295498366
1915	V3	Saline	0	-3.8408	85498.391123	14780.1295498366
1916	V3	Saline	0	-7.2713	-14903.8116	14780.1295498366
1917	V3	Saline	0	-0.32807	4640.9112451	14780.1295498366
1918	V3	Saline	0	-2.1195	72491.81841935	14780.1295498366
1919	V3	Saline	0	-3.6277	-4275.101196691	14780.1295498366
1920	V3	Saline	0	-5.2135	-21305.94239	14780.1295498366
1921	V3	Saline	0	0.35168	-13187.164093	14780.1295498366
1922	V3	Saline	0	-3.433	5024.94072224	14780.1295498366
1923	V3	Saline	0	12.787	42654.9791	14780.1295498366
1924	V3	Saline	0	-3.0979	-25764.6365	14780.1295498366
1925	V3	Saline	0	-2.9963	-9459.733205409	14780.1295498366
1926	V3	Saline	0	0.98631	12400.7963817	14780.1295498366
1927	V3	Saline	0	-3.3002	-15792.34701	14780.1295498366
1928	V3	Saline	0	0.36986	32576.30397	14780.1295498366
1929	V3	Saline	0	10.513	133261.369	14780.1295498366
1930	V3	Saline	0	3.238	62412.9053	14780.1295498366
1931	V3	Saline	0	-0.044749	-2155.951798151	14780.1295498366
1932	V3	Saline	0	-0.085096	8575.60343623	14780.1295498366
1933	V3	Saline	0	4.6342	16846.63353342	14780.1295498366
1934	V3	Saline	0	1.0328	10788.25664466	14780.1295498366
1935	V3	Saline	0	-4.3673	42424.8914607	14780.1295498366
1936	V3	Saline	0	-2.1213	1182.1006639249	14780.1295498366
1937	V3	Saline	0	4.24	18932.96513	14780.1295498366
1938	V3	Saline	0	0.095586	-10053.4358762	14780.1295498366
1939	V3	Saline	0	-2.9963	-22692.7816	14780.1295498366
1940	V3	Saline	0	-1.2532	1901.29132626	14780.1295498366
1941	V3	Saline	0	0.57115	24094.38305	14780.1295498366
1942	V3	Saline	0	12.509	20378.53795969	14780.1295498366
1943	V3	Saline	0	-0.75324	-901.42510465	14780.1295498366
1944	V3	Saline	0	-0.00089083	20528.13120717	14780.1295498366
1945	V3	Saline	0	-1.9155	1219.5095933	14780.1295498366
1946	V3	Saline	0	1.8671	22987.72023	14780.1295498366
1947	V3	Saline	0	1.9314	-2381.66937761	14780.1295498366
1948	V3	Saline	0	0.36799	-4476.91126034	14780.1295498366
1949	V3	Saline	0	-7.6873	-36009.7228	14780.1295498366
1950	V3	Saline	0	0.041916	1467.2083826	14780.1295498366
1951	V3	Saline	0	-3.041	-10697.173	14780.1295498366
1952	V3	Saline	0	1.6954	-7226.2520602	14780.1295498366
1953	V3	Saline	0	-0.96574	-12750.36002099	14780.1295498366
1954	V3	Saline	0	0.58405	4726.09139263	14780.1295498366
1955	V3	Saline	0	2.1767	13639.79138	14780.1295498366
1956	V3	Saline	0	-3.9852	-13787.9703	14780.1295498366
1957	V3	Saline	0	-0.86673	-8185.29185	14780.1295498366
1958	V3	Saline	0	4.5287	25747.86714	14780.1295498366
1959	V3	Saline	0	-2.4677	23017.68822393	14780.1295498366
1960	V3	Saline	0	29.937	178201.963	14780.1295498366
1961	V3	Saline	0	-0.91513	348168.0439682	14780.1295498366
1962	V3	Saline	0	-3.0472	28350.94490981	14780.1295498366
1963	V3	Saline	0	5.8092	376069.8115	14780.1295498366
1964	V3	Saline	0	-2.3859	-14420.8883	14780.1295498366
1965	V3	Saline	0	-1.737	-6558.37778856	14780.1295498366
1966	V3	Saline	0	1.6949	8057.17947	14780.1295498366
1967	V3	Saline	0	-1.3288	-4911.80800526	14780.1295498366
1968	V3	Saline	0	1.3208	17545.6527	14780.1295498366
1969	V3	Saline	0	0.92995	23824.24260813	14780.1295498366
1970	V3	Saline	0	2.731	4263.332973367	14780.1295498366
1971	V3	Saline	0	-3.7277	84373.91054889	14780.1295498366
1972	V3	Saline	0	-1.4588	-10030.1007	14780.1295498366
1973	V3	Saline	0	2.962	10968.645139108	14780.1295498366
1974	V3	Saline	0	1.9127	711.18084972	14780.1295498366
1975	V3	Saline	0	1.0414	-5561.4322997	14780.1295498366
1976	V3	Saline	0	-9.5435	-28508.1547	14780.1295498366
1977	V3	Saline	0	2.0721	41493.5109932	14780.1295498366
1978	V3	Saline	0	-1.0266	79123.0571744433	14780.1295498366
1979	V3	Saline	0	-4.8881	-30609.5447	14780.1295498366
1980	V3	Saline	0	-3.2577	5770.402172122	14780.1295498366
1981	V3	Saline	0	-1.2701	48668.82007591	14780.1295498366
1982	V3	Saline	0	44.033	110120.698	14780.1295498366
1983	V3	Saline	0	-1.0781	52862.3594686	14780.1295498366
1984	V3	Saline	0	14.677	223883.501	14780.1295498366
1985	V3	Saline	0	-5.7205	-39920.4353	14780.1295498366
1986	V3	Saline	0	-4.3697	-29338.0988	14780.1295498366
1987	V3	Saline	0	-4.2613	-13840.63355	14780.1295498366
1988	V3	Saline	0	-2.3802	-3866.0711344	14780.1295498366
1989	V3	Saline	0	0.25513	13058.860806737	14780.1295498366
1990	V3	Saline	0	-0.39821	14470.2429906	14780.1295498366
1991	V3	Saline	0	6.7212	26013.895269136	14780.1295498366
1992	V3	Saline	0	0.39706	23082.51768	14780.1295498366
1993	V3	Saline	0	-4.9279	-25882.0823	14780.1295498366
1994	V3	Saline	0	-1.4182	-10849.23598307	14780.1295498366
1995	V3	Saline	0	6.3544	21834.6664	14780.1295498366
1996	V3	Saline	0	0.19981	9385.36013	14780.1295498366
1997	V3	Saline	0	-1.6014	2608.28500483	14780.1295498366
1998	V3	Saline	0	3.0849	5925.10251301	14780.1295498366
1999	V3	Saline	0	-1.2913	-7613.08226	14780.1295498366
[truncated: 778 more rows]
