# Supplementary material for: Delineation of an insula-BNST circuit engaged by struggling behavior that regulates avoidance in mice
Source: Nat Commun. 2021 Jun 11;12:3561. doi: 10.1038/s41467-021-23674-z (PMC8196075; doi:10.1038/s41467-021-23674-z)
Supplement: Supplementary file 16 — Source Data [file 41467_2021_23674_MOESM16_ESM.zip › Source_Data_Nat_Comm/Fig_2f.csv]

boutType	n	mean	median	sd	sem	CI_lower	CI_upper
WholeBody	136	16.4319446024309	16.6773358633609	5.69232630043404	0.489917443616878	15.463038657705	17.4008505471568
HeadOnly	136	5.49402095571946	5.36509924822963	2.9083705900135	0.250312685771594	4.99897949017397	5.98906242126496
TailOnly	128	1.0021852980388	0.782508071973902	0.950216902015827	0.0843181153360958	0.835334964282411	1.1690356317952
nonBout	136	77.1308012201661	77.1227341735816	7.09612347598376	0.610737067669257	75.9229512380129	78.3386512023193
