# Supplementary material for: Delineation of an insula-BNST circuit engaged by struggling behavior that regulates avoidance in mice
Source: Nat Commun. 2021 Jun 11;12:3561. doi: 10.1038/s41467-021-23674-z (PMC8196075; doi:10.1038/s41467-021-23674-z)
Supplement: Supplementary file 16 — Source Data [file 41467_2021_23674_MOESM16_ESM.zip › Source_Data_Nat_Comm/Fig_3m_S2eg.csv]

trialNumber	sensor	date	animalNumber	Time	photometry_z_score	sensorAnimalNum	AUC	meanSeperateAUC
1	GFP	191219	1	0.000480048004800615	-0.16679	GFP_1	-3962.40178613	2629.4570625659
2	GFP	191219	1	0.000480048004800615	1.3268	GFP_1	2814.63157896	2629.4570625659
3	GFP	191219	1	0.000480048004800615	2.0671	GFP_1	-3018.8251328	2629.4570625659
4	GFP	191219	1	0.000480048004800615	-0.61229	GFP_1	4551.62972829	2629.4570625659
5	GFP	191219	1	0.000480048004800615	0.64397	GFP_1	-7030.8010804	2629.4570625659
6	GFP	191219	1	0.000480048004800615	-1.0399	GFP_1	-8384.05885768	2629.4570625659
7	GFP	191219	1	0.000480048004800615	-1.4488	GFP_1	6941.26765438	2629.4570625659
8	GFP	191219	1	0.000480048004800615	1.2253	GFP_1	3500.32187243	2629.4570625659
9	GFP	191219	1	0.000480048004800615	-0.8929	GFP_1	-3314.81690754	2629.4570625659
10	GFP	191219	1	0.000480048004800615	1.5413	GFP_1	292.86060481	2629.4570625659
11	GFP	191219	1	0.000480048004800615	0.2879	GFP_1	-2782.54713581	2629.4570625659
12	GFP	191219	1	0.000480048004800615	0.48209	GFP_1	2646.45101226	2629.4570625659
13	GFP	191219	1	0.000480048004800615	-0.28833	GFP_1	-3265.03791573	2629.4570625659
14	GFP	191219	1	0.000480048004800615	0.19283	GFP_1	384.76067469	2629.4570625659
15	GFP	191219	1	0.000480048004800615	0.074772	GFP_1	-19847.1125349	2629.4570625659
16	GFP	191219	1	0.000480048004800615	12.148	GFP_1	-57130.325145	2629.4570625659
17	GFP	191219	1	0.000480048004800615	0.08597	GFP_1	-3360.31708206	2629.4570625659
18	GFP	191219	1	0.000480048004800615	0.26611	GFP_1	-2124.7102738	2629.4570625659
19	GFP	191219	1	0.000480048004800615	3.3523	GFP_1	10101.2931437	2629.4570625659
20	GFP	191219	1	0.000480048004800615	4.4608	GFP_1	9491.056570503	2629.4570625659
21	GFP	191219	1	0.000480048004800615	2.059	GFP_1	3695.79722659	2629.4570625659
22	GFP	191219	1	0.000480048004800615	1.6935	GFP_1	2950.27449109	2629.4570625659
23	GFP	191219	1	0.000480048004800615	5.5245	GFP_1	18492.1114986	2629.4570625659
24	GFP	191219	1	0.000480048004800615	1.8772	GFP_1	5535.30685949	2629.4570625659
25	GFP	191219	1	0.000480048004800615	0.90361	GFP_1	2395.1494589502	2629.4570625659
26	GFP	191219	1	0.000480048004800615	3.944	GFP_1	9263.45262	2629.4570625659
27	GFP	191219	1	0.000480048004800615	1.2877	GFP_1	1214.475463126	2629.4570625659
28	GFP	191219	1	0.000480048004800615	2.1178	GFP_1	4174.708100606	2629.4570625659
29	GFP	191219	1	0.000480048004800615	1.3569	GFP_1	3647.071576185	2629.4570625659
30	GFP	191219	1	0.000480048004800615	2.9845	GFP_1	6316.6703053	2629.4570625659
31	GFP	191219	1	0.000480048004800615	5.9528	GFP_1	10344.0923849	2629.4570625659
32	GFP	191219	1	0.000480048004800615	2.4649	GFP_1	8138.01098715	2629.4570625659
33	GFP	191219	1	0.000480048004800615	1.1077	GFP_1	2165.71168288	2629.4570625659
34	GFP	191219	1	0.000480048004800615	1.9801	GFP_1	6785.47049	2629.4570625659
35	GFP	191219	1	0.000480048004800615	1.8856	GFP_1	8008.53834	2629.4570625659
36	GFP	191219	1	0.000480048004800615	6.0959	GFP_1	8400.13340191	2629.4570625659
37	GFP	191219	1	0.000480048004800615	1.2863	GFP_1	6413.74271811	2629.4570625659
38	GFP	191219	1	0.000480048004800615	2.5086	GFP_1	1650.64637134	2629.4570625659
39	GFP	191219	1	0.000480048004800615	-0.13579	GFP_1	587.463775103	2629.4570625659
40	GFP	191219	1	0.000480048004800615	0.12418	GFP_1	3427.74774616	2629.4570625659
41	GFP	191219	1	0.000480048004800615	1.9444	GFP_1	4588.3090794	2629.4570625659
42	GFP	191219	1	0.000480048004800615	2.6736	GFP_1	7665.13888248	2629.4570625659
43	GFP	191219	1	0.000480048004800615	3.6505	GFP_1	4296.21077527	2629.4570625659
44	GFP	191219	1	0.000480048004800615	3.743	GFP_1	2058.09565214	2629.4570625659
45	GFP	191219	1	0.000480048004800615	3.0649	GFP_1	2380.67995228	2629.4570625659
46	GFP	191219	1	0.000480048004800615	1.3225	GFP_1	-3716.200338	2629.4570625659
47	GFP	191219	1	0.000480048004800615	0.95736	GFP_1	3013.9408823	2629.4570625659
48	GFP	191219	1	0.000480048004800615	5.0312	GFP_1	10094.83300262	2629.4570625659
49	GFP	191219	1	0.000480048004800615	2.7956	GFP_1	731.093999415	2629.4570625659
50	GFP	191219	1	0.000480048004800615	2.711	GFP_1	1956.139578	2629.4570625659
51	GFP	191219	1	0.000480048004800615	-0.60999	GFP_1	-12304.2127383	2629.4570625659
52	GFP	191219	1	0.000480048004800615	-2.9066	GFP_1	-15230.91918	2629.4570625659
53	GFP	191219	1	0.000480048004800615	0.77722	GFP_1	-17270.8943401	2629.4570625659
54	GFP	191219	1	0.000480048004800615	1.7498	GFP_1	-25.41183413	2629.4570625659
55	GFP	191219	1	0.000480048004800615	-0.96858	GFP_1	-9290.86792954	2629.4570625659
56	GFP	191219	1	0.000480048004800615	0.65028	GFP_1	-3051.76779997	2629.4570625659
57	GFP	191219	1	0.000480048004800615	1.831	GFP_1	-9427.49844366	2629.4570625659
58	GFP	191219	1	0.000480048004800615	0.16165	GFP_1	11120.03577337	2629.4570625659
59	GFP	191219	1	0.000480048004800615	1.9516	GFP_1	-1529.51022345	2629.4570625659
60	GFP	191219	1	0.000480048004800615	1.928	GFP_1	-35720.5098549	2629.4570625659
61	GFP	191219	1	0.000480048004800615	1.8	GFP_1	5219.4300776	2629.4570625659
62	GFP	191219	1	0.000480048004800615	0.046191	GFP_1	-2463.004933842	2629.4570625659
63	GFP	191219	1	0.000480048004800615	4.5806	GFP_1	9052.1158352	2629.4570625659
64	GFP	191219	1	0.000480048004800615	2.5442	GFP_1	-1153.439380771	2629.4570625659
65	GFP	191219	1	0.000480048004800615	0.56484	GFP_1	2480.81006684	2629.4570625659
66	GFP	191219	1	0.000480048004800615	7.1602	GFP_1	25374.168314625	2629.4570625659
67	GFP	191219	1	0.000480048004800615	4.9271	GFP_1	14436.22056	2629.4570625659
68	GFP	191219	1	0.000480048004800615	1.1556	GFP_1	-1919.86026344	2629.4570625659
69	GFP	191219	1	0.000480048004800615	2.9921	GFP_1	5135.3887888	2629.4570625659
70	GFP	191219	1	0.000480048004800615	0.28056	GFP_1	2021.441342422	2629.4570625659
71	GFP	191219	1	0.000480048004800615	1.2551	GFP_1	957.69339535	2629.4570625659
72	GFP	191219	1	0.000480048004800615	4.6573	GFP_1	4582.630763	2629.4570625659
73	GFP	191219	1	0.000480048004800615	0.67632	GFP_1	1058.048987041	2629.4570625659
74	GFP	191219	1	0.000480048004800615	3.2689	GFP_1	1995.60428816	2629.4570625659
75	GFP	191219	1	0.000480048004800615	2.5405	GFP_1	-1292.5280492	2629.4570625659
76	GFP	191219	1	0.000480048004800615	0.43244	GFP_1	-110.53857473	2629.4570625659
77	GFP	191219	1	0.000480048004800615	3.3953	GFP_1	17162.463651	2629.4570625659
78	GFP	191219	1	0.000480048004800615	4.5345	GFP_1	5040.8009941	2629.4570625659
79	GFP	191219	1	0.000480048004800615	1.1898	GFP_1	-3707.28488418	2629.4570625659
80	GFP	191219	1	0.000480048004800615	3.1429	GFP_1	-93.04329359	2629.4570625659
81	GFP	191219	1	0.000480048004800615	-0.30686	GFP_1	1742.35580242	2629.4570625659
82	GFP	191219	1	0.000480048004800615	4.4829	GFP_1	11890.3660292	2629.4570625659
83	GFP	191219	1	0.000480048004800615	0.37175	GFP_1	-4279.82624666	2629.4570625659
84	GFP	191219	1	0.000480048004800615	1.3414	GFP_1	-1300.16473233	2629.4570625659
85	GFP	191219	1	0.000480048004800615	1.1163	GFP_1	-3243.068763743	2629.4570625659
86	GFP	191219	1	0.000480048004800615	4.2321	GFP_1	5741.1123967	2629.4570625659
87	GFP	191219	1	0.000480048004800615	1.5936	GFP_1	2153.7330866	2629.4570625659
88	GFP	191219	1	0.000480048004800615	1.6374	GFP_1	7386.807078799	2629.4570625659
89	GFP	191219	1	0.000480048004800615	0.83448	GFP_1	2938.618802304	2629.4570625659
90	GFP	191219	1	0.000480048004800615	4.0882	GFP_1	8360.1825677	2629.4570625659
91	GFP	191219	1	0.000480048004800615	1.6236	GFP_1	1198.36426204	2629.4570625659
92	GFP	191219	1	0.000480048004800615	1.5541	GFP_1	2811.30900018	2629.4570625659
93	GFP	191219	1	0.000480048004800615	3.9407	GFP_1	616.5394267	2629.4570625659
94	GFP	191219	1	0.000480048004800615	2.4618	GFP_1	-5648.326648007	2629.4570625659
95	GFP	191219	1	0.000480048004800615	-0.37935	GFP_1	190.145777	2629.4570625659
96	GFP	191219	1	0.000480048004800615	4.9407	GFP_1	9803.1724699	2629.4570625659
97	GFP	191219	1	0.000480048004800615	3.5555	GFP_1	5728.13063314	2629.4570625659
98	GFP	191219	1	0.000480048004800615	-0.41899	GFP_1	-3081.0859967	2629.4570625659
99	GFP	191219	1	0.000480048004800615	-0.61475	GFP_1	-5886.80594	2629.4570625659
100	GFP	191219	1	0.000480048004800615	0.90965	GFP_1	1421.37953695	2629.4570625659
101	GFP	191219	1	0.000480048004800615	3.5954	GFP_1	7490.17188856	2629.4570625659
102	GFP	191219	1	0.000480048004800615	0.84815	GFP_1	173.23956133	2629.4570625659
103	GFP	191219	1	0.000480048004800615	0.55449	GFP_1	696.96661554	2629.4570625659
104	GFP	191219	1	0.000480048004800615	0.47682	GFP_1	-1026.3658412	2629.4570625659
105	GFP	191219	1	0.000480048004800615	4.2057	GFP_1	989.394795912	2629.4570625659
106	GFP	191219	1	0.000480048004800615	0.80622	GFP_1	646.86977458	2629.4570625659
107	GFP	191219	1	0.000480048004800615	-0.25547	GFP_1	-6300.78998742	2629.4570625659
108	GFP	191219	1	0.000480048004800615	2.0634	GFP_1	2714.40524101	2629.4570625659
109	GFP	191219	1	0.000480048004800615	0.98747	GFP_1	-7970.061028093	2629.4570625659
110	GFP	191219	1	0.000480048004800615	1.5945	GFP_1	-64.32347717	2629.4570625659
111	GFP	191219	1	0.000480048004800615	1.1438	GFP_1	2697.93500301	2629.4570625659
112	GFP	191219	1	0.000480048004800615	2.5624	GFP_1	6676.21118644	2629.4570625659
113	GFP	191219	1	0.000480048004800615	2.2906	GFP_1	-6373.76975986	2629.4570625659
114	GFP	191219	1	0.000480048004800615	4.3993	GFP_1	-7336.68806833	2629.4570625659
115	GFP	191219	1	0.000480048004800615	1.2813	GFP_1	299.04755735	2629.4570625659
116	GFP	191219	1	0.000480048004800615	1.6468	GFP_1	-344.45450191	2629.4570625659
117	GFP	191219	1	0.000480048004800615	3.7064	GFP_1	-4560.42340838	2629.4570625659
118	GFP	191219	1	0.000480048004800615	1.5717	GFP_1	1824.34835308	2629.4570625659
119	GFP	191219	1	0.000480048004800615	2.8643	GFP_1	-19202.513829781	2629.4570625659
120	GFP	191219	1	0.000480048004800615	0.65674	GFP_1	-2752.4625377	2629.4570625659
121	GFP	191219	1	0.000480048004800615	-5.2397	GFP_1	-16956.18021	2629.4570625659
122	GFP	191219	1	0.000480048004800615	3.1438	GFP_1	21238.1165	2629.4570625659
123	GFP	191219	1	0.000480048004800615	0.62211	GFP_1	-674.04080844	2629.4570625659
124	GFP	191219	1	0.000480048004800615	0.16085	GFP_1	-98.177170828	2629.4570625659
125	GFP	191219	1	0.000480048004800615	1.9852	GFP_1	9204.227621	2629.4570625659
126	GFP	191219	1	0.000480048004800615	5.2843	GFP_1	15435.43425398	2629.4570625659
127	GFP	191219	1	0.000480048004800615	1.5308	GFP_1	-1598.159903431	2629.4570625659
128	GFP	191219	1	0.000480048004800615	1.0348	GFP_1	2896.0749133	2629.4570625659
129	GFP	191219	1	0.000480048004800615	2.2948	GFP_1	10089.19551412	2629.4570625659
130	GFP	191219	1	0.000480048004800615	1.9342	GFP_1	3392.51821312	2629.4570625659
131	GFP	191219	1	0.000480048004800615	1.2179	GFP_1	-6964.61572694	2629.4570625659
132	GFP	191219	1	0.000480048004800615	0.6716	GFP_1	-5851.70902692	2629.4570625659
133	GFP	191219	1	0.000480048004800615	-0.41418	GFP_1	2046.87429387	2629.4570625659
134	GFP	191219	1	0.000480048004800615	-0.87275	GFP_1	1201.75563686	2629.4570625659
135	GFP	191219	1	0.000480048004800615	7.3898	GFP_1	14768.90131594	2629.4570625659
136	GFP	191219	1	0.000480048004800615	2.3912	GFP_1	1291.56912636	2629.4570625659
137	GFP	191219	1	0.000480048004800615	1.3533	GFP_1	2613.92560944	2629.4570625659
138	GFP	191219	1	0.000480048004800615	4.2403	GFP_1	12223.2571668	2629.4570625659
139	GFP	191219	1	0.000480048004800615	1.586	GFP_1	7292.85127172	2629.4570625659
140	GFP	191219	1	0.000480048004800615	4.2021	GFP_1	9063.911892	2629.4570625659
141	GFP	191219	1	0.000480048004800615	1.1509	GFP_1	311.373984574	2629.4570625659
142	GFP	191219	1	0.000480048004800615	-0.55501	GFP_1	-7624.00688519	2629.4570625659
143	GFP	191219	1	0.000480048004800615	2.3991	GFP_1	-402.76267844	2629.4570625659
144	GFP	191219	1	0.000480048004800615	-1.2951	GFP_1	-10233.654	2629.4570625659
145	GFP	191219	1	0.000480048004800615	-0.31156	GFP_1	-1348.33292441	2629.4570625659
146	GFP	191219	1	0.000480048004800615	-0.986	GFP_1	-1809.85826532	2629.4570625659
147	GFP	191219	1	0.000480048004800615	2.235	GFP_1	-17839.1582421	2629.4570625659
148	GFP	191219	1	0.000480048004800615	0.34466	GFP_1	572.370351816	2629.4570625659
149	GFP	191219	1	0.000480048004800615	1.5056	GFP_1	13800.41241	2629.4570625659
150	GFP	191219	1	0.000480048004800615	1.9487	GFP_1	679.5806093317	2629.4570625659
151	GFP	191219	1	0.000480048004800615	2.4766	GFP_1	-2472.31637584	2629.4570625659
152	GFP	191219	1	0.000480048004800615	0.40075	GFP_1	-1607.28241826	2629.4570625659
153	GFP	191219	1	0.000480048004800615	0.83488	GFP_1	3267.96639951	2629.4570625659
154	GFP	191219	1	0.000480048004800615	-0.33479	GFP_1	-4205.034745521	2629.4570625659
155	GFP	191219	1	0.000480048004800615	-0.89062	GFP_1	-371.05794949	2629.4570625659
156	GFP	191219	1	0.000480048004800615	1.5421	GFP_1	5100.22133219	2629.4570625659
157	GFP	191219	1	0.000480048004800615	1.6837	GFP_1	2378.408607989	2629.4570625659
158	GFP	191219	1	0.000480048004800615	1.875	GFP_1	11095.92403433	2629.4570625659
159	GFP	191219	1	0.000480048004800615	1.6558	GFP_1	1025.63282377	2629.4570625659
160	GFP	191219	1	0.000480048004800615	1.3156	GFP_1	-8589.93431313	2629.4570625659
161	GFP	191219	1	0.000480048004800615	1.4082	GFP_1	-1714.41918044	2629.4570625659
162	GFP	191219	1	0.000480048004800615	1.6186	GFP_1	4656.17996658	2629.4570625659
163	GFP	191219	1	0.000480048004800615	2.2089	GFP_1	4204.89613037	2629.4570625659
164	GFP	191219	1	0.000480048004800615	0.57266	GFP_1	384.319952328	2629.4570625659
165	GFP	191219	1	0.000480048004800615	0.99282	GFP_1	-1214.8819147	2629.4570625659
166	GFP	191219	1	0.000480048004800615	0.83421	GFP_1	-972.66255093	2629.4570625659
167	GFP	191219	1	0.000480048004800615	-0.14276	GFP_1	358.96755466	2629.4570625659
168	GFP	191219	1	0.000480048004800615	1.0702	GFP_1	-1777.5196338	2629.4570625659
169	GFP	191219	1	0.000480048004800615	3.3724	GFP_1	4314.65414149	2629.4570625659
170	GFP	191219	1	0.000480048004800615	0.50492	GFP_1	-420.50192535	2629.4570625659
171	GFP	191219	1	0.000480048004800615	1.9938	GFP_1	2869.88164957	2629.4570625659
172	GFP	191219	1	0.000480048004800615	2.2385	GFP_1	-13516.309894	2629.4570625659
173	GFP	191219	1	0.000480048004800615	1.7149	GFP_1	3234.42835783	2629.4570625659
174	GFP	191219	1	0.000480048004800615	5.4048	GFP_1	3762.19216922	2629.4570625659
175	GFP	191219	1	0.000480048004800615	3.6772	GFP_1	6778.27751185	2629.4570625659
176	GFP	191219	1	0.000480048004800615	0.95636	GFP_1	-9049.105962	2629.4570625659
177	GFP	191219	1	0.000480048004800615	-2.7715	GFP_1	-2096.984019	2629.4570625659
178	GFP	191219	1	0.000480048004800615	3.1622	GFP_1	-4971.308029686	2629.4570625659
179	GFP	191219	1	0.000480048004800615	-2.8563	GFP_1	-7362.35219339	2629.4570625659
180	GFP	191219	1	0.000480048004800615	1.0198	GFP_1	6631.79156583	2629.4570625659
181	GFP	191219	2	0.000480048004800615	-2.8115	GFP_2	-23326.81978	2629.4570625659
182	GFP	191219	2	0.000480048004800615	-4.2174	GFP_2	-2673.25881343	2629.4570625659
183	GFP	191219	2	0.000480048004800615	-0.98927	GFP_2	6857.374869244	2629.4570625659
184	GFP	191219	2	0.000480048004800615	-0.91542	GFP_2	1913.55739223	2629.4570625659
185	GFP	191219	2	0.000480048004800615	0.87025	GFP_2	20645.17877386	2629.4570625659
186	GFP	191219	2	0.000480048004800615	-1.8549	GFP_2	-2474.04275174	2629.4570625659
187	GFP	191219	2	0.000480048004800615	-3.8841	GFP_2	-23113.9579	2629.4570625659
188	GFP	191219	2	0.000480048004800615	-3.1584	GFP_2	-11437.32504729	2629.4570625659
189	GFP	191219	2	0.000480048004800615	-3.9699	GFP_2	-12466.12556446	2629.4570625659
190	GFP	191219	2	0.000480048004800615	-4.3028	GFP_2	-18374.419917	2629.4570625659
191	GFP	191219	2	0.000480048004800615	-1.0536	GFP_2	-7017.75662699	2629.4570625659
192	GFP	191219	2	0.000480048004800615	-0.36195	GFP_2	6590.08359482	2629.4570625659
193	GFP	191219	2	0.000480048004800615	-4.4871	GFP_2	-1092.80831694	2629.4570625659
194	GFP	191219	2	0.000480048004800615	0.89297	GFP_2	3522.3913745	2629.4570625659
195	GFP	191219	2	0.000480048004800615	-1.1016	GFP_2	271.72508727	2629.4570625659
196	GFP	191219	2	0.000480048004800615	4.658	GFP_2	36640.4799	2629.4570625659
197	GFP	191219	2	0.000480048004800615	-0.18155	GFP_2	14529.3416578	2629.4570625659
198	GFP	191219	2	0.000480048004800615	-1.5675	GFP_2	-2045.371733717	2629.4570625659
199	GFP	191219	2	0.000480048004800615	0.62426	GFP_2	5114.49775285	2629.4570625659
200	GFP	191219	2	0.000480048004800615	0.38298	GFP_2	-7947.410201	2629.4570625659
201	GFP	191219	2	0.000480048004800615	-1.1698	GFP_2	-18309.21829625	2629.4570625659
202	GFP	191219	2	0.000480048004800615	-2.7076	GFP_2	-20989.5124	2629.4570625659
203	GFP	191219	2	0.000480048004800615	0.23773	GFP_2	12895.12582148	2629.4570625659
204	GFP	191219	2	0.000480048004800615	-3.6449	GFP_2	-14984.73569	2629.4570625659
205	GFP	191219	2	0.000480048004800615	-0.20245	GFP_2	14483.0059508	2629.4570625659
206	GFP	191219	2	0.000480048004800615	-2.3881	GFP_2	-6517.8022731	2629.4570625659
207	GFP	191219	2	0.000480048004800615	-1.5707	GFP_2	4196.7544011	2629.4570625659
208	GFP	191219	2	0.000480048004800615	-1.229	GFP_2	-11953.43087	2629.4570625659
209	GFP	191219	2	0.000480048004800615	1.1919	GFP_2	13107.85491	2629.4570625659
210	GFP	191219	2	0.000480048004800615	-3.4567	GFP_2	-6636.970542398	2629.4570625659
211	GFP	191219	2	0.000480048004800615	0.97628	GFP_2	5562.6225971	2629.4570625659
212	GFP	191219	2	0.000480048004800615	0.015181	GFP_2	-3090.135306884	2629.4570625659
213	GFP	191219	2	0.000480048004800615	-2.7631	GFP_2	-991.4981168	2629.4570625659
214	GFP	191219	2	0.000480048004800615	1.5047	GFP_2	12257.50975607	2629.4570625659
215	GFP	191219	2	0.000480048004800615	2.9251	GFP_2	36456.1072	2629.4570625659
216	GFP	191219	2	0.000480048004800615	-0.50904	GFP_2	1454.094234	2629.4570625659
217	GFP	191219	2	0.000480048004800615	-3.6725	GFP_2	-2.33363983999999	2629.4570625659
218	GFP	191219	2	0.000480048004800615	0.96663	GFP_2	3300.216735371	2629.4570625659
219	GFP	191219	2	0.000480048004800615	-1.2733	GFP_2	1237.59198748	2629.4570625659
220	GFP	191219	2	0.000480048004800615	0.61151	GFP_2	13237.621280894	2629.4570625659
221	GFP	191219	2	0.000480048004800615	3.345	GFP_2	20077.26792	2629.4570625659
222	GFP	191219	2	0.000480048004800615	1.5046	GFP_2	11896.71555226	2629.4570625659
223	GFP	191219	2	0.000480048004800615	4.5984	GFP_2	900.23405512	2629.4570625659
224	GFP	191219	2	0.000480048004800615	-1.7109	GFP_2	12128.92000132	2629.4570625659
225	GFP	191219	2	0.000480048004800615	-2.0082	GFP_2	-8771.54638267	2629.4570625659
226	GFP	191219	2	0.000480048004800615	1.3136	GFP_2	9672.72654801	2629.4570625659
227	GFP	191219	2	0.000480048004800615	0.39825	GFP_2	11852.10775	2629.4570625659
228	GFP	191219	2	0.000480048004800615	-1.5352	GFP_2	4067.27504871	2629.4570625659
229	GFP	191219	2	0.000480048004800615	0.42751	GFP_2	5355.22890042	2629.4570625659
230	GFP	191219	2	0.000480048004800615	1.569	GFP_2	3100.4616999	2629.4570625659
231	GFP	191219	2	0.000480048004800615	2.6301	GFP_2	13813.69075	2629.4570625659
232	GFP	191219	2	0.000480048004800615	-2.0685	GFP_2	12196.59103163	2629.4570625659
233	GFP	191219	2	0.000480048004800615	0.154	GFP_2	1016.21483877	2629.4570625659
234	GFP	191219	2	0.000480048004800615	-0.54815	GFP_2	-5750.96849414	2629.4570625659
235	GFP	191219	2	0.000480048004800615	-1.1065	GFP_2	956.28388836	2629.4570625659
236	GFP	191219	2	0.000480048004800615	-0.81315	GFP_2	-3082.829887302	2629.4570625659
237	GFP	191219	2	0.000480048004800615	1.8429	GFP_2	11226.4576347	2629.4570625659
238	GFP	191219	2	0.000480048004800615	0.34577	GFP_2	8695.7998512	2629.4570625659
239	GFP	191219	2	0.000480048004800615	-0.69491	GFP_2	-1963.47311541	2629.4570625659
240	GFP	191219	2	0.000480048004800615	0.74461	GFP_2	10836.14962307	2629.4570625659
241	GFP	191219	2	0.000480048004800615	3.8126	GFP_2	14461.61489	2629.4570625659
242	GFP	191219	2	0.000480048004800615	1.2063	GFP_2	1793.79883275	2629.4570625659
243	GFP	191219	2	0.000480048004800615	3.3339	GFP_2	31621.7989	2629.4570625659
244	GFP	191219	2	0.000480048004800615	2.7386	GFP_2	12718.22256	2629.4570625659
245	GFP	191219	2	0.000480048004800615	-1.1134	GFP_2	5406.91507642	2629.4570625659
246	GFP	191219	2	0.000480048004800615	-0.18756	GFP_2	5840.2619746	2629.4570625659
247	GFP	191219	2	0.000480048004800615	-0.49971	GFP_2	1978.3818653	2629.4570625659
248	GFP	191219	2	0.000480048004800615	0.59313	GFP_2	-1459.77691145	2629.4570625659
249	GFP	191219	2	0.000480048004800615	-5.3726	GFP_2	-9926.7494092	2629.4570625659
250	GFP	191219	2	0.000480048004800615	0.16894	GFP_2	2333.9840424	2629.4570625659
251	GFP	191219	2	0.000480048004800615	-2.146	GFP_2	-6057.449812003	2629.4570625659
252	GFP	191219	2	0.000480048004800615	5.0722	GFP_2	379.9285053	2629.4570625659
253	GFP	191219	2	0.000480048004800615	-0.35697	GFP_2	2187.637678023	2629.4570625659
254	GFP	191219	2	0.000480048004800615	0.45187	GFP_2	166.8481559	2629.4570625659
255	GFP	191219	2	0.000480048004800615	-1.2619	GFP_2	-4599.393217741	2629.4570625659
256	GFP	191219	2	0.000480048004800615	0.84855	GFP_2	-179.67124599	2629.4570625659
257	GFP	191219	2	0.000480048004800615	-0.23526	GFP_2	2386.16247198	2629.4570625659
258	GFP	191219	2	0.000480048004800615	-0.34259	GFP_2	-3625.7145205	2629.4570625659
259	GFP	191219	2	0.000480048004800615	1.8526	GFP_2	14059.11991196	2629.4570625659
260	GFP	191219	2	0.000480048004800615	0.4973	GFP_2	-1485.234517	2629.4570625659
261	GFP	191219	3	0.000480048004800615	-1.1694	GFP_3	-220.560803324	2629.4570625659
262	GFP	191219	3	0.000480048004800615	-1.4982	GFP_3	15933.453721	2629.4570625659
263	GFP	191219	3	0.000480048004800615	-3.1057	GFP_3	-14050.1524489	2629.4570625659
264	GFP	191219	3	0.000480048004800615	-3.0159	GFP_3	11217.34029476	2629.4570625659
265	GFP	191219	3	0.000480048004800615	0.4294	GFP_3	4871.278141	2629.4570625659
266	GFP	191219	3	0.000480048004800615	-0.77743	GFP_3	-3840.84901238	2629.4570625659
267	GFP	191219	3	0.000480048004800615	0.10033	GFP_3	18596.84893883	2629.4570625659
268	GFP	191219	3	0.000480048004800615	0.72864	GFP_3	6840.76372479	2629.4570625659
269	GFP	191219	3	0.000480048004800615	-2.4055	GFP_3	-2976.8865413	2629.4570625659
270	GFP	191219	3	0.000480048004800615	-1.4817	GFP_3	-1185.1112803	2629.4570625659
271	GFP	191219	3	0.000480048004800615	-2.2999	GFP_3	54.98277521	2629.4570625659
272	GFP	191219	3	0.000480048004800615	0.73946	GFP_3	7022.7840623	2629.4570625659
273	GFP	191219	3	0.000480048004800615	-1.5846	GFP_3	-9785.763883	2629.4570625659
274	GFP	191219	3	0.000480048004800615	-2.4761	GFP_3	-4441.4984616	2629.4570625659
275	GFP	191219	3	0.000480048004800615	1.2896	GFP_3	23466.44623	2629.4570625659
276	GFP	191219	3	0.000480048004800615	-2.5565	GFP_3	5848.044995	2629.4570625659
277	GFP	191219	3	0.000480048004800615	0.72489	GFP_3	12908.87314168	2629.4570625659
278	GFP	191219	3	0.000480048004800615	-1.8386	GFP_3	-10236.4749545	2629.4570625659
279	GFP	191219	3	0.000480048004800615	-1.7238	GFP_3	-5302.54061745	2629.4570625659
280	GFP	191219	3	0.000480048004800615	1.0665	GFP_3	15971.78981388	2629.4570625659
281	GFP	191219	3	0.000480048004800615	-0.082986	GFP_3	-1087.536731	2629.4570625659
282	GFP	191219	3	0.000480048004800615	2.3461	GFP_3	20956.43023	2629.4570625659
283	GFP	191219	3	0.000480048004800615	0.65913	GFP_3	19402.09537	2629.4570625659
284	GFP	191219	3	0.000480048004800615	2.3228	GFP_3	3345.8663915	2629.4570625659
285	GFP	191219	3	0.000480048004800615	1.0227	GFP_3	-1791.342658135	2629.4570625659
286	GFP	191219	3	0.000480048004800615	-0.1248	GFP_3	5796.96958081	2629.4570625659
287	GFP	191219	3	0.000480048004800615	-1.4642	GFP_3	5192.8820261	2629.4570625659
288	GFP	191219	3	0.000480048004800615	0.24059	GFP_3	7544.70200154	2629.4570625659
289	GFP	191219	3	0.000480048004800615	-2.5655	GFP_3	8473.69590633	2629.4570625659
290	GFP	191219	3	0.000480048004800615	2.157	GFP_3	19069.5487	2629.4570625659
291	GFP	191219	3	0.000480048004800615	1.806	GFP_3	11071.27285	2629.4570625659
292	GFP	191219	3	0.000480048004800615	0.15215	GFP_3	-1512.92060103	2629.4570625659
293	GFP	191219	3	0.000480048004800615	-1.3257	GFP_3	-1429.26935857	2629.4570625659
294	GFP	191219	3	0.000480048004800615	0.51465	GFP_3	4007.4779508	2629.4570625659
295	GFP	191219	3	0.000480048004800615	-0.21462	GFP_3	3116.17292417	2629.4570625659
296	GFP	191219	3	0.000480048004800615	-0.79212	GFP_3	4368.6518389	2629.4570625659
297	GFP	191219	3	0.000480048004800615	3.5024	GFP_3	11976.82140252	2629.4570625659
298	GFP	191219	3	0.000480048004800615	-4.0396	GFP_3	-13517.16655	2629.4570625659
299	GFP	191219	3	0.000480048004800615	0.11538	GFP_3	-303.72684255	2629.4570625659
300	GFP	191219	3	0.000480048004800615	-0.40085	GFP_3	1408.63907808	2629.4570625659
301	GFP	191219	3	0.000480048004800615	-1.2851	GFP_3	1925.45800625	2629.4570625659
302	GFP	191219	3	0.000480048004800615	-1.9199	GFP_3	11243.662911	2629.4570625659
303	GFP	191219	3	0.000480048004800615	-2.6647	GFP_3	-4854.65852753	2629.4570625659
304	GFP	191219	3	0.000480048004800615	-1.6461	GFP_3	3035.733134907	2629.4570625659
305	GFP	191219	3	0.000480048004800615	-0.68754	GFP_3	521.942704535	2629.4570625659
306	GFP	191219	3	0.000480048004800615	-0.37456	GFP_3	6509.80953529	2629.4570625659
307	GFP	191219	3	0.000480048004800615	-1.5215	GFP_3	2576.35605629	2629.4570625659
308	GFP	191219	3	0.000480048004800615	1.2905	GFP_3	2737.36971972	2629.4570625659
309	GFP	191219	3	0.000480048004800615	-1.6738	GFP_3	-1163.0517448	2629.4570625659
310	GFP	191219	3	0.000480048004800615	-1.4328	GFP_3	7947.03805575	2629.4570625659
311	GFP	191219	3	0.000480048004800615	-2.7707	GFP_3	4934.8409367	2629.4570625659
312	GFP	191219	3	0.000480048004800615	3.2586	GFP_3	40397.889166	2629.4570625659
313	GFP	191219	3	0.000480048004800615	-1.7563	GFP_3	-4607.39197071	2629.4570625659
314	GFP	191219	3	0.000480048004800615	0.91189	GFP_3	-3496.70245207	2629.4570625659
315	GFP	191219	3	0.000480048004800615	0.67775	GFP_3	7448.21809173	2629.4570625659
316	GFP	191219	3	0.000480048004800615	-0.022061	GFP_3	4602.52122027	2629.4570625659
317	GFP	191219	3	0.000480048004800615	-1.3966	GFP_3	-2437.75387568	2629.4570625659
318	GFP	191219	3	0.000480048004800615	0.76818	GFP_3	5765.04634837	2629.4570625659
319	GFP	191219	3	0.000480048004800615	-0.275	GFP_3	-1949.174561979	2629.4570625659
320	GFP	191219	3	0.000480048004800615	-3.8516	GFP_3	-6184.066997019	2629.4570625659
321	GFP	191219	3	0.000480048004800615	-4.6069	GFP_3	-9348.8733784	2629.4570625659
322	GFP	191219	3	0.000480048004800615	-0.52128	GFP_3	3400.14150947	2629.4570625659
323	GFP	191219	3	0.000480048004800615	1.9979	GFP_3	14871.63254	2629.4570625659
324	GFP	191219	3	0.000480048004800615	-1.0414	GFP_3	5963.15478196	2629.4570625659
325	GFP	191219	3	0.000480048004800615	1.0704	GFP_3	-2104.74265179	2629.4570625659
326	GFP	191219	3	0.000480048004800615	-1.0324	GFP_3	5811.490007257	2629.4570625659
327	GFP	191219	3	0.000480048004800615	-2.3596	GFP_3	-7716.720850659	2629.4570625659
328	GFP	191219	3	0.000480048004800615	-0.094334	GFP_3	-4290.518621745	2629.4570625659
329	GFP	191219	3	0.000480048004800615	1.5368	GFP_3	6693.11988538	2629.4570625659
330	GFP	191219	3	0.000480048004800615	-0.92209	GFP_3	876.153749013	2629.4570625659
331	GFP	191219	3	0.000480048004800615	-0.80139	GFP_3	-528.799009068	2629.4570625659
332	GFP	191219	3	0.000480048004800615	2.1202	GFP_3	-1235.40508082	2629.4570625659
333	GFP	191219	3	0.000480048004800615	-0.081789	GFP_3	-2131.525985055	2629.4570625659
334	GFP	191219	3	0.000480048004800615	-1.7407	GFP_3	-3493.32065695	2629.4570625659
335	GFP	191219	3	0.000480048004800615	-4.2733	GFP_3	-941.26374419	2629.4570625659
336	GFP	191219	3	0.000480048004800615	1.967	GFP_3	1729.868026837	2629.4570625659
337	GFP	191219	3	0.000480048004800615	0.42585	GFP_3	3240.28486811	2629.4570625659
338	GFP	191219	3	0.000480048004800615	0.99043	GFP_3	-174.69563024	2629.4570625659
339	GFP	191219	3	0.000480048004800615	1.0177	GFP_3	1993.66237348	2629.4570625659
340	GFP	191219	3	0.000480048004800615	-4.1343	GFP_3	-5804.4438148	2629.4570625659
341	GFP	191219	3	0.000480048004800615	-0.36409	GFP_3	2108.8600018	2629.4570625659
342	GFP	191219	3	0.000480048004800615	0.033899	GFP_3	-3621.45074072	2629.4570625659
343	GFP	191219	3	0.000480048004800615	0.47278	GFP_3	6451.65071278	2629.4570625659
344	GFP	191219	3	0.000480048004800615	-0.78322	GFP_3	-4071.82915095	2629.4570625659
345	GFP	191219	3	0.000480048004800615	3.1063	GFP_3	11438.12728944	2629.4570625659
346	GFP	191219	3	0.000480048004800615	2.0441	GFP_3	-12938.0281629	2629.4570625659
347	GFP	191219	3	0.000480048004800615	-0.16245	GFP_3	2949.28058176	2629.4570625659
348	GFP	191219	3	0.000480048004800615	-2.1894	GFP_3	-12290.20464122	2629.4570625659
349	GFP	191219	3	0.000480048004800615	-3.0792	GFP_3	-4427.7979353	2629.4570625659
350	GFP	191219	3	0.000480048004800615	0.085037	GFP_3	454.46132029	2629.4570625659
351	GFP	191219	3	0.000480048004800615	-2.3278	GFP_3	-4646.74229856	2629.4570625659
352	GFP	191219	3	0.000480048004800615	-0.24757	GFP_3	7564.40481194	2629.4570625659
353	GFP	191219	3	0.000480048004800615	1.7621	GFP_3	-406.19206446	2629.4570625659
354	GFP	191219	3	0.000480048004800615	-3.1686	GFP_3	-5054.634788729	2629.4570625659
355	GFP	191219	3	0.000480048004800615	0.25176	GFP_3	4763.2710732	2629.4570625659
356	GFP	191219	3	0.000480048004800615	-10.102	GFP_3	-13451.38427014	2629.4570625659
357	GFP	191219	3	0.000480048004800615	-1.7135	GFP_3	-2151.23469351	2629.4570625659
358	GFP	191219	3	0.000480048004800615	-0.76178	GFP_3	-8705.7492204	2629.4570625659
359	GFP	191219	3	0.000480048004800615	1.1	GFP_3	-439.90841646	2629.4570625659
360	GFP	191219	3	0.000480048004800615	-1.736	GFP_3	-10505.12137583	2629.4570625659
361	GFP	191219	3	0.000480048004800615	0.51062	GFP_3	-9823.6988192	2629.4570625659
362	GFP	191219	3	0.000480048004800615	-0.3267	GFP_3	3518.64214023	2629.4570625659
363	GFP	191219	3	0.000480048004800615	-0.39377	GFP_3	-3070.50766749	2629.4570625659
364	GFP	191219	3	0.000480048004800615	-0.31541	GFP_3	-7715.00463268	2629.4570625659
365	GFP	191219	3	0.000480048004800615	0.80312	GFP_3	8924.0381907	2629.4570625659
366	GFP	191219	3	0.000480048004800615	0.44248	GFP_3	5690.96284693	2629.4570625659
367	GFP	191219	3	0.000480048004800615	-1.4433	GFP_3	14576.153388603	2629.4570625659
368	GFP	191219	3	0.000480048004800615	-0.33979	GFP_3	8424.9596866	2629.4570625659
369	GFP	191219	3	0.000480048004800615	0.29805	GFP_3	14781.70009	2629.4570625659
370	GFP	191219	3	0.000480048004800615	-2.483	GFP_3	2902.5122185	2629.4570625659
371	GFP	191219	4	0.000480048004800615	5.9125	GFP_4	7682.57099622	2629.4570625659
372	GFP	191219	4	0.000480048004800615	11.792	GFP_4	17225.51621053	2629.4570625659
373	GFP	191219	4	0.000480048004800615	8.3661	GFP_4	29122.0006139	2629.4570625659
374	GFP	191219	4	0.000480048004800615	4.8517	GFP_4	2394.21206544	2629.4570625659
375	GFP	191219	4	0.000480048004800615	3.0123	GFP_4	-2728.3770748	2629.4570625659
376	GFP	191219	4	0.000480048004800615	3.7937	GFP_4	7935.60905297	2629.4570625659
377	GFP	191219	4	0.000480048004800615	3.4275	GFP_4	26484.97247	2629.4570625659
378	GFP	191219	4	0.000480048004800615	4.1005	GFP_4	-5436.95714067	2629.4570625659
379	GFP	191219	4	0.000480048004800615	2.9618	GFP_4	15791.82733578	2629.4570625659
380	GFP	191219	4	0.000480048004800615	4.3989	GFP_4	40445.4872	2629.4570625659
381	GFP	191219	4	0.000480048004800615	1.1899	GFP_4	-19250.6673084	2629.4570625659
382	GFP	191219	4	0.000480048004800615	5.3716	GFP_4	29356.9117299	2629.4570625659
383	GFP	191219	4	0.000480048004800615	1.6749	GFP_4	2038.93015658	2629.4570625659
384	GFP	191219	4	0.000480048004800615	8.658	GFP_4	33876.83708226	2629.4570625659
385	GFP	191219	4	0.000480048004800615	1.6057	GFP_4	6174.50906553	2629.4570625659
386	GFP	191219	4	0.000480048004800615	3.4658	GFP_4	48669.16811	2629.4570625659
387	GFP	191219	4	0.000480048004800615	-3.7392	GFP_4	-3797.67882136	2629.4570625659
388	GFP	191219	4	0.000480048004800615	4.7842	GFP_4	609.900299545	2629.4570625659
389	GFP	191219	4	0.000480048004800615	8.7556	GFP_4	29217.9090922	2629.4570625659
390	GFP	191219	4	0.000480048004800615	6.1903	GFP_4	8344.94139873	2629.4570625659
391	GFP	191219	4	0.000480048004800615	5.5432	GFP_4	15015.415828	2629.4570625659
392	GFP	191219	4	0.000480048004800615	3.4742	GFP_4	15556.4959169	2629.4570625659
393	GFP	191219	4	0.000480048004800615	1.3582	GFP_4	15704.3394	2629.4570625659
394	GFP	191219	4	0.000480048004800615	9.0693	GFP_4	24999.7015261	2629.4570625659
395	GFP	191219	4	0.000480048004800615	15.754	GFP_4	30591.0131176	2629.4570625659
396	GFP	191219	4	0.000480048004800615	0.2821	GFP_4	-3480.46214112	2629.4570625659
397	GFP	191219	4	0.000480048004800615	3.4021	GFP_4	21776.0597	2629.4570625659
398	GFP	191219	4	0.000480048004800615	7.8453	GFP_4	39869.55451	2629.4570625659
399	GFP	191219	4	0.000480048004800615	17.332	GFP_4	37740.7906044	2629.4570625659
400	GFP	191219	4	0.000480048004800615	7.6295	GFP_4	5254.570383	2629.4570625659
401	GFP	191219	4	0.000480048004800615	0.7199	GFP_4	-2228.99935439	2629.4570625659
402	GFP	191219	4	0.000480048004800615	-1.3951	GFP_4	3876.8834003	2629.4570625659
403	GFP	191219	4	0.000480048004800615	0.10058	GFP_4	2109.07977	2629.4570625659
404	GFP	191219	4	0.000480048004800615	0.30877	GFP_4	14686.845508	2629.4570625659
405	GFP	191219	4	0.000480048004800615	0.51143	GFP_4	480.75432644	2629.4570625659
406	GFP	191219	4	0.000480048004800615	0.5429	GFP_4	27511.60057092	2629.4570625659
407	GFP	191219	4	0.000480048004800615	0.9269	GFP_4	11383.215274	2629.4570625659
408	GFP	191219	4	0.000480048004800615	-1.9483	GFP_4	7015.75790879	2629.4570625659
409	GFP	191219	4	0.000480048004800615	-2.8755	GFP_4	7510.5145628	2629.4570625659
410	GFP	191219	4	0.000480048004800615	4.9651	GFP_4	38142.8089879	2629.4570625659
411	GFP	191219	4	0.000480048004800615	1.9824	GFP_4	35510.85356415	2629.4570625659
412	GFP	191219	4	0.000480048004800615	-0.26033	GFP_4	-5896.5416387	2629.4570625659
413	GFP	191219	4	0.000480048004800615	3.8888	GFP_4	8195.33127129	2629.4570625659
414	GFP	191219	4	0.000480048004800615	2.5455	GFP_4	-9162.4954986	2629.4570625659
415	GFP	191219	4	0.000480048004800615	3.3327	GFP_4	-19749.5700391	2629.4570625659
416	GFP	191219	4	0.000480048004800615	12.653	GFP_4	16256.7934716	2629.4570625659
417	GFP	191219	4	0.000480048004800615	7.7057	GFP_4	15420.5500434	2629.4570625659
418	GFP	191219	4	0.000480048004800615	1.0938	GFP_4	1740.90660678	2629.4570625659
419	GFP	191219	4	0.000480048004800615	0.69464	GFP_4	9180.25768	2629.4570625659
420	GFP	191219	4	0.000480048004800615	0.98611	GFP_4	-1374.4176929	2629.4570625659
421	GFP	191219	4	0.000480048004800615	2.8198	GFP_4	8579.97484992	2629.4570625659
422	GFP	191219	4	0.000480048004800615	1.5108	GFP_4	-50.740178	2629.4570625659
423	GFP	191219	4	0.000480048004800615	2.2843	GFP_4	-1492.18134273	2629.4570625659
424	GFP	191219	4	0.000480048004800615	0.51949	GFP_4	-330.36693003	2629.4570625659
425	GFP	191219	4	0.000480048004800615	-1.2477	GFP_4	-11626.65468415	2629.4570625659
426	GFP	191219	4	0.000480048004800615	0.34926	GFP_4	-7970.2554485	2629.4570625659
427	GFP	191219	4	0.000480048004800615	-2.0325	GFP_4	-3778.14672966	2629.4570625659
428	GFP	191219	4	0.000480048004800615	-1.5563	GFP_4	4360.42209133	2629.4570625659
429	GFP	191219	4	0.000480048004800615	5.4076	GFP_4	8300.72337132	2629.4570625659
430	GFP	191219	4	0.000480048004800615	-0.63399	GFP_4	189.79378205	2629.4570625659
431	GFP	191219	4	0.000480048004800615	-0.74831	GFP_4	-8259.8027946	2629.4570625659
432	GFP	191219	4	0.000480048004800615	0.26123	GFP_4	5936.1556392	2629.4570625659
433	GFP	191219	4	0.000480048004800615	-6.0698	GFP_4	-26780.2355971	2629.4570625659
434	GFP	191219	4	0.000480048004800615	-1.3908	GFP_4	-3627.07631564	2629.4570625659
435	GFP	191219	4	0.000480048004800615	1.0187	GFP_4	6612.1636389	2629.4570625659
436	GFP	191219	4	0.000480048004800615	-1.7917	GFP_4	-13687.67335	2629.4570625659
437	GFP	191219	4	0.000480048004800615	-2.1686	GFP_4	-13516.65507	2629.4570625659
438	GFP	191219	4	0.000480048004800615	-0.22494	GFP_4	-1168.40349743	2629.4570625659
439	GFP	191219	4	0.000480048004800615	0.65779	GFP_4	2178.62794261	2629.4570625659
440	GFP	191219	4	0.000480048004800615	1.3286	GFP_4	-7016.97585696	2629.4570625659
441	PKCd	1030	1	0.000480048004800615	4.24	PKCd_1	11245.5445435	14467.381275239
442	PKCd	1030	1	0.000480048004800615	2.5237	PKCd_1	24406.5406	14467.381275239
443	PKCd	1030	1	0.000480048004800615	1.1001	PKCd_1	7770.24094	14467.381275239
444	PKCd	1030	1	0.000480048004800615	2.8491	PKCd_1	14365.97962	14467.381275239
445	PKCd	1030	1	0.000480048004800615	0.070972	PKCd_1	-423.249083276	14467.381275239
446	PKCd	1030	1	0.000480048004800615	1.0784	PKCd_1	2733.085240172	14467.381275239
447	PKCd	1030	1	0.000480048004800615	0.69711	PKCd_1	3448.7587578	14467.381275239
448	PKCd	1030	1	0.000480048004800615	-0.096419	PKCd_1	16982.4102657	14467.381275239
449	PKCd	1030	1	0.000480048004800615	-2.282	PKCd_1	-19740.05853	14467.381275239
450	PKCd	1030	1	0.000480048004800615	-3.6945	PKCd_1	-21773.0827	14467.381275239
451	PKCd	1030	1	0.000480048004800615	-1.1374	PKCd_1	-196.98806785	14467.381275239
452	PKCd	1030	1	0.000480048004800615	-3.9159	PKCd_1	-6289.8365291	14467.381275239
453	PKCd	1030	1	0.000480048004800615	-1.1712	PKCd_1	-2144.0731659	14467.381275239
454	PKCd	1030	1	0.000480048004800615	-0.40647	PKCd_1	2241.008160409	14467.381275239
455	PKCd	1030	1	0.000480048004800615	-0.3952	PKCd_1	13092.20903287	14467.381275239
456	PKCd	1030	1	0.000480048004800615	-1.1236	PKCd_1	9514.43782304	14467.381275239
457	PKCd	1030	1	0.000480048004800615	-0.35926	PKCd_1	13476.5837485	14467.381275239
458	PKCd	1030	1	0.000480048004800615	-1.4166	PKCd_1	-37338.8783	14467.381275239
459	PKCd	1030	1	0.000480048004800615	-1.8069	PKCd_1	-3442.063952203	14467.381275239
460	PKCd	1030	1	0.000480048004800615	-0.84411	PKCd_1	-892.35719876	14467.381275239
461	PKCd	1030	1	0.000480048004800615	0.41484	PKCd_1	-6072.55783464	14467.381275239
462	PKCd	1030	1	0.000480048004800615	-2.1631	PKCd_1	-9552.7791	14467.381275239
463	PKCd	1030	1	0.000480048004800615	-0.82078	PKCd_1	-9525.04062683	14467.381275239
464	PKCd	1030	1	0.000480048004800615	-4.8854	PKCd_1	-8859.89076113	14467.381275239
465	PKCd	1030	1	0.000480048004800615	2.1502	PKCd_1	-1773.70369618	14467.381275239
466	PKCd	1030	1	0.000480048004800615	0.16626	PKCd_1	7584.22848	14467.381275239
467	PKCd	1030	1	0.000480048004800615	0.59011	PKCd_1	4013.56429654	14467.381275239
468	PKCd	1030	1	0.000480048004800615	1.1339	PKCd_1	696.383494038	14467.381275239
469	PKCd	1030	1	0.000480048004800615	-0.92142	PKCd_1	5923.04944434	14467.381275239
470	PKCd	1030	1	0.000480048004800615	-1.348	PKCd_1	-627.43456251	14467.381275239
471	PKCd	1030	1	0.000480048004800615	1.14	PKCd_1	4656.55201419	14467.381275239
472	PKCd	1030	1	0.000480048004800615	1.2996	PKCd_1	5244.03458681	14467.381275239
473	PKCd	1030	1	0.000480048004800615	2.0859	PKCd_1	1869.65763634	14467.381275239
474	PKCd	1030	1	0.000480048004800615	-3.5703	PKCd_1	-11900.7451589	14467.381275239
475	PKCd	1030	1	0.000480048004800615	0.88457	PKCd_1	5373.20621894	14467.381275239
476	PKCd	1030	1	0.000480048004800615	-0.86608	PKCd_1	234.630797859	14467.381275239
477	PKCd	1030	1	0.000480048004800615	-3.1979	PKCd_1	-24071.8888	14467.381275239
478	PKCd	1030	1	0.000480048004800615	-0.39152	PKCd_1	1950.97361475	14467.381275239
479	PKCd	1030	1	0.000480048004800615	-1.7816	PKCd_1	-8383.61527497	14467.381275239
480	PKCd	1030	1	0.000480048004800615	3.4537	PKCd_1	20477.2382	14467.381275239
481	PKCd	1030	1	0.000480048004800615	0.5994	PKCd_1	-3331.53470536	14467.381275239
482	PKCd	1030	1	0.000480048004800615	-1.0996	PKCd_1	104.61674141	14467.381275239
483	PKCd	1030	1	0.000480048004800615	6.0593	PKCd_1	15877.68887467	14467.381275239
484	PKCd	1030	1	0.000480048004800615	0.11108	PKCd_1	886.15115171	14467.381275239
485	PKCd	1030	1	0.000480048004800615	-2.8016	PKCd_1	-11380.7280969	14467.381275239
486	PKCd	1030	1	0.000480048004800615	1.0662	PKCd_1	8850.74089968	14467.381275239
487	PKCd	1030	1	0.000480048004800615	-1.1379	PKCd_1	-1948.912924591	14467.381275239
488	PKCd	1030	1	0.000480048004800615	-1.3462	PKCd_1	5415.781978057	14467.381275239
489	PKCd	1030	1	0.000480048004800615	-0.38358	PKCd_1	1617.37628254	14467.381275239
490	PKCd	1030	1	0.000480048004800615	2.2396	PKCd_1	-18329.5050029	14467.381275239
491	PKCd	1030	1	0.000480048004800615	-2.8833	PKCd_1	-9544.82455797	14467.381275239
492	PKCd	1030	1	0.000480048004800615	0.31549	PKCd_1	6177.5573713	14467.381275239
493	PKCd	1030	1	0.000480048004800615	1.6275	PKCd_1	3410.221991783	14467.381275239
494	PKCd	1030	1	0.000480048004800615	0.7801	PKCd_1	7884.914486	14467.381275239
495	PKCd	1030	1	0.000480048004800615	-7.2691	PKCd_1	-34376.0828	14467.381275239
496	PKCd	1030	1	0.000480048004800615	2.0246	PKCd_1	3639.89110846	14467.381275239
497	PKCd	1030	1	0.000480048004800615	-1.7809	PKCd_1	-1100.57995037	14467.381275239
498	PKCd	1030	1	0.000480048004800615	1.5671	PKCd_1	18488.1111	14467.381275239
499	PKCd	1030	1	0.000480048004800615	0.27685	PKCd_1	8320.15927544	14467.381275239
500	PKCd	1030	2	0.000480048004800615	1.8812	PKCd_2	5113.16054706	14467.381275239
501	PKCd	1030	2	0.000480048004800615	2.5075	PKCd_2	17633.1984	14467.381275239
502	PKCd	1030	2	0.000480048004800615	5.0414	PKCd_2	22977.17471978	14467.381275239
503	PKCd	1030	2	0.000480048004800615	-1.0661	PKCd_2	18295.4236184	14467.381275239
504	PKCd	1030	2	0.000480048004800615	2.1556	PKCd_2	17336.633739591	14467.381275239
505	PKCd	1030	2	0.000480048004800615	-1.4652	PKCd_2	11496.258001609	14467.381275239
506	PKCd	1030	2	0.000480048004800615	-2.5186	PKCd_2	12800.6217769	14467.381275239
507	PKCd	1030	2	0.000480048004800615	10.443	PKCd_2	33799.2384742	14467.381275239
508	PKCd	1030	2	0.000480048004800615	4.1076	PKCd_2	20574.9349	14467.381275239
509	PKCd	1030	2	0.000480048004800615	3.6306	PKCd_2	22248.25933735	14467.381275239
510	PKCd	1030	2	0.000480048004800615	-4.1858	PKCd_2	-68420.8971369	14467.381275239
511	PKCd	1030	2	0.000480048004800615	35.407	PKCd_2	164894.50527	14467.381275239
512	PKCd	1030	2	0.000480048004800615	0.83613	PKCd_2	-36135.2160943	14467.381275239
513	PKCd	1030	2	0.000480048004800615	1.7607	PKCd_2	-4010.9994098	14467.381275239
514	PKCd	1030	2	0.000480048004800615	-4.1473	PKCd_2	13490.22137643	14467.381275239
515	PKCd	1030	2	0.000480048004800615	11.986	PKCd_2	67714.6407	14467.381275239
516	PKCd	1030	2	0.000480048004800615	2.4962	PKCd_2	2712.43613072	14467.381275239
517	PKCd	1030	2	0.000480048004800615	3.1778	PKCd_2	2670.93451524	14467.381275239
518	PKCd	1030	2	0.000480048004800615	1.3273	PKCd_2	33751.7411	14467.381275239
519	PKCd	1030	2	0.000480048004800615	-1.5237	PKCd_2	-75096.339828	14467.381275239
520	PKCd	1030	2	0.000480048004800615	-1.4139	PKCd_2	2874.95929003	14467.381275239
521	PKCd	1030	2	0.000480048004800615	1.523	PKCd_2	11109.26257	14467.381275239
522	PKCd	1030	2	0.000480048004800615	0.75731	PKCd_2	-20833.99095051	14467.381275239
523	PKCd	1030	2	0.000480048004800615	1.3252	PKCd_2	36855.91353	14467.381275239
524	PKCd	1030	2	0.000480048004800615	16.877	PKCd_2	110008.265	14467.381275239
525	PKCd	1030	2	0.000480048004800615	-5.9221	PKCd_2	-31828.5440593	14467.381275239
526	PKCd	1030	2	0.000480048004800615	3.2257	PKCd_2	-18747.2853744	14467.381275239
527	PKCd	1030	2	0.000480048004800615	11.479	PKCd_2	95229.257	14467.381275239
528	PKCd	1030	2	0.000480048004800615	1.7295	PKCd_2	4581.93515044	14467.381275239
529	PKCd	1030	2	0.000480048004800615	0.13921	PKCd_2	2942.374789873	14467.381275239
530	PKCd	1030	2	0.000480048004800615	1.1608	PKCd_2	4129.88538	14467.381275239
531	PKCd	1030	2	0.000480048004800615	-5.3715	PKCd_2	3210.9126809	14467.381275239
532	PKCd	1030	2	0.000480048004800615	0.73205	PKCd_2	45116.05315	14467.381275239
533	PKCd	1030	2	0.000480048004800615	-0.35164	PKCd_2	3765.78730603	14467.381275239
534	PKCd	1030	2	0.000480048004800615	-0.32087	PKCd_2	-6773.94565	14467.381275239
535	PKCd	1030	2	0.000480048004800615	2.7852	PKCd_2	5718.38363686	14467.381275239
536	PKCd	1030	2	0.000480048004800615	-2.1004	PKCd_2	8039.36397875	14467.381275239
537	PKCd	1030	2	0.000480048004800615	-0.51849	PKCd_2	2147.035500082	14467.381275239
538	PKCd	1030	2	0.000480048004800615	-2.2232	PKCd_2	39898.7220532	14467.381275239
539	PKCd	1030	2	0.000480048004800615	-0.82357	PKCd_2	36515.2356542	14467.381275239
540	PKCd	1030	2	0.000480048004800615	1.8566	PKCd_2	45645.0076	14467.381275239
541	PKCd	1030	2	0.000480048004800615	2.4498	PKCd_2	-44.223695	14467.381275239
542	PKCd	1030	2	0.000480048004800615	-4.3118	PKCd_2	6644.0622576	14467.381275239
543	PKCd	1030	2	0.000480048004800615	-0.64309	PKCd_2	76.812351832	14467.381275239
544	PKCd	1030	2	0.000480048004800615	1.9938	PKCd_2	23152.8919	14467.381275239
545	PKCd	1030	2	0.000480048004800615	-14.676	PKCd_2	-26035.3545419	14467.381275239
546	PKCd	1030	2	0.000480048004800615	-6.5523	PKCd_2	-38186.24189006	14467.381275239
547	PKCd	1030	2	0.000480048004800615	-2.1466	PKCd_2	-1214.96107556	14467.381275239
548	PKCd	1030	2	0.000480048004800615	1.5841	PKCd_2	7293.3951	14467.381275239
549	PKCd	1030	2	0.000480048004800615	-1.3116	PKCd_2	-566.47035499	14467.381275239
550	PKCd	1030	2	0.000480048004800615	2.6691	PKCd_2	9556.0288224	14467.381275239
551	PKCd	1030	2	0.000480048004800615	2.8294	PKCd_2	28123.0506	14467.381275239
552	PKCd	1030	2	0.000480048004800615	-1.9881	PKCd_2	-11982.6618	14467.381275239
553	PKCd	1030	2	0.000480048004800615	-7.6661	PKCd_2	-64205.1839	14467.381275239
554	PKCd	1030	2	0.000480048004800615	-4.9942	PKCd_2	-22204.11559	14467.381275239
555	PKCd	1030	2	0.000480048004800615	0.53939	PKCd_2	-426.06680026	14467.381275239
556	PKCd	1030	2	0.000480048004800615	-4.4969	PKCd_2	-32275.4846286	14467.381275239
557	PKCd	1030	2	0.000480048004800615	5.4372	PKCd_2	1461.34936177	14467.381275239
558	PKCd	1030	2	0.000480048004800615	-3.7056	PKCd_2	838.6492707	14467.381275239
559	PKCd	1030	2	0.000480048004800615	-1.4434	PKCd_2	-11932.29012922	14467.381275239
560	PKCd	1030	2	0.000480048004800615	-2.7289	PKCd_2	3132.30311339	14467.381275239
561	PKCd	1030	2	0.000480048004800615	0.23524	PKCd_2	48754.70616	14467.381275239
562	PKCd	1030	2	0.000480048004800615	1.6529	PKCd_2	12940.4995	14467.381275239
563	PKCd	1030	2	0.000480048004800615	-4.1118	PKCd_2	-7417.6127408	14467.381275239
564	PKCd	1030	2	0.000480048004800615	-1.7769	PKCd_2	13435.016819725	14467.381275239
565	PKCd	1030	2	0.000480048004800615	-4.3274	PKCd_2	-32143.5341	14467.381275239
566	PKCd	1030	2	0.000480048004800615	1.674	PKCd_2	13771.04853	14467.381275239
567	PKCd	1030	2	0.000480048004800615	6.0821	PKCd_2	-3061.5086101	14467.381275239
568	PKCd	1030	2	0.000480048004800615	-5.1755	PKCd_2	-10215.5756409	14467.381275239
569	PKCd	1030	2	0.000480048004800615	-3.6128	PKCd_2	-7441.96579706	14467.381275239
570	PKCd	1030	2	0.000480048004800615	-1.5287	PKCd_2	95.59000372	14467.381275239
571	PKCd	1030	2	0.000480048004800615	8.7426	PKCd_2	45677.8779	14467.381275239
572	PKCd	1030	2	0.000480048004800615	-1.7742	PKCd_2	-2061.44522922	14467.381275239
573	PKCd	1030	2	0.000480048004800615	-1.4995	PKCd_2	3095.83488553	14467.381275239
574	PKCd	1030	2	0.000480048004800615	-0.32573	PKCd_2	532.927083464	14467.381275239
575	PKCd	1030	2	0.000480048004800615	4.8	PKCd_2	23668.28739	14467.381275239
576	PKCd	1030	2	0.000480048004800615	-1.0648	PKCd_2	873.43375303	14467.381275239
577	PKCd	1030	2	0.000480048004800615	-0.47966	PKCd_2	-2573.70763388	14467.381275239
578	PKCd	1030	2	0.000480048004800615	0.22419	PKCd_2	2730.72355	14467.381275239
579	PKCd	1030	2	0.000480048004800615	-4.9295	PKCd_2	-24999.26676897	14467.381275239
580	PKCd	1030	4	0.000480048004800615	6.1028	PKCd_4	20869.2715	14467.381275239
581	PKCd	1030	4	0.000480048004800615	12.436	PKCd_4	91772.926	14467.381275239
582	PKCd	1030	4	0.000480048004800615	3.8677	PKCd_4	16589.78570921	14467.381275239
583	PKCd	1030	4	0.000480048004800615	12.69	PKCd_4	29541.6707507	14467.381275239
584	PKCd	1030	4	0.000480048004800615	0.84779	PKCd_4	14531.89812607	14467.381275239
585	PKCd	1030	4	0.000480048004800615	1.1591	PKCd_4	28004.2566	14467.381275239
586	PKCd	1030	4	0.000480048004800615	-0.57762	PKCd_4	10379.8059689	14467.381275239
587	PKCd	1030	4	0.000480048004800615	-0.281	PKCd_4	13682.27151062	14467.381275239
588	PKCd	1030	4	0.000480048004800615	8.7594	PKCd_4	142265.1497	14467.381275239
589	PKCd	1030	4	0.000480048004800615	4.8961	PKCd_4	44552.6383	14467.381275239
590	PKCd	1030	4	0.000480048004800615	4.42	PKCd_4	25171.39312	14467.381275239
591	PKCd	1030	4	0.000480048004800615	2.1513	PKCd_4	66523.1166	14467.381275239
592	PKCd	1030	4	0.000480048004800615	1.7319	PKCd_4	27112.7312	14467.381275239
593	PKCd	1030	4	0.000480048004800615	-2.0841	PKCd_4	-8447.30923	14467.381275239
594	PKCd	1030	4	0.000480048004800615	2.0839	PKCd_4	43047.78750198	14467.381275239
595	PKCd	1030	4	0.000480048004800615	5.7371	PKCd_4	44959.575553	14467.381275239
596	PKCd	1030	4	0.000480048004800615	2.8569	PKCd_4	11276.86317218	14467.381275239
597	PKCd	1030	4	0.000480048004800615	0.15198	PKCd_4	7122.42771198	14467.381275239
598	PKCd	1030	4	0.000480048004800615	6.544	PKCd_4	74583.3493	14467.381275239
599	PKCd	1030	4	0.000480048004800615	0.075302	PKCd_4	8365.90142788	14467.381275239
600	PKCd	1030	4	0.000480048004800615	28.834	PKCd_4	87125.01213933	14467.381275239
601	PKCd	1030	4	0.000480048004800615	17.395	PKCd_4	95795.892	14467.381275239
602	PKCd	1030	4	0.000480048004800615	1.0718	PKCd_4	34419.5365	14467.381275239
603	PKCd	1030	4	0.000480048004800615	4.5999	PKCd_4	26840.1005	14467.381275239
604	PKCd	1030	4	0.000480048004800615	13.987	PKCd_4	86241.61114	14467.381275239
605	PKCd	1030	4	0.000480048004800615	4.9611	PKCd_4	-16338.29441695	14467.381275239
606	PKCd	1030	4	0.000480048004800615	0.14028	PKCd_4	4428.75546606	14467.381275239
607	PKCd	1030	4	0.000480048004800615	-2.3928	PKCd_4	-10745.06606707	14467.381275239
608	PKCd	1030	4	0.000480048004800615	5.878	PKCd_4	90940.8249	14467.381275239
609	PKCd	1030	4	0.000480048004800615	-2.6747	PKCd_4	8413.8718933	14467.381275239
610	PKCd	1030	4	0.000480048004800615	1.9833	PKCd_4	10154.65813	14467.381275239
611	PKCd	1030	4	0.000480048004800615	5.0922	PKCd_4	62315.73604794	14467.381275239
612	PKCd	1030	4	0.000480048004800615	-1.5419	PKCd_4	-1536.62337079	14467.381275239
613	PKCd	1030	4	0.000480048004800615	1.8959	PKCd_4	65393.7103	14467.381275239
614	PKCd	1030	4	0.000480048004800615	13.09	PKCd_4	69923.089	14467.381275239
615	PKCd	1030	4	0.000480048004800615	-1.4205	PKCd_4	4822.35971222	14467.381275239
616	PKCd	1030	4	0.000480048004800615	-0.79759	PKCd_4	10171.106545018	14467.381275239
617	PKCd	1030	4	0.000480048004800615	-1.0116	PKCd_4	-867.47217881	14467.381275239
618	PKCd	1030	4	0.000480048004800615	-14.316	PKCd_4	-42630.4990561	14467.381275239
619	PKCd	1030	4	0.000480048004800615	0.39053	PKCd_4	-9745.9196666	14467.381275239
620	PKCd	1030	4	0.000480048004800615	-2.7537	PKCd_4	2603.4646581856	14467.381275239
621	PKCd	1030	4	0.000480048004800615	-1.1932	PKCd_4	44899.80091042	14467.381275239
622	PKCd	1030	4	0.000480048004800615	4.4558	PKCd_4	21119.018062028	14467.381275239
623	PKCd	1030	4	0.000480048004800615	2.479	PKCd_4	46140.2422	14467.381275239
624	PKCd	1030	4	0.000480048004800615	-3.1618	PKCd_4	-12418.7725	14467.381275239
625	PKCd	1030	4	0.000480048004800615	0.031643	PKCd_4	-566.22124763	14467.381275239
626	PKCd	1030	4	0.000480048004800615	1.7095	PKCd_4	1625.78019672	14467.381275239
627	PKCd	1030	4	0.000480048004800615	-1.5562	PKCd_4	-5476.39819	14467.381275239
628	PKCd	1030	4	0.000480048004800615	8.8929	PKCd_4	33458.59299799	14467.381275239
629	PKCd	1030	4	0.000480048004800615	-0.06445	PKCd_4	1710.50835867	14467.381275239
630	PKCd	1030	4	0.000480048004800615	-0.11063	PKCd_4	1387.963339723	14467.381275239
631	PKCd	1030	4	0.000480048004800615	-2.5093	PKCd_4	-14224.22522	14467.381275239
632	PKCd	1030	4	0.000480048004800615	4.9634	PKCd_4	46316.8601	14467.381275239
633	PKCd	1030	4	0.000480048004800615	0.057767	PKCd_4	50962.452558	14467.381275239
634	PKCd	1030	4	0.000480048004800615	7.1384	PKCd_4	39278.6272	14467.381275239
635	PKCd	1030	4	0.000480048004800615	-3.1684	PKCd_4	23783.20907521	14467.381275239
636	PKCd	1030	4	0.000480048004800615	-0.0344	PKCd_4	20986.9964663	14467.381275239
637	PKCd	1030	4	0.000480048004800615	8.7604	PKCd_4	29944.6016	14467.381275239
638	PKCd	1030	4	0.000480048004800615	-0.64184	PKCd_4	10166.61459792	14467.381275239
639	PKCd	1030	4	0.000480048004800615	3.3835	PKCd_4	-2873.61341928	14467.381275239
640	PKCd	1030	4	0.000480048004800615	5.7295	PKCd_4	102255.295	14467.381275239
641	PKCd	1030	5	0.000480048004800615	0.46784	PKCd_5	-3414.39603226	14467.381275239
642	PKCd	1030	5	0.000480048004800615	-0.19496	PKCd_5	41723.10966122	14467.381275239
643	PKCd	1030	5	0.000480048004800615	0.54366	PKCd_5	6624.89951652	14467.381275239
644	PKCd	1030	5	0.000480048004800615	0.51469	PKCd_5	9416.84118782	14467.381275239
645	PKCd	1030	5	0.000480048004800615	1.4643	PKCd_5	-1970.489068495	14467.381275239
646	PKCd	1030	5	0.000480048004800615	0.31526	PKCd_5	-540.81456405	14467.381275239
647	PKCd	1030	5	0.000480048004800615	15.732	PKCd_5	42078.3406	14467.381275239
648	PKCd	1030	5	0.000480048004800615	0.68391	PKCd_5	4536.81355	14467.381275239
649	PKCd	1030	5	0.000480048004800615	-1.1785	PKCd_5	-2170.87791558	14467.381275239
650	PKCd	1030	5	0.000480048004800615	-0.70962	PKCd_5	-2783.66077794	14467.381275239
651	PKCd	1030	5	0.000480048004800615	0.17335	PKCd_5	1699.31929033	14467.381275239
652	PKCd	1030	5	0.000480048004800615	-0.33882	PKCd_5	5152.2829542	14467.381275239
653	PKCd	1030	5	0.000480048004800615	-3.4244	PKCd_5	-5612.271274974	14467.381275239
654	PKCd	1030	5	0.000480048004800615	3.7965	PKCd_5	6061.60296588	14467.381275239
655	PKCd	1030	5	0.000480048004800615	4.2318	PKCd_5	9483.502175638	14467.381275239
656	PKCd	1030	5	0.000480048004800615	14.361	PKCd_5	2697.05658661	14467.381275239
657	PKCd	1030	5	0.000480048004800615	4.7032	PKCd_5	1562.47094098	14467.381275239
658	PKCd	1030	5	0.000480048004800615	6.4402	PKCd_5	79467.028	14467.381275239
659	PKCd	1030	5	0.000480048004800615	-3.2167	PKCd_5	-11876.99028	14467.381275239
660	PKCd	1030	5	0.000480048004800615	-0.039567	PKCd_5	-5027.39282626	14467.381275239
661	PKCd	1030	5	0.000480048004800615	-2.5834	PKCd_5	-19065.0659	14467.381275239
662	PKCd	1030	5	0.000480048004800615	-1.2923	PKCd_5	-2286.34425805	14467.381275239
663	PKCd	1030	5	0.000480048004800615	5.7568	PKCd_5	10170.05209361	14467.381275239
664	PKCd	1030	5	0.000480048004800615	2.3283	PKCd_5	-80.06176265	14467.381275239
665	PKCd	1030	5	0.000480048004800615	0.39246	PKCd_5	3175.29534905	14467.381275239
666	PKCd	1030	5	0.000480048004800615	2.2225	PKCd_5	35801.8850774	14467.381275239
667	PKCd	1030	5	0.000480048004800615	0.32659	PKCd_5	3768.5326074	14467.381275239
668	PKCd	1030	5	0.000480048004800615	2.0437	PKCd_5	25989.304577135	14467.381275239
669	PKCd	1030	5	0.000480048004800615	4.3274	PKCd_5	-1947.0242658	14467.381275239
670	PKCd	1030	5	0.000480048004800615	1.8645	PKCd_5	20173.8229909	14467.381275239
671	PKCd	1030	5	0.000480048004800615	8.9711	PKCd_5	44693.2278	14467.381275239
672	PKCd	1030	5	0.000480048004800615	4.956	PKCd_5	36513.0003	14467.381275239
673	PKCd	1030	5	0.000480048004800615	-2.5211	PKCd_5	17484.08824573	14467.381275239
674	PKCd	1030	5	0.000480048004800615	1.7795	PKCd_5	5472.527423	14467.381275239
675	PKCd	1030	5	0.000480048004800615	22.765	PKCd_5	103740.6755	14467.381275239
676	PKCd	1030	5	0.000480048004800615	2.7334	PKCd_5	2200.86089069	14467.381275239
677	PKCd	1030	5	0.000480048004800615	0.3855	PKCd_5	-4979.5068285	14467.381275239
678	PKCd	1030	5	0.000480048004800615	5.4595	PKCd_5	28468.49531307	14467.381275239
679	PKCd	1030	5	0.000480048004800615	7.5864	PKCd_5	16897.9106587	14467.381275239
680	PKCd	1030	5	0.000480048004800615	3.3562	PKCd_5	-17345.53065532	14467.381275239
681	PKCd	1030	5	0.000480048004800615	2.0747	PKCd_5	-6985.9068537	14467.381275239
682	PKCd	1030	5	0.000480048004800615	10.381	PKCd_5	-8872.1690383	14467.381275239
683	PKCd	1030	5	0.000480048004800615	4.5873	PKCd_5	-10391.5491352	14467.381275239
684	PKCd	1030	5	0.000480048004800615	-0.55918	PKCd_5	-3052.0642393	14467.381275239
685	PKCd	1030	5	0.000480048004800615	-1.998	PKCd_5	6765.75595094	14467.381275239
686	PKCd	1030	5	0.000480048004800615	2.1169	PKCd_5	58309.966487075	14467.381275239
687	PKCd	1030	5	0.000480048004800615	5.6041	PKCd_5	20418.59407621	14467.381275239
688	PKCd	1030	5	0.000480048004800615	0.023138	PKCd_5	6011.80718609	14467.381275239
689	PKCd	1030	5	0.000480048004800615	0.93576	PKCd_5	-1738.92632454	14467.381275239
690	PKCd	1030	5	0.000480048004800615	16.105	PKCd_5	46928.7443	14467.381275239
691	PKCd	1030	5	0.000480048004800615	-3.322	PKCd_5	-3812.0424199	14467.381275239
692	PKCd	1030	5	0.000480048004800615	12.604	PKCd_5	30916.9767745	14467.381275239
693	PKCd	1030	5	0.000480048004800615	1.0533	PKCd_5	-6046.49091816	14467.381275239
694	PKCd	1030	5	0.000480048004800615	-5.4099	PKCd_5	-48047.0347702	14467.381275239
695	PKCd	1030	5	0.000480048004800615	0.34136	PKCd_5	11357.1012	14467.381275239
696	PKCd	1030	5	0.000480048004800615	1.6467	PKCd_5	2820.50722864	14467.381275239
697	PKCd	1030	5	0.000480048004800615	-6.8502	PKCd_5	41505.1247259	14467.381275239
698	PKCd	1030	5	0.000480048004800615	-1.5176	PKCd_5	1097.63135354	14467.381275239
699	PKCd	1030	5	0.000480048004800615	-3.6166	PKCd_5	-23426.6638	14467.381275239
700	PKCd	1030	5	0.000480048004800615	-5.4348	PKCd_5	19601.208419	14467.381275239
701	PKCd	1030	5	0.000480048004800615	-4.2183	PKCd_5	-7462.108298	14467.381275239
702	PKCd	1030	5	0.000480048004800615	-0.34375	PKCd_5	-5955.44474659	14467.381275239
703	PKCd	1030	6	0.000480048004800615	-5.352	PKCd_6	-33824.5744	14467.381275239
704	PKCd	1030	6	0.000480048004800615	-1.4499	PKCd_6	-17197.5292	14467.381275239
705	PKCd	1030	6	0.000480048004800615	-1.3857	PKCd_6	4101.87726607	14467.381275239
706	PKCd	1030	6	0.000480048004800615	-3.5633	PKCd_6	-3090.58481288	14467.381275239
707	PKCd	1030	6	0.000480048004800615	-1.1516	PKCd_6	-7722.11357	14467.381275239
708	PKCd	1030	6	0.000480048004800615	-2.766	PKCd_6	21528.80676547	14467.381275239
709	PKCd	1030	6	0.000480048004800615	23.087	PKCd_6	39391.35680666	14467.381275239
710	PKCd	1030	6	0.000480048004800615	-10.848	PKCd_6	-17420.7426467	14467.381275239
711	PKCd	1030	6	0.000480048004800615	4.6341	PKCd_6	15873.0845	14467.381275239
712	PKCd	1030	6	0.000480048004800615	-0.84476	PKCd_6	-9548.15223	14467.381275239
713	PKCd	1030	6	0.000480048004800615	-0.30845	PKCd_6	7400.95552397	14467.381275239
714	PKCd	1030	6	0.000480048004800615	15.805	PKCd_6	40170.0115	14467.381275239
715	PKCd	1030	6	0.000480048004800615	-3.2106	PKCd_6	-19400.6676	14467.381275239
716	PKCd	1030	6	0.000480048004800615	-0.55248	PKCd_6	-35537.65441899	14467.381275239
717	PKCd	1030	6	0.000480048004800615	-7.3284	PKCd_6	-37019.5988	14467.381275239
718	PKCd	1030	6	0.000480048004800615	0.3994	PKCd_6	3007.192334795	14467.381275239
719	PKCd	1030	6	0.000480048004800615	1.0869	PKCd_6	8116.49902	14467.381275239
720	PKCd	1030	6	0.000480048004800615	-1.4521	PKCd_6	-11121.8846	14467.381275239
721	PKCd	1030	6	0.000480048004800615	-0.044188	PKCd_6	-782.990257	14467.381275239
722	PKCd	1030	6	0.000480048004800615	-0.36742	PKCd_6	15817.1137256	14467.381275239
723	PKCd	1030	6	0.000480048004800615	9.3451	PKCd_6	105067.0281	14467.381275239
724	PKCd	1030	6	0.000480048004800615	4.6808	PKCd_6	-1628.1295061	14467.381275239
725	PKCd	1030	6	0.000480048004800615	1.1278	PKCd_6	18826.37187161	14467.381275239
726	PKCd	1030	6	0.000480048004800615	10.853	PKCd_6	43135.3117	14467.381275239
727	PKCd	1030	6	0.000480048004800615	1.3819	PKCd_6	31874.97654	14467.381275239
728	PKCd	1030	6	0.000480048004800615	-1.0094	PKCd_6	-5490.90985	14467.381275239
729	PKCd	1030	6	0.000480048004800615	-3.4031	PKCd_6	14448.72135436	14467.381275239
730	PKCd	1030	6	0.000480048004800615	2.0608	PKCd_6	30273.1936	14467.381275239
731	PKCd	1030	6	0.000480048004800615	1.5082	PKCd_6	-5651.9757049	14467.381275239
732	PKCd	1030	6	0.000480048004800615	-0.09974	PKCd_6	5808.4637399695	14467.381275239
733	PKCd	1030	6	0.000480048004800615	0.08075	PKCd_6	-6321.50220346	14467.381275239
734	PKCd	1030	6	0.000480048004800615	1.4375	PKCd_6	9278.08277912	14467.381275239
735	PKCd	1030	6	0.000480048004800615	-3.0752	PKCd_6	-28557.2289	14467.381275239
736	PKCd	1030	6	0.000480048004800615	-2.0203	PKCd_6	-10270.219973017	14467.381275239
737	PKCd	1030	6	0.000480048004800615	13.803	PKCd_6	55350.3749	14467.381275239
738	PKCd	1030	6	0.000480048004800615	-0.55768	PKCd_6	-4838.21374	14467.381275239
739	PKCd	1030	6	0.000480048004800615	-2.4506	PKCd_6	-4447.55068	14467.381275239
740	PKCd	1030	6	0.000480048004800615	-3.2711	PKCd_6	-16147.4441	14467.381275239
741	PKCd	1030	6	0.000480048004800615	-9.5584	PKCd_6	-31209.5047	14467.381275239
742	PKCd	1030	6	0.000480048004800615	0.014553	PKCd_6	246.522796945	14467.381275239
743	PKCd	1030	6	0.000480048004800615	-2.7672	PKCd_6	-13242.0750199	14467.381275239
744	PKCd	1030	6	0.000480048004800615	-0.32854	PKCd_6	6117.81398141	14467.381275239
745	PKCd	1030	6	0.000480048004800615	-2.9725	PKCd_6	-14846.5067	14467.381275239
746	PKCd	1030	6	0.000480048004800615	-0.95847	PKCd_6	451.71596555	14467.381275239
747	PKCd	1030	6	0.000480048004800615	-1.4399	PKCd_6	-4176.8174939819	14467.381275239
748	PKCd	1030	6	0.000480048004800615	3.5619	PKCd_6	41208.0005	14467.381275239
749	PKCd	1030	6	0.000480048004800615	0.54422	PKCd_6	-2260.36203316	14467.381275239
750	PKCd	1030	6	0.000480048004800615	0.75667	PKCd_6	-6957.025893777	14467.381275239
751	PKCd	1030	6	0.000480048004800615	4.5681	PKCd_6	-77483.132454	14467.381275239
752	PKCd	1030	6	0.000480048004800615	-3.7196	PKCd_6	-15618.1594	14467.381275239
753	PKCd	1030	6	0.000480048004800615	-3.2746	PKCd_6	-9215.65339556	14467.381275239
754	PKCd	1030	6	0.000480048004800615	-3.6042	PKCd_6	-8002.13453479	14467.381275239
755	PKCd	1030	6	0.000480048004800615	1.5656	PKCd_6	7161.4680493	14467.381275239
756	PKCd	1030	6	0.000480048004800615	-0.93074	PKCd_6	4914.67762606	14467.381275239
757	PKCd	1030	6	0.000480048004800615	-0.40187	PKCd_6	2746.53420988	14467.381275239
758	PKCd	1030	6	0.000480048004800615	-3.0627	PKCd_6	-1963.27866256	14467.381275239
759	PKCd	1030	6	0.000480048004800615	0.25767	PKCd_6	23886.5298	14467.381275239
760	PKCd	1030	6	0.000480048004800615	2.2461	PKCd_6	26264.385	14467.381275239
761	PKCd	1030	6	0.000480048004800615	1.1734	PKCd_6	7677.90434187	14467.381275239
762	PKCd	1030	6	0.000480048004800615	-0.38208	PKCd_6	3715.7329787	14467.381275239
763	PKCd	1030	6	0.000480048004800615	2.9102	PKCd_6	-3636.2228873845	14467.381275239
764	PKCd	1030	6	0.000480048004800615	-7.7976	PKCd_6	35495.430805	14467.381275239
765	PKCd	1030	6	0.000480048004800615	-0.46291	PKCd_6	-9763.22801	14467.381275239
766	PKCd	1030	6	0.000480048004800615	-0.79966	PKCd_6	-10686.41491	14467.381275239
767	PKCd	1030	6	0.000480048004800615	0.49747	PKCd_6	-5497.39400535	14467.381275239
768	PKCd	1030	6	0.000480048004800615	2.6446	PKCd_6	-36070.3817197	14467.381275239
769	PKCd	1030	6	0.000480048004800615	-0.98858	PKCd_6	-2050.4699439	14467.381275239
770	PKCd	1030	6	0.000480048004800615	3.0447	PKCd_6	-35458.8499072	14467.381275239
771	PKCd	1030	6	0.000480048004800615	-1.1816	PKCd_6	-5684.31772583	14467.381275239
772	PKCd	1030	6	0.000480048004800615	-0.84062	PKCd_6	803.67322912	14467.381275239
773	PKCd	1030	6	0.000480048004800615	-0.56313	PKCd_6	-17649.00041	14467.381275239
774	PKCd	1030	6	0.000480048004800615	-4.7939	PKCd_6	31569.5096455	14467.381275239
775	PKCd	1030	6	0.000480048004800615	17.993	PKCd_6	64264.2166	14467.381275239
776	PKCd	1030	6	0.000480048004800615	-0.43695	PKCd_6	-2628.49158996	14467.381275239
777	PKCd	1030	6	0.000480048004800615	-2.5178	PKCd_6	-3929.56559513	14467.381275239
778	PKCd	1030	6	0.000480048004800615	3.957	PKCd_6	40091.77	14467.381275239
779	PKCd	1030	6	0.000480048004800615	-0.48165	PKCd_6	5888.8682211	14467.381275239
780	PKCd	1030	6	0.000480048004800615	2.5934	PKCd_6	35363.0318	14467.381275239
781	PKCd	1030	6	0.000480048004800615	-1.7863	PKCd_6	9877.2633449	14467.381275239
782	PKCd	1030	6	0.000480048004800615	5.351	PKCd_6	28608.177	14467.381275239
783	PKCd	1030	6	0.000480048004800615	-2.2345	PKCd_6	-5219.62370475	14467.381275239
784	PKCd	1030	6	0.000480048004800615	-1.7697	PKCd_6	-2729.15647429	14467.381275239
785	PKCd	1030	6	0.000480048004800615	2.3438	PKCd_6	344.778359539	14467.381275239
786	PKCd	1030	6	0.000480048004800615	9.0509	PKCd_6	4887.86555619	14467.381275239
787	PKCd	1030	6	0.000480048004800615	0.31973	PKCd_6	-8785.1513457	14467.381275239
788	PKCd	1030	6	0.000480048004800615	1.975	PKCd_6	4398.03264831	14467.381275239
789	PKCd	1030	6	0.000480048004800615	11.099	PKCd_6	11156.52260494	14467.381275239
790	PKCd	1030	6	0.000480048004800615	1.8259	PKCd_6	3083.51134344	14467.381275239
791	PKCd	1030	6	0.000480048004800615	-0.93122	PKCd_6	-2983.394477779	14467.381275239
792	PKCd	1030	6	0.000480048004800615	-1.1728	PKCd_6	6824.79056858	14467.381275239
793	PKCd	1030	6	0.000480048004800615	-2.5176	PKCd_6	-6978.86914	14467.381275239
794	PKCd	1030	6	0.000480048004800615	-0.94245	PKCd_6	8848.08953121	14467.381275239
795	PKCd	1030	6	0.000480048004800615	1.144	PKCd_6	-4446.60596116	14467.381275239
796	PKCd	1030	6	0.000480048004800615	1.4646	PKCd_6	1817.00002089	14467.381275239
797	PKCd	1030	6	0.000480048004800615	-0.41595	PKCd_6	3874.01215708	14467.381275239
798	PKCd	1030	6	0.000480048004800615	-1.8205	PKCd_6	6078.27234783	14467.381275239
799	PKCd	1030	6	0.000480048004800615	-1.9803	PKCd_6	-7010.24067462	14467.381275239
800	PKCd	1030	7	0.000480048004800615	10.893	PKCd_7	35743.6553178	14467.381275239
801	PKCd	1030	7	0.000480048004800615	1.1912	PKCd_7	4096.17605142	14467.381275239
802	PKCd	1030	7	0.000480048004800615	-0.17231	PKCd_7	-13183.09502347	14467.381275239
803	PKCd	1030	7	0.000480048004800615	-2.8328	PKCd_7	-5462.0230613	14467.381275239
804	PKCd	1030	7	0.000480048004800615	11.027	PKCd_7	20811.87089575	14467.381275239
805	PKCd	1030	7	0.000480048004800615	0.14405	PKCd_7	28845.40684	14467.381275239
806	PKCd	1030	7	0.000480048004800615	-1.7756	PKCd_7	-6757.000276787	14467.381275239
807	PKCd	1030	7	0.000480048004800615	0.23172	PKCd_7	20658.55563462	14467.381275239
808	PKCd	1030	7	0.000480048004800615	1.947	PKCd_7	13001.09846	14467.381275239
809	PKCd	1030	7	0.000480048004800615	3.7078	PKCd_7	-13572.3465023	14467.381275239
810	PKCd	1030	7	0.000480048004800615	-0.78916	PKCd_7	-3976.8061582	14467.381275239
811	PKCd	1030	7	0.000480048004800615	6.7634	PKCd_7	13396.8266361	14467.381275239
812	PKCd	1030	7	0.000480048004800615	-0.91032	PKCd_7	1190.91976737	14467.381275239
813	PKCd	1030	7	0.000480048004800615	0.77877	PKCd_7	312.12144658	14467.381275239
814	PKCd	1030	7	0.000480048004800615	-0.43334	PKCd_7	3556.54267907	14467.381275239
815	PKCd	1030	7	0.000480048004800615	22.605	PKCd_7	206733.936	14467.381275239
816	PKCd	1030	7	0.000480048004800615	2.158	PKCd_7	11188.1877307	14467.381275239
817	PKCd	1030	7	0.000480048004800615	2.9718	PKCd_7	17809.1323	14467.381275239
818	PKCd	1030	7	0.000480048004800615	6.4871	PKCd_7	44867.55059	14467.381275239
819	PKCd	1030	7	0.000480048004800615	2.1789	PKCd_7	21346.7147	14467.381275239
820	PKCd	1030	7	0.000480048004800615	-0.15961	PKCd_7	2851.71798969	14467.381275239
821	PKCd	1030	7	0.000480048004800615	-0.99012	PKCd_7	4707.46764936	14467.381275239
822	PKCd	1030	7	0.000480048004800615	2.1899	PKCd_7	10619.72237264	14467.381275239
823	PKCd	1030	7	0.000480048004800615	2.8225	PKCd_7	13307.947092728	14467.381275239
824	PKCd	1030	7	0.000480048004800615	0.22565	PKCd_7	24581.98152	14467.381275239
825	PKCd	1030	7	0.000480048004800615	-0.71906	PKCd_7	9772.464939661	14467.381275239
826	PKCd	1030	7	0.000480048004800615	0.28086	PKCd_7	26687.95519	14467.381275239
827	PKCd	1030	7	0.000480048004800615	-0.75671	PKCd_7	-11088.27277	14467.381275239
828	PKCd	1030	7	0.000480048004800615	-0.16661	PKCd_7	-4117.44781437	14467.381275239
829	PKCd	1030	7	0.000480048004800615	-2.9424	PKCd_7	-612.52934647	14467.381275239
830	PKCd	1030	7	0.000480048004800615	5.9021	PKCd_7	81922.7532	14467.381275239
831	PKCd	1030	7	0.000480048004800615	2.1319	PKCd_7	5358.05194829	14467.381275239
832	PKCd	1030	7	0.000480048004800615	0.029322	PKCd_7	10842.88681203	14467.381275239
833	PKCd	1030	7	0.000480048004800615	3.9306	PKCd_7	38525.3603	14467.381275239
834	PKCd	1030	7	0.000480048004800615	-0.94866	PKCd_7	-5216.87821359	14467.381275239
835	PKCd	1030	7	0.000480048004800615	26.135	PKCd_7	108761.429	14467.381275239
836	PKCd	1030	7	0.000480048004800615	-0.13375	PKCd_7	50364.679853939	14467.381275239
837	PKCd	1030	7	0.000480048004800615	4.5525	PKCd_7	42526.975	14467.381275239
838	PKCd	1030	7	0.000480048004800615	14.564	PKCd_7	97747.83	14467.381275239
839	PKCd	1030	7	0.000480048004800615	-0.26734	PKCd_7	-159.43003585	14467.381275239
840	PKCd	1030	7	0.000480048004800615	-1.0432	PKCd_7	-2370.95257145	14467.381275239
841	PKCd	1030	7	0.000480048004800615	-7.5335	PKCd_7	135799.4910123	14467.381275239
842	PKCd	1030	7	0.000480048004800615	-1.0335	PKCd_7	-4275.4931241	14467.381275239
843	PKCd	1030	7	0.000480048004800615	1.1407	PKCd_7	12397.6664937	14467.381275239
844	PKCd	1030	7	0.000480048004800615	0.34342	PKCd_7	10099.98935	14467.381275239
845	PKCd	1030	7	0.000480048004800615	-4.7691	PKCd_7	-27102.1047	14467.381275239
846	PKCd	1030	7	0.000480048004800615	11.105	PKCd_7	80294.076	14467.381275239
847	PKCd	1030	7	0.000480048004800615	-2.0919	PKCd_7	-5676.25348	14467.381275239
848	PKCd	1030	7	0.000480048004800615	1.1874	PKCd_7	-273.76610211	14467.381275239
849	PKCd	1030	7	0.000480048004800615	-1.1646	PKCd_7	5393.9653852	14467.381275239
850	PKCd	1030	7	0.000480048004800615	-1.1609	PKCd_7	14019.11216529	14467.381275239
851	PKCd	1030	7	0.000480048004800615	0.054573	PKCd_7	9691.69773709	14467.381275239
852	PKCd	1030	7	0.000480048004800615	-3.3319	PKCd_7	68138.00365942	14467.381275239
853	PKCd	1030	7	0.000480048004800615	-2.9686	PKCd_7	-2391.507904605	14467.381275239
854	PKCd	1030	7	0.000480048004800615	15.444	PKCd_7	283520.753	14467.381275239
855	PKCd	1030	7	0.000480048004800615	2.109	PKCd_7	5477.933248	14467.381275239
856	PKCd	1030	7	0.000480048004800615	11.794	PKCd_7	73678.942	14467.381275239
857	PKCd	1030	7	0.000480048004800615	5.2711	PKCd_7	12505.95954	14467.381275239
858	PKCd	1030	7	0.000480048004800615	-3.1457	PKCd_7	-19850.0015	14467.381275239
859	PKCd	1030	7	0.000480048004800615	-0.62578	PKCd_7	-7148.51143931	14467.381275239
860	PKCd	1030	7	0.000480048004800615	22.844	PKCd_7	113082.1809	14467.381275239
861	PKCd	1030	7	0.000480048004800615	-0.1655	PKCd_7	8297.14184228	14467.381275239
862	PKCd	1030	8	0.000480048004800615	0.80744	PKCd_8	4353.051912152	14467.381275239
863	PKCd	1030	8	0.000480048004800615	2.3914	PKCd_8	40519.187	14467.381275239
864	PKCd	1030	8	0.000480048004800615	-8.7976	PKCd_8	-65583.6069	14467.381275239
865	PKCd	1030	8	0.000480048004800615	4.7873	PKCd_8	14711.7505016	14467.381275239
866	PKCd	1030	8	0.000480048004800615	0.71864	PKCd_8	17446.54755	14467.381275239
867	PKCd	1030	8	0.000480048004800615	14.671	PKCd_8	250246.036	14467.381275239
868	PKCd	1030	8	0.000480048004800615	5.3743	PKCd_8	21262.7911	14467.381275239
869	PKCd	1030	8	0.000480048004800615	1.7644	PKCd_8	21110.42939	14467.381275239
870	PKCd	1030	8	0.000480048004800615	0.022404	PKCd_8	-8343.80726689767	14467.381275239
871	PKCd	1030	8	0.000480048004800615	-3.2167	PKCd_8	-10636.0384	14467.381275239
872	PKCd	1030	8	0.000480048004800615	9.1103	PKCd_8	88267.2845	14467.381275239
873	PKCd	1030	8	0.000480048004800615	2.3293	PKCd_8	40958.4991	14467.381275239
874	PKCd	1030	8	0.000480048004800615	-1.4915	PKCd_8	-882.112090155	14467.381275239
875	PKCd	1030	8	0.000480048004800615	3.3972	PKCd_8	50703.5956	14467.381275239
876	PKCd	1030	8	0.000480048004800615	8.3093	PKCd_8	93728.9478	14467.381275239
877	PKCd	1030	8	0.000480048004800615	1.744	PKCd_8	11765.3930544	14467.381275239
878	PKCd	1030	8	0.000480048004800615	0.37469	PKCd_8	-8403.74965586	14467.381275239
879	PKCd	1030	8	0.000480048004800615	2.0755	PKCd_8	75919.187	14467.381275239
880	PKCd	1030	8	0.000480048004800615	3.1061	PKCd_8	12762.27394131	14467.381275239
881	PKCd	1030	8	0.000480048004800615	1.4111	PKCd_8	30249.5405901	14467.381275239
882	PKCd	1030	8	0.000480048004800615	7.1695	PKCd_8	64806.667	14467.381275239
883	PKCd	1030	8	0.000480048004800615	2.3243	PKCd_8	33935.5027	14467.381275239
884	PKCd	1030	8	0.000480048004800615	0.5326	PKCd_8	-14987.6888578	14467.381275239
885	PKCd	1030	8	0.000480048004800615	-7.0543	PKCd_8	-42855.3309	14467.381275239
886	PKCd	1030	8	0.000480048004800615	4.854	PKCd_8	52689.7122	14467.381275239
887	PKCd	1030	8	0.000480048004800615	-0.76858	PKCd_8	7921.2600095	14467.381275239
888	PKCd	1030	8	0.000480048004800615	2.2511	PKCd_8	52642.8858	14467.381275239
889	PKCd	1030	8	0.000480048004800615	1.5587	PKCd_8	38087.777	14467.381275239
890	PKCd	1030	8	0.000480048004800615	-0.53187	PKCd_8	35996.29335214	14467.381275239
891	PKCd	1030	8	0.000480048004800615	0.07564	PKCd_8	47126.317827	14467.381275239
892	PKCd	1030	8	0.000480048004800615	-7.6047	PKCd_8	-9084.7908871	14467.381275239
893	PKCd	1030	8	0.000480048004800615	2.3315	PKCd_8	59747.0731	14467.381275239
894	PKCd	1030	8	0.000480048004800615	1.6272	PKCd_8	11749.2486	14467.381275239
895	PKCd	1030	8	0.000480048004800615	-0.94816	PKCd_8	48194.156072	14467.381275239
896	PKCd	1030	8	0.000480048004800615	-12.971	PKCd_8	-77573.067	14467.381275239
897	PKCd	1030	8	0.000480048004800615	-4.5681	PKCd_8	-18668.2137	14467.381275239
898	PKCd	1030	8	0.000480048004800615	-0.9665	PKCd_8	-5388.64018274	14467.381275239
899	PKCd	1030	8	0.000480048004800615	11.253	PKCd_8	43781.2259	14467.381275239
900	PKCd	1030	8	0.000480048004800615	18.118	PKCd_8	111548.1677	14467.381275239
901	PKCd	1030	8	0.000480048004800615	-0.79223	PKCd_8	9586.5202806	14467.381275239
902	PKCd	1030	8	0.000480048004800615	-1.855	PKCd_8	19038.95158016	14467.381275239
903	PKCd	1030	8	0.000480048004800615	1.8118	PKCd_8	62854.8317	14467.381275239
904	PKCd	1030	8	0.000480048004800615	5.0718	PKCd_8	29295.7639	14467.381275239
905	PKCd	1030	8	0.000480048004800615	2.0916	PKCd_8	23863.5926795	14467.381275239
906	PKCd	1030	8	0.000480048004800615	0.84181	PKCd_8	6479.471816	14467.381275239
907	PKCd	1030	8	0.000480048004800615	1.1184	PKCd_8	40204.6267	14467.381275239
908	PKCd	1030	8	0.000480048004800615	-6.4086	PKCd_8	-4758.56776437	14467.381275239
909	PKCd	1030	8	0.000480048004800615	10.401	PKCd_8	44141.2619788	14467.381275239
910	PKCd	1030	8	0.000480048004800615	-12.456	PKCd_8	-71630.546	14467.381275239
911	PKCd	1030	8	0.000480048004800615	7.3083	PKCd_8	40039.7948	14467.381275239
912	PKCd	1030	8	0.000480048004800615	2.1366	PKCd_8	23248.52088888	14467.381275239
913	PKCd	1030	8	0.000480048004800615	-0.063953	PKCd_8	-5036.151435795	14467.381275239
914	PKCd	1030	8	0.000480048004800615	2.5425	PKCd_8	28455.0943	14467.381275239
915	PKCd	1030	8	0.000480048004800615	-3.0574	PKCd_8	-20163.3343	14467.381275239
916	PKCd	1030	8	0.000480048004800615	-1.906	PKCd_8	-8809.54840037	14467.381275239
917	PKCd	1030	8	0.000480048004800615	2.0158	PKCd_8	5337.40892051	14467.381275239
918	PKCd	1030	8	0.000480048004800615	2.6732	PKCd_8	25976.0785	14467.381275239
919	PKCd	1030	8	0.000480048004800615	1.9881	PKCd_8	44904.7998	14467.381275239
920	PKCd	1030	8	0.000480048004800615	-3.537	PKCd_8	-5815.334233157	14467.381275239
921	PKCd	1030	8	0.000480048004800615	-0.67731	PKCd_8	21745.4270867	14467.381275239
922	PKCd	1030	8	0.000480048004800615	0.8263	PKCd_8	40739.36802	14467.381275239
923	PKCd	1030	8	0.000480048004800615	2.492	PKCd_8	40637.4112	14467.381275239
924	PKCd	1030	8	0.000480048004800615	-0.97525	PKCd_8	17860.3315094	14467.381275239
925	PKCd	1030	8	0.000480048004800615	3.6171	PKCd_8	41255.5149	14467.381275239
926	PKCd	1030	8	0.000480048004800615	1.5181	PKCd_8	49221.1891	14467.381275239
927	PKCd	1030	8	0.000480048004800615	5.0068	PKCd_8	9040.48705796	14467.381275239
928	PKCd	1030	8	0.000480048004800615	-2.8028	PKCd_8	-20190.9868453	14467.381275239
929	PKCd	1030	8	0.000480048004800615	-0.52544	PKCd_8	-21850.28749	14467.381275239
930	PKCd	1030	8	0.000480048004800615	6.8293	PKCd_8	47283.6903	14467.381275239
931	PKCd	1030	8	0.000480048004800615	-0.53002	PKCd_8	25241.5128942	14467.381275239
932	PKCd	1030	8	0.000480048004800615	-1.9637	PKCd_8	-15186.6751	14467.381275239
933	PKCd	1030	8	0.000480048004800615	4.4645	PKCd_8	12215.50205518	14467.381275239
934	PKCd	1030	8	0.000480048004800615	-0.94129	PKCd_8	-1974.412301362	14467.381275239
935	PKCd	1030	8	0.000480048004800615	-0.92019	PKCd_8	-1646.53704434	14467.381275239
936	PKCd	1030	8	0.000480048004800615	-2.0655	PKCd_8	-4738.61035195	14467.381275239
937	PKCd	1030	8	0.000480048004800615	0.8183	PKCd_8	-2409.97133801	14467.381275239
938	PKCd	1030	8	0.000480048004800615	4.0301	PKCd_8	39462.3703	14467.381275239
939	PKCd	1030	8	0.000480048004800615	-2.3569	PKCd_8	-9839.55588	14467.381275239
940	PKCd	1030	8	0.000480048004800615	6.5246	PKCd_8	30434.7841	14467.381275239
941	PKCd	1030	8	0.000480048004800615	0.45419	PKCd_8	-1190.01925472	14467.381275239
942	PKCd	1030	8	0.000480048004800615	1.3942	PKCd_8	7682.98057	14467.381275239
943	PKCd	1030	8	0.000480048004800615	0.57963	PKCd_8	40749.40415	14467.381275239
944	PKCd	1030	8	0.000480048004800615	-4.6815	PKCd_8	-8802.981921575	14467.381275239
945	PKCd	1030	8	0.000480048004800615	-2.8471	PKCd_8	-18390.19826	14467.381275239
946	PKCd	1030	8	0.000480048004800615	-0.9596	PKCd_8	9750.52232823	14467.381275239
947	PKCd	1030	8	0.000480048004800615	-7.4023	PKCd_8	-41773.5232	14467.381275239
948	PKCd	1030	8	0.000480048004800615	-0.5016	PKCd_8	-6198.95288	14467.381275239
949	PKCd	1030	8	0.000480048004800615	2.2617	PKCd_8	6715.71120311	14467.381275239
950	PKCd	1030	8	0.000480048004800615	0.81825	PKCd_8	22487.37011	14467.381275239
951	PKCd	1030	8	0.000480048004800615	1.5778	PKCd_8	3336.636983783	14467.381275239
952	PKCd	1030	8	0.000480048004800615	-2.6575	PKCd_8	-9925.61748	14467.381275239
953	PKCd	1030	8	0.000480048004800615	-0.88166	PKCd_8	-24847.61035	14467.381275239
954	PKCd	1030	8	0.000480048004800615	0.21356	PKCd_8	26522.190484	14467.381275239
955	PKCd	1030	9	0.000480048004800615	4.263	PKCd_9	7186.958194091	14467.381275239
956	PKCd	1030	9	0.000480048004800615	-1.4329	PKCd_9	-4622.10083	14467.381275239
957	PKCd	1030	9	0.000480048004800615	-1.8125	PKCd_9	-2052.3837364	14467.381275239
958	PKCd	1030	9	0.000480048004800615	5.722	PKCd_9	41557.8526	14467.381275239
959	PKCd	1030	9	0.000480048004800615	-2.8305	PKCd_9	-11370.35418	14467.381275239
960	PKCd	1030	9	0.000480048004800615	-2.875	PKCd_9	5365.2540653	14467.381275239
961	PKCd	1030	9	0.000480048004800615	0.97224	PKCd_9	4843.226671	14467.381275239
962	PKCd	1030	9	0.000480048004800615	4.1273	PKCd_9	31433.6086	14467.381275239
963	PKCd	1030	9	0.000480048004800615	1.8707	PKCd_9	27545.72847487	14467.381275239
964	PKCd	1030	9	0.000480048004800615	1.1582	PKCd_9	24007.9905098	14467.381275239
965	PKCd	1030	9	0.000480048004800615	9.8259	PKCd_9	52220.4695	14467.381275239
966	PKCd	1030	9	0.000480048004800615	-3.4824	PKCd_9	17242.92879847	14467.381275239
967	PKCd	1030	9	0.000480048004800615	10.106	PKCd_9	81596.7301	14467.381275239
968	PKCd	1030	9	0.000480048004800615	4.8564	PKCd_9	28949.429	14467.381275239
969	PKCd	1030	9	0.000480048004800615	5.2806	PKCd_9	121934.9802	14467.381275239
970	PKCd	1030	9	0.000480048004800615	21.669	PKCd_9	73105.5146	14467.381275239
971	PKCd	1030	9	0.000480048004800615	6.9651	PKCd_9	72421.6753	14467.381275239
972	PKCd	1030	9	0.000480048004800615	4.7502	PKCd_9	55541.6927	14467.381275239
973	PKCd	1030	9	0.000480048004800615	7.5035	PKCd_9	77560.0192	14467.381275239
974	PKCd	1030	9	0.000480048004800615	3.4649	PKCd_9	17916.4382806	14467.381275239
975	PKCd	1030	9	0.000480048004800615	5.5628	PKCd_9	40116.0642	14467.381275239
976	PKCd	1030	9	0.000480048004800615	-3.2597	PKCd_9	51596.502167	14467.381275239
977	PKCd	1030	9	0.000480048004800615	-1.4986	PKCd_9	-9936.772	14467.381275239
978	PKCd	1030	9	0.000480048004800615	2.2071	PKCd_9	16441.93267	14467.381275239
979	PKCd	1030	9	0.000480048004800615	0.82169	PKCd_9	20109.71995	14467.381275239
980	PKCd	1030	9	0.000480048004800615	-10.02	PKCd_9	103422.35950233	14467.381275239
981	PKCd	1030	9	0.000480048004800615	1.8205	PKCd_9	8388.57014028	14467.381275239
982	PKCd	1030	9	0.000480048004800615	3.0182	PKCd_9	26610.2849	14467.381275239
983	PKCd	1030	9	0.000480048004800615	-0.60763	PKCd_9	2172.25720231	14467.381275239
984	PKCd	1030	9	0.000480048004800615	1.9039	PKCd_9	8315.85826018	14467.381275239
985	PKCd	1030	9	0.000480048004800615	0.12276	PKCd_9	8395.71896369	14467.381275239
986	PKCd	1030	9	0.000480048004800615	-3.1453	PKCd_9	-18230.2953	14467.381275239
987	PKCd	1030	9	0.000480048004800615	1.2954	PKCd_9	10000.5168288	14467.381275239
988	PKCd	1030	9	0.000480048004800615	-0.47458	PKCd_9	4676.58003898	14467.381275239
989	PKCd	1030	9	0.000480048004800615	-2.0752	PKCd_9	5792.29003116	14467.381275239
990	PKCd	1030	9	0.000480048004800615	-1.1623	PKCd_9	28491.5836369	14467.381275239
991	PKCd	1030	9	0.000480048004800615	3.1538	PKCd_9	60343.6274	14467.381275239
992	PKCd	1030	9	0.000480048004800615	5.7768	PKCd_9	22619.303565	14467.381275239
993	PKCd	1030	9	0.000480048004800615	1.7634	PKCd_9	89988.2177	14467.381275239
994	PKCd	1030	9	0.000480048004800615	-3.2217	PKCd_9	-29393.368222	14467.381275239
995	PKCd	1030	9	0.000480048004800615	-1.615	PKCd_9	-7393.61513	14467.381275239
996	PKCd	1030	9	0.000480048004800615	1.024	PKCd_9	25.29438742	14467.381275239
997	PKCd	1030	9	0.000480048004800615	-3.113	PKCd_9	13884.3815851	14467.381275239
998	PKCd	1030	9	0.000480048004800615	1.2658	PKCd_9	35344.9969	14467.381275239
999	PKCd	1030	9	0.000480048004800615	-3.9276	PKCd_9	7461.16865219	14467.381275239
1000	PKCd	1030	9	0.000480048004800615	0.80585	PKCd_9	30965.08671	14467.381275239
1001	PKCd	1030	9	0.000480048004800615	-1.2008	PKCd_9	22035.98693111	14467.381275239
1002	PKCd	1030	9	0.000480048004800615	-1.1577	PKCd_9	-5345.02831	14467.381275239
1003	PKCd	1030	9	0.000480048004800615	0.42379	PKCd_9	8272.1090206	14467.381275239
1004	PKCd	1030	9	0.000480048004800615	-0.84637	PKCd_9	91131.9816952	14467.381275239
1005	PKCd	1030	9	0.000480048004800615	5.4483	PKCd_9	41759.9405	14467.381275239
1006	PKCd	1030	9	0.000480048004800615	-1.199	PKCd_9	582.02810292	14467.381275239
1007	PKCd	1030	9	0.000480048004800615	-0.43246	PKCd_9	10789.8166956	14467.381275239
1008	PKCd	1030	9	0.000480048004800615	4.6772	PKCd_9	74758.1872	14467.381275239
1009	PKCd	1030	9	0.000480048004800615	-0.35881	PKCd_9	10936.3938805	14467.381275239
1010	PKCd	1030	9	0.000480048004800615	5.1811	PKCd_9	37352.2965	14467.381275239
1011	PKCd	1030	9	0.000480048004800615	5.2655	PKCd_9	34683.8322768	14467.381275239
1012	PKCd	1030	9	0.000480048004800615	3.9635	PKCd_9	51867.4847	14467.381275239
1013	PKCd	1030	9	0.000480048004800615	4.6076	PKCd_9	-4509.2292816	14467.381275239
1014	PKCd	1030	9	0.000480048004800615	13.115	PKCd_9	79050.6979	14467.381275239
1015	PKCd	1030	9	0.000480048004800615	-0.22883	PKCd_9	494.656395263	14467.381275239
1016	PKCd	1030	9	0.000480048004800615	-0.53577	PKCd_9	5480.01877891	14467.381275239
1017	PKCd	1030	9	0.000480048004800615	-1.8879	PKCd_9	-2218.6334986	14467.381275239
1018	PKCd	1030	9	0.000480048004800615	-1.1093	PKCd_9	-5691.7567744	14467.381275239
1019	PKCd	1030	9	0.000480048004800615	-0.9937	PKCd_9	-2424.8420612	14467.381275239
1020	PKCd	1030	9	0.000480048004800615	-1.8581	PKCd_9	47511.7592105	14467.381275239
1021	PKCd	1030	9	0.000480048004800615	11.379	PKCd_9	60474.517129	14467.381275239
1022	CRF	Cre_GluN2DKO/Timelocked_wholebody_smoothed/Subject1-190923-113755	1	0.000480048004800615	-0.86088	CRF_1	14228.67165777	34042.7078786374
1023	CRF	Cre_GluN2DKO/Timelocked_wholebody_smoothed/Subject1-190923-113755	1	0.000480048004800615	-4.9025	CRF_1	-23650.8086	34042.7078786374
1024	CRF	Cre_GluN2DKO/Timelocked_wholebody_smoothed/Subject1-190923-113755	1	0.000480048004800615	-3.3471	CRF_1	22874.5022659	34042.7078786374
1025	CRF	Cre_GluN2DKO/Timelocked_wholebody_smoothed/Subject1-190923-113755	1	0.000480048004800615	-1.4122	CRF_1	8455.87900722	34042.7078786374
1026	CRF	Cre_GluN2DKO/Timelocked_wholebody_smoothed/Subject1-190923-113755	1	0.000480048004800615	-4.9315	CRF_1	-11025.73090803	34042.7078786374
1027	CRF	Cre_GluN2DKO/Timelocked_wholebody_smoothed/Subject1-190923-113755	1	0.000480048004800615	-1.3708	CRF_1	8807.89929147	34042.7078786374
1028	CRF	Cre_GluN2DKO/Timelocked_wholebody_smoothed/Subject1-190923-113755	1	0.000480048004800615	-11.849	CRF_1	15267.08446669	34042.7078786374
1029	CRF	Cre_GluN2DKO/Timelocked_wholebody_smoothed/Subject1-190923-113755	1	0.000480048004800615	5.0741	CRF_1	18868.6317	34042.7078786374
1030	CRF	Cre_GluN2DKO/Timelocked_wholebody_smoothed/Subject1-190923-113755	1	0.000480048004800615	0.36162	CRF_1	650.84472844	34042.7078786374
1031	CRF	Cre_GluN2DKO/Timelocked_wholebody_smoothed/Subject1-190923-113755	1	0.000480048004800615	-3.7072	CRF_1	-9918.07615223	34042.7078786374
1032	CRF	Cre_GluN2DKO/Timelocked_wholebody_smoothed/Subject1-190923-113755	1	0.000480048004800615	-3.1577	CRF_1	31378.98240902	34042.7078786374
1033	CRF	Cre_GluN2DKO/Timelocked_wholebody_smoothed/Subject1-190923-113755	1	0.000480048004800615	6.2613	CRF_1	44405.4703	34042.7078786374
1034	CRF	Cre_GluN2DKO/Timelocked_wholebody_smoothed/Subject1-190923-113755	1	0.000480048004800615	1.6677	CRF_1	30335.6148	34042.7078786374
1035	CRF	Cre_GluN2DKO/Timelocked_wholebody_smoothed/Subject1-190923-113755	1	0.000480048004800615	0.11554	CRF_1	5376.77929628	34042.7078786374
1036	CRF	Cre_GluN2DKO/Timelocked_wholebody_smoothed/Subject1-190923-113755	1	0.000480048004800615	13.289	CRF_1	148658.025	34042.7078786374
1037	CRF	Cre_GluN2DKO/Timelocked_wholebody_smoothed/Subject1-190923-113755	1	0.000480048004800615	-4.7844	CRF_1	-22997.2309	34042.7078786374
1038	CRF	Cre_GluN2DKO/Timelocked_wholebody_smoothed/Subject1-190923-113755	1	0.000480048004800615	-2.3613	CRF_1	7965.5413073	34042.7078786374
1039	CRF	Cre_GluN2DKO/Timelocked_wholebody_smoothed/Subject1-190923-113755	1	0.000480048004800615	-2.3587	CRF_1	-17479.4886	34042.7078786374
1040	CRF	Cre_GluN2DKO/Timelocked_wholebody_smoothed/Subject1-190923-113755	1	0.000480048004800615	1.2373	CRF_1	18600.1303	34042.7078786374
1041	CRF	Cre_GluN2DKO/Timelocked_wholebody_smoothed/Subject1-190923-113755	1	0.000480048004800615	-2.6696	CRF_1	7503.0555597	34042.7078786374
1042	CRF	Cre_GluN2DKO/Timelocked_wholebody_smoothed/Subject1-190923-113755	1	0.000480048004800615	0.69574	CRF_1	22379.57426	34042.7078786374
1043	CRF	Cre_GluN2DKO/Timelocked_wholebody_smoothed/Subject1-190923-113755	1	0.000480048004800615	-2.5116	CRF_1	-8040.71107	34042.7078786374
1044	CRF	Cre_GluN2DKO/Timelocked_wholebody_smoothed/Subject1-190923-113755	1	0.000480048004800615	-1.3014	CRF_1	33724.6189066	34042.7078786374
1045	CRF	Cre_GluN2DKO/Timelocked_wholebody_smoothed/Subject1-190923-113755	1	0.000480048004800615	-1.522	CRF_1	-4479.863887172	34042.7078786374
1046	CRF	Cre_GluN2DKO/Timelocked_wholebody_smoothed/Subject1-190923-113755	1	0.000480048004800615	-1.4936	CRF_1	3833.18736158	34042.7078786374
1047	CRF	Cre_GluN2DKO/Timelocked_wholebody_smoothed/Subject1-190923-113755	1	0.000480048004800615	4.9325	CRF_1	15297.314083681	34042.7078786374
1048	CRF	Cre_GluN2DKO/Timelocked_wholebody_smoothed/Subject1-190923-113755	1	0.000480048004800615	-1.7711	CRF_1	109817.38574945	34042.7078786374
1049	CRF	Cre_GluN2DKO/Timelocked_wholebody_smoothed/Subject1-190923-113755	1	0.000480048004800615	-1.7199	CRF_1	-1961.032324051	34042.7078786374
1050	CRF	Cre_GluN2DKO/Timelocked_wholebody_smoothed/Subject1-190923-113755	1	0.000480048004800615	-7.8683	CRF_1	-51464.9385	34042.7078786374
1051	CRF	Cre_GluN2DKO/Timelocked_wholebody_smoothed/Subject1-190923-113755	1	0.000480048004800615	-3.2697	CRF_1	47057.71661927	34042.7078786374
1052	CRF	Cre_GluN2DKO/Timelocked_wholebody_smoothed/Subject1-190923-113755	1	0.000480048004800615	-8.7822	CRF_1	-48356.9472	34042.7078786374
1053	CRF	Cre_GluN2DKO/Timelocked_wholebody_smoothed/Subject1-190923-113755	1	0.000480048004800615	-4.2911	CRF_1	30217.1820007	34042.7078786374
1054	CRF	Cre_GluN2DKO/Timelocked_wholebody_smoothed/Subject1-190923-113755	1	0.000480048004800615	-0.16081	CRF_1	16916.482537	34042.7078786374
1055	CRF	Cre_GluN2DKO/Timelocked_wholebody_smoothed/Subject1-190923-113755	1	0.000480048004800615	2.8502	CRF_1	52525.1729	34042.7078786374
1056	CRF	Cre_GluN2DKO/Timelocked_wholebody_smoothed/Subject1-190923-113755	1	0.000480048004800615	0.503	CRF_1	22467.35248	34042.7078786374
1057	CRF	Cre_GluN2DKO/Timelocked_wholebody_smoothed/Subject1-190923-113755	1	0.000480048004800615	1.0515	CRF_1	18267.54344	34042.7078786374
1058	CRF	Cre_GluN2DKO/Timelocked_wholebody_smoothed/Subject1-190923-113755	1	0.000480048004800615	0.045981	CRF_1	146793.34670294	34042.7078786374
1059	CRF	Cre_GluN2DKO/Timelocked_wholebody_smoothed/Subject1-190923-113755	1	0.000480048004800615	-2.1009	CRF_1	-12222.3644	34042.7078786374
1060	CRF	Cre_GluN2DKO/Timelocked_wholebody_smoothed/Subject1-190923-113755	1	0.000480048004800615	-0.7765	CRF_1	-5530.740355781	34042.7078786374
1061	CRF	Cre_GluN2DKO/Timelocked_wholebody_smoothed/Subject1-190923-113755	1	0.000480048004800615	-3.7278	CRF_1	-2515.92667289	34042.7078786374
1062	CRF	Cre_GluN2DKO/Timelocked_wholebody_smoothed/Subject1-190923-113755	1	0.000480048004800615	1.7776	CRF_1	2485.13631806	34042.7078786374
1063	CRF	Cre_GluN2DKO/Timelocked_wholebody_smoothed/Subject1-190923-113755	1	0.000480048004800615	4.5349	CRF_1	4101.24333116	34042.7078786374
1064	CRF	Cre_GluN2DKO/Timelocked_wholebody_smoothed/Subject1-190923-113755	1	0.000480048004800615	-0.87029	CRF_1	1940.064683381	34042.7078786374
1065	CRF	Cre_GluN2DKO/Timelocked_wholebody_smoothed/Subject1-190923-113755	1	0.000480048004800615	-1.0755	CRF_1	-3879.57916362	34042.7078786374
1066	CRF	Cre_GluN2DKO/Timelocked_wholebody_smoothed/Subject1-190923-113755	1	0.000480048004800615	-4.3002	CRF_1	-22589.5428	34042.7078786374
1067	CRF	Cre_GluN2DKO/Timelocked_wholebody_smoothed/Subject1-190923-113755	1	0.000480048004800615	-4.3976	CRF_1	41991.912344	34042.7078786374
1068	CRF	Cre_GluN2DKO/Timelocked_wholebody_smoothed/Subject1-190923-113755	1	0.000480048004800615	11.647	CRF_1	27336.2774	34042.7078786374
1069	CRF	Cre_GluN2DKO/Timelocked_wholebody_smoothed/Subject1-190923-113755	1	0.000480048004800615	-3.1663	CRF_1	-2890.95243843	34042.7078786374
1070	CRF	Cre_GluN2DKO/Timelocked_wholebody_smoothed/Subject1-190923-113755	1	0.000480048004800615	6.1214	CRF_1	12746.96256409	34042.7078786374
1071	CRF	Cre_GluN2DKO/Timelocked_wholebody_smoothed/Subject1-190923-113755	1	0.000480048004800615	-1.4879	CRF_1	-24.39253208	34042.7078786374
1072	CRF	Cre_GluN2DKO/Timelocked_wholebody_smoothed/Subject1-190923-113755	1	0.000480048004800615	-4.6623	CRF_1	-35388.5456	34042.7078786374
1073	CRF	Cre_GluN2DKO/Timelocked_wholebody_smoothed/Subject1-190923-113755	1	0.000480048004800615	-3.6454	CRF_1	-9126.37501	34042.7078786374
1074	CRF	Cre_GluN2DKO/Timelocked_wholebody_smoothed/Subject1-190923-113755	1	0.000480048004800615	3.4234	CRF_1	-1632.50031312	34042.7078786374
1075	CRF	Cre_GluN2DKO/Timelocked_wholebody_smoothed/Subject1-190923-113755	1	0.000480048004800615	-1.7483	CRF_1	14805.08772139	34042.7078786374
1076	CRF	Cre_GluN2DKO/Timelocked_wholebody_smoothed/Subject1-190923-113755	1	0.000480048004800615	14.48	CRF_1	60009.0884	34042.7078786374
1077	CRF	Cre_GluN2DKO/Timelocked_wholebody_smoothed/Subject1-190923-113755	1	0.000480048004800615	-7.2874	CRF_1	33188.9784936	34042.7078786374
1078	CRF	Cre_GluN2DKO/Timelocked_wholebody_smoothed/Subject1-190923-113755	1	0.000480048004800615	-7.8366	CRF_1	-40979.7166	34042.7078786374
1079	CRF	Cre_GluN2DKO/Timelocked_wholebody_smoothed/Subject1-190923-113755	1	0.000480048004800615	-5.1326	CRF_1	-28112.8574	34042.7078786374
1080	CRF	Cre_GluN2DKO/Timelocked_wholebody_smoothed/Subject1-190923-113755	1	0.000480048004800615	0.65093	CRF_1	7446.9599248	34042.7078786374
1081	CRF	Cre_GluN2DKO/Timelocked_wholebody_smoothed/Subject1-190923-113755	1	0.000480048004800615	-8.1118	CRF_1	-19464.3370686	34042.7078786374
1082	CRF	Cre_GluN2DKO/Timelocked_wholebody_smoothed/Subject1-190923-113755	1	0.000480048004800615	1.7106	CRF_1	56046.8333	34042.7078786374
1083	CRF	Cre_GluN2DKO/Timelocked_wholebody_smoothed/Subject1-190923-113755	1	0.000480048004800615	-0.3481	CRF_1	-3146.8618751	34042.7078786374
1084	CRF	Cre_GluN2DKO/Timelocked_wholebody_smoothed/Subject1-190923-113755	1	0.000480048004800615	-7.5598	CRF_1	-29705.12	34042.7078786374
1085	CRF	Cre_GluN2DKO/Timelocked_wholebody_smoothed/Subject1-190923-113755	1	0.000480048004800615	-2.8861	CRF_1	-11850.08229	34042.7078786374
1086	CRF	Cre_GluN2DKO/Timelocked_wholebody_smoothed/Subject1-190923-113755	1	0.000480048004800615	-0.70172	CRF_1	-15094.16694019	34042.7078786374
1087	CRF	Cre_GluN2DKO/Timelocked_wholebody_smoothed/Subject1-190923-113755	1	0.000480048004800615	-2.6448	CRF_1	-14085.6403	34042.7078786374
1088	CRF	Cre_GluN2DKO/Timelocked_wholebody_smoothed/Subject1-190923-113755	1	0.000480048004800615	-1.1292	CRF_1	-5709.78590611	34042.7078786374
1089	CRF	Cre_GluN2DKO/Timelocked_wholebody_smoothed/Subject1-190923-113755	1	0.000480048004800615	-0.38751	CRF_1	-3738.7359831	34042.7078786374
1090	CRF	Cre_GluN2DKO/Timelocked_wholebody_smoothed/Subject1-190923-113755	1	0.000480048004800615	-5.3038	CRF_1	-14248.0269957	34042.7078786374
1091	CRF	Cre_GluN2DKO/Timelocked_wholebody_smoothed/Subject1-190923-113755	1	0.000480048004800615	-2.724	CRF_1	-9370.85962	34042.7078786374
1092	CRF	Cre_GluN2DKO/Timelocked_wholebody_smoothed/Subject1-190923-113755	1	0.000480048004800615	-2.458	CRF_1	-21286.846761	34042.7078786374
1093	CRF	Cre_GluN2DKO/Timelocked_wholebody_smoothed/Subject1-190923-113755	1	0.000480048004800615	-5.4557	CRF_1	-5726.326917081	34042.7078786374
1094	CRF	Cre_GluN2DKO/Timelocked_wholebody_smoothed/Subject1-190923-113755	1	0.000480048004800615	-3.4158	CRF_1	-3227.569069217	34042.7078786374
1095	CRF	Cre_GluN2DKO/Timelocked_wholebody_smoothed/Subject1-190923-113755	1	0.000480048004800615	-1.6723	CRF_1	-8291.1046925	34042.7078786374
1096	CRF	Cre_GluN2DKO/Timelocked_wholebody_smoothed/Subject1-190923-113755	1	0.000480048004800615	1.2698	CRF_1	1484.01082039	34042.7078786374
1097	CRF	Cre_GluN2DKO/Timelocked_wholebody_smoothed/Subject1-190923-113755	1	0.000480048004800615	-2.821	CRF_1	-19212.997742529	34042.7078786374
1098	CRF	Cre_GluN2DKO/Timelocked_wholebody_smoothed/Subject1-190923-113755	1	0.000480048004800615	0.49887	CRF_1	51724.32111	34042.7078786374
1099	CRF	Cre_GluN2DKO/Timelocked_wholebody_smoothed/Subject1-190923-113755	1	0.000480048004800615	-7.3625	CRF_1	-37574.8466	34042.7078786374
1100	CRF	Cre_GluN2DKO/Timelocked_wholebody_smoothed/Subject1-190923-113755	1	0.000480048004800615	-0.87848	CRF_1	-5498.07306801	34042.7078786374
1101	CRF	Cre_GluN2DKO/Timelocked_wholebody_smoothed/Subject1-190923-113755	1	0.000480048004800615	-0.84202	CRF_1	-156.57218466	34042.7078786374
1102	CRF	Cre_GluN2DKO/Timelocked_wholebody_smoothed/Subject1-190923-113755	1	0.000480048004800615	14.902	CRF_1	36582.5135	34042.7078786374
1103	CRF	Cre_GluN2DKO/Timelocked_wholebody_smoothed/Subject1-190923-113755	1	0.000480048004800615	-2.4073	CRF_1	-9615.1213	34042.7078786374
1104	CRF	Cre_GluN2DKO/Timelocked_wholebody_smoothed/Subject1-190923-113755	1	0.000480048004800615	-1.4357	CRF_1	-9999.8621574	34042.7078786374
1105	CRF	Cre_GluN2DKO/Timelocked_wholebody_smoothed/Subject1-190923-113755	1	0.000480048004800615	-2.7018	CRF_1	-1364.26889902	34042.7078786374
1106	CRF	Cre_GluN2DKO/Timelocked_wholebody_smoothed/Subject1-190923-113755	1	0.000480048004800615	-5.5195	CRF_1	-17454.05229	34042.7078786374
1107	CRF	Cre_GluN2DKO/Timelocked_wholebody_smoothed/Subject1-190923-113755	1	0.000480048004800615	0.11556	CRF_1	70215.876558	34042.7078786374
1108	CRF	Cre_GluN2DKO/Timelocked_wholebody_smoothed/Subject1-190923-113755	1	0.000480048004800615	1.7454	CRF_1	6936.8687243	34042.7078786374
1109	CRF	Cre_GluN2DKO/Timelocked_wholebody_smoothed/Subject1-190923-113755	1	0.000480048004800615	11.185	CRF_1	125705.115	34042.7078786374
1110	CRF	Cre_GluN2DKO/Timelocked_wholebody_smoothed/Subject1-190923-113755	1	0.000480048004800615	-1.0344	CRF_1	55123.7789313	34042.7078786374
1111	CRF	Cre_GluN2DKO/Timelocked_wholebody_smoothed/Subject1-190923-113755	1	0.000480048004800615	-0.33729	CRF_1	36343.7749595	34042.7078786374
1112	CRF	Cre_GluN2DKO/Timelocked_wholebody_smoothed/Subject1-190923-113755	1	0.000480048004800615	-6.6361	CRF_1	6039.337673335	34042.7078786374
1113	CRF	Cre_GluN2DKO/Timelocked_wholebody_smoothed/Subject1-190923-113755	1	0.000480048004800615	-3.4885	CRF_1	-19134.0999	34042.7078786374
1114	CRF	Cre_GluN2DKO/Timelocked_wholebody_smoothed/Subject1-190923-113755	1	0.000480048004800615	-2.6632	CRF_1	34634.2169815	34042.7078786374
1115	CRF	Cre_GluN2DKO/Timelocked_wholebody_smoothed/Subject1-190923-113755	1	0.000480048004800615	-8.1021	CRF_1	-34200.7081	34042.7078786374
1116	CRF	Cre_GluN2DKO/Timelocked_wholebody_smoothed/Subject1-190923-113755	1	0.000480048004800615	0.87178	CRF_1	104887.67415	34042.7078786374
1117	CRF	Cre_GluN2DKO/Timelocked_wholebody_smoothed/Subject1-190923-113755	1	0.000480048004800615	-0.67953	CRF_1	-6138.97869026	34042.7078786374
1118	CRF	Cre_GluN2DKO/Timelocked_wholebody_smoothed/Subject1-190923-113755	1	0.000480048004800615	-7.7728	CRF_1	-3204.44607183	34042.7078786374
1119	CRF	Cre_GluN2DKO/Timelocked_wholebody_smoothed/Subject1-190923-113755	1	0.000480048004800615	1.8054	CRF_1	79404.5496	34042.7078786374
1120	CRF	Cre_GluN2DKO/Timelocked_wholebody_smoothed/Subject1-190923-113755	1	0.000480048004800615	-3.4344	CRF_1	-13184.56222631	34042.7078786374
1121	CRF	Cre_GluN2DKO/Timelocked_wholebody_smoothed/Subject1-190923-113755	1	0.000480048004800615	-0.45875	CRF_1	-5271.859704	34042.7078786374
1122	CRF	Cre_GluN2DKO/Timelocked_wholebody_smoothed/Subject1-190923-113755	1	0.000480048004800615	-13.368	CRF_1	-59625.662	34042.7078786374
1123	CRF	Cre_GluN2DKO/Timelocked_wholebody_smoothed/Subject1-190923-113755	1	0.000480048004800615	-1.1135	CRF_1	-3298.62972093	34042.7078786374
1124	CRF	Cre_GluN2DKO/Timelocked_wholebody_smoothed/Subject1-190923-113755	1	0.000480048004800615	0.58009	CRF_1	183403.67522	34042.7078786374
1125	CRF	Cre_GluN2DKO/Timelocked_wholebody_smoothed/Subject1-190923-113755	1	0.000480048004800615	-0.78674	CRF_1	16709.209644	34042.7078786374
1126	CRF	Cre_GluN2DKO/Timelocked_wholebody_smoothed/Subject1-190923-113755	1	0.000480048004800615	-2.1917	CRF_1	-7296.85303306	34042.7078786374
1127	CRF	Cre_GluN2DKO/Timelocked_wholebody_smoothed/Subject1-190923-113755	1	0.000480048004800615	-0.0511	CRF_1	20662.9825818	34042.7078786374
1128	CRF	Cre_GluN2DKO/Timelocked_wholebody_smoothed/Subject1-190923-113755	1	0.000480048004800615	-2.4579	CRF_1	-12519.342	34042.7078786374
1129	CRF	Cre_GluN2DKO/Timelocked_wholebody_smoothed/Subject1-190923-113755	1	0.000480048004800615	-4.0894	CRF_1	-5917.34356705	34042.7078786374
1130	CRF	Cre_GluN2DKO/Timelocked_wholebody_smoothed/Subject1-190923-113755	1	0.000480048004800615	-8.4526	CRF_1	-4516.1713589	34042.7078786374
1131	CRF	Cre_GluN2DKO/Timelocked_wholebody_smoothed/Subject1-190923-113755	1	0.000480048004800615	-0.94969	CRF_1	6906.94179025	34042.7078786374
1132	CRF	Cre_GluN2DKO/Timelocked_wholebody_smoothed/Subject1-190923-113755	1	0.000480048004800615	0.80437	CRF_1	105342.54677	34042.7078786374
1133	CRF	Cre_GluN2DKO/Timelocked_wholebody_smoothed/Subject1-190923-113755	1	0.000480048004800615	5.3195	CRF_1	51409.91654	34042.7078786374
1134	CRF	Cre_GluN2DKO/Timelocked_wholebody_smoothed/Subject1-190923-113755	1	0.000480048004800615	-3.701	CRF_1	2851.09398086	34042.7078786374
1135	CRF	Cre_GluN2DKO/Timelocked_wholebody_smoothed/Subject1-190923-113755	1	0.000480048004800615	-1.2775	CRF_1	6782.34939721	34042.7078786374
1136	CRF	Cre_GluN2DKO/Timelocked_wholebody_smoothed/Subject1-190923-113755	1	0.000480048004800615	-1.1641	CRF_1	8423.2039362	34042.7078786374
1137	CRF	Cre_GluN2DKO/Timelocked_wholebody_smoothed/Subject1-190923-113755	1	0.000480048004800615	0.018687	CRF_1	46393.775589	34042.7078786374
1138	CRF	Cre_GluN2DKO/Timelocked_wholebody_smoothed/Subject1-190923-113755	1	0.000480048004800615	3.0925	CRF_1	2785.71919581	34042.7078786374
1139	CRF	Cre_GluN2DKO/Timelocked_wholebody_smoothed/Subject1-190923-113755	1	0.000480048004800615	-1.353	CRF_1	-33.2667304	34042.7078786374
1140	CRF	Cre_GluN2DKO/Timelocked_wholebody_smoothed/Subject1-190923-113755	1	0.000480048004800615	-2.9256	CRF_1	-11139.28634406	34042.7078786374
1141	CRF	Cre_GluN2DKO/Timelocked_wholebody_smoothed/Subject1-190923-113755	1	0.000480048004800615	-2.3592	CRF_1	3465.50622772	34042.7078786374
1142	CRF	Cre_GluN2DKO/Timelocked_wholebody_smoothed/Subject1-190923-113755	1	0.000480048004800615	-0.32641	CRF_1	65168.2726903	34042.7078786374
1143	CRF	Cre_GluN2DKO/Timelocked_wholebody_smoothed/Subject1-190923-113755	1	0.000480048004800615	-3.9498	CRF_1	6443.7353154	34042.7078786374
1144	CRF	Cre_GluN2DKO/Timelocked_wholebody_smoothed/Subject1-190923-113755	1	0.000480048004800615	4.7746	CRF_1	40555.4874922	34042.7078786374
1145	CRF	Cre_GluN2DKO/Timelocked_wholebody_smoothed/Subject2-190923-124421	2	0.000480048004800615	-1.2551	CRF_2	-12205.9110575	34042.7078786374
1146	CRF	Cre_GluN2DKO/Timelocked_wholebody_smoothed/Subject2-190923-124421	2	0.000480048004800615	-0.51507	CRF_2	13522.64179159	34042.7078786374
1147	CRF	Cre_GluN2DKO/Timelocked_wholebody_smoothed/Subject2-190923-124421	2	0.000480048004800615	-1.7647	CRF_2	25988.0107573	34042.7078786374
1148	CRF	Cre_GluN2DKO/Timelocked_wholebody_smoothed/Subject2-190923-124421	2	0.000480048004800615	0.058599	CRF_2	1401.10805199	34042.7078786374
1149	CRF	Cre_GluN2DKO/Timelocked_wholebody_smoothed/Subject2-190923-124421	2	0.000480048004800615	-1.5634	CRF_2	-5465.2441912	34042.7078786374
1150	CRF	Cre_GluN2DKO/Timelocked_wholebody_smoothed/Subject2-190923-124421	2	0.000480048004800615	1.3094	CRF_2	2906.45804829	34042.7078786374
1151	CRF	Cre_GluN2DKO/Timelocked_wholebody_smoothed/Subject2-190923-124421	2	0.000480048004800615	4.0036	CRF_2	25572.74510318	34042.7078786374
1152	CRF	Cre_GluN2DKO/Timelocked_wholebody_smoothed/Subject2-190923-124421	2	0.000480048004800615	-1.0218	CRF_2	4294.2332426496	34042.7078786374
1153	CRF	Cre_GluN2DKO/Timelocked_wholebody_smoothed/Subject2-190923-124421	2	0.000480048004800615	-0.094726	CRF_2	-2926.327038484	34042.7078786374
1154	CRF	Cre_GluN2DKO/Timelocked_wholebody_smoothed/Subject2-190923-124421	2	0.000480048004800615	-1.5369	CRF_2	-12772.6389349	34042.7078786374
1155	CRF	Cre_GluN2DKO/Timelocked_wholebody_smoothed/Subject2-190923-124421	2	0.000480048004800615	0.38941	CRF_2	9010.680092	34042.7078786374
1156	CRF	Cre_GluN2DKO/Timelocked_wholebody_smoothed/Subject2-190923-124421	2	0.000480048004800615	-3.0361	CRF_2	20614.8721129	34042.7078786374
1157	CRF	Cre_GluN2DKO/Timelocked_wholebody_smoothed/Subject2-190923-124421	2	0.000480048004800615	1.1631	CRF_2	18273.2065772	34042.7078786374
1158	CRF	Cre_GluN2DKO/Timelocked_wholebody_smoothed/Subject2-190923-124421	2	0.000480048004800615	1.0109	CRF_2	86736.0512	34042.7078786374
1159	CRF	Cre_GluN2DKO/Timelocked_wholebody_smoothed/Subject2-190923-124421	2	0.000480048004800615	0.97475	CRF_2	41881.82368	34042.7078786374
1160	CRF	Cre_GluN2DKO/Timelocked_wholebody_smoothed/Subject2-190923-124421	2	0.000480048004800615	19.988	CRF_2	71636.2998	34042.7078786374
1161	CRF	Cre_GluN2DKO/Timelocked_wholebody_smoothed/Subject2-190923-124421	2	0.000480048004800615	2.9621	CRF_2	14931.52074489	34042.7078786374
1162	CRF	Cre_GluN2DKO/Timelocked_wholebody_smoothed/Subject2-190923-124421	2	0.000480048004800615	-1.4935	CRF_2	18668.0730405	34042.7078786374
1163	CRF	Cre_GluN2DKO/Timelocked_wholebody_smoothed/Subject2-190923-124421	2	0.000480048004800615	8.683	CRF_2	107734.633	34042.7078786374
1164	CRF	Cre_GluN2DKO/Timelocked_wholebody_smoothed/Subject2-190923-124421	2	0.000480048004800615	2.4754	CRF_2	57924.0703	34042.7078786374
1165	CRF	Cre_GluN2DKO/Timelocked_wholebody_smoothed/Subject2-190923-124421	2	0.000480048004800615	4.3832	CRF_2	50889.241	34042.7078786374
1166	CRF	Cre_GluN2DKO/Timelocked_wholebody_smoothed/Subject2-190923-124421	2	0.000480048004800615	6.5476	CRF_2	57011.73555938	34042.7078786374
1167	CRF	Cre_GluN2DKO/Timelocked_wholebody_smoothed/Subject2-190923-124421	2	0.000480048004800615	1.3172	CRF_2	24059.89429	34042.7078786374
1168	CRF	Cre_GluN2DKO/Timelocked_wholebody_smoothed/Subject2-190923-124421	2	0.000480048004800615	1.3402	CRF_2	65271.1954	34042.7078786374
1169	CRF	Cre_GluN2DKO/Timelocked_wholebody_smoothed/Subject2-190923-124421	2	0.000480048004800615	4.7425	CRF_2	135782.2443	34042.7078786374
1170	CRF	Cre_GluN2DKO/Timelocked_wholebody_smoothed/Subject2-190923-124421	2	0.000480048004800615	6.7343	CRF_2	49464.6201	34042.7078786374
1171	CRF	Cre_GluN2DKO/Timelocked_wholebody_smoothed/Subject2-190923-124421	2	0.000480048004800615	8.0791	CRF_2	65577.4118	34042.7078786374
1172	CRF	Cre_GluN2DKO/Timelocked_wholebody_smoothed/Subject2-190923-124421	2	0.000480048004800615	-0.60424	CRF_2	-9522.79985326	34042.7078786374
1173	CRF	Cre_GluN2DKO/Timelocked_wholebody_smoothed/Subject2-190923-124421	2	0.000480048004800615	9.8034	CRF_2	31141.4422	34042.7078786374
1174	CRF	Cre_GluN2DKO/Timelocked_wholebody_smoothed/Subject2-190923-124421	2	0.000480048004800615	11.759	CRF_2	37680.01206	34042.7078786374
1175	CRF	Cre_GluN2DKO/Timelocked_wholebody_smoothed/Subject2-190923-124421	2	0.000480048004800615	-7.1754	CRF_2	-9277.10596178	34042.7078786374
1176	CRF	Cre_GluN2DKO/Timelocked_wholebody_smoothed/Subject2-190923-124421	2	0.000480048004800615	4.1725	CRF_2	47039.2239	34042.7078786374
1177	CRF	Cre_GluN2DKO/Timelocked_wholebody_smoothed/Subject2-190923-124421	2	0.000480048004800615	-0.57538	CRF_2	30060.33253369	34042.7078786374
1178	CRF	Cre_GluN2DKO/Timelocked_wholebody_smoothed/Subject2-190923-124421	2	0.000480048004800615	-0.020695	CRF_2	13132.65006954	34042.7078786374
1179	CRF	Cre_GluN2DKO/Timelocked_wholebody_smoothed/Subject2-190923-124421	2	0.000480048004800615	11.566	CRF_2	75548.145	34042.7078786374
1180	CRF	Cre_GluN2DKO/Timelocked_wholebody_smoothed/Subject2-190923-124421	2	0.000480048004800615	-0.21898	CRF_2	46582.4744766	34042.7078786374
1181	CRF	Cre_GluN2DKO/Timelocked_wholebody_smoothed/Subject2-190923-124421	2	0.000480048004800615	-0.85314	CRF_2	30975.4526617	34042.7078786374
1182	CRF	Cre_GluN2DKO/Timelocked_wholebody_smoothed/Subject2-190923-124421	2	0.000480048004800615	17.888	CRF_2	65067.3465953	34042.7078786374
1183	CRF	Cre_GluN2DKO/Timelocked_wholebody_smoothed/Subject2-190923-124421	2	0.000480048004800615	1.535	CRF_2	48044.7366	34042.7078786374
1184	CRF	Cre_GluN2DKO/Timelocked_wholebody_smoothed/Subject2-190923-124421	2	0.000480048004800615	3.6513	CRF_2	49696.3463	34042.7078786374
1185	CRF	Cre_GluN2DKO/Timelocked_wholebody_smoothed/Subject2-190923-124421	2	0.000480048004800615	0.495	CRF_2	10444.14278	34042.7078786374
1186	CRF	Cre_GluN2DKO/Timelocked_wholebody_smoothed/Subject2-190923-124421	2	0.000480048004800615	0.40013	CRF_2	55666.90818	34042.7078786374
1187	CRF	Cre_GluN2DKO/Timelocked_wholebody_smoothed/Subject2-190923-124421	2	0.000480048004800615	-1.9637	CRF_2	37397.0690152	34042.7078786374
1188	CRF	Cre_GluN2DKO/Timelocked_wholebody_smoothed/Subject2-190923-124421	2	0.000480048004800615	3.6666	CRF_2	15278.8557	34042.7078786374
1189	CRF	Cre_GluN2DKO/Timelocked_wholebody_smoothed/Subject2-190923-124421	2	0.000480048004800615	3.8108	CRF_2	145826.8904	34042.7078786374
1190	CRF	Cre_GluN2DKO/Timelocked_wholebody_smoothed/Subject2-190923-124421	2	0.000480048004800615	1.3888	CRF_2	86586.2864	34042.7078786374
1191	CRF	Cre_GluN2DKO/Timelocked_wholebody_smoothed/Subject2-190923-124421	2	0.000480048004800615	0.54589	CRF_2	-3196.17435478	34042.7078786374
1192	CRF	Cre_GluN2DKO/Timelocked_wholebody_smoothed/Subject2-190923-124421	2	0.000480048004800615	-2.447	CRF_2	54873.711389	34042.7078786374
1193	CRF	Cre_GluN2DKO/Timelocked_wholebody_smoothed/Subject2-190923-124421	2	0.000480048004800615	2.7275	CRF_2	8115.06105603	34042.7078786374
1194	CRF	Cre_GluN2DKO/Timelocked_wholebody_smoothed/Subject2-190923-124421	2	0.000480048004800615	0.76324	CRF_2	32671.6489402	34042.7078786374
1195	CRF	Cre_GluN2DKO/Timelocked_wholebody_smoothed/Subject2-190923-124421	2	0.000480048004800615	10.264	CRF_2	45868.5297	34042.7078786374
1196	CRF	Cre_GluN2DKO/Timelocked_wholebody_smoothed/Subject2-190923-124421	2	0.000480048004800615	-2.8768	CRF_2	-16460.8557	34042.7078786374
1197	CRF	Cre_GluN2DKO/Timelocked_wholebody_smoothed/Subject2-190923-124421	2	0.000480048004800615	-6.9438	CRF_2	-23299.0138	34042.7078786374
1198	CRF	Cre_GluN2DKO/Timelocked_wholebody_smoothed/Subject2-190923-124421	2	0.000480048004800615	6.278	CRF_2	22779.7468	34042.7078786374
1199	CRF	Cre_GluN2DKO/Timelocked_wholebody_smoothed/Subject2-190923-124421	2	0.000480048004800615	-0.55723	CRF_2	-4458.160733871	34042.7078786374
1200	CRF	Cre_GluN2DKO/Timelocked_wholebody_smoothed/Subject2-190923-124421	2	0.000480048004800615	-1.18	CRF_2	4322.8304975	34042.7078786374
1201	CRF	Cre_GluN2DKO/Timelocked_wholebody_smoothed/Subject2-190923-124421	2	0.000480048004800615	2.258	CRF_2	4360.0434737	34042.7078786374
1202	CRF	Cre_GluN2DKO/Timelocked_wholebody_smoothed/Subject2-190923-124421	2	0.000480048004800615	0.56437	CRF_2	22788.9734489	34042.7078786374
1203	CRF	Cre_GluN2DKO/Timelocked_wholebody_smoothed/Subject2-190923-124421	2	0.000480048004800615	-0.95717	CRF_2	4263.9206518	34042.7078786374
1204	CRF	Cre_GluN2DKO/Timelocked_wholebody_smoothed/Subject2-190923-124421	2	0.000480048004800615	-2.7657	CRF_2	46081.0387659	34042.7078786374
1205	CRF	Cre_GluN2DKO/Timelocked_wholebody_smoothed/Subject2-190923-124421	2	0.000480048004800615	0.11766	CRF_2	10255.4422752	34042.7078786374
1206	CRF	Cre_GluN2DKO/Timelocked_wholebody_smoothed/Subject2-190923-124421	2	0.000480048004800615	-3.1643	CRF_2	12822.152935	34042.7078786374
1207	CRF	Cre_GluN2DKO/Timelocked_wholebody_smoothed/Subject2-190923-124421	2	0.000480048004800615	3.9501	CRF_2	61010.0085	34042.7078786374
1208	CRF	Cre_GluN2DKO/Timelocked_wholebody_smoothed/Subject2-190923-124421	2	0.000480048004800615	1.7023	CRF_2	63015.83	34042.7078786374
1209	CRF	Cre_GluN2DKO/Timelocked_wholebody_smoothed/Subject2-190923-124421	2	0.000480048004800615	1.2688	CRF_2	24771.8451	34042.7078786374
1210	CRF	Cre_GluN2DKO/Timelocked_wholebody_smoothed/Subject2-190923-124421	2	0.000480048004800615	-3.6927	CRF_2	112845.6353004	34042.7078786374
1211	CRF	Cre_GluN2DKO/Timelocked_wholebody_smoothed/Subject2-190923-124421	2	0.000480048004800615	-0.9132	CRF_2	-2377.7126302	34042.7078786374
1212	CRF	Cre_GluN2DKO/Timelocked_wholebody_smoothed/Subject2-190923-124421	2	0.000480048004800615	12.998	CRF_2	189237.018	34042.7078786374
1213	CRF	Cre_GluN2DKO/Timelocked_wholebody_smoothed/Subject2-190923-124421	2	0.000480048004800615	3.421	CRF_2	19613.0482909	34042.7078786374
1214	CRF	Cre_GluN2DKO/Timelocked_wholebody_smoothed/Subject2-190923-124421	2	0.000480048004800615	-0.72053	CRF_2	-3594.870616	34042.7078786374
1215	CRF	Cre_GluN2DKO/Timelocked_wholebody_smoothed/Subject2-190923-124421	2	0.000480048004800615	-3.6361	CRF_2	-12562.5354198	34042.7078786374
1216	CRF	Cre_GluN2DKO/Timelocked_wholebody_smoothed/Subject2-190923-124421	2	0.000480048004800615	2.3241	CRF_2	161292.5179	34042.7078786374
1217	CRF	Cre_GluN2DKO/Timelocked_wholebody_smoothed/Subject2-190923-124421	2	0.000480048004800615	-0.39677	CRF_2	-4414.81802697	34042.7078786374
1218	CRF	Cre_GluN2DKO/Timelocked_wholebody_smoothed/Subject2-190923-124421	2	0.000480048004800615	-0.70309	CRF_2	30751.7677677	34042.7078786374
1219	CRF	Cre_GluN2DKO/Timelocked_wholebody_smoothed/Subject2-190923-124421	2	0.000480048004800615	-2.6072	CRF_2	14177.8461658	34042.7078786374
1220	CRF	Cre_GluN2DKO/Timelocked_wholebody_smoothed/Subject2-190923-124421	2	0.000480048004800615	-0.58418	CRF_2	-5052.0830229	34042.7078786374
1221	CRF	Cre_GluN2DKO/Timelocked_wholebody_smoothed/Subject2-190923-124421	2	0.000480048004800615	-3.5278	CRF_2	-14134.2154	34042.7078786374
1222	CRF	Cre_GluN2DKO/Timelocked_wholebody_smoothed/Subject2-190923-124421	2	0.000480048004800615	-5.9883	CRF_2	136254.2139911	34042.7078786374
1223	CRF	Cre_GluN2DKO/Timelocked_wholebody_smoothed/Subject2-190923-124421	2	0.000480048004800615	-0.79199	CRF_2	28545.5301567	34042.7078786374
1224	CRF	Cre_GluN2DKO/Timelocked_wholebody_smoothed/Subject2-190923-124421	2	0.000480048004800615	-2.5989	CRF_2	-9294.3615224	34042.7078786374
1225	CRF	Cre_GluN2DKO/Timelocked_wholebody_smoothed/Subject2-190923-124421	2	0.000480048004800615	-5.3916	CRF_2	-17308.19326	34042.7078786374
1226	CRF	Cre_GluN2DKO/Timelocked_wholebody_smoothed/Subject2-190923-124421	2	0.000480048004800615	12.977	CRF_2	62640.1468	34042.7078786374
1227	CRF	Cre_GluN2DKO/Timelocked_wholebody_smoothed/Subject2-190923-124421	2	0.000480048004800615	-2.6785	CRF_2	12830.4973832	34042.7078786374
1228	CRF	Cre_GluN2DKO/Timelocked_wholebody_smoothed/Subject2-190923-124421	2	0.000480048004800615	-1.8041	CRF_2	40648.955169	34042.7078786374
1229	CRF	Cre_GluN2DKO/Timelocked_wholebody_smoothed/Subject2-190923-124421	2	0.000480048004800615	2.6528	CRF_2	223484.2908	34042.7078786374
1230	CRF	Cre_GluN2DKO/Timelocked_wholebody_smoothed/Subject2-190923-124421	2	0.000480048004800615	0.76277	CRF_2	47226.94316	34042.7078786374
1231	CRF	Cre_GluN2DKO/Timelocked_wholebody_smoothed/Subject2-190923-124421	2	0.000480048004800615	-1.5942	CRF_2	166310.6381164	34042.7078786374
1232	CRF	Cre_GluN2DKO/Timelocked_wholebody_smoothed/Subject3-190923-134224	3	0.000480048004800615	1.2252	CRF_3	20113.4916	34042.7078786374
1233	CRF	Cre_GluN2DKO/Timelocked_wholebody_smoothed/Subject3-190923-134224	3	0.000480048004800615	0.39331	CRF_3	15113.16738942	34042.7078786374
1234	CRF	Cre_GluN2DKO/Timelocked_wholebody_smoothed/Subject3-190923-134224	3	0.000480048004800615	0.3799	CRF_3	34470.800355	34042.7078786374
1235	CRF	Cre_GluN2DKO/Timelocked_wholebody_smoothed/Subject3-190923-134224	3	0.000480048004800615	0.81781	CRF_3	32576.87106655	34042.7078786374
1236	CRF	Cre_GluN2DKO/Timelocked_wholebody_smoothed/Subject3-190923-134224	3	0.000480048004800615	1.7353	CRF_3	17380.78543704	34042.7078786374
1237	CRF	Cre_GluN2DKO/Timelocked_wholebody_smoothed/Subject3-190923-134224	3	0.000480048004800615	-3.0614	CRF_3	6772.51280063	34042.7078786374
1238	CRF	Cre_GluN2DKO/Timelocked_wholebody_smoothed/Subject3-190923-134224	3	0.000480048004800615	-1.098	CRF_3	-4072.84075697	34042.7078786374
1239	CRF	Cre_GluN2DKO/Timelocked_wholebody_smoothed/Subject3-190923-134224	3	0.000480048004800615	-0.77543	CRF_3	31812.5631266	34042.7078786374
1240	CRF	Cre_GluN2DKO/Timelocked_wholebody_smoothed/Subject3-190923-134224	3	0.000480048004800615	17.38	CRF_3	78769.2917	34042.7078786374
1241	CRF	Cre_GluN2DKO/Timelocked_wholebody_smoothed/Subject3-190923-134224	3	0.000480048004800615	-0.019719	CRF_3	10567.792037407	34042.7078786374
1242	CRF	Cre_GluN2DKO/Timelocked_wholebody_smoothed/Subject3-190923-134224	3	0.000480048004800615	3.0265	CRF_3	25532.9237	34042.7078786374
1243	CRF	Cre_GluN2DKO/Timelocked_wholebody_smoothed/Subject3-190923-134224	3	0.000480048004800615	3.0835	CRF_3	32279.2319	34042.7078786374
1244	CRF	Cre_GluN2DKO/Timelocked_wholebody_smoothed/Subject3-190923-134224	3	0.000480048004800615	-2.6596	CRF_3	26120.21534745	34042.7078786374
1245	CRF	Cre_GluN2DKO/Timelocked_wholebody_smoothed/Subject3-190923-134224	3	0.000480048004800615	2.8174	CRF_3	-543.7555486	34042.7078786374
1246	CRF	Cre_GluN2DKO/Timelocked_wholebody_smoothed/Subject3-190923-134224	3	0.000480048004800615	1.2597	CRF_3	30921.3077	34042.7078786374
1247	CRF	Cre_GluN2DKO/Timelocked_wholebody_smoothed/Subject3-190923-134224	3	0.000480048004800615	2.8329	CRF_3	17633.5819	34042.7078786374
1248	CRF	Cre_GluN2DKO/Timelocked_wholebody_smoothed/Subject3-190923-134224	3	0.000480048004800615	1.8906	CRF_3	15429.05813428	34042.7078786374
1249	CRF	Cre_GluN2DKO/Timelocked_wholebody_smoothed/Subject3-190923-134224	3	0.000480048004800615	1.2409	CRF_3	5902.85432874	34042.7078786374
1250	CRF	Cre_GluN2DKO/Timelocked_wholebody_smoothed/Subject3-190923-134224	3	0.000480048004800615	2.6468	CRF_3	21394.8905101	34042.7078786374
1251	CRF	Cre_GluN2DKO/Timelocked_wholebody_smoothed/Subject3-190923-134224	3	0.000480048004800615	-2.0515	CRF_3	26738.71778309	34042.7078786374
1252	CRF	Cre_GluN2DKO/Timelocked_wholebody_smoothed/Subject3-190923-134224	3	0.000480048004800615	0.25416	CRF_3	245.7188231	34042.7078786374
1253	CRF	Cre_GluN2DKO/Timelocked_wholebody_smoothed/Subject3-190923-134224	3	0.000480048004800615	1.3573	CRF_3	16962.6722	34042.7078786374
1254	CRF	Cre_GluN2DKO/Timelocked_wholebody_smoothed/Subject3-190923-134224	3	0.000480048004800615	-4.072	CRF_3	-4976.0379857	34042.7078786374
1255	CRF	Cre_GluN2DKO/Timelocked_wholebody_smoothed/Subject3-190923-134224	3	0.000480048004800615	5.6112	CRF_3	16064.5519653	34042.7078786374
1256	CRF	Cre_GluN2DKO/Timelocked_wholebody_smoothed/Subject3-190923-134224	3	0.000480048004800615	-3.3596	CRF_3	-17945.4259	34042.7078786374
1257	CRF	Cre_GluN2DKO/Timelocked_wholebody_smoothed/Subject3-190923-134224	3	0.000480048004800615	2.8096	CRF_3	6862.84650415	34042.7078786374
1258	CRF	Cre_GluN2DKO/Timelocked_wholebody_smoothed/Subject3-190923-134224	3	0.000480048004800615	-1.21	CRF_3	6458.31085534	34042.7078786374
1259	CRF	Cre_GluN2DKO/Timelocked_wholebody_smoothed/Subject3-190923-134224	3	0.000480048004800615	2.1763	CRF_3	6269.2363425	34042.7078786374
1260	CRF	Cre_GluN2DKO/Timelocked_wholebody_smoothed/Subject3-190923-134224	3	0.000480048004800615	-0.20297	CRF_3	32871.56664437	34042.7078786374
1261	CRF	Cre_GluN2DKO/Timelocked_wholebody_smoothed/Subject3-190923-134224	3	0.000480048004800615	-4.5445	CRF_3	-8964.90687568	34042.7078786374
1262	CRF	Cre_GluN2DKO/Timelocked_wholebody_smoothed/Subject3-190923-134224	3	0.000480048004800615	4.7494	CRF_3	15309.79155761	34042.7078786374
1263	CRF	Cre_GluN2DKO/Timelocked_wholebody_smoothed/Subject3-190923-134224	3	0.000480048004800615	0.0025156	CRF_3	-2036.76671685	34042.7078786374
1264	CRF	Cre_GluN2DKO/Timelocked_wholebody_smoothed/Subject3-190923-134224	3	0.000480048004800615	-0.41552	CRF_3	1714.78365598	34042.7078786374
1265	CRF	Cre_GluN2DKO/Timelocked_wholebody_smoothed/Subject3-190923-134224	3	0.000480048004800615	-0.59612	CRF_3	-3315.3438505	34042.7078786374
1266	CRF	Cre_GluN2DKO/Timelocked_wholebody_smoothed/Subject3-190923-134224	3	0.000480048004800615	3.1196	CRF_3	22111.0514	34042.7078786374
1267	CRF	Cre_GluN2DKO/Timelocked_wholebody_smoothed/Subject3-190923-134224	3	0.000480048004800615	-1.8933	CRF_3	-7711.84378	34042.7078786374
1268	CRF	Cre_GluN2DKO/Timelocked_wholebody_smoothed/Subject3-190923-134224	3	0.000480048004800615	0.80286	CRF_3	40149.68338	34042.7078786374
1269	CRF	Cre_GluN2DKO/Timelocked_wholebody_smoothed/Subject3-190923-134224	3	0.000480048004800615	2.9476	CRF_3	18714.64476629	34042.7078786374
1270	CRF	Cre_GluN2DKO/Timelocked_wholebody_smoothed/Subject3-190923-134224	3	0.000480048004800615	-1.6421	CRF_3	5330.16863181	34042.7078786374
1271	CRF	Cre_GluN2DKO/Timelocked_wholebody_smoothed/Subject3-190923-134224	3	0.000480048004800615	-3.165	CRF_3	27764.1148765	34042.7078786374
1272	CRF	Cre_GluN2DKO/Timelocked_wholebody_smoothed/Subject3-190923-134224	3	0.000480048004800615	-2.5619	CRF_3	-14095.4051	34042.7078786374
1273	CRF	Cre_GluN2DKO/Timelocked_wholebody_smoothed/Subject3-190923-134224	3	0.000480048004800615	-2.5488	CRF_3	1081.247282266	34042.7078786374
1274	CRF	Cre_GluN2DKO/Timelocked_wholebody_smoothed/Subject3-190923-134224	3	0.000480048004800615	1.318	CRF_3	57359.7066	34042.7078786374
1275	CRF	Cre_GluN2DKO/Timelocked_wholebody_smoothed/Subject3-190923-134224	3	0.000480048004800615	2.984	CRF_3	37121.6078	34042.7078786374
1276	CRF	Cre_GluN2DKO/Timelocked_wholebody_smoothed/Subject3-190923-134224	3	0.000480048004800615	2.3451	CRF_3	5244.94575002	34042.7078786374
1277	CRF	Cre_GluN2DKO/Timelocked_wholebody_smoothed/Subject3-190923-134224	3	0.000480048004800615	-0.77541	CRF_3	-2551.58556904	34042.7078786374
1278	CRF	Cre_GluN2DKO/Timelocked_wholebody_smoothed/Subject3-190923-134224	3	0.000480048004800615	5.5117	CRF_3	80390.2378	34042.7078786374
1279	CRF	Cre_GluN2DKO/Timelocked_wholebody_smoothed/Subject3-190923-134224	3	0.000480048004800615	-2.7407	CRF_3	-12118.3345	34042.7078786374
1280	CRF	Cre_GluN2DKO/Timelocked_wholebody_smoothed/Subject3-190923-134224	3	0.000480048004800615	5.2244	CRF_3	83825.3831	34042.7078786374
1281	CRF	Cre_GluN2DKO/Timelocked_wholebody_smoothed/Subject3-190923-134224	3	0.000480048004800615	-2.4452	CRF_3	-7627.47822	34042.7078786374
1282	CRF	Cre_GluN2DKO/Timelocked_wholebody_smoothed/Subject3-190923-134224	3	0.000480048004800615	1.3136	CRF_3	34673.8976	34042.7078786374
1283	CRF	Cre_GluN2DKO/Timelocked_wholebody_smoothed/Subject3-190923-134224	3	0.000480048004800615	3.776	CRF_3	3629.46977217	34042.7078786374
1284	CRF	Cre_GluN2DKO/Timelocked_wholebody_smoothed/Subject3-190923-134224	3	0.000480048004800615	-2.6054	CRF_3	-7993.029517	34042.7078786374
1285	CRF	Cre_GluN2DKO/Timelocked_wholebody_smoothed/Subject3-190923-134224	3	0.000480048004800615	-0.20312	CRF_3	1542.81870731	34042.7078786374
1286	CRF	Cre_GluN2DKO/Timelocked_wholebody_smoothed/Subject3-190923-134224	3	0.000480048004800615	-2.2403	CRF_3	-11402.0537	34042.7078786374
1287	CRF	Cre_GluN2DKO/Timelocked_wholebody_smoothed/Subject3-190923-134224	3	0.000480048004800615	0.85964	CRF_3	14692.15269343	34042.7078786374
1288	CRF	Cre_GluN2DKO/Timelocked_wholebody_smoothed/Subject3-190923-134224	3	0.000480048004800615	3.8966	CRF_3	34552.9321	34042.7078786374
1289	CRF	Cre_GluN2DKO/Timelocked_wholebody_smoothed/Subject3-190923-134224	3	0.000480048004800615	3.1595	CRF_3	15149.994099	34042.7078786374
1290	CRF	Cre_GluN2DKO/Timelocked_wholebody_smoothed/Subject3-190923-134224	3	0.000480048004800615	-4.7193	CRF_3	-21042.3907686	34042.7078786374
1291	CRF	Cre_GluN2DKO/Timelocked_wholebody_smoothed/Subject3-190923-134224	3	0.000480048004800615	-0.9304	CRF_3	18024.91418589	34042.7078786374
1292	CRF	Cre_GluN2DKO/Timelocked_wholebody_smoothed/Subject3-190923-134224	3	0.000480048004800615	0.42834	CRF_3	12379.76234168	34042.7078786374
1293	CRF	Cre_GluN2DKO/Timelocked_wholebody_smoothed/Subject3-190923-134224	3	0.000480048004800615	0.83349	CRF_3	-2935.52933075	34042.7078786374
1294	CRF	Cre_GluN2DKO/Timelocked_wholebody_smoothed/Subject3-190923-134224	3	0.000480048004800615	1.5667	CRF_3	72809.5862	34042.7078786374
1295	CRF	Cre_GluN2DKO/Timelocked_wholebody_smoothed/Subject3-190923-134224	3	0.000480048004800615	-1.3427	CRF_3	12431.4836365	34042.7078786374
1296	CRF	Cre_GluN2DKO/Timelocked_wholebody_smoothed/Subject3-190923-134224	3	0.000480048004800615	0.98781	CRF_3	33726.09581	34042.7078786374
1297	CRF	Cre_GluN2DKO/Timelocked_wholebody_smoothed/Subject3-190923-134224	3	0.000480048004800615	1.5829	CRF_3	36434.949	34042.7078786374
1298	CRF	Cre_GluN2DKO/Timelocked_wholebody_smoothed/Subject3-190923-134224	3	0.000480048004800615	-2.7782	CRF_3	-3052.645661444	34042.7078786374
1299	CRF	Cre_GluN2DKO/Timelocked_wholebody_smoothed/Subject3-190923-134224	3	0.000480048004800615	1.5018	CRF_3	4674.63679659	34042.7078786374
1300	CRF	Cre_GluN2DKO/Timelocked_wholebody_smoothed/Subject3-190923-134224	3	0.000480048004800615	-1.0093	CRF_3	19430.14108063	34042.7078786374
1301	CRF	Cre_GluN2DKO/Timelocked_wholebody_smoothed/Subject3-190923-134224	3	0.000480048004800615	-1.1891	CRF_3	-5729.308299	34042.7078786374
1302	CRF	Cre_GluN2DKO/Timelocked_wholebody_smoothed/Subject3-190923-134224	3	0.000480048004800615	-4.7882	CRF_3	-28057.0147	34042.7078786374
1303	CRF	Cre_GluN2DKO/Timelocked_wholebody_smoothed/Subject3-190923-134224	3	0.000480048004800615	-1.1013	CRF_3	-13297.87733	34042.7078786374
1304	CRF	Cre_GluN2DKO/Timelocked_wholebody_smoothed/Subject3-190923-134224	3	0.000480048004800615	-0.84722	CRF_3	1923.154216868	34042.7078786374
1305	CRF	Cre_GluN2DKO/Timelocked_wholebody_smoothed/Subject3-190923-134224	3	0.000480048004800615	0.5668	CRF_3	-4602.34958476	34042.7078786374
1306	CRF	Cre_GluN2DKO/Timelocked_wholebody_smoothed/Subject3-190923-134224	3	0.000480048004800615	2.4414	CRF_3	18674.1851	34042.7078786374
1307	CRF	Cre_GluN2DKO/Timelocked_wholebody_smoothed/Subject3-190923-134224	3	0.000480048004800615	-2.4339	CRF_3	-13269.7033207	34042.7078786374
1308	CRF	Cre_GluN2DKO/Timelocked_wholebody_smoothed/Subject3-190923-134224	3	0.000480048004800615	1.8863	CRF_3	28761.1321	34042.7078786374
1309	CRF	Cre_GluN2DKO/Timelocked_wholebody_smoothed/Subject3-190923-134224	3	0.000480048004800615	1.4258	CRF_3	17615.194329	34042.7078786374
1310	CRF	Cre_GluN2DKO/Timelocked_wholebody_smoothed/Subject3-190923-134224	3	0.000480048004800615	0.014565	CRF_3	2484.437762987	34042.7078786374
1311	CRF	Cre_GluN2DKO/Timelocked_wholebody_smoothed/Subject3-190923-134224	3	0.000480048004800615	1.5159	CRF_3	11250.4331116	34042.7078786374
1312	CRF	Cre_GluN2DKO/Timelocked_wholebody_smoothed/Subject3-190923-134224	3	0.000480048004800615	-1.034	CRF_3	630.28580567	34042.7078786374
1313	CRF	Cre_GluN2DKO/Timelocked_wholebody_smoothed/Subject3-190923-134224	3	0.000480048004800615	-3.296	CRF_3	-6413.90159774	34042.7078786374
1314	CRF	Cre_GluN2DKO/Timelocked_wholebody_smoothed/Subject3-190923-134224	3	0.000480048004800615	4.2548	CRF_3	65816.64	34042.7078786374
1315	CRF	Cre_GluN2DKO/Timelocked_wholebody_smoothed/Subject3-190923-134224	3	0.000480048004800615	5.129	CRF_3	16681.4029025	34042.7078786374
1316	CRF	Cre_GluN2DKO/Timelocked_wholebody_smoothed/Subject3-190923-134224	3	0.000480048004800615	1.3338	CRF_3	4915.6014594601	34042.7078786374
1317	CRF	Cre_GluN2DKO/Timelocked_wholebody_smoothed/Subject3-190923-134224	3	0.000480048004800615	-7.3865	CRF_3	1223.3607593	34042.7078786374
1318	CRF	Cre_GluN2DKO/Timelocked_wholebody_smoothed/Subject3-190923-134224	3	0.000480048004800615	-1.6297	CRF_3	-1388.06145051	34042.7078786374
1319	CRF	Cre_GluN2DKO/Timelocked_wholebody_smoothed/Subject3-190923-134224	3	0.000480048004800615	0.57909	CRF_3	13230.06229	34042.7078786374
1320	CRF	Cre_GluN2DKO/Timelocked_wholebody_smoothed/Subject3-190923-134224	3	0.000480048004800615	2.628	CRF_3	24322.86717	34042.7078786374
1321	CRF	Cre_GluN2DKO/Timelocked_wholebody_smoothed/Subject3-190923-134224	3	0.000480048004800615	0.065808	CRF_3	22256.245243	34042.7078786374
1322	CRF	Cre_GluN2DKO/Timelocked_wholebody_smoothed/Subject3-190923-134224	3	0.000480048004800615	0.0050536	CRF_3	62797.2151154	34042.7078786374
1323	CRF	Cre_GluN2DKO/Timelocked_wholebody_smoothed/Subject3-190923-134224	3	0.000480048004800615	-0.4309	CRF_3	25815.673919845	34042.7078786374
1324	CRF	Cre_GluN2DKO/Timelocked_wholebody_smoothed/Subject4-190923-143517	4	0.000480048004800615	1.3016	CRF_4	49751.9498	34042.7078786374
1325	CRF	Cre_GluN2DKO/Timelocked_wholebody_smoothed/Subject4-190923-143517	4	0.000480048004800615	-0.10171	CRF_4	-5969.0605438	34042.7078786374
1326	CRF	Cre_GluN2DKO/Timelocked_wholebody_smoothed/Subject4-190923-143517	4	0.000480048004800615	4.0041	CRF_4	42534.7332	34042.7078786374
1327	CRF	Cre_GluN2DKO/Timelocked_wholebody_smoothed/Subject4-190923-143517	4	0.000480048004800615	-2.2685	CRF_4	10597.00603997	34042.7078786374
1328	CRF	Cre_GluN2DKO/Timelocked_wholebody_smoothed/Subject4-190923-143517	4	0.000480048004800615	-2.1409	CRF_4	25126.67956957	34042.7078786374
1329	CRF	Cre_GluN2DKO/Timelocked_wholebody_smoothed/Subject4-190923-143517	4	0.000480048004800615	1.7389	CRF_4	32314.1603	34042.7078786374
1330	CRF	Cre_GluN2DKO/Timelocked_wholebody_smoothed/Subject4-190923-143517	4	0.000480048004800615	2.4462	CRF_4	60441.4339	34042.7078786374
1331	CRF	Cre_GluN2DKO/Timelocked_wholebody_smoothed/Subject4-190923-143517	4	0.000480048004800615	-0.42763	CRF_4	55157.83626125	34042.7078786374
1332	CRF	Cre_GluN2DKO/Timelocked_wholebody_smoothed/Subject4-190923-143517	4	0.000480048004800615	-2.5239	CRF_4	31417.2025042	34042.7078786374
1333	CRF	Cre_GluN2DKO/Timelocked_wholebody_smoothed/Subject4-190923-143517	4	0.000480048004800615	-0.10725	CRF_4	61993.9863051	34042.7078786374
1334	CRF	Cre_GluN2DKO/Timelocked_wholebody_smoothed/Subject4-190923-143517	4	0.000480048004800615	-4.4938	CRF_4	41464.8690994	34042.7078786374
1335	CRF	Cre_GluN2DKO/Timelocked_wholebody_smoothed/Subject4-190923-143517	4	0.000480048004800615	0.835	CRF_4	31414.56941	34042.7078786374
1336	CRF	Cre_GluN2DKO/Timelocked_wholebody_smoothed/Subject4-190923-143517	4	0.000480048004800615	-1.3938	CRF_4	207356.0372248	34042.7078786374
1337	CRF	Cre_GluN2DKO/Timelocked_wholebody_smoothed/Subject4-190923-143517	4	0.000480048004800615	-1.2673	CRF_4	13119.906731237	34042.7078786374
1338	CRF	Cre_GluN2DKO/Timelocked_wholebody_smoothed/Subject4-190923-143517	4	0.000480048004800615	1.5043	CRF_4	61851.2304	34042.7078786374
1339	CRF	Cre_GluN2DKO/Timelocked_wholebody_smoothed/Subject4-190923-143517	4	0.000480048004800615	-3.2519	CRF_4	13741.3459743	34042.7078786374
1340	CRF	Cre_GluN2DKO/Timelocked_wholebody_smoothed/Subject4-190923-143517	4	0.000480048004800615	-6.296	CRF_4	27914.22202175	34042.7078786374
1341	CRF	Cre_GluN2DKO/Timelocked_wholebody_smoothed/Subject4-190923-143517	4	0.000480048004800615	-4.7108	CRF_4	20934.435909	34042.7078786374
1342	CRF	Cre_GluN2DKO/Timelocked_wholebody_smoothed/Subject4-190923-143517	4	0.000480048004800615	6.3875	CRF_4	42742.78609018	34042.7078786374
1343	CRF	Cre_GluN2DKO/Timelocked_wholebody_smoothed/Subject4-190923-143517	4	0.000480048004800615	3.2408	CRF_4	65713.071	34042.7078786374
1344	CRF	Cre_GluN2DKO/Timelocked_wholebody_smoothed/Subject4-190923-143517	4	0.000480048004800615	-0.95562	CRF_4	19827.67744948	34042.7078786374
1345	CRF	Cre_GluN2DKO/Timelocked_wholebody_smoothed/Subject4-190923-143517	4	0.000480048004800615	0.9863	CRF_4	19552.04854	34042.7078786374
1346	CRF	Cre_GluN2DKO/Timelocked_wholebody_smoothed/Subject4-190923-143517	4	0.000480048004800615	-1.3183	CRF_4	23255.81830971	34042.7078786374
1347	CRF	Cre_GluN2DKO/Timelocked_wholebody_smoothed/Subject4-190923-143517	4	0.000480048004800615	-2.713	CRF_4	-1115.41372837	34042.7078786374
1348	CRF	Cre_GluN2DKO/Timelocked_wholebody_smoothed/Subject4-190923-143517	4	0.000480048004800615	0.63582	CRF_4	10030.40989	34042.7078786374
1349	CRF	Cre_GluN2DKO/Timelocked_wholebody_smoothed/Subject4-190923-143517	4	0.000480048004800615	-5.219	CRF_4	-11859.36700166	34042.7078786374
1350	CRF	Cre_GluN2DKO/Timelocked_wholebody_smoothed/Subject4-190923-143517	4	0.000480048004800615	0.19867	CRF_4	-4166.82158744	34042.7078786374
1351	CRF	Cre_GluN2DKO/Timelocked_wholebody_smoothed/Subject4-190923-143517	4	0.000480048004800615	-3.8733	CRF_4	38604.1659025	34042.7078786374
1352	CRF	Cre_GluN2DKO/Timelocked_wholebody_smoothed/Subject4-190923-143517	4	0.000480048004800615	-0.53937	CRF_4	71828.1673538	34042.7078786374
1353	CRF	Cre_GluN2DKO/Timelocked_wholebody_smoothed/Subject4-190923-143517	4	0.000480048004800615	-1.7254	CRF_4	49278.1771716	34042.7078786374
1354	CRF	Cre_GluN2DKO/Timelocked_wholebody_smoothed/Subject4-190923-143517	4	0.000480048004800615	-3.8793	CRF_4	-16436.5936	34042.7078786374
1355	CRF	Cre_GluN2DKO/Timelocked_wholebody_smoothed/Subject4-190923-143517	4	0.000480048004800615	4.5061	CRF_4	48928.604	34042.7078786374
1356	CRF	Cre_GluN2DKO/Timelocked_wholebody_smoothed/Subject4-190923-143517	4	0.000480048004800615	5.1218	CRF_4	89625.1255	34042.7078786374
1357	CRF	Cre_GluN2DKO/Timelocked_wholebody_smoothed/Subject4-190923-143517	4	0.000480048004800615	-6.0348	CRF_4	-28842.2848	34042.7078786374
1358	CRF	Cre_GluN2DKO/Timelocked_wholebody_smoothed/Subject4-190923-143517	4	0.000480048004800615	1.3096	CRF_4	104239.5252	34042.7078786374
1359	CRF	Cre_GluN2DKO/Timelocked_wholebody_smoothed/Subject4-190923-143517	4	0.000480048004800615	0.15364	CRF_4	60724.82932	34042.7078786374
1360	CRF	Cre_GluN2DKO/Timelocked_wholebody_smoothed/Subject4-190923-143517	4	0.000480048004800615	0.82258	CRF_4	214992.30729	34042.7078786374
1361	CRF	Cre_GluN2DKO/Timelocked_wholebody_smoothed/Subject4-190923-143517	4	0.000480048004800615	-4.7995	CRF_4	-29860.0725	34042.7078786374
1362	CRF	Cre_GluN2DKO/Timelocked_wholebody_smoothed/Subject4-190923-143517	4	0.000480048004800615	8.9865	CRF_4	83778.544	34042.7078786374
1363	CRF	Cre_GluN2DKO/Timelocked_wholebody_smoothed/Subject4-190923-143517	4	0.000480048004800615	-1.0018	CRF_4	3413.93696707	34042.7078786374
1364	CRF	Cre_GluN2DKO/Timelocked_wholebody_smoothed/Subject4-190923-143517	4	0.000480048004800615	4.3068	CRF_4	125132.59	34042.7078786374
1365	CRF	Cre_GluN2DKO/Timelocked_wholebody_smoothed/Subject4-190923-143517	4	0.000480048004800615	-1.4862	CRF_4	35037.575133815	34042.7078786374
1366	CRF	Cre_GluN2DKO/Timelocked_wholebody_smoothed/Subject4-190923-143517	4	0.000480048004800615	-2.0321	CRF_4	22273.9190791	34042.7078786374
1367	CRF	Cre_GluN2DKO/Timelocked_wholebody_smoothed/Subject4-190923-143517	4	0.000480048004800615	-3.2434	CRF_4	542.97290454	34042.7078786374
1368	CRF	Cre_GluN2DKO/Timelocked_wholebody_smoothed/Subject4-190923-143517	4	0.000480048004800615	-5.2026	CRF_4	-11360.9388733	34042.7078786374
1369	CRF	Cre_GluN2DKO/Timelocked_wholebody_smoothed/Subject4-190923-143517	4	0.000480048004800615	-0.1257	CRF_4	5945.32840358	34042.7078786374
1370	CRF	Cre_GluN2DKO/Timelocked_wholebody_smoothed/Subject4-190923-143517	4	0.000480048004800615	1.2617	CRF_4	63387.4415	34042.7078786374
1371	CRF	Cre_GluN2DKO/Timelocked_wholebody_smoothed/Subject4-190923-143517	4	0.000480048004800615	-3.8061	CRF_4	-12189.5124	34042.7078786374
1372	CRF	Cre_GluN2DKO/Timelocked_wholebody_smoothed/Subject4-190923-143517	4	0.000480048004800615	28.013	CRF_4	170303.965	34042.7078786374
1373	CRF	Cre_GluN2DKO/Timelocked_wholebody_smoothed/Subject4-190923-143517	4	0.000480048004800615	2.0421	CRF_4	107283.498	34042.7078786374
1374	CRF	Cre_GluN2DKO/Timelocked_wholebody_smoothed/Subject4-190923-143517	4	0.000480048004800615	-2.8998	CRF_4	29219.9495082	34042.7078786374
1375	CRF	Cre_GluN2DKO/Timelocked_wholebody_smoothed/Subject4-190923-143517	4	0.000480048004800615	-0.93536	CRF_4	9597.517041	34042.7078786374
1376	CRF	Cre_GluN2DKO/Timelocked_wholebody_smoothed/Subject4-190923-143517	4	0.000480048004800615	-1.7251	CRF_4	52750.78619631	34042.7078786374
1377	CRF	Cre_GluN2DKO/Timelocked_wholebody_smoothed/Subject4-190923-143517	4	0.000480048004800615	-5.9902	CRF_4	32726.16951292	34042.7078786374
1378	CRF	Cre_GluN2DKO/Timelocked_wholebody_smoothed/Subject4-190923-143517	4	0.000480048004800615	-2.985	CRF_4	5410.72300581	34042.7078786374
1379	CRF	Cre_GluN2DKO/Timelocked_wholebody_smoothed/Subject4-190923-143517	4	0.000480048004800615	-5.9093	CRF_4	97941.9819192	34042.7078786374
1380	CRF	Cre_GluN2DKO/Timelocked_wholebody_smoothed/Subject4-190923-143517	4	0.000480048004800615	-7.1034	CRF_4	82662.789573	34042.7078786374
1381	CRF	Cre_GluN2DKO/Timelocked_wholebody_smoothed/Subject4-190923-143517	4	0.000480048004800615	-0.16354	CRF_4	10236.47554524	34042.7078786374
1382	CRF	Cre_GluN2DKO/Timelocked_wholebody_smoothed/Subject4-190923-143517	4	0.000480048004800615	0.23326	CRF_4	125018.57159	34042.7078786374
1383	CRF	Cre_GluN2DKO/Timelocked_wholebody_smoothed/Subject4-190923-143517	4	0.000480048004800615	-1.5968	CRF_4	27227.8078889	34042.7078786374
1384	CRF	Cre_GluN2DKO/Timelocked_wholebody_smoothed/Subject4-190923-143517	4	0.000480048004800615	-7.2844	CRF_4	-41205.5236	34042.7078786374
1385	CRF	Cre_GluN2DKO/Timelocked_wholebody_smoothed/Subject4-190923-143517	4	0.000480048004800615	-2.0419	CRF_4	74567.48199995	34042.7078786374
1386	CRF	Cre_GluN2DKO/Timelocked_wholebody_smoothed/Subject4-190923-143517	4	0.000480048004800615	-1.4752	CRF_4	61118.5987484	34042.7078786374
1387	CRF	Cre_GluN2DKO/Timelocked_wholebody_smoothed/Subject4-190923-143517	4	0.000480048004800615	20.752	CRF_4	199573.278	34042.7078786374
1388	CRF	Cre_GluN2DKO/Timelocked_wholebody_smoothed/Subject5-190923-153614	5	0.000480048004800615	-4.0161	CRF_5	28020.1912403	34042.7078786374
1389	CRF	Cre_GluN2DKO/Timelocked_wholebody_smoothed/Subject5-190923-153614	5	0.000480048004800615	-3.7832	CRF_5	-19272.3701	34042.7078786374
1390	CRF	Cre_GluN2DKO/Timelocked_wholebody_smoothed/Subject5-190923-153614	5	0.000480048004800615	1.8935	CRF_5	9270.5725561	34042.7078786374
1391	CRF	Cre_GluN2DKO/Timelocked_wholebody_smoothed/Subject5-190923-153614	5	0.000480048004800615	-1.9566	CRF_5	19700.1896172	34042.7078786374
1392	CRF	Cre_GluN2DKO/Timelocked_wholebody_smoothed/Subject5-190923-153614	5	0.000480048004800615	4.8517	CRF_5	39517.5591	34042.7078786374
1393	CRF	Cre_GluN2DKO/Timelocked_wholebody_smoothed/Subject5-190923-153614	5	0.000480048004800615	-1.5421	CRF_5	32105.30146946	34042.7078786374
1394	CRF	Cre_GluN2DKO/Timelocked_wholebody_smoothed/Subject5-190923-153614	5	0.000480048004800615	8.9397	CRF_5	18536.95784766	34042.7078786374
1395	CRF	Cre_GluN2DKO/Timelocked_wholebody_smoothed/Subject5-190923-153614	5	0.000480048004800615	-2.6515	CRF_5	-2397.056717677	34042.7078786374
1396	CRF	Cre_GluN2DKO/Timelocked_wholebody_smoothed/Subject5-190923-153614	5	0.000480048004800615	2.6671	CRF_5	13335.09808	34042.7078786374
1397	CRF	Cre_GluN2DKO/Timelocked_wholebody_smoothed/Subject5-190923-153614	5	0.000480048004800615	-1.6164	CRF_5	-3173.35621224	34042.7078786374
1398	CRF	Cre_GluN2DKO/Timelocked_wholebody_smoothed/Subject5-190923-153614	5	0.000480048004800615	-1.0921	CRF_5	3743.40069893	34042.7078786374
1399	CRF	Cre_GluN2DKO/Timelocked_wholebody_smoothed/Subject5-190923-153614	5	0.000480048004800615	1.7257	CRF_5	9100.39107679	34042.7078786374
1400	CRF	Cre_GluN2DKO/Timelocked_wholebody_smoothed/Subject5-190923-153614	5	0.000480048004800615	7.9645	CRF_5	99478.6822	34042.7078786374
1401	CRF	Cre_GluN2DKO/Timelocked_wholebody_smoothed/Subject5-190923-153614	5	0.000480048004800615	14.486	CRF_5	47426.0057	34042.7078786374
1402	CRF	Cre_GluN2DKO/Timelocked_wholebody_smoothed/Subject5-190923-153614	5	0.000480048004800615	-0.84546	CRF_5	1542.14884776	34042.7078786374
1403	CRF	Cre_GluN2DKO/Timelocked_wholebody_smoothed/Subject5-190923-153614	5	0.000480048004800615	0.18988	CRF_5	-1311.78490019	34042.7078786374
1404	CRF	Cre_GluN2DKO/Timelocked_wholebody_smoothed/Subject5-190923-153614	5	0.000480048004800615	-0.47354	CRF_5	333.80785388	34042.7078786374
1405	CRF	Cre_GluN2DKO/Timelocked_wholebody_smoothed/Subject5-190923-153614	5	0.000480048004800615	-3.849	CRF_5	30652.2246097	34042.7078786374
1406	CRF	Cre_GluN2DKO/Timelocked_wholebody_smoothed/Subject5-190923-153614	5	0.000480048004800615	1.2338	CRF_5	862.22324043	34042.7078786374
1407	CRF	Cre_GluN2DKO/Timelocked_wholebody_smoothed/Subject5-190923-153614	5	0.000480048004800615	0.50098	CRF_5	3730.56652859	34042.7078786374
1408	CRF	Cre_GluN2DKO/Timelocked_wholebody_smoothed/Subject5-190923-153614	5	0.000480048004800615	-0.23038	CRF_5	50670.24669714	34042.7078786374
1409	CRF	Cre_GluN2DKO/Timelocked_wholebody_smoothed/Subject5-190923-153614	5	0.000480048004800615	-0.90792	CRF_5	34016.4538707	34042.7078786374
1410	CRF	Cre_GluN2DKO/Timelocked_wholebody_smoothed/Subject5-190923-153614	5	0.000480048004800615	3.4004	CRF_5	73997.0506	34042.7078786374
1411	CRF	Cre_GluN2DKO/Timelocked_wholebody_smoothed/Subject5-190923-153614	5	0.000480048004800615	-4.5005	CRF_5	91165.74967116	34042.7078786374
1412	CRF	Cre_GluN2DKO/Timelocked_wholebody_smoothed/Subject5-190923-153614	5	0.000480048004800615	1.075	CRF_5	11483.01152054	34042.7078786374
1413	CRF	Cre_GluN2DKO/Timelocked_wholebody_smoothed/Subject5-190923-153614	5	0.000480048004800615	-2.5595	CRF_5	-6702.136764	34042.7078786374
1414	CRF	Cre_GluN2DKO/Timelocked_wholebody_smoothed/Subject5-190923-153614	5	0.000480048004800615	-1.522	CRF_5	26686.2936392	34042.7078786374
1415	CRF	Cre_GluN2DKO/Timelocked_wholebody_smoothed/Subject5-190923-153614	5	0.000480048004800615	4.5119	CRF_5	15879.947624	34042.7078786374
1416	CRF	Cre_GluN2DKO/Timelocked_wholebody_smoothed/Subject5-190923-153614	5	0.000480048004800615	-1.7001	CRF_5	-2590.33952318	34042.7078786374
1417	CRF	Cre_GluN2DKO/Timelocked_wholebody_smoothed/Subject5-190923-153614	5	0.000480048004800615	-0.2585	CRF_5	-8222.5916561	34042.7078786374
1418	CRF	Cre_GluN2DKO/Timelocked_wholebody_smoothed/Subject5-190923-153614	5	0.000480048004800615	-0.54298	CRF_5	-4458.93711	34042.7078786374
1419	CRF	Cre_GluN2DKO/Timelocked_wholebody_smoothed/Subject5-190923-153614	5	0.000480048004800615	-1.3508	CRF_5	9518.6443721	34042.7078786374
1420	CRF	Cre_GluN2DKO/Timelocked_wholebody_smoothed/Subject5-190923-153614	5	0.000480048004800615	1.911	CRF_5	33279.3633	34042.7078786374
1421	CRF	Cre_GluN2DKO/Timelocked_wholebody_smoothed/Subject5-190923-153614	5	0.000480048004800615	-0.85742	CRF_5	-7566.29268877	34042.7078786374
1422	CRF	Cre_GluN2DKO/Timelocked_wholebody_smoothed/Subject5-190923-153614	5	0.000480048004800615	0.19116	CRF_5	-997.22502051	34042.7078786374
1423	CRF	Cre_GluN2DKO/Timelocked_wholebody_smoothed/Subject5-190923-153614	5	0.000480048004800615	-2.9072	CRF_5	7906.11327241	34042.7078786374
1424	CRF	Cre_GluN2DKO/Timelocked_wholebody_smoothed/Subject5-190923-153614	5	0.000480048004800615	5.5564	CRF_5	131601.9572	34042.7078786374
1425	CRF	Cre_GluN2DKO/Timelocked_wholebody_smoothed/Subject5-190923-153614	5	0.000480048004800615	0.55567	CRF_5	12419.91167	34042.7078786374
1426	CRF	Cre_GluN2DKO/Timelocked_wholebody_smoothed/Subject5-190923-153614	5	0.000480048004800615	6.7826	CRF_5	26392.2209	34042.7078786374
1427	CRF	Cre_GluN2DKO/Timelocked_wholebody_smoothed/Subject5-190923-153614	5	0.000480048004800615	-4.376	CRF_5	-17825.1515	34042.7078786374
1428	CRF	Cre_GluN2DKO/Timelocked_wholebody_smoothed/Subject5-190923-153614	5	0.000480048004800615	-11.054	CRF_5	-20609.5904405	34042.7078786374
1429	CRF	Cre_GluN2DKO/Timelocked_wholebody_smoothed/Subject5-190923-153614	5	0.000480048004800615	-1.1471	CRF_5	-13696.8544	34042.7078786374
1430	CRF	Cre_GluN2DKO/Timelocked_wholebody_smoothed/Subject5-190923-153614	5	0.000480048004800615	-1.0829	CRF_5	19114.5960845	34042.7078786374
1431	CRF	Cre_GluN2DKO/Timelocked_wholebody_smoothed/Subject5-190923-153614	5	0.000480048004800615	0.81545	CRF_5	8698.6918304	34042.7078786374
1432	CRF	Cre_GluN2DKO/Timelocked_wholebody_smoothed/Subject5-190923-153614	5	0.000480048004800615	0.74574	CRF_5	5993.772541	34042.7078786374
1433	CRF	Cre_GluN2DKO/Timelocked_wholebody_smoothed/Subject5-190923-153614	5	0.000480048004800615	2.1857	CRF_5	26373.55954179	34042.7078786374
1434	CRF	Cre_GluN2DKO/Timelocked_wholebody_smoothed/Subject5-190923-153614	5	0.000480048004800615	-3.8758	CRF_5	14561.20680458	34042.7078786374
1435	CRF	Cre_GluN2DKO/Timelocked_wholebody_smoothed/Subject5-190923-153614	5	0.000480048004800615	18.784	CRF_5	39420.985	34042.7078786374
1436	CRF	Cre_GluN2DKO/Timelocked_wholebody_smoothed/Subject5-190923-153614	5	0.000480048004800615	-1.4562	CRF_5	-4240.286308088	34042.7078786374
1437	CRF	Cre_GluN2DKO/Timelocked_wholebody_smoothed/Subject5-190923-153614	5	0.000480048004800615	-2.8828	CRF_5	4498.405684271	34042.7078786374
1438	CRF	Cre_GluN2DKO/Timelocked_wholebody_smoothed/Subject5-190923-153614	5	0.000480048004800615	3.2482	CRF_5	26411.2408	34042.7078786374
1439	CRF	Cre_GluN2DKO/Timelocked_wholebody_smoothed/Subject5-190923-153614	5	0.000480048004800615	0.55892	CRF_5	12179.73545244	34042.7078786374
1440	CRF	Cre_GluN2DKO/Timelocked_wholebody_smoothed/Subject5-190923-153614	5	0.000480048004800615	-1.5636	CRF_5	51018.6557382	34042.7078786374
1441	CRF	Cre_GluN2DKO/Timelocked_wholebody_smoothed/Subject5-190923-153614	5	0.000480048004800615	-1.1184	CRF_5	-5350.75424	34042.7078786374
1442	CRF	Cre_GluN2DKO/Timelocked_wholebody_smoothed/Subject5-190923-153614	5	0.000480048004800615	0.44324	CRF_5	5141.6662937	34042.7078786374
1443	CRF	Cre_GluN2DKO/Timelocked_wholebody_smoothed/Subject5-190923-153614	5	0.000480048004800615	-3.0616	CRF_5	-14691.3568	34042.7078786374
1444	CRF	Cre_GluN2DKO/Timelocked_wholebody_smoothed/Subject5-190923-153614	5	0.000480048004800615	-3.9008	CRF_5	-8904.22095	34042.7078786374
1445	CRF	Cre_GluN2DKO/Timelocked_wholebody_smoothed/Subject5-190923-153614	5	0.000480048004800615	-3.896	CRF_5	-2383.1799193	34042.7078786374
1446	CRF	Cre_GluN2DKO/Timelocked_wholebody_smoothed/Subject5-190923-153614	5	0.000480048004800615	1.3457	CRF_5	5509.39600551	34042.7078786374
1447	CRF	Cre_GluN2DKO/Timelocked_wholebody_smoothed/Subject5-190923-153614	5	0.000480048004800615	1.3713	CRF_5	41006.1549	34042.7078786374
1448	CRF	Cre_GluN2DKO/Timelocked_wholebody_smoothed/Subject5-190923-153614	5	0.000480048004800615	-2.1405	CRF_5	-7411.1041	34042.7078786374
1449	CRF	Cre_GluN2DKO/Timelocked_wholebody_smoothed/Subject5-190923-153614	5	0.000480048004800615	2.0347	CRF_5	8941.74658313	34042.7078786374
1450	CRF	Cre_GluN2DKO/Timelocked_wholebody_smoothed/Subject5-190923-153614	5	0.000480048004800615	0.49892	CRF_5	-16542.928454	34042.7078786374
1451	CRF	Cre_GluN2DKO/Timelocked_wholebody_smoothed/Subject5-190923-153614	5	0.000480048004800615	-4.042	CRF_5	65743.14938364	34042.7078786374
1452	CRF	Cre_GluN2DKO/Timelocked_wholebody_smoothed/Subject5-190923-153614	5	0.000480048004800615	-6.0302	CRF_5	-24671.6031	34042.7078786374
1453	CRF	Cre_GluN2DKO/Timelocked_wholebody_smoothed/Subject5-190923-153614	5	0.000480048004800615	-0.42392	CRF_5	22510.5902271	34042.7078786374
1454	CRF	Cre_GluN2DKO/Timelocked_wholebody_smoothed/Subject5-190923-153614	5	0.000480048004800615	-1.2914	CRF_5	7106.70618856	34042.7078786374
1455	CRF	Cre_GluN2DKO/Timelocked_wholebody_smoothed/Subject5-190923-153614	5	0.000480048004800615	0.78285	CRF_5	585.345752978	34042.7078786374
1456	CRF	Cre_GluN2DKO/Timelocked_wholebody_smoothed/Subject5-190923-153614	5	0.000480048004800615	-4.9243	CRF_5	-4051.01566636	34042.7078786374
1457	CRF	Cre_GluN2DKO/Timelocked_wholebody_smoothed/Subject5-190923-153614	5	0.000480048004800615	-0.39619	CRF_5	31878.90901964	34042.7078786374
1458	CRF	Cre_GluN2DKO/Timelocked_wholebody_smoothed/Subject5-190923-153614	5	0.000480048004800615	-2.6674	CRF_5	-9604.1637	34042.7078786374
1459	CRF	Cre_GluN2DKO/Timelocked_wholebody_smoothed/Subject5-190923-153614	5	0.000480048004800615	0.85864	CRF_5	42146.02453	34042.7078786374
1460	CRF	Cre_GluN2DKO/Timelocked_wholebody_smoothed/Subject5-190923-153614	5	0.000480048004800615	-3.4433	CRF_5	-8843.16594419	34042.7078786374
1461	CRF	Cre_GluN2DKO/Timelocked_wholebody_smoothed/Subject5-190923-153614	5	0.000480048004800615	4.3778	CRF_5	50042.5363	34042.7078786374
1462	CRF	Cre_GluN2DKO/Timelocked_wholebody_smoothed/Subject5-190923-153614	5	0.000480048004800615	-0.90065	CRF_5	5384.69624643	34042.7078786374
1463	CRF	Cre_GluN2DKO/Timelocked_wholebody_smoothed/Subject5-190923-153614	5	0.000480048004800615	12.105	CRF_5	40996.5303	34042.7078786374
1464	CRF	Cre_GluN2DKO/Timelocked_wholebody_smoothed/Subject5-190923-153614	5	0.000480048004800615	-1.1971	CRF_5	57865.76816043	34042.7078786374
1465	CRF	Cre_GluN2DKO/Timelocked_wholebody_smoothed/Subject5-190923-153614	5	0.000480048004800615	-1.6337	CRF_5	13802.64974199	34042.7078786374
1466	CRF	Cre_GluN2DKO/Timelocked_wholebody_smoothed/Subject5-190923-153614	5	0.000480048004800615	-3.8177	CRF_5	-29706.7091	34042.7078786374
1467	CRF	Cre_GluN2DKO/Timelocked_wholebody_smoothed/Subject5-190923-153614	5	0.000480048004800615	-17.095	CRF_5	-38290.7017867	34042.7078786374
1468	CRF	Cre_GluN2DKO/Timelocked_wholebody_smoothed/Subject5-190923-153614	5	0.000480048004800615	-0.59054	CRF_5	-4483.77842	34042.7078786374
1469	CRF	Cre_GluN2DKO/Timelocked_wholebody_smoothed/Subject5-190923-153614	5	0.000480048004800615	17.862	CRF_5	56999.945	34042.7078786374
1470	CRF	Cre_GluN2DKO/Timelocked_wholebody_smoothed/Subject5-190923-153614	5	0.000480048004800615	-2.115	CRF_5	-1766.6915937	34042.7078786374
1471	CRF	Cre_GluN2DKO/Timelocked_wholebody_smoothed/Subject5-190923-153614	5	0.000480048004800615	3.6106	CRF_5	42964.43515274	34042.7078786374
1472	CRF	Cre_GluN2DKO/Timelocked_wholebody_smoothed/Subject5-190923-153614	5	0.000480048004800615	-4.5187	CRF_5	65776.839789	34042.7078786374
1473	CRF	Cre_GluN2DKO/Timelocked_wholebody_smoothed/Subject5-190923-153614	5	0.000480048004800615	2.1958	CRF_5	-663.5222315	34042.7078786374
1474	CRF	Cre_GluN2DKO/Timelocked_wholebody_smoothed/Subject5-190923-153614	5	0.000480048004800615	9.9542	CRF_5	26025.725506711	34042.7078786374
1475	CRF	Cre_GluN2DKO/Timelocked_wholebody_smoothed/Subject5-190923-153614	5	0.000480048004800615	-3.9816	CRF_5	-16254.7278	34042.7078786374
1476	CRF	Cre_GluN2DKO/Timelocked_wholebody_smoothed/Subject5-190923-153614	5	0.000480048004800615	24.218	CRF_5	71765.9347	34042.7078786374
1477	CRF	Cre_GluN2DKO/Timelocked_wholebody_smoothed/Subject5-190923-153614	5	0.000480048004800615	-3.3906	CRF_5	-15202.26348	34042.7078786374
1478	CRF	Cre_GluN2DKO/Timelocked_wholebody_smoothed/Subject5-190923-153614	5	0.000480048004800615	0.95141	CRF_5	20768.03139	34042.7078786374
1479	CRF	Cre_GluN2DKO/Timelocked_wholebody_smoothed/Subject5-190923-153614	5	0.000480048004800615	6.8808	CRF_5	16440.0769448	34042.7078786374
1480	CRF	Cre_GluN2DKO/Timelocked_wholebody_smoothed/Subject5-190923-153614	5	0.000480048004800615	-6.7544	CRF_5	-11223.1327001	34042.7078786374
1481	CRF	Cre_GluN2DKO/Timelocked_wholebody_smoothed/Subject5-190923-153614	5	0.000480048004800615	0.073653	CRF_5	10657.814678	34042.7078786374
1482	CRF	Cre_GluN2DKO/Timelocked_wholebody_smoothed/Subject5-190923-153614	5	0.000480048004800615	2.2007	CRF_5	49954.4753	34042.7078786374
1483	CRF	Cre_GluN2DKO/Timelocked_wholebody_smoothed/Subject5-190923-153614	5	0.000480048004800615	-1.4801	CRF_5	-9086.61214	34042.7078786374
1484	CRF	Cre_GluN2DKO/Timelocked_wholebody_smoothed/Subject5-190923-153614	5	0.000480048004800615	-2.8825	CRF_5	47450.8900649	34042.7078786374
1485	CRF	Cre_GluN2DKO/Timelocked_wholebody_smoothed/Subject5-190923-153614	5	0.000480048004800615	-1.5361	CRF_5	-12060.81687629	34042.7078786374
1486	CRF	Cre_GluN2DKO/Timelocked_wholebody_smoothed/Subject5-190923-153614	5	0.000480048004800615	-2.0875	CRF_5	-6337.530278072	34042.7078786374
1487	CRF	Cre_GluN2DKO/Timelocked_wholebody_smoothed/Subject5-190923-153614	5	0.000480048004800615	-2.4711	CRF_5	47879.28004213	34042.7078786374
1488	CRF	Cre_GluN2DKO/Timelocked_wholebody_smoothed/Subject5-190923-153614	5	0.000480048004800615	-5.9298	CRF_5	-24463.0283	34042.7078786374
1489	CRF	Cre_GluN2DKO/Timelocked_wholebody_smoothed/Subject5-190923-153614	5	0.000480048004800615	-2.2721	CRF_5	-4369.968568	34042.7078786374
1490	CRF	Cre_GluN2DKO/Timelocked_wholebody_smoothed/Subject5-190923-153614	5	0.000480048004800615	-0.32374	CRF_5	6137.16863545	34042.7078786374
1491	CRF	Cre_GluN2DKO/Timelocked_wholebody_smoothed/Subject5-190923-153614	5	0.000480048004800615	1.0086	CRF_5	-10066.9607285	34042.7078786374
1492	CRF	Cre_GluN2DKO/Timelocked_wholebody_smoothed/Subject5-190923-153614	5	0.000480048004800615	6.7035	CRF_5	66265.0649	34042.7078786374
1493	CRF	Cre_GluN2DKO/Timelocked_wholebody_smoothed/Subject5-190923-153614	5	0.000480048004800615	1.8535	CRF_5	65971.1461	34042.7078786374
1494	CRF	Cre_GluN2DKO/Timelocked_wholebody_smoothed/Subject5-190923-153614	5	0.000480048004800615	-1.9178	CRF_5	-12819.8062	34042.7078786374
1495	CRF	Cre_GluN2DKO/Timelocked_wholebody_smoothed/Subject5-190923-153614	5	0.000480048004800615	-1.9587	CRF_5	127873.7612885	34042.7078786374
1496	CRF	Cre_GluN2DKO/Timelocked_wholebody_smoothed/Subject5-190923-153614	5	0.000480048004800615	-2.8144	CRF_5	10559.6494028	34042.7078786374
1497	CRF	Cre_GluN2DKO/Timelocked_wholebody_smoothed/Subject5-190923-153614	5	0.000480048004800615	-3.1244	CRF_5	-17229.0478	34042.7078786374
1498	CRF	Cre_GluN2DKO/Timelocked_wholebody_smoothed/Subject5-190923-153614	5	0.000480048004800615	-2.1345	CRF_5	54302.5891023	34042.7078786374
1499	CRF	Cre_GluN2DKO/Timelocked_wholebody_smoothed/Subject5-190923-153614	5	0.000480048004800615	-3.6847	CRF_5	-22838.7663	34042.7078786374
1500	CRF	Cre_GluN2DKO/Timelocked_wholebody_smoothed/Subject5-190923-153614	5	0.000480048004800615	7.9261	CRF_5	111116.7275	34042.7078786374
1501	CRF	Cre_GluN2DKO/Timelocked_wholebody_smoothed/Subject5-190923-153614	5	0.000480048004800615	1.7884	CRF_5	-2080.9313449	34042.7078786374
1502	CRF	Cre_GluN2DKO/Timelocked_wholebody_smoothed/Subject5-190923-153614	5	0.000480048004800615	-1.1844	CRF_5	41962.2052423	34042.7078786374
1503	CRF	Cre_GluN2DKO/Timelocked_wholebody_smoothed/Subject5-190923-153614	5	0.000480048004800615	3.3378	CRF_5	35228.109	34042.7078786374
1504	CRF	Cre_GluN2DKO/Timelocked_wholebody_smoothed/Subject5-190923-153614	5	0.000480048004800615	-4.9715	CRF_5	-20600.1082	34042.7078786374
1505	CRF	Cre_GluN2DKO/Timelocked_wholebody_smoothed/Subject5-190923-153614	5	0.000480048004800615	-4.3539	CRF_5	107569.5812743	34042.7078786374
1506	CRF	Cre_GluN2DKO/Timelocked_wholebody_smoothed/Subject6-190924-104044	6	0.000480048004800615	-5.4841	CRF_6	81124.5905889	34042.7078786374
1507	CRF	Cre_GluN2DKO/Timelocked_wholebody_smoothed/Subject6-190924-104044	6	0.000480048004800615	-1.3609	CRF_6	80387.56285937	34042.7078786374
1508	CRF	Cre_GluN2DKO/Timelocked_wholebody_smoothed/Subject6-190924-104044	6	0.000480048004800615	0.9435	CRF_6	21745.38849	34042.7078786374
1509	CRF	Cre_GluN2DKO/Timelocked_wholebody_smoothed/Subject6-190924-104044	6	0.000480048004800615	-1.1442	CRF_6	12629.4465329	34042.7078786374
1510	CRF	Cre_GluN2DKO/Timelocked_wholebody_smoothed/Subject6-190924-104044	6	0.000480048004800615	-2.4224	CRF_6	-13670.6188	34042.7078786374
1511	CRF	Cre_GluN2DKO/Timelocked_wholebody_smoothed/Subject6-190924-104044	6	0.000480048004800615	-2.1864	CRF_6	44430.1395419	34042.7078786374
1512	CRF	Cre_GluN2DKO/Timelocked_wholebody_smoothed/Subject6-190924-104044	6	0.000480048004800615	-10.068	CRF_6	-57211.9878	34042.7078786374
1513	CRF	Cre_GluN2DKO/Timelocked_wholebody_smoothed/Subject6-190924-104044	6	0.000480048004800615	-2.6743	CRF_6	-19422.9123	34042.7078786374
1514	CRF	Cre_GluN2DKO/Timelocked_wholebody_smoothed/Subject6-190924-104044	6	0.000480048004800615	65.089	CRF_6	194048.33	34042.7078786374
1515	CRF	Cre_GluN2DKO/Timelocked_wholebody_smoothed/Subject6-190924-104044	6	0.000480048004800615	-2.4619	CRF_6	82974.22169959	34042.7078786374
1516	CRF	Cre_GluN2DKO/Timelocked_wholebody_smoothed/Subject6-190924-104044	6	0.000480048004800615	3.1437	CRF_6	13541.94315843	34042.7078786374
1517	CRF	Cre_GluN2DKO/Timelocked_wholebody_smoothed/Subject6-190924-104044	6	0.000480048004800615	-4.3378	CRF_6	-13949.1077467	34042.7078786374
1518	CRF	Cre_GluN2DKO/Timelocked_wholebody_smoothed/Subject6-190924-104044	6	0.000480048004800615	-1.0254	CRF_6	43956.1027698	34042.7078786374
1519	CRF	Cre_GluN2DKO/Timelocked_wholebody_smoothed/Subject6-190924-104044	6	0.000480048004800615	-1.2745	CRF_6	-11336.35734	34042.7078786374
1520	CRF	Cre_GluN2DKO/Timelocked_wholebody_smoothed/Subject6-190924-104044	6	0.000480048004800615	-8.1773	CRF_6	31591.204954	34042.7078786374
1521	CRF	Cre_GluN2DKO/Timelocked_wholebody_smoothed/Subject6-190924-104044	6	0.000480048004800615	4.6598	CRF_6	22841.4061	34042.7078786374
1522	CRF	Cre_GluN2DKO/Timelocked_wholebody_smoothed/Subject6-190924-104044	6	0.000480048004800615	3.2126	CRF_6	50898.2218	34042.7078786374
1523	CRF	Cre_GluN2DKO/Timelocked_wholebody_smoothed/Subject6-190924-104044	6	0.000480048004800615	5.3644	CRF_6	17032.83015	34042.7078786374
1524	CRF	Cre_GluN2DKO/Timelocked_wholebody_smoothed/Subject6-190924-104044	6	0.000480048004800615	1.3388	CRF_6	-5986.53766784	34042.7078786374
1525	CRF	Cre_GluN2DKO/Timelocked_wholebody_smoothed/Subject6-190924-104044	6	0.000480048004800615	-3.6256	CRF_6	9806.6414858	34042.7078786374
1526	CRF	Cre_GluN2DKO/Timelocked_wholebody_smoothed/Subject6-190924-104044	6	0.000480048004800615	0.18077	CRF_6	78011.1654997	34042.7078786374
1527	CRF	Cre_GluN2DKO/Timelocked_wholebody_smoothed/Subject6-190924-104044	6	0.000480048004800615	-1.5834	CRF_6	-4698.89652016	34042.7078786374
1528	CRF	Cre_GluN2DKO/Timelocked_wholebody_smoothed/Subject6-190924-104044	6	0.000480048004800615	-2.2477	CRF_6	-8646.441754495	34042.7078786374
1529	CRF	Cre_GluN2DKO/Timelocked_wholebody_smoothed/Subject6-190924-104044	6	0.000480048004800615	12.101	CRF_6	40905.2282	34042.7078786374
1530	CRF	Cre_GluN2DKO/Timelocked_wholebody_smoothed/Subject6-190924-104044	6	0.000480048004800615	11.57	CRF_6	76159.3876	34042.7078786374
1531	CRF	Cre_GluN2DKO/Timelocked_wholebody_smoothed/Subject6-190924-104044	6	0.000480048004800615	0.34607	CRF_6	3050.086585626	34042.7078786374
1532	CRF	Cre_GluN2DKO/Timelocked_wholebody_smoothed/Subject6-190924-104044	6	0.000480048004800615	-3.1771	CRF_6	7345.56370163	34042.7078786374
1533	CRF	Cre_GluN2DKO/Timelocked_wholebody_smoothed/Subject6-190924-104044	6	0.000480048004800615	-4.5026	CRF_6	-21417.2009	34042.7078786374
1534	CRF	Cre_GluN2DKO/Timelocked_wholebody_smoothed/Subject6-190924-104044	6	0.000480048004800615	-0.4538	CRF_6	28679.0690759	34042.7078786374
1535	CRF	Cre_GluN2DKO/Timelocked_wholebody_smoothed/Subject6-190924-104044	6	0.000480048004800615	13.224	CRF_6	27286.5226	34042.7078786374
1536	CRF	Cre_GluN2DKO/Timelocked_wholebody_smoothed/Subject6-190924-104044	6	0.000480048004800615	-5.1661	CRF_6	-40158.4486	34042.7078786374
1537	CRF	Cre_GluN2DKO/Timelocked_wholebody_smoothed/Subject6-190924-104044	6	0.000480048004800615	-3.9669	CRF_6	-2068.7871596	34042.7078786374
1538	CRF	Cre_GluN2DKO/Timelocked_wholebody_smoothed/Subject6-190924-104044	6	0.000480048004800615	-9.7037	CRF_6	-31582.66056	34042.7078786374
1539	CRF	Cre_GluN2DKO/Timelocked_wholebody_smoothed/Subject6-190924-104044	6	0.000480048004800615	-0.15983	CRF_6	10747.15010014	34042.7078786374
1540	CRF	Cre_GluN2DKO/Timelocked_wholebody_smoothed/Subject6-190924-104044	6	0.000480048004800615	-0.99238	CRF_6	-7143.800331	34042.7078786374
1541	CRF	Cre_GluN2DKO/Timelocked_wholebody_smoothed/Subject6-190924-104044	6	0.000480048004800615	14.779	CRF_6	189801.3682	34042.7078786374
1542	CRF	Cre_GluN2DKO/Timelocked_wholebody_smoothed/Subject6-190924-104044	6	0.000480048004800615	-3.0206	CRF_6	11449.65373594	34042.7078786374
1543	CRF	Cre_GluN2DKO/Timelocked_wholebody_smoothed/Subject6-190924-104044	6	0.000480048004800615	-1.8552	CRF_6	184962.2162984	34042.7078786374
1544	CRF	Cre_GluN2DKO/Timelocked_wholebody_smoothed/Subject6-190924-104044	6	0.000480048004800615	-0.7794	CRF_6	64063.51127593	34042.7078786374
1545	CRF	Cre_GluN2DKO/Timelocked_wholebody_smoothed/Subject6-190924-104044	6	0.000480048004800615	-5.2739	CRF_6	193698.96078	34042.7078786374
1546	CRF	Cre_GluN2DKO/Timelocked_wholebody_smoothed/Subject6-190924-104044	6	0.000480048004800615	-3.8269	CRF_6	-3183.445256	34042.7078786374
1547	CRF	Cre_GluN2DKO/Timelocked_wholebody_smoothed/Subject6-190924-104044	6	0.000480048004800615	3.7534	CRF_6	29592.79725505	34042.7078786374
1548	CRF	Cre_GluN2DKO/Timelocked_wholebody_smoothed/Subject6-190924-104044	6	0.000480048004800615	-5.2881	CRF_6	-19575.9723	34042.7078786374
1549	CRF	Cre_GluN2DKO/Timelocked_wholebody_smoothed/Subject6-190924-104044	6	0.000480048004800615	0.63496	CRF_6	132130.2967116	34042.7078786374
1550	CRF	Cre_GluN2DKO/Timelocked_wholebody_smoothed/Subject6-190924-104044	6	0.000480048004800615	-7.7227	CRF_6	789604.37293279	34042.7078786374
1551	CRF	Cre_GluN2DKO/Timelocked_wholebody_smoothed/Subject6-190924-104044	6	0.000480048004800615	2.2854	CRF_6	2281.45376547	34042.7078786374
1552	CRF	Cre_GluN2DKO/Timelocked_wholebody_smoothed/Subject6-190924-104044	6	0.000480048004800615	-4.404	CRF_6	-25099.1361	34042.7078786374
1553	CRF	Cre_GluN2DKO/Timelocked_wholebody_smoothed/Subject6-190924-104044	6	0.000480048004800615	-4.8028	CRF_6	-8825.6772369	34042.7078786374
1554	CRF	Cre_GluN2DKO/Timelocked_wholebody_smoothed/Subject6-190924-104044	6	0.000480048004800615	-1.6102	CRF_6	145271.6669564	34042.7078786374
1555	CRF	Cre_GluN2DKO/Timelocked_wholebody_smoothed/Subject6-190924-104044	6	0.000480048004800615	-0.79516	CRF_6	-6424.25743606	34042.7078786374
1556	CRF	Cre_GluN2DKO/Timelocked_wholebody_smoothed/Subject6-190924-104044	6	0.000480048004800615	2.2564	CRF_6	748.073534592	34042.7078786374
1557	CRF	Cre_GluN2DKO/Timelocked_wholebody_smoothed/Subject6-190924-104044	6	0.000480048004800615	-2.4148	CRF_6	-17432.3588	34042.7078786374
1558	CRF	Cre_GluN2DKO/Timelocked_wholebody_smoothed/Subject6-190924-104044	6	0.000480048004800615	-3.7719	CRF_6	-22135.8385	34042.7078786374
1559	CRF	Cre_GluN2DKO/Timelocked_wholebody_smoothed/Subject6-190924-104044	6	0.000480048004800615	-0.41459	CRF_6	16081.7375246	34042.7078786374
1560	CRF	Cre_GluN2DKO/Timelocked_wholebody_smoothed/Subject6-190924-104044	6	0.000480048004800615	-7.6367	CRF_6	-36696.7904	34042.7078786374
1561	CRF	Cre_GluN2DKO/Timelocked_wholebody_smoothed/Subject6-190924-104044	6	0.000480048004800615	-1.6758	CRF_6	3019.1417833	34042.7078786374
1562	CRF	Cre_GluN2DKO/Timelocked_wholebody_smoothed/Subject6-190924-104044	6	0.000480048004800615	-8.01	CRF_6	-43713.2543	34042.7078786374
1563	CRF	Cre_GluN2DKO/Timelocked_wholebody_smoothed/Subject6-190924-104044	6	0.000480048004800615	-6.9416	CRF_6	68971.82907605	34042.7078786374
1564	CRF	Cre_GluN2DKO/Timelocked_wholebody_smoothed/Subject6-190924-104044	6	0.000480048004800615	-3.0236	CRF_6	-17375.8036	34042.7078786374
1565	CRF	Cre_GluN2DKO/Timelocked_wholebody_smoothed/Subject6-190924-104044	6	0.000480048004800615	-2.2288	CRF_6	-12700.47793	34042.7078786374
1566	CRF	Cre_GluN2DKO/Timelocked_wholebody_smoothed/Subject6-190924-104044	6	0.000480048004800615	-1.2623	CRF_6	13993.346322	34042.7078786374
1567	CRF	Cre_GluN2DKO/Timelocked_wholebody_smoothed/Subject6-190924-104044	6	0.000480048004800615	-2.4517	CRF_6	-1589.054058097	34042.7078786374
1568	CRF	Cre_GluN2DKO/Timelocked_wholebody_smoothed/Subject6-190924-104044	6	0.000480048004800615	3.6779	CRF_6	3797.641189452	34042.7078786374
1569	CRF	Cre_GluN2DKO/Timelocked_wholebody_smoothed/Subject6-190924-104044	6	0.000480048004800615	-4.136	CRF_6	44488.7534087	34042.7078786374
1570	CRF	Cre_GluN2DKO/Timelocked_wholebody_smoothed/Subject6-190924-104044	6	0.000480048004800615	-4.6979	CRF_6	-25581.3746	34042.7078786374
1571	CRF	Cre_GluN2DKO/Timelocked_wholebody_smoothed/Subject6-190924-104044	6	0.000480048004800615	3.0773	CRF_6	-262.50201161	34042.7078786374
1572	CRF	Cre_GluN2DKO/Timelocked_wholebody_smoothed/Subject6-190924-104044	6	0.000480048004800615	-5.1073	CRF_6	-29395.8558	34042.7078786374
1573	CRF	Cre_GluN2DKO/Timelocked_wholebody_smoothed/Subject6-190924-104044	6	0.000480048004800615	11.327	CRF_6	108360.9201	34042.7078786374
1574	CRF	Cre_GluN2DKO/Timelocked_wholebody_smoothed/Subject6-190924-104044	6	0.000480048004800615	-4.3182	CRF_6	146507.8664305	34042.7078786374
1575	CRF	Cre_GluN2DKO/Timelocked_wholebody_smoothed/Subject6-190924-104044	6	0.000480048004800615	-3.4672	CRF_6	-19008.0537	34042.7078786374
1576	CRF	Cre_GluN2DKO/Timelocked_wholebody_smoothed/Subject6-190924-104044	6	0.000480048004800615	-3.7014	CRF_6	-26545.9442	34042.7078786374
1577	CRF	Cre_GluN2DKO/Timelocked_wholebody_smoothed/Subject6-190924-104044	6	0.000480048004800615	-3.9667	CRF_6	-22616.7388	34042.7078786374
1578	CRF	Cre_GluN2DKO/Timelocked_wholebody_smoothed/Subject6-190924-104044	6	0.000480048004800615	-1.9235	CRF_6	-7851.32912	34042.7078786374
1579	CRF	Cre_GluN2DKO/Timelocked_wholebody_smoothed/Subject6-190924-104044	6	0.000480048004800615	-1.5927	CRF_6	30875.7740528	34042.7078786374
1580	CRF	Cre_GluN2DKO/Timelocked_wholebody_smoothed/Subject6-190924-104044	6	0.000480048004800615	-2.4068	CRF_6	2938.39969933	34042.7078786374
1581	CRF	Cre_GluN2DKO/Timelocked_wholebody_smoothed/Subject6-190924-104044	6	0.000480048004800615	2.0142	CRF_6	88912.2421	34042.7078786374
1582	CRF	Cre_GluN2DKO/Timelocked_wholebody_smoothed/Subject6-190924-104044	6	0.000480048004800615	-2.6838	CRF_6	-7818.00915433	34042.7078786374
1583	CRF	Cre_GluN2DKO/Timelocked_wholebody_smoothed/Subject6-190924-104044	6	0.000480048004800615	-4.437	CRF_6	177284.352739	34042.7078786374
1584	CRF	Cre_GluN2DKO/Timelocked_wholebody_smoothed/Subject6-190924-104044	6	0.000480048004800615	-3.3406	CRF_6	5085.0680339	34042.7078786374
1585	CRF	Cre_GluN2DKO/Timelocked_wholebody_smoothed/Subject6-190924-104044	6	0.000480048004800615	-3.5621	CRF_6	-21868.9322	34042.7078786374
1586	CRF	Cre_GluN2DKO/Timelocked_wholebody_smoothed/Subject6-190924-104044	6	0.000480048004800615	-0.23776	CRF_6	2950.0294478	34042.7078786374
1587	CRF	Cre_GluN2DKO/Timelocked_wholebody_smoothed/Subject6-190924-104044	6	0.000480048004800615	-0.99747	CRF_6	87899.3132024	34042.7078786374
1588	CRF	Cre_GluN2DKO/Timelocked_wholebody_smoothed/Subject7-190924-113758	7	0.000480048004800615	5.6215	CRF_7	89104.9168	34042.7078786374
1589	CRF	Cre_GluN2DKO/Timelocked_wholebody_smoothed/Subject7-190924-113758	7	0.000480048004800615	164.28	CRF_7	535631.624	34042.7078786374
1590	CRF	Cre_GluN2DKO/Timelocked_wholebody_smoothed/Subject7-190924-113758	7	0.000480048004800615	124.23	CRF_7	931687.33	34042.7078786374
1591	CRF	Cre_GluN2DKO/Timelocked_wholebody_smoothed/Subject7-190924-113758	7	0.000480048004800615	0.54004	CRF_7	127124.56772	34042.7078786374
1592	CRF	Cre_GluN2DKO/Timelocked_wholebody_smoothed/Subject7-190924-113758	7	0.000480048004800615	-2.5311	CRF_7	47240.3356994	34042.7078786374
1593	CRF	Cre_GluN2DKO/Timelocked_wholebody_smoothed/Subject7-190924-113758	7	0.000480048004800615	12.652	CRF_7	60530.4099	34042.7078786374
1594	CRF	Cre_GluN2DKO/Timelocked_wholebody_smoothed/Subject7-190924-113758	7	0.000480048004800615	-1.5311	CRF_7	-4834.2706391401	34042.7078786374
1595	CRF	Cre_GluN2DKO/Timelocked_wholebody_smoothed/Subject7-190924-113758	7	0.000480048004800615	-2.5238	CRF_7	-8651.4145754	34042.7078786374
1596	CRF	Cre_GluN2DKO/Timelocked_wholebody_smoothed/Subject7-190924-113758	7	0.000480048004800615	-2.7675	CRF_7	20249.91877028	34042.7078786374
1597	CRF	Cre_GluN2DKO/Timelocked_wholebody_smoothed/Subject7-190924-113758	7	0.000480048004800615	29.233	CRF_7	288414.843	34042.7078786374
1598	CRF	Cre_GluN2DKO/Timelocked_wholebody_smoothed/Subject7-190924-113758	7	0.000480048004800615	-0.46014	CRF_7	94045.3071705	34042.7078786374
1599	CRF	Cre_GluN2DKO/Timelocked_wholebody_smoothed/Subject7-190924-113758	7	0.000480048004800615	4.3653	CRF_7	107813.7836	34042.7078786374
1600	CRF	Cre_GluN2DKO/Timelocked_wholebody_smoothed/Subject7-190924-113758	7	0.000480048004800615	-16.233	CRF_7	34495.5769133	34042.7078786374
1601	CRF	Cre_GluN2DKO/Timelocked_wholebody_smoothed/Subject7-190924-113758	7	0.000480048004800615	9.3915	CRF_7	174138.2726	34042.7078786374
1602	CRF	Cre_GluN2DKO/Timelocked_wholebody_smoothed/Subject7-190924-113758	7	0.000480048004800615	-1.6689	CRF_7	418924.0702469	34042.7078786374
1603	CRF	Cre_GluN2DKO/Timelocked_wholebody_smoothed/Subject7-190924-113758	7	0.000480048004800615	0.30201	CRF_7	94367.40678	34042.7078786374
1604	CRF	Cre_GluN2DKO/Timelocked_wholebody_smoothed/Subject7-190924-113758	7	0.000480048004800615	51.816	CRF_7	390506.864	34042.7078786374
1605	CRF	Cre_GluN2DKO/Timelocked_wholebody_smoothed/Subject7-190924-113758	7	0.000480048004800615	-1.1834	CRF_7	-5396.32828	34042.7078786374
1606	CRF	Cre_GluN2DKO/Timelocked_wholebody_smoothed/Subject7-190924-113758	7	0.000480048004800615	-2.2202	CRF_7	-6854.687495805	34042.7078786374
1607	CRF	Cre_GluN2DKO/Timelocked_wholebody_smoothed/Subject7-190924-113758	7	0.000480048004800615	24.1	CRF_7	278239.535	34042.7078786374
1608	CRF	Cre_GluN2DKO/Timelocked_wholebody_smoothed/Subject7-190924-113758	7	0.000480048004800615	-4.1132	CRF_7	52139.4804025	34042.7078786374
1609	CRF	Cre_GluN2DKO/Timelocked_wholebody_smoothed/Subject7-190924-113758	7	0.000480048004800615	-5.2423	CRF_7	-17410.8213124	34042.7078786374
1610	CRF	Cre_GluN2DKO/Timelocked_wholebody_smoothed/Subject7-190924-113758	7	0.000480048004800615	0.21056	CRF_7	64443.85858	34042.7078786374
1611	CRF	Cre_GluN2DKO/Timelocked_wholebody_smoothed/Subject7-190924-113758	7	0.000480048004800615	2.0479	CRF_7	85865.0493	34042.7078786374
1612	CRF	Cre_GluN2DKO/Timelocked_wholebody_smoothed/Subject7-190924-113758	7	0.000480048004800615	-2.075	CRF_7	48292.7533658	34042.7078786374
1613	CRF	Cre_GluN2DKO/Timelocked_wholebody_smoothed/Subject7-190924-113758	7	0.000480048004800615	1.236	CRF_7	13701.01309	34042.7078786374
1614	CRF	Cre_GluN2DKO/Timelocked_wholebody_smoothed/Subject7-190924-113758	7	0.000480048004800615	-1.3238	CRF_7	52139.98668517	34042.7078786374
1615	CRF	Cre_GluN2DKO/Timelocked_wholebody_smoothed/Subject7-190924-113758	7	0.000480048004800615	26.523	CRF_7	206426.741	34042.7078786374
1616	CRF	Cre_GluN2DKO/Timelocked_wholebody_smoothed/Subject7-190924-113758	7	0.000480048004800615	6.742	CRF_7	9551.70193292	34042.7078786374
1617	CRF	Cre_GluN2DKO/Timelocked_wholebody_smoothed/Subject7-190924-113758	7	0.000480048004800615	2.964	CRF_7	3971.66178557	34042.7078786374
1618	CRF	Cre_GluN2DKO/Timelocked_wholebody_smoothed/Subject7-190924-113758	7	0.000480048004800615	-2.0047	CRF_7	3693.15336676	34042.7078786374
1619	CRF	Cre_GluN2DKO/Timelocked_wholebody_smoothed/Subject7-190924-113758	7	0.000480048004800615	-0.44751	CRF_7	4249.258984652	34042.7078786374
1620	CRF	Cre_GluN2DKO/Timelocked_wholebody_smoothed/Subject7-190924-113758	7	0.000480048004800615	-3.4077	CRF_7	-18817.7928	34042.7078786374
1621	CRF	Cre_GluN2DKO/Timelocked_wholebody_smoothed/Subject7-190924-113758	7	0.000480048004800615	4.4725	CRF_7	87508.127	34042.7078786374
1622	CRF	Cre_GluN2DKO/Timelocked_wholebody_smoothed/Subject7-190924-113758	7	0.000480048004800615	-0.62965	CRF_7	13024.20509958	34042.7078786374
1623	CRF	Cre_GluN2DKO/Timelocked_wholebody_smoothed/Subject7-190924-113758	7	0.000480048004800615	-1.1197	CRF_7	6600.09269693	34042.7078786374
1624	CRF	Cre_GluN2DKO/Timelocked_wholebody_smoothed/Subject7-190924-113758	7	0.000480048004800615	-2.5308	CRF_7	13185.9853975	34042.7078786374
1625	CRF	Cre_GluN2DKO/Timelocked_wholebody_smoothed/Subject7-190924-113758	7	0.000480048004800615	3.5385	CRF_7	259869.7052	34042.7078786374
1626	CRF	Cre_GluN2DKO/Timelocked_wholebody_smoothed/Subject7-190924-113758	7	0.000480048004800615	-3.6894	CRF_7	699288.4484666	34042.7078786374
1627	CRF	Cre_GluN2DKO/Timelocked_wholebody_smoothed/Subject7-190924-113758	7	0.000480048004800615	-0.80953	CRF_7	-4014.53033	34042.7078786374
1628	CRF	Cre_GluN2DKO/Timelocked_wholebody_smoothed/Subject7-190924-113758	7	0.000480048004800615	3.1541	CRF_7	102154.0851	34042.7078786374
1629	CRF	Cre_GluN2DKO/Timelocked_wholebody_smoothed/Subject7-190924-113758	7	0.000480048004800615	0.1911	CRF_7	-2682.14028236	34042.7078786374
1630	CRF	Cre_GluN2DKO/Timelocked_wholebody_smoothed/Subject7-190924-113758	7	0.000480048004800615	-1.0794	CRF_7	-8369.12570601	34042.7078786374
1631	CRF	Cre_GluN2DKO/Timelocked_wholebody_smoothed/Subject7-190924-113758	7	0.000480048004800615	12.855	CRF_7	75310.312	34042.7078786374
1632	CRF	Cre_GluN2DKO/Timelocked_wholebody_smoothed/Subject7-190924-113758	7	0.000480048004800615	1.6724	CRF_7	16816.89675	34042.7078786374
1633	CRF	Cre_GluN2DKO/Timelocked_wholebody_smoothed/Subject7-190924-113758	7	0.000480048004800615	0.19898	CRF_7	34604.81508	34042.7078786374
1634	CRF	Cre_GluN2DKO/Timelocked_wholebody_smoothed/Subject7-190924-113758	7	0.000480048004800615	3.6111	CRF_7	242808.7055	34042.7078786374
1635	CRF	Cre_GluN2DKO/Timelocked_wholebody_smoothed/Subject7-190924-113758	7	0.000480048004800615	2.7022	CRF_7	204636.9577	34042.7078786374
1636	CRF	Cre_GluN2DKO/Timelocked_wholebody_smoothed/Subject7-190924-113758	7	0.000480048004800615	21.776	CRF_7	55027.7493222	34042.7078786374
1637	CRF	Cre_GluN2DKO/Timelocked_wholebody_smoothed/Subject7-190924-113758	7	0.000480048004800615	0.80466	CRF_7	263086.96112	34042.7078786374
1638	CRF	Cre_GluN2DKO/Timelocked_wholebody_smoothed/Subject7-190924-113758	7	0.000480048004800615	-3.0138	CRF_7	14571.2106225	34042.7078786374
1639	CRF	Cre_GluN2DKO/Timelocked_wholebody_smoothed/Subject7-190924-113758	7	0.000480048004800615	0.36086	CRF_7	3835.3756854	34042.7078786374
1640	CRF	Cre_GluN2DKO/Timelocked_wholebody_smoothed/Subject7-190924-113758	7	0.000480048004800615	-0.22781	CRF_7	10277.840365	34042.7078786374
1641	CRF	Cre_GluN2DKO/Timelocked_wholebody_smoothed/Subject7-190924-113758	7	0.000480048004800615	0.62951	CRF_7	23869.95321	34042.7078786374
1642	CRF	Cre_GluN2DKO/Timelocked_wholebody_smoothed/Subject7-190924-113758	7	0.000480048004800615	-1.9215	CRF_7	221791.9299225	34042.7078786374
1643	CRF	Cre_GluN2DKO/Timelocked_wholebody_smoothed/Subject7-190924-113758	7	0.000480048004800615	-6.405	CRF_7	260310.194106	34042.7078786374
1644	CRF	Cre_GluN2DKO/Timelocked_wholebody_smoothed/Subject7-190924-113758	7	0.000480048004800615	30.66	CRF_7	94831.4999	34042.7078786374
1645	CRF	Cre_GluN2DKO/Timelocked_wholebody_smoothed/Subject7-190924-113758	7	0.000480048004800615	-5.2797	CRF_7	-24042.7261	34042.7078786374
1646	CRF	Cre_GluN2DKO/Timelocked_wholebody_smoothed/Subject7-190924-113758	7	0.000480048004800615	-3.8266	CRF_7	-8096.9319935	34042.7078786374
1647	CRF	Cre_GluN2DKO/Timelocked_wholebody_smoothed/Subject7-190924-113758	7	0.000480048004800615	3.6812	CRF_7	25095.9066737	34042.7078786374
1648	CRF	Cre_GluN2DKO/Timelocked_wholebody_smoothed/Subject7-190924-113758	7	0.000480048004800615	2.1091	CRF_7	65248.9969	34042.7078786374
1649	CRF	Cre_GluN2DKO/Timelocked_wholebody_smoothed/Subject7-190924-113758	7	0.000480048004800615	-0.025464	CRF_7	45228.6187438	34042.7078786374
1650	CRF	Cre_GluN2DKO/Timelocked_wholebody_smoothed/Subject7-190924-113758	7	0.000480048004800615	-2.3655	CRF_7	-11698.6093	34042.7078786374
1651	CRF	Cre_GluN2DKO/Timelocked_wholebody_smoothed/Subject7-190924-113758	7	0.000480048004800615	-1.2123	CRF_7	-4867.54561	34042.7078786374
1652	CRF	Cre_GluN2DKO/Timelocked_wholebody_smoothed/Subject7-190924-113758	7	0.000480048004800615	5.595	CRF_7	534206.9149	34042.7078786374
1653	CRF	Cre_GluN2DKO/Timelocked_wholebody_smoothed/Subject7-190924-113758	7	0.000480048004800615	-5.1433	CRF_7	-14334.24980242	34042.7078786374
1654	CRF	Cre_GluN2DKO/Timelocked_wholebody_smoothed/Subject7-190924-113758	7	0.000480048004800615	-2.7946	CRF_7	-3612.4096789	34042.7078786374
1655	CRF	Cre_GluN2DKO/Timelocked_wholebody_smoothed/Subject7-190924-113758	7	0.000480048004800615	2.3812	CRF_7	23842.971797	34042.7078786374
1656	GluSnFr	110231	1	0.000480048004800615	2.2609	GluSnFr_1	11277.03489877	38287.3749114507
1657	GluSnFr	110231	1	0.000480048004800615	3.6493	GluSnFr_1	11011.10496452	38287.3749114507
1658	GluSnFr	110231	1	0.000480048004800615	0.34075	GluSnFr_1	10266.90620491	38287.3749114507
1659	GluSnFr	110231	1	0.000480048004800615	5.3231	GluSnFr_1	32844.69823	38287.3749114507
1660	GluSnFr	110231	1	0.000480048004800615	3.4345	GluSnFr_1	25674.5987	38287.3749114507
1661	GluSnFr	110231	1	0.000480048004800615	16.901	GluSnFr_1	88525.9954127	38287.3749114507
1662	GluSnFr	110231	1	0.000480048004800615	1.1235	GluSnFr_1	7860.99564357	38287.3749114507
1663	GluSnFr	110231	1	0.000480048004800615	-0.75111	GluSnFr_1	21342.98166692	38287.3749114507
1664	GluSnFr	110231	1	0.000480048004800615	14.777	GluSnFr_1	52685.6441972	38287.3749114507
1665	GluSnFr	110231	1	0.000480048004800615	10.37	GluSnFr_1	36726.1891	38287.3749114507
1666	GluSnFr	110231	1	0.000480048004800615	9.7736	GluSnFr_1	52661.5937	38287.3749114507
1667	GluSnFr	122343	2	0.000480048004800615	1.1777	GluSnFr_2	382.790821	38287.3749114507
1668	GluSnFr	122343	2	0.000480048004800615	-1.5548	GluSnFr_2	968.16249057	38287.3749114507
1669	GluSnFr	122343	2	0.000480048004800615	-0.75996	GluSnFr_2	46702.9353635	38287.3749114507
1670	GluSnFr	122343	2	0.000480048004800615	-0.58793	GluSnFr_2	4864.06224606	38287.3749114507
1671	GluSnFr	122343	2	0.000480048004800615	10.184	GluSnFr_2	50382.3609	38287.3749114507
1672	GluSnFr	122343	2	0.000480048004800615	-1.6366	GluSnFr_2	5398.973111328	38287.3749114507
1673	GluSnFr	122343	2	0.000480048004800615	2.4452	GluSnFr_2	-16283.1206274	38287.3749114507
1674	GluSnFr	122343	2	0.000480048004800615	1.8287	GluSnFr_2	2528.40406807	38287.3749114507
1675	GluSnFr	122343	2	0.000480048004800615	1.8938	GluSnFr_2	-5632.55846311	38287.3749114507
1676	GluSnFr	122343	2	0.000480048004800615	1.3548	GluSnFr_2	3171.76626253	38287.3749114507
1677	GluSnFr	122343	2	0.000480048004800615	4.3835	GluSnFr_2	-42269.8804965	38287.3749114507
1678	GluSnFr	122343	2	0.000480048004800615	3.4792	GluSnFr_2	5713.92727572	38287.3749114507
1679	GluSnFr	134336	3	0.000480048004800615	9.8442	GluSnFr_3	276536.9017	38287.3749114507
1680	GluSnFr	134336	3	0.000480048004800615	-2.7188	GluSnFr_3	55723.96641094	38287.3749114507
1681	GluSnFr	134336	3	0.000480048004800615	26.818	GluSnFr_3	245657.168	38287.3749114507
1682	GluSnFr	134336	3	0.000480048004800615	5.3444	GluSnFr_3	177827.2124	38287.3749114507
1683	GluSnFr	134336	3	0.000480048004800615	-2.6384	GluSnFr_3	14505.663932	38287.3749114507
1684	GluSnFr	134336	3	0.000480048004800615	-0.69748	GluSnFr_3	50973.3583318	38287.3749114507
1685	GluSnFr	134336	3	0.000480048004800615	2.5655	GluSnFr_3	82497.3724	38287.3749114507
1686	GluSnFr	134336	3	0.000480048004800615	0.70868	GluSnFr_3	11085.781192	38287.3749114507
1687	GluSnFr	134336	3	0.000480048004800615	2.1199	GluSnFr_3	10648.739909847	38287.3749114507
1688	GluSnFr	134336	3	0.000480048004800615	-1.0547	GluSnFr_3	1579.60501214	38287.3749114507
1689	GluSnFr	134336	3	0.000480048004800615	-0.83206	GluSnFr_3	13829.4899643	38287.3749114507
1690	GluSnFr	134336	3	0.000480048004800615	3.0922	GluSnFr_3	33061.6707	38287.3749114507
1691	GluSnFr	134336	3	0.000480048004800615	1.1015	GluSnFr_3	27650.86423	38287.3749114507
1692	GluSnFr	134336	3	0.000480048004800615	-1.3161	GluSnFr_3	-10325.8232398	38287.3749114507
1693	GluSnFr	134336	3	0.000480048004800615	0.43913	GluSnFr_3	70054.00871	38287.3749114507
1694	GluSnFr	134336	3	0.000480048004800615	1.6052	GluSnFr_3	28557.8978	38287.3749114507
1695	GluSnFr	134336	3	0.000480048004800615	-0.54604	GluSnFr_3	62482.8707039	38287.3749114507
1696	GluSnFr	134336	3	0.000480048004800615	0.51649	GluSnFr_3	36936.6510726	38287.3749114507
1697	GluSnFr	134336	3	0.000480048004800615	1.9093	GluSnFr_3	93749.3869	38287.3749114507
1698	GluSnFr	134336	3	0.000480048004800615	2.5291	GluSnFr_3	96033.1765	38287.3749114507
1699	GluSnFr	134336	3	0.000480048004800615	11.013	GluSnFr_3	374385.2547	38287.3749114507
1700	GluSnFr	134336	3	0.000480048004800615	21.771	GluSnFr_3	95575.2443978	38287.3749114507
1701	GluSnFr	134336	3	0.000480048004800615	7.8788	GluSnFr_3	186666.6679	38287.3749114507
1702	GluSnFr	134336	3	0.000480048004800615	1.3618	GluSnFr_3	116536.5867	38287.3749114507
1703	GluSnFr	134336	3	0.000480048004800615	0.32762	GluSnFr_3	20736.89173187	38287.3749114507
1704	GluSnFr	134336	3	0.000480048004800615	3.5048	GluSnFr_3	252277.7182	38287.3749114507
1705	GluSnFr	150335	4	0.000480048004800615	-2.2873	GluSnFr_4	-19835.5693094	38287.3749114507
1706	GluSnFr	150335	4	0.000480048004800615	2.7697	GluSnFr_4	-12282.11746142	38287.3749114507
1707	GluSnFr	150335	4	0.000480048004800615	-1.5355	GluSnFr_4	15802.04636142	38287.3749114507
1708	GluSnFr	150335	4	0.000480048004800615	1.255	GluSnFr_4	-38114.477646	38287.3749114507
1709	GluSnFr	150335	4	0.000480048004800615	2.4125	GluSnFr_4	-368.18104976	38287.3749114507
1710	GluSnFr	150335	4	0.000480048004800615	1.3566	GluSnFr_4	-8998.1669835	38287.3749114507
1711	GluSnFr	150335	4	0.000480048004800615	2.3099	GluSnFr_4	24796.5004619	38287.3749114507
1712	GluSnFr	150335	4	0.000480048004800615	2.2034	GluSnFr_4	-28747.2873735	38287.3749114507
1713	GluSnFr	150335	4	0.000480048004800615	-3.0431	GluSnFr_4	-16816.7822387	38287.3749114507
1714	GluSnFr	150335	4	0.000480048004800615	-0.14914	GluSnFr_4	686.277787844	38287.3749114507
1715	GluSnFr	150335	4	0.000480048004800615	7.6823	GluSnFr_4	29333.5574617	38287.3749114507
1716	GluSnFr	150335	4	0.000480048004800615	5.9138	GluSnFr_4	-52523.66571453	38287.3749114507
1717	GluSnFr	150335	4	0.000480048004800615	0.54496	GluSnFr_4	2047.7774999	38287.3749114507
1718	GluSnFr	150335	4	0.000480048004800615	0.041079	GluSnFr_4	-10293.87363094	38287.3749114507
1719	GluSnFr	150335	4	0.000480048004800615	-4.1264	GluSnFr_4	-27387.8214357	38287.3749114507
1720	GluSnFr	150335	4	0.000480048004800615	-7.4452	GluSnFr_4	-30695.925163	38287.3749114507
1721	GluSnFr	150335	4	0.000480048004800615	-8.6118	GluSnFr_4	-102210.4485	38287.3749114507
1722	GluSnFr	150335	4	0.000480048004800615	10.387	GluSnFr_4	83101.8148	38287.3749114507
1723	GluSnFr	150335	4	0.000480048004800615	12.117	GluSnFr_4	12307.7613313	38287.3749114507
1724	GluSnFr	150335	4	0.000480048004800615	-0.98257	GluSnFr_4	1558.8583285	38287.3749114507
1725	GluSnFr	150335	4	0.000480048004800615	-3.0317	GluSnFr_4	13181.04074355	38287.3749114507
1726	GluSnFr	150335	4	0.000480048004800615	-2.9212	GluSnFr_4	13883.29472712	38287.3749114507
1727	GluSnFr	150335	4	0.000480048004800615	1.4115	GluSnFr_4	19181.9030561	38287.3749114507
1728	GluSnFr	150335	4	0.000480048004800615	-0.816	GluSnFr_4	195.6825725	38287.3749114507
1729	GluSnFr	150335	4	0.000480048004800615	-3.6059	GluSnFr_4	70047.7587672	38287.3749114507
1730	GluSnFr	150335	4	0.000480048004800615	-1.5082	GluSnFr_4	10910.3338774	38287.3749114507
1731	GluSnFr	150335	4	0.000480048004800615	-8.7941	GluSnFr_4	-152962.546	38287.3749114507
1732	GluSnFr	150335	4	0.000480048004800615	3.7242	GluSnFr_4	46748.8739811	38287.3749114507
1733	GluSnFr	150335	4	0.000480048004800615	3.7269	GluSnFr_4	35631.5305211	38287.3749114507
1734	GluSnFr	150335	4	0.000480048004800615	2.3882	GluSnFr_4	24138.87333545	38287.3749114507
1735	GluSnFr	150335	4	0.000480048004800615	1.3968	GluSnFr_4	65820.9793953	38287.3749114507
1736	GluSnFr	150335	4	0.000480048004800615	10.112	GluSnFr_4	228541.1018	38287.3749114507
1737	GluSnFr	150335	4	0.000480048004800615	0.82309	GluSnFr_4	30678.003347	38287.3749114507
1738	GluSnFr	150335	4	0.000480048004800615	1.5845	GluSnFr_4	67585.3934	38287.3749114507
1739	GluSnFr	150335	4	0.000480048004800615	31.779	GluSnFr_4	-16147.3661071	38287.3749114507
1740	GluSnFr	150335	4	0.000480048004800615	1.8158	GluSnFr_4	36162.1558	38287.3749114507
1741	GluSnFr	150335	4	0.000480048004800615	7.8171	GluSnFr_4	126019.1655534	38287.3749114507
1742	GluSnFr	150335	4	0.000480048004800615	4.3171	GluSnFr_4	71883.3979	38287.3749114507
1743	GluSnFr	150335	4	0.000480048004800615	0.553	GluSnFr_4	48444.4614	38287.3749114507
1744	GluSnFr	150335	4	0.000480048004800615	5.5676	GluSnFr_4	35538.52149266	38287.3749114507
1745	GluSnFr	150335	4	0.000480048004800615	8.5026	GluSnFr_4	59224.4766	38287.3749114507
1746	GluSnFr	150335	4	0.000480048004800615	1.7397	GluSnFr_4	2491.53758537	38287.3749114507
1747	GluSnFr	150335	4	0.000480048004800615	-2.1951	GluSnFr_4	39228.2355609	38287.3749114507
1748	GluSnFr	150335	4	0.000480048004800615	4.6604	GluSnFr_4	30888.888	38287.3749114507
