# Supplementary material for: Delineation of an insula-BNST circuit engaged by struggling behavior that regulates avoidance in mice
Source: Nat Commun. 2021 Jun 11;12:3561. doi: 10.1038/s41467-021-23674-z (PMC8196075; doi:10.1038/s41467-021-23674-z)
Supplement: Supplementary file 16 — Source Data [file 41467_2021_23674_MOESM16_ESM.zip › Source_Data_Nat_Comm/Fig_4gj_S6ef_S7i-l_GluSnFR.csv]

boutDateNum	boutNumByAnimal	subj_num	subj_date	Start	End	Length	boutNum	Time	photometry_z_score	AUC	maxPeak	posNegAUC	posNegmaxPeak
1_1_1	1	1	1	6.6	7.8	1.2	1	0	-2.6856	-199.37151	-0.62919	No	No
1_1_2	2	1	1	9.1	10.4	1.3	2	0	0.147	-172.424295	6.8626	No	Yes
1_1_3	3	1	1	15.8	18.9	3.1	3	0	0.072917	24.901904	4.4857	Yes	Yes
1_1_4	4	1	1	28.8	33.2	4.4	4	0	0.13291	122.7642009	8.8067	Yes	Yes
1_1_5	5	1	1	53.9	57.4	3.5	5	0	8.9366	2449.08387	42.408	Yes	Yes
1_1_6	6	1	1	62.5	63	0.5	6	0	-0.6856	-113.356333	2.6447	No	Yes
1_1_7	7	1	1	86.7	88.6	1.89999999999999	7	0	4.9387	1816.1885	36.597	Yes	Yes
1_1_8	8	1	1	110.4	114.4	4	8	0	5.8188	2751.7098	37.846	Yes	Yes
1_1_9	9	1	1	127.7	128.9	1.2	9	0	-3.6286	845.242153	29.628	Yes	Yes
1_1_10	10	1	1	158.2	161.8	3.60000000000002	10	0	-2.1434	637.06852	14.544	Yes	Yes
1_1_11	11	1	1	173.3	175.4	2.09999999999999	11	0	-3.29	2969.2109	58.154	Yes	Yes
1_1_12	12	1	1	183.9	185.8	1.90000000000001	12	0	-0.58912	361.1155	8.5245	Yes	Yes
1_1_13	13	1	1	211.5	213.9	2.40000000000001	13	0	3.7349	1091.3085	21.187	Yes	Yes
1_1_14	14	1	1	252.3	256.9	4.59999999999997	14	0	-1.5318	600.73537	8.9885	Yes	Yes
1_1_15	15	1	1	283.5	287.5	4	15	0	-1.6101	296.1853162	6.2932	Yes	Yes
1_1_17	17	1	1	420.1	423.2	3.09999999999997	17	0	1.1286	1146.9383	21.334	Yes	Yes
1_1_18	18	1	1	430.8	434.4	3.59999999999997	18	0	3.7997	3105.7955	49.989	Yes	Yes
1_1_19	19	1	1	445.1	447	1.89999999999998	19	0	7.9228	649.67052	14.582	Yes	Yes
1_1_20	20	1	1	457	459.5	2.5	20	0	4.736	454.166618	12.215	Yes	Yes
1_1_21	21	1	1	470.3	472.3	2	21	0	6.5296	3135.3822	58.117	Yes	Yes
1_1_22	22	1	1	477.5	477.8	0.300000000000011	22	0	-2.2367	-251.871286	2.5496	No	Yes
1_1_24	24	1	1	497.8	498.3	0.5	24	0	-2.4226	-390.98454	1.2652	No	Yes
1_1_25	25	1	1	514.1	515.8	1.69999999999993	25	0	-0.58535	655.37298	14.252	Yes	Yes
1_1_26	26	1	1	529.5	531.6	2.10000000000002	26	0	2.9519	819.2216	16.088	Yes	Yes
1_1_27	27	1	1	541.7	544.7	3	27	0	3.4527	1226.006	19.45	Yes	Yes
1_1_28	28	1	1	559.7	560.6	0.899999999999977	28	0	0.26646	595.44771	19.09	Yes	Yes
1_1_30	30	1	1	590.8	591.2	0.400000000000091	30	0	-0.60244	52.3241109	4.3919	Yes	Yes
1_1_31	31	1	1	603.9	604.1	0.200000000000045	31	0	-0.35886	1.3534452	1.621	Yes	Yes
1_1_34	34	1	1	730.5	731.7	1.20000000000005	34	0	-2.7487	-117.02875	1.0151	No	Yes
1_1_36	36	1	1	763.3	763.5	0.200000000000045	36	0	-0.67834	-252.652182	2.6967	No	Yes
1_1_37	37	1	1	855.4	858.2	2.80000000000007	37	0	-4.6459	-226.516419	2.6149	No	Yes
1_1_39	39	1	1	911.5	913.4	1.89999999999998	39	0	3.7025	279.4179132	8.2303	Yes	Yes
1_1_40	40	1	1	948	953.1	5.10000000000002	40	0	-1.3019	193.875234	4.3973	Yes	Yes
1_1_43	43	1	1	1052.7	1053.2	0.5	43	0	-2.204	130.70878	10.715	Yes	Yes
1_1_44	44	1	1	1064.4	1064.8	0.399999999999864	44	0	-0.098326	62.329431	5.6203	Yes	Yes
1_1_45	45	1	1	1068.6	1068.8	0.200000000000045	45	0	-0.9212	11.402586	2.4426	Yes	Yes
1_1_46	46	1	1	1072.3	1073.8	1.5	46	0	-0.69354	69.873149	2.9615	Yes	Yes
1_1_47	47	1	1	1107.7	1108.1	0.399999999999864	47	0	-0.15748	510.4918134	12.043	Yes	Yes
1_1_49	49	1	1	1171.5	1175.7	4.20000000000005	49	0	0.53362	726.75346	10.293	Yes	Yes
1_1_51	51	1	1	1338.1	1338.4	0.300000000000182	51	0	-0.77731	-29.078778	1.8467	No	Yes
1_1_52	52	1	1	1341.1	1341.6	0.5	52	0	-0.42435	86.853927	8.4293	Yes	Yes
1_1_53	53	1	1	1348.3	1348.4	0.100000000000136	53	0	-1.2232	35.664203	3.6328	Yes	Yes
1_1_55	55	1	1	1372.4	1372.5	0.0999999999999091	55	0	-3.1123	-291.80451	-0.74897	No	No
1_1_56	56	1	1	1374.4	1374.6	0.199999999999818	56	0	-1.9103	-161.818863	0.93693	No	Yes
1_1_57	57	1	1	1381	1383	2	57	0	-1.0895	24.3848204	4.3485	Yes	Yes
1_1_58	58	1	1	1387.3	1387.5	0.200000000000045	58	0	-2.3301	-81.0077788	1.7666	No	Yes
1_1_60	60	1	1	1533.7	1535.1	1.39999999999986	60	0	-0.7668	97.016257	4.6221	Yes	Yes
1_1_61	61	1	1	1572.5	1575.1	2.59999999999991	61	0	1.2294	192.07573	3.5246	Yes	Yes
1_1_62	62	1	1	1580.2	1580.7	0.5	62	0	-2.4611	-240.32291	0.13156	No	Yes
1_1_64	64	1	1	1666.3	1666.9	0.600000000000136	64	0	0.03982	197.634648	5.9738	Yes	Yes
1_1_65	65	1	1	1669.6	1670.7	1.10000000000014	65	0	-0.18177	206.48051	5.8509	Yes	Yes
1_1_66	66	1	1	1689.6	1690.2	0.600000000000136	66	0	-1.2282	97.7698132	6.7394	Yes	Yes
1_1_68	68	1	1	1713.4	1714.2	0.799999999999955	68	0	-1.3312	-129.51072	1.1096	No	Yes
1_1_69	69	1	1	1716	1716.2	0.200000000000045	69	0	-3.369	-364.1607	-1.8887	No	No
1_1_70	70	1	1	1762.8	1763	0.200000000000045	70	0	-0.76797	-69.3809175	0.85295	No	Yes
1_1_71	71	1	1	1769.2	1770.7	1.5	71	0	9.6881	384.85305	10.178	Yes	Yes
1_1_72	72	1	1	1811.8	1812.8	1	72	0	-0.87293	32.592459	2.9871	Yes	Yes
1_1_73	73	1	1	1820.1	1820.4	0.300000000000182	73	0	-2.4507	-101.0823516	2.7209	No	Yes
1_1_75	75	1	1	1873.3	1873.6	0.299999999999955	75	0	0.67235	588.1991514	20.742	Yes	Yes
1_10_1	1	10	1	6.1	8	1.9	76	0	-2.9802	-639.4349	-1.1001	No	No
1_10_2	2	10	1	16.7	19	2.3	77	0	1.639	167.094519	6.5392	Yes	Yes
1_10_3	3	10	1	38.9	42.7	3.8	78	0	-0.37416	134.999863	4.6265	Yes	Yes
1_10_4	4	10	1	52.2	52.7	0.5	79	0	2.4157	154.685844	10.955	Yes	Yes
1_10_5	5	10	1	63.7	65.6	1.89999999999999	80	0	4.2212	519.10025	14.018	Yes	Yes
1_10_6	6	10	1	73.4	74	0.599999999999994	81	0	-3.159	-350.955842	3.3744	No	Yes
1_10_7	7	10	1	84.7	86.8	2.09999999999999	82	0	-0.57365	81.00028	6.3159	Yes	Yes
1_10_8	8	10	1	91.7	92.5	0.799999999999997	83	0	-2.0757	-236.1307	-1.3392	No	No
1_10_9	9	10	1	115.9	117.5	1.59999999999999	84	0	1.9288	189.61171	4.6425	Yes	Yes
1_10_10	10	10	1	134.8	137.9	3.09999999999999	85	0	1.2537	924.01923	17.178	Yes	Yes
1_10_11	11	10	1	144	147.3	3.30000000000001	86	0	10.804	1227.7147	17.838	Yes	Yes
1_10_13	13	10	1	167.2	170.4	3.20000000000002	88	0	2.1413	644.101859	16.846	Yes	Yes
1_10_14	14	10	1	178.4	182.3	3.90000000000001	89	0	-0.39312	28.966151	1.7738	Yes	Yes
1_10_15	15	10	1	189.9	190	0.0999999999999943	90	0	-0.053601	79.455016	4.9617	Yes	Yes
1_10_16	16	10	1	280	283.9	3.89999999999998	91	0	-1.0205	128.5631127	3.1104	Yes	Yes
1_10_17	17	10	1	297.2	297.8	0.600000000000023	92	0	-0.66259	45.4970321	3.4511	Yes	Yes
1_10_19	19	10	1	326.9	327.4	0.5	94	0	-1.9657	-1.167545835	5.3495	No	Yes
1_10_21	21	10	1	356.3	356.4	0.0999999999999659	96	0	-1.6931	57.0753955	4.0368	Yes	Yes
1_10_22	22	10	1	383.1	387.6	4.5	97	0	-0.59673	178.317179	4.1964	Yes	Yes
1_10_24	24	10	1	406.2	406.5	0.300000000000011	99	0	-9.2292	1007.392718	29.178	Yes	Yes
1_10_25	25	10	1	407.9	409.5	1.60000000000002	100	0	1.1678	380.661749	11.567	Yes	Yes
1_10_26	26	10	1	410.7	412.8	2.10000000000002	101	0	1.1937	104.4417004	4.4535	Yes	Yes
1_10_27	27	10	1	415.6	420	4.39999999999998	102	0	-1.3875	-105.279957	0.38374	No	Yes
1_10_28	28	10	1	435.4	437.2	1.80000000000001	103	0	2.2993	551.18028	11.022	Yes	Yes
1_10_29	29	10	1	438.6	442	3.39999999999998	104	0	6.1263	539.15539	16.93	Yes	Yes
1_10_30	30	10	1	453.8	456.6	2.80000000000001	105	0	0.093629	160.7748274	6.6794	Yes	Yes
1_10_32	32	10	1	498	499.9	1.89999999999998	107	0	7.8176	623.0183	11.019	Yes	Yes
1_10_33	33	10	1	502.6	506.8	4.19999999999999	108	0	-0.67992	87.050636	4.1459	Yes	Yes
1_10_34	34	10	1	527.1	530.4	3.29999999999995	109	0	1.272	538.26306	17.573	Yes	Yes
1_10_35	35	10	1	557.3	559.8	2.5	110	0	0.86485	238.3500077	6.8864	Yes	Yes
1_10_36	36	10	1	612.3	612.7	0.400000000000091	111	0	1.5117	114.348606	3.5027	Yes	Yes
1_10_37	37	10	1	797.7	798	0.299999999999955	112	0	-0.51924	89.08744	4.2409	Yes	Yes
1_10_38	38	10	1	799.4	799.6	0.200000000000045	113	0	-1.6676	160.3394	4.5937	Yes	Yes
1_10_39	39	10	1	800.5	804	3.5	114	0	0.55731	527.39321	9.1833	Yes	Yes
1_10_40	40	10	1	818	821.6	3.60000000000002	115	0	-1.9129	337.350062	7.3776	Yes	Yes
1_10_41	41	10	1	823.1	826.1	3	116	0	0.99694	133.532961	3.8208	Yes	Yes
1_10_44	44	10	1	863.5	863.7	0.200000000000045	119	0	-1.018	25.627261	3.2481	Yes	Yes
1_10_45	45	10	1	870.8	872.5	1.70000000000005	120	0	-0.76647	15.137944	2.6271	Yes	Yes
1_10_46	46	10	1	1048.1	1052.6	4.5	121	0	-1.3404	320.2096	7.0276	Yes	Yes
1_10_47	47	10	1	1152.7	1157.8	5.09999999999991	122	0	0.18422	190.638652	4.4963	Yes	Yes
1_10_48	48	10	1	1162.1	1162.8	0.700000000000045	123	0	0.17539	-192.465888	1.3623	No	Yes
1_10_50	50	10	1	1188.1	1189.4	1.30000000000018	125	0	-0.29524	153.863846	14.587	Yes	Yes
1_10_51	51	10	1	1194.1	1195.3	1.20000000000005	126	0	-1.0211	-172.857395	0.13519	No	Yes
1_10_52	52	10	1	1220.5	1221.8	1.29999999999995	127	0	1.6952	272.52339	7.3142	Yes	Yes
1_10_53	53	10	1	1228.2	1229.1	0.899999999999864	128	0	1.1144	74.863147	6.3214	Yes	Yes
1_10_54	54	10	1	1232.3	1232.4	0.100000000000136	129	0	-0.8883	-15.819834	3.655	No	Yes
1_10_55	55	10	1	1239.5	1240.6	1.09999999999991	130	0	-1.0116	59.390924	2.4756	Yes	Yes
1_10_56	56	10	1	1243.7	1243.8	0.0999999999999091	131	0	-0.71346	15.347312	1.7631	Yes	Yes
1_10_57	57	10	1	1246.7	1250.5	3.79999999999995	132	0	-0.661	465.25564	10.151	Yes	Yes
1_10_59	59	10	1	1508.2	1510.7	2.5	134	0	0.13478	-295.395759	0.21333	No	Yes
1_10_60	60	10	1	1555	1555.2	0.200000000000045	135	0	-0.60176	5.3368249	2.1179	Yes	Yes
1_10_61	61	10	1	1559.9	1560	0.0999999999999091	136	0	-0.53123	-18.434696	4.0691	No	Yes
1_10_62	62	10	1	1580.1	1584	3.90000000000009	137	0	-0.79357	204.1806143	4.0527	Yes	Yes
1_10_63	63	10	1	1643.9	1645.1	1.19999999999982	138	0	0.034147	-25.27541475	1.8435	No	Yes
1_10_64	64	10	1	1663.6	1665	1.40000000000009	139	0	-1.1777	28.650179	4.6412	Yes	Yes
1_10_65	65	10	1	1764.8	1767.9	3.10000000000014	140	0	7.1745	1198.3829	18.926	Yes	Yes
1_10_66	66	10	1	1794.1	1795	0.900000000000091	141	0	-0.18386	2.2617324	1.7038	Yes	Yes
1_10_67	67	10	1	1809.1	1811.3	2.20000000000005	142	0	5.0914	444.4198	7.7789	Yes	Yes
1_2_1	1	2	1	13.6	14.2	0.6	143	0	-3.0818	-226.9708996	8.156	No	Yes
1_2_2	2	2	1	22.4	23.9	1.5	144	0	-5.7606	-226.65025	16.252	No	Yes
1_2_3	3	2	1	31.2	32.5	1.3	145	0	7.131	614.072524	24.148	Yes	Yes
1_2_4	4	2	1	43	46.2	3.2	146	0	1.0462	1014.6066	15.114	Yes	Yes
1_2_5	5	2	1	58.1	58.7	0.600000000000001	147	0	-0.39364	180.7431	27.119	Yes	Yes
1_2_6	6	2	1	68.9	70.5	1.59999999999999	148	0	5.6292	1536.81283	36.494	Yes	Yes
1_2_7	7	2	1	85.7	87.3	1.59999999999999	149	0	4.9901	2315.7643	35.795	Yes	Yes
1_2_8	8	2	1	100.5	101.8	1.3	150	0	6.877	699.2726901	28.574	Yes	Yes
1_2_9	9	2	1	118.1	120.3	2.2	151	0	2.029	907.40036	21.354	Yes	Yes
1_2_10	10	2	1	141.2	143	1.80000000000001	152	0	3.3273	715.6934	17.869	Yes	Yes
1_2_11	11	2	1	160	162.7	2.69999999999999	153	0	0.35657	513.73384	10.007	Yes	Yes
1_2_12	12	2	1	178.2	178.5	0.300000000000011	154	0	1.4371	444.4369654	17.748	Yes	Yes
1_2_13	13	2	1	186.8	187.1	0.299999999999983	155	0	10.991	2478.138	44.864	Yes	Yes
1_2_14	14	2	1	188.2	190.1	1.90000000000001	156	0	14.147	3054.6452	62.609	Yes	Yes
1_2_15	15	2	1	217.2	221.2	4	157	0	-2.4987	584.47875	10.08	Yes	Yes
1_2_16	16	2	1	284.6	289.2	4.59999999999997	158	0	-3.1897	774.7327	14.048	Yes	Yes
1_2_19	19	2	1	441.2	445.5	4.30000000000001	161	0	1.8463	1919.8416	26.154	Yes	Yes
1_2_20	20	2	1	458.9	462.7	3.80000000000001	162	0	11.093	2476.5669	45.67	Yes	Yes
1_2_21	21	2	1	471.9	474.9	3	163	0	-3.0802	2625.8977	67.682	Yes	Yes
1_2_22	22	2	1	487.9	491.1	3.20000000000005	164	0	0.55304	1609.755	30.979	Yes	Yes
1_2_23	23	2	1	498.5	502.8	4.30000000000001	165	0	-2.4249	-116.3681363	3.909	No	Yes
1_2_24	24	2	1	521.6	524.5	2.89999999999998	166	0	16.63	4915.755	79.628	Yes	Yes
1_2_25	25	2	1	549.4	549.7	0.300000000000068	167	0	-0.98839	364.96514	6.7457	Yes	Yes
1_2_27	27	2	1	575.1	575.6	0.5	169	0	5.3395	1144.5661	27.144	Yes	Yes
1_2_28	28	2	1	595.2	597.7	2.5	170	0	-0.84808	343.63819	7.6168	Yes	Yes
1_2_29	29	2	1	601.5	601.9	0.399999999999977	171	0	-3.0725	-224.647192	1.3763	No	Yes
1_2_30	30	2	1	604.3	605.5	1.20000000000005	172	0	-0.45519	360.9049	14.57	Yes	Yes
1_2_31	31	2	1	622	622.9	0.899999999999977	173	0	-1.5224	-32.1813068	1.7277	No	Yes
1_2_32	32	2	1	626.7	627	0.299999999999955	174	0	-0.15701	-17.62585191	1.9975	No	Yes
1_2_33	33	2	1	632.2	634.1	1.89999999999998	175	0	-0.31273	113.4305459	3.0181	Yes	Yes
1_2_34	34	2	1	644.2	645.6	1.39999999999998	176	0	-1.2038	76.085217	3.3248	Yes	Yes
1_2_35	35	2	1	647.7	647.9	0.199999999999932	177	0	-0.47856	48.0058927	3.2719	Yes	Yes
1_2_36	36	2	1	650.5	650.9	0.399999999999977	178	0	-0.67434	-32.4700211	1.5794	No	Yes
1_2_37	37	2	1	669	671.1	2.10000000000002	179	0	0.78984	356.75195	8.0277	Yes	Yes
1_2_39	39	2	1	709.2	709.6	0.399999999999977	181	0	0.93583	531.300136	13.24	Yes	Yes
1_2_40	40	2	1	718.3	718.7	0.400000000000091	182	0	-2.9568	-213.516438	1.3675	No	Yes
1_2_41	41	2	1	725.9	726.4	0.5	183	0	-0.74343	18.960871	3.3046	Yes	Yes
1_2_42	42	2	1	732.8	733.3	0.5	184	0	-0.60401	61.505504	2.8474	Yes	Yes
1_2_43	43	2	1	735.4	735.5	0.100000000000023	185	0	-0.26176	205.351059	7.4369	Yes	Yes
1_2_44	44	2	1	738.5	738.8	0.299999999999955	186	0	-1.3319	106.846144	4.768	Yes	Yes
1_2_45	45	2	1	755.5	755.9	0.399999999999977	187	0	-0.8621	23.962215	2.6835	Yes	Yes
1_2_46	46	2	1	771.1	772.6	1.5	188	0	-1.847	122.689926	5.1258	Yes	Yes
1_2_47	47	2	1	774.7	775.9	1.19999999999993	189	0	-0.61226	88.3866694	2.981	Yes	Yes
1_2_48	48	2	1	785.4	788.7	3.30000000000007	190	0	-1.2091	190.085877	3.781	Yes	Yes
1_2_49	49	2	1	791.1	791.4	0.299999999999955	191	0	-3.4627	-433.946893	0.6067	No	Yes
1_2_50	50	2	1	794.6	795	0.399999999999977	192	0	-3.2993	-213.748307	2.6724	No	Yes
1_2_51	51	2	1	811.6	812.7	1.10000000000002	193	0	-1.0218	138.122025	4.984	Yes	Yes
1_2_52	52	2	1	815.4	815.8	0.399999999999977	194	0	0.3163	-2.57225	2.7294	No	Yes
1_2_53	53	2	1	839.2	841.1	1.89999999999998	195	0	-0.2021	500.21796	9.6811	Yes	Yes
1_2_55	55	2	1	856.4	856.8	0.399999999999977	197	0	-6.0015	-100.94173	7.2871	No	Yes
1_2_57	57	2	1	862	862.4	0.399999999999977	199	0	-2.4697	-15.626273	3.7811	No	Yes
1_2_58	58	2	1	863.6	864.7	1.10000000000002	200	0	-1.6365	-1.943435	3.1268	No	Yes
1_2_59	59	2	1	866.1	866.4	0.299999999999955	201	0	1.7099	243.399309	6.9861	Yes	Yes
1_2_60	60	2	1	868.9	869.1	0.200000000000045	202	0	-0.94445	77.2566545	6.9524	Yes	Yes
1_2_61	61	2	1	872.7	873.1	0.399999999999977	203	0	-1.1475	-59.5042437	0.90564	No	Yes
1_2_62	62	2	1	882.5	883	0.5	204	0	-0.6686	46.946319	3.8328	Yes	Yes
1_2_63	63	2	1	891.6	892.1	0.5	205	0	-0.4388	51.2498651	2.1816	Yes	Yes
1_2_64	64	2	1	893.4	893.9	0.5	206	0	-0.52044	-38.5566489	2.3457	No	Yes
1_2_65	65	2	1	898.4	902.2	3.80000000000007	207	0	-0.75688	151.328724	4.2894	Yes	Yes
1_2_66	66	2	1	904.1	904.4	0.299999999999955	208	0	-0.46767	-64.639947	6.3936	No	Yes
1_2_67	67	2	1	906.2	907.4	1.19999999999993	209	0	-2.8607	-254.902214	-0.070014	No	No
1_2_68	68	2	1	909.7	911.6	1.89999999999998	210	0	-3.6045	101.591508	5.3961	Yes	Yes
1_2_69	69	2	1	914.6	915.2	0.600000000000023	211	0	-1.3163	-56.4889394	2.1955	No	Yes
1_2_70	70	2	1	917.7	918.2	0.5	212	0	-0.65507	119.048854	12.316	Yes	Yes
1_2_71	71	2	1	919.3	919.5	0.200000000000045	213	0	-1.027	-39.12481	2.153	No	Yes
1_2_72	72	2	1	921.3	921.6	0.300000000000068	214	0	-0.77115	-32.317509	1.6006	No	Yes
1_2_73	73	2	1	932.5	933.6	1.10000000000002	215	0	-0.49683	115.58340657	4.0006	Yes	Yes
1_2_74	74	2	1	935.8	936.5	0.700000000000045	216	0	-0.19069	-8.09552063	2.1394	No	Yes
1_2_75	75	2	1	940.2	941.1	0.899999999999977	217	0	-0.94469	-39.5864462	2.4217	No	Yes
1_2_76	76	2	1	942.7	943.1	0.399999999999977	218	0	-1.0397	52.213431	4.515	Yes	Yes
1_2_77	77	2	1	947.7	948.1	0.399999999999977	219	0	-0.2897	13.106008	3.0776	Yes	Yes
1_2_78	78	2	1	950.2	950.6	0.399999999999977	220	0	-0.92258	-69.0807602	1.4264	No	Yes
1_2_79	79	2	1	952.3	952.6	0.300000000000068	221	0	-1.7656	34.546959	3.7181	Yes	Yes
1_2_80	80	2	1	955.5	956.5	1	222	0	1.1421	379.822	8.9772	Yes	Yes
1_2_81	81	2	1	958.9	962.2	3.30000000000007	223	0	1.3063	521.66047	10.293	Yes	Yes
1_2_82	82	2	1	970.6	972	1.39999999999998	224	0	-4.5827	-3.920181	3.0979	No	Yes
1_2_83	83	2	1	974.9	979.1	4.20000000000005	225	0	-0.52704	224.190084	3.8437	Yes	Yes
1_2_84	84	2	1	980	983.5	3.5	226	0	2.8636	354.45687	6.9861	Yes	Yes
1_2_85	85	2	1	1003.7	1005.2	1.5	227	0	0.99711	711.0587864	21.396	Yes	Yes
1_2_86	86	2	1	1010.9	1011.5	0.600000000000023	228	0	-1.5708	197.946897	6.5721	Yes	Yes
1_2_87	87	2	1	1019.3	1019.6	0.300000000000068	229	0	-1.8409	-48.294557	2.7231	No	Yes
1_2_88	88	2	1	1022.6	1023	0.399999999999977	230	0	-0.7765	132.6369162	4.4682	Yes	Yes
1_2_89	89	2	1	1047.4	1049.9	2.5	231	0	-1.4279	53.0354717	2.4495	Yes	Yes
1_2_90	90	2	1	1052.6	1053	0.400000000000091	232	0	-2.3641	-192.062751	2.8932	No	Yes
1_2_91	91	2	1	1055.6	1056	0.400000000000091	233	0	-1.8605	180.635054	7.7087	Yes	Yes
1_2_92	92	2	1	1059.6	1060.2	0.600000000000136	234	0	-0.53105	63.305042	2.3372	Yes	Yes
1_2_93	93	2	1	1062.4	1062.8	0.399999999999864	235	0	0.010213	64.27661	2.1297	Yes	Yes
1_2_94	94	2	1	1071.1	1074.5	3.40000000000009	236	0	-1.2604	163.6051704	4.7802	Yes	Yes
1_2_95	95	2	1	1077	1078.4	1.40000000000009	237	0	-1.072	-75.7724842	1.2907	No	Yes
1_2_96	96	2	1	1081.6	1081.9	0.300000000000182	238	0	-1.1956	-60.2755308	1.7829	No	Yes
1_2_97	97	2	1	1082.9	1083.3	0.399999999999864	239	0	-0.78086	-41.826756	2.9034	No	Yes
1_2_98	98	2	1	1091	1091.6	0.599999999999909	240	0	-1.7194	89.638194	3.5136	Yes	Yes
1_2_99	99	2	1	1093.8	1095.1	1.29999999999995	241	0	1.6872	470.748475	10.759	Yes	Yes
1_2_100	100	2	1	1097.5	1098	0.5	242	0	-0.98946	-7.541186	1.4978	No	Yes
1_2_101	101	2	1	1106.6	1106.9	0.300000000000182	243	0	-1.524	15.7208478	2.2946	Yes	Yes
1_2_102	102	2	1	1108.3	1108.7	0.400000000000091	244	0	0.16131	51.957284	3.9214	Yes	Yes
1_2_103	103	2	1	1115.5	1115.9	0.400000000000091	245	0	-0.40577	31.446624	2.8205	Yes	Yes
1_2_104	104	2	1	1117.9	1118.5	0.599999999999909	246	0	-0.81262	72.65344	2.9996	Yes	Yes
1_2_105	105	2	1	1120.5	1120.8	0.299999999999955	247	0	-1.2807	4.3393783	1.3858	Yes	Yes
1_2_106	106	2	1	1126.4	1126.8	0.399999999999864	248	0	-1.4471	-6.911687	4.6609	No	Yes
1_2_107	107	2	1	1137.5	1139.2	1.70000000000005	249	0	-1.1981	61.720001	3.4441	Yes	Yes
1_2_108	108	2	1	1149.3	1150.2	0.900000000000091	250	0	-0.57295	45.203348	5.1267	Yes	Yes
1_2_109	109	2	1	1160	1160.4	0.400000000000091	251	0	-0.74286	-59.267119	6.2733	No	Yes
1_2_110	110	2	1	1170	1170.4	0.400000000000091	252	0	-0.75839	87.0311975	4.3048	Yes	Yes
1_2_111	111	2	1	1180.8	1181.3	0.5	253	0	-0.69301	38.5685814	2.2142	Yes	Yes
1_2_112	112	2	1	1221.7	1223.1	1.39999999999986	254	0	-1.6639	113.14728	5.2511	Yes	Yes
1_2_113	113	2	1	1231.2	1232.9	1.70000000000005	255	0	-2.094	-143.3164548	0.14505	No	Yes
1_2_114	114	2	1	1249.7	1251.2	1.5	256	0	0.26492	157.489907	5.0566	Yes	Yes
1_2_115	115	2	1	1253.2	1253.5	0.299999999999955	257	0	-1.5534	-102.662286	1.1356	No	Yes
1_2_116	116	2	1	1260.6	1260.9	0.300000000000182	258	0	-1.1532	50.6914581	2.3389	Yes	Yes
1_2_118	118	2	1	1310.1	1311.5	1.40000000000009	260	0	-2.6252	-251.80491	0.94412	No	Yes
1_2_119	119	2	1	1321.3	1322.5	1.20000000000005	261	0	-0.56727	41.68999	2.3638	Yes	Yes
1_2_120	120	2	1	1334.5	1335.1	0.599999999999909	262	0	-0.30293	73.4003055	4.7126	Yes	Yes
1_2_121	121	2	1	1453.6	1454	0.400000000000091	263	0	-1.245	-89.784274	1.8435	No	Yes
1_2_122	122	2	1	1468.6	1471.4	2.80000000000018	264	0	-0.3284	585.8759491	9.3538	Yes	Yes
1_2_123	123	2	1	1472.3	1474.1	1.79999999999995	265	0	7.2757	465.6385	7.4286	Yes	Yes
1_2_124	124	2	1	1482.2	1482.3	0.0999999999999091	266	0	-3.8924	-328.1325	0.82791	No	Yes
1_2_125	125	2	1	1491.8	1492.1	0.299999999999955	267	0	-0.86462	47.885672	3.5598	Yes	Yes
1_2_126	126	2	1	1494	1494.3	0.299999999999955	268	0	-1.0014	-1.689869	2.2773	No	Yes
1_2_127	127	2	1	1497.4	1497.7	0.299999999999955	269	0	-0.52072	102.7913635	4.1888	Yes	Yes
1_2_128	128	2	1	1538.8	1541.5	2.70000000000005	270	0	2.0854	253.094936	4.4298	Yes	Yes
1_2_129	129	2	1	1544.3	1544.6	0.299999999999955	271	0	-5.7876	-621.8407	0.79169	No	Yes
1_2_130	130	2	1	1550.4	1550.8	0.399999999999864	272	0	-0.63821	285.632151	10.876	Yes	Yes
1_2_132	132	2	1	1572.2	1572.7	0.5	274	0	-1.9825	-42.100136	4.871	No	Yes
1_2_133	133	2	1	1574.8	1575.3	0.5	275	0	2.1975	151.666714	7.8426	Yes	Yes
1_2_134	134	2	1	1577	1577.5	0.5	276	0	-2.0183	-30.661306	2.6563	No	Yes
1_2_135	135	2	1	1579.7	1579.9	0.200000000000045	277	0	0.19194	26.839029	3.0191	Yes	Yes
1_2_136	136	2	1	1586.2	1586.7	0.5	278	0	-2.1324	-113.37228	3.4325	No	Yes
1_2_137	137	2	1	1588.5	1589	0.5	279	0	-1.3964	-96.4355132	1.4804	No	Yes
1_2_138	138	2	1	1590.8	1591.2	0.400000000000091	280	0	-0.94405	-45.60469	2.2399	No	Yes
1_2_139	139	2	1	1592.8	1593.5	0.700000000000045	281	0	-1.7085	26.647187	3.2531	Yes	Yes
1_2_140	140	2	1	1599.3	1599.8	0.5	282	0	-0.57548	139.068971	3.8254	Yes	Yes
1_2_141	141	2	1	1601.2	1601.6	0.399999999999864	283	0	-0.3474	92.7161337	3.254	Yes	Yes
1_2_142	142	2	1	1605.3	1605.7	0.400000000000091	284	0	-0.98689	-5.833523	1.7815	No	Yes
1_2_143	143	2	1	1607.3	1608.3	1	285	0	-1.1244	-9.540733	1.43	No	Yes
1_2_144	144	2	1	1614.8	1615.1	0.299999999999955	286	0	-0.68249	-9.6397165	2.1519	No	Yes
1_2_145	145	2	1	1619.6	1620.2	0.600000000000136	287	0	-1.4719	-71.423744	2.1882	No	Yes
1_2_146	146	2	1	1630.6	1632.4	1.80000000000018	288	0	-1.2009	147.87895	3.8212	Yes	Yes
1_2_147	147	2	1	1634.5	1634.7	0.200000000000045	289	0	-0.71558	7.85734154	3.0127	Yes	Yes
1_2_148	148	2	1	1643.8	1644.2	0.400000000000091	290	0	-0.41693	27.7570555	3.3289	Yes	Yes
1_2_149	149	2	1	1653	1654.3	1.29999999999995	291	0	-0.63195	75.515475	2.6404	Yes	Yes
1_2_150	150	2	1	1655.7	1656.3	0.599999999999909	292	0	-0.23301	61.6971502	4.3403	Yes	Yes
1_2_151	151	2	1	1667	1667.2	0.200000000000045	293	0	-1.4431	-11.74586	2.0813	No	Yes
1_2_152	152	2	1	1668.8	1669.1	0.299999999999955	294	0	-0.73449	19.4286802	2.8083	Yes	Yes
1_2_153	153	2	1	1670.8	1671.1	0.299999999999955	295	0	-0.1674	54.7377743	2.784	Yes	Yes
1_2_154	154	2	1	1673.2	1673.5	0.299999999999955	296	0	-0.48457	100.633996	4.4006	Yes	Yes
1_2_155	155	2	1	1674.8	1677.2	2.40000000000009	297	0	-1.384	107.679626	6.5527	Yes	Yes
1_2_156	156	2	1	1679.5	1679.9	0.400000000000091	298	0	-0.85323	-52.952682	0.91429	No	Yes
1_2_157	157	2	1	1681.3	1681.6	0.299999999999955	299	0	-0.95286	-53.688173	0.49305	No	Yes
1_2_158	158	2	1	1689.9	1690.3	0.399999999999864	300	0	-0.66939	-24.611874	2.0957	No	Yes
1_2_159	159	2	1	1701	1702.6	1.59999999999991	301	0	0.14892	120.224537	4.0957	Yes	Yes
1_2_160	160	2	1	1706.1	1706.3	0.200000000000045	302	0	-3.5553	-285.1292447	0.68245	No	Yes
1_2_161	161	2	1	1712.6	1713	0.400000000000091	303	0	-0.35008	18.7007622	2.6011	Yes	Yes
1_2_162	162	2	1	1719.3	1719.8	0.5	304	0	0.45374	-14.490481	3.3965	No	Yes
1_2_163	163	2	1	1725.3	1727.4	2.10000000000014	305	0	0.028992	211.2569485	5.6184	Yes	Yes
1_2_164	164	2	1	1731	1731.7	0.700000000000045	306	0	-5.0425	-514.68388	0.33273	No	Yes
1_2_165	165	2	1	1735.1	1735.4	0.300000000000182	307	0	-1.7862	-76.7087348	1.2649	No	Yes
1_2_166	166	2	1	1751.2	1752.1	0.899999999999864	308	0	-0.13737	165.7278719	5.534	Yes	Yes
1_2_167	167	2	1	1803.1	1804.1	1	309	0	-1.3497	38.356376	2.4123	Yes	Yes
1_2_168	168	2	1	1806.8	1807.3	0.5	310	0	-0.23291	40.926708	2.6857	Yes	Yes
1_2_169	169	2	1	1819.7	1824	4.29999999999995	311	0	-1.9462	372.648592	6.8189	Yes	Yes
1_2_170	170	2	1	1828.4	1828.8	0.399999999999864	312	0	-2.907	-257.8785396	0.57169	No	Yes
1_2_171	171	2	1	1833.5	1833.8	0.299999999999955	313	0	0.66711	-17.68611937	1.5972	No	Yes
1_3_1	1	3	1	6.4	7.2	0.8	314	0	-4.5959	-601.4087	-4.44	No	No
1_3_2	2	3	1	10.8	11.5	0.699999999999999	315	0	-6.1968	-750.8347	-3.8859	No	No
1_3_3	3	3	1	14.1	15.9	1.8	316	0	-2.9502	-420.88694	2.1869	No	Yes
1_3_4	4	3	1	20.1	21.6	1.5	317	0	-2.1899	-290.939275	0.6874	No	Yes
1_3_5	5	3	1	25.3	27.4	2.1	318	0	-1.0484	-141.637065	2.6086	No	Yes
1_3_6	6	3	1	47.2	50.3	3.09999999999999	319	0	4.2349	909.1346	15.885	Yes	Yes
1_3_7	7	3	1	55.9	57.1	1.2	320	0	-1.3454	153.6888265	4.0611	Yes	Yes
1_3_8	8	3	1	72.3	74.8	2.5	321	0	2.6461	638.476502	11.724	Yes	Yes
1_3_12	12	3	1	130.9	134.1	3.19999999999999	325	0	0.43397	286.56356	11.498	Yes	Yes
1_3_13	13	3	1	156.5	161.6	5.09999999999999	326	0	4.2932	1996.4693	36.334	Yes	Yes
1_3_16	16	3	1	219.2	221.3	2.10000000000002	329	0	-1.0416	1245.5473	24.938	Yes	Yes
1_3_17	17	3	1	230.8	231.5	0.699999999999989	330	0	-1.5098	1.372448	2.5721	Yes	Yes
1_3_18	18	3	1	241.3	242.8	1.5	331	0	-1.6202	182.4868089	5.5774	Yes	Yes
1_3_19	19	3	1	254.5	256.8	2.30000000000001	332	0	-0.99592	-31.6346642	1.2817	No	Yes
1_3_20	20	3	1	258.7	259.6	0.900000000000034	333	0	1.1038	-19.496125	1.4411	No	Yes
1_3_21	21	3	1	261.7	263.3	1.60000000000002	334	0	4.53	188.803172	5.1845	Yes	Yes
1_3_22	22	3	1	405.1	406.1	1	335	0	-2.2667	-94.48485	2.1067	No	Yes
1_3_24	24	3	1	479.6	484.2	4.59999999999997	337	0	-0.97882	264.832305	5.1902	Yes	Yes
1_3_25	25	3	1	495.4	496.5	1.10000000000002	338	0	-0.10867	32.1430924	2.9098	Yes	Yes
1_3_26	26	3	1	535.2	537.6	2.39999999999998	339	0	-3.542	13.2089488	6.187	Yes	Yes
1_3_29	29	3	1	563.5	564.4	0.899999999999977	342	0	-2.422	-157.66624	-0.19025	No	No
1_3_30	30	3	1	565.8	567.9	2.10000000000002	343	0	-0.60674	-32.9815203	1.441	No	Yes
1_3_31	31	3	1	576.3	577.9	1.60000000000002	344	0	-1.0592	319.314038	8.3771	Yes	Yes
1_3_32	32	3	1	590.4	592	1.60000000000002	345	0	6.2497	1128.75697	30.55	Yes	Yes
1_3_33	33	3	1	601	603.7	2.70000000000005	346	0	6.4507	1040.9109	17.15	Yes	Yes
1_3_34	34	3	1	613.8	617.6	3.80000000000007	347	0	3.1878	583.61073	13.55	Yes	Yes
1_3_35	35	3	1	623.1	625.3	2.19999999999993	348	0	-7.0536	-887.846	-2.7324	No	No
1_3_36	36	3	1	647.8	649.9	2.10000000000002	349	0	7.5995	1163.5705	17.687	Yes	Yes
1_3_37	37	3	1	665.9	669	3.10000000000002	350	0	-0.3092	484.77353	8.1608	Yes	Yes
1_3_38	38	3	1	670.9	671.5	0.600000000000023	351	0	-0.26162	-155.173836	0.98221	No	Yes
1_3_39	39	3	1	704.5	707.9	3.39999999999998	352	0	2.9202	1399.9893	21.078	Yes	Yes
1_3_41	41	3	1	879.9	880.4	0.5	354	0	0.57902	128.333945	5.1886	Yes	Yes
1_3_42	42	3	1	886.3	887.7	1.40000000000009	355	0	-0.3415	440.7249644	11.359	Yes	Yes
1_3_43	43	3	1	890.2	892.9	2.69999999999993	356	0	-0.49671	47.569385	2.5016	Yes	Yes
1_3_44	44	3	1	899.5	900.3	0.799999999999955	357	0	-4.784	-507.600258	5.5467	No	Yes
1_3_45	45	3	1	914.9	919	4.10000000000002	358	0	-0.51827	1531.67081	27.482	Yes	Yes
1_3_46	46	3	1	930.4	931.3	0.899999999999977	359	0	0.14376	179.7081609	7.8574	Yes	Yes
1_3_47	47	3	1	957.5	958.3	0.799999999999955	360	0	-1.1816	134.3785887	4.8669	Yes	Yes
1_3_48	48	3	1	989.8	990.1	0.300000000000068	361	0	-0.74867	-25.187408	3.939	No	Yes
1_3_49	49	3	1	1101.8	1103.4	1.60000000000014	362	0	-0.79432	54.5199625	3.4342	Yes	Yes
1_3_50	50	3	1	1223.3	1224	0.700000000000045	363	0	-2.3389	-47.638438	4.0392	No	Yes
1_3_51	51	3	1	1247.5	1252.2	4.70000000000005	364	0	0.30059	966.7775	14.213	Yes	Yes
1_3_52	52	3	1	1258.4	1261.9	3.5	365	0	-1.4169	363.1020897	9.8842	Yes	Yes
1_3_53	53	3	1	1274.3	1278.3	4	366	0	-0.060342	359.15315	6.8061	Yes	Yes
1_3_54	54	3	1	1285.9	1287.7	1.79999999999995	367	0	0.68603	317.563958	7.3986	Yes	Yes
1_3_55	55	3	1	1301.4	1304.2	2.79999999999995	368	0	2.5859	1373.2792	25.705	Yes	Yes
1_3_56	56	3	1	1306.3	1309.6	3.29999999999995	369	0	4.6245	320.728193	7.8226	Yes	Yes
1_3_57	57	3	1	1323.6	1325	1.40000000000009	370	0	2.7755	677.272043	15.039	Yes	Yes
1_3_58	58	3	1	1331.1	1332.1	1	371	0	-0.36088	36.44503	4.5389	Yes	Yes
1_3_59	59	3	1	1339.1	1341.9	2.80000000000018	372	0	0.60083	484.76526	11.946	Yes	Yes
1_3_60	60	3	1	1354.6	1355.6	1	373	0	5.3955	487.5602	9.5168	Yes	Yes
1_3_61	61	3	1	1359.1	1360.4	1.30000000000018	374	0	-1.3904	-47.438975	1.7329	No	Yes
1_3_62	62	3	1	1364.8	1368.1	3.29999999999995	375	0	-0.83131	454.393049	8.5514	Yes	Yes
1_3_63	63	3	1	1369.4	1370.7	1.29999999999995	376	0	2.6497	111.04956	3.6777	Yes	Yes
1_3_64	64	3	1	1372.4	1372.9	0.5	377	0	-6.3015	-757.92945	0.29921	No	Yes
1_3_65	65	3	1	1405.1	1406.1	1	378	0	14.518	1634.3822	38.866	Yes	Yes
1_3_66	66	3	1	1415.6	1416.5	0.900000000000091	379	0	2.202	1517.3727	27.808	Yes	Yes
1_3_67	67	3	1	1421.4	1421.7	0.299999999999955	380	0	-2.9477	-209.250249	2.2423	No	Yes
1_3_68	68	3	1	1536.6	1537.8	1.20000000000005	381	0	0.11706	-26.680644	3.5655	No	Yes
1_3_69	69	3	1	1539.6	1539.8	0.200000000000045	382	0	-1.1182	197.550984	15.672	Yes	Yes
1_3_70	70	3	1	1543.1	1546.9	3.80000000000018	383	0	-0.40545	576.236211	9.579	Yes	Yes
1_3_71	71	3	1	1547.9	1548	0.0999999999999091	384	0	0.83299	42.5728302	1.0881	Yes	Yes
1_3_72	72	3	1	1550.7	1553.7	3	385	0	-0.8439	-135.4337846	0.34331	No	Yes
1_3_73	73	3	1	1559.7	1562.6	2.89999999999986	386	0	-0.53554	242.365117	8.8357	Yes	Yes
1_3_74	74	3	1	1582.4	1583.6	1.19999999999982	387	0	-0.41245	173.6524	4.3335	Yes	Yes
1_3_76	76	3	1	1596	1596.7	0.700000000000045	389	0	-0.18463	-26.68522254	2.7137	No	Yes
1_3_77	77	3	1	1604.4	1604.9	0.5	390	0	-1.0848	-28.665107	1.8728	No	Yes
1_3_78	78	3	1	1620	1620.3	0.299999999999955	391	0	-0.71884	-36.02772	2.7031	No	Yes
1_3_80	80	3	1	1758.7	1760.1	1.39999999999986	393	0	-2.6137	-202.0174828	1.3076	No	Yes
1_4_1	1	4	1	11.3	14.3	3	394	0	-1.7461	81.90588	16.709	Yes	Yes
1_4_2	2	4	1	30.7	32.4	1.7	395	0	1.6463	102.167584	7.598	Yes	Yes
1_4_3	3	4	1	41.4	45.4	4	396	0	-1.8385	436.80393	11.177	Yes	Yes
1_4_4	4	4	1	65.6	67.5	1.90000000000001	397	0	0.28548	68.499562	5.6198	Yes	Yes
1_4_5	5	4	1	82.7	85.1	2.39999999999999	398	0	9.9077	1462.6397	19.668	Yes	Yes
1_4_6	6	4	1	95.8	99.8	4	399	0	1.0082	405.29535	6.7389	Yes	Yes
1_4_7	7	4	1	111.2	113.9	2.7	400	0	-2.1863	724.84918	15.566	Yes	Yes
1_4_8	8	4	1	140	142.7	2.69999999999999	401	0	-2.6897	236.59566	6.4654	Yes	Yes
1_4_9	9	4	1	211.3	213.9	2.59999999999999	402	0	-1.3991	155.57679	5.9405	Yes	Yes
1_4_10	10	4	1	293.4	295.8	2.40000000000003	403	0	-1.1873	207.34677	5.4328	Yes	Yes
1_4_11	11	4	1	297	300.7	3.69999999999999	404	0	1.2334	233.11935	4.9048	Yes	Yes
1_4_12	12	4	1	305.3	305.7	0.399999999999977	405	0	-4.8737	-143.08917275	4.5759	No	Yes
1_4_13	13	4	1	409.8	410.5	0.699999999999989	406	0	3.8892	488.0991	7.8277	Yes	Yes
1_4_14	14	4	1	470.4	475.2	4.80000000000001	407	0	-0.83728	253.912889	5.012	Yes	Yes
1_4_16	16	4	1	500.3	504.5	4.19999999999999	409	0	7.8655	947.32268	17.755	Yes	Yes
1_4_17	17	4	1	510.1	512.4	2.29999999999995	410	0	-2.6492	-293.31975	4.0135	No	Yes
1_4_18	18	4	1	521.4	525	3.60000000000002	411	0	1.3227	915.59086	45.256	Yes	Yes
1_4_21	21	4	1	592.4	593.1	0.700000000000045	414	0	-3.9524	16.264344	5.7549	Yes	Yes
1_4_22	22	4	1	598.7	599.9	1.19999999999993	415	0	6.6287	823.3427	11.814	Yes	Yes
1_4_23	23	4	1	606.2	607.4	1.19999999999993	416	0	-2.136	175.323592	15.584	Yes	Yes
1_4_24	24	4	1	611.6	611.9	0.299999999999955	417	0	-2.8294	-242.2894	2.1702	No	Yes
1_4_25	25	4	1	614	614.2	0.200000000000045	418	0	-5.508	8.81247	13.527	Yes	Yes
1_4_26	26	4	1	619.1	620.8	1.69999999999993	419	0	-1.0526	122.098293	3.6698	Yes	Yes
1_4_27	27	4	1	623.8	624	0.200000000000045	420	0	-0.73003	4.328288	2.1986	Yes	Yes
1_4_28	28	4	1	626.2	628	1.79999999999995	421	0	-2.6698	83.028095	8.1588	Yes	Yes
1_4_29	29	4	1	630.9	631.5	0.600000000000023	422	0	-0.89748	48.75356	2.3827	Yes	Yes
1_4_30	30	4	1	632.5	633.3	0.799999999999955	423	0	-0.08172	2.269173	3.858	Yes	Yes
1_4_31	31	4	1	635.8	636	0.200000000000045	424	0	-1.35	-90.4600335	1.2541	No	Yes
1_4_32	32	4	1	640.5	641	0.5	425	0	-0.82283	113.07924	4.2413	Yes	Yes
1_4_33	33	4	1	643	643.9	0.899999999999977	426	0	-0.6072	88.8820995	2.9423	Yes	Yes
1_4_34	34	4	1	645.1	645.5	0.399999999999977	427	0	0.068259	41.52186869	2.7204	Yes	Yes
1_4_35	35	4	1	648	648.3	0.299999999999955	428	0	-1.9791	-102.724826	2.0402	No	Yes
1_4_36	36	4	1	650.3	650.8	0.5	429	0	-2.2603	128.810413	5.6888	Yes	Yes
1_4_37	37	4	1	659.2	659.4	0.199999999999932	430	0	-1.3672	37.967343	4.8633	Yes	Yes
1_4_38	38	4	1	661.2	663.9	2.69999999999993	431	0	-1.8109	203.5732739	6.1389	Yes	Yes
1_4_39	39	4	1	665.5	665.9	0.399999999999977	432	0	0.36577	121.612636	4.0031	Yes	Yes
1_4_40	40	4	1	670.7	671.4	0.699999999999932	433	0	-1.2582	-63.7172135	1.2169	No	Yes
1_4_41	41	4	1	673.5	674.9	1.39999999999998	434	0	-3.165	58.1327306	6.8545	Yes	Yes
1_4_43	43	4	1	692.9	693.1	0.200000000000045	436	0	-2.262	-158.769556	0.73989	No	Yes
1_4_44	44	4	1	705.4	706.6	1.20000000000005	437	0	-0.83887	12.77831	2.3647	Yes	Yes
1_4_45	45	4	1	951	951.3	0.299999999999955	438	0	-0.47356	43.92146967	2.2199	Yes	Yes
1_4_46	46	4	1	964.3	964.5	0.200000000000045	439	0	-1.0705	-84.9989305	0.84188	No	Yes
1_4_47	47	4	1	970	974	4	440	0	-0.65861	265.736095	6.2173	Yes	Yes
1_4_48	48	4	1	994.2	995.6	1.39999999999998	441	0	0.016147	114.778796	3.2942	Yes	Yes
1_4_49	49	4	1	1005.5	1005.8	0.299999999999955	442	0	-1.4167	-2.5207336	2.0798	No	Yes
1_4_50	50	4	1	1054.3	1054.7	0.400000000000091	443	0	-0.24648	278.176936	8.9553	Yes	Yes
1_4_52	52	4	1	1070.6	1072	1.40000000000009	445	0	-2.8354	-46.576194	2.6925	No	Yes
1_4_53	53	4	1	1074.8	1079.8	5	446	0	-0.43888	107.704267	3.3938	Yes	Yes
1_4_54	54	4	1	1083.5	1083.9	0.400000000000091	447	0	-0.44797	-125.6226819	0.8632	No	Yes
1_4_56	56	4	1	1098	1098.6	0.599999999999909	449	0	-6.0033	-109.604172	3.027	No	Yes
1_4_57	57	4	1	1105.6	1108.6	3	450	0	0.98638	331.64985	11.63	Yes	Yes
1_4_58	58	4	1	1113.9	1114.4	0.5	451	0	-0.65464	-40.0342782	2.9603	No	Yes
1_4_59	59	4	1	1116.1	1116.5	0.400000000000091	452	0	-13.501	-769.93692	-0.31688	No	No
1_4_61	61	4	1	1134	1134.8	0.799999999999955	454	0	-2.7612	513.83155	18.622	Yes	Yes
1_4_62	62	4	1	1143.3	1143.6	0.299999999999955	455	0	3.9441	594.3844	11.84	Yes	Yes
1_4_64	64	4	1	1174.3	1176.1	1.79999999999995	457	0	-1.2665	-67.289795	2.1363	No	Yes
1_4_65	65	4	1	1192.7	1196.6	3.89999999999986	458	0	-0.61659	356.8700389	6.6692	Yes	Yes
1_4_66	66	4	1	1199.2	1199.4	0.200000000000045	459	0	-1.2039	17.1654135	3.2183	Yes	Yes
1_4_67	67	4	1	1203.4	1204	0.599999999999909	460	0	-0.62185	-26.2176988	1.8591	No	Yes
1_4_68	68	4	1	1206.3	1208.4	2.10000000000014	461	0	-2.0506	-24.054233	2.9537	No	Yes
1_4_69	69	4	1	1228.1	1228.7	0.600000000000136	462	0	-1.6892	-19.679332	2.7003	No	Yes
1_4_70	70	4	1	1279.7	1283.1	3.39999999999986	463	0	-1.257	881.65101	21.697	Yes	Yes
1_4_72	72	4	1	1360.1	1360.9	0.800000000000182	465	0	-2.3584	-20.163716	5.1112	No	Yes
1_4_73	73	4	1	1431	1433.9	2.90000000000009	466	0	5.2951	1001.8746	14.263	Yes	Yes
1_4_74	74	4	1	1681.7	1683.9	2.20000000000005	467	0	-0.73388	223.203527	3.6661	Yes	Yes
1_4_75	75	4	1	1684.8	1685.3	0.5	468	0	2.053	154.7825425	3.8015	Yes	Yes
1_4_77	77	4	1	1709	1710.9	1.90000000000009	470	0	-4.7645	-230.41984	5.7681	No	Yes
1_4_78	78	4	1	1712.7	1713.3	0.599999999999909	471	0	0.71411	307.04745	7.1999	Yes	Yes
1_4_79	79	4	1	1735	1735.5	0.5	472	0	-0.34653	6.836259	2.5029	Yes	Yes
1_4_80	80	4	1	1739.1	1739.3	0.200000000000045	473	0	-1.3624	-65.457596	2.4128	No	Yes
1_4_81	81	4	1	1764.8	1766.8	2	474	0	-0.73457	117.508015	4.2538	Yes	Yes
1_4_82	82	4	1	1768.5	1772.8	4.29999999999995	475	0	-1.1245	299.773809	4.9338	Yes	Yes
1_4_83	83	4	1	1774.8	1775.1	0.299999999999955	476	0	-4.3483	-518.4999	-1.3621	No	No
1_4_84	84	4	1	1801.8	1802.3	0.5	477	0	-1.0739	-1.959267	1.4943	No	Yes
1_4_85	85	4	1	1811.5	1812.9	1.40000000000009	478	0	1.015	218.440084	6.5688	Yes	Yes
1_5_1	1	5	1	10	11.7	1.7	479	0	-2.0944	-205.434807	3.4983	No	Yes
1_5_2	2	5	1	22.5	22.7	0.199999999999999	480	0	-4.5985	-245.298741	3.1563	No	Yes
1_5_3	3	5	1	23.7	24	0.300000000000001	481	0	-1.761	-195.84942	2.2007	No	Yes
1_5_4	4	5	1	56.1	56.3	0.199999999999996	482	0	-0.44164	12.388186	2.6632	Yes	Yes
1_5_5	5	5	1	82.5	84.3	1.8	483	0	2.1764	272.1701	3.9979	Yes	Yes
1_5_6	6	5	1	85.2	88.6	3.39999999999999	484	0	-1.4023	40.9449815	2.608	Yes	Yes
1_5_7	7	5	1	91.7	95	3.3	485	0	-5.5264	-310.78312	-0.87172	No	No
1_5_8	8	5	1	102.9	106.2	3.3	486	0	-2.7811	234.21653	5.9548	Yes	Yes
1_5_9	9	5	1	108.9	113.8	4.89999999999999	487	0	-9.3541	-103.150049	4.6631	No	Yes
1_5_10	10	5	1	124.3	125.2	0.900000000000006	488	0	0.29527	228.42737	7.023	Yes	Yes
1_5_11	11	5	1	127.9	128.1	0.199999999999989	489	0	-1.0794	218.14415	7.5309	Yes	Yes
1_5_12	12	5	1	129.8	134.2	4.39999999999998	490	0	-1.286	79.000246	4.0928	Yes	Yes
1_5_13	13	5	1	144.1	145.7	1.59999999999999	491	0	-0.8416	-13.45804	1.9632	No	Yes
1_5_14	14	5	1	151.9	154.5	2.59999999999999	492	0	9.7905	1844.27	32.4	Yes	Yes
1_5_15	15	5	1	167.3	169.1	1.79999999999998	493	0	0.81766	344.01003	20.999	Yes	Yes
1_5_16	16	5	1	181.4	183.1	1.69999999999999	494	0	8.408	1232.10927	38.72	Yes	Yes
1_5_17	17	5	1	197.8	199.8	2	495	0	-1.4647	225.98586	9.1483	Yes	Yes
1_5_18	18	5	1	224.6	226	1.40000000000001	496	0	6.2596	1051.1301025	27.674	Yes	Yes
1_5_19	19	5	1	258.9	264	5.10000000000002	497	0	3.8372	2269.4179	39.408	Yes	Yes
1_5_20	20	5	1	272.8	275.4	2.59999999999997	498	0	2.862	1029.5121	19.414	Yes	Yes
1_5_21	21	5	1	290.9	294.8	3.90000000000003	499	0	1.5879	1045.9724	16.15	Yes	Yes
1_5_22	22	5	1	303.6	305.2	1.59999999999997	500	0	12.135	1139.657349	33.455	Yes	Yes
1_5_23	23	5	1	310.5	312.1	1.60000000000002	501	0	-1.5299	-102.46036	0.28322	No	Yes
1_5_24	24	5	1	317.4	319.4	2	502	0	4.9875	731.41502	15.214	Yes	Yes
1_5_25	25	5	1	337.2	338.2	1	503	0	-1.1118	297.34021	6.3222	Yes	Yes
1_5_26	26	5	1	341	343.2	2.19999999999999	504	0	1.2745	249.867329	5.0992	Yes	Yes
1_5_27	27	5	1	402.8	407.1	4.30000000000001	505	0	-2.3917	1256.09383	21.833	Yes	Yes
1_5_28	28	5	1	534.4	538.3	3.89999999999998	506	0	-1.7217	572.67043	10.921	Yes	Yes
1_5_29	29	5	1	549.8	551.6	1.80000000000007	507	0	2.0845	401.5324	8.9858	Yes	Yes
1_5_30	30	5	1	553.4	556	2.60000000000002	508	0	-1.0728	437.99058	10.404	Yes	Yes
1_5_31	31	5	1	704.2	709.3	5.09999999999991	509	0	5.8306	1468.8812	21.008	Yes	Yes
1_5_32	32	5	1	715.5	720	4.5	510	0	-0.93874	925.55102	14.555	Yes	Yes
1_5_33	33	5	1	732.4	737.2	4.80000000000007	511	0	-0.51124	1384.286	20.995	Yes	Yes
1_5_34	34	5	1	742.1	745.3	3.19999999999993	512	0	-0.25694	95.593753	3.3576	Yes	Yes
1_5_35	35	5	1	756.5	758.9	2.39999999999998	513	0	0.52955	373.2576	7.6785	Yes	Yes
1_5_36	36	5	1	772.5	776	3.5	514	0	1.5361	661.8487	13.694	Yes	Yes
1_5_37	37	5	1	783.2	785.2	2	515	0	1.4586	2073.5966	49.733	Yes	Yes
1_5_38	38	5	1	792.1	795.5	3.39999999999998	516	0	1.2323	1197.2182	23.982	Yes	Yes
1_5_39	39	5	1	796.9	801.2	4.30000000000007	517	0	2.0744	230.9975	4.0232	Yes	Yes
1_5_40	40	5	1	811.5	815.1	3.60000000000002	518	0	3.6129	1229.0981	19.947	Yes	Yes
1_5_42	42	5	1	909.5	913.2	3.70000000000005	520	0	-0.32777	11.18426444	2.9401	Yes	Yes
1_5_43	43	5	1	1050.4	1054.1	3.69999999999982	521	0	-0.89381	1084.98852	17.31	Yes	Yes
1_5_44	44	5	1	1057.1	1061.3	4.20000000000005	522	0	-2.2722	313.29623	5.824	Yes	Yes
1_5_45	45	5	1	1295.6	1297	1.40000000000009	523	0	-1.0635	79.616322	3.9645	Yes	Yes
1_5_46	46	5	1	1311.9	1315.6	3.69999999999982	524	0	7.9632	631.6387	9.6766	Yes	Yes
1_5_48	48	5	1	1504	1508.4	4.40000000000009	526	0	0.052769	1277.370939	22.35	Yes	Yes
1_5_49	49	5	1	1576.4	1576.7	0.299999999999955	527	0	-1.6779	-124.6220784	2.2116	No	Yes
1_5_51	51	5	1	1676.8	1676.9	0.100000000000136	529	0	-1.3244	-56.786988	2.7648	No	Yes
1_5_52	52	5	1	1736.8	1738	1.20000000000005	530	0	8.4163	825.1204	12.846	Yes	Yes
1_5_53	53	5	1	1740.5	1742.6	2.09999999999991	531	0	-3.339	-341.198301	3.1056	No	Yes
1_6_1	1	6	1	12.8	13	0.199999999999999	532	0	1.1166	-142.197043	4.0845	No	Yes
1_6_2	2	6	1	94	97.5	3.5	533	0	-1.5774	118.5718796	5.3878	Yes	Yes
1_6_3	3	6	1	230.4	235.4	5	534	0	-1.2609	62.0689557	3.0339	Yes	Yes
1_6_5	5	6	1	263.7	267.5	3.80000000000001	536	0	0.040367	67.7027613	10.956	Yes	Yes
1_6_6	6	6	1	282.7	285.9	3.19999999999999	537	0	-0.28399	-78.39527	6.0058	No	Yes
1_6_7	7	6	1	297.9	300.3	2.40000000000003	538	0	2.3596	285.614393	7.7163	Yes	Yes
1_6_8	8	6	1	313.3	318.1	4.80000000000001	539	0	-1.4529	262.197093	19.977	Yes	Yes
1_6_9	9	6	1	341.4	344.4	3	540	0	3.0935	390.189877	13.455	Yes	Yes
1_6_10	10	6	1	346	346.6	0.600000000000023	541	0	0.41046	-123.213506	1.7039	No	Yes
1_6_11	11	6	1	378	382.4	4.39999999999998	542	0	1.3661	159.095365	5.202	Yes	Yes
1_6_12	12	6	1	384	384.8	0.800000000000011	543	0	-2.8183	-149.622293	2.0013	No	Yes
1_6_13	13	6	1	403	407.1	4.10000000000002	544	0	0.042809	412.353771	16.746	Yes	Yes
1_6_14	14	6	1	425.9	429.9	4	545	0	0.21858	284.61153	5.9739	Yes	Yes
1_6_15	15	6	1	447.2	452	4.80000000000001	546	0	-2.1121	-102.216126	5.6715	No	Yes
1_6_16	16	6	1	514.6	515.5	0.899999999999977	547	0	0.93269	33.883287	2.3065	Yes	Yes
1_6_17	17	6	1	537.4	541.1	3.70000000000005	548	0	-1.121	53.6563778	4.6603	Yes	Yes
1_6_18	18	6	1	543.3	543.6	0.300000000000068	549	0	-1.6803	-85.7278498	3.8857	No	Yes
1_6_19	19	6	1	545.8	546.2	0.400000000000091	550	0	-1.0426	-43.1018534	1.8048	No	Yes
1_6_20	20	6	1	552.2	553.2	1	551	0	-1.2053	19.747888	5.467	Yes	Yes
1_6_21	21	6	1	595.1	596	0.899999999999977	552	0	0.031706	-43.3732635	0.81603	No	Yes
1_6_22	22	6	1	652.7	653	0.299999999999955	553	0	0.71685	120.9681523	3.8808	Yes	Yes
1_6_23	23	6	1	667.6	667.9	0.299999999999955	554	0	-0.88259	101.75319	6.3192	Yes	Yes
1_6_25	25	6	1	694.6	695.3	0.699999999999932	556	0	-3.1049	-46.201657	4.3578	No	Yes
1_6_26	26	6	1	696.2	696.5	0.299999999999955	557	0	-0.19102	39.547872	3.2957	Yes	Yes
1_6_27	27	6	1	698.7	702.6	3.89999999999998	558	0	-0.28947	256.702557	6.199	Yes	Yes
1_6_28	28	6	1	706.5	706.9	0.399999999999977	559	0	-1.5783	-106.129326	1.1527	No	Yes
1_6_29	29	6	1	712.3	712.5	0.200000000000045	560	0	-0.3507	-51.320403	2.1233	No	Yes
1_6_30	30	6	1	713.4	713.6	0.200000000000045	561	0	-1.4044	-120.822282	0.94617	No	Yes
1_6_31	31	6	1	717.3	717.8	0.5	562	0	-1.2975	-183.863736	0.14658	No	Yes
1_6_32	32	6	1	722.1	722.5	0.399999999999977	563	0	-1.3716	-100.767317	1.3625	No	Yes
1_6_33	33	6	1	727.1	727.5	0.399999999999977	564	0	1.5938	211.36495	4.6571	Yes	Yes
1_6_34	34	6	1	730.7	731.1	0.399999999999977	565	0	2.4721	32.7694259	5.2116	Yes	Yes
1_6_35	35	6	1	734.9	735.5	0.600000000000023	566	0	-1.4303	-30.619596	2.2795	No	Yes
1_6_36	36	6	1	737.3	739.3	2	567	0	1.8329	-1.00515089	2.7189	No	Yes
1_6_37	37	6	1	743.5	743.6	0.100000000000023	568	0	0.36077	-41.823243	2.1714	No	Yes
1_6_38	38	6	1	746	747.2	1.20000000000005	569	0	0.11935	63.269046	3.2983	Yes	Yes
1_6_39	39	6	1	748.7	748.9	0.199999999999932	570	0	-0.99221	68.169009	7.1725	Yes	Yes
1_6_40	40	6	1	751.3	751.5	0.200000000000045	571	0	5.5826	336.28861	9.9402	Yes	Yes
1_6_41	41	6	1	758.3	758.6	0.300000000000068	572	0	-2.6671	-132.641789	-0.045662	No	No
1_6_42	42	6	1	763.5	763.9	0.399999999999977	573	0	-1.1383	47.955685	4.6144	Yes	Yes
1_6_43	43	6	1	904.9	906	1.10000000000002	574	0	-2.0018	-37.47790316	2.0816	No	Yes
1_6_44	44	6	1	927.5	928.4	0.899999999999977	575	0	0.28259	85.997029	2.5002	Yes	Yes
1_6_45	45	6	1	935.8	939.5	3.70000000000005	576	0	0.46959	159.452226	4.409	Yes	Yes
1_6_46	46	6	1	940.6	945.8	5.19999999999993	577	0	-0.14743	258.877668	8.0304	Yes	Yes
1_6_47	47	6	1	949.1	949.9	0.799999999999955	578	0	-1.7553	-150.735748	1.2949	No	Yes
1_6_48	48	6	1	952.6	954.1	1.5	579	0	-1.6211	113.634954	4.2461	Yes	Yes
1_6_49	49	6	1	956	956.3	0.299999999999955	580	0	6.1224	1525.18606	46.915	Yes	Yes
1_6_50	50	6	1	957.4	957.6	0.200000000000045	581	0	-0.23566	50.636795	4.8213	Yes	Yes
1_6_51	51	6	1	959.3	959.9	0.600000000000023	582	0	-1.5449	146.0144492	11.71	Yes	Yes
1_6_52	52	6	1	962.3	962.5	0.200000000000045	583	0	-0.28572	-39.491286	1.4672	No	Yes
1_6_53	53	6	1	964.3	964.5	0.200000000000045	584	0	-1.196	-77.203984	0.75561	No	Yes
1_6_54	54	6	1	968.5	971.3	2.79999999999995	585	0	-0.90676	4.808296	2.0276	Yes	Yes
1_6_55	55	6	1	972.5	972.8	0.299999999999955	586	0	-0.50981	22.25004	3.1656	Yes	Yes
1_6_56	56	6	1	975	977.3	2.29999999999995	587	0	0.10719	47.934618	4.7978	Yes	Yes
1_6_57	57	6	1	981.4	981.9	0.5	588	0	-3.3229	-87.497636	1.753	No	Yes
1_6_59	59	6	1	1016	1016.5	0.5	590	0	-2.0331	-44.369184275	3.3801	No	Yes
1_6_60	60	6	1	1017.6	1018	0.399999999999977	591	0	-1.1656	92.1734509	6.6462	Yes	Yes
1_6_61	61	6	1	1019	1019.3	0.299999999999955	592	0	3.4704	307.16328	9.3947	Yes	Yes
1_6_62	62	6	1	1021.2	1021.6	0.399999999999977	593	0	-0.22366	10.3411237	2.3501	Yes	Yes
1_6_63	63	6	1	1027.1	1027.5	0.400000000000091	594	0	-1.1881	-9.6245177	4.0738	No	Yes
1_6_64	64	6	1	1058.7	1058.9	0.200000000000045	595	0	-2.3322	1.7099056	1.8036	Yes	Yes
1_6_65	65	6	1	1246.5	1250.5	4	596	0	1.8965	366.1616	7.6403	Yes	Yes
1_6_67	67	6	1	1268.1	1269.3	1.20000000000005	598	0	-3.5475	334.022685	13.384	Yes	Yes
1_6_68	68	6	1	1275.9	1276.3	0.399999999999864	599	0	-1.3497	-127.560715	2.4793	No	Yes
1_6_69	69	6	1	1283.3	1283.5	0.200000000000045	600	0	-0.8177	-158.6274254	1.6449	No	Yes
1_6_70	70	6	1	1285.2	1285.6	0.399999999999864	601	0	-2.1628	-37.6910349	2.2956	No	Yes
1_6_71	71	6	1	1310.7	1311.1	0.399999999999864	602	0	-2.2344	-78.19725	3.0697	No	Yes
1_6_72	72	6	1	1312.7	1313.1	0.399999999999864	603	0	0.90381	89.758509	2.8722	Yes	Yes
1_6_73	73	6	1	1391	1395.1	4.09999999999991	604	0	1.9728	196.78943	8.4375	Yes	Yes
1_6_74	74	6	1	1397.7	1399.4	1.70000000000005	605	0	-1.935	-70.634856	2.4787	No	Yes
1_6_75	75	6	1	1483.1	1483.4	0.300000000000182	606	0	-0.39518	-58.1625223	0.35977	No	Yes
1_6_77	77	6	1	1569.9	1570.2	0.299999999999955	608	0	-0.063845	-49.064573	2.7763	No	Yes
1_6_78	78	6	1	1577.9	1578.1	0.199999999999818	609	0	0.53344	67.0151607	5.3015	Yes	Yes
1_6_79	79	6	1	1684.8	1687.8	3	610	0	-1.0998	227.96953	5.3416	Yes	Yes
1_6_80	80	6	1	1691.1	1692.3	1.20000000000005	611	0	0.59112	-51.654293	4.6032	No	Yes
1_6_81	81	6	1	1718	1718.4	0.400000000000091	612	0	-0.11088	107.591624	5.1156	Yes	Yes
1_6_82	82	6	1	1721.6	1721.7	0.100000000000136	613	0	-0.050597	58.5076637	3.9822	Yes	Yes
1_6_83	83	6	1	1741.9	1742.2	0.299999999999955	614	0	-3.3191	-120.307933	4.4147	No	Yes
1_6_84	84	6	1	1754.9	1759.6	4.69999999999982	615	0	0.95413	195.805297	5.6721	Yes	Yes
1_6_85	85	6	1	1761	1764.1	3.09999999999991	616	0	-3.3465	-59.68517	3.2747	No	Yes
1_6_86	86	6	1	1767	1768.8	1.79999999999995	617	0	-0.54518	25.7566283	7.3352	Yes	Yes
1_6_87	87	6	1	1772.4	1772.9	0.5	618	0	-0.46487	-61.073815	0.18113	No	Yes
1_6_88	88	6	1	1776.3	1776.4	0.100000000000136	619	0	0.28168	3.32956	3.0867	Yes	Yes
1_6_89	89	6	1	1780.3	1780.9	0.600000000000136	620	0	4.0954	162.689556	7.5819	Yes	Yes
1_6_90	90	6	1	1782.5	1782.9	0.400000000000091	621	0	0.43583	149.998526	7.9759	Yes	Yes
1_6_91	91	6	1	1784.4	1784.9	0.5	622	0	0.11543	-115.401775	4.2787	No	Yes
1_6_92	92	6	1	1788.1	1788.5	0.400000000000091	623	0	-1.8654	-61.257365	1.1827	No	Yes
1_6_93	93	6	1	1790.6	1791.1	0.5	624	0	1.6289	221.20442	7.9167	Yes	Yes
1_6_94	94	6	1	1794.1	1794.5	0.400000000000091	625	0	0.30467	95.055766	4.8765	Yes	Yes
1_6_95	95	6	1	1796.1	1797.6	1.5	626	0	-1.9747	127.1484856	6.105	Yes	Yes
1_6_96	96	6	1	1800.5	1801	0.5	627	0	-0.85439	-137.8225735	0.1907	No	Yes
1_6_97	97	6	1	1813	1813.4	0.400000000000091	628	0	3.1439	-83.950202	4.4462	No	Yes
1_7_1	1	7	1	9.1	13.3	4.2	629	0	-5.0343	-410.6948	-1.979	No	No
1_7_2	2	7	1	23.7	24.3	0.600000000000001	630	0	-3.5832	-563.66568	6.3303	No	Yes
1_7_3	3	7	1	30.2	31.6	1.4	631	0	2.6947	586.0530608	18.393	Yes	Yes
1_7_4	4	7	1	37.2	38.5	1.3	632	0	1.5651	328.182434	9.4732	Yes	Yes
1_7_5	5	7	1	45.6	47.1	1.5	633	0	4.0168	406.347048	16.4	Yes	Yes
1_7_6	6	7	1	60.8	61.9	1.1	634	0	-2.8527	515.2011009	23.136	Yes	Yes
1_7_7	7	7	1	73.8	76.3	2.5	635	0	-0.94494	570.37178	16.642	Yes	Yes
1_7_8	8	7	1	83.7	86.1	2.39999999999999	636	0	0.52167	465.57335	11.415	Yes	Yes
1_7_9	9	7	1	105.4	108	2.59999999999999	637	0	2.0033	3283.3573	64.205	Yes	Yes
1_7_10	10	7	1	112.7	113.2	0.5	638	0	-0.72172	-171.65173	1.4704	No	Yes
1_7_11	11	7	1	125.9	126.5	0.599999999999994	639	0	4.1459	926.9582	24.086	Yes	Yes
1_7_12	12	7	1	134.7	139.1	4.40000000000001	640	0	1.3634	631.61166	11.395	Yes	Yes
1_7_13	13	7	1	142.6	144.3	1.70000000000002	641	0	-1.6055	-158.369744	-0.095454	No	No
1_7_14	14	7	1	152	154	2	642	0	-1.9707	20.727746	2.7951	Yes	Yes
1_7_15	15	7	1	155.4	157.5	2.09999999999999	643	0	3.1196	297.41031	10.028	Yes	Yes
1_7_16	16	7	1	160	160.2	0.199999999999989	644	0	-1.6326	-1.4025011	4.5275	No	Yes
1_7_17	17	7	1	163.1	165.9	2.80000000000001	645	0	0.70631	68.128828	10.349	Yes	Yes
1_7_18	18	7	1	169.5	170.9	1.40000000000001	646	0	-5.3707	-675.2544	-3.4155	No	No
1_7_19	19	7	1	177.6	178.9	1.30000000000001	647	0	-4.6734	-410.53883	23.48	No	Yes
1_7_20	20	7	1	183.6	184.3	0.700000000000017	648	0	-1.4821	-116.265353	0.24423	No	Yes
1_7_21	21	7	1	190.3	192.8	2.5	649	0	-2.637	-151.281228	2.8347	No	Yes
1_7_22	22	7	1	195.9	197.6	1.69999999999999	650	0	1.3602	259.165304	6.0982	Yes	Yes
1_7_23	23	7	1	202.8	205.5	2.69999999999999	651	0	-1.2235	179.3653	6.1747	Yes	Yes
1_7_24	24	7	1	217.9	220.9	3	652	0	-3.3839	517.325656	17.673	Yes	Yes
1_7_25	25	7	1	227.3	229.3	2	653	0	1.8811	1249.388763	34.622	Yes	Yes
1_7_26	26	7	1	234.8	235.4	0.599999999999994	654	0	1.0491	87.2566023	5.4532	Yes	Yes
1_7_28	28	7	1	252.3	255.2	2.89999999999998	656	0	0.99309	426.044658	11.511	Yes	Yes
1_7_29	29	7	1	269.8	271.4	1.59999999999997	657	0	-0.54019	2325.14335	55.154	Yes	Yes
1_7_30	30	7	1	284.4	286.7	2.30000000000001	658	0	1.6353	764.03351	37.907	Yes	Yes
1_7_31	31	7	1	298.4	301.9	3.5	659	0	1.6742	1300.4859	28.025	Yes	Yes
1_7_32	32	7	1	316.7	319	2.30000000000001	660	0	-3.9559	-27.84249	17.585	No	Yes
1_7_33	33	7	1	329.7	331.1	1.40000000000003	661	0	8.4625	1217.5819	32.717	Yes	Yes
1_7_34	34	7	1	342.5	344.7	2.19999999999999	662	0	1.681	668.301957	16.889	Yes	Yes
1_7_35	35	7	1	356.6	358.1	1.5	663	0	1.4412	1278.5452	53.689	Yes	Yes
1_7_36	36	7	1	367.1	368.9	1.79999999999995	664	0	5.2127	648.47054	14.18	Yes	Yes
1_7_37	37	7	1	380.9	381.6	0.700000000000045	665	0	-0.57713	357.62052	10.704	Yes	Yes
1_7_38	38	7	1	391	394.4	3.39999999999998	666	0	2.6208	2135.83219	49.089	Yes	Yes
1_7_39	39	7	1	426.1	428.1	2	667	0	-0.51659	2170.41491	49.71	Yes	Yes
1_7_40	40	7	1	438.9	439.3	0.400000000000034	668	0	4.4727	833.371111	49.956	Yes	Yes
1_7_41	41	7	1	448.3	450.2	1.89999999999998	669	0	-1.5312	1635.90403	41.183	Yes	Yes
1_7_42	42	7	1	480.5	482.7	2.19999999999999	670	0	-1.2685	1212.60331	29.653	Yes	Yes
1_7_43	43	7	1	499.3	501.9	2.59999999999997	671	0	1.0078	507.9552	13.248	Yes	Yes
1_7_44	44	7	1	507.8	508	0.199999999999989	672	0	-0.27909	-20.176609	1.7882	No	Yes
1_7_45	45	7	1	518.5	519.6	1.10000000000002	673	0	-2.4094	375.728626	17.467	Yes	Yes
1_7_46	46	7	1	561.8	565.2	3.40000000000009	674	0	7.4469	642.29928	11.323	Yes	Yes
1_7_47	47	7	1	619.4	619.8	0.399999999999977	675	0	0.21628	230.718045	11.513	Yes	Yes
1_7_48	48	7	1	765.1	766.9	1.79999999999995	676	0	6.0283	531.4587	10.058	Yes	Yes
1_7_49	49	7	1	768.7	769	0.299999999999955	677	0	-0.53454	-148.3455099	0.49165	No	Yes
1_7_52	52	7	1	818.4	823.4	5	680	0	-1.0052	2.80053	4.5043	Yes	Yes
1_7_53	53	7	1	824.3	826.2	1.90000000000009	681	0	5.1865	135.04419719	5.1865	Yes	Yes
1_7_57	57	7	1	920.2	922.2	2	685	0	3.2792	653.5305	12.9	Yes	Yes
1_7_58	58	7	1	930.6	931.3	0.699999999999932	686	0	-1.2917	282.440548	12.484	Yes	Yes
1_7_59	59	7	1	1081.2	1085.7	4.5	687	0	15.282	2228.395	28.215	Yes	Yes
1_7_60	60	7	1	1091.4	1095.4	4	688	0	-1.5227	66.963877	4.6169	Yes	Yes
1_7_61	61	7	1	1098.4	1099	0.599999999999909	689	0	-1.9304	-146.18598	0.31531	No	Yes
1_7_62	62	7	1	1100.6	1102	1.40000000000009	690	0	-1.1688	-125.7054399	2.0346	No	Yes
1_7_63	63	7	1	1123.6	1125	1.40000000000009	691	0	0.7398	-230.3283968	3.0051	No	Yes
1_7_64	64	7	1	1158.1	1161.7	3.60000000000014	692	0	-0.88273	1082.299592	25.822	Yes	Yes
1_7_66	66	7	1	1285.2	1289	3.79999999999995	694	0	0.9568	2289.5786	34.486	Yes	Yes
1_7_67	67	7	1	1304.3	1306.3	2	695	0	1.8152	1852.3631	34.995	Yes	Yes
1_7_68	68	7	1	1321.3	1324.7	3.40000000000009	696	0	0.7222	1111.39886	20.684	Yes	Yes
1_7_69	69	7	1	1348.9	1352.8	3.89999999999986	697	0	5.4477	3813.1606	60.596	Yes	Yes
1_7_70	70	7	1	1358.9	1360.6	1.69999999999982	698	0	0.279	152.8858884	5.3971	Yes	Yes
1_7_71	71	7	1	1366.1	1367.3	1.20000000000005	699	0	-2.1598	-124.291772	3.9045	No	Yes
1_7_72	72	7	1	1382.8	1385.1	2.29999999999995	700	0	4.2935	1581.60988	26.922	Yes	Yes
1_7_73	73	7	1	1404.9	1408.2	3.29999999999995	701	0	1.3532	3558.62907	58.59	Yes	Yes
1_7_74	74	7	1	1422.8	1427.3	4.5	702	0	-0.73782	1270.08445	18	Yes	Yes
1_7_75	75	7	1	1452.8	1453.2	0.400000000000091	703	0	-1.3047	-90.796085	11.194	No	Yes
1_7_77	77	7	1	1624.6	1626.7	2.10000000000014	705	0	-1.1485	73.385933	3.9217	Yes	Yes
1_7_78	78	7	1	1727	1729.9	2.90000000000009	706	0	-0.39635	183.15079	4.2964	Yes	Yes
1_8_2	2	8	1	38.3	40.2	1.90000000000001	708	0	7.3124	1341.048	22.608	Yes	Yes
1_8_3	3	8	1	47.5	49.9	2.4	709	0	7.6893	908.8841	14.993	Yes	Yes
1_8_4	4	8	1	51.2	51.7	0.5	710	0	2.3171	-190.927535	3.1369	No	Yes
1_8_5	5	8	1	64	66.4	2.40000000000001	711	0	-2.9982	60.900522	4.469	Yes	Yes
1_8_6	6	8	1	75.5	76.3	0.799999999999997	712	0	-3.1571	-401.590148	2.0234	No	Yes
1_8_7	7	8	1	80.6	80.9	0.300000000000011	713	0	-0.80315	-268.023132	0.82667	No	Yes
1_8_8	8	8	1	105.2	109.4	4.2	714	0	3.8122	1066.9419	15.693	Yes	Yes
1_8_9	9	8	1	124.2	125.6	1.39999999999999	715	0	-4.1766	-232.9864908	2.747	No	Yes
1_8_10	10	8	1	131	133.5	2.5	716	0	-2.119	-143.59627	1.9818	No	Yes
1_8_12	12	8	1	149.9	150.3	0.400000000000006	718	0	-5.433	-911.88606	-0.52898	No	No
1_8_13	13	8	1	161.3	165.3	4	719	0	-1.5861	1148.50783	28.788	Yes	Yes
1_8_14	14	8	1	169.5	171.3	1.80000000000001	720	0	-1.7187	-90.079315	0.21046	No	Yes
1_8_15	15	8	1	201.2	203.9	2.70000000000002	721	0	-0.84022	112.598206	4.4111	Yes	Yes
1_8_16	16	8	1	214	216.4	2.40000000000001	722	0	-1.0668	-139.951913	6.4511	No	Yes
1_8_17	17	8	1	230.8	232.4	1.59999999999999	723	0	3.608	1078.98857	17.497	Yes	Yes
1_8_18	18	8	1	247.2	249.9	2.70000000000002	724	0	4.1898	1399.9035	26.519	Yes	Yes
1_8_19	19	8	1	268.5	270.3	1.80000000000001	725	0	8.2314	1761.910814	33.53	Yes	Yes
1_8_20	20	8	1	287.6	292.5	4.89999999999998	726	0	0.8074	1371.02267	21.196	Yes	Yes
1_8_21	21	8	1	316.2	317.3	1.10000000000002	727	0	2.2038	706.85117	14.891	Yes	Yes
1_8_22	22	8	1	330.7	334.8	4.10000000000002	728	0	-1.8908	2520.88854	39.477	Yes	Yes
1_8_23	23	8	1	363.6	367.4	3.79999999999995	729	0	-0.59213	753.72573	17.635	Yes	Yes
1_8_24	24	8	1	380.1	382.7	2.59999999999997	730	0	3.4399	792.5539	14.624	Yes	Yes
1_8_25	25	8	1	401.5	401.8	0.300000000000011	731	0	0.75555	126.71500412	5.1561	Yes	Yes
1_8_26	26	8	1	437.9	438.1	0.200000000000045	732	0	1.6867	285.73738	8.254	Yes	Yes
1_8_28	28	8	1	496.1	500.4	4.29999999999995	734	0	2.7948	1439.9204	25.362	Yes	Yes
1_8_29	29	8	1	509.5	511.8	2.30000000000001	735	0	-4.5951	-242.871491	5.7246	No	Yes
1_8_30	30	8	1	524.9	527.1	2.20000000000005	736	0	1.9391	919.8688	18.073	Yes	Yes
1_8_31	31	8	1	553.2	556.4	3.19999999999993	737	0	5.792	1036.7463	17.924	Yes	Yes
1_8_32	32	8	1	586.3	589.4	3.10000000000002	738	0	0.75407	1090.8959	17.012	Yes	Yes
1_8_33	33	8	1	610.6	610.7	0.100000000000023	739	0	0.059867	245.169478	6.7682	Yes	Yes
1_8_34	34	8	1	631.4	633.7	2.30000000000007	740	0	1.4496	1137.51044	23.414	Yes	Yes
1_8_35	35	8	1	634.8	636.1	1.30000000000007	741	0	7.5455	640.435	10.488	Yes	Yes
1_8_36	36	8	1	663.8	665	1.20000000000005	742	0	0.97782	212.84863	4.6433	Yes	Yes
1_8_38	38	8	1	818.3	822.1	3.80000000000007	744	0	3.0145	477.0596	9.2267	Yes	Yes
1_8_40	40	8	1	879.9	883.4	3.5	746	0	-6.7349	-438.020673	10.363	No	Yes
1_8_41	41	8	1	900	903	3	747	0	-2.3324	-108.177605	12.248	No	Yes
1_8_43	43	8	1	921.4	923.9	2.5	749	0	2.6988	-257.67905	2.8069	No	Yes
1_8_44	44	8	1	925	927.6	2.60000000000002	750	0	-3.126	108.994061	5.9929	Yes	Yes
1_8_45	45	8	1	1014	1014.4	0.399999999999977	751	0	-2.0717	-39.26982	1.8554	No	Yes
1_8_46	46	8	1	1024.4	1024.5	0.0999999999999091	752	0	-1.508	-29.258168	2.7821	No	Yes
1_8_48	48	8	1	1040	1040.4	0.400000000000091	754	0	-2.5924	-109.989033	2.5969	No	Yes
1_8_50	50	8	1	1068.5	1073.2	4.70000000000005	756	0	-2.3496	-109.278175	0.8764	No	Yes
1_8_52	52	8	1	1151.8	1152.2	0.400000000000091	758	0	-0.79432	-102.9931947	4.0034	No	Yes
1_8_53	53	8	1	1169.6	1170.3	0.700000000000045	759	0	1.8317	332.416416	10.819	Yes	Yes
1_8_54	54	8	1	1386.7	1388.3	1.59999999999991	760	0	0.12729	129.755566	4.7307	Yes	Yes
1_8_55	55	8	1	1390.7	1395.5	4.79999999999995	761	0	-1.397	207.963997	3.9724	Yes	Yes
1_8_56	56	8	1	1402.9	1403.7	0.799999999999955	762	0	-5.0672	-458.1835	-1.2608	No	No
1_8_57	57	8	1	1484.5	1485.1	0.599999999999909	763	0	-1.4326	20.1614868	3.5861	Yes	Yes
1_8_58	58	8	1	1577.1	1577.8	0.700000000000045	764	0	-0.47304	26.646425	1.4163	Yes	Yes
1_8_59	59	8	1	1580.6	1581.2	0.600000000000136	765	0	0.82127	53.254294	3.1189	Yes	Yes
1_8_60	60	8	1	1586.2	1587.1	0.899999999999864	766	0	-0.25795	128.3952267	3.5135	Yes	Yes
1_8_61	61	8	1	1588.8	1589.4	0.600000000000136	767	0	-0.10059	6.3505513	2.1819	Yes	Yes
1_8_62	62	8	1	1594.3	1595.6	1.29999999999995	768	0	-1.0342	297.35376	9.2723	Yes	Yes
1_8_63	63	8	1	1597.2	1598.2	1	769	0	-0.54661	238.328291	8.0647	Yes	Yes
1_8_64	64	8	1	1638.9	1639.6	0.699999999999818	770	0	0.68099	197.89355	4.9801	Yes	Yes
1_8_65	65	8	1	1687.2	1689.1	1.89999999999986	771	0	-1.5136	91.5781584	3.7548	Yes	Yes
1_8_66	66	8	1	1694.5	1699.2	4.70000000000005	772	0	-0.25885	316.899893	5.825	Yes	Yes
1_8_67	67	8	1	1704.6	1705.9	1.30000000000018	773	0	-5.0763	-235.922773	0.20945	No	Yes
1_8_68	68	8	1	1706.9	1708.2	1.29999999999995	774	0	-1.2085	-9.957498	2.3024	No	Yes
1_8_69	69	8	1	1738.1	1738.7	0.600000000000136	775	0	-0.028089	83.6702589	3.8765	Yes	Yes
1_8_70	70	8	1	1752.3	1752.7	0.400000000000091	776	0	3.2603	302.7016	5.3841	Yes	Yes
1_8_71	71	8	1	1818.5	1819.4	0.900000000000091	777	0	-0.49648	84.156446	4.4608	Yes	Yes
1_9_1	1	9	1	9.1	10.3	1.2	778	0	-5.5364	-655.221	-4.3861	No	No
1_9_2	2	9	1	12.7	15	2.3	779	0	-6.0608	-444.51918	3.665	No	Yes
1_9_3	3	9	1	20.9	22.7	1.8	780	0	-1.6457	-298.7497276	10.581	No	Yes
1_9_4	4	9	1	28.6	31.3	2.7	781	0	9.336	654.99353	16.132	Yes	Yes
1_9_6	6	9	1	55.7	57.6	1.9	783	0	-1.7792	-292.372139	6.0854	No	Yes
1_9_7	7	9	1	62.8	65.4	2.60000000000001	784	0	-8.7003	572.933164	18.67	Yes	Yes
1_9_9	9	9	1	89.4	91.8	2.39999999999999	786	0	-1.7578	-539.70415	-0.16574	No	No
1_9_11	11	9	1	161.3	164.4	3.09999999999999	788	0	-0.39379	-99.4297249	0.54573	No	Yes
1_9_12	12	9	1	171.2	172.8	1.60000000000002	789	0	-1.5041	-112.830327	3.8353	No	Yes
1_9_13	13	9	1	187	191.6	4.59999999999999	790	0	-0.42363	-17.267457	1.4622	No	Yes
1_9_14	14	9	1	199.2	203.5	4.30000000000001	791	0	-3.5745	288.83722	30.269	Yes	Yes
1_9_16	16	9	1	249.3	252.7	3.39999999999998	793	0	-2.459	-282.23287	5.4677	No	Yes
1_9_17	17	9	1	260.4	263	2.60000000000002	794	0	-3.4814	-89.077483	4.6019	No	Yes
1_9_18	18	9	1	269.3	273.1	3.80000000000001	795	0	2.6392	439.41154	12.001	Yes	Yes
1_9_19	19	9	1	279.6	281.8	2.19999999999999	796	0	5.3917	2084.8436	61.639	Yes	Yes
1_9_21	21	9	1	329.5	331.1	1.60000000000002	798	0	-0.89442	0.359778999999999	1.9857	Yes	Yes
1_9_22	22	9	1	334	336.6	2.60000000000002	799	0	-1.7419	20.3521845	2.2727	Yes	Yes
1_9_23	23	9	1	344.7	348.6	3.90000000000003	800	0	-0.84651	-100.093873	3.6222	No	Yes
1_9_24	24	9	1	359.6	361.6	2	801	0	1.6282	458.18824	9.9357	Yes	Yes
1_9_25	25	9	1	419	423.4	4.39999999999998	802	0	-1.3558	46.2289893	2.3405	Yes	Yes
1_9_26	26	9	1	453	455.5	2.5	803	0	1.9229	83.568923	4.3955	Yes	Yes
1_9_27	27	9	1	508.7	513.2	4.50000000000006	804	0	-1.5676	409.2642	8.923	Yes	Yes
1_9_28	28	9	1	539.2	541.3	2.09999999999991	805	0	-1.2574	42.516736	2.5391	Yes	Yes
1_9_30	30	9	1	648.9	653.2	4.30000000000007	807	0	-1.3295	1131.03172	33.317	Yes	Yes
1_9_31	31	9	1	659.2	660.8	1.59999999999991	808	0	2.9895	565.7434	19.139	Yes	Yes
1_9_32	32	9	1	663.7	664.1	0.399999999999977	809	0	-1.1963	-84.355962	1.7687	No	Yes
1_9_33	33	9	1	670.6	672.6	2	810	0	-1.3169	-1.03163207	1.6876	No	Yes
1_9_34	34	9	1	678.1	678.7	0.600000000000023	811	0	0.20394	69.7693274	8.3807	Yes	Yes
1_9_35	35	9	1	687.3	688	0.700000000000045	812	0	-0.918	100.630337	3.153	Yes	Yes
1_9_36	36	9	1	751.9	754	2.10000000000002	813	0	-1.0632	92.15624999	2.5121	Yes	Yes
1_9_37	37	9	1	755.7	759.2	3.5	814	0	-0.6338	257.73106	4.7151	Yes	Yes
1_9_38	38	9	1	772.1	774.4	2.29999999999995	815	0	-1.369	32.555169	2.7585	Yes	Yes
1_9_40	40	9	1	908.3	910.9	2.60000000000002	817	0	-1.7743	115.496185	4.6117	Yes	Yes
1_9_41	41	9	1	918.9	922.6	3.70000000000005	818	0	-2.0196	492.3028	10.275	Yes	Yes
1_9_43	43	9	1	981	981.5	0.5	820	0	-0.88913	-20.613282	1.5344	No	Yes
1_9_44	44	9	1	986.9	987.1	0.200000000000045	821	0	-0.42928	-4.9830581	1.3081	No	Yes
1_9_46	46	9	1	1005.7	1006	0.299999999999955	823	0	0.04229	108.0659816	3.6628	Yes	Yes
1_9_47	47	9	1	1056.8	1057.3	0.5	824	0	-0.37734	-45.198302	2.3269	No	Yes
1_9_49	49	9	1	1101.8	1103.8	2	826	0	2.2217	374.4928	5.0311	Yes	Yes
1_9_52	52	9	1	1153.7	1156.1	2.39999999999986	829	0	-1.2251	125.97816292	4.5862	Yes	Yes
1_9_53	53	9	1	1170.9	1175.7	4.79999999999995	830	0	0.96514	175.938049	4.6864	Yes	Yes
1_9_54	54	9	1	1180.5	1181	0.5	831	0	-1.1645	-54.16330951	1.224	No	Yes
1_9_55	55	9	1	1197.9	1199.9	2	832	0	-0.058626	58.92851	1.8311	Yes	Yes
1_9_56	56	9	1	1210.9	1211.3	0.399999999999864	833	0	0.25235	62.1574375	3.6721	Yes	Yes
1_9_57	57	9	1	1213.7	1214.1	0.399999999999864	834	0	-0.28584	67.8452696	4.033	Yes	Yes
1_9_58	58	9	1	1216.5	1218.3	1.79999999999995	835	0	-0.42233	90.03016	4.2198	Yes	Yes
1_9_59	59	9	1	1220.8	1221.1	0.299999999999955	836	0	-1.0558	-19.0732612	2.4008	No	Yes
1_9_60	60	9	1	1224.3	1225	0.700000000000045	837	0	-0.11107	188.896667	4.471	Yes	Yes
1_9_61	61	9	1	1227.4	1230.8	3.39999999999986	838	0	4.711	997.8034	15.517	Yes	Yes
1_9_62	62	9	1	1237.4	1237.7	0.299999999999955	839	0	-2.6003	-205.554881	2.1145	No	Yes
1_9_63	63	9	1	1246.4	1249.1	2.69999999999982	840	0	-1.014	-3.74801	2.8004	No	Yes
1_9_64	64	9	1	1252.1	1252.6	0.5	841	0	-7.5794	-413.09436	3.7214	No	Yes
1_9_66	66	9	1	1267.7	1270.7	3	843	0	-7.3518	-493.144577	1.8707	No	Yes
1_9_67	67	9	1	1271.6	1274.4	2.80000000000018	844	0	-1.9233	-56.675086	5.7569	No	Yes
1_9_68	68	9	1	1280.2	1280.7	0.5	845	0	-3.084	-381.774727	11.449	No	Yes
1_9_69	69	9	1	1284.6	1287.4	2.80000000000018	846	0	-0.58994	273.971296	7.166	Yes	Yes
1_9_70	70	9	1	1299.1	1303.7	4.60000000000014	847	0	5.3174	1767.163	44.42	Yes	Yes
1_9_72	72	9	1	1334.1	1336.8	2.70000000000005	849	0	-0.38653	-10.634449	1.4811	No	Yes
1_9_73	73	9	1	1342.6	1342.8	0.200000000000045	850	0	4.9468	133.834296	7.6128	Yes	Yes
1_9_74	74	9	1	1359.4	1360.2	0.799999999999955	851	0	-0.021205	187.897279	4.2951	Yes	Yes
1_9_75	75	9	1	1362.9	1363.2	0.299999999999955	852	0	-0.17413	140.04327	3.5364	Yes	Yes
1_9_76	76	9	1	1365.8	1368	2.20000000000005	853	0	1.2869	370.76264	8.4312	Yes	Yes
1_9_77	77	9	1	1379.3	1379.7	0.400000000000091	854	0	-2.1444	-140.524168	3.3798	No	Yes
1_9_78	78	9	1	1380.9	1381.1	0.199999999999818	855	0	-0.44087	-6.0710542	3.2625	No	Yes
1_9_79	79	9	1	1384.3	1384.8	0.5	856	0	0.60032	-87.6393064	2.4871	No	Yes
1_9_80	80	9	1	1390.4	1391	0.599999999999909	857	0	0.30286	116.304637	6.3653	Yes	Yes
1_9_81	81	9	1	1395.1	1396.1	1	858	0	0.11597	30.90480853	4.0903	Yes	Yes
1_9_82	82	9	1	1403.5	1404.5	1	859	0	-0.89877	-37.317052	2.2039	No	Yes
1_9_83	83	9	1	1407.1	1409.7	2.60000000000014	860	0	-0.76516	50.6785176	1.6188	Yes	Yes
1_9_84	84	9	1	1422.6	1423	0.400000000000091	861	0	1.2222	-91.607275	3.7755	No	Yes
1_9_85	85	9	1	1425.8	1426.2	0.400000000000091	862	0	-2.4039	-108.775246	2.8426	No	Yes
1_9_86	86	9	1	1444	1444.1	0.0999999999999091	863	0	-1.8402	-43.2033323	2.0784	No	Yes
1_9_87	87	9	1	1448	1448.4	0.400000000000091	864	0	-0.19461	-17.150907	1.3098	No	Yes
1_9_88	88	9	1	1458.5	1458.9	0.400000000000091	865	0	-1.4101	-37.1234441	1.3184	No	Yes
1_9_89	89	9	1	1461.2	1466.3	5.09999999999991	866	0	0.94425	228.46239	3.92	Yes	Yes
1_9_90	90	9	1	1506	1506.5	0.5	867	0	-3.8954	-104.882189	1.3321	No	Yes
1_9_91	91	9	1	1510.9	1511.5	0.599999999999909	868	0	-0.57734	-41.721074	3.3387	No	Yes
1_9_92	92	9	1	1519.6	1519.8	0.200000000000045	869	0	-0.83584	-3.60739	3.6201	No	Yes
1_9_93	93	9	1	1522	1522.2	0.200000000000045	870	0	-0.41797	3.123987	2.3468	Yes	Yes
1_9_95	95	9	1	1532	1534.1	2.09999999999991	872	0	-0.22825	156.542662	4.633	Yes	Yes
1_9_97	97	9	1	1592.1	1594.4	2.30000000000018	874	0	-0.009619	0.463277999999999	2.9857	Yes	Yes
1_9_98	98	9	1	1636.2	1636.5	0.299999999999955	875	0	4.1279	75.283	4.1279	Yes	Yes
1_9_99	99	9	1	1647.5	1647.6	0.0999999999999091	876	0	-0.46325	-44.91303	2.4019	No	Yes
1_9_100	100	9	1	1737.5	1740.9	3.40000000000009	877	0	2.9161	324.683515	7.0053	Yes	Yes
1_9_102	102	9	1	1791.6	1793.7	2.10000000000014	879	0	1.2666	236.20326	4.5034	Yes	Yes
1_9_103	103	9	1	1808.7	1809.6	0.899999999999864	880	0	0.24006	51.945722	2.3572	Yes	Yes
2_1_1	1	1	2	15.6	17.5	1.9	881	0	-3.3419	1078.5599	21.468	Yes	Yes
2_1_2	2	1	2	31.6	33	1.4	882	0	-1.5341	18.77591	2.8023	Yes	Yes
2_1_3	3	1	2	65.3	67.5	2.2	883	0	-11.808	1142.1559	20.56	Yes	Yes
2_1_4	4	1	2	72	72.2	0.200000000000003	884	0	-0.38183	-411.220345	8.3595	No	Yes
2_1_5	5	1	2	91	93.5	2.5	885	0	-1.1404	1057.0389	19.985	Yes	Yes
2_1_6	6	1	2	160.6	162.3	1.70000000000002	886	0	-1.5109	1567.580843	33.631	Yes	Yes
2_1_7	7	1	2	194.2	196.9	2.70000000000002	887	0	-2.6705	-153.14750167	1.0526	No	Yes
2_1_8	8	1	2	211.1	212.4	1.30000000000001	888	0	2.689	642.9666	10.436	Yes	Yes
2_1_9	9	1	2	285	287.8	2.80000000000001	889	0	4.8906	573.72782	12.877	Yes	Yes
2_1_10	10	1	2	309.6	309.8	0.199999999999989	890	0	11.033	2331.333	36.344	Yes	Yes
2_1_12	12	1	2	608.3	612.7	4.40000000000009	892	0	0.82414	2599.84002	42.8	Yes	Yes
2_1_14	14	1	2	637.2	638.3	1.09999999999991	894	0	-1.5109	102.018196	5.8522	Yes	Yes
2_1_15	15	1	2	644.6	647.2	2.60000000000002	895	0	0.16752	35.610146	1.6048	Yes	Yes
2_1_16	16	1	2	655.7	659.1	3.39999999999998	896	0	0.27095	497.196449	12.343	Yes	Yes
2_1_17	17	1	2	664	667.5	3.5	897	0	-1.8249	68.29029752	2.3754	Yes	Yes
2_1_18	18	1	2	685.8	687.8	2	898	0	2.1437	364.71896	8.2749	Yes	Yes
2_1_19	19	1	2	698.4	700.8	2.39999999999998	899	0	-2.2674	-203.91182	-0.48522	No	No
2_1_20	20	1	2	718.9	721.6	2.70000000000005	900	0	-1.4896	380.629702	8.141	Yes	Yes
2_1_21	21	1	2	736.8	740.5	3.70000000000005	901	0	-1.582	-182.2245	-1.2401	No	No
2_1_22	22	1	2	757.4	758.4	1	902	0	-1.2595	740.97917	15.881	Yes	Yes
2_1_23	23	1	2	767.7	768.2	0.5	903	0	7.7547	2071.8542	31.67	Yes	Yes
2_1_24	24	1	2	771.9	772.4	0.5	904	0	-3.5268	-333.973517	2.0445	No	Yes
2_1_25	25	1	2	778.8	780.3	1.5	905	0	0.88351	165.5588156	7.868	Yes	Yes
2_1_26	26	1	2	789.5	789.8	0.299999999999955	906	0	-1.281	-72.573341	0.35754	No	Yes
2_1_27	27	1	2	793.9	794.1	0.200000000000045	907	0	0.040069	371.059839	8.4355	Yes	Yes
2_1_28	28	1	2	809.9	810.3	0.399999999999977	908	0	-0.99204	-146.872244	0.48425	No	Yes
2_1_29	29	1	2	813.8	814.2	0.400000000000091	909	0	-1.3603	82.894469	6.6111	Yes	Yes
2_1_30	30	1	2	821.4	822.7	1.30000000000007	910	0	-1.7959	29.976938	2.6178	Yes	Yes
2_1_31	31	1	2	843.7	843.9	0.199999999999932	911	0	-0.60191	103.691469	3.3555	Yes	Yes
2_1_32	32	1	2	861.9	862	0.100000000000023	912	0	-0.89231	21.069046	2.3253	Yes	Yes
2_1_33	33	1	2	864.8	865	0.200000000000045	913	0	-0.40564	286.68383	5.9067	Yes	Yes
2_1_34	34	1	2	899.3	900	0.700000000000045	914	0	1.9857	330.1382	5.4634	Yes	Yes
2_1_35	35	1	2	909.1	911	1.89999999999998	915	0	-3.8847	-28.542708	10.564	No	Yes
2_1_36	36	1	2	978	978.5	0.5	916	0	-0.44996	49.276478	2.6488	Yes	Yes
2_1_37	37	1	2	991.7	993.7	2	917	0	0.37887	126.1308702	3.0468	Yes	Yes
2_1_39	39	1	2	1052.3	1052.6	0.299999999999955	919	0	-3.9922	-391.24369	-0.84575	No	No
2_1_40	40	1	2	1216.7	1221.8	5.09999999999991	920	0	-1.246	-34.591572	1.7439	No	Yes
2_1_41	41	1	2	1227.9	1228.1	0.199999999999818	921	0	-0.40468	-6.795245	2.0133	No	Yes
2_1_42	42	1	2	1233.5	1236.1	2.59999999999991	922	0	-1.834	7.120477	3.5152	Yes	Yes
2_1_43	43	1	2	1441.7	1444	2.29999999999995	923	0	-2.0234	124.625668	4.7384	Yes	Yes
2_1_44	44	1	2	1528.1	1533.2	5.10000000000014	924	0	-2.825	-93.694319	2.3884	No	Yes
2_1_45	45	1	2	1542.7	1543.3	0.599999999999909	925	0	-0.47793	479.8893446	9.8756	Yes	Yes
2_1_46	46	1	2	1564.8	1570	5.20000000000005	926	0	-0.7508	276.82109	5.6591	Yes	Yes
2_1_47	47	1	2	1580.2	1581.6	1.39999999999986	927	0	-0.371	21.92778699	2.7024	Yes	Yes
2_1_48	48	1	2	1589.2	1592.8	3.59999999999991	928	0	-0.30026	-31.5291403	1.197	No	Yes
2_1_49	49	1	2	1606	1608.8	2.79999999999995	929	0	1.4035	215.5996905	7.1509	Yes	Yes
2_1_50	50	1	2	1620	1620.3	0.299999999999955	930	0	-0.7662	93.937399	3.3048	Yes	Yes
2_1_51	51	1	2	1628.3	1631.5	3.20000000000005	931	0	-1.0481	47.7018731	2.956	Yes	Yes
2_1_53	53	1	2	1656.4	1658.6	2.19999999999982	933	0	1.2843	119.169111	3.9739	Yes	Yes
2_1_54	54	1	2	1676.1	1676.6	0.5	934	0	3.1009	366.2556	6.9023	Yes	Yes
2_1_55	55	1	2	1687.4	1688.5	1.09999999999991	935	0	-1.6801	28.513132	2.1209	Yes	Yes
2_1_56	56	1	2	1699.1	1700.7	1.60000000000014	936	0	-2.7044	-133.911904	3.1915	No	Yes
2_1_57	57	1	2	1709.2	1709.9	0.700000000000045	937	0	1.4228	757.0721	13.111	Yes	Yes
2_1_58	58	1	2	1714.8	1715.1	0.299999999999955	938	0	-0.027157	-27.515207	2.4658	No	Yes
2_1_59	59	1	2	1724.3	1724.5	0.200000000000045	939	0	-0.78873	-43.39312091	2.5354	No	Yes
2_1_60	60	1	2	1736.3	1736.5	0.200000000000045	940	0	-0.83805	20.8013305	3.178	Yes	Yes
2_1_61	61	1	2	1758.7	1759.9	1.20000000000005	941	0	0.67427	43.98634546	2.5022	Yes	Yes
2_1_62	62	1	2	1787.2	1787.7	0.5	942	0	-0.82461	786.20634	20.544	Yes	Yes
2_1_63	63	1	2	1803.8	1804.1	0.299999999999955	943	0	3.5987	253.032091	6.1215	Yes	Yes
2_10_1	1	10	2	121.9	125	3.09999999999999	946	0	-3.5903	265.77756	10.435	Yes	Yes
2_10_2	2	10	2	137.6	140	2.40000000000001	947	0	1.4085	509.95914	17.165	Yes	Yes
2_10_3	3	10	2	177.5	180.6	3.09999999999999	948	0	3.1384	882.5594	17.113	Yes	Yes
2_10_4	4	10	2	207.9	209.8	1.90000000000001	949	0	3.378	862.30673	24.869	Yes	Yes
2_10_5	5	10	2	249.9	251.5	1.59999999999999	950	0	-0.78678	119.717584	4.9565	Yes	Yes
2_10_6	6	10	2	292.1	292.5	0.399999999999977	951	0	-1.4356	-48.374683	2.1821	No	Yes
2_10_7	7	10	2	303.6	305.2	1.59999999999997	952	0	-0.75035	93.6947287	4.9891	Yes	Yes
2_10_8	8	10	2	310.6	311.8	1.19999999999999	953	0	-0.54471	-2.475342	3.6112	No	Yes
2_10_9	9	10	2	318.1	319.1	1	954	0	0.21969	25.0483163	2.294	Yes	Yes
2_10_10	10	10	2	328	331.5	3.5	955	0	1.4811	1082.0573	22.66	Yes	Yes
2_10_11	11	10	2	339	341.8	2.80000000000001	956	0	-1.0451	-343.17534	11.331	No	Yes
2_10_12	12	10	2	343.7	344.3	0.600000000000023	957	0	-5.0598	-531.767	-3.4906	No	No
2_10_13	13	10	2	346.1	347.5	1.39999999999998	958	0	-1.3164	-183.291596	0.065395	No	Yes
2_10_14	14	10	2	367.4	367.5	0.100000000000023	959	0	0.80482	253.31541	4.7011	Yes	Yes
2_10_15	15	10	2	384.5	387.5	3	960	0	0.053731	1217.243551	25.427	Yes	Yes
2_10_16	16	10	2	396.4	398.6	2.20000000000005	961	0	-3.1537	133.554328	8.4718	Yes	Yes
2_10_17	17	10	2	412.9	414.8	1.90000000000003	962	0	2.0786	754.7	21.346	Yes	Yes
2_10_18	18	10	2	431.9	433.9	2	963	0	0.80016	439.08756	11.556	Yes	Yes
2_10_19	19	10	2	463.1	463.2	0.0999999999999659	964	0	-0.26382	-54.493711	4.9598	No	Yes
2_10_20	20	10	2	467.6	469.7	2.09999999999997	965	0	0.68955	302.0419167	8.7119	Yes	Yes
2_10_21	21	10	2	476	476.9	0.899999999999977	966	0	-0.09365	186.752169	8.5474	Yes	Yes
2_10_22	22	10	2	480.3	480.6	0.300000000000011	967	0	-1.0309	-62.524446	3.6098	No	Yes
2_10_24	24	10	2	488.5	493.3	4.80000000000001	969	0	1.1564	592.10862	10.579	Yes	Yes
2_10_25	25	10	2	504.6	504.7	0.0999999999999659	970	0	1.6857	145.915332	7.9698	Yes	Yes
2_10_26	26	10	2	512.3	514.1	1.80000000000007	971	0	-0.79059	170.892344	6.5657	Yes	Yes
2_10_27	27	10	2	525.6	525.7	0.100000000000023	972	0	1.0232	-31.073141	2.0224	No	Yes
2_10_28	28	10	2	535.3	538.6	3.30000000000007	973	0	1.3603	858.04794	16.808	Yes	Yes
2_10_29	29	10	2	543.6	544.4	0.799999999999955	974	0	-1.4222	-18.267369	2.3818	No	Yes
2_10_30	30	10	2	565.2	565.4	0.199999999999932	975	0	-1.7176	-34.623841	2.5876	No	Yes
2_10_31	31	10	2	578.9	582.1	3.20000000000005	976	0	2.8215	909.66711	16.043	Yes	Yes
2_10_32	32	10	2	592.4	592.5	0.100000000000023	977	0	-2.6027	50.79132	7.943	Yes	Yes
2_10_33	33	10	2	596.5	596.8	0.299999999999955	978	0	2.8899	303.76232	7.6168	Yes	Yes
2_10_34	34	10	2	604.1	604.2	0.100000000000023	979	0	-3.0023	-169.9298663	1.1312	No	Yes
2_10_35	35	10	2	610.4	610.6	0.200000000000045	980	0	3.0607	63.377327	4.3455	Yes	Yes
2_10_36	36	10	2	631.8	636.1	4.30000000000007	981	0	1.4726	1053.85483	29.071	Yes	Yes
2_10_37	37	10	2	637.4	637.9	0.5	982	0	-1.3093	-176.967377	0.20437	No	Yes
2_10_38	38	10	2	642.7	642.9	0.199999999999932	983	0	-0.19944	-185.51367	1.3111	No	Yes
2_10_39	39	10	2	647.1	647.2	0.100000000000023	984	0	-0.75353	-93.795627	0.37606	No	Yes
2_10_40	40	10	2	652.1	652.4	0.299999999999955	985	0	-0.085201	30.73379212	3.6904	Yes	Yes
2_10_41	41	10	2	662.7	666.3	3.59999999999991	986	0	-0.42877	365.22594	8.4861	Yes	Yes
2_10_42	42	10	2	673.4	673.7	0.300000000000068	987	0	-2.3903	-131.8658	9.5472	No	Yes
2_10_43	43	10	2	688	688.9	0.899999999999977	988	0	0.96607	92.288678	2.9472	Yes	Yes
2_10_44	44	10	2	697	701.4	4.39999999999998	989	0	-1.0048	217.467438	4.6055	Yes	Yes
2_10_45	45	10	2	710.9	711.1	0.200000000000045	990	0	0.26319	-2.82573226	2.2957	No	Yes
2_10_46	46	10	2	717.2	717.9	0.699999999999932	991	0	-1.3157	18.045589	2.4544	Yes	Yes
2_10_47	47	10	2	722.3	722.5	0.200000000000045	992	0	1.091	-5.479111	7.0913	No	Yes
2_10_48	48	10	2	729.6	733.5	3.89999999999998	993	0	0.12653	451.676707	10.44	Yes	Yes
2_10_49	49	10	2	744.1	744.4	0.299999999999955	994	0	0.31436	-70.826686	0.95416	No	Yes
2_10_50	50	10	2	746.8	746.9	0.100000000000023	995	0	4.6375	239.625568	12.376	Yes	Yes
2_10_51	51	10	2	752.9	753	0.100000000000023	996	0	0.033962	-10.9373808	2.2938	No	Yes
2_10_52	52	10	2	783.4	783.7	0.300000000000068	997	0	-0.1605	18.419268	2.9526	Yes	Yes
2_10_53	53	10	2	801.8	804.1	2.30000000000007	998	0	2.5779e-05	219.833140779	7.0237	Yes	Yes
2_10_54	54	10	2	814.4	818.6	4.20000000000005	999	0	0.35582	556.99434	11.327	Yes	Yes
2_10_55	55	10	2	830.8	833.3	2.5	1000	0	0.29379	321.65183	10.987	Yes	Yes
2_10_56	56	10	2	846.3	847.2	0.900000000000091	1001	0	0.62538	353.803321	10.147	Yes	Yes
2_10_57	57	10	2	852.3	852.7	0.400000000000091	1002	0	0.27672	-80.015906	8.3615	No	Yes
2_10_58	58	10	2	859.3	859.7	0.400000000000091	1003	0	-0.87432	-6.930379	2.6754	No	Yes
2_10_59	59	10	2	875.7	878.8	3.09999999999991	1004	0	0.44184	347.2097	6.8139	Yes	Yes
2_10_60	60	10	2	899.3	901.5	2.20000000000005	1005	0	1.6007	935.23214	20.149	Yes	Yes
2_10_61	61	10	2	905.6	905.9	0.299999999999955	1006	0	-0.78367	-13.5896679	2.5172	No	Yes
2_10_62	62	10	2	913.8	917.8	4	1007	0	-1.6879	240.1208264	9.6244	Yes	Yes
2_10_63	63	10	2	928.5	933.4	4.89999999999998	1008	0	0.56762	422.62591	11.561	Yes	Yes
2_10_64	64	10	2	940.6	941.5	0.899999999999977	1009	0	-1.7794	-223.0074875	5.1851	No	Yes
2_10_65	65	10	2	956.6	960.9	4.29999999999995	1010	0	1.283	471.0532	7.6902	Yes	Yes
2_10_66	66	10	2	970.8	971.1	0.300000000000068	1011	0	-2.4068	-112.068592	0.32885	No	Yes
2_10_67	67	10	2	983	983.8	0.799999999999955	1012	0	3.0606	132.252179	4.1424	Yes	Yes
2_10_68	68	10	2	988.4	988.7	0.300000000000068	1013	0	-1.1352	-131.60772	2.4193	No	Yes
2_10_69	69	10	2	990.7	990.8	0.0999999999999091	1014	0	-1.1711	-3.326907	3.3972	No	Yes
2_10_70	70	10	2	997.4	998.7	1.30000000000007	1015	0	-1.8931	63.082488	7.7997	Yes	Yes
2_10_71	71	10	2	1001.3	1001.4	0.100000000000023	1016	0	-0.58929	-30.895364	5.0973	No	Yes
2_10_72	72	10	2	1053.1	1055.1	2	1017	0	-0.39437	44.660674	2.6864	Yes	Yes
2_10_73	73	10	2	1082.4	1082.5	0.0999999999999091	1018	0	1.6903	-36.4744373	4.1505	No	Yes
2_10_74	74	10	2	1090.9	1093.7	2.79999999999995	1019	0	0.33344	423.59204	8.76	Yes	Yes
2_10_75	75	10	2	1098.8	1099	0.200000000000045	1020	0	-2.6672	-182.26249	-0.11974	No	No
2_10_76	76	10	2	1107.2	1107.5	0.299999999999955	1021	0	-0.36921	102.783152	6.1754	Yes	Yes
2_10_77	77	10	2	1114.5	1114.7	0.200000000000045	1022	0	-2.814	-140.863816	3.246	No	Yes
2_10_78	78	10	2	1125.4	1128.9	3.5	1023	0	-0.13363	558.291143	14.361	Yes	Yes
2_10_79	79	10	2	1149.1	1149.3	0.200000000000045	1024	0	0.12559	81.525707	3.5515	Yes	Yes
2_10_80	80	10	2	1154.9	1155.1	0.199999999999818	1025	0	1.3912	-20.1764752	1.9972	No	Yes
2_10_81	81	10	2	1157.3	1158.4	1.10000000000014	1026	0	-1.8112	-38.657835	0.57892	No	Yes
2_10_82	82	10	2	1162.1	1166.9	4.80000000000018	1027	0	1.2304	722.06276	14.733	Yes	Yes
2_10_83	83	10	2	1172.5	1172.6	0.0999999999999091	1028	0	-1.8459	-246.949947	1.712	No	Yes
2_10_84	84	10	2	1175.3	1175.5	0.200000000000045	1029	0	-2.5973	-123.491248	5.3206	No	Yes
2_10_85	85	10	2	1180.4	1183.3	2.89999999999986	1030	0	0.33326	307.410632	6.9871	Yes	Yes
2_10_86	86	10	2	1184.1	1185.5	1.40000000000009	1031	0	2.3205	56.53463	4.4068	Yes	Yes
2_10_87	87	10	2	1191	1191.4	0.400000000000091	1032	0	-0.9117	-86.03326	2.582	No	Yes
2_10_88	88	10	2	1197.2	1200	2.79999999999995	1033	0	-1.1879	731.305808	22.802	Yes	Yes
2_10_89	89	10	2	1210.8	1211.8	1	1034	0	0.093342	222.96400573	7.2664	Yes	Yes
2_10_90	90	10	2	1219.9	1222.5	2.59999999999991	1035	0	2.4331	295.422738	13.495	Yes	Yes
2_10_91	91	10	2	1224.9	1225.3	0.399999999999864	1036	0	-2.8543	-206.910966	-0.073236	No	No
2_10_92	92	10	2	1233.2	1234.1	0.899999999999864	1037	0	-1.084	-63.963306	0.72795	No	Yes
2_10_93	93	10	2	1243.4	1248.1	4.69999999999982	1038	0	1.4582	1252.572	23.757	Yes	Yes
2_10_94	94	10	2	1259.4	1261.7	2.29999999999995	1039	0	-1.3414	82.9243	13.066	Yes	Yes
2_10_95	95	10	2	1275.3	1276.6	1.29999999999995	1040	0	1.2838	708.014	16.936	Yes	Yes
2_10_96	96	10	2	1277.7	1279.9	2.20000000000005	1041	0	4.4747	494.055588	16.651	Yes	Yes
2_10_97	97	10	2	1288.8	1291	2.20000000000005	1042	0	0.8829	289.02756	11.815	Yes	Yes
2_10_98	98	10	2	1298.7	1303.1	4.39999999999986	1043	0	1.8655	1466.55198	29.527	Yes	Yes
2_10_99	99	10	2	1316.3	1317.4	1.10000000000014	1044	0	-1.1518	409.436723	13.281	Yes	Yes
2_10_100	100	10	2	1327.2	1329.5	2.29999999999995	1045	0	1.5286	892.04401	17.653	Yes	Yes
2_10_101	101	10	2	1330.4	1331.5	1.09999999999991	1046	0	3.4636	405.673646	17.293	Yes	Yes
2_10_102	102	10	2	1353.5	1354.6	1.09999999999991	1047	0	-0.52423	72.16574	6.1875	Yes	Yes
2_10_103	103	10	2	1357.6	1357.9	0.300000000000182	1048	0	0.076477	7.8792997	4.9958	Yes	Yes
2_10_104	104	10	2	1405.9	1406.2	0.299999999999955	1049	0	0.18802	3.6060659	3.6574	Yes	Yes
2_10_105	105	10	2	1441.3	1443.6	2.29999999999995	1050	0	2.5478	532.48555	15.567	Yes	Yes
2_10_106	106	10	2	1458.2	1458.5	0.299999999999955	1051	0	-1.0975	114.79707895	12.476	Yes	Yes
2_10_107	107	10	2	1461.4	1461.6	0.199999999999818	1052	0	-0.55994	258.966038	15.247	Yes	Yes
2_10_108	108	10	2	1479.3	1479.9	0.600000000000136	1053	0	-0.37092	-37.1296023	0.74218	No	Yes
2_10_109	109	10	2	1487.7	1490.8	3.09999999999991	1054	0	0.79276	448.258945	14.325	Yes	Yes
2_10_110	110	10	2	1524.4	1524.9	0.5	1055	0	-2.207	-27.5665237	1.9248	No	Yes
2_10_111	111	10	2	1531.2	1534	2.79999999999995	1056	0	1.6441	1039.5645	19.506	Yes	Yes
2_10_112	112	10	2	1544.2	1544.4	0.200000000000045	1057	0	0.15002	-4.1398356	2.4182	No	Yes
2_10_113	113	10	2	1555.1	1555.4	0.300000000000182	1058	0	-2.0487	-93.7027315	0.33222	No	Yes
2_10_114	114	10	2	1558.7	1559	0.299999999999955	1059	0	-0.95574	5.481914	2.0673	Yes	Yes
2_10_115	115	10	2	1566.6	1569.3	2.70000000000005	1060	0	1.3707	224.01516	5.375	Yes	Yes
2_10_116	116	10	2	1575.2	1575.5	0.299999999999955	1061	0	0.38659	-64.125368	0.95987	No	Yes
2_10_117	117	10	2	1584.2	1584.5	0.299999999999955	1062	0	0.65677	26.455302	7.7204	Yes	Yes
2_10_118	118	10	2	1605.4	1607.9	2.5	1063	0	0.36754	181.7354738	4.6565	Yes	Yes
2_10_119	119	10	2	1609.5	1609.9	0.400000000000091	1064	0	-0.096232	37.3684778	3.0049	Yes	Yes
2_10_120	120	10	2	1631.5	1634.4	2.90000000000009	1065	0	1.3869	373.89527	7.1958	Yes	Yes
2_10_121	121	10	2	1650.2	1650.4	0.200000000000045	1066	0	-2.5865	-44.8076794	4.2727	No	Yes
2_10_122	122	10	2	1651.7	1651.9	0.200000000000045	1067	0	-2.6606	35.034192	5.1118	Yes	Yes
2_10_123	123	10	2	1662.9	1663	0.0999999999999091	1068	0	0.49585	5.544386	1.258	Yes	Yes
2_10_124	124	10	2	1672.1	1672.4	0.300000000000182	1069	0	-0.88272	40.554538	5.3358	Yes	Yes
2_10_125	125	10	2	1684.8	1685.2	0.400000000000091	1070	0	-0.90367	8.5117228	3.7035	Yes	Yes
2_10_126	126	10	2	1692.5	1695.5	3	1071	0	-1.8898	249.408767	7.7082	Yes	Yes
2_10_127	127	10	2	1711.2	1711.4	0.200000000000045	1072	0	1.6719	308.93332	11.107	Yes	Yes
2_10_128	128	10	2	1715.6	1715.8	0.200000000000045	1073	0	0.94461	56.969706	3.6112	Yes	Yes
2_10_129	129	10	2	1720.4	1720.6	0.199999999999818	1074	0	0.96557	-26.979918	2.4171	No	Yes
2_10_130	130	10	2	1725.5	1725.6	0.0999999999999091	1075	0	-1.3803	31.102102	4.1879	Yes	Yes
2_10_132	132	10	2	1737.3	1737.6	0.299999999999955	1077	0	-3.4873	-255.81908	0.01877	No	Yes
2_10_133	133	10	2	1744.2	1748.3	4.09999999999991	1078	0	-0.47194	440.813702	11.313	Yes	Yes
2_10_134	134	10	2	1759.1	1759.2	0.100000000000136	1079	0	-3.1446	-229.189747	3.3027	No	Yes
2_2_1	1	2	2	47.2	49.6	2.4	1080	0	-3.3419	1078.5599	21.468	Yes	Yes
2_2_2	2	2	2	53.4	57.7	4.3	1081	0	-1.5341	18.77591	2.8023	Yes	Yes
2_2_3	3	2	2	142.9	147.8	4.90000000000001	1082	0	-11.808	1142.1559	20.56	Yes	Yes
2_2_4	4	2	2	156.4	160	3.59999999999999	1083	0	-0.38183	-411.220345	8.3595	No	Yes
2_2_5	5	2	2	193.6	195.1	1.5	1084	0	-1.1404	1057.0389	19.985	Yes	Yes
2_2_6	6	2	2	204.1	208.6	4.5	1085	0	-1.5109	1567.580843	33.631	Yes	Yes
2_2_7	7	2	2	249.8	249.9	0.0999999999999943	1086	0	-2.6705	-153.14750167	1.0526	No	Yes
2_2_9	9	2	2	281	284.2	3.19999999999999	1088	0	4.8906	573.72782	12.877	Yes	Yes
2_2_10	10	2	2	301.2	304.4	3.19999999999999	1089	0	11.033	2331.333	36.344	Yes	Yes
2_2_11	11	2	2	314.4	318.7	4.30000000000001	1090	0	3.1051	858.94435	15.003	Yes	Yes
2_2_12	12	2	2	354.5	358.6	4.10000000000002	1091	0	0.82414	2599.84002	42.8	Yes	Yes
2_2_13	13	2	2	385.5	386.8	1.30000000000001	1092	0	-2.8235	-167.26755	-0.10856	No	No
2_2_14	14	2	2	419	419.1	0.100000000000023	1093	0	-1.5109	102.018196	5.8522	Yes	Yes
2_2_15	15	2	2	428	428.7	0.699999999999989	1094	0	0.16752	35.610146	1.6048	Yes	Yes
2_2_16	16	2	2	568.1	569	0.899999999999977	1095	0	0.27095	497.196449	12.343	Yes	Yes
2_2_17	17	2	2	586.3	586.5	0.200000000000045	1096	0	-1.8249	68.29029752	2.3754	Yes	Yes
2_2_18	18	2	2	632	634.9	2.89999999999998	1097	0	2.1437	364.71896	8.2749	Yes	Yes
2_2_19	19	2	2	639.1	639.3	0.199999999999932	1098	0	-2.2674	-203.91182	-0.48522	No	No
2_2_21	21	2	2	651.4	651.8	0.399999999999977	1100	0	-1.582	-182.2245	-1.2401	No	No
2_2_22	22	2	2	670.5	675.4	4.89999999999998	1101	0	-1.2595	740.97917	15.881	Yes	Yes
2_2_24	24	2	2	700.5	700.9	0.399999999999977	1103	0	-3.5268	-333.973517	2.0445	No	Yes
2_2_25	25	2	2	726	727.1	1.10000000000002	1104	0	0.88351	165.5588156	7.868	Yes	Yes
2_2_26	26	2	2	731.5	732.3	0.799999999999955	1105	0	-1.281	-72.573341	0.35754	No	Yes
2_2_27	27	2	2	734.5	735.1	0.600000000000023	1106	0	0.040069	371.059839	8.4355	Yes	Yes
2_2_28	28	2	2	736.7	736.9	0.199999999999932	1107	0	-0.99204	-146.872244	0.48425	No	Yes
2_2_29	29	2	2	742.4	742.7	0.300000000000068	1108	0	-1.3603	82.894469	6.6111	Yes	Yes
2_2_30	30	2	2	744.7	745.3	0.599999999999909	1109	0	-1.7959	29.976938	2.6178	Yes	Yes
2_2_31	31	2	2	748.2	748.6	0.399999999999977	1110	0	-0.60191	103.691469	3.3555	Yes	Yes
2_2_32	32	2	2	749.6	749.8	0.199999999999932	1111	0	-0.89231	21.069046	2.3253	Yes	Yes
2_2_33	33	2	2	751.9	754.2	2.30000000000007	1112	0	-0.40564	286.68383	5.9067	Yes	Yes
2_2_34	34	2	2	755.4	760.1	4.70000000000005	1113	0	1.9857	330.1382	5.4634	Yes	Yes
2_2_35	35	2	2	769.3	769.6	0.300000000000068	1114	0	-3.8847	-28.542708	10.564	No	Yes
2_2_36	36	2	2	781.6	781.7	0.100000000000023	1115	0	-0.44996	49.276478	2.6488	Yes	Yes
2_2_37	37	2	2	786.9	787.5	0.600000000000023	1116	0	0.37887	126.1308702	3.0468	Yes	Yes
2_2_38	38	2	2	795.8	799.7	3.90000000000009	1117	0	1.8917	318.690896	6.4696	Yes	Yes
2_2_39	39	2	2	803	803.1	0.100000000000023	1118	0	-3.9922	-391.24369	-0.84575	No	No
2_2_40	40	2	2	807.9	808.4	0.5	1119	0	-1.246	-34.591572	1.7439	No	Yes
2_2_41	41	2	2	824.9	825.5	0.600000000000023	1120	0	-0.40468	-6.795245	2.0133	No	Yes
2_2_42	42	2	2	850.1	850.6	0.5	1121	0	-1.834	7.120477	3.5152	Yes	Yes
2_2_43	43	2	2	851.9	852	0.100000000000023	1122	0	-2.0234	124.625668	4.7384	Yes	Yes
2_2_44	44	2	2	987.7	988.1	0.399999999999977	1123	0	-2.825	-93.694319	2.3884	No	Yes
2_2_45	45	2	2	1051.2	1051.6	0.399999999999864	1124	0	-0.47793	479.8893446	9.8756	Yes	Yes
2_2_46	46	2	2	1052.5	1056	3.5	1125	0	-0.7508	276.82109	5.6591	Yes	Yes
2_2_47	47	2	2	1085.2	1085.3	0.0999999999999091	1126	0	-0.371	21.92778699	2.7024	Yes	Yes
2_2_48	48	2	2	1092.4	1092.5	0.0999999999999091	1127	0	-0.30026	-31.5291403	1.197	No	Yes
2_2_49	49	2	2	1117.4	1117.7	0.299999999999955	1128	0	1.4035	215.5996905	7.1509	Yes	Yes
2_2_50	50	2	2	1127.3	1127.7	0.400000000000091	1129	0	-0.7662	93.937399	3.3048	Yes	Yes
2_2_51	51	2	2	1134.4	1134.9	0.5	1130	0	-1.0481	47.7018731	2.956	Yes	Yes
2_2_53	53	2	2	1156.5	1156.8	0.299999999999955	1132	0	1.2843	119.169111	3.9739	Yes	Yes
2_2_54	54	2	2	1327	1327.1	0.0999999999999091	1133	0	3.1009	366.2556	6.9023	Yes	Yes
2_2_55	55	2	2	1424.8	1426	1.20000000000005	1134	0	-1.6801	28.513132	2.1209	Yes	Yes
2_2_56	56	2	2	1433	1433.1	0.0999999999999091	1135	0	-2.7044	-133.911904	3.1915	No	Yes
2_2_58	58	2	2	1464.1	1464.5	0.400000000000091	1137	0	-0.027157	-27.515207	2.4658	No	Yes
2_2_59	59	2	2	1469.9	1470.3	0.399999999999864	1138	0	-0.78873	-43.39312091	2.5354	No	Yes
2_2_60	60	2	2	1483.6	1484	0.400000000000091	1139	0	-0.83805	20.8013305	3.178	Yes	Yes
2_2_61	61	2	2	1502.4	1502.9	0.5	1140	0	0.67427	43.98634546	2.5022	Yes	Yes
2_2_62	62	2	2	1543.8	1546.3	2.5	1141	0	-0.82461	786.20634	20.544	Yes	Yes
2_2_63	63	2	2	1618.1	1621.2	3.10000000000014	1142	0	3.5987	253.032091	6.1215	Yes	Yes
2_2_64	64	2	2	1694.9	1698.4	3.5	1143	0	-4.3854	112.847256	6.6541	Yes	Yes
2_2_65	65	2	2	1698.8	1700.2	1.40000000000009	1144	0	4.1673	166.346763	4.8521	Yes	Yes
2_3_1	1	3	2	52.9	55.5	2.6	1145	0	10.503	2158.678	28.921	Yes	Yes
2_3_2	2	3	2	78	80.3	2.3	1146	0	32.211	4067.824	69.981	Yes	Yes
2_3_3	3	3	2	97.4	99.8	2.39999999999999	1147	0	-3.1605	2785.95655	48.842	Yes	Yes
2_3_4	4	3	2	141.2	144.9	3.70000000000002	1148	0	-0.26589	872.30579	15.062	Yes	Yes
2_3_5	5	3	2	184.7	188.4	3.70000000000002	1149	0	2.7337	2820.3872	43.455	Yes	Yes
2_3_6	6	3	2	229.9	230.6	0.699999999999989	1150	0	-0.20082	-0.2754533	3.2985	No	Yes
2_3_7	7	3	2	251.3	254.5	3.19999999999999	1151	0	9.4687	3027.8634	52.479	Yes	Yes
2_3_8	8	3	2	340.7	344.4	3.69999999999999	1152	0	-8.0019	1102.885051	23.098	Yes	Yes
2_3_9	9	3	2	368.6	370.1	1.5	1153	0	-1.5598	-10.233282	4.5112	No	Yes
2_3_11	11	3	2	525.7	530.1	4.39999999999998	1155	0	0.25712	424.493907	7.3874	Yes	Yes
2_3_12	12	3	2	559.4	563.7	4.30000000000007	1156	0	-5.4138	-105.893885	1.8416	No	Yes
2_3_13	13	3	2	623.6	628.3	4.69999999999993	1157	0	-1.6237	408.237251	7.8195	Yes	Yes
2_3_15	15	3	2	700.2	701.3	1.09999999999991	1159	0	-0.49278	280.57216	16.199	Yes	Yes
2_3_16	16	3	2	716.7	716.9	0.199999999999932	1160	0	-0.19506	8.38106366	2.3749	Yes	Yes
2_3_18	18	3	2	763.8	765.7	1.90000000000009	1162	0	0.12804	88.278984	3.5115	Yes	Yes
2_3_19	19	3	2	809.9	814.4	4.5	1163	0	-0.066144	327.676143	5.1715	Yes	Yes
2_3_20	20	3	2	842.7	845.5	2.79999999999995	1164	0	1.5344	865.5271	15.499	Yes	Yes
2_3_21	21	3	2	852.8	854.9	2.10000000000002	1165	0	-1.7916	1177.0132	25.208	Yes	Yes
2_3_22	22	3	2	865.1	867.4	2.29999999999995	1166	0	-3.0988	410.829898	11.58	Yes	Yes
2_3_23	23	3	2	878.7	880.7	2	1167	0	5.4663	820.61135	16.96	Yes	Yes
2_3_24	24	3	2	890.2	891.1	0.899999999999977	1168	0	5.0015	694.8815478	17.863	Yes	Yes
2_3_25	25	3	2	901.2	903.4	2.19999999999993	1169	0	0.63986	203.9436246	4.1884	Yes	Yes
2_3_26	26	3	2	912.9	914.7	1.80000000000007	1170	0	15.546	2219.6338	55.571	Yes	Yes
2_3_27	27	3	2	929.4	932	2.60000000000002	1171	0	3.5543	841.2827	15.91	Yes	Yes
2_3_28	28	3	2	947.9	950.8	2.89999999999998	1172	0	3.2372	2989.4669	51.805	Yes	Yes
2_3_29	29	3	2	970.9	973.1	2.20000000000005	1173	0	6.7402	1888.0155	38.624	Yes	Yes
2_3_30	30	3	2	986.1	988.3	2.19999999999993	1174	0	2.6711	2109.4653	45.667	Yes	Yes
2_3_32	32	3	2	1047.4	1051.1	3.69999999999982	1176	0	2.0725	1632.487	26.662	Yes	Yes
2_3_33	33	3	2	1070.8	1073.7	2.90000000000009	1177	0	0.12508	165.892986	3.5211	Yes	Yes
2_3_34	34	3	2	1098.4	1100.4	2	1178	0	6.1517	831.6668	20.22	Yes	Yes
2_3_35	35	3	2	1103.3	1103.7	0.400000000000091	1179	0	-2.9743	-282.351188	1.82	No	Yes
2_3_36	36	3	2	1106.8	1107.3	0.5	1180	0	-3.1346	-5.321371	6.9707	No	Yes
2_3_37	37	3	2	1149.6	1153	3.40000000000009	1181	0	0.62553	266.16773	5.3837	Yes	Yes
2_3_39	39	3	2	1176.5	1181.5	5	1183	0	-1.3304	170.0356328	5.2714	Yes	Yes
2_3_40	40	3	2	1189.4	1189.9	0.5	1184	0	-2.7582	-65.742642	4.1417	No	Yes
2_3_41	41	3	2	1200.5	1204.4	3.90000000000009	1185	0	0.54456	1171.65925	19.002	Yes	Yes
2_3_43	43	3	2	1225.4	1225.5	0.0999999999999091	1187	0	-1.1755	14.031175	3.7548	Yes	Yes
2_3_44	44	3	2	1228.9	1229.2	0.299999999999955	1188	0	-0.45739	18.019072	2.9364	Yes	Yes
2_3_45	45	3	2	1233.9	1234.2	0.299999999999955	1189	0	-0.40404	5.4991083	3.6437	Yes	Yes
2_3_46	46	3	2	1239.3	1239.4	0.100000000000136	1190	0	0.80062	117.9784914	7.7372	Yes	Yes
2_3_47	47	3	2	1243	1243.1	0.0999999999999091	1191	0	-0.93685	52.1760367	5.1923	Yes	Yes
2_3_48	48	3	2	1263.9	1264.2	0.299999999999955	1192	0	-0.52651	40.2687096	2.871	Yes	Yes
2_3_49	49	3	2	1270	1270.3	0.299999999999955	1193	0	-1.2423	37.564316	3.5359	Yes	Yes
2_3_51	51	3	2	1288.2	1288.3	0.0999999999999091	1195	0	-1.3758	-90.291996	3.4437	No	Yes
2_3_52	52	3	2	1305.6	1306.9	1.30000000000018	1196	0	1.3614	144.068455	5.9667	Yes	Yes
2_3_53	53	3	2	1472.4	1472.5	0.0999999999999091	1197	0	-0.55894	-22.082425	2.6421	No	Yes
2_3_54	54	3	2	1477.8	1479.1	1.29999999999995	1198	0	-0.26282	374.14969	7.8598	Yes	Yes
2_3_55	55	3	2	1481.9	1486	4.09999999999991	1199	0	0.93214	270.42238	5.6603	Yes	Yes
2_3_56	56	3	2	1487	1487.4	0.400000000000091	1200	0	-2.4962	-254.89229	-0.22822	No	No
2_3_57	57	3	2	1489.8	1490.2	0.400000000000091	1201	0	-3.9717	-262.798709	1.5358	No	Yes
2_3_58	58	3	2	1491.2	1491.6	0.399999999999864	1202	0	-2.1916	-121.927869	3.3646	No	Yes
2_3_59	59	3	2	1498.3	1499.3	1	1203	0	0.076349	66.082947	5.3921	Yes	Yes
2_3_60	60	3	2	1500.9	1501.1	0.199999999999818	1204	0	-0.92282	-51.7692357	2.6341	No	Yes
2_3_61	61	3	2	1503.7	1504.3	0.599999999999909	1205	0	-0.68372	-21.682103	1.5981	No	Yes
2_3_62	62	3	2	1506.3	1506.7	0.400000000000091	1206	0	-0.45562	344.7597907	9.8583	Yes	Yes
2_3_64	64	3	2	1556.2	1559.1	2.89999999999986	1208	0	2.3434	331.7437	5.3539	Yes	Yes
2_3_65	65	3	2	1562.6	1562.7	0.100000000000136	1209	0	-3.4592	-402.6695	-1.0674	No	No
2_3_66	66	3	2	1564	1564.2	0.200000000000045	1210	0	-2.339	-272.379	-1.3201	No	No
2_3_67	67	3	2	1569.1	1569.2	0.100000000000136	1211	0	-1.8576	-64.058765	3.37	No	Yes
2_3_68	68	3	2	1584.6	1588.6	4	1212	0	0.24374	463.58508	9.4252	Yes	Yes
2_3_69	69	3	2	1593.5	1593.8	0.299999999999955	1213	0	-1.2543	-77.9920142	0.33749	No	Yes
2_3_70	70	3	2	1601.3	1601.6	0.299999999999955	1214	0	-0.71115	-197.771534	0.98361	No	Yes
2_3_72	72	3	2	1634	1636.7	2.70000000000005	1216	0	2.996	1679.8678	26.657	Yes	Yes
2_3_73	73	3	2	1652.3	1655.5	3.20000000000005	1217	0	10.444	3828.9279	61.715	Yes	Yes
2_3_74	74	3	2	1667	1668.8	1.79999999999995	1218	0	8.7735	1519.9924	22.958	Yes	Yes
2_3_75	75	3	2	1670.3	1670.9	0.600000000000136	1219	0	-0.97164	-35.2279535	4.6118	No	Yes
2_3_76	76	3	2	1685.8	1687.1	1.29999999999995	1220	0	7.3652	1445.8733	28.471	Yes	Yes
2_3_78	78	3	2	1708.6	1710.6	2	1222	0	-5.0208	-165.49457	2.0475	No	Yes
2_3_79	79	3	2	1719.5	1719.9	0.400000000000091	1223	0	-2.4066	-321.4206316	7.7904	No	Yes
2_3_80	80	3	2	1721.7	1723	1.29999999999995	1224	0	-3.9823	-121.098872	7.3274	No	Yes
2_3_81	81	3	2	1741.4	1742.1	0.699999999999818	1225	0	5.7647	378.078339	21.302	Yes	Yes
2_3_82	82	3	2	1757.7	1759.7	2	1226	0	5.836	2333.42	49.016	Yes	Yes
2_3_83	83	3	2	1794.8	1798.4	3.60000000000014	1227	0	3.5458	1129.369	18.493	Yes	Yes
2_4_1	1	4	2	53.2	56.5	3.3	1228	0	1.0176	325.2472	7.3419	Yes	Yes
2_4_2	2	4	2	87.2	90.4	3.2	1229	0	4.3981	1457.2388	23.84	Yes	Yes
2_4_3	3	4	2	91.7	94	2.3	1230	0	0.018858	131.9963324	4.7723	Yes	Yes
2_4_4	4	4	2	128.9	130.1	1.19999999999999	1231	0	-0.8352	103.95243	8.0948	Yes	Yes
2_4_6	6	4	2	194.5	194.8	0.300000000000011	1233	0	-0.55036	123.871443	4.1811	Yes	Yes
2_4_7	7	4	2	195.9	196.3	0.400000000000006	1234	0	-0.43563	167.945531	8.4038	Yes	Yes
2_4_8	8	4	2	201.5	202.4	0.900000000000006	1235	0	-0.71672	111.2317148	3.5183	Yes	Yes
2_4_9	9	4	2	206	207.9	1.90000000000001	1236	0	-0.95539	11.952263	1.204	Yes	Yes
2_4_10	10	4	2	210.8	212.8	2	1237	0	-0.22896	61.61485	4.5973	Yes	Yes
2_4_11	11	4	2	225.2	225.8	0.600000000000023	1238	0	-0.63505	393.99207	5.89	Yes	Yes
2_4_12	12	4	2	227	231	4	1239	0	4.268	383.9918	5.0438	Yes	Yes
2_4_13	13	4	2	249.8	250.1	0.299999999999983	1240	0	0.18679	139.693523	5.1793	Yes	Yes
2_4_14	14	4	2	266.9	267.8	0.900000000000034	1241	0	-0.69394	24.0143413	3.0739	Yes	Yes
2_4_15	15	4	2	274	274.6	0.600000000000023	1242	0	0.51476	58.43462524	3.5668	Yes	Yes
2_4_16	16	4	2	276.3	276.6	0.300000000000011	1243	0	0.1645	236.588894	19.171	Yes	Yes
2_4_17	17	4	2	305.9	306.2	0.300000000000011	1244	0	-0.79538	-44.603834	1.5894	No	Yes
2_4_18	18	4	2	308.2	309.2	1	1245	0	-0.26898	83.643157	4.0067	Yes	Yes
2_4_19	19	4	2	371.3	376.2	4.89999999999998	1246	0	-0.91568	402.3106	6.924	Yes	Yes
2_4_20	20	4	2	394.3	394.5	0.199999999999989	1247	0	-7.1883	-655.0223	-1.1995	No	No
2_4_21	21	4	2	396.6	398	1.39999999999998	1248	0	-0.76948	-7.291718	5.4871	No	Yes
2_4_24	24	4	2	453.2	453.4	0.199999999999989	1251	0	1.754	276.286745	10.858	Yes	Yes
2_4_25	25	4	2	492.2	492.4	0.199999999999989	1252	0	0.085361	147.99887565	10.562	Yes	Yes
2_4_26	26	4	2	502.6	502.8	0.199999999999989	1253	0	0.064876	83.028228	3.9298	Yes	Yes
2_4_27	27	4	2	505.5	505.7	0.199999999999989	1254	0	6.9631	721.7502	19.051	Yes	Yes
2_4_28	28	4	2	507.9	508.2	0.300000000000011	1255	0	-0.022944	83.365844	3.4435	Yes	Yes
2_4_29	29	4	2	509.6	509.9	0.299999999999955	1256	0	-0.13696	15.0081205	3.9542	Yes	Yes
2_4_30	30	4	2	514.3	514.6	0.300000000000068	1257	0	-1.1323	-42.784536	2.1982	No	Yes
2_4_31	31	4	2	793.6	793.9	0.299999999999955	1258	0	-2.8332	-191.303222	1.7442	No	Yes
2_4_32	32	4	2	921.1	923.1	2	1259	0	3.9044	318.64498	6.3197	Yes	Yes
2_4_36	36	4	2	1102.4	1104.3	1.89999999999986	1263	0	10.19	892.65228	18.944	Yes	Yes
2_4_39	39	4	2	1139.2	1139.7	0.5	1266	0	-2.9932	-21.587626	5.1418	No	Yes
2_4_40	40	4	2	1156.5	1159.9	3.40000000000009	1267	0	8.4908	876.7796	15.288	Yes	Yes
2_4_41	41	4	2	1177.7	1178.1	0.399999999999864	1268	0	0.34708	78.234559	4.3527	Yes	Yes
2_4_42	42	4	2	1181.1	1181.4	0.300000000000182	1269	0	0.25861	46.3289174	4.6139	Yes	Yes
2_4_43	43	4	2	1183.9	1184.2	0.299999999999955	1270	0	1.5846	420.834712	11.982	Yes	Yes
2_4_44	44	4	2	1186.6	1188.4	1.80000000000018	1271	0	0.86165	146.7416861	5.0581	Yes	Yes
2_4_45	45	4	2	1190.6	1190.9	0.300000000000182	1272	0	-0.9816	6.09064041	2.6718	Yes	Yes
2_4_46	46	4	2	1193.4	1193.8	0.399999999999864	1273	0	2.0465	194.61952	7.1537	Yes	Yes
2_4_47	47	4	2	1197.1	1197.5	0.400000000000091	1274	0	-0.29306	-142.61795	2.3746	No	Yes
2_4_48	48	4	2	1208.1	1209.1	1	1275	0	-0.77507	57.4445112	3.6483	Yes	Yes
2_4_49	49	4	2	1212.5	1212.9	0.400000000000091	1276	0	-0.41313	-22.384866	2.4243	No	Yes
2_4_50	50	4	2	1227	1227.4	0.400000000000091	1277	0	3.4931	169.4929007	8.863	Yes	Yes
2_4_51	51	4	2	1267.9	1268.1	0.199999999999818	1278	0	-0.29287	19.404949	3.8446	Yes	Yes
2_4_52	52	4	2	1280.8	1281	0.200000000000045	1279	0	1.0978	19.8497889	3.8312	Yes	Yes
2_4_54	54	4	2	1418.3	1418.7	0.400000000000091	1281	0	0.1967	64.64502657	2.3458	Yes	Yes
2_4_55	55	4	2	1422.8	1423.4	0.600000000000136	1282	0	-0.67276	6.821854129	3.017	Yes	Yes
2_4_56	56	4	2	1471.9	1472.5	0.599999999999909	1283	0	-1.3137	97.9443253	8.7112	Yes	Yes
2_4_57	57	4	2	1489.5	1489.9	0.400000000000091	1284	0	-2.0399	6.724011	5.4355	Yes	Yes
2_4_58	58	4	2	1504.3	1504.7	0.400000000000091	1285	0	0.25276	3.0349148	2.2657	Yes	Yes
2_4_60	60	4	2	1550.5	1552.9	2.40000000000009	1287	0	0.83084	219.991036	5.4622	Yes	Yes
2_4_61	61	4	2	1555.2	1555.6	0.399999999999864	1288	0	-1.8765	-112.1003538	1.9674	No	Yes
2_4_62	62	4	2	1558	1558.2	0.200000000000045	1289	0	-0.77865	57.8583946	3.8134	Yes	Yes
2_4_63	63	4	2	1559.9	1560.2	0.299999999999955	1290	0	-0.90892	-41.0905964	1.8234	No	Yes
2_4_64	64	4	2	1564.4	1564.8	0.399999999999864	1291	0	-1.2554	29.5473402	2.7484	Yes	Yes
2_4_65	65	4	2	1566.3	1566.8	0.5	1292	0	-0.62691	-25.821432	1.6018	No	Yes
2_4_66	66	4	2	1568.2	1568.8	0.599999999999909	1293	0	-0.47621	45.02303	3.8117	Yes	Yes
2_4_67	67	4	2	1570.2	1570.5	0.299999999999955	1294	0	-1.4585	-23.499396	3.1615	No	Yes
2_4_68	68	4	2	1574	1574.4	0.400000000000091	1295	0	-1.1392	83.077409	4.1699	Yes	Yes
2_4_69	69	4	2	1575.7	1576	0.299999999999955	1296	0	0.085036	-28.779914	3.0998	No	Yes
2_4_70	70	4	2	1581.5	1583.1	1.59999999999991	1297	0	-1.1926	-12.3770012	2.9	No	Yes
2_4_71	71	4	2	1584.7	1585.2	0.5	1298	0	1.9019	114.908142	7.9294	Yes	Yes
2_4_72	72	4	2	1586.9	1587.2	0.299999999999955	1299	0	-1.0538	-75.896054	2.6759	No	Yes
2_4_73	73	4	2	1589.2	1589.7	0.5	1300	0	-1.1255	-31.92891	1.924	No	Yes
2_4_74	74	4	2	1591.8	1592.2	0.400000000000091	1301	0	-0.51061	86.9736393	2.8894	Yes	Yes
2_4_75	75	4	2	1594.4	1596	1.59999999999991	1302	0	0.31571	93.3283147	3.3652	Yes	Yes
2_4_76	76	4	2	1598.1	1598.4	0.300000000000182	1303	0	-0.11179	-74.6390438	2.2946	No	Yes
2_4_77	77	4	2	1602.5	1602.8	0.299999999999955	1304	0	-1.1623	-65.263621	1.8444	No	Yes
2_4_78	78	4	2	1607.8	1608.3	0.5	1305	0	1.2889	121.4666158	5.6225	Yes	Yes
2_4_79	79	4	2	1612.2	1612.6	0.399999999999864	1306	0	-0.55561	22.2505862	2.7188	Yes	Yes
2_4_80	80	4	2	1618.5	1619.1	0.599999999999909	1307	0	-0.85899	-16.070987	2.5913	No	Yes
2_4_81	81	4	2	1626.5	1627.2	0.700000000000045	1308	0	-0.96475	-112.26557	2.1326	No	Yes
2_4_82	82	4	2	1633.4	1633.9	0.5	1309	0	0.49052	61.0627239	3.3015	Yes	Yes
2_4_83	83	4	2	1642.1	1642.5	0.400000000000091	1310	0	-0.27368	116.623341	4.0353	Yes	Yes
2_4_84	84	4	2	1657.2	1657.6	0.399999999999864	1311	0	-0.81088	-21.5627301	2.9763	No	Yes
2_4_85	85	4	2	1661	1661.4	0.400000000000091	1312	0	-0.31148	-11.7142811	1.7442	No	Yes
2_4_86	86	4	2	1674.8	1676.3	1.5	1313	0	-0.63574	96.1254146	3.6722	Yes	Yes
2_4_88	88	4	2	1688.9	1689.2	0.299999999999955	1315	0	0.24471	20.51989573	3.0332	Yes	Yes
2_4_89	89	4	2	1691.1	1691.4	0.300000000000182	1316	0	0.5323	31.2265506	2.3684	Yes	Yes
2_4_91	91	4	2	1778.7	1779.1	0.399999999999864	1318	0	-0.82444	61.4594834	1.9403	Yes	Yes
2_4_92	92	4	2	1791.2	1791.5	0.299999999999955	1319	0	-1.0986	-54.348197	3.5995	No	Yes
2_5_1	1	5	2	5.2	6.9	1.7	1320	0	-6.0425	-903.8799	-2.6134	No	No
2_5_2	2	5	2	8.5	9.2	0.699999999999999	1321	0	-1.2612	408.668759	8.3953	Yes	Yes
2_5_3	3	5	2	48.5	51.3	2.8	1322	0	0.42378	876.884896	19.101	Yes	Yes
2_5_4	4	5	2	66.3	69.2	2.90000000000001	1323	0	3.6963	1864.5062	30.534	Yes	Yes
2_5_5	5	5	2	98.7	101.4	2.7	1324	0	5.7958	1284.4515	31.788	Yes	Yes
2_5_6	6	5	2	165.4	167.1	1.69999999999999	1325	0	0.47086	1783.57679	27.633	Yes	Yes
2_5_7	7	5	2	285.5	289.2	3.69999999999999	1326	0	2.246	1660.5445	25.789	Yes	Yes
2_5_8	8	5	2	302.1	305.1	3	1327	0	2.6722	787.995996	18.435	Yes	Yes
2_5_9	9	5	2	316.7	318.1	1.40000000000003	1328	0	3.2619	2163.8994	34.545	Yes	Yes
2_5_10	10	5	2	329.5	331.3	1.80000000000001	1329	0	14.535	1530.9137	23.988	Yes	Yes
2_5_11	11	5	2	352.4	354.6	2.20000000000005	1330	0	-1.3451	799.698276	14.157	Yes	Yes
2_5_12	12	5	2	383.7	387	3.30000000000001	1331	0	-0.058546	80.99004	3.3934	Yes	Yes
2_5_13	13	5	2	553.6	554.3	0.699999999999932	1332	0	-1.9732	148.280997	4.6302	Yes	Yes
2_5_14	14	5	2	604.8	606.2	1.40000000000009	1333	0	-0.3905	750.53081	11.253	Yes	Yes
2_5_16	16	5	2	706.6	709.3	2.69999999999993	1335	0	-1.4399	-115.80286473	0.94904	No	Yes
2_5_17	17	5	2	711.2	713	1.79999999999995	1336	0	4.1864	1232.9659	20.604	Yes	Yes
2_5_18	18	5	2	720	722.5	2.5	1337	0	-3.9694	-246.21757	0.22192	No	Yes
2_5_19	19	5	2	725.4	729.5	4.10000000000002	1338	0	-0.028534	-108.221496	9.5957	No	Yes
2_5_20	20	5	2	739.7	740.8	1.09999999999991	1339	0	2.2466	1766.7683	35.489	Yes	Yes
2_5_21	21	5	2	748	748.3	0.299999999999955	1340	0	10.049	1461.7631	26.964	Yes	Yes
2_5_22	22	5	2	750.3	752.5	2.20000000000005	1341	0	-0.053603	287.900506	7.0432	Yes	Yes
2_5_23	23	5	2	774	775.3	1.29999999999995	1342	0	5.8232	2004.0044	29.433	Yes	Yes
2_5_24	24	5	2	788.6	792.2	3.60000000000002	1343	0	0.58464	552.343105	13.206	Yes	Yes
2_5_25	25	5	2	825.1	826.9	1.79999999999995	1344	0	5.9876	2892.6432	48.074	Yes	Yes
2_5_26	26	5	2	850.8	854.1	3.30000000000007	1345	0	7.69	318.59459	14.092	Yes	Yes
2_5_27	27	5	2	863.7	865.3	1.59999999999991	1346	0	3.2833	657.83581	14.018	Yes	Yes
2_5_28	28	5	2	883.7	886	2.29999999999995	1347	0	-0.20819	959.119607	14.634	Yes	Yes
2_5_29	29	5	2	914.7	918.5	3.79999999999995	1348	0	0.11211	84.5348533	5.1057	Yes	Yes
2_5_31	31	5	2	980.2	980.6	0.399999999999977	1350	0	-1.0328	394.10519	8.3206	Yes	Yes
2_5_32	32	5	2	1043.1	1047.3	4.20000000000005	1351	0	-0.10212	262.5736614	7.3849	Yes	Yes
2_5_33	33	5	2	1084.9	1086.3	1.39999999999986	1352	0	0.37026	6.562229	2.2979	Yes	Yes
2_5_34	34	5	2	1089.5	1090	0.5	1353	0	-1.9399	-139.53506	-0.24442	No	No
2_5_35	35	5	2	1094.8	1095.2	0.400000000000091	1354	0	-1.0855	-24.653733	1.8584	No	Yes
2_5_36	36	5	2	1098	1098.8	0.799999999999955	1355	0	-2.1276	-36.1401859	2.2737	No	Yes
2_5_37	37	5	2	1103.8	1104.2	0.400000000000091	1356	0	-1.1263	101.647129	4.7871	Yes	Yes
2_5_38	38	5	2	1143.2	1143.8	0.599999999999909	1357	0	-0.63649	-63.23959	0.20825	No	Yes
2_5_39	39	5	2	1147.9	1150.2	2.29999999999995	1358	0	-1.316	49.639202	3.14	Yes	Yes
2_5_40	40	5	2	1161.3	1162	0.700000000000045	1359	0	0.16928	50.705659	4.9913	Yes	Yes
2_5_41	41	5	2	1173.3	1173.6	0.299999999999955	1360	0	-0.37004	601.45304	10.627	Yes	Yes
2_5_42	42	5	2	1181.4	1183.9	2.5	1361	0	-0.83567	121.00607	5.4748	Yes	Yes
2_5_43	43	5	2	1203.9	1204.5	0.599999999999909	1362	0	-1.3289	38.4566834	3.3481	Yes	Yes
2_5_44	44	5	2	1230.5	1231.1	0.599999999999909	1363	0	-1.7191	-6.2238593	1.8152	No	Yes
2_5_45	45	5	2	1232.4	1232.8	0.399999999999864	1364	0	-0.35114	70.3613552	6.6973	Yes	Yes
2_5_46	46	5	2	1235.5	1236.7	1.20000000000005	1365	0	-0.97691	364.1762881	10.168	Yes	Yes
2_5_48	48	5	2	1251	1253.3	2.29999999999995	1367	0	-2.3969	-50.49986	6.2166	No	Yes
2_5_49	49	5	2	1261.9	1262.4	0.5	1368	0	0.15077	399.16796	9.9531	Yes	Yes
2_5_50	50	5	2	1276.1	1276.8	0.700000000000045	1369	0	2.7306	213.67919726	7.3273	Yes	Yes
2_5_51	51	5	2	1303	1303.4	0.400000000000091	1370	0	0.052944	198.492803	5.5971	Yes	Yes
2_5_52	52	5	2	1330.2	1330.5	0.299999999999955	1371	0	-0.55591	-73.8571096	0.97071	No	Yes
2_5_53	53	5	2	1333.9	1334.2	0.299999999999955	1372	0	-0.86919	79.188355	5.6613	Yes	Yes
2_5_54	54	5	2	1344.3	1344.8	0.5	1373	0	0.20117	27.4376269	3.292	Yes	Yes
2_5_55	55	5	2	1359.3	1359.6	0.299999999999955	1374	0	-1.8474	72.57557	4.9842	Yes	Yes
2_5_56	56	5	2	1364.2	1365.1	0.899999999999864	1375	0	-1.1782	-65.041875	0.26999	No	Yes
2_5_57	57	5	2	1368.4	1368.6	0.199999999999818	1376	0	-1.8864	42.627898	3.7043	Yes	Yes
2_5_58	58	5	2	1371.3	1372.1	0.799999999999955	1377	0	0.30614	97.9262587	3.3188	Yes	Yes
2_5_59	59	5	2	1374.2	1374.5	0.299999999999955	1378	0	-1.2469	-64.936188	1.5497	No	Yes
2_5_60	60	5	2	1380.7	1381	0.299999999999955	1379	0	-0.77571	64.870821	6.4198	Yes	Yes
2_5_61	61	5	2	1389.4	1390.1	0.699999999999818	1380	0	-0.80057	-93.426167	-0.085429	No	No
2_5_62	62	5	2	1394.8	1395.1	0.299999999999955	1381	0	-0.051167	190.5634746	4.6211	Yes	Yes
2_5_63	63	5	2	1403	1403.1	0.0999999999999091	1382	0	-0.79158	-21.883755	3.9101	No	Yes
2_5_64	64	5	2	1412.2	1413	0.799999999999955	1383	0	-0.89826	241.630904	8.4329	Yes	Yes
2_5_65	65	5	2	1438.2	1438.4	0.200000000000045	1384	0	3.0188	1364.7218	25.412	Yes	Yes
2_5_66	66	5	2	1440.8	1444.2	3.40000000000009	1385	0	-3.0679	-252.3983	-1.3402	No	No
2_5_67	67	5	2	1448.5	1449.4	0.900000000000091	1386	0	5.0471	34.511568	6.1792	Yes	Yes
2_5_68	68	5	2	1455.1	1455.9	0.800000000000182	1387	0	-1.1566	-23.9727352	1.3636	No	Yes
2_5_69	69	5	2	1458.4	1458.5	0.0999999999999091	1388	0	-1.0708	45.739055	4.2045	Yes	Yes
2_5_70	70	5	2	1466.3	1467.1	0.799999999999955	1389	0	-0.17283	-20.407386	2.6735	No	Yes
2_5_71	71	5	2	1491	1491.3	0.299999999999955	1390	0	2.5876	237.6457184	7.8818	Yes	Yes
2_5_73	73	5	2	1532.1	1534.8	2.70000000000005	1392	0	-0.12662	2.914749	1.8105	Yes	Yes
2_5_74	74	5	2	1546.1	1547.2	1.10000000000014	1393	0	-1.6971	581.31569	10.448	Yes	Yes
2_5_75	75	5	2	1568.2	1571.5	3.29999999999995	1394	0	0.81252	67.3960416	3.2755	Yes	Yes
2_5_76	76	5	2	1620.6	1620.7	0.100000000000136	1395	0	-2.21	-13.101789	1.853	No	Yes
2_5_77	77	5	2	1623.5	1624.3	0.799999999999955	1396	0	1.4628	435.79549	8.5753	Yes	Yes
2_5_79	79	5	2	1735.1	1738.7	3.60000000000014	1398	0	-1.3446	3.5162421	3.678	Yes	Yes
2_5_80	80	5	2	1744.4	1744.8	0.399999999999864	1399	0	-0.56656	-41.55462251	1.0852	No	Yes
2_5_81	81	5	2	1748.8	1750.9	2.10000000000014	1400	0	-1.0991	139.052773	7.1388	Yes	Yes
2_5_82	82	5	2	1752.2	1754.2	2	1401	0	-0.8307	33.212911	3.0606	Yes	Yes
2_5_83	83	5	2	1759.7	1760.6	0.899999999999864	1402	0	-0.55705	383.525241	8.2764	Yes	Yes
2_5_84	84	5	2	1763	1764.2	1.20000000000005	1403	0	-1.1812	-31.568124	2.2792	No	Yes
2_5_85	85	5	2	1765.6	1766.7	1.10000000000014	1404	0	2.3783	349.57189	9.1514	Yes	Yes
2_5_86	86	5	2	1782.2	1782.8	0.599999999999909	1405	0	0.3004	2155.1629	41.996	Yes	Yes
2_6_1	1	6	2	79.7	81.3	1.59999999999999	1406	0	2.8892	321.92205	10.037	Yes	Yes
2_6_2	2	6	2	109.6	110.1	0.5	1407	0	2.8748	237.534702	12.902	Yes	Yes
2_6_3	3	6	2	178.4	179.6	1.19999999999999	1408	0	0.84976	87.819121	4.7093	Yes	Yes
2_6_5	5	6	2	334.3	335.4	1.09999999999997	1410	0	1.9205	-174.27404	19.407	No	Yes
2_6_6	6	6	2	381.3	381.9	0.599999999999966	1411	0	8.8531	359.769382	23.17	Yes	Yes
2_6_7	7	6	2	493.7	493.9	0.199999999999989	1412	0	12.074	582.92178	17.07	Yes	Yes
2_6_8	8	6	2	522.7	524.5	1.79999999999995	1413	0	3.7266	462.03825	13.596	Yes	Yes
2_6_9	9	6	2	581.6	583.2	1.60000000000002	1414	0	0.14218	-0.578537	2.0736	No	Yes
2_6_10	10	6	2	593.7	597.3	3.59999999999991	1415	0	0.73287	292.24992	5.7454	Yes	Yes
2_6_11	11	6	2	696.2	697.8	1.59999999999991	1416	0	0.27886	-26.9746443	3.3661	No	Yes
2_6_12	12	6	2	727.5	728.9	1.39999999999998	1417	0	1.2234	194.177056	3.9665	Yes	Yes
2_6_13	13	6	2	808.8	810.7	1.90000000000009	1418	0	0.63016	57.6974178	2.7116	Yes	Yes
2_6_14	14	6	2	963.9	967.1	3.20000000000005	1419	0	0.33828	185.07756	4.8611	Yes	Yes
2_6_15	15	6	2	1035.6	1036.9	1.30000000000018	1420	0	0.13612	-0.000838000000000071	2.3969	No	Yes
2_6_16	16	6	2	1092.7	1096.6	3.89999999999986	1421	0	1.1951	244.069823	9.763	Yes	Yes
2_6_17	17	6	2	1106	1109.3	3.29999999999995	1422	0	2.9139	621.994987	17.312	Yes	Yes
2_6_18	18	6	2	1121.5	1123	1.5	1423	0	1.5688	596.32512	12.685	Yes	Yes
2_6_19	19	6	2	1133.3	1135.5	2.20000000000005	1424	0	-0.24783	-106.5918222	5.1592	No	Yes
2_6_20	20	6	2	1149.4	1152.1	2.69999999999982	1425	0	0.034069	88.882346	4.7582	Yes	Yes
2_6_21	21	6	2	1167.8	1171.4	3.60000000000014	1426	0	3.1016	1029.669682	25.581	Yes	Yes
2_6_22	22	6	2	1194.5	1199.4	4.90000000000009	1427	0	0.86237	396.08056	11.095	Yes	Yes
2_6_23	23	6	2	1234.4	1238.3	3.89999999999986	1428	0	1.2162	343.62588	6.2509	Yes	Yes
2_6_24	24	6	2	1258.5	1258.6	0.0999999999999091	1429	0	-1.3192	-52.706492	1.983	No	Yes
2_6_25	25	6	2	1269.1	1270.8	1.70000000000005	1430	0	-1.4815	40.466607	4.0436	Yes	Yes
2_6_26	26	6	2	1274.2	1274.3	0.0999999999999091	1431	0	-3.1965	-155.027447	0.77109	No	Yes
2_6_27	27	6	2	1277.2	1277.4	0.200000000000045	1432	0	-2.382	311.826076	9.0209	Yes	Yes
2_6_28	28	6	2	1280.3	1281.1	0.799999999999955	1433	0	-0.043494	149.873821	4.8633	Yes	Yes
2_6_29	29	6	2	1286.5	1287.5	1	1434	0	-1.2528	-54.9976874	2.9754	No	Yes
2_6_30	30	6	2	1291.2	1292.8	1.59999999999991	1435	0	-1.4359	31.2277306	3.4293	Yes	Yes
2_6_32	32	6	2	1311.6	1313.3	1.70000000000005	1437	0	-1.7285	-108.18174	2.2261	No	Yes
2_6_33	33	6	2	1322.8	1323.2	0.400000000000091	1438	0	-2.6784	-25.008745	9.979	No	Yes
2_6_34	34	6	2	1327.8	1328.1	0.299999999999955	1439	0	-0.79609	-77.53439	1.6185	No	Yes
2_6_36	36	6	2	1346.9	1347.1	0.199999999999818	1441	0	0.36334	36.3010649	2.8633	Yes	Yes
2_6_37	37	6	2	1349.6	1349.9	0.300000000000182	1442	0	-0.33906	23.168423	2.8995	Yes	Yes
2_6_38	38	6	2	1350.9	1351.2	0.299999999999955	1443	0	0.56041	-8.796907	2.0097	No	Yes
2_6_39	39	6	2	1377.3	1377.6	0.299999999999955	1444	0	-1.4086	-5.26617	1.6369	No	Yes
2_6_40	40	6	2	1379.9	1380.1	0.199999999999818	1445	0	0.87394	83.629431	3.3129	Yes	Yes
2_6_41	41	6	2	1384.2	1387.7	3.5	1446	0	-0.32396	284.4595488	6.4463	Yes	Yes
2_6_42	42	6	2	1400.8	1401.8	1	1447	0	-3.7168	-130.104719	4.9167	No	Yes
2_6_43	43	6	2	1404.4	1405	0.599999999999909	1448	0	-2.5614	10.78015598	1.9759	Yes	Yes
2_6_44	44	6	2	1407.3	1408.7	1.40000000000009	1449	0	2.6289	142.7358347	4.1559	Yes	Yes
2_6_45	45	6	2	1411.1	1411.2	0.100000000000136	1450	0	-1.3925	33.1539367	1.9465	Yes	Yes
2_6_47	47	6	2	1419.8	1420.4	0.600000000000136	1452	0	-1.7495	6.4260389	6.2211	Yes	Yes
2_6_48	48	6	2	1422.6	1422.9	0.300000000000182	1453	0	2.2977	216.00954	4.3981	Yes	Yes
2_6_49	49	6	2	1425.6	1427.4	1.80000000000018	1454	0	0.13496	161.89777	4.6159	Yes	Yes
2_6_50	50	6	2	1430.1	1430.2	0.100000000000136	1455	0	0.21837	-50.24475	1.6326	No	Yes
2_6_51	51	6	2	1443.2	1443.3	0.0999999999999091	1456	0	-1.0537	-104.557172	1.9622	No	Yes
2_6_52	52	6	2	1451.2	1451.3	0.0999999999999091	1457	0	0.98303	80.6565121	2.6781	Yes	Yes
2_6_53	53	6	2	1453.3	1453.4	0.100000000000136	1458	0	0.58791	85.300054656	3.6833	Yes	Yes
2_6_54	54	6	2	1460.6	1460.8	0.200000000000045	1459	0	-1.7081	-35.249192	1.8047	No	Yes
2_6_55	55	6	2	1470.6	1472.4	1.80000000000018	1460	0	-0.0058735	106.5490605	3.8278	Yes	Yes
2_6_56	56	6	2	1476.5	1477.2	0.700000000000045	1461	0	-0.60994	-75.6185565	1.5	No	Yes
2_6_57	57	6	2	1483.6	1483.8	0.200000000000045	1462	0	-2.2308	-50.012381	1.796	No	Yes
2_6_58	58	6	2	1508.8	1509.1	0.299999999999955	1463	0	-0.029981	124.556889	2.4744	Yes	Yes
2_6_59	59	6	2	1511.6	1511.7	0.100000000000136	1464	0	-0.65345	-29.2624969	1.2896	No	Yes
2_6_60	60	6	2	1514.3	1514.6	0.299999999999955	1465	0	-3.0696	41.717789	3.5215	Yes	Yes
2_6_61	61	6	2	1520.2	1520.5	0.299999999999955	1466	0	3.8505	7.2508989	4.5711	Yes	Yes
2_6_62	62	6	2	1534.3	1534.6	0.299999999999955	1467	0	2.1273	-96.556562	3.6122	No	Yes
2_6_63	63	6	2	1538	1539.3	1.29999999999995	1468	0	0.84333	46.1490283	2.5464	Yes	Yes
2_6_64	64	6	2	1540.2	1543.2	3	1469	0	1.2078	131.2759087	3.6778	Yes	Yes
2_6_66	66	6	2	1608.5	1608.6	0.0999999999999091	1471	0	0.2901	-17.635532	3.2563	No	Yes
2_6_67	67	6	2	1617.8	1618.1	0.299999999999955	1472	0	-3.3765	-167.202609	1.2151	No	Yes
2_6_68	68	6	2	1650.1	1650.5	0.400000000000091	1473	0	-0.62123	45.987585	2.184	Yes	Yes
2_6_69	69	6	2	1654.6	1655.2	0.600000000000136	1474	0	0.91438	258.949174	7.0553	Yes	Yes
2_6_70	70	6	2	1656.4	1659.2	2.79999999999995	1475	0	0.8136	366.52375	7.7736	Yes	Yes
2_6_71	71	6	2	1694.4	1694.7	0.299999999999955	1476	0	0.019375	85.498945	2.9782	Yes	Yes
2_6_72	72	6	2	1701.7	1701.8	0.0999999999999091	1477	0	-2.1224	-71.24255786	1.0583	No	Yes
2_6_74	74	6	2	1711.2	1714.8	3.59999999999991	1479	0	0.73166	321.41253	6.6786	Yes	Yes
2_6_76	76	6	2	1755.3	1755.6	0.299999999999955	1481	0	-1.9011	83.985626	2.8027	Yes	Yes
2_6_77	77	6	2	1767.5	1767.7	0.200000000000045	1482	0	3.8625	470.3879081	12.199	Yes	Yes
2_6_78	78	6	2	1772.1	1772.7	0.600000000000136	1483	0	-0.3464	14.5753353	2.6101	Yes	Yes
2_6_79	79	6	2	1784.3	1784.6	0.299999999999955	1484	0	-2.1943	-74.85691455	2.2819	No	Yes
2_6_80	80	6	2	1791.2	1791.4	0.200000000000045	1485	0	2.2947	182.287966	5.5874	Yes	Yes
2_6_81	81	6	2	1793.9	1794.3	0.399999999999864	1486	0	3.2595	-86.801273	5.4215	No	Yes
2_6_84	84	6	2	1824.6	1826.2	1.60000000000014	1489	0	4.9457	195.058294	5.6348	Yes	Yes
2_6_85	85	6	2	1828.5	1828.8	0.299999999999955	1490	0	-3.0111	-73.648147	0.78319	No	Yes
2_6_86	86	6	2	1837.9	1838	0.0999999999999091	1491	0	-2.8422	-80.2025348	0.53389	No	Yes
2_6_87	87	6	2	1840.6	1840.7	0.100000000000136	1492	0	-4.4902	-179.194645	1.6258	No	Yes
2_6_88	88	6	2	1867.8	1867.9	0.100000000000136	1493	0	-0.09977	2.7254241	2.936	Yes	Yes
2_6_89	89	6	2	1876.7	1876.9	0.200000000000045	1494	0	0.37837	65.393573	4.1711	Yes	Yes
2_6_90	90	6	2	1881.7	1886.8	5.09999999999991	1495	0	-1.1797	75.16276058	2.424	Yes	Yes
2_7_1	1	7	2	35	36.2	1.2	1496	0	-0.73756	439.912159	19.993	Yes	Yes
2_7_2	2	7	2	72.3	74.5	2.2	1497	0	-2.4387	779.5697934	20.841	Yes	Yes
2_7_3	3	7	2	91.7	92.3	0.599999999999994	1498	0	0.36354	-12.973808	9.8374	No	Yes
2_7_4	4	7	2	113.1	114.8	1.7	1499	0	2.4949	783.240691	25.238	Yes	Yes
2_7_5	5	7	2	134.7	137.7	3	1500	0	3.457	2321.8285	39.802	Yes	Yes
2_7_6	6	7	2	160.3	162	1.69999999999999	1501	0	1.2117	918.591674	35.618	Yes	Yes
2_7_7	7	7	2	180.5	182	1.5	1502	0	0.15055	259.568512	12.267	Yes	Yes
2_7_8	8	7	2	195.5	195.9	0.400000000000006	1503	0	1.6432	121.49925	10.852	Yes	Yes
2_7_9	9	7	2	208	210.4	2.40000000000001	1504	0	-1.6037	634.598812	15.094	Yes	Yes
2_7_10	10	7	2	232.4	234.9	2.5	1505	0	1.0322	1973.5074	33.839	Yes	Yes
2_7_11	11	7	2	259	260.9	1.89999999999998	1506	0	0.7211	374.3666548	8.0244	Yes	Yes
2_7_12	12	7	2	285.7	288.4	2.69999999999999	1507	0	1.5593	1472.4283	25.619	Yes	Yes
2_7_13	13	7	2	311.3	312.9	1.59999999999997	1508	0	-0.66299	2320.816501	43.074	Yes	Yes
2_7_14	14	7	2	339.5	341.8	2.30000000000001	1509	0	6.8273	1518.8072	27.379	Yes	Yes
2_7_15	15	7	2	360	360.2	0.199999999999989	1510	0	-0.94484	35.833481	9.592	Yes	Yes
2_7_16	16	7	2	371.2	372.8	1.60000000000002	1511	0	1.1505	461.525241	13.033	Yes	Yes
2_7_17	17	7	2	404.2	406.4	2.19999999999999	1512	0	1.2851	2033.30956	35.257	Yes	Yes
2_7_18	18	7	2	427.6	429.6	2	1513	0	2.5716	1134.5475	24.67	Yes	Yes
2_7_19	19	7	2	453.3	454.8	1.5	1514	0	0.93693	1073.241521	25.281	Yes	Yes
2_7_20	20	7	2	485.3	488.7	3.39999999999998	1515	0	3.0543	1172.0876	19.146	Yes	Yes
2_7_21	21	7	2	565.1	568.8	3.69999999999993	1516	0	0.20901	797.893573	12.343	Yes	Yes
2_7_22	22	7	2	591.8	594.4	2.60000000000002	1517	0	-2.1583	1506.68712	46.748	Yes	Yes
2_7_23	23	7	2	625.9	628.4	2.5	1518	0	-0.18467	780.67366	16.294	Yes	Yes
2_7_24	24	7	2	646.2	648.6	2.39999999999998	1519	0	5.3673	1861.7459	47.477	Yes	Yes
2_7_25	25	7	2	660.3	662.6	2.30000000000007	1520	0	-0.041533	592.524977	13.293	Yes	Yes
2_7_26	26	7	2	681.8	683.5	1.70000000000005	1521	0	11.851	1455.536	27.401	Yes	Yes
2_7_27	27	7	2	696.3	697.4	1.10000000000002	1522	0	-0.72012	340.364444	15.439	Yes	Yes
2_7_28	28	7	2	714.4	716	1.60000000000002	1523	0	1.124	268.10989966	7.0296	Yes	Yes
2_7_29	29	7	2	726.2	727.8	1.59999999999991	1524	0	-0.51246	862.88619	20.931	Yes	Yes
2_7_30	30	7	2	762.4	765.4	3	1525	0	5.7995	1801.2162	33.417	Yes	Yes
2_7_31	31	7	2	784.2	788.1	3.89999999999998	1526	0	-1.3822	1711.59762	29.852	Yes	Yes
2_7_32	32	7	2	804.5	806.4	1.89999999999998	1527	0	-1.0962	62.156584	2.7231	Yes	Yes
2_7_33	33	7	2	819	820.8	1.79999999999995	1528	0	5.6394	1699.085193	43.463	Yes	Yes
2_7_34	34	7	2	832.7	834.6	1.89999999999998	1529	0	0.34578	654.403773	20.113	Yes	Yes
2_7_35	35	7	2	843.2	844.1	0.899999999999977	1530	0	8.9275	997.6848908	33.16	Yes	Yes
2_7_36	36	7	2	861	866.1	5.10000000000002	1531	0	1.1098	3781.04091	67.448	Yes	Yes
2_7_37	37	7	2	886	886.9	0.899999999999977	1532	0	0.37783	443.61154	9.2879	Yes	Yes
2_7_38	38	7	2	899.8	901.8	2	1533	0	8.7947	2547.7127	47.916	Yes	Yes
2_7_39	39	7	2	913.7	915.1	1.39999999999998	1534	0	2.7371	577.179709	22.087	Yes	Yes
2_7_40	40	7	2	927.5	930.2	2.70000000000005	1535	0	6.7065	2900.7658	76.462	Yes	Yes
2_7_41	41	7	2	940.9	945.9	5	1536	0	19.111	3084.019	52.436	Yes	Yes
2_7_42	42	7	2	962.9	966.1	3.20000000000005	1537	0	-1.8472	1302.38752	33.56	Yes	Yes
2_7_43	43	7	2	986.7	988.5	1.79999999999995	1538	0	3.582	506.770284	15.49	Yes	Yes
2_7_44	44	7	2	1002.1	1006.8	4.69999999999993	1539	0	35.54	6194.771	91.323	Yes	Yes
2_7_45	45	7	2	1043.4	1046.4	3	1540	0	3.8354	1522.4044	27.162	Yes	Yes
2_7_46	46	7	2	1103.9	1104	0.0999999999999091	1541	0	-0.021291	-19.6533531	1.5932	No	Yes
2_7_48	48	7	2	1188.9	1191	2.09999999999991	1543	0	3.1197	633.275128	19.012	Yes	Yes
2_7_49	49	7	2	1223.9	1228.6	4.69999999999982	1544	0	7.6753	3276.3867	50.583	Yes	Yes
2_7_50	50	7	2	1425.3	1429.2	3.90000000000009	1545	0	2.0346	847.5878	11.621	Yes	Yes
2_7_51	51	7	2	1447.1	1452	4.90000000000009	1546	0	10.623	1326.9585	19.191	Yes	Yes
2_7_52	52	7	2	1484.1	1487.9	3.80000000000018	1547	0	2.212	1556.7762	31.683	Yes	Yes
2_7_53	53	7	2	1497.2	1499.8	2.59999999999991	1548	0	-0.91425	77.809512	8.1574	Yes	Yes
2_7_54	54	7	2	1506.8	1509.8	3	1549	0	7.4636	1666.56009	48.474	Yes	Yes
2_7_55	55	7	2	1524.5	1526.6	2.09999999999991	1550	0	1.249	913.65083	23.244	Yes	Yes
2_7_56	56	7	2	1537.6	1538.6	1	1551	0	2.1039	161.8977439	7.5316	Yes	Yes
2_7_57	57	7	2	1550	1553.7	3.70000000000005	1552	0	-0.17828	1524.9194553	29.66	Yes	Yes
2_7_58	58	7	2	1568.1	1569.7	1.60000000000014	1553	0	7.1392	2223.7152	50.8	Yes	Yes
2_7_59	59	7	2	1585.1	1587.6	2.5	1554	0	0.99432	562.45402	10.67	Yes	Yes
2_7_60	60	7	2	1630.5	1630.6	0.0999999999999091	1555	0	-1.5715	-106.543095	2.2547	No	Yes
2_7_61	61	7	2	1653.2	1653.3	0.0999999999999091	1556	0	-2.5414	-43.628844	2.1867	No	Yes
2_7_63	63	7	2	1684.6	1684.7	0.100000000000136	1558	0	-0.81381	-48.764047	2.8839	No	Yes
2_8_1	1	8	2	10.1	12.3	2.2	1561	0	-4.9619	-512.4374	-1.8263	No	No
2_8_2	2	8	2	21.8	24.4	2.6	1562	0	-3.2398	-32.921004	9.655	No	Yes
2_8_3	3	8	2	49.4	52.1	2.7	1563	0	4.5238	1319.9641	23.123	Yes	Yes
2_8_4	4	8	2	68.6	68.9	0.300000000000011	1564	0	3.7596	811.5496	13.993	Yes	Yes
2_8_5	5	8	2	76.5	79.5	3	1565	0	4.4926	913.2229	14.263	Yes	Yes
2_8_6	6	8	2	99.9	101.5	1.59999999999999	1566	0	-0.22065	-152.522632	3.0401	No	Yes
2_8_7	7	8	2	115.4	119.4	4	1567	0	3.181	692.72019	12.416	Yes	Yes
2_8_8	8	8	2	139.2	142.9	3.70000000000002	1568	0	1.2049	1147.55265	33.161	Yes	Yes
2_8_9	9	8	2	151.1	153	1.90000000000001	1569	0	-3.1716	-553.13	-1.6922	No	No
2_8_10	10	8	2	167.7	171.7	4	1570	0	0.38339	545.31582	12.474	Yes	Yes
2_8_11	11	8	2	180.7	183.7	3	1571	0	-2.3382	-40.194469	6.1386	No	Yes
2_8_12	12	8	2	185.9	186.7	0.799999999999983	1572	0	0.98216	-250.12523	4.2742	No	Yes
2_8_13	13	8	2	208.9	210.8	1.90000000000001	1573	0	4.9366	987.8192	13.476	Yes	Yes
2_8_14	14	8	2	221.9	224.2	2.29999999999998	1574	0	2.4556	992.0011	14.626	Yes	Yes
2_8_15	15	8	2	227.9	232.1	4.19999999999999	1575	0	-0.74988	383.01300178	8.6035	Yes	Yes
2_8_16	16	8	2	250.2	253.4	3.20000000000002	1576	0	8.8641	3095.3075	48.349	Yes	Yes
2_8_17	17	8	2	269.6	269.9	0.299999999999955	1577	0	0.024751	341.348654	7.4062	Yes	Yes
2_8_18	18	8	2	295.7	296.9	1.19999999999999	1578	0	-3.2613	-62.9549936	5.3225	No	Yes
2_8_19	19	8	2	309.8	310	0.199999999999989	1579	0	-0.69135	170.34714	7.0462	Yes	Yes
2_8_20	20	8	2	313.5	317.2	3.69999999999999	1580	0	0.39026	591.55124	9.831	Yes	Yes
2_8_21	21	8	2	375	378.2	3.19999999999999	1581	0	-0.70388	268.55576	4.2144	Yes	Yes
2_8_22	22	8	2	399.5	404.3	4.80000000000001	1582	0	-2.9796	884.74876	18.056	Yes	Yes
2_8_23	23	8	2	449.5	450.3	0.800000000000011	1583	0	-0.26379	115.270606	2.6959	Yes	Yes
2_8_25	25	8	2	479.5	483.2	3.69999999999999	1585	0	-0.93488	71.214482	10.288	Yes	Yes
2_8_26	26	8	2	492.7	495.5	2.80000000000001	1586	0	1.0251	247.389671	10.391	Yes	Yes
2_8_27	27	8	2	501.1	502.9	1.79999999999995	1587	0	-2.2875	54.59828	2.1433	Yes	Yes
2_8_28	28	8	2	513.6	515.9	2.29999999999995	1588	0	0.61473	235.86349	5.3055	Yes	Yes
2_8_29	29	8	2	525.9	526.2	0.300000000000068	1589	0	-4.2833	-505.499102	0.64699	No	Yes
2_8_30	30	8	2	532.4	532.9	0.5	1590	0	3.2124	952.43	19.198	Yes	Yes
2_8_31	31	8	2	534.8	537.2	2.40000000000009	1591	0	5.4135	1249.6061	25.109	Yes	Yes
2_8_32	32	8	2	548.1	553.2	5.10000000000002	1592	0	3.2576	1163.1912	22.699	Yes	Yes
2_8_33	33	8	2	571.5	574	2.5	1593	0	-1.3462	719.26848	15.896	Yes	Yes
2_8_34	34	8	2	585.8	590.6	4.80000000000007	1594	0	-2.157	206.381068	5.9366	Yes	Yes
2_8_36	36	8	2	629.6	632.9	3.29999999999995	1596	0	-1.7215	724.324916	15.58	Yes	Yes
2_8_37	37	8	2	639.8	643.2	3.40000000000009	1597	0	-5.2418	-461.57054	1.3688	No	Yes
2_8_38	38	8	2	650.5	651	0.5	1598	0	-6.7239	-635.9978	-4.3055	No	No
2_8_39	39	8	2	670.4	671.1	0.700000000000045	1599	0	-0.21015	73.1692736	1.4609	Yes	Yes
2_8_40	40	8	2	691.7	695.3	3.59999999999991	1600	0	2.8877	918.1435	14.005	Yes	Yes
2_8_41	41	8	2	705.5	705.6	0.100000000000023	1601	0	0.28355	-55.797068	3.3315	No	Yes
2_8_42	42	8	2	719.7	723.8	4.09999999999991	1602	0	2.8784	1278.43495	20.352	Yes	Yes
2_8_43	43	8	2	733.5	733.8	0.299999999999955	1603	0	0.11454	83.381666	5.2218	Yes	Yes
2_8_44	44	8	2	737.8	738.3	0.5	1604	0	0.097932	65.8778704	4.7982	Yes	Yes
2_8_46	46	8	2	802.4	803	0.600000000000023	1606	0	-0.46645	328.154952	5.0176	Yes	Yes
2_8_47	47	8	2	811.8	811.9	0.100000000000023	1607	0	4.0364	545.9877	15.867	Yes	Yes
2_8_48	48	8	2	841.2	845.1	3.89999999999998	1608	0	-1.83	653.37945	10.52	Yes	Yes
2_8_49	49	8	2	953.7	958.8	5.09999999999991	1609	0	-1.1139	253.758973	7.1964	Yes	Yes
2_8_50	50	8	2	966.8	967.6	0.800000000000068	1610	0	3.0952	519.2976439	18.717	Yes	Yes
2_8_51	51	8	2	979.8	980.3	0.5	1611	0	-1.1652	36.6130989	5.7929	Yes	Yes
2_8_52	52	8	2	984	986.8	2.79999999999995	1612	0	-0.30464	502.41846	9.3176	Yes	Yes
2_8_53	53	8	2	991.2	996	4.79999999999995	1613	0	-4.0887	-163.599063	1.3117	No	Yes
2_8_54	54	8	2	1005	1008.9	3.89999999999998	1614	0	-0.81096	44.566689	5.7257	Yes	Yes
2_8_55	55	8	2	1015.5	1016	0.5	1615	0	-0.60834	-288.77564	0.99219	No	Yes
2_8_56	56	8	2	1022.5	1023	0.5	1616	0	-0.72844	34.55538	6.9694	Yes	Yes
2_8_58	58	8	2	1042.5	1043.2	0.700000000000045	1618	0	2.1832	146.352704	4.1884	Yes	Yes
2_8_59	59	8	2	1053.1	1054.3	1.20000000000005	1619	0	-5.8736	-887.9847888	1.5865	No	Yes
2_8_60	60	8	2	1064	1064.6	0.599999999999909	1620	0	0.082547	-46.1362974	3.2454	No	Yes
2_8_61	61	8	2	1070	1070.2	0.200000000000045	1621	0	1.598	379.47038	10.805	Yes	Yes
2_8_62	62	8	2	1074.7	1074.9	0.200000000000045	1622	0	2.0528	82.447949	3.6093	Yes	Yes
2_8_63	63	8	2	1235.4	1237.5	2.09999999999991	1623	0	-0.48206	154.559105	3.3574	Yes	Yes
2_8_64	64	8	2	1256.4	1256.9	0.5	1624	0	-1.9467	-116.0804729	2.6598	No	Yes
2_8_66	66	8	2	1281.4	1285.5	4.09999999999991	1626	0	-0.30166	-69.255428	3.1602	No	Yes
2_8_67	67	8	2	1291.5	1292.2	0.700000000000045	1627	0	-1.6751	-251.447296	1.3417	No	Yes
2_8_68	68	8	2	1304.5	1307.9	3.40000000000009	1628	0	-0.17232	372.5178417	9.2049	Yes	Yes
2_8_69	69	8	2	1312.2	1313.2	1	1629	0	-3.2292	-385.6206	-1.5987	No	No
2_8_70	70	8	2	1321.3	1324.2	2.90000000000009	1630	0	-0.24774	290.943056	6.3948	Yes	Yes
2_8_71	71	8	2	1331.1	1335.1	4	1631	0	-0.099142	330.417621	6.0984	Yes	Yes
2_8_72	72	8	2	1344.4	1344.8	0.399999999999864	1632	0	-1.9874	47.7700738	4.9912	Yes	Yes
2_8_73	73	8	2	1346.5	1346.8	0.299999999999955	1633	0	0.62545	-1.504827	4.6408	No	Yes
2_8_74	74	8	2	1355.1	1358.5	3.40000000000009	1634	0	1.0334	161.824694	3.3131	Yes	Yes
2_8_75	75	8	2	1366.2	1368.5	2.29999999999995	1635	0	1.9053	325.57427	8.5029	Yes	Yes
2_8_76	76	8	2	1375.2	1375.7	0.5	1636	0	-2.3532	-375.80436	-0.69011	No	No
2_8_77	77	8	2	1384.3	1385	0.700000000000045	1637	0	1.4269	319.38925	5.8804	Yes	Yes
2_8_79	79	8	2	1423.2	1423.6	0.399999999999864	1639	0	2.0652	595.9868	11.345	Yes	Yes
2_8_80	80	8	2	1429.5	1429.7	0.200000000000045	1640	0	2.4036	520.96801	13.699	Yes	Yes
2_8_81	81	8	2	1432.3	1432.6	0.299999999999955	1641	0	2.9617	308.66018	7.252	Yes	Yes
2_8_82	82	8	2	1495.5	1498.3	2.79999999999995	1642	0	-0.013122	331.9423063	6.2761	Yes	Yes
2_8_83	83	8	2	1499.1	1500	0.900000000000091	1643	0	13.904	538.500661	13.904	Yes	Yes
2_8_84	84	8	2	1504.9	1505.7	0.799999999999955	1644	0	-6.2137	-607.0582	-1.4	No	No
2_8_85	85	8	2	1512.2	1512.8	0.599999999999909	1645	0	-4.7459	-110.765603	24.414	No	Yes
2_8_86	86	8	2	1528.8	1529.2	0.400000000000091	1646	0	0.42531	98.9618527	3.3384	Yes	Yes
2_8_87	87	8	2	1531.6	1532.2	0.600000000000136	1647	0	0.091021	311.063368	9.3634	Yes	Yes
2_8_88	88	8	2	1539.3	1539.6	0.299999999999955	1648	0	-0.18655	-27.2612418	1.5495	No	Yes
2_8_89	89	8	2	1652.1	1654	1.90000000000009	1649	0	-2.0727	209.865806	7.643	Yes	Yes
2_8_90	90	8	2	1657.9	1659.4	1.5	1650	0	-1.6015	-123.22119	-0.47355	No	No
2_9_1	1	9	2	42.2	44.3	2.09999999999999	1652	0	0.17457	437.08329	10.093	Yes	Yes
2_9_2	2	9	2	73.3	75.6	2.3	1653	0	0.38584	310.2830754	8.3669	Yes	Yes
2_9_3	3	9	2	106.1	108.1	2	1654	0	2.4487	488.85203	20.471	Yes	Yes
2_9_4	4	9	2	126	126.5	0.5	1655	0	2.0952	339.279585	13.378	Yes	Yes
2_9_5	5	9	2	143.4	145.6	2.19999999999999	1656	0	5.5219	911.5329	22.368	Yes	Yes
2_9_6	6	9	2	159.7	162.8	3.10000000000002	1657	0	0.94533	381.6155	7.5283	Yes	Yes
2_9_7	7	9	2	183.8	186.3	2.5	1658	0	3.5163	868.3816	14.084	Yes	Yes
2_9_8	8	9	2	200.2	202.3	2.10000000000002	1659	0	2.3774	207.373981	5.6221	Yes	Yes
2_9_9	9	9	2	211.2	213.8	2.60000000000002	1660	0	-2.1955	483.92116	18.452	Yes	Yes
2_9_10	10	9	2	214.9	217	2.09999999999999	1661	0	1.9386	255.7378	8.1015	Yes	Yes
2_9_11	11	9	2	261	264.2	3.19999999999999	1662	0	2.5842	772.23103	16.067	Yes	Yes
2_9_12	12	9	2	296.6	300.3	3.69999999999999	1663	0	2.6	734.3098	13.134	Yes	Yes
2_9_13	13	9	2	324.6	327.1	2.5	1664	0	1.8517	1309.5915	26.765	Yes	Yes
2_9_14	14	9	2	350.7	350.9	0.199999999999989	1665	0	-1.2488	168.923726	4.2463	Yes	Yes
2_9_15	15	9	2	352	353.8	1.80000000000001	1666	0	1.9706	445.1911	7.7551	Yes	Yes
2_9_16	16	9	2	398.4	399.5	1.10000000000002	1667	0	-3.2349	319.82591	16.669	Yes	Yes
2_9_17	17	9	2	405.3	405.7	0.399999999999977	1668	0	1.3089	-20.5115393	3.2211	No	Yes
2_9_19	19	9	2	429.1	430.8	1.69999999999999	1670	0	-1.7079	-133.0647952	0.77048	No	Yes
2_9_20	20	9	2	439.7	443.4	3.69999999999999	1671	0	0.94586	258.60989	5.06	Yes	Yes
2_9_21	21	9	2	468.9	473.6	4.70000000000005	1672	0	-0.28164	332.516303	10.065	Yes	Yes
2_9_22	22	9	2	484.5	485.8	1.30000000000001	1673	0	-0.47701	-49.697453	2.0838	No	Yes
2_9_23	23	9	2	501.6	506	4.39999999999998	1674	0	0.77768	283.56703	4.8625	Yes	Yes
2_9_25	25	9	2	538.6	543.2	4.60000000000002	1676	0	1.19	1194.5932	35.063	Yes	Yes
2_9_26	26	9	2	566.5	570.2	3.70000000000005	1677	0	7.6342	3513.0829	80.106	Yes	Yes
2_9_27	27	9	2	584.7	586.8	2.09999999999991	1678	0	-0.23913	231.9837757	6.7944	Yes	Yes
2_9_28	28	9	2	600.7	604.7	4	1679	0	9.6179	2047.3325	35.39	Yes	Yes
2_9_29	29	9	2	618.4	619	0.600000000000023	1680	0	3.8042	95.9927	15.439	Yes	Yes
2_9_31	31	9	2	670.1	673.3	3.19999999999993	1682	0	4	1843.586	29.477	Yes	Yes
2_9_32	32	9	2	704.4	707.8	3.39999999999998	1683	0	-0.10115	270.334237	6.5538	Yes	Yes
2_9_33	33	9	2	716.5	717.6	1.10000000000002	1684	0	-5.3524	245.15897	14.943	Yes	Yes
2_9_34	34	9	2	743.1	743.5	0.399999999999977	1685	0	-0.29164	345.569898	9.4268	Yes	Yes
2_9_35	35	9	2	752.9	757.4	4.5	1686	0	-0.37254	248.662176	6.1396	Yes	Yes
2_9_36	36	9	2	760.5	760.9	0.399999999999977	1687	0	-3.8571	-321.571479	0.5458	No	Yes
2_9_37	37	9	2	770	770.3	0.299999999999955	1688	0	-0.14587	29.6768645	3.4836	Yes	Yes
2_9_38	38	9	2	818.7	819.4	0.699999999999932	1689	0	-0.27284	33.0409588	3.3933	Yes	Yes
2_9_40	40	9	2	861	864.7	3.70000000000005	1691	0	1.7452	1062.4181	22.897	Yes	Yes
2_9_41	41	9	2	907.6	910.5	2.89999999999998	1692	0	-1.9308	281.013158	6.8096	Yes	Yes
2_9_42	42	9	2	916	916.4	0.399999999999977	1693	0	2.0569	6.040279	3.4789	Yes	Yes
2_9_43	43	9	2	931.5	935.4	3.89999999999998	1694	0	-0.53098	132.77992	2.5191	Yes	Yes
2_9_44	44	9	2	943.6	946	2.39999999999998	1695	0	-0.26166	75.5795808	2.9238	Yes	Yes
2_9_45	45	9	2	967.7	968.2	0.5	1696	0	1.0052	53.77798175	3.7327	Yes	Yes
2_9_46	46	9	2	976.2	976.7	0.5	1697	0	-1.3129	-6.5637523	2.0368	No	Yes
2_9_47	47	9	2	987.5	987.9	0.399999999999977	1698	0	-1.9951	-7.291254	2.1888	No	Yes
2_9_49	49	9	2	1121.8	1124.2	2.40000000000009	1700	0	-0.078597	57.81846	2.2053	Yes	Yes
2_9_50	50	9	2	1128.2	1128.5	0.299999999999955	1701	0	-3.1279	-223.271325	3.9682	No	Yes
2_9_51	51	9	2	1130.6	1130.9	0.300000000000182	1702	0	3.5023	280.631975	10.734	Yes	Yes
2_9_52	52	9	2	1139.9	1141.8	1.89999999999986	1703	0	0.35819	110.47273951	4.6314	Yes	Yes
2_9_53	53	9	2	1144.5	1145	0.5	1704	0	-2.0991	-15.330206	4.3135	No	Yes
2_9_55	55	9	2	1166	1170.7	4.70000000000005	1706	0	-3.4383	-201.069137	-0.046997	No	No
2_9_56	56	9	2	1187.6	1189.9	2.30000000000018	1707	0	1.3649	233.95645	4.6518	Yes	Yes
2_9_57	57	9	2	1231.3	1231.6	0.299999999999955	1708	0	-1.0091	-20.676808	2.5933	No	Yes
2_9_58	58	9	2	1243	1243.4	0.400000000000091	1709	0	-0.34541	49.377943	3.3507	Yes	Yes
2_9_61	61	9	2	1288.9	1291.7	2.79999999999995	1712	0	-0.38564	531.75438	12.731	Yes	Yes
2_9_62	62	9	2	1298	1302	4	1713	0	1.2001	339.532129	10.499	Yes	Yes
2_9_63	63	9	2	1310.1	1312.1	2	1714	0	-1.535	-115.850211	10.697	No	Yes
2_9_65	65	9	2	1364.3	1366.3	2	1716	0	1.6801	113.491947	7.5192	Yes	Yes
2_9_66	66	9	2	1376.9	1377.5	0.599999999999909	1717	0	-2.441	496.28859	9.1199	Yes	Yes
2_9_67	67	9	2	1379.9	1380.1	0.199999999999818	1718	0	4.8777	477.4102	7.944	Yes	Yes
2_9_68	68	9	2	1386.4	1386.9	0.5	1719	0	0.62866	98.986001	4.7211	Yes	Yes
2_9_69	69	9	2	1392.8	1393.2	0.400000000000091	1720	0	3.5708	352.3515209	11.88	Yes	Yes
2_9_70	70	9	2	1400.2	1402.3	2.09999999999991	1721	0	-0.34096	10.8815231	1.6767	Yes	Yes
2_9_71	71	9	2	1416.2	1418.7	2.5	1722	0	2.4329	379.1799401	8.3814	Yes	Yes
2_9_72	72	9	2	1430	1430.6	0.599999999999909	1723	0	-0.73671	-37.6130106	2.0482	No	Yes
2_9_73	73	9	2	1438.6	1440.7	2.10000000000014	1724	0	-1.5807	45.6956179	2.7757	Yes	Yes
2_9_74	74	9	2	1444.2	1444.8	0.599999999999909	1725	0	-2.7715	-286.79583	1.904	No	Yes
2_9_75	75	9	2	1453.1	1453.7	0.600000000000136	1726	0	-1.4957	-72.019329	1.8848	No	Yes
2_9_76	76	9	2	1456.5	1456.9	0.400000000000091	1727	0	0.10785	43.605163	2.7481	Yes	Yes
2_9_77	77	9	2	1459.1	1459.7	0.600000000000136	1728	0	-1.3023	154.5150558	3.6211	Yes	Yes
2_9_78	78	9	2	1464.2	1464.8	0.599999999999909	1729	0	1.1263	-50.324304	4.4275	No	Yes
2_9_79	79	9	2	1472.4	1473	0.599999999999909	1730	0	0.85807	152.994013	5.6331	Yes	Yes
2_9_80	80	9	2	1488.4	1489.6	1.19999999999982	1731	0	-0.66107	58.490332	4.9145	Yes	Yes
2_9_81	81	9	2	1524.3	1526.5	2.20000000000005	1732	0	-0.78512	83.005876	3.3623	Yes	Yes
2_9_82	82	9	2	1529.4	1529.9	0.5	1733	0	-2.712	-189.09778	5.6096	No	Yes
2_9_83	83	9	2	1536.6	1539.2	2.60000000000014	1734	0	-0.87138	42.2750626	1.9671	Yes	Yes
2_9_84	84	9	2	1545.9	1546.7	0.799999999999955	1735	0	-2.5398	111.826266	7.3237	Yes	Yes
2_9_85	85	9	2	1549.7	1550	0.299999999999955	1736	0	0.2885	80.543711	3.3664	Yes	Yes
2_9_86	86	9	2	1565.7	1570.4	4.70000000000005	1737	0	0.505	328.36841	4.9024	Yes	Yes
2_9_89	89	9	2	1599.6	1600.2	0.600000000000136	1740	0	-1.24	-39.698298	0.84761	No	Yes
2_9_90	90	9	2	1602.7	1603.1	0.399999999999864	1741	0	5.6076	486.83307	12.112	Yes	Yes
2_9_91	91	9	2	1608.4	1609.3	0.899999999999864	1742	0	-2.9154	-236.941706	6.906	No	Yes
2_9_92	92	9	2	1610.2	1610.4	0.200000000000045	1743	0	-0.26713	-77.225696	2.5674	No	Yes
2_9_93	93	9	2	1617.1	1617.4	0.300000000000182	1744	0	-2.1504	70.1437378	5.7736	Yes	Yes
2_9_94	94	9	2	1621	1621.5	0.5	1745	0	-0.26354	79.385642	4.368	Yes	Yes
2_9_95	95	9	2	1622.7	1623.1	0.399999999999864	1746	0	-1.551	-149.7200012	4.4157	No	Yes
2_9_96	96	9	2	1624.9	1625.5	0.599999999999909	1747	0	0.99813	-1.0554243	2.0851	No	Yes
2_9_97	97	9	2	1630.3	1630.7	0.400000000000091	1748	0	0.35819	-52.584423	1.5579	No	Yes
2_9_98	98	9	2	1633.3	1633.6	0.299999999999955	1749	0	-1.308	-81.8567869	1.4546	No	Yes
2_9_99	99	9	2	1635.2	1635.7	0.5	1750	0	-1.8814	-45.672477	2.4989	No	Yes
2_9_100	100	9	2	1637.9	1638.1	0.199999999999818	1751	0	-0.34003	59.4018384	3.0269	Yes	Yes
2_9_101	101	9	2	1646.3	1647.3	1	1752	0	-1.1882	-124.780211	0.87039	No	Yes
2_9_102	102	9	2	1652.4	1652.8	0.399999999999864	1753	0	1.6555	141.563754	6.5419	Yes	Yes
2_9_103	103	9	2	1654.9	1655.3	0.399999999999864	1754	0	8.0436	354.91952	10.331	Yes	Yes
2_9_104	104	9	2	1660.1	1660.4	0.300000000000182	1755	0	1.6303	-43.326972	3.1033	No	Yes
2_9_105	105	9	2	1662.6	1662.9	0.300000000000182	1756	0	-1.5679	4.7972753	2.1716	Yes	Yes
2_9_106	106	9	2	1666.5	1667.5	1	1757	0	-0.23719	53.73171235	2.3545	Yes	Yes
2_9_107	107	9	2	1670.4	1671	0.599999999999909	1758	0	-0.51025	133.732206	4.3762	Yes	Yes
2_9_109	109	9	2	1696.8	1700.9	4.10000000000014	1760	0	-1.235	287.73391541	6.2993	Yes	Yes
2_9_110	110	9	2	1717.4	1717.8	0.399999999999864	1761	0	0.12775	67.220212	4.8321	Yes	Yes
2_9_111	111	9	2	1720.7	1721.2	0.5	1762	0	2.0501	-65.721611	4.2068	No	Yes
2_9_112	112	9	2	1723.5	1724.1	0.599999999999909	1763	0	-0.4987	52.504259	3.6493	Yes	Yes
2_9_113	113	9	2	1726	1726.3	0.299999999999955	1764	0	0.25179	63.5882476	2.875	Yes	Yes
2_9_114	114	9	2	1728.1	1728.2	0.100000000000136	1765	0	-1.5287	22.3760403	2.54	Yes	Yes
2_9_115	115	9	2	1730.3	1730.7	0.400000000000091	1766	0	0.041509	53.5796913	3.232	Yes	Yes
2_9_116	116	9	2	1733.2	1733.6	0.399999999999864	1767	0	-0.29628	27.7354628	2.6055	Yes	Yes
2_9_117	117	9	2	1735.7	1736.1	0.399999999999864	1768	0	0.99912	-20.5196858	1.7058	No	Yes
2_9_118	118	9	2	1743.9	1745.7	1.79999999999995	1769	0	-0.6893	93.076434	3.2113	Yes	Yes
2_9_119	119	9	2	1749.2	1749.5	0.299999999999955	1770	0	-0.01528	-285.543128	7.0306	No	Yes
2_9_120	120	9	2	1753.1	1753.5	0.400000000000091	1771	0	-3.1992	-264.540984	1.1222	No	Yes
2_9_121	121	9	2	1755.9	1756.2	0.299999999999955	1772	0	0.50309	72.3000053	3.7615	Yes	Yes
2_9_122	122	9	2	1764.3	1764.5	0.200000000000045	1773	0	-1.305	94.5111152	4.2029	Yes	Yes
2_9_123	123	9	2	1765.6	1766.1	0.5	1774	0	1.0406	143.031152	5.6038	Yes	Yes
2_9_124	124	9	2	1768	1768.3	0.299999999999955	1775	0	-1.9877	33.6595387	3.6513	Yes	Yes
2_9_125	125	9	2	1775.1	1775.8	0.700000000000045	1776	0	-1.8692	-81.499131	1.4945	No	Yes
2_9_126	126	9	2	1778	1778.4	0.400000000000091	1777	0	-1.9406	108.363715	5.3147	Yes	Yes
2_9_127	127	9	2	1780.7	1781.8	1.09999999999991	1778	0	0.29898	118.209666	3.4539	Yes	Yes
2_9_128	128	9	2	1786.1	1786.2	0.100000000000136	1779	0	-3.2005	-130.4306174	3.3366	No	Yes
2_9_129	129	9	2	1790.8	1790.9	0.100000000000136	1780	0	0.44898	-3.9925183	1.7775	No	Yes
3_1_2	2	1	3	82	85.3	3.3	1782	0	1.054	435.2387	6.4878	Yes	Yes
3_1_3	3	1	3	98	98.8	0.799999999999997	1783	0	-1.0016	-25.1184211	1.5444	No	Yes
3_1_4	4	1	3	192.6	197.5	4.90000000000001	1784	0	0.57626	380.845222	6.2575	Yes	Yes
3_1_6	6	1	3	244.2	244.7	0.5	1786	0	-0.85624	-170.620918	-0.014698	No	No
3_1_7	7	1	3	247.4	250.4	3	1787	0	-3.5582	-251.7097409	3.2279	No	Yes
3_1_8	8	1	3	254.4	256	1.59999999999999	1788	0	-0.022454	122.362141	3.0985	Yes	Yes
3_1_9	9	1	3	257.3	259	1.69999999999999	1789	0	1.2607	314.48145	6.1846	Yes	Yes
3_1_10	10	1	3	262.8	266.6	3.80000000000001	1790	0	-3.314	-45.4663444	2.0901	No	Yes
3_1_11	11	1	3	270.5	273.2	2.69999999999999	1791	0	-3.2936	-288.520798	1.7512	No	Yes
3_1_12	12	1	3	279.2	282.6	3.40000000000003	1792	0	0.5596	1020.31672	17.907	Yes	Yes
3_1_13	13	1	3	292.8	294.8	2	1793	0	5.4367	1554.7772	38.492	Yes	Yes
3_1_14	14	1	3	300.8	302.3	1.5	1794	0	1.9088	332.8060936	9.363	Yes	Yes
3_1_15	15	1	3	311.5	313	1.5	1795	0	2.8579	255.0423896	10.219	Yes	Yes
3_1_16	16	1	3	320.2	323.8	3.60000000000002	1796	0	2.7503	1212.9933	24.153	Yes	Yes
3_1_17	17	1	3	334	335.5	1.5	1797	0	7.8596	1088.1085	22.457	Yes	Yes
3_1_18	18	1	3	342.3	345.8	3.5	1798	0	2.1535	2348.4896	45.257	Yes	Yes
3_1_21	21	1	3	389.8	393.2	3.39999999999998	1801	0	0.52198	228.089372	5.2551	Yes	Yes
3_1_22	22	1	3	400.9	401.3	0.400000000000034	1802	0	9.2318	201.11519	19.427	Yes	Yes
3_1_23	23	1	3	410.9	412.1	1.20000000000005	1803	0	9.4103	1157.1992	19.273	Yes	Yes
3_1_24	24	1	3	430.5	433.1	2.60000000000002	1804	0	2.7395	2748.2073	50.604	Yes	Yes
3_1_25	25	1	3	449.9	451	1.10000000000002	1805	0	-3.4017	-233.843156	2.1679	No	Yes
3_1_26	26	1	3	457	458	1	1806	0	-2.2447	968.320981	36.338	Yes	Yes
3_1_27	27	1	3	460	463.4	3.39999999999998	1807	0	0.15821	2293.58209	39.389	Yes	Yes
3_1_28	28	1	3	471.6	475.2	3.59999999999997	1808	0	6.5618	885.9961	18.282	Yes	Yes
3_1_29	29	1	3	486.8	489.8	3	1809	0	4.301	3223.5763	45.634	Yes	Yes
3_1_30	30	1	3	508.2	509.7	1.5	1810	0	19.004	1697.0958	36.019	Yes	Yes
3_1_31	31	1	3	533.8	534.8	1	1811	0	-0.19937	25.580947	1.5953	Yes	Yes
3_1_32	32	1	3	540.2	540.4	0.199999999999932	1812	0	-0.28351	63.8737569	2.7583	Yes	Yes
3_1_33	33	1	3	542	543.7	1.70000000000005	1813	0	0.44957	188.232671	6.3247	Yes	Yes
3_1_34	34	1	3	563.1	565	1.89999999999998	1814	0	0.11944	-8.4100333	3.7284	No	Yes
3_1_35	35	1	3	611.9	616.4	4.5	1815	0	0.36184	493.06011	7.9202	Yes	Yes
3_1_36	36	1	3	626.1	626.9	0.799999999999955	1816	0	-1.4271	-92.952473	1.8432	No	Yes
3_1_38	38	1	3	705.6	706.6	1	1818	0	5.683	2025.95968	52.954	Yes	Yes
3_1_39	39	1	3	762.9	763.1	0.200000000000045	1819	0	0.30385	193.048315	10.371	Yes	Yes
3_1_40	40	1	3	806.2	809.4	3.19999999999993	1820	0	1.1484	862.60055	16.889	Yes	Yes
3_1_42	42	1	3	906.6	909.9	3.29999999999995	1822	0	-0.83695	119.773443	4.7808	Yes	Yes
3_1_43	43	1	3	913.5	916.6	3.10000000000002	1823	0	-1.6431	-113.227058	0.68229	No	Yes
3_1_45	45	1	3	954.4	954.7	0.300000000000068	1825	0	0.36178	666.643355	19.575	Yes	Yes
3_1_46	46	1	3	1032.8	1033.1	0.299999999999955	1826	0	-1.0466	-141.3332646	1.2378	No	Yes
3_1_47	47	1	3	1127.8	1131.5	3.70000000000005	1827	0	-0.028005	421.2219502	8.6153	Yes	Yes
3_1_48	48	1	3	1132.4	1133.3	0.899999999999864	1828	0	-0.40788	-6.7541552	1.1433	No	Yes
3_1_49	49	1	3	1135.6	1135.8	0.200000000000045	1829	0	-0.95228	6.008985	1.8109	Yes	Yes
3_1_50	50	1	3	1137.6	1141.1	3.5	1830	0	-1.3501	111.8071272	4.4593	Yes	Yes
3_1_52	52	1	3	1168.6	1168.9	0.300000000000182	1832	0	0.051776	2398.595776	37.423	Yes	Yes
3_1_53	53	1	3	1170.3	1172.2	1.90000000000009	1833	0	5.3121	920.8928	14.361	Yes	Yes
3_1_54	54	1	3	1173.7	1177.7	4	1834	0	-2.5191	212.879741	7.4234	Yes	Yes
3_1_56	56	1	3	1318.7	1321.7	3	1836	0	0.84209	381.57428	6.4351	Yes	Yes
3_1_57	57	1	3	1356.1	1357.4	1.30000000000018	1837	0	-0.06648	28.8202363	6.2069	Yes	Yes
3_1_59	59	1	3	1402.7	1403.9	1.20000000000005	1839	0	-3.8567	-407.60821	2.3778	No	Yes
3_1_60	60	1	3	1412	1416.3	4.29999999999995	1840	0	-0.59317	246.7612239	4.5449	Yes	Yes
3_1_61	61	1	3	1456.2	1456.5	0.299999999999955	1841	0	1.7911	1423.59577	33.766	Yes	Yes
3_1_62	62	1	3	1458.7	1461.6	2.89999999999986	1842	0	0.17084	264.92238	5.1383	Yes	Yes
3_1_63	63	1	3	1471.2	1476.4	5.20000000000005	1843	0	-0.036172	607.256728	10.32	Yes	Yes
3_1_64	64	1	3	1482.8	1485.2	2.40000000000009	1844	0	1.6032	411.235415	12.676	Yes	Yes
3_1_65	65	1	3	1497	1499.1	2.09999999999991	1845	0	3.6777	2127.384	45.424	Yes	Yes
3_1_66	66	1	3	1510.1	1514.2	4.10000000000014	1846	0	-2.11	1043.77574	17.637	Yes	Yes
3_1_67	67	1	3	1526.8	1530.9	4.10000000000014	1847	0	0.59729	1399.23773	25.81	Yes	Yes
3_1_68	68	1	3	1536.6	1537.7	1.10000000000014	1848	0	1.0871	99.1916523	8.4681	Yes	Yes
3_1_69	69	1	3	1538.7	1539.3	0.599999999999909	1849	0	2.497	83.1857	9.4691	Yes	Yes
3_1_70	70	1	3	1542	1542.4	0.400000000000091	1850	0	-1.4969	-113.5961402	0.3388	No	Yes
3_1_71	71	1	3	1555.7	1558.3	2.59999999999991	1851	0	0.59768	391.9782	8.2577	Yes	Yes
3_1_72	72	1	3	1567	1567.3	0.299999999999955	1852	0	2.3413	50.25667	15.225	Yes	Yes
3_1_73	73	1	3	1576.5	1577.5	1	1853	0	6.6374	1007.81969	29.74	Yes	Yes
3_1_74	74	1	3	1586.3	1586.6	0.299999999999955	1854	0	-0.47947	37.156614	4.8379	Yes	Yes
3_1_75	75	1	3	1597.3	1601.3	4	1855	0	1.8551	2684.4254	42.825	Yes	Yes
3_1_76	76	1	3	1606.7	1607.1	0.399999999999864	1856	0	-2.248	-156.017135	3.5023	No	Yes
3_1_77	77	1	3	1615.7	1615.9	0.200000000000045	1857	0	-1.5705	-188.0744525	0.42419	No	Yes
3_1_78	78	1	3	1624	1626.1	2.09999999999991	1858	0	-0.45586	170.633632	4.6346	Yes	Yes
3_1_79	79	1	3	1637.6	1642.8	5.20000000000005	1859	0	2.7617	2707.6759	44.553	Yes	Yes
3_1_80	80	1	3	1718.2	1718.5	0.299999999999955	1860	0	1.2342	261.637196	13.902	Yes	Yes
3_1_81	81	1	3	1720.6	1720.8	0.200000000000045	1861	0	-0.53352	13.2346368	1.7434	Yes	Yes
3_1_82	82	1	3	1723.5	1723.7	0.200000000000045	1862	0	-0.65705	-72.331239	0.48448	No	Yes
3_1_83	83	1	3	1725.6	1725.9	0.300000000000182	1863	0	-1.0327	-35.889229	1.9941	No	Yes
3_1_84	84	1	3	1729.2	1729.5	0.299999999999955	1864	0	1.7453	72.683435	3.4801	Yes	Yes
3_1_85	85	1	3	1751.7	1752	0.299999999999955	1865	0	1.3389	455.133328	13.265	Yes	Yes
3_1_86	86	1	3	1795.2	1799.5	4.29999999999995	1866	0	-0.44723	440.33605	7.4632	Yes	Yes
3_1_87	87	1	3	1816.1	1816.3	0.200000000000045	1867	0	-0.16169	1.236337	1.1964	Yes	Yes
3_1_88	88	1	3	1817.7	1817.8	0.0999999999999091	1868	0	-7.9127	-552.1659	-1.796	No	No
3_10_1	1	10	3	187.7	191.8	4.10000000000002	1871	0	-1.1044	273.727214	6.098	Yes	Yes
3_10_2	2	10	3	199.9	200.1	0.199999999999989	1872	0	-2.8973	-208.80035	2.1606	No	Yes
3_10_3	3	10	3	207.3	210.1	2.79999999999998	1873	0	0.58299	358.1337347	11.677	Yes	Yes
3_10_4	4	10	3	221.6	222	0.400000000000006	1874	0	-3.0827	-271.58221	2.8943	No	Yes
3_10_5	5	10	3	232.1	232.3	0.200000000000017	1875	0	-1.3617	-96.450627	1.398	No	Yes
3_10_6	6	10	3	273.7	278.1	4.40000000000003	1876	0	0.040132	911.758432	18.75	Yes	Yes
3_10_7	7	10	3	289.1	289.2	0.0999999999999659	1877	0	-1.8536	-217.113547	-0.030297	No	No
3_10_8	8	10	3	374.1	375.1	1	1878	0	0.64437	170.75794	4.1102	Yes	Yes
3_10_10	10	10	3	397.1	397.5	0.399999999999977	1880	0	-1.7984	-141.8357	-0.32137	No	No
3_10_11	11	10	3	399.6	402.6	3	1881	0	-0.0032424	-58.431272	2.0642	No	Yes
3_10_12	12	10	3	409	413.7	4.69999999999999	1882	0	-1.6412	771.43708	15.713	Yes	Yes
3_10_13	13	10	3	420.8	422.7	1.89999999999998	1883	0	-3.1395	-128.942605	5.4577	No	Yes
3_10_14	14	10	3	428.9	430.6	1.70000000000005	1884	0	-1.5092	161.364081	6.6227	Yes	Yes
3_10_16	16	10	3	448.1	451.6	3.5	1886	0	-1.8336	-76.440912	1.4694	No	Yes
3_10_17	17	10	3	459.5	461.1	1.60000000000002	1887	0	-3.7677	-196.881295	9.0563	No	Yes
3_10_18	18	10	3	463.5	464.7	1.19999999999999	1888	0	-0.27191	198.419604	4.4499	Yes	Yes
3_10_19	19	10	3	472.1	475.6	3.5	1889	0	0.079585	209.337071	7.8324	Yes	Yes
3_10_20	20	10	3	484.3	487.1	2.80000000000001	1890	0	-1.6657	-560.081439	2.8288	No	Yes
3_10_21	21	10	3	493.3	496.1	2.80000000000001	1891	0	2.678	-252.513799	10.43	No	Yes
3_10_22	22	10	3	511.2	513.7	2.50000000000006	1892	0	1.2347	529.8159	11.751	Yes	Yes
3_10_23	23	10	3	525.9	529.5	3.60000000000002	1893	0	10.004	981.859527	21.524	Yes	Yes
3_10_24	24	10	3	530.5	531.7	1.20000000000005	1894	0	1.5634	-15.4069279	2.0808	No	Yes
3_10_25	25	10	3	539.8	542.8	3	1895	0	-3.0557	-62.96798	8.9655	No	Yes
3_10_26	26	10	3	553.2	556.4	3.19999999999993	1896	0	-0.71925	281.36418	10.065	Yes	Yes
3_10_27	27	10	3	567.7	571	3.29999999999995	1897	0	0.36622	747.2305	21.633	Yes	Yes
3_10_28	28	10	3	572.4	573.2	0.800000000000068	1898	0	8.7982	431.137	9.4121	Yes	Yes
3_10_29	29	10	3	579	582.7	3.70000000000005	1899	0	-0.15432	-46.7344391	2.0957	No	Yes
3_10_30	30	10	3	595.8	598.7	2.90000000000009	1900	0	0.39674	-489.90416	0.73808	No	Yes
3_10_31	31	10	3	607.2	609.4	2.19999999999993	1901	0	-1.65	400.305686	10.667	Yes	Yes
3_10_32	32	10	3	625.3	630	4.70000000000005	1902	0	3.696	1548.01641	36.344	Yes	Yes
3_10_33	33	10	3	643.8	645.3	1.5	1903	0	2.4884	63.6836569	5.7876	Yes	Yes
3_10_34	34	10	3	657.1	660	2.89999999999998	1904	0	1.3417	175.6190778	14.019	Yes	Yes
3_10_35	35	10	3	671.8	673.6	1.80000000000007	1905	0	-1.7647	74.693623	4.8303	Yes	Yes
3_10_36	36	10	3	679.1	679.6	0.5	1906	0	2.709	-40.381384	3.1419	No	Yes
3_10_37	37	10	3	684.9	689.5	4.60000000000002	1907	0	-1.2764	268.200877	13.637	Yes	Yes
3_10_38	38	10	3	691.4	694	2.60000000000002	1908	0	1.2784	102.421752	2.1917	Yes	Yes
3_10_39	39	10	3	698.7	702.5	3.79999999999995	1909	0	-0.59858	51.488996	4.2466	Yes	Yes
3_10_40	40	10	3	707.3	707.5	0.200000000000045	1910	0	-2.0239	-272.5296	-1.0859	No	No
3_10_41	41	10	3	719.6	719.7	0.100000000000023	1911	0	0.75619	78.615434	4.6094	Yes	Yes
3_10_42	42	10	3	722.4	725.1	2.70000000000005	1912	0	0.66239	724.008	11.907	Yes	Yes
3_10_43	43	10	3	769.5	773.5	4	1913	0	-1.7885	968.0342	17.877	Yes	Yes
3_10_45	45	10	3	798.3	798.6	0.300000000000068	1915	0	-2.2817	-215.05834	-0.80074	No	No
3_10_46	46	10	3	874.1	879.2	5.10000000000002	1916	0	-0.55211	384.095	6.8658	Yes	Yes
3_10_47	47	10	3	908.7	910.4	1.69999999999993	1917	0	4.2276	245.25953	11.612	Yes	Yes
3_10_48	48	10	3	942.7	944.3	1.59999999999991	1918	0	0.069377	6.945413	6.6129	Yes	Yes
3_10_50	50	10	3	1011.1	1013.1	2	1920	0	1.8143	240.624248	5.3926	Yes	Yes
3_10_51	51	10	3	1080.7	1084.7	4	1921	0	-2.136	368.49409	7.5256	Yes	Yes
3_10_53	53	10	3	1121.7	1122	0.299999999999955	1923	0	-4.1	-604.4155	-2.0303	No	No
3_10_54	54	10	3	1125.6	1125.9	0.300000000000182	1924	0	-1.0967	-160.29574	0.16892	No	Yes
3_10_56	56	10	3	1150.9	1155.2	4.29999999999995	1926	0	-0.4868	-29.419274	6.6082	No	Yes
3_10_57	57	10	3	1162.4	1166.4	4	1927	0	3.2685	1381.177692	31.425	Yes	Yes
3_10_58	58	10	3	1167.7	1168.6	0.899999999999864	1928	0	-0.7145	-132.79726	0.33921	No	Yes
3_10_59	59	10	3	1174.3	1174.9	0.600000000000136	1929	0	-5.031	-593.97572	6.8186	No	Yes
3_10_61	61	10	3	1214.9	1218.7	3.79999999999995	1931	0	1.6534	-65.671272	11.733	No	Yes
3_10_62	62	10	3	1225.9	1228.6	2.69999999999982	1932	0	-3.0312	319.067144	17.243	Yes	Yes
3_10_63	63	10	3	1232.9	1234.3	1.39999999999986	1933	0	-1.0523	-186.228177	0.50057	No	Yes
3_10_64	64	10	3	1243.5	1248	4.5	1934	0	-1.0655	546.94407	17.859	Yes	Yes
3_10_65	65	10	3	1250.7	1251.3	0.599999999999909	1935	0	-1.4967	-151.79859	-0.73592	No	No
3_10_66	66	10	3	1257.8	1260.1	2.29999999999995	1936	0	0.70436	519.75776	16.411	Yes	Yes
3_10_67	67	10	3	1269.4	1271.4	2	1937	0	-3.8972	-171.57084516	7.2086	No	Yes
3_10_68	68	10	3	1281.4	1283.6	2.19999999999982	1938	0	-1.1239	153.02996	9.221	Yes	Yes
3_10_69	69	10	3	1290.4	1290.8	0.399999999999864	1939	0	5.0199	540.81265	16.457	Yes	Yes
3_10_70	70	10	3	1300.3	1303.8	3.5	1940	0	-0.26512	377.779455	7.3928	Yes	Yes
3_10_71	71	10	3	1311.4	1314.9	3.5	1941	0	-3.7821	-1144.92678	9.084	No	Yes
3_10_72	72	10	3	1331.4	1334.3	2.89999999999986	1942	0	1.5085	78.3109722	5.345	Yes	Yes
3_10_73	73	10	3	1339.4	1341.5	2.09999999999991	1943	0	1.2837	256.11884	6.9222	Yes	Yes
3_10_74	74	10	3	1354.3	1355.8	1.5	1944	0	-0.83157	-223.149761	2.0264	No	Yes
3_10_75	75	10	3	1372.1	1375.1	3	1945	0	-0.1828	-23.4502818	5.6781	No	Yes
3_10_76	76	10	3	1415.6	1416.3	0.700000000000045	1946	0	-0.055146	-39.6231944	2.2259	No	Yes
3_10_77	77	10	3	1434.7	1437	2.29999999999995	1947	0	-2.0078	81.922547	5.2222	Yes	Yes
3_10_78	78	10	3	1438.6	1439.1	0.5	1948	0	1.6977	116.0659417	4.4513	Yes	Yes
3_10_80	80	10	3	1499.2	1499.7	0.5	1950	0	-1.1175	51.5479213	3.9057	Yes	Yes
3_10_81	81	10	3	1585.3	1587.4	2.10000000000014	1951	0	0.57447	199.071818	4.9407	Yes	Yes
3_10_82	82	10	3	1763.7	1765.1	1.39999999999986	1952	0	-0.648	116.109592	3.0363	Yes	Yes
3_2_1	1	2	3	11.5	12.4	0.9	1953	0	-0.82663	296.45714	7.0643	Yes	Yes
3_2_2	2	2	3	61.5	62.2	0.700000000000003	1954	0	0.12901	-67.01930191	0.63225	No	Yes
3_2_3	3	2	3	69.5	70	0.5	1955	0	-0.39004	-28.537645	4.4734	No	Yes
3_2_4	4	2	3	75.6	76.4	0.800000000000011	1956	0	-1.7339	7.789116	8.1165	Yes	Yes
3_2_5	5	2	3	78.6	79.4	0.800000000000011	1957	0	1.811	735.1850683	24.89	Yes	Yes
3_2_6	6	2	3	119.1	122.7	3.60000000000001	1958	0	-2.0537	310.21356	6.5767	Yes	Yes
3_2_7	7	2	3	244.2	246.3	2.10000000000002	1959	0	-0.050075	355.705175	5.3782	Yes	Yes
3_2_8	8	2	3	247.4	251.6	4.19999999999999	1960	0	3.1731	787.1669	12.92	Yes	Yes
3_2_9	9	2	3	257.9	262.8	4.90000000000003	1961	0	3.5722	854.2929	19.478	Yes	Yes
3_2_12	12	2	3	454.2	458.6	4.40000000000003	1964	0	7.5943	3236.6949	54.886	Yes	Yes
3_2_13	13	2	3	482.8	485	2.19999999999999	1965	0	0.068431	97.051109	3.6235	Yes	Yes
3_2_14	14	2	3	493	493.4	0.399999999999977	1966	0	2.1476	291.041775	15.798	Yes	Yes
3_2_15	15	2	3	496.6	496.8	0.199999999999989	1967	0	-0.83643	-22.8964079	1.1692	No	Yes
3_2_16	16	2	3	505.2	505.9	0.699999999999989	1968	0	-1.3006	121.5439896	3.3732	Yes	Yes
3_2_18	18	2	3	528.5	529.8	1.29999999999995	1970	0	-4.6695	309.2920731	13.648	Yes	Yes
3_2_19	19	2	3	535.2	536.5	1.29999999999995	1971	0	-2.4439	-16.91517	4.2786	No	Yes
3_2_20	20	2	3	540.4	540.5	0.100000000000023	1972	0	-0.84283	5.427816	2.3475	Yes	Yes
3_2_21	21	2	3	543.3	543.7	0.400000000000091	1973	0	1.7671	293.822386	13.747	Yes	Yes
3_2_22	22	2	3	549.4	549.6	0.200000000000045	1974	0	2.8706	735.47455	26.457	Yes	Yes
3_2_23	23	2	3	553.9	554.2	0.300000000000068	1975	0	-0.43348	8.30248651	3.2903	Yes	Yes
3_2_24	24	2	3	565.5	565.9	0.399999999999977	1976	0	-1.2677	47.871336	2.0389	Yes	Yes
3_2_25	25	2	3	567.6	568	0.399999999999977	1977	0	-1.4827	127.956372	3.5482	Yes	Yes
3_2_26	26	2	3	574.5	576.1	1.60000000000002	1978	0	-1.0269	65.586214	2.8133	Yes	Yes
3_2_27	27	2	3	582	584.1	2.10000000000002	1979	0	-2.1826	-149.1032992	0.45949	No	Yes
3_2_30	30	2	3	696.9	698.4	1.5	1982	0	1.0603	-233.839008	2.2935	No	Yes
3_2_31	31	2	3	713.1	717.5	4.39999999999998	1983	0	3.8877	816.48	13.317	Yes	Yes
3_2_32	32	2	3	722.9	726.5	3.60000000000002	1984	0	2.4518	187.23177	6.2579	Yes	Yes
3_2_34	34	2	3	774.9	779.6	4.70000000000005	1986	0	6.7429	2306.8956	40.532	Yes	Yes
3_2_35	35	2	3	780.8	782.3	1.5	1987	0	-1.8977	-124.799112	1.9468	No	Yes
3_2_36	36	2	3	784.3	785.3	1	1988	0	-1.361	-214.55418	-0.73274	No	No
3_2_37	37	2	3	789	789.4	0.399999999999977	1989	0	-1.9792	-61.5938	3.7388	No	Yes
3_2_38	38	2	3	805	805.6	0.600000000000023	1990	0	-0.48439	-42.216885	1.9798	No	Yes
3_2_39	39	2	3	817.5	817.9	0.399999999999977	1991	0	-0.98098	145.079365	4.8546	Yes	Yes
3_2_41	41	2	3	831.5	835.4	3.89999999999998	1993	0	3.9838	998.7999542	17.223	Yes	Yes
3_2_42	42	2	3	848	849.6	1.60000000000002	1994	0	0.94949	585.47365	15.514	Yes	Yes
3_2_43	43	2	3	857.2	862.3	5.09999999999991	1995	0	-0.33453	794.929856	20.528	Yes	Yes
3_2_44	44	2	3	870.6	870.7	0.100000000000023	1996	0	-0.3233	577.369175	11.21	Yes	Yes
3_2_45	45	2	3	891.3	896.1	4.80000000000007	1997	0	1.7646	577.69185	12.306	Yes	Yes
3_2_46	46	2	3	920	920.3	0.299999999999955	1998	0	1.3813	528.748299	12.543	Yes	Yes
3_2_47	47	2	3	925.2	926.6	1.39999999999998	1999	0	-1.0208	-59.374064	1.6801	No	Yes
3_2_48	48	2	3	941.7	942.1	0.399999999999977	2000	0	-0.91936	49.4893743	4.0434	Yes	Yes
3_2_49	49	2	3	961.4	961.8	0.399999999999977	2001	0	0.23824	202.783378	7.1489	Yes	Yes
3_2_50	50	2	3	1009.3	1012.6	3.30000000000007	2002	0	0.015004	2675.452604	44.111	Yes	Yes
3_2_51	51	2	3	1018.6	1019.3	0.699999999999932	2003	0	-11.311	-615.025682	4.4789	No	Yes
3_2_52	52	2	3	1187.3	1188.8	1.5	2004	0	5.2603	415.7305	10.744	Yes	Yes
3_2_53	53	2	3	1260.9	1264.1	3.19999999999982	2005	0	-0.92382	272.10362	5.2604	Yes	Yes
3_2_54	54	2	3	1293.6	1295.6	2	2006	0	-0.48652	143.952552	3.3418	Yes	Yes
3_2_56	56	2	3	1340.5	1345.6	5.09999999999991	2008	0	-5.0938	-236.105683	0.1447	No	Yes
3_2_57	57	2	3	1347.3	1348.8	1.5	2009	0	-5.323	-198.0350097	3.3271	No	Yes
3_2_58	58	2	3	1349.8	1353.4	3.60000000000014	2010	0	-0.73192	13.603434	1.9303	Yes	Yes
3_2_59	59	2	3	1368.3	1372.7	4.40000000000009	2011	0	0.70095	1686.06992	29.17	Yes	Yes
3_2_60	60	2	3	1384.1	1384.3	0.200000000000045	2012	0	-0.12481	55.1754442	5.8871	Yes	Yes
3_2_61	61	2	3	1389.5	1393.6	4.09999999999991	2013	0	-0.3287	369.42143	6.2661	Yes	Yes
3_2_62	62	2	3	1398.5	1399.5	1	2014	0	0.35874	-121.66068	5.5582	No	Yes
3_2_64	64	2	3	1424.4	1425.2	0.799999999999955	2016	0	-2.3937	-342.4089	-1.3257	No	No
3_2_65	65	2	3	1426.5	1427.6	1.09999999999991	2017	0	-2.4007	-202.18585	-0.60643	No	No
3_2_66	66	2	3	1429.5	1429.6	0.0999999999999091	2018	0	-1.6419	-147.97819	-0.17694	No	No
3_2_67	67	2	3	1440	1440.3	0.299999999999955	2019	0	-0.11034	-79.95203	3.8596	No	Yes
3_2_69	69	2	3	1462.7	1464.6	1.89999999999986	2021	0	-6.4717	-269.11202	2.3229	No	Yes
3_2_71	71	2	3	1481.1	1484.2	3.10000000000014	2023	0	-2.6787	-208.074391	2.2915	No	Yes
3_2_72	72	2	3	1489.9	1491.5	1.59999999999991	2024	0	-2.4724	-29.711603	9.9134	No	Yes
3_2_75	75	2	3	1528.2	1532.4	4.20000000000005	2027	0	0.27561	1244.26126	25.192	Yes	Yes
3_2_76	76	2	3	1539.8	1543.6	3.79999999999995	2028	0	1.4726	1269.27474	30.205	Yes	Yes
3_2_77	77	2	3	1545.2	1548.8	3.59999999999991	2029	0	-3.2019	20.021777	3.4995	Yes	Yes
3_2_78	78	2	3	1555.2	1557.1	1.89999999999986	2030	0	-3.0632	-514.3987319	2.0793	No	Yes
3_2_82	82	2	3	1633.5	1638	4.5	2034	0	4.5413	2657.5565	54.294	Yes	Yes
3_2_83	83	2	3	1638.9	1640.3	1.39999999999986	2035	0	1.0519	195.636244	5.1157	Yes	Yes
3_2_84	84	2	3	1648.1	1652.5	4.40000000000009	2036	0	1.9192	1980.9254	34.953	Yes	Yes
3_2_85	85	2	3	1684	1684.7	0.700000000000045	2037	0	2.3045	599.487658	24.771	Yes	Yes
3_2_86	86	2	3	1689.8	1690.7	0.900000000000091	2038	0	-0.29595	14.9515582	2.019	Yes	Yes
3_2_87	87	2	3	1697.5	1698.8	1.29999999999995	2039	0	-0.0606	368.022846	9.6694	Yes	Yes
3_2_88	88	2	3	1707.5	1708.2	0.700000000000045	2040	0	-3.3675	402.525618	23.561	Yes	Yes
3_2_89	89	2	3	1743.7	1745	1.29999999999995	2041	0	-0.32257	-46.8326482	1.641	No	Yes
3_2_90	90	2	3	1775.9	1778.5	2.59999999999991	2042	0	-4.4549	2129.68172	37.418	Yes	Yes
3_3_1	1	3	3	79	82	3	2043	0	-0.92738	118.131667	3.9531	Yes	Yes
3_3_3	3	3	3	194.6	197.9	3.30000000000001	2045	0	0.15247	297.681769	6.5494	Yes	Yes
3_3_4	4	3	3	200.4	201.8	1.40000000000001	2046	0	4.2533	435.0669	8.5511	Yes	Yes
3_3_5	5	3	3	203	206	3	2047	0	0.093843	155.324044	9.5228	Yes	Yes
3_3_6	6	3	3	220.5	224.5	4	2048	0	2.3926	851.7627	12.874	Yes	Yes
3_3_7	7	3	3	238.8	242.2	3.39999999999998	2049	0	1.1221	315.07563	5.7792	Yes	Yes
3_3_8	8	3	3	253.3	257.8	4.5	2050	0	10.414	3239.977	62.792	Yes	Yes
3_3_9	9	3	3	258.9	263.6	4.70000000000005	2051	0	-1.5694	-99.2162846	1.2243	No	Yes
3_3_10	10	3	3	266.1	267.8	1.69999999999999	2052	0	-2.6438	-61.729414	4.4105	No	Yes
3_3_11	11	3	3	268.7	269.3	0.600000000000023	2053	0	4.0344	203.8366506	5.6245	Yes	Yes
3_3_12	12	3	3	271.1	272.2	1.09999999999997	2054	0	-0.86275	-98.003079	0.78878	No	Yes
3_3_13	13	3	3	277	278.9	1.89999999999998	2055	0	-2.0371	25.502454	3.662	Yes	Yes
3_3_14	14	3	3	282.6	282.7	0.0999999999999659	2056	0	-1.1842	-99.815631	0.78393	No	Yes
3_3_15	15	3	3	284.7	286.5	1.80000000000001	2057	0	-6.8412	-54.9102244	6.2356	No	Yes
3_3_16	16	3	3	290.7	293.4	2.69999999999999	2058	0	2.3626	4.234171	6.5231	Yes	Yes
3_3_17	17	3	3	302	306.1	4.10000000000002	2059	0	5.1724	632.68694	34.071	Yes	Yes
3_3_18	18	3	3	314	314.8	0.800000000000011	2060	0	2.0693	740.54561	17.44	Yes	Yes
3_3_19	19	3	3	320.1	322.9	2.79999999999995	2061	0	-2.1473	64.3935706	6.3774	Yes	Yes
3_3_20	20	3	3	334.6	336.5	1.89999999999998	2062	0	5.7595	1956.9829	36.843	Yes	Yes
3_3_21	21	3	3	337.6	340.8	3.19999999999999	2063	0	5.9448	2050.9413	67.542	Yes	Yes
3_3_22	22	3	3	346.9	350.8	3.90000000000003	2064	0	-2.2019	332.128375	19.353	Yes	Yes
3_3_23	23	3	3	361.8	365.4	3.59999999999997	2065	0	1.8371	498.02512	15.978	Yes	Yes
3_3_24	24	3	3	372.4	376	3.60000000000002	2066	0	0.97417	752.64223	18.743	Yes	Yes
3_3_25	25	3	3	383	385.8	2.80000000000001	2067	0	3.0546	309.13237	11.432	Yes	Yes
3_3_26	26	3	3	397.2	400.7	3.5	2068	0	10.017	2722.4294	79.542	Yes	Yes
3_3_27	27	3	3	413.4	416.4	3	2069	0	9.1108	2229.03026	47.105	Yes	Yes
3_3_28	28	3	3	432.5	433.6	1.10000000000002	2070	0	23.155	1061.626132	60.989	Yes	Yes
3_3_29	29	3	3	436.9	439.1	2.20000000000005	2071	0	-1.2195	-55.050295	2.4006	No	Yes
3_3_30	30	3	3	447	449.5	2.5	2072	0	-0.23253	252.3620691	14.615	Yes	Yes
3_3_31	31	3	3	457.6	461	3.39999999999998	2073	0	-1.4713	833.71786	30.289	Yes	Yes
3_3_32	32	3	3	468.7	471.3	2.60000000000002	2074	0	1.0598	395.805554	10.854	Yes	Yes
3_3_33	33	3	3	478.6	480.9	2.29999999999995	2075	0	5.3749	1157.0619	32.193	Yes	Yes
3_3_34	34	3	3	492.8	494.1	1.30000000000001	2076	0	-1.6063	761.20837	19.112	Yes	Yes
3_3_35	35	3	3	500.9	503.4	2.5	2077	0	0.030228	115.954085	5.6745	Yes	Yes
3_3_36	36	3	3	516.3	521.4	5.10000000000002	2078	0	2.9284	1239.5535	41.305	Yes	Yes
3_3_37	37	3	3	531.5	535.1	3.60000000000002	2079	0	1.9272	1839.99246	60.275	Yes	Yes
3_3_38	38	3	3	539.8	542.8	3	2080	0	-2.0971	-25.2177319	6.1072	No	Yes
3_3_39	39	3	3	545.7	549	3.29999999999995	2081	0	-1.4152	55.64686	3.1588	Yes	Yes
3_3_40	40	3	3	559.3	561.7	2.40000000000009	2082	0	3.8255	1721.9385	79.494	Yes	Yes
3_3_41	41	3	3	568.9	571.1	2.20000000000005	2083	0	-0.049853	567.959677	12.157	Yes	Yes
3_3_42	42	3	3	579.4	582.3	2.89999999999998	2084	0	2.0409	322.6348428	21.466	Yes	Yes
3_3_43	43	3	3	587.2	591.1	3.89999999999998	2085	0	-1.3522	414.59753	10.309	Yes	Yes
3_3_44	44	3	3	593.2	595.2	2	2086	0	1.1925	-9.96773	6.7418	No	Yes
3_3_46	46	3	3	616.5	619.6	3.10000000000002	2088	0	-0.15321	324.748243	13.575	Yes	Yes
3_3_47	47	3	3	631.1	634.1	3	2089	0	8.8905	2833.5113	65.777	Yes	Yes
3_3_48	48	3	3	640.1	644	3.89999999999998	2090	0	-1.6525	286.842786	8.5226	Yes	Yes
3_3_49	49	3	3	651.7	654.7	3	2091	0	-0.46606	-14.248829	11.311	No	Yes
3_3_50	50	3	3	659.8	663.6	3.80000000000007	2092	0	1.2173	288.05306	10.551	Yes	Yes
3_3_52	52	3	3	693.4	695.4	2	2094	0	1.0689	597.03513	43.304	Yes	Yes
3_3_53	53	3	3	703.6	708.3	4.69999999999993	2095	0	6.4255	1512.1532	50.907	Yes	Yes
3_3_54	54	3	3	731.6	736.6	5	2096	0	1.4975	1338.42591	35.626	Yes	Yes
3_3_55	55	3	3	738.6	741.3	2.69999999999993	2097	0	1.1825	-36.138789	1.9032	No	Yes
3_3_56	56	3	3	759.4	762.1	2.70000000000005	2098	0	-0.57101	1279.62719	34.973	Yes	Yes
3_3_57	57	3	3	763.3	768.1	4.80000000000007	2099	0	7.3193	1118.2553	17.229	Yes	Yes
3_3_58	58	3	3	782.3	786.7	4.40000000000009	2100	0	1.5943	504.4887	14.099	Yes	Yes
3_3_59	59	3	3	794.5	795.2	0.700000000000045	2101	0	-6.2883	287.29525	34.414	Yes	Yes
3_3_60	60	3	3	799.7	799.9	0.199999999999932	2102	0	5.2743	297.2961	5.2743	Yes	Yes
3_3_61	61	3	3	801	801.5	0.5	2103	0	26.744	1566.1224	26.744	Yes	Yes
3_3_62	62	3	3	837.1	838.5	1.39999999999998	2104	0	-2.2177	13.000206	4.2161	Yes	Yes
3_3_63	63	3	3	856.7	857.7	1	2105	0	-1.1799	-71.016097	3.0634	No	Yes
3_3_64	64	3	3	870.2	874.1	3.89999999999998	2106	0	-1.5368	132.9349012	3.9081	Yes	Yes
3_3_65	65	3	3	912.1	912.7	0.600000000000023	2107	0	-2.6466	-138.840838	0.87395	No	Yes
3_3_66	66	3	3	988.6	991.1	2.5	2108	0	11.951	1059.7248	18.216	Yes	Yes
3_3_67	67	3	3	1004.5	1009	4.5	2109	0	-0.81783	198.1517829	5.0586	Yes	Yes
3_3_68	68	3	3	1019	1019.6	0.600000000000023	2110	0	-2.2665	-53.243767	5.4163	No	Yes
3_3_70	70	3	3	1059	1059.8	0.799999999999955	2112	0	1.6156	86.072729	1.9161	Yes	Yes
3_3_71	71	3	3	1137.7	1141.6	3.89999999999986	2113	0	2.0111	338.61254	5.8234	Yes	Yes
3_3_72	72	3	3	1142.6	1145.2	2.60000000000014	2114	0	-0.10104	61.21130638	2.3192	Yes	Yes
3_3_73	73	3	3	1146.2	1149.8	3.59999999999991	2115	0	-0.68897	262.716889	12.88	Yes	Yes
3_3_74	74	3	3	1157	1161.7	4.70000000000005	2116	0	-3.2319	970.58611	21.702	Yes	Yes
3_3_75	75	3	3	1176.3	1179.8	3.5	2117	0	4.4383	1784.77361	62.592	Yes	Yes
3_3_76	76	3	3	1187.5	1189.2	1.70000000000005	2118	0	-0.71794	405.22558	18.229	Yes	Yes
3_3_77	77	3	3	1193.1	1193.9	0.800000000000182	2119	0	-1.6244	-1.947822	2.5971	No	Yes
3_3_78	78	3	3	1195.9	1198.1	2.19999999999982	2120	0	7.9884	912.128264	37.028	Yes	Yes
3_3_79	79	3	3	1206.7	1209.1	2.39999999999986	2121	0	-1.5121	932.182819	42.731	Yes	Yes
3_3_80	80	3	3	1214.4	1218.8	4.39999999999986	2122	0	0.54199	430.34124	9.9276	Yes	Yes
3_3_81	81	3	3	1231.1	1235.2	4.10000000000014	2123	0	-2.1205	1633.991298	30.356	Yes	Yes
3_3_82	82	3	3	1242.1	1245.2	3.10000000000014	2124	0	-3.477	1035.8832	21.545	Yes	Yes
3_3_83	83	3	3	1250.9	1255.1	4.19999999999982	2125	0	-3.3955	320.060691	10.782	Yes	Yes
3_3_84	84	3	3	1259.5	1262.7	3.20000000000005	2126	0	-2.206	-152.2245173	3.7774	No	Yes
3_3_86	86	3	3	1292.7	1294.8	2.09999999999991	2128	0	-0.76927	1207.008193	38.564	Yes	Yes
3_3_87	87	3	3	1296	1298.1	2.09999999999991	2129	0	10.243	369.7151	10.243	Yes	Yes
3_3_88	88	3	3	1311.5	1313.5	2	2130	0	4.8216	1318.26742	32.377	Yes	Yes
3_3_89	89	3	3	1325.9	1326.7	0.799999999999955	2131	0	9.9751	1287.5628	22.592	Yes	Yes
3_3_90	90	3	3	1342.6	1344.8	2.20000000000005	2132	0	5.13	1198.1662	27.334	Yes	Yes
3_3_92	92	3	3	1391.4	1392.7	1.29999999999995	2134	0	1.4142	325.410509	21.41	Yes	Yes
3_3_93	93	3	3	1397.6	1402.5	4.90000000000009	2135	0	-1.3042	160.02866	6.2557	Yes	Yes
3_3_94	94	3	3	1411.3	1413.8	2.5	2136	0	3.7647	1125.1377	20.867	Yes	Yes
3_3_95	95	3	3	1415.3	1416.1	0.799999999999955	2137	0	0.096451	245.6521079	7.0774	Yes	Yes
3_3_96	96	3	3	1422.7	1425.5	2.79999999999995	2138	0	0.79793	-12.959211	2.0961	No	Yes
3_3_97	97	3	3	1455.1	1456.3	1.20000000000005	2139	0	4.9791	2574.295673	66.39	Yes	Yes
3_3_98	98	3	3	1457.5	1461.9	4.40000000000009	2140	0	1.241	1931.185177	42.417	Yes	Yes
3_3_99	99	3	3	1493.8	1495.3	1.5	2141	0	6.7631	851.83395	19.692	Yes	Yes
3_3_100	100	3	3	1510.9	1512.9	2	2142	0	4.1995	1699.2906	38.225	Yes	Yes
3_3_101	101	3	3	1530.2	1535.4	5.20000000000005	2143	0	-1.9406	209.346	4.9377	Yes	Yes
3_3_104	104	3	3	1569.6	1569.9	0.300000000000182	2146	0	-1.9318	-34.8547935	2.1985	No	Yes
3_3_105	105	3	3	1677.3	1680.3	3	2147	0	7.0566	623.2456	8.467	Yes	Yes
3_3_106	106	3	3	1693.5	1694.6	1.09999999999991	2148	0	1.4607	180.552778	5.5186	Yes	Yes
3_3_107	107	3	3	1708.5	1711.3	2.79999999999995	2149	0	3.2224	230.117	4.1262	Yes	Yes
3_4_1	1	4	3	9.4	13.7	4.3	2150	0	-0.089748	-46.24364579	4.1965	No	Yes
3_4_2	2	4	3	38.9	40.4	1.5	2151	0	0.48386	-137.210172	3.3456	No	Yes
3_4_3	3	4	3	80	80.5	0.5	2152	0	-1.0618	-62.12248	3.0192	No	Yes
3_4_4	4	4	3	93.9	98.5	4.59999999999999	2153	0	1.197	1275.35012	17.676	Yes	Yes
3_4_6	6	4	3	165.6	168	2.40000000000001	2155	0	-1.7945	-69.407575	2.1481	No	Yes
3_4_7	7	4	3	174.2	178	3.80000000000001	2156	0	-3.572	93.548427	6.3233	Yes	Yes
3_4_9	9	4	3	194.6	198.4	3.80000000000001	2158	0	0.3892	398.44416	15.442	Yes	Yes
3_4_10	10	4	3	209.9	211.9	2	2159	0	-1.6568	418.571	14.66	Yes	Yes
3_4_11	11	4	3	227.3	230.8	3.5	2160	0	4.2074	798.2457	11.466	Yes	Yes
3_4_13	13	4	3	254.7	258.5	3.80000000000001	2162	0	-2.1504	265.333726	6.5144	Yes	Yes
3_4_14	14	4	3	274	275.4	1.39999999999998	2163	0	-1.3814	55.640191	2.248	Yes	Yes
3_4_15	15	4	3	276.1	277.2	1.09999999999997	2164	0	10.36	535.85824	11.343	Yes	Yes
3_4_16	16	4	3	291.5	293	1.5	2165	0	2.2763	388.5373	6.9354	Yes	Yes
3_4_17	17	4	3	303.1	306.4	3.29999999999995	2166	0	0.41679	225.2989	5.3493	Yes	Yes
3_4_18	18	4	3	312.7	316.9	4.19999999999999	2167	0	-3.9723	510.269446	16.436	Yes	Yes
3_4_19	19	4	3	327.1	332.3	5.19999999999999	2168	0	1.0735	402.466275	7.1782	Yes	Yes
3_4_20	20	4	3	340.8	344.3	3.5	2169	0	-1.8203	685.26464	33.443	Yes	Yes
3_4_22	22	4	3	368.3	370.5	2.19999999999999	2171	0	-4.6128	-381.67487	-0.75647	No	No
3_4_23	23	4	3	387.4	390.4	3	2172	0	8.5018	1614.2741	32.663	Yes	Yes
3_4_24	24	4	3	395.6	397.9	2.29999999999995	2173	0	6.2996	327.178077	10.573	Yes	Yes
3_4_25	25	4	3	404.4	408.1	3.70000000000005	2174	0	0.7405	702.57487	18.343	Yes	Yes
3_4_26	26	4	3	421.1	422.9	1.79999999999995	2175	0	0.49113	164.379187	3.7026	Yes	Yes
3_4_28	28	4	3	435.2	437.4	2.19999999999999	2177	0	-4.0228	-354.56876	1.4975	No	Yes
3_4_29	29	4	3	451.2	454.7	3.5	2178	0	2.5422	452.86616	9.6057	Yes	Yes
3_4_31	31	4	3	509.3	512	2.69999999999999	2180	0	4.3249	1000.3384	15.971	Yes	Yes
3_4_32	32	4	3	598.3	599.2	0.900000000000091	2181	0	-1.3046	134.79527	7.8786	Yes	Yes
3_4_34	34	4	3	643.6	647.9	4.29999999999995	2183	0	4.053	666.4033	10.609	Yes	Yes
3_4_35	35	4	3	656.5	656.7	0.200000000000045	2184	0	-2.4659	-286.50751	-0.32236	No	No
3_4_36	36	4	3	663.6	667.2	3.60000000000002	2185	0	-1.5081	324.301806	7.6625	Yes	Yes
3_4_39	39	4	3	700.5	704	3.5	2188	0	1.3719	1087.27216	19.49	Yes	Yes
3_4_40	40	4	3	704.9	706.3	1.39999999999998	2189	0	-0.78468	-25.799969	1.1308	No	Yes
3_4_41	41	4	3	718.2	720.8	2.59999999999991	2190	0	7.5267	1561.0074	25.282	Yes	Yes
3_4_42	42	4	3	721.7	724.4	2.69999999999993	2191	0	0.31024	176.535415	5.2549	Yes	Yes
3_4_43	43	4	3	725.4	729.4	4	2192	0	0.29372	83.8054651	3.32	Yes	Yes
3_4_44	44	4	3	736.8	740.2	3.40000000000009	2193	0	-2.6081	-57.11827126	5.1009	No	Yes
3_4_45	45	4	3	741.7	746.7	5	2194	0	-0.91525	71.5990518	3.7307	Yes	Yes
3_4_46	46	4	3	757.6	759.3	1.69999999999993	2195	0	-2.3315	-279.025407	11.397	No	Yes
3_4_47	47	4	3	774.3	777.9	3.60000000000002	2196	0	6.1267	1168.2543	32.017	Yes	Yes
3_4_48	48	4	3	794.4	797.8	3.39999999999998	2197	0	3.7326	2511.0378	33.718	Yes	Yes
3_4_49	49	4	3	798.9	803.7	4.80000000000007	2198	0	1.2974	98.203651	3.9697	Yes	Yes
3_4_50	50	4	3	816	818.4	2.39999999999998	2199	0	-1.0909	617.62379	11.779	Yes	Yes
3_4_51	51	4	3	824.8	825.7	0.900000000000091	2200	0	-0.9571	2.135626	5.7357	Yes	Yes
3_4_52	52	4	3	848.9	849.3	0.399999999999977	2201	0	0.33195	-14.8197465	3.0498	No	Yes
3_4_53	53	4	3	899.1	904	4.89999999999998	2202	0	1.6541	508.4517	8.2536	Yes	Yes
3_4_54	54	4	3	909	912	3	2203	0	1.6029	277.6373931	5.7239	Yes	Yes
3_4_55	55	4	3	915.7	919	3.29999999999995	2204	0	-1.1164	-107.806661	0.29765	No	Yes
3_4_56	56	4	3	931.4	933.3	1.89999999999998	2205	0	-0.40411	15.5723252	1.9416	Yes	Yes
3_4_57	57	4	3	1109.5	1110.4	0.900000000000091	2206	0	-0.57355	267.85675	7.8954	Yes	Yes
3_4_58	58	4	3	1112.2	1112.5	0.299999999999955	2207	0	1.7233	174.17266	5.7954	Yes	Yes
3_4_59	59	4	3	1191.3	1193.8	2.5	2208	0	-0.90831	123.47114	3.4099	Yes	Yes
3_4_61	61	4	3	1307.7	1309.2	1.5	2210	0	0.35934	328.64969	9.0894	Yes	Yes
3_4_63	63	4	3	1328.4	1329.5	1.09999999999991	2212	0	-3.3809	-11.8821234	5.1974	No	Yes
3_4_65	65	4	3	1354.2	1357.3	3.09999999999991	2214	0	0.13481	768.1897	13.73	Yes	Yes
3_4_66	66	4	3	1370.9	1372.3	1.39999999999986	2215	0	8.8304	1860.2333	28.056	Yes	Yes
3_4_67	67	4	3	1373.3	1375.6	2.29999999999995	2216	0	0.97775	102.745192	3.0319	Yes	Yes
3_4_70	70	4	3	1418	1419.8	1.79999999999995	2219	0	-4.1052	988.76958	24.288	Yes	Yes
3_4_71	71	4	3	1428.3	1432	3.70000000000005	2220	0	-0.23211	324.81739	11.793	Yes	Yes
3_4_72	72	4	3	1442.5	1442.9	0.400000000000091	2221	0	-0.72517	-20.8049426	3.4983	No	Yes
3_4_73	73	4	3	1446.9	1447	0.0999999999999091	2222	0	-0.56058	275.57521	5.7451	Yes	Yes
3_4_75	75	4	3	1485	1486	1	2224	0	-0.35623	73.190813	5.0519	Yes	Yes
3_4_76	76	4	3	1491.8	1492.2	0.400000000000091	2225	0	-0.68988	-66.323368	0.66706	No	Yes
3_4_77	77	4	3	1495.9	1496.3	0.399999999999864	2226	0	-0.95185	-50.400746	3.6836	No	Yes
[truncated: 1,645 more rows]
