# Supplementary material for: Delineation of an insula-BNST circuit engaged by struggling behavior that regulates avoidance in mice
Source: Nat Commun. 2021 Jun 11;12:3561. doi: 10.1038/s41467-021-23674-z (PMC8196075; doi:10.1038/s41467-021-23674-z)
Supplement: Supplementary file 16 — Source Data [file 41467_2021_23674_MOESM16_ESM.zip › Source_Data_Nat_Comm/Fig_3c.csv]

boutNum	Date	AniNum	-5	-4.999	-4.998	-4.997	-4.996	-4.995	-4.994	-4.993	-4.992	-4.991	-4.99	-4.989	-4.988	-4.987	-4.986	-4.985	-4.984	-4.983	-4.982	-4.981	-4.98	-4.979	-4.978	-4.977	-4.976	-4.975	-4.974	-4.973	-4.972	-4.971	-4.97	-4.969	-4.968	-4.967	-4.966	-4.965	-4.964	-4.963	-4.962	-4.961	-4.96	-4.959	-4.958	-4.957	-4.956	-4.955	-4.954
1	NA	01	-0.51628	-0.51028	-0.50664	-0.50264	-0.49764	-0.49419	-0.48819	-0.48121	-0.47766	-0.47456	-0.47011	-0.46539	-0.46166	-0.45576	-0.45121	-0.44875	-0.44276	-0.44039	-0.43458	-0.43103	-0.42586	-0.42159	-0.41695	-0.41531	-0.41113	-0.40523	-0.40168	-0.39868	-0.39513	-0.38959	-0.38768	-0.3835	-0.3805	-0.37704	-0.37304	-0.36796	-0.3655	-0.36178	-0.35832	-0.3555	-0.34978	-0.34705	-0.34288	-0.34006	-0.33551	-0.33315	-0.32924
2	NA	01	1.7101	1.7121	1.7113	1.7133	1.716	1.7162	1.7187	1.7193	1.7215	1.7233	1.7236	1.7265	1.7295	1.7305	1.7309	1.7319	1.7325	1.7353	1.7367	1.7383	1.7392	1.7404	1.7417	1.7435	1.7454	1.7471	1.7476	1.7478	1.75	1.7517	1.7533	1.7544	1.7559	1.7565	1.7574	1.7607	1.7608	1.762	1.7633	1.7643	1.7655	1.767	1.7679	1.7694	1.7712	1.7728	1.7724
3	NA	01	0.2611	0.24979	0.23379	0.22802	0.21644	0.2093	0.20409	0.18974	0.17706	0.17295	0.15998	0.15145	0.14126	0.12829	0.1134	0.10708	0.097157	0.085584	0.070418	0.065498	0.051146	0.045377	0.036282	0.018342	0.0051049	-0.0023195	-0.014991	-0.02409	-0.036762	-0.048346	-0.059091	-0.070934	-0.081139	-0.092715	-0.098749	-0.11253	-0.12689	-0.14483	-0.14617	-0.16411	-0.16932	-0.17979	-0.19524	-0.2107	-0.21951	-0.22804	-0.24404
4	NA	01	2.4476	2.4256	2.4108	2.3801	2.3685	2.3508	2.334	2.3072	2.2872	2.2701	2.2494	2.2301	2.2155	2.1971	2.1736	2.161	2.1397	2.1213	2.1026	2.0839	2.0594	2.0445	2.0178	2.0032	1.9877	1.9735	1.9529	1.9342	1.9155	1.8984	1.8771	1.8632	1.8474	1.8216	1.8103	1.7913	1.7722	1.7629	1.7329	1.7206	1.7058	1.6877	1.6764	1.6555	1.6413	1.6229	1.6113
5	NA	01	0.18027	0.18567	0.1891	0.1937	0.19923	0.20907	0.21354	0.21959	0.22485	0.2284	0.23432	0.24377	0.24747	0.25206	0.25982	0.26468	0.27113	0.2752	0.2827	0.28756	0.29125	0.29861	0.30243	0.30665	0.31361	0.31835	0.32374	0.32651	0.3306	0.33848	0.34375	0.34888	0.35245	0.35942	0.36074	0.36719	0.3714	0.37917	0.37853	0.38773	0.38893	0.39696	0.39894	0.40382	0.40909	0.41292	0.41727
6	NA	01	0.56379	0.56602	0.57284	0.57729	0.58326	0.58536	0.58981	0.59412	0.59649	0.60136	0.609	0.61138	0.61541	0.62223	0.62584	0.6339	0.63613	0.64114	0.64642	0.65185	0.65561	0.6627	0.66743	0.67368	0.68008	0.68591	0.68996	0.6951	0.70288	0.70969	0.71179	0.7204	0.72652	0.72999	0.73736	0.74223	0.75001	0.75669	0.76113	0.77059	0.7717	0.78226	0.78727	0.79575	0.80285	0.80841	0.81647
7	NA	01	-1.2252	-1.2328	-1.2399	-1.2472	-1.2545	-1.2555	-1.263	-1.2699	-1.2764	-1.2802	-1.288	-1.2945	-1.2975	-1.3018	-1.3098	-1.3145	-1.319	-1.3221	-1.3269	-1.3327	-1.3371	-1.3378	-1.3438	-1.3482	-1.3505	-1.3558	-1.3583	-1.3626	-1.3676	-1.3711	-1.3724	-1.3742	-1.3769	-1.381	-1.385	-1.3851	-1.3884	-1.3906	-1.3939	-1.3954	-1.3992	-1.3981	-1.398	-1.4008	-1.4025	-1.4037	-1.4035
8	NA	01	-0.89188	-0.89967	-0.9054	-0.91151	-0.91905	-0.92387	-0.93167	-0.9396	-0.94247	-0.94897	-0.9569	-0.96042	-0.96926	-0.97381	-0.97604	-0.98267	-0.9919	-0.99503	-0.99842	-1.0034	-1.0097	-1.0155	-1.019	-1.0228	-1.0307	-1.0347	-1.0376	-1.0411	-1.0466	-1.0502	-1.0556	-1.0586	-1.0629	-1.0665	-1.0702	-1.0723	-1.0763	-1.0791	-1.0847	-1.0858	-1.0887	-1.0925	-1.0952	-1.0973	-1.1007	-1.1019	-1.1048
9	NA	01	-1.3777	-1.375	-1.3795	-1.3817	-1.3796	-1.3798	-1.3836	-1.382	-1.3802	-1.3826	-1.3855	-1.3868	-1.3895	-1.3894	-1.389	-1.3911	-1.3924	-1.3938	-1.3966	-1.3939	-1.3937	-1.3965	-1.3927	-1.3972	-1.3985	-1.398	-1.4018	-1.4026	-1.4008	-1.4057	-1.4081	-1.4085	-1.4114	-1.41	-1.4116	-1.4155	-1.4177	-1.4193	-1.4192	-1.4199	-1.4243	-1.4232	-1.4301	-1.4283	-1.4274	-1.4305	-1.4346
10	NA	01	0.54839	0.54169	0.53885	0.5399	0.53849	0.53919	0.54449	0.54343	0.53778	0.53458	0.53317	0.53282	0.53246	0.53139	0.5275	0.52327	0.5148	0.51584	0.51656	0.50701	0.50665	0.50241	0.50171	0.49429	0.49109	0.48897	0.48827	0.48438	0.47661	0.47624	0.46883	0.46705	0.46352	0.45574	0.44975	0.44973	0.44832	0.43666	0.4303	0.43735	0.4331	0.41511	0.41437	0.4126	0.40342	0.3974	0.39811
11	NA	01	-1.3054	-1.3087	-1.3103	-1.3166	-1.3178	-1.3205	-1.3238	-1.3282	-1.331	-1.3337	-1.3381	-1.3405	-1.3426	-1.3469	-1.351	-1.3539	-1.3573	-1.3601	-1.3642	-1.3679	-1.3715	-1.3757	-1.379	-1.3822	-1.3835	-1.3855	-1.3899	-1.3945	-1.3989	-1.4007	-1.4057	-1.4084	-1.41	-1.4159	-1.4193	-1.4245	-1.4263	-1.431	-1.4343	-1.4373	-1.4422	-1.4452	-1.4483	-1.4543	-1.4578	-1.4601	-1.4652
12	NA	01	-1.8426	-1.8429	-1.8389	-1.8368	-1.8312	-1.8289	-1.8264	-1.8218	-1.8202	-1.8177	-1.8168	-1.8143	-1.8115	-1.8066	-1.8052	-1.8035	-1.8007	-1.7984	-1.7928	-1.7943	-1.7913	-1.7881	-1.7886	-1.7842	-1.7824	-1.781	-1.7778	-1.7781	-1.7741	-1.7737	-1.7713	-1.772	-1.7685	-1.7675	-1.7668	-1.7662	-1.7641	-1.7626	-1.7619	-1.7568	-1.7569	-1.7567	-1.7552	-1.7517	-1.7525	-1.7523	-1.7531
13	NA	01	-0.12981	-0.12715	-0.12474	-0.12131	-0.11776	-0.11381	-0.11205	-0.10773	-0.10302	-0.10023	-0.097816	-0.093751	-0.091342	-0.085617	-0.082311	-0.08054	-0.07418	-0.070106	-0.067447	-0.061469	-0.059687	-0.05678	-0.051557	-0.047109	-0.042789	-0.035272	-0.03069	-0.029304	-0.019878	-0.017086	-0.013011	-0.0074182	-0.0011793	0.0035277	0.0089978	0.014472	0.02033	0.024264	0.029355	0.036224	0.04068	0.04845	0.055196	0.060154	0.064865	0.072127	0.078617
14	NA	01	-0.35093	-0.34688	-0.34305	-0.34015	-0.3361	-0.33292	-0.32865	-0.32532	-0.32257	-0.31779	-0.31317	-0.31208	-0.30817	-0.30412	-0.30115	-0.29768	-0.29406	-0.29117	-0.28762	-0.28538	-0.28241	-0.27829	-0.27641	-0.27293	-0.26996	-0.26685	-0.26417	-0.26128	-0.25918	-0.25563	-0.25295	-0.24904	-0.24709	-0.24361	-0.2418	-0.23862	-0.23637	-0.23391	-0.23253	-0.22935	-0.22812	-0.22529	-0.22283	-0.22138	-0.21812	-0.21747	-0.21479
15	NA	01	-0.032853	-0.021813	-0.012763	-0.0066075	0.0058809	0.014387	0.021809	0.033392	0.044794	0.05113	0.058008	0.065973	0.075203	0.085158	0.095474	0.10434	0.11014	0.12353	0.13059	0.13783	0.14851	0.15702	0.16371	0.17439	0.18163	0.19068	0.19774	0.20607	0.21476	0.2229	0.23286	0.23974	0.24788	0.25838	0.26544	0.2725	0.27902	0.28843	0.29838	0.30635	0.31232	0.32047	0.33006	0.33821	0.3469	0.35468	0.36029
16	NA	01	0.49564	0.50034	0.50369	0.5047	0.50504	0.50873	0.51409	0.51711	0.52583	0.52316	0.53154	0.52685	0.53288	0.52852	0.53389	0.53658	0.53792	0.53993	0.54396	0.54564	0.54564	0.54899	0.54933	0.55134	0.54598	0.549	0.54933	0.55034	0.54967	0.55034	0.55202	0.55169	0.55068	0.54767	0.54834	0.54331	0.546	0.54365	0.53896	0.54231	0.53795	0.53997	0.54131	0.53025	0.52522	0.52187	0.52723
17	NA	01	-1.8958	-1.8951	-1.8927	-1.8945	-1.8913	-1.8917	-1.8903	-1.8902	-1.8865	-1.8886	-1.8883	-1.8862	-1.8844	-1.8846	-1.8808	-1.879	-1.8789	-1.8749	-1.8746	-1.8731	-1.8717	-1.8685	-1.8657	-1.8657	-1.8625	-1.8581	-1.8578	-1.8529	-1.8525	-1.8483	-1.8473	-1.8448	-1.8393	-1.8361	-1.8358	-1.8315	-1.8274	-1.826	-1.8221	-1.8181	-1.8146	-1.8096	-1.8063	-1.8041	-1.7979	-1.7965	-1.7931
18	NA	01	-0.17813	-0.18235	-0.18372	-0.18994	-0.19181	-0.1933	-0.1974	-0.20151	-0.20661	-0.20897	-0.21171	-0.21568	-0.21768	-0.2224	-0.22514	-0.22962	-0.23135	-0.23484	-0.23968	-0.24155	-0.24578	-0.24752	-0.25361	-0.25523	-0.25934	-0.26045	-0.26456	-0.26779	-0.27053	-0.27426	-0.27724	-0.28047	-0.28545	-0.28905	-0.29154	-0.29428	-0.29801	-0.301	-0.30497	-0.30746	-0.31057	-0.31231	-0.31691	-0.32064	-0.32499	-0.32798	-0.32786
19	NA	01	-3.1661	-3.1601	-3.1538	-3.1439	-3.1374	-3.1315	-3.1231	-3.1133	-3.1034	-3.0986	-3.0843	-3.0824	-3.0682	-3.0592	-3.0468	-3.0415	-3.0281	-3.0153	-3.0042	-2.9948	-2.9797	-2.969	-2.9587	-2.9485	-2.9329	-2.9214	-2.909	-2.8927	-2.8818	-2.8669	-2.8501	-2.839	-2.8231	-2.811	-2.798	-2.778	-2.7627	-2.7474	-2.733	-2.7133	-2.699	-2.6829	-2.6674	-2.6471	-2.6286	-2.6135	-2.5953
20	NA	01	0.88973	0.88309	0.87867	0.86997	0.86476	0.85463	0.84862	0.84262	0.83566	0.83076	0.82158	0.81415	0.80561	0.79913	0.79122	0.78521	0.7762	0.76956	0.7645	0.75565	0.74996	0.74093	0.73239	0.72671	0.72134	0.71311	0.70488	0.69698	0.68749	0.68354	0.67421	0.66932	0.66014	0.65318	0.64575	0.64244	0.63311	0.62409	0.61682	0.61224	0.60465	0.59468	0.58837	0.58252	0.57525	0.56829	0.55848
21	NA	01	-0.4935	-0.49211	-0.49169	-0.49267	-0.49184	-0.48982	-0.49143	-0.49032	-0.48857	-0.48858	-0.48872	-0.48831	-0.48678	-0.48741	-0.48651	-0.48735	-0.48714	-0.48665	-0.48589	-0.48652	-0.48597	-0.4866	-0.48625	-0.48549	-0.48577	-0.48591	-0.48626	-0.48578	-0.48578	-0.48606	-0.48669	-0.48628	-0.48621	-0.48565	-0.48719	-0.4865	-0.48719	-0.48685	-0.48825	-0.4893	-0.48881	-0.48867	-0.48993	-0.48979	-0.49021	-0.49007	-0.49161
22	NA	01	0.15181	0.15087	0.15273	0.15106	0.15374	0.15466	0.15507	0.15454	0.15288	0.15628	0.15772	0.15792	0.15781	0.15832	0.16058	0.16058	0.16057	0.16118	0.16334	0.16271	0.1624	0.16228	0.16238	0.16382	0.16474	0.16587	0.16483	0.16513	0.16461	0.16698	0.16676	0.16862	0.16902	0.16726	0.16973	0.16921	0.17189	0.17012	0.17074	0.17135	0.17238	0.17175	0.17215	0.17101	0.17163	0.16997	0.17017
23	NA	01	3.3176	3.2985	3.282	3.264	3.2499	3.2329	3.2154	3.206	3.1917	3.1731	3.154	3.1423	3.1232	3.1088	3.0971	3.0796	3.0666	3.0461	3.0339	3.019	3.001	2.9864	2.9694	2.9553	2.9354	2.9221	2.9083	2.8915	2.8759	2.8599	2.8424	2.8262	2.8127	2.7954	2.7787	2.7673	2.7519	2.7362	2.7197	2.7049	2.6911	2.6743	2.6605	2.6472	2.6334	2.6159	2.6016
24	NA	01	-0.59899	-0.60789	-0.61552	-0.62188	-0.62739	-0.63855	-0.6442	-0.64957	-0.65776	-0.66525	-0.67147	-0.6777	-0.68532	-0.69239	-0.70016	-0.70609	-0.71514	-0.72023	-0.72729	-0.73506	-0.74015	-0.7492	-0.75556	-0.76558	-0.77039	-0.77802	-0.78311	-0.79047	-0.79979	-0.80445	-0.81138	-0.82113	-0.82622	-0.8316	-0.83809	-0.84517	-0.85237	-0.85732	-0.86594	-0.87047	-0.87782	-0.88206	-0.89168	-0.89606	-0.90087	-0.90751	-0.91402
25	NA	01	-0.37831	-0.38301	-0.3854	-0.38913	-0.39204	-0.39585	-0.39951	-0.40398	-0.4063	-0.40973	-0.41287	-0.41712	-0.41974	-0.42384	-0.4266	-0.42952	-0.43317	-0.43683	-0.43922	-0.44415	-0.44669	-0.44908	-0.45154	-0.45512	-0.45893	-0.46154	-0.46408	-0.46856	-0.4714	-0.47387	-0.47693	-0.47999	-0.48297	-0.48708	-0.48865	-0.49134	-0.49522	-0.49858	-0.50052	-0.50425	-0.50664	-0.50889	-0.51135	-0.51426	-0.51606	-0.51882	-0.52233
26	NA	01	-0.062087	-0.060374	-0.059647	-0.056458	-0.055236	-0.054752	-0.052796	-0.051694	-0.049247	-0.04778	-0.045084	-0.043617	-0.044479	-0.042399	-0.04216	-0.038731	-0.037266	-0.036042	-0.035557	-0.034578	-0.033234	-0.03128	-0.029564	-0.028222	-0.02835	-0.027004	-0.025413	-0.022718	-0.021129	-0.019784	-0.015618	-0.016115	-0.015137	-0.013547	-0.013921	-0.01307	-0.013934	-0.012957	-0.01235	-0.010759	-0.0086777	-0.0067204	-0.0084418	-0.0091806	-0.0052596	-0.0066152	-0.0037957
27	NA	01	-0.61962	-0.61778	-0.61762	-0.6153	-0.61275	-0.6121	-0.60979	-0.60867	-0.60811	-0.60619	-0.60355	-0.60363	-0.60195	-0.60035	-0.59867	-0.597	-0.59676	-0.59596	-0.59532	-0.59412	-0.59268	-0.59092	-0.59028	-0.58893	-0.58908	-0.58829	-0.58741	-0.58757	-0.58701	-0.58749	-0.58669	-0.58526	-0.58398	-0.58598	-0.58406	-0.58486	-0.58438	-0.5839	-0.58511	-0.58511	-0.58527	-0.58567	-0.58583	-0.58727	-0.58672	-0.58696	-0.5872
28	NA	01	2.1935	2.1752	2.1555	2.1385	2.1222	2.0997	2.0821	2.0583	2.0417	2.0232	2.0027	1.9892	1.9636	1.9444	1.9244	1.9089	1.8889	1.8739	1.854	1.8364	1.8145	1.794	1.7801	1.7627	1.7424	1.7261	1.7069	1.6879	1.6683	1.6509	1.6323	1.616	1.5977	1.5814	1.5651	1.5466	1.5344	1.5124	1.4991	1.4806	1.4614	1.4467	1.4264	1.414	1.3973	1.379	1.3648
29	NA	01	-0.56302	-0.56592	-0.5711	-0.57454	-0.57889	-0.58225	-0.58715	-0.59187	-0.59649	-0.59985	-0.60375	-0.60756	-0.61227	-0.61635	-0.61907	-0.62497	-0.6276	-0.63332	-0.63703	-0.6422	-0.64629	-0.65037	-0.65454	-0.65835	-0.66152	-0.66706	-0.67105	-0.67576	-0.68066	-0.68492	-0.68991	-0.6949	-0.69917	-0.70524	-0.7096	-0.71422	-0.71894	-0.72393	-0.72792	-0.73318	-0.73771	-0.74261	-0.74669	-0.75331	-0.75885	-0.76311	-0.76773
30	NA	01	0.53833	0.54103	0.54394	0.54783	0.54988	0.55464	0.55918	0.56177	0.56782	0.56965	0.57581	0.57927	0.58413	0.58748	0.59321	0.59656	0.60185	0.6039	0.6093	0.61406	0.61903	0.62346	0.62984	0.63437	0.63934	0.64248	0.64896	0.65523	0.65998	0.66333	0.66863	0.67533	0.68225	0.68614	0.69208	0.69575	0.70213	0.70829	0.71294	0.71921	0.72223	0.73034	0.73574	0.74093	0.74547	0.75087	0.7566
31	NA	01	-0.040568	-0.042523	-0.044026	-0.043576	-0.044628	-0.04523	-0.048987	-0.048384	-0.053044	-0.052143	-0.052294	-0.056049	-0.057702	-0.058452	-0.06221	-0.062659	-0.064462	-0.066114	-0.068067	-0.067915	-0.069717	-0.071971	-0.075576	-0.07753	-0.076777	-0.080232	-0.083386	-0.083384	-0.085936	-0.08894	-0.090741	-0.095247	-0.096596	-0.097647	-0.10035	-0.1035	-0.10395	-0.10861	-0.11341	-0.11446	-0.11536	-0.11942	-0.12452	-0.12632	-0.12827	-0.13128	-0.13533
32	NA	01	1.8845	1.8755	1.8695	1.8613	1.8559	1.8478	1.8401	1.8343	1.8243	1.8151	1.8096	1.8023	1.7932	1.7854	1.7806	1.7713	1.7625	1.7568	1.7475	1.738	1.7319	1.7218	1.714	1.7045	1.6958	1.6887	1.6789	1.6704	1.6603	1.6532	1.643	1.6349	1.6224	1.6139	1.6052	1.5925	1.5874	1.5758	1.5656	1.5555	1.5484	1.5352	1.5269	1.5167	1.5063	1.4992	1.486
33	NA	01	-0.50135	-0.49723	-0.49399	-0.48952	-0.48567	-0.48181	-0.47761	-0.47445	-0.47104	-0.46666	-0.46245	-0.46052	-0.4564	-0.45395	-0.45115	-0.44773	-0.44484	-0.44256	-0.43879	-0.4352	-0.43257	-0.42994	-0.42793	-0.42556	-0.42363	-0.42153	-0.41846	-0.41443	-0.41242	-0.41216	-0.40935	-0.40646	-0.40488	-0.40348	-0.40252	-0.40217	-0.3998	-0.39726	-0.39533	-0.39358	-0.39358	-0.39174	-0.38999	-0.38876	-0.38692	-0.38797	-0.38692
34	NA	01	-2.1222	-2.1241	-2.1288	-2.1305	-2.1325	-2.135	-2.1375	-2.1404	-2.142	-2.1442	-2.1458	-2.1489	-2.1539	-2.1555	-2.1565	-2.1591	-2.1609	-2.1623	-2.1645	-2.1704	-2.1709	-2.1732	-2.1751	-2.1792	-2.1805	-2.1833	-2.1872	-2.1866	-2.1894	-2.1918	-2.1949	-2.196	-2.198	-2.1983	-2.201	-2.2022	-2.2057	-2.2069	-2.2091	-2.2105	-2.213	-2.214	-2.2172	-2.2187	-2.2213	-2.222	-2.224
35	NA	01	-0.15142	-0.15874	-0.16962	-0.17916	-0.18704	-0.1968	-0.2059	-0.21234	-0.22188	-0.23276	-0.24319	-0.25118	-0.26017	-0.26971	-0.27748	-0.28835	-0.29612	-0.30511	-0.31488	-0.32364	-0.33119	-0.3394	-0.34806	-0.35749	-0.36393	-0.37602	-0.38346	-0.3909	-0.40066	-0.40877	-0.41665	-0.42541	-0.43318	-0.44095	-0.44817	-0.45782	-0.46615	-0.47547	-0.48346	-0.49056	-0.50122	-0.50699	-0.51753	-0.52353	-0.53196	-0.54029	-0.54817
36	NA	01	2.0678	2.0756	2.0838	2.094	2.1028	2.1106	2.1185	2.1265	2.1352	2.143	2.1518	2.1575	2.1661	2.1736	2.1824	2.1908	2.1989	2.2068	2.2162	2.2212	2.2302	2.2332	2.2439	2.2517	2.2574	2.264	2.275	2.283	2.2882	2.2933	2.3018	2.3097	2.3142	2.3224	2.3276	2.3362	2.34	2.349	2.3552	2.3606	2.3665	2.3719	2.3799	2.3871	2.39	2.3967	2.3995
37	NA	01	-0.28482	-0.27192	-0.26456	-0.25682	-0.24762	-0.23841	-0.22736	-0.22018	-0.21207	-0.20434	-0.19605	-0.18666	-0.17635	-0.16935	-0.15719	-0.14614	-0.14025	-0.13306	-0.12128	-0.11612	-0.1047	-0.096228	-0.086098	-0.080387	-0.071362	-0.061231	-0.050549	-0.045022	-0.034154	-0.026234	-0.017945	-0.0098391	0.0010288	0.008766	0.018344	0.024056	0.034924	0.045608	0.051504	0.060162	0.070294	0.080057	0.086691	0.093139	0.10603	0.11193	0.12151
38	NA	01	-2.1267	-2.1199	-2.112	-2.1046	-2.0963	-2.0877	-2.0777	-2.0725	-2.0641	-2.0582	-2.0487	-2.0402	-2.0305	-2.0223	-2.0134	-2.0027	-1.9957	-1.9844	-1.9767	-1.9661	-1.9568	-1.9462	-1.9367	-1.9268	-1.9138	-1.9032	-1.8954	-1.8836	-1.8709	-1.8591	-1.8484	-1.8383	-1.8241	-1.8126	-1.8025	-1.7895	-1.7778	-1.7668	-1.7533	-1.7427	-1.7299	-1.7159	-1.703	-1.6912	-1.6758	-1.6635	-1.6513
39	NA	01	-0.36171	-0.36073	-0.35927	-0.35918	-0.35722	-0.35644	-0.35567	-0.35567	-0.35372	-0.35411	-0.35245	-0.35197	-0.35031	-0.35071	-0.34993	-0.34836	-0.34749	-0.34534	-0.34583	-0.34388	-0.34173	-0.34095	-0.34272	-0.33783	-0.33822	-0.33764	-0.33608	-0.33569	-0.33521	-0.33501	-0.33336	-0.3316	-0.33238	-0.32955	-0.32887	-0.32858	-0.32819	-0.32761	-0.32654	-0.32458	-0.3239	-0.32215	-0.32166	-0.31951	-0.31971	-0.31864	-0.31894
40	NA	01	1.0853	1.0848	1.0825	1.0808	1.0793	1.0791	1.0781	1.0741	1.0742	1.0733	1.0711	1.0706	1.0672	1.0654	1.0643	1.0625	1.06	1.0604	1.0584	1.0584	1.057	1.0545	1.0545	1.0518	1.0513	1.0477	1.0466	1.0456	1.0448	1.0435	1.0416	1.0412	1.0392	1.0381	1.0346	1.0351	1.0329	1.032	1.0313	1.029	1.0289	1.0267	1.0252	1.0231	1.021	1.0197	1.0194
41	NA	01	0.42313	0.41835	0.41268	0.40828	0.40037	0.39608	0.38797	0.38455	0.37996	0.37498	0.36814	0.36287	0.35525	0.349	0.34255	0.33542	0.32966	0.32439	0.31911	0.30993	0.30525	0.2988	0.29362	0.28767	0.28005	0.27478	0.26726	0.26081	0.25436	0.24567	0.23845	0.2319	0.22575	0.2196	0.21384	0.20466	0.19831	0.1905	0.18386	0.17654	0.17048	0.16345	0.15466	0.15027	0.14275	0.13602	0.12948
42	NA	01	0.21174	0.22402	0.229	0.23933	0.24502	0.24982	0.25747	0.26477	0.2726	0.27794	0.28452	0.29502	0.30231	0.30711	0.31067	0.32082	0.3274	0.33309	0.33843	0.34359	0.35088	0.35658	0.36049	0.36689	0.36992	0.37863	0.38201	0.38628	0.39251	0.39731	0.40371	0.4103	0.41279	0.41777	0.42275	0.42826	0.42755	0.43395	0.43662	0.44231	0.44391	0.45084	0.45244	0.45511	0.46187	0.46453	0.46417
43	NA	01	1.656	1.6651	1.6761	1.682	1.6889	1.6975	1.7061	1.7143	1.7225	1.7309	1.7369	1.7488	1.7547	1.7635	1.7715	1.7793	1.7871	1.7972	1.8057	1.8141	1.823	1.8326	1.8348	1.8481	1.8555	1.8631	1.8735	1.8801	1.8885	1.8942	1.9035	1.9114	1.9191	1.9268	1.9325	1.944	1.9511	1.9599	1.9644	1.9752	1.9817	1.9885	1.9989	2.0049	2.0147	2.0182	2.0266
44	NA	01	-2.8481	-2.842	-2.8398	-2.8366	-2.8366	-2.8337	-2.8293	-2.8295	-2.8249	-2.8234	-2.8195	-2.8168	-2.8131	-2.8056	-2.8065	-2.8077	-2.7975	-2.7912	-2.7856	-2.7778	-2.7751	-2.7749	-2.771	-2.7625	-2.7571	-2.7549	-2.7488	-2.7422	-2.734	-2.725	-2.7225	-2.716	-2.7109	-2.7055	-2.6994	-2.6933	-2.6906	-2.6795	-2.6702	-2.6651	-2.6612	-2.6532	-2.6444	-2.6391	-2.6311	-2.6223	-2.6203
45	NA	01	-0.50946	-0.51542	-0.52246	-0.52667	-0.53194	-0.53806	-0.54265	-0.54778	-0.55298	-0.55672	-0.56185	-0.56835	-0.57195	-0.57906	-0.58411	-0.58885	-0.59275	-0.59711	-0.60155	-0.60606	-0.61164	-0.6157	-0.62059	-0.62533	-0.62985	-0.63482	-0.63903	-0.6427	-0.64828	-0.65471	-0.6583	-0.66121	-0.6658	-0.66985	-0.67429	-0.67941	-0.68308	-0.68836	-0.69257	-0.6964	-0.70053	-0.70359	-0.70795	-0.71315	-0.71651	-0.72011	-0.72539
46	NA	01	0.88997	0.90079	0.91011	0.9186	0.93204	0.94602	0.95369	0.96589	0.97754	0.98741	0.99824	1.0085	1.0184	1.0291	1.0399	1.0488	1.0593	1.071	1.0792	1.0925	1.0978	1.1087	1.1162	1.1287	1.137	1.1461	1.1552	1.1668	1.1757	1.1829	1.1929	1.2018	1.211	1.2196	1.23	1.2378	1.2476	1.254	1.2644	1.2707	1.2793	1.2892	1.2982	1.304	1.3155	1.3195	1.3292
47	NA	01	0.16567	0.17312	0.18266	0.19195	0.20083	0.20789	0.21953	0.23038	0.23914	0.24933	0.25678	0.26475	0.27547	0.28384	0.29456	0.30371	0.3143	0.32161	0.33142	0.34318	0.35246	0.36148	0.37285	0.38148	0.39285	0.40292	0.41233	0.42344	0.43403	0.44291	0.45245	0.46435	0.47389	0.48422	0.49206	0.50356	0.51415	0.52435	0.53415	0.54709	0.55872	0.56866	0.57519	0.58722	0.59924	0.60878	0.6212
48	NA	01	-0.83996	-0.83606	-0.83216	-0.82457	-0.82026	-0.81553	-0.81266	-0.80752	-0.80157	-0.79911	-0.79459	-0.79007	-0.78268	-0.78186	-0.77549	-0.77118	-0.76523	-0.76194	-0.75681	-0.7488	-0.74736	-0.74612	-0.74141	-0.73894	-0.73401	-0.73257	-0.72846	-0.72538	-0.71861	-0.71799	-0.7145	-0.71224	-0.70731	-0.70566	-0.70278	-0.69868	-0.69437	-0.69313	-0.69005	-0.68574	-0.68245	-0.68121	-0.67752	-0.67587	-0.67443	-0.67156	-0.66663
49	NA	01	0.59319	0.58983	0.59176	0.59286	0.59242	0.59241	0.59225	0.59586	0.59473	0.59415	0.59386	0.59634	0.59535	0.59729	0.59783	0.59921	0.59696	0.59959	0.59999	0.60219	0.60301	0.60453	0.60424	0.60756	0.60769	0.6099	0.61295	0.61237	0.61388	0.61456	0.61663	0.61843	0.6212	0.62257	0.62408	0.62644	0.62823	0.63044	0.63363	0.63501	0.63903	0.63901	0.64304	0.64344	0.6476	0.6494	0.65091
50	NA	01	2.6196	2.6049	2.5953	2.5858	2.5767	2.5651	2.5551	2.5442	2.5323	2.5239	2.5123	2.5041	2.4914	2.483	2.4729	2.4613	2.4537	2.4422	2.4317	2.424	2.4137	2.4	2.3912	2.3819	2.3689	2.3594	2.3483	2.3401	2.3322	2.3193	2.3113	2.3008	2.292	2.2837	2.2723	2.2613	2.255	2.2458	2.2342	2.2257	2.2181	2.2066	2.1969	2.187	2.1781	2.1667	2.1583
51	NA	01	2.1248	2.1227	2.1188	2.1147	2.1089	2.1035	2.1001	2.0949	2.0891	2.0848	2.0748	2.0758	2.0684	2.063	2.0603	2.0522	2.0483	2.0411	2.0352	2.0305	2.0249	2.0176	2.0107	2.0086	2.0012	1.9955	1.9903	1.9834	1.9778	1.9719	1.9664	1.9602	1.953	1.9482	1.9413	1.9354	1.9291	1.9226	1.9165	1.9103	1.9067	1.8985	1.8919	1.885	1.879	1.8741	1.8661
52	NA	01	0.98144	0.98551	0.98893	0.9931	0.99584	1.0013	1.0047	1.0073	1.0104	1.0146	1.0198	1.0222	1.0265	1.0322	1.0357	1.0368	1.0417	1.0461	1.0511	1.0541	1.0578	1.0609	1.0644	1.0694	1.0716	1.0784	1.0806	1.0845	1.0879	1.0929	1.0976	1.1002	1.1043	1.1075	1.1123	1.1158	1.1211	1.1251	1.1272	1.1328	1.1354	1.1417	1.145	1.1475	1.1522	1.1569	1.1617
53	NA	01	-1.2797	-1.2753	-1.2655	-1.2631	-1.253	-1.2485	-1.2415	-1.2358	-1.2278	-1.2214	-1.2135	-1.209	-1.1998	-1.1952	-1.1885	-1.1809	-1.1747	-1.1664	-1.1604	-1.1525	-1.1433	-1.1423	-1.1351	-1.1294	-1.1233	-1.1111	-1.1065	-1.0965	-1.091	-1.0834	-1.0762	-1.0701	-1.0609	-1.0544	-1.045	-1.0398	-1.0301	-1.028	-1.0175	-1.0114	-1.0086	-0.99846	-0.99255	-0.98331	-0.97869	-0.97038	-0.96336
54	NA	01	2.3277	2.3326	2.3375	2.3438	2.3467	2.3511	2.3535	2.3591	2.3648	2.3659	2.3683	2.371	2.3745	2.3801	2.3812	2.3825	2.3876	2.3909	2.3911	2.3959	2.3953	2.3985	2.3989	2.4016	2.4052	2.4072	2.4069	2.4115	2.4119	2.4122	2.4131	2.4155	2.4158	2.4187	2.4192	2.4221	2.4203	2.4224	2.4234	2.4226	2.4211	2.4229	2.4221	2.4219	2.421	2.422	2.4168
55	NA	01	-2.4123	-2.4087	-2.3976	-2.3923	-2.3854	-2.3758	-2.3725	-2.3636	-2.3571	-2.3496	-2.341	-2.3355	-2.3283	-2.3234	-2.3144	-2.3049	-2.2984	-2.2901	-2.2826	-2.2747	-2.2659	-2.2606	-2.2504	-2.2443	-2.2372	-2.2278	-2.2181	-2.2125	-2.2056	-2.193	-2.1903	-2.1815	-2.1751	-2.1656	-2.1575	-2.1522	-2.1456	-2.1372	-2.1299	-2.1232	-2.1156	-2.1072	-2.1001	-2.0919	-2.0866	-2.0792	-2.0704
56	NA	01	-1.2972	-1.3002	-1.2992	-1.3003	-1.3011	-1.2999	-1.3023	-1.3028	-1.3031	-1.3035	-1.3052	-1.3049	-1.3047	-1.3056	-1.3054	-1.305	-1.3069	-1.3057	-1.3089	-1.3074	-1.3069	-1.3082	-1.3092	-1.3088	-1.3097	-1.3107	-1.3098	-1.3089	-1.31	-1.3093	-1.3108	-1.3112	-1.311	-1.3115	-1.3115	-1.3113	-1.311	-1.3102	-1.3105	-1.311	-1.3092	-1.3105	-1.3098	-1.3105	-1.3086	-1.3089	-1.3099
57	NA	01	0.19515	0.18962	0.18569	0.18677	0.18284	0.18338	0.18249	0.17981	0.17803	0.17786	0.17447	0.17393	0.17304	0.1743	0.17287	0.17413	0.17199	0.1702	0.1686	0.16968	0.17414	0.17308	0.1729	0.1763	0.17469	0.17559	0.17827	0.17971	0.18257	0.18132	0.18454	0.18401	0.19062	0.19366	0.19474	0.19796	0.19921	0.20082	0.20422	0.2094	0.21351	0.21834	0.22085	0.22424	0.22496	0.23265	0.23658
58	NA	01	0.84142	0.83815	0.83453	0.83266	0.82998	0.82613	0.82262	0.82157	0.81539	0.8141	0.812	0.80849	0.80721	0.80394	0.79985	0.79996	0.79681	0.79541	0.79284	0.79307	0.78968	0.78641	0.78734	0.78396	0.78209	0.78267	0.77928	0.77694	0.77391	0.77309	0.76888	0.7704	0.76678	0.76572	0.76677	0.7656	0.76478	0.76209	0.76232	0.76278	0.76301	0.75927	0.75682	0.75775	0.75495	0.75611	0.75564
59	NA	01	-1.577	-1.5749	-1.5805	-1.5799	-1.5881	-1.5951	-1.5945	-1.6006	-1.6109	-1.6126	-1.6187	-1.6198	-1.6249	-1.6301	-1.6352	-1.6401	-1.6441	-1.6492	-1.65	-1.6587	-1.6593	-1.6605	-1.6673	-1.6708	-1.6739	-1.6778	-1.6838	-1.6862	-1.6922	-1.6957	-1.7004	-1.7023	-1.7074	-1.7116	-1.7132	-1.7165	-1.7179	-1.7221	-1.7202	-1.7262	-1.7278	-1.7336	-1.7381	-1.7424	-1.7416	-1.747	-1.7476
60	NA	01	1.5744	1.5758	1.5792	1.5838	1.5888	1.5952	1.595	1.5989	1.6039	1.6065	1.6138	1.6159	1.6211	1.6289	1.6257	1.6342	1.6358	1.637	1.6397	1.6441	1.6464	1.6503	1.6528	1.6558	1.659	1.6627	1.664	1.6684	1.6689	1.6687	1.6737	1.676	1.6772	1.6753	1.6824	1.6872	1.6859	1.6925	1.6875	1.6939	1.6903	1.6915	1.6917	1.6931	1.6945	1.6933	1.6936
61	NA	01	1.6378	1.6397	1.6427	1.6404	1.6456	1.6476	1.644	1.6463	1.6495	1.6499	1.6489	1.6509	1.6522	1.6505	1.6597	1.662	1.6551	1.6571	1.6613	1.6587	1.6587	1.66	1.6574	1.6626	1.6639	1.6617	1.6626	1.6653	1.6649	1.6617	1.6564	1.6718	1.6643	1.6685	1.6633	1.6656	1.662	1.661	1.6601	1.6552	1.6594	1.6607	1.6581	1.6581	1.6561	1.6529	1.6522
62	NA	01	-1.0742	-1.0684	-1.0621	-1.0558	-1.0537	-1.0497	-1.0427	-1.0366	-1.0319	-1.0273	-1.0222	-1.0176	-1.0147	-1.0096	-1.0052	-0.99777	-0.99169	-0.9862	-0.98056	-0.97477	-0.97032	-0.96751	-0.96009	-0.95356	-0.95059	-0.94585	-0.93917	-0.93428	-0.93101	-0.92508	-0.91766	-0.91262	-0.90802	-0.90164	-0.896	-0.89348	-0.88769	-0.88206	-0.87894	-0.8739	-0.86841	-0.86084	-0.85565	-0.85313	-0.8466	-0.84156	-0.83933
63	NA	01	-0.76884	-0.77224	-0.77436	-0.77712	-0.7786	-0.77436	-0.78094	-0.77478	-0.77839	-0.77817	-0.77966	-0.77711	-0.77753	-0.77753	-0.78199	-0.78326	-0.7788	-0.77923	-0.7822	-0.78262	-0.7822	-0.78219	-0.78325	-0.78601	-0.78601	-0.78813	-0.78622	-0.78898	-0.78855	-0.79089	-0.79025	-0.79237	-0.79301	-0.79449	-0.7947	-0.7947	-0.79746	-0.79767	-0.80191	-0.80467	-0.80446	-0.80552	-0.80721	-0.80997	-0.81125	-0.81082	-0.81421
64	NA	01	-0.37943	-0.38008	-0.37614	-0.37632	-0.37529	-0.37501	-0.37322	-0.37369	-0.372	-0.37134	-0.36984	-0.36918	-0.3673	-0.36721	-0.36382	-0.36326	-0.36007	-0.35922	-0.3579	-0.35715	-0.35603	-0.35518	-0.35443	-0.35217	-0.3517	-0.34982	-0.34682	-0.34625	-0.34503	-0.34221	-0.34193	-0.33987	-0.33761	-0.33752	-0.3362	-0.3331	-0.33367	-0.33207	-0.33169	-0.33019	-0.32718	-0.32709	-0.32427	-0.32352	-0.32315	-0.32005	-0.32146
65	NA	01	0.90878	0.91985	0.93126	0.9402	0.95259	0.96293	0.97335	0.98508	0.99509	1.0062	1.0177	1.0278	1.038	1.0492	1.0601	1.0693	1.0798	1.0914	1.1006	1.1116	1.1208	1.1307	1.1412	1.1517	1.1609	1.1696	1.1791	1.19	1.1994	1.2093	1.2175	1.2273	1.2356	1.2444	1.2544	1.2609	1.2709	1.28	1.2886	1.296	1.305	1.3136	1.3211	1.33	1.3376	1.3448	1.3544
66	NA	01	0.37617	0.36743	0.36025	0.34894	0.33635	0.32838	0.32531	0.31735	0.3081	0.3004	0.29424	0.28499	0.27935	0.26907	0.2624	0.25752	0.25034	0.24701	0.23905	0.22748	0.22492	0.21722	0.21286	0.20825	0.20208	0.19592	0.18899	0.18257	0.18182	0.17025	0.16692	0.16025	0.16335	0.15256	0.14588	0.14332	0.14334	0.13924	0.13101	0.12563	0.11946	0.12077	0.111	0.11024	0.1082	0.10255	0.094584
67	NA	01	-2.2755	-2.276	-2.2763	-2.2748	-2.2755	-2.276	-2.2777	-2.2738	-2.2728	-2.2743	-2.2733	-2.2703	-2.2683	-2.2694	-2.2711	-2.2691	-2.2636	-2.2619	-2.2604	-2.2584	-2.2552	-2.2547	-2.254	-2.2486	-2.2447	-2.2471	-2.2404	-2.2346	-2.2362	-2.2335	-2.2288	-2.2256	-2.2227	-2.2185	-2.2141	-2.2141	-2.2064	-2.2017	-2.2022	-2.1946	-2.1911	-2.1855	-2.1835	-2.1785	-2.178	-2.1706	-2.1662
68	NA	01	-1.6364	-1.6314	-1.6228	-1.6173	-1.6103	-1.6032	-1.5963	-1.5925	-1.5853	-1.5786	-1.5734	-1.5647	-1.5576	-1.5524	-1.5445	-1.5376	-1.5305	-1.5234	-1.5182	-1.5105	-1.5036	-1.4963	-1.4893	-1.4822	-1.474	-1.4665	-1.4614	-1.4527	-1.4449	-1.4348	-1.4298	-1.421	-1.4124	-1.4055	-1.3972	-1.3908	-1.3819	-1.3737	-1.366	-1.3574	-1.3502	-1.3417	-1.3335	-1.3251	-1.3176	-1.3074	-1.297
69	NA	01	0.12131	0.12064	0.12213	0.12096	0.11912	0.11845	0.11994	0.11994	0.11909	0.11759	0.11975	0.11991	0.11707	0.1179	0.11789	0.11855	0.12005	0.1162	0.11786	0.11953	0.11702	0.11768	0.11834	0.119	0.1185	0.11949	0.11882	0.11765	0.11881	0.11797	0.11779	0.11895	0.12095	0.12561	0.12294	0.12043	0.12493	0.12509	0.12709	0.12541	0.12424	0.12707	0.1259	0.12456	0.12872	0.12688	0.12921
70	NA	01	2.0713	2.0698	2.0668	2.0651	2.0627	2.0595	2.0579	2.0561	2.0504	2.0485	2.0474	2.043	2.0408	2.0384	2.0375	2.0334	2.0326	2.0296	2.0282	2.0239	2.0204	2.0182	2.0165	2.0125	2.0105	2.0077	2.0065	2.0038	2.0011	1.9976	1.9965	1.9911	1.989	1.9876	1.9848	1.9836	1.9809	1.9782	1.9751	1.9737	1.9704	1.9676	1.9654	1.9639	1.9621	1.9579	1.9548
71	NA	01	-1.2513	-1.253	-1.252	-1.2549	-1.256	-1.2583	-1.2617	-1.2608	-1.2634	-1.2651	-1.2665	-1.2669	-1.2678	-1.2689	-1.2698	-1.2731	-1.2743	-1.2745	-1.2754	-1.2782	-1.2795	-1.2806	-1.2821	-1.2834	-1.2857	-1.2879	-1.2882	-1.2887	-1.2903	-1.2935	-1.2935	-1.295	-1.2952	-1.2984	-1.2997	-1.3	-1.302	-1.3044	-1.3042	-1.3061	-1.3068	-1.3093	-1.3084	-1.3107	-1.3128	-1.3147	-1.3139
72	NA	01	-1.2531	-1.2581	-1.2703	-1.2747	-1.2808	-1.2908	-1.2986	-1.3056	-1.3128	-1.3181	-1.3303	-1.3414	-1.3445	-1.3547	-1.3659	-1.372	-1.375	-1.387	-1.3959	-1.4073	-1.4056	-1.4184	-1.4273	-1.4348	-1.4489	-1.4512	-1.4578	-1.4634	-1.4764	-1.4867	-1.4959	-1.5028	-1.5048	-1.5195	-1.5262	-1.5278	-1.5389	-1.5459	-1.5539	-1.5634	-1.5701	-1.5795	-1.5881	-1.5914	-1.5987	-1.6026	-1.6134
73	NA	01	0.071448	0.069759	0.064552	0.063708	0.057776	0.056931	0.053907	0.051246	0.049672	0.047738	0.04411	0.040601	0.036238	0.033096	0.030555	0.02656	0.023773	0.020992	0.018694	0.014335	0.011795	0.0064641	0.005378	0.0036865	-0.0017629	-0.0051525	-0.0078165	-0.011569	-0.017018	-0.018348	-0.022347	-0.022704	-0.026824	-0.028394	-0.032753	-0.036145	-0.039535	-0.043772	-0.046436	-0.050067	-0.05237	-0.055516	-0.05915	-0.063268	-0.066052	-0.06896	-0.072228
74	NA	01	1.0875	1.0866	1.0902	1.0904	1.0931	1.0935	1.0955	1.0963	1.1006	1.0997	1.101	1.1018	1.1026	1.105	1.1056	1.1087	1.1063	1.1079	1.1111	1.1127	1.1119	1.113	1.1143	1.1139	1.1151	1.1165	1.1194	1.1184	1.1192	1.1188	1.1211	1.1213	1.1212	1.1215	1.1236	1.123	1.1249	1.1263	1.1265	1.1299	1.1275	1.1295	1.1299	1.1322	1.1321	1.1309	1.1316
75	NA	01	0.29733	0.29093	0.28346	0.28066	0.27425	0.26784	0.26371	0.25864	0.24836	0.24302	0.23875	0.23208	0.22634	0.22021	0.21379	0.20379	0.19911	0.19164	0.18416	0.17763	0.17122	0.16508	0.15774	0.1504	0.14145	0.13237	0.12436	0.11729	0.10901	0.1018	0.091254	0.085247	0.079373	0.070563	0.061219	0.053606	0.04386	0.035316	0.028638	0.019293	0.0088789	-0.00046672	-0.0062076	-0.016222	-0.025437	-0.033848	-0.042259
76	NA	01	-0.34872	-0.36134	-0.37339	-0.38431	-0.39614	-0.40943	-0.42147	-0.43465	-0.44479	-0.45762	-0.46854	-0.47969	-0.49332	-0.50413	-0.51483	-0.52451	-0.53836	-0.54849	-0.56043	-0.5709	-0.57912	-0.59026	-0.60119	-0.61143	-0.6228	-0.6317	-0.64386	-0.65354	-0.66423	-0.67369	-0.6827	-0.69339	-0.70296	-0.71242	-0.72221	-0.73134	-0.74135	-0.75148	-0.7579	-0.76859	-0.77749	-0.78469	-0.79257	-0.80304	-0.81115	-0.81802	-0.82713
77	NA	01	1.5818	1.5808	1.581	1.5841	1.5872	1.5859	1.5868	1.5869	1.5899	1.5889	1.5872	1.587	1.5864	1.5912	1.5875	1.5906	1.5902	1.5911	1.5959	1.5936	1.5942	1.5923	1.588	1.5895	1.59	1.5868	1.5839	1.5868	1.5864	1.5843	1.5834	1.5839	1.5824	1.5772	1.5787	1.5781	1.5744	1.5744	1.5714	1.5673	1.5686	1.5638	1.5619	1.5643	1.5591	1.5609	1.5572
78	NA	01	-1.3056	-1.2967	-1.2862	-1.275	-1.2639	-1.2545	-1.242	-1.2341	-1.2235	-1.214	-1.2029	-1.1899	-1.1803	-1.1681	-1.1594	-1.1489	-1.1327	-1.1241	-1.1151	-1.1044	-1.0923	-1.0814	-1.0681	-1.0592	-1.0432	-1.034	-1.0242	-1.0114	-0.99902	-0.98863	-0.97578	-0.96671	-0.95401	-0.94099	-0.92895	-0.91676	-0.90274	-0.89236	-0.88049	-0.87011	-0.85642	-0.84323	-0.83368	-0.81851	-0.80879	-0.7951	-0.78158
79	NA	01	0.84817	0.85974	0.87237	0.88337	0.89455	0.9042	0.91625	0.92898	0.94085	0.95087	0.96312	0.97527	0.98665	0.99707	1.0083	1.0185	1.0286	1.0402	1.0523	1.0631	1.0738	1.0856	1.0944	1.1049	1.1169	1.1265	1.1372	1.1477	1.1579	1.1657	1.1765	1.189	1.1974	1.207	1.218	1.226	1.237	1.2489	1.2561	1.2667	1.2748	1.2838	1.2968	1.3038	1.3134	1.3216	1.3306
80	NA	01	0.18554	0.18417	0.18039	0.17901	0.17649	0.17459	0.17175	0.17037	0.16743	0.16616	0.16217	0.1631	0.15953	0.15752	0.15635	0.15383	0.15151	0.15003	0.14991	0.14655	0.14423	0.14411	0.14211	0.13937	0.13977	0.13871	0.13796	0.13481	0.1326	0.133	0.12859	0.1316	0.12615	0.12676	0.1259	0.12494	0.12346	0.12219	0.12144	0.12048	0.12109	0.11877	0.11687	0.11664	0.11569	0.11598	0.11721
81	NA	01	-1.0968	-1.0975	-1.0993	-1.1001	-1.1006	-1.1016	-1.1033	-1.1033	-1.1054	-1.1062	-1.1069	-1.1083	-1.1103	-1.1111	-1.112	-1.1126	-1.1149	-1.1154	-1.1157	-1.117	-1.1179	-1.1201	-1.1206	-1.12	-1.1229	-1.1223	-1.1232	-1.1249	-1.1256	-1.1271	-1.1279	-1.1295	-1.1306	-1.1305	-1.1319	-1.1329	-1.1348	-1.1334	-1.1363	-1.1359	-1.1351	-1.1377	-1.1372	-1.1376	-1.1382	-1.1384	-1.1402
82	NA	01	0.46607	0.46801	0.46859	0.46546	0.4678	0.47326	0.47227	0.47304	0.47675	0.48123	0.47888	0.47672	0.47964	0.4808	0.47708	0.47648	0.48018	0.48291	0.48348	0.48464	0.48463	0.4852	0.48558	0.48674	0.49103	0.48848	0.4912	0.4908	0.48981	0.49175	0.49486	0.49348	0.49581	0.4954	0.49558	0.49752	0.49868	0.50062	0.50178	0.49844	0.50234	0.50213	0.50289	0.50542	0.51009	0.50988	0.50928
83	NA	01	-0.97287	-0.96858	-0.96545	-0.96446	-0.96003	-0.95776	-0.95805	-0.95133	-0.94905	-0.94634	-0.94149	-0.9405	-0.93622	-0.93251	-0.9278	-0.92652	-0.92195	-0.91795	-0.9151	-0.91011	-0.9084	-0.90283	-0.89926	-0.89556	-0.89141	-0.88871	-0.88371	-0.881	-0.875	-0.87144	-0.86901	-0.86516	-0.85816	-0.85431	-0.85003	-0.84689	-0.84419	-0.83733	-0.83362	-0.82934	-0.82405	-0.82306	-0.81892	-0.81049	-0.80679	-0.80551	-0.79951
84	NA	01	-0.7137	-0.71	-0.70657	-0.70479	-0.70191	-0.69697	-0.69478	-0.69328	-0.68848	-0.6856	-0.68189	-0.67586	-0.67353	-0.67272	-0.66833	-0.66627	-0.66312	-0.6597	-0.65503	-0.65065	-0.64653	-0.64338	-0.64133	-0.63735	-0.63406	-0.62858	-0.62447	-0.62063	-0.6172	-0.61378	-0.60857	-0.60624	-0.59965	-0.59499	-0.59308	-0.58883	-0.58554	-0.58157	-0.57787	-0.57335	-0.56951	-0.56306	-0.56033	-0.55608	-0.55334	-0.54937	-0.54512
85	NA	01	-1.1942	-1.1969	-1.1937	-1.1948	-1.1931	-1.1922	-1.1954	-1.1935	-1.1934	-1.192	-1.1865	-1.1905	-1.1827	-1.185	-1.1858	-1.1828	-1.1797	-1.1809	-1.1782	-1.175	-1.1771	-1.1714	-1.1708	-1.1685	-1.1668	-1.1659	-1.1646	-1.1598	-1.1577	-1.152	-1.1509	-1.1486	-1.1497	-1.1427	-1.1374	-1.1378	-1.1313	-1.125	-1.1246	-1.1189	-1.1187	-1.1119	-1.109	-1.1033	-1.0967	-1.0948	-1.0923
86	NA	01	0.81961	0.81369	0.80746	0.79982	0.79281	0.78658	0.77817	0.77147	0.76711	0.7601	0.75168	0.74091	0.73688	0.73112	0.72552	0.71631	0.70868	0.70245	0.69591	0.68593	0.68204	0.67253	0.66536	0.65788	0.65134	0.64449	0.63967	0.63234	0.62424	0.61801	0.60975	0.60383	0.59651	0.59137	0.58405	0.57736	0.56894	0.5624	0.55585	0.5501	0.54402	0.53639	0.52641	0.52018	0.51442	0.50694	0.50259
87	NA	01	-0.92873	-0.92886	-0.93091	-0.92934	-0.92898	-0.93104	-0.93128	-0.93213	-0.93141	-0.93456	-0.9342	-0.93396	-0.93468	-0.93674	-0.93433	-0.93361	-0.9341	-0.93411	-0.93592	-0.93822	-0.93835	-0.93871	-0.93703	-0.93776	-0.93934	-0.93813	-0.93585	-0.93742	-0.93828	-0.93876	-0.93889	-0.93902	-0.93951	-0.93687	-0.93832	-0.93905	-0.93544	-0.93641	-0.93847	-0.93631	-0.93548	-0.9373	-0.9361	-0.93538	-0.93551	-0.93335	-0.93505
88	NA	01	0.91595	0.91228	0.91282	0.91036	0.9058	0.90557	0.90422	0.90055	0.89854	0.89819	0.89607	0.89417	0.89327	0.89015	0.88947	0.88658	0.8839	0.88333	0.88088	0.87898	0.87741	0.87451	0.87406	0.87127	0.86915	0.86748	0.86613	0.86446	0.86112	0.85822	0.85743	0.85465	0.85264	0.85107	0.84773	0.84628	0.84405	0.84138	0.84037	0.8388	0.83491	0.83268	0.83101	0.82622	0.82444	0.82287	0.82053
89	NA	01	-1.3071	-1.3021	-1.299	-1.2952	-1.2908	-1.2855	-1.2806	-1.2754	-1.2711	-1.2672	-1.2635	-1.2586	-1.2538	-1.2515	-1.2469	-1.2442	-1.237	-1.2343	-1.2297	-1.2252	-1.2225	-1.2174	-1.2132	-1.2101	-1.2073	-1.2014	-1.1979	-1.1933	-1.1902	-1.1869	-1.1822	-1.1786	-1.1737	-1.1693	-1.1654	-1.1614	-1.1577	-1.1536	-1.1509	-1.1458	-1.1424	-1.137	-1.1335	-1.1296	-1.1269	-1.1226	-1.1183
90	NA	01	-1.8554	-1.8522	-1.8504	-1.8464	-1.8455	-1.8404	-1.8365	-1.8372	-1.8327	-1.8303	-1.8254	-1.8245	-1.8216	-1.8192	-1.8183	-1.8145	-1.8126	-1.8084	-1.8052	-1.8046	-1.8055	-1.8022	-1.7997	-1.7972	-1.7954	-1.7932	-1.7901	-1.7886	-1.7873	-1.7861	-1.7814	-1.7804	-1.7783	-1.7773	-1.7745	-1.7725	-1.7709	-1.7703	-1.7694	-1.7647	-1.7647	-1.7653	-1.7628	-1.7612	-1.76	-1.7584	-1.7576
91	NA	01	-1.7818	-1.7798	-1.7793	-1.7762	-1.7751	-1.7727	-1.7707	-1.7691	-1.7687	-1.7673	-1.7633	-1.7594	-1.7593	-1.7561	-1.754	-1.7512	-1.7473	-1.7467	-1.743	-1.7398	-1.7385	-1.734	-1.7267	-1.7257	-1.723	-1.719	-1.7151	-1.7109	-1.7105	-1.705	-1.7022	-1.699	-1.6942	-1.692	-1.6858	-1.6819	-1.6782	-1.6734	-1.6688	-1.6643	-1.6591	-1.6568	-1.65	-1.6457	-1.6427	-1.6397	-1.6352
92	NA	01	-0.43462	-0.42627	-0.41834	-0.40748	-0.3969	-0.38883	-0.37839	-0.36767	-0.35905	-0.35237	-0.34221	-0.334	-0.32272	-0.31395	-0.30589	-0.29656	-0.28793	-0.27959	-0.27208	-0.26108	-0.25399	-0.2462	-0.23659	-0.22936	-0.22352	-0.21671	-0.20557	-0.20225	-0.19293	-0.18388	-0.17637	-0.17109	-0.16401	-0.15733	-0.15122	-0.14301	-0.13787	-0.13036	-0.12746	-0.11841	-0.11509	-0.108	-0.10021	-0.096607	-0.090774	-0.082567	-0.080077
93	NA	01	1.0505	1.0338	1.0144	0.99188	0.97805	0.95511	0.93343	0.91691	0.89666	0.87663	0.85659	0.83677	0.81694	0.79898	0.77812	0.75954	0.73868	0.72051	0.6949	0.67775	0.65587	0.63273	0.61457	0.59433	0.57492	0.55386	0.53115	0.51028	0.4884	0.46838	0.45167	0.4277	0.4083	0.38869	0.36867	0.34698	0.32634	0.30404	0.28651	0.26442	0.24212	0.22623	0.20745	0.18784	0.16513	0.14615	0.12468
94	NA	01	0.32558	0.32446	0.32422	0.32577	0.32509	0.32542	0.32407	0.3245	0.32137	0.3227	0.32191	0.32234	0.32222	0.32154	0.31952	0.32185	0.32028	0.32105	0.32081	0.32214	0.32269	0.32112	0.32055	0.32109	0.32097	0.32197	0.32262	0.3235	0.32283	0.32482	0.32526	0.3258	0.32501	0.32645	0.3251	0.3281	0.32842	0.32964	0.33164	0.33118	0.33262	0.33394	0.33315	0.33437	0.33547	0.33635	0.33935
95	NA	01	1.141	1.147	1.1495	1.1523	1.1572	1.1595	1.1636	1.1667	1.1696	1.1733	1.1766	1.1801	1.1829	1.1861	1.1911	1.1956	1.1976	1.2024	1.2061	1.2081	1.2117	1.214	1.2178	1.2218	1.2246	1.2298	1.2337	1.2365	1.2403	1.2438	1.2449	1.2505	1.2537	1.2575	1.2595	1.2629	1.2665	1.2705	1.2734	1.2766	1.2813	1.2836	1.2857	1.2894	1.2948	1.296	1.2993
96	NA	01	-0.52562	-0.52761	-0.53154	-0.53499	-0.53747	-0.54408	-0.5529	-0.56073	-0.56321	-0.56837	-0.57254	-0.57696	-0.58407	-0.5902	-0.59122	-0.59784	-0.60592	-0.614	-0.61769	-0.62846	-0.63337	-0.63853	-0.65148	-0.65323	-0.65741	-0.66842	-0.67479	-0.68093	-0.68414	-0.69417	-0.70688	-0.70619	-0.71598	-0.72211	-0.73531	-0.73998	-0.74562	-0.7559	-0.76106	-0.7689	-0.7799	-0.78433	-0.78656	-0.79903	-0.81101	-0.8169	-0.82303
97	NA	01	0.65673	0.64671	0.63218	0.62291	0.61114	0.60212	0.59185	0.57607	0.57231	0.56379	0.54776	0.53849	0.53198	0.52096	0.51144	0.50016	0.49315	0.48138	0.47161	0.46184	0.45934	0.44656	0.43705	0.42678	0.41626	0.40924	0.40073	0.39347	0.38345	0.37067	0.36266	0.35615	0.35314	0.34312	0.33235	0.32935	0.32058	0.31483	0.30606	0.29804	0.29154	0.28352	0.28027	0.27151	0.26525	0.25773	0.25348
98	NA	01	-0.82045	-0.82419	-0.82771	-0.83211	-0.83685	-0.83794	-0.84234	-0.84642	-0.84916	-0.85246	-0.85477	-0.85641	-0.86048	-0.86456	-0.86587	-0.86906	-0.87203	-0.87544	-0.87675	-0.87971	-0.88346	-0.883	-0.88807	-0.88871	-0.89224	-0.89133	-0.89552	-0.89783	-0.89958	-0.90166	-0.90242	-0.90428	-0.90526	-0.90524	-0.90622	-0.90864	-0.90995	-0.90971	-0.91191	-0.91344	-0.91564	-0.91462	-0.9166	-0.91359	-0.9169	-0.91511	-0.91609
99	NA	01	0.37069	0.36916	0.36712	0.36362	0.36122	0.35735	0.35509	0.35401	0.35153	0.34846	0.34504	0.34292	0.33891	0.33644	0.3325	0.3306	0.32776	0.32477	0.32119	0.31791	0.31507	0.31127	0.30748	0.30295	0.30084	0.29756	0.29384	0.29019	0.28756	0.28318	0.27785	0.27377	0.27129	0.2672	0.26377	0.25939	0.25618	0.25107	0.24691	0.24348	0.23867	0.23641	0.231	0.22735	0.2232	0.21794	0.21341
100	NA	01	1.8008	1.7971	1.7949	1.7906	1.7864	1.7825	1.7775	1.7752	1.7695	1.7646	1.7631	1.7576	1.7545	1.75	1.7466	1.742	1.7387	1.7342	1.73	1.7248	1.7204	1.7181	1.7124	1.7068	1.7039	1.6989	1.6946	1.6898	1.6866	1.6825	1.6767	1.6735	1.6683	1.6637	1.6591	1.6554	1.6508	1.6464	1.6426	1.638	1.6331	1.6299	1.6239	1.6204	1.6171	1.6126	1.6085
101	NA	01	-0.59305	-0.60599	-0.62241	-0.64022	-0.65636	-0.67514	-0.68822	-0.70631	-0.72161	-0.73872	-0.75375	-0.76975	-0.78547	-0.80022	-0.81692	-0.83431	-0.84697	-0.8631	-0.87841	-0.8933	-0.91083	-0.92376	-0.93573	-0.95159	-0.96717	-0.98025	-0.9975	-1.0114	-1.0238	-1.0356	-1.0508	-1.0633	-1.0789	-1.0907	-1.1013	-1.1173	-1.1291	-1.1408	-1.1536	-1.1672	-1.1781	-1.1898	-1.2026	-1.2102	-1.2223	-1.2332	-1.2448
102	NA	01	-0.60794	-0.60887	-0.61013	-0.61338	-0.61312	-0.61577	-0.61637	-0.61816	-0.61876	-0.62188	-0.62314	-0.6248	-0.62613	-0.62851	-0.62938	-0.63163	-0.63356	-0.63396	-0.63687	-0.63913	-0.64138	-0.64251	-0.6445	-0.64556	-0.64901	-0.65007	-0.65186	-0.65511	-0.65591	-0.6577	-0.65975	-0.66293	-0.66366	-0.66697	-0.66903	-0.67016	-0.67393	-0.67678	-0.67778	-0.6795	-0.68235	-0.68374	-0.68639	-0.68878	-0.69129	-0.69388	-0.69626
103	NA	01	0.72648	0.72784	0.7253	0.72788	0.72951	0.73247	0.73289	0.73116	0.73265	0.73348	0.73295	0.73472	0.73553	0.73649	0.73865	0.73651	0.73854	0.73775	0.73857	0.74113	0.74074	0.74304	0.74386	0.74414	0.74671	0.74725	0.7474	0.74835	0.74957	0.75241	0.75053	0.75189	0.7523	0.75258	0.75688	0.75394	0.75892	0.75785	0.7588	0.75935	0.76285	0.76192	0.76353	0.76556	0.76691	0.76893	0.76893
104	NA	01	-0.81495	-0.81246	-0.80966	-0.80717	-0.80523	-0.80307	-0.80134	-0.80198	-0.79799	-0.79755	-0.7955	-0.7928	-0.79366	-0.79193	-0.78869	-0.7889	-0.78987	-0.78932	-0.78803	-0.78824	-0.78651	-0.78554	-0.78252	-0.7851	-0.78466	-0.78487	-0.78444	-0.784	-0.78216	-0.78356	-0.7842	-0.78463	-0.78548	-0.7858	-0.78806	-0.78795	-0.78902	-0.79096	-0.79095	-0.78998	-0.79137	-0.79158	-0.7946	-0.79513	-0.79631	-0.79911	-0.80191
105	NA	01	0.38686	0.3943	0.40146	0.40782	0.40979	0.42016	0.42531	0.43288	0.43858	0.44215	0.45171	0.45728	0.46751	0.47094	0.47838	0.48501	0.49111	0.50041	0.50558	0.51435	0.51951	0.52869	0.53519	0.54183	0.55099	0.55976	0.56653	0.5729	0.58314	0.58845	0.59775	0.60492	0.61316	0.6214	0.62924	0.63601	0.64478	0.65262	0.66339	0.6691	0.68081	0.68586	0.69356	0.70366	0.71231	0.72015	0.72745
106	NA	01	0.71603	0.71387	0.71019	0.70765	0.70485	0.70237	0.69958	0.69603	0.69316	0.69024	0.68864	0.68528	0.68141	0.67855	0.675	0.67296	0.67016	0.66654	0.664	0.65982	0.6579	0.65397	0.65073	0.6485	0.64419	0.64315	0.63821	0.63504	0.63161	0.62799	0.62475	0.62107	0.61721	0.61409	0.61091	0.60673	0.60387	0.60075	0.5977	0.59289	0.58933	0.58483	0.58184	0.57898	0.57448	0.57161	0.56743
107	NA	01	-0.61467	-0.61361	-0.61613	-0.6131	-0.61043	-0.61062	-0.61244	-0.61406	-0.61247	-0.61177	-0.61178	-0.60804	-0.60859	-0.60754	-0.60935	-0.60972	-0.61046	-0.61119	-0.60834	-0.60836	-0.61017	-0.61198	-0.61163	-0.61272	-0.61256	-0.61419	-0.61313	-0.61297	-0.61549	-0.61372	-0.61588	-0.61357	-0.61466	-0.61701	-0.61702	-0.6183	-0.6201	-0.61725	-0.62031	-0.61908	-0.61766	-0.62144	-0.62145	-0.62398	-0.62274	-0.62437	-0.62403
108	NA	01	0.95901	0.96507	0.97359	0.97998	0.98711	0.99541	1.0007	1.009	1.013	1.0223	1.0273	1.0335	1.0406	1.044	1.0519	1.0553	1.0618	1.0676	1.0729	1.0791	1.0843	1.0894	1.0943	1.1012	1.1041	1.111	1.1144	1.1194	1.1245	1.129	1.1331	1.1378	1.1417	1.146	1.151	1.1556	1.1591	1.1642	1.1674	1.1724	1.1759	1.1773	1.1796	1.1857	1.1883	1.1923	1.196
109	NA	01	1.2547	1.2529	1.2499	1.2488	1.245	1.2431	1.2421	1.2381	1.2389	1.2348	1.2351	1.2346	1.2317	1.2307	1.226	1.2256	1.2212	1.2191	1.2174	1.2174	1.2136	1.2114	1.2088	1.2084	1.204	1.2039	1.2038	1.201	1.1971	1.1957	1.1946	1.1897	1.1869	1.1853	1.1833	1.1808	1.1807	1.1788	1.1779	1.1711	1.1716	1.1676	1.1675	1.1662	1.1633	1.1617	1.1581
110	NA	01	1.2349	1.2404	1.246	1.2527	1.259	1.2652	1.2697	1.2752	1.282	1.2856	1.2921	1.2963	1.3017	1.3061	1.3111	1.3156	1.3195	1.3261	1.33	1.3346	1.3368	1.341	1.3453	1.3498	1.3541	1.3574	1.3621	1.3658	1.3691	1.3723	1.3755	1.379	1.3811	1.3856	1.3882	1.3911	1.3948	1.398	1.4018	1.4023	1.4057	1.4104	1.4111	1.413	1.4144	1.4176	1.4185
111	NA	01	-0.81909	-0.82147	-0.82512	-0.82886	-0.83192	-0.83662	-0.83785	-0.8414	-0.84523	-0.84791	-0.85107	-0.85433	-0.85701	-0.85988	-0.86227	-0.86562	-0.86897	-0.87011	-0.87433	-0.87614	-0.87901	-0.88188	-0.88542	-0.8881	-0.88963	-0.89375	-0.8971	-0.89987	-0.90217	-0.90504	-0.90675	-0.90818	-0.91182	-0.91479	-0.91795	-0.91957	-0.92109	-0.92463	-0.92606	-0.93018	-0.93238	-0.9365	-0.93841	-0.94022	-0.94222	-0.94577	-0.94854
112	NA	01	0.92949	0.93496	0.93875	0.94464	0.94703	0.95279	0.95461	0.95994	0.965	0.96752	0.97018	0.97243	0.97621	0.97789	0.98421	0.98547	0.98869	0.99164	0.99346	0.99401	0.99864	0.99835	1.0006	1.0028	1.0042	1.0069	1.0065	1.0086	1.0098	1.0102	1.0125	1.0112	1.0124	1.0126	1.0128	1.0113	1.0117	1.01	1.0112	1.0108	1.0105	1.0087	1.0087	1.0065	1.0033	1.0031	1.0002
113	NA	01	0.29734	0.28985	0.28099	0.27451	0.26537	0.25687	0.2502	0.24244	0.23293	0.22571	0.21657	0.20926	0.20012	0.19382	0.1856	0.17682	0.16814	0.16055	0.1516	0.1441	0.13276	0.12582	0.11686	0.10863	0.10004	0.090619	0.082486	0.074079	0.064293	0.057077	0.046828	0.038972	0.029918	0.022243	0.014111	0.0039533	-0.0050072	-0.013783	-0.023109	-0.030966	-0.038463	-0.047698	-0.057302	-0.065531	-0.073848	-0.083727	-0.093879
114	NA	01	-2.7439	-2.7262	-2.7046	-2.6879	-2.6653	-2.6488	-2.6291	-2.6077	-2.5849	-2.564	-2.5468	-2.5303	-2.5008	-2.4831	-2.4644	-2.443	-2.4226	-2.4	-2.385	-2.3634	-2.3466	-2.322	-2.3014	-2.2803	-2.2616	-2.2429	-2.2242	-2.203	-2.1824	-2.1603	-2.1391	-2.116	-2.1012	-2.0803	-2.0592	-2.037	-2.0159	-1.9925	-1.9795	-1.9581	-1.9365	-1.9173	-1.9011	-1.8782	-1.8556	-1.8383	-1.8209
115	NA	01	0.11453	0.10936	0.10834	0.1045	0.10052	0.097134	0.093294	0.088273	0.083402	0.080602	0.072912	0.073376	0.067762	0.064074	0.060085	0.055506	0.05004	0.048128	0.043996	0.037195	0.032319	0.027594	0.022569	0.019915	0.012962	0.0069042	0.0049909	-0.0015136	-0.0022385	-0.010677	-0.015703	-0.022654	-0.02842	-0.034186	-0.037882	-0.044538	-0.051191	-0.056367	-0.063027	-0.069091	-0.073822	-0.078404	-0.086101	-0.092459	-0.097343	-0.10237	-0.11066
116	NA	01	-0.3221	-0.3225	-0.3246	-0.3275	-0.33	-0.33362	-0.33628	-0.33813	-0.34103	-0.34256	-0.3457	-0.34739	-0.34997	-0.35295	-0.35634	-0.35843	-0.36109	-0.36206	-0.3648	-0.36713	-0.36971	-0.37213	-0.37446	-0.37615	-0.37962	-0.38236	-0.38598	-0.388	-0.38985	-0.39081	-0.39291	-0.39661	-0.39863	-0.40096	-0.4037	-0.40507	-0.4087	-0.41127	-0.412	-0.41651	-0.41747	-0.42062	-0.42247	-0.42489	-0.42779	-0.42956	-0.4327
117	NA	01	-1.8145	-1.8103	-1.8043	-1.804	-1.8017	-1.7976	-1.7957	-1.7925	-1.7889	-1.7847	-1.7828	-1.7764	-1.7733	-1.7737	-1.7691	-1.7653	-1.7593	-1.7568	-1.7529	-1.7486	-1.7445	-1.7427	-1.7386	-1.735	-1.7296	-1.7235	-1.721	-1.7183	-1.7149	-1.709	-1.7042	-1.7001	-1.6956	-1.6931	-1.6871	-1.6838	-1.6791	-1.6746	-1.6704	-1.6684	-1.6623	-1.6562	-1.6531	-1.6509	-1.6425	-1.6378	-1.634
118	NA	01	1.1106	1.1077	1.104	1.0986	1.0974	1.0929	1.087	1.0798	1.0796	1.0735	1.0698	1.0666	1.0597	1.0554	1.0484	1.0446	1.0392	1.0329	1.0267	1.0213	1.0163	1.0131	1.0111	1.0047	0.99674	0.9927	0.98714	0.98057	0.97535	0.97216	0.96423	0.95411	0.9494	0.94418	0.93507	0.92969	0.92412	0.92042	0.91047	0.9039	0.89851	0.89295	0.8879	0.88082	0.8751	0.86683	0.86144
119	NA	01	-2.1511	-2.1379	-2.1191	-2.1009	-2.0827	-2.066	-2.0419	-2.0254	-2.0114	-1.992	-1.9697	-1.9541	-1.9348	-1.9174	-1.8937	-1.8793	-1.8631	-1.8417	-1.8244	-1.8059	-1.788	-1.7686	-1.7563	-1.734	-1.719	-1.6988	-1.6808	-1.6638	-1.6409	-1.6215	-1.6048	-1.5869	-1.5708	-1.5481	-1.5267	-1.5123	-1.4885	-1.4733	-1.4515	-1.4336	-1.4149	-1.4025	-1.379	-1.3599	-1.3403	-1.32	-1.2974
120	NA	01	-0.35409	-0.35112	-0.34828	-0.34552	-0.34322	-0.34066	-0.33809	-0.3364	-0.33498	-0.33248	-0.33073	-0.32756	-0.32647	-0.32398	-0.32208	-0.31871	-0.31736	-0.31755	-0.31364	-0.31195	-0.30891	-0.30742	-0.30573	-0.3035	-0.30174	-0.3014	-0.2993	-0.29829	-0.29585	-0.29396	-0.2918	-0.29233	-0.2905	-0.28807	-0.28725	-0.28522	-0.28366	-0.28265	-0.28129	-0.28054	-0.27905	-0.27837	-0.27674	-0.27666	-0.27611	-0.27563	-0.27401
121	NA	01	-1.0689	-1.0601	-1.0595	-1.0504	-1.0455	-1.0388	-1.0369	-1.0289	-1.0227	-1.019	-1.0147	-1.0053	-1.0025	-0.99323	-0.99215	-0.98634	-0.9829	-0.97365	-0.97043	-0.96419	-0.96505	-0.9586	-0.9571	-0.95495	-0.94548	-0.94096	-0.9386	-0.93494	-0.92978	-0.92677	-0.91988	-0.92075	-0.91537	-0.91214	-0.90784	-0.90634	-0.9016	-0.8973	-0.89365	-0.89128	-0.88698	-0.88311	-0.88117	-0.8773	-0.87429	-0.87451	-0.86999
122	NA	01	-0.90001	-0.90397	-0.91028	-0.91658	-0.91469	-0.92287	-0.9259	-0.9329	-0.93639	-0.93708	-0.94409	-0.9457	-0.9485	-0.95176	-0.95479	-0.95711	-0.95944	-0.9627	-0.96502	-0.96688	-0.96686	-0.97317	-0.97385	-0.9757	-0.97358	-0.97333	-0.98174	-0.98126	-0.98124	-0.98403	-0.98496	-0.98447	-0.98469	-0.98514	-0.98629	-0.98604	-0.98625	-0.98671	-0.99068	-0.98645	-0.98807	-0.98524	-0.98827	-0.98497	-0.98683	-0.99033	-0.9896
123	NA	01	0.59441	0.58842	0.58373	0.58086	0.57356	0.56052	0.56027	0.55453	0.54619	0.53994	0.53342	0.5256	0.51752	0.51127	0.50215	0.50006	0.4899	0.48313	0.47661	0.4654	0.46045	0.4529	0.44377	0.43726	0.42788	0.42163	0.40938	0.4073	0.39453	0.3862	0.37551	0.36744	0.36197	0.35155	0.34869	0.33409	0.32889	0.31455	0.30361	0.29841	0.28434	0.27418	0.26376	0.25333	0.24683	0.2338	0.22417
124	NA	01	1.5497	1.5541	1.5573	1.5605	1.5647	1.5683	1.5731	1.5755	1.5773	1.5816	1.586	1.5877	1.5914	1.5955	1.598	1.6022	1.6059	1.6065	1.6118	1.6131	1.6178	1.6211	1.6223	1.6259	1.6281	1.6309	1.6337	1.6365	1.638	1.6414	1.643	1.6451	1.6485	1.6509	1.6535	1.6544	1.6579	1.6587	1.6616	1.6631	1.6657	1.6672	1.6688	1.6705	1.6728	1.6737	1.6772
125	NA	01	0.53557	0.54539	0.55324	0.56059	0.56713	0.57695	0.5848	0.59313	0.60049	0.60638	0.61586	0.62207	0.63157	0.63975	0.64596	0.65249	0.66346	0.67033	0.67916	0.6857	0.69684	0.70157	0.71106	0.71678	0.72742	0.73281	0.74001	0.75081	0.75784	0.76537	0.77174	0.78239	0.79237	0.79826	0.80333	0.81299	0.81871	0.83083	0.8354	0.84129	0.84947	0.86159	0.86633	0.87517	0.88517	0.88957	0.90071
126	NA	01	0.097525	0.091125	0.08374	0.074766	0.059688	0.052313	0.038512	0.025688	0.015427	0.01223	-0.00027534	-0.010538	-0.020794	-0.028803	-0.041628	-0.051892	-0.064715	-0.07561	-0.08298	-0.099653	-0.10639	-0.11921	-0.12657	-0.13779	-0.14675	-0.16086	-0.1692	-0.1817	-0.18809	-0.19705	-0.20795	-0.22077	-0.22139	-0.23838	-0.2496	-0.25953	-0.2701	-0.27649	-0.29317	-0.29828	-0.30692	-0.31556	-0.32356	-0.33252	-0.33988	-0.34853	-0.36359
127	NA	01	2.476	2.4722	2.4674	2.4626	2.4599	2.4527	2.4472	2.4432	2.4347	2.4309	2.4257	2.4164	2.4094	2.4054	2.4035	2.3938	2.3905	2.3826	2.3734	2.367	2.3641	2.3531	2.3486	2.3408	2.3308	2.3281	2.3164	2.3101	2.3028	2.2971	2.2886	2.2784	2.2731	2.2659	2.2549	2.2494	2.2397	2.2309	2.2239	2.2162	2.2079	2.1982	2.19	2.1812	2.1724	2.1648	2.1546
128	NA	01	0.94585	0.94721	0.94711	0.95366	0.95476	0.95505	0.95961	0.96017	0.96326	0.96701	0.96784	0.97026	0.97162	0.97431	0.97513	0.97742	0.97904	0.97999	0.98388	0.98297	0.98699	0.98968	0.99169	0.99425	0.99387	0.99828	0.99698	0.99846	1.0014	1.0045	1.0037	1.0079	1.0096	1.0107	1.014	1.015	1.0159	1.0186	1.0192	1.0208	1.0238	1.0257	1.0271	1.0295	1.0299	1.0307	1.0337
129	NA	01	-0.064723	-0.074406	-0.083639	-0.095736	-0.10695	-0.11378	-0.12631	-0.13226	-0.14721	-0.15207	-0.16438	-0.17165	-0.18615	-0.19189	-0.20508	-0.21125	-0.2229	-0.23126	-0.24424	-0.25173	-0.2579	-0.27284	-0.28187	-0.29111	-0.29772	-0.30938	-0.31862	-0.32633	-0.33777	-0.34657	-0.35581	-0.36615	-0.37496	-0.38837	-0.39696	-0.40313	-0.41413	-0.42469	-0.43569	-0.44098	-0.45264	-0.46298	-0.47223	-0.48125	-0.48918	-0.49886	-0.50832
130	NA	01	1.0523	1.0555	1.0599	1.0629	1.0656	1.0674	1.0743	1.0787	1.0804	1.0835	1.0868	1.0907	1.0945	1.0947	1.0996	1.1001	1.1019	1.1056	1.1087	1.1115	1.1123	1.1146	1.1158	1.1172	1.1184	1.1219	1.1228	1.1229	1.1272	1.127	1.1291	1.1302	1.1304	1.1308	1.1327	1.1335	1.1344	1.1338	1.1354	1.1347	1.1349	1.1349	1.1329	1.1323	1.133	1.1323	1.1317
131	NA	01	0.2695	0.26204	0.25527	0.24491	0.23759	0.2293	0.21853	0.2119	0.20098	0.19256	0.18385	0.17515	0.16686	0.15926	0.15056	0.13978	0.13357	0.12252	0.11547	0.10649	0.096683	0.084943	0.076377	0.070438	0.061731	0.049714	0.041979	0.030924	0.023188	0.015039	0.0038472	-0.0047182	-0.016047	-0.022957	-0.029727	-0.043126	-0.053901	-0.060535	-0.068409	-0.076561	-0.08692	-0.099354	-0.10571	-0.11428	-0.12478	-0.13238	-0.14122
132	NA	01	-1.308	-1.308	-1.3105	-1.3126	-1.3144	-1.316	-1.3187	-1.3209	-1.3209	-1.323	-1.3247	-1.3246	-1.3254	-1.3275	-1.3296	-1.3296	-1.3311	-1.3321	-1.3313	-1.3326	-1.3325	-1.3318	-1.3325	-1.3335	-1.3341	-1.3347	-1.3341	-1.3349	-1.3357	-1.3333	-1.333	-1.3325	-1.3339	-1.3325	-1.3299	-1.3291	-1.3292	-1.3287	-1.327	-1.3252	-1.3238	-1.3224	-1.3209	-1.3198	-1.3184	-1.3164	-1.3135
133	NA	01	-0.98232	-0.98657	-0.99069	-0.9938	-0.99759	-1.0009	-1.0043	-1.0085	-1.0109	-1.0155	-1.0187	-1.0218	-1.0254	-1.0297	-1.0331	-1.0362	-1.0405	-1.0431	-1.046	-1.0498	-1.0537	-1.0568	-1.0612	-1.0634	-1.0665	-1.0705	-1.0739	-1.078	-1.0806	-1.083	-1.0878	-1.0904	-1.0942	-1.0977	-1.101	-1.1044	-1.1081	-1.1128	-1.1148	-1.1182	-1.1216	-1.1257	-1.1278	-1.1308	-1.1353	-1.1381	-1.1424
134	NA	01	-0.66665	-0.66501	-0.66405	-0.66404	-0.6628	-0.66389	-0.66321	-0.66156	-0.66197	-0.66114	-0.66168	-0.66222	-0.66071	-0.66275	-0.66261	-0.66437	-0.66328	-0.66546	-0.66449	-0.66653	-0.66461	-0.66571	-0.6657	-0.66569	-0.66719	-0.66773	-0.66841	-0.66826	-0.67221	-0.67125	-0.6737	-0.67628	-0.67614	-0.67832	-0.67586	-0.67899	-0.6779	-0.67967	-0.67803	-0.68047	-0.68211	-0.68251	-0.68455	-0.68468	-0.68863	-0.68863	-0.69121
135	NA	01	-0.69438	-0.69731	-0.7011	-0.69845	-0.70665	-0.71104	-0.70663	-0.71248	-0.71481	-0.71598	-0.72212	-0.71714	-0.72914	-0.72855	-0.72912	-0.72794	-0.73087	-0.73319	-0.73523	-0.7361	-0.74196	-0.73579	-0.74018	-0.74339	-0.74162	-0.74512	-0.74247	-0.74657	-0.7448	-0.74684	-0.74097	-0.74007	-0.74064	-0.74298	-0.74179	-0.74589	-0.74295	-0.74117	-0.74205	-0.7388	-0.7376	-0.73907	-0.74112	-0.74051	-0.73404	-0.73639	-0.73812
136	NA	01	-2.4839	-2.4717	-2.4664	-2.4595	-2.4506	-2.4408	-2.4323	-2.424	-2.4147	-2.4064	-2.3962	-2.3877	-2.379	-2.3692	-2.3613	-2.3513	-2.3439	-2.3308	-2.3234	-2.3125	-2.3006	-2.2904	-2.283	-2.2727	-2.2644	-2.2512	-2.2418	-2.2294	-2.2154	-2.2076	-2.1963	-2.185	-2.1756	-2.1621	-2.1515	-2.1392	-2.1271	-2.1162	-2.107	-2.0883	-2.0809	-2.0685	-2.0522	-2.0448	-2.0287	-2.0162	-2.0079
137	NA	01	-1.0824	-1.0799	-1.0771	-1.0747	-1.0707	-1.068	-1.0659	-1.0632	-1.062	-1.0576	-1.0547	-1.0536	-1.0515	-1.0479	-1.0448	-1.0414	-1.0399	-1.0382	-1.035	-1.0319	-1.029	-1.0262	-1.0239	-1.0211	-1.0193	-1.0158	-1.0127	-1.0102	-1.0079	-1.0073	-1.004	-1.0006	-0.9983	-0.99611	-0.9932	-0.99218	-0.98975	-0.98661	-0.98433	-0.98103	-0.97931	-0.97624	-0.97467	-0.97295	-0.96973	-0.96926	-0.96706
138	NA	01	2.2746	2.2728	2.2703	2.2691	2.2645	2.2604	2.2614	2.2553	2.2537	2.2506	2.2471	2.2422	2.2395	2.2379	2.2349	2.232	2.2262	2.2241	2.2209	2.2186	2.2154	2.2118	2.2046	2.2051	2.2026	2.1978	2.1932	2.1911	2.186	2.1814	2.1764	2.1757	2.1727	2.1665	2.1637	2.1587	2.1566	2.1499	2.1454	2.1424	2.1364	2.1346	2.129	2.1249	2.1222	2.1194	2.1134
139	NA	01	1.823	1.8153	1.8179	1.8185	1.8177	1.8153	1.8207	1.8172	1.8188	1.8172	1.8173	1.8178	1.816	1.8151	1.8186	1.8172	1.8192	1.8151	1.8178	1.8153	1.8153	1.8151	1.8157	1.8121	1.8139	1.8124	1.8123	1.8141	1.8102	1.8118	1.8096	1.8115	1.8102	1.8094	1.8084	1.8094	1.8081	1.8084	1.807	1.8078	1.8058	1.8055	1.8029	1.8036	1.8045	1.8043	1.8011
140	NA	01	-0.34681	-0.34324	-0.33949	-0.33394	-0.33197	-0.33036	-0.32714	-0.32356	-0.31676	-0.31265	-0.3114	-0.30639	-0.30156	-0.29673	-0.29351	-0.28904	-0.28296	-0.28045	-0.2767	-0.27151	-0.26793	-0.26257	-0.25506	-0.25095	-0.24879	-0.24003	-0.23681	-0.22948	-0.22608	-0.22232	-0.21732	-0.21195	-0.2014	-0.19657	-0.19424	-0.18655	-0.17958	-0.17332	-0.1676	-0.16366	-0.15991	-0.1524	-0.14363	-0.13755	-0.13433	-0.12467	-0.11841
141	NA	01	0.35552	0.34654	0.3387	0.33206	0.32321	0.31524	0.30767	0.30016	0.29212	0.28327	0.27516	0.26739	0.25848	0.25097	0.24266	0.23375	0.22604	0.2182	0.21016	0.20098	0.19153	0.18336	0.17505	0.16587	0.15709	0.14918	0.14034	0.13277	0.12272	0.11428	0.10503	0.097191	0.087678	0.077896	0.070794	0.061883	0.052304	0.043729	0.035153	0.02631	0.016596	0.008089	-8.3709e-05	-0.009797	-0.018773	-0.027013	-0.03686
142	NA	01	0.48005	0.48931	0.49703	0.50754	0.51594	0.52124	0.53137	0.53822	0.54622	0.55462	0.56282	0.57227	0.57844	0.58597	0.59397	0.59967	0.60864	0.61684	0.62465	0.62976	0.63526	0.64472	0.65156	0.65812	0.66324	0.67163	0.67964	0.6861	0.69198	0.69845	0.70424	0.71137	0.71803	0.72372	0.72884	0.73578	0.74321	0.74861	0.75353	0.75971	0.76694	0.77225	0.77794	0.78334	0.79019	0.79578	0.79887
143	NA	01	1.6717	1.6664	1.6625	1.655	1.6484	1.644	1.6369	1.6339	1.6259	1.6211	1.615	1.6105	1.6039	1.5946	1.5925	1.584	1.5807	1.5739	1.5682	1.5627	1.5574	1.5509	1.5443	1.5363	1.5329	1.5264	1.5198	1.5143	1.5089	1.5022	1.4951	1.4905	1.4833	1.4752	1.4698	1.4611	1.4567	1.4498	1.4434	1.4384	1.431	1.4261	1.4195	1.4089	1.4052	1.3996	1.3889
144	NA	01	0.97718	0.97687	0.97549	0.9745	0.9732	0.97343	0.9722	0.97151	0.97067	0.96876	0.96807	0.96615	0.96608	0.96386	0.96347	0.96225	0.96064	0.95965	0.95765	0.95605	0.95428	0.95344	0.95183	0.94915	0.94892	0.94831	0.94586	0.9441	0.94303	0.94126	0.93973	0.93889	0.93759	0.93644	0.93276	0.93146	0.92978	0.92794	0.92656	0.92418	0.9215	0.92036	0.91775	0.91499	0.91369	0.91208	0.90925
145	NA	01	0.55606	0.56171	0.5678	0.57239	0.58034	0.58351	0.58775	0.59384	0.59711	0.60196	0.60956	0.61353	0.61777	0.62298	0.62775	0.63375	0.64038	0.64382	0.64638	0.65503	0.65927	0.66324	0.66748	0.67375	0.67702	0.68347	0.68656	0.69248	0.69724	0.7014	0.70608	0.71191	0.71553	0.7203	0.72551	0.72878	0.73346	0.73893	0.74256	0.74653	0.75024	0.75483	0.76155	0.76305	0.76729	0.77233	0.77444
146	NA	01	0.89086	0.88098	0.87281	0.8661	0.85886	0.85029	0.84134	0.83199	0.82356	0.81975	0.80829	0.8021	0.78959	0.78327	0.77366	0.76549	0.75773	0.7497	0.74021	0.7335	0.72508	0.71837	0.7085	0.69902	0.69297	0.68375	0.67335	0.66677	0.65664	0.64874	0.64269	0.63454	0.62427	0.61664	0.61112	0.60191	0.59467	0.58533	0.57876	0.57021	0.56244	0.55442	0.54627	0.53587	0.53022	0.52444	0.51563
147	NA	01	-1.6045	-1.5926	-1.5821	-1.5678	-1.5578	-1.5463	-1.5337	-1.5225	-1.5084	-1.4979	-1.4838	-1.4737	-1.4621	-1.4506	-1.4361	-1.4241	-1.4115	-1.3958	-1.3858	-1.3726	-1.3589	-1.3479	-1.3339	-1.3205	-1.3074	-1.2971	-1.2818	-1.2712	-1.2547	-1.2422	-1.2304	-1.2159	-1.2022	-1.1869	-1.1758	-1.1607	-1.1463	-1.1338	-1.12	-1.1082	-1.095	-1.0786	-1.0663	-1.0542	-1.0395	-1.0265	-1.0126
148	NA	01	1.3397	1.3405	1.342	1.3432	1.3435	1.3443	1.3452	1.3465	1.347	1.348	1.3493	1.3498	1.3506	1.3514	1.352	1.3534	1.354	1.3554	1.3555	1.3569	1.3574	1.3584	1.3591	1.3603	1.3613	1.3615	1.3624	1.3627	1.3644	1.3651	1.3655	1.3664	1.3668	1.3683	1.3688	1.3695	1.3701	1.3711	1.3719	1.373	1.3737	1.3741	1.3748	1.3756	1.3763	1.3768	1.3778
149	NA	01	0.3804	0.39111	0.40328	0.41174	0.42132	0.42928	0.43887	0.44942	0.45593	0.46439	0.47429	0.4842	0.49362	0.50224	0.51425	0.52335	0.53132	0.5435	0.54839	0.55862	0.56886	0.57715	0.58382	0.59341	0.60154	0.61032	0.6191	0.6282	0.63504	0.64738	0.65211	0.66122	0.66822	0.67943	0.68755	0.69601	0.70463	0.71179	0.7217	0.73016	0.737	0.74417	0.75489	0.76189	0.76841	0.77912	0.78435
150	NA	01	0.78442	0.78525	0.78887	0.78888	0.78857	0.79054	0.79147	0.79313	0.79489	0.79583	0.79738	0.79956	0.79821	0.80101	0.80277	0.80215	0.8065	0.80847	0.80941	0.81086	0.81262	0.81252	0.81645	0.81832	0.81842	0.82122	0.82226	0.82454	0.82744	0.82827	0.83148	0.83241	0.83604	0.83728	0.83935	0.84029	0.84484	0.84712	0.84744	0.85034	0.855	0.85645	0.85883	0.86111	0.86318	0.86702	0.86971
151	NA	01	0.43942	0.42605	0.4143	0.40209	0.39011	0.38227	0.37098	0.36062	0.34794	0.33919	0.32998	0.31753	0.30555	0.29841	0.28597	0.2703	0.26478	0.25164	0.24427	0.23322	0.21709	0.20672	0.19797	0.18599	0.17678	0.16826	0.15997	0.15099	0.14132	0.12888	0.11806	0.11069	0.10102	0.093884	0.0826	0.076848	0.066025	0.057735	0.050135	0.037471	0.031028	0.026199	0.021137	0.0091636	0.00018674	-0.004873	-0.011545
152	NA	01	-0.28955	-0.29087	-0.28972	-0.29174	-0.29174	-0.29201	-0.28971	-0.29042	-0.29077	-0.29077	-0.28944	-0.28927	-0.28988	-0.28953	-0.28697	-0.28635	-0.28644	-0.28688	-0.28556	-0.28538	-0.28502	-0.28388	-0.2837	-0.28237	-0.28061	-0.2814	-0.27902	-0.27787	-0.27646	-0.2747	-0.27417	-0.27364	-0.27179	-0.2709	-0.26852	-0.26791	-0.265	-0.26367	-0.26332	-0.26138	-0.26041	-0.25794	-0.25565	-0.25424	-0.25212	-0.24947	-0.24745
153	NA	01	-0.12742	-0.12436	-0.12196	-0.12053	-0.11649	-0.11419	-0.11222	-0.1109	-0.1062	-0.10511	-0.10324	-0.10051	-0.098644	-0.095583	-0.092738	-0.089784	-0.088792	-0.087148	-0.082991	-0.081237	-0.081992	-0.079036	-0.076406	-0.075307	-0.07213	-0.070484	-0.068728	-0.066099	-0.063689	-0.061384	-0.058756	-0.057762	-0.057533	-0.055011	-0.051835	-0.051167	-0.049849	-0.047543	-0.047859	-0.045117	-0.045213	-0.040726	-0.03995	-0.03961	-0.037304	-0.035544	-0.033348
154	NA	01	1.4278	1.4188	1.409	1.3977	1.3895	1.3815	1.3727	1.3619	1.3547	1.3436	1.3353	1.3256	1.3166	1.3049	1.2961	1.2888	1.2772	1.2709	1.2615	1.2489	1.2402	1.2335	1.2182	1.2081	1.2022	1.1869	1.1786	1.1735	1.1624	1.148	1.1421	1.1298	1.1191	1.1088	1.0994	1.0895	1.0759	1.0681	1.0558	1.0466	1.033	1.0256	1.0151	1.0001	0.98961	0.98063	0.96915
155	NA	01	0.2355	0.23858	0.24267	0.24769	0.25128	0.25486	0.25896	0.26531	0.26921	0.27433	0.28088	0.28354	0.29051	0.29307	0.29932	0.30424	0.31008	0.3151	0.31858	0.32411	0.33026	0.33466	0.33897	0.34706	0.35013	0.35843	0.36171	0.36693	0.3739	0.37953	0.38804	0.39296	0.39859	0.4031	0.41047	0.4157	0.42308	0.42953	0.43547	0.44142	0.44685	0.45238	0.45914	0.46519	0.47236	0.47943	0.48629
156	NA	01	-1.1006	-1.1001	-1.1003	-1.0975	-1.0977	-1.097	-1.0964	-1.0954	-1.0952	-1.0945	-1.0949	-1.0942	-1.0931	-1.0936	-1.0952	-1.0946	-1.0932	-1.0961	-1.0938	-1.0944	-1.0953	-1.0959	-1.0963	-1.0955	-1.0961	-1.0991	-1.099	-1.099	-1.1021	-1.1034	-1.104	-1.1042	-1.1071	-1.109	-1.1094	-1.1095	-1.1117	-1.1143	-1.116	-1.1164	-1.1195	-1.1231	-1.1233	-1.1248	-1.1273	-1.1285	-1.1315
157	NA	01	0.1387	0.13757	0.13827	0.13887	0.13662	0.13661	0.13599	0.13608	0.13516	0.13342	0.1331	0.13441	0.13257	0.13358	0.13143	0.1303	0.12906	0.12794	0.12843	0.12822	0.12678	0.12758	0.12666	0.1243	0.12327	0.12265	0.12305	0.1209	0.12007	0.11904	0.11852	0.1181	0.1185	0.11696	0.11481	0.1151	0.11448	0.11365	0.11252	0.1122	0.11208	0.11197	0.11073	0.1096	0.1107	0.10866	0.10772
158	NA	01	-0.24013	-0.24653	-0.24851	-0.25461	-0.25979	-0.26452	-0.26863	-0.27504	-0.27992	-0.28327	-0.28952	-0.29196	-0.29989	-0.30202	-0.31163	-0.31452	-0.31894	-0.3258	-0.33175	-0.33754	-0.34212	-0.35127	-0.35279	-0.36087	-0.3656	-0.37383	-0.37962	-0.38389	-0.3906	-0.39548	-0.40127	-0.40706	-0.41255	-0.42155	-0.42826	-0.43146	-0.44015	-0.4464	-0.45143	-0.4589	-0.46698	-0.47156	-0.47842	-0.4836	-0.4897	-0.499	-0.50495
159	NA	01	-0.31851	-0.31153	-0.30464	-0.29747	-0.2877	-0.28164	-0.27485	-0.26842	-0.25976	-0.25353	-0.24505	-0.2363	-0.23025	-0.22131	-0.2133	-0.20642	-0.19766	-0.18919	-0.18109	-0.17345	-0.16507	-0.15446	-0.14682	-0.13751	-0.13062	-0.12122	-0.11172	-0.10436	-0.096446	-0.086202	-0.077821	-0.069068	-0.059383	-0.048488	-0.040107	-0.031539	-0.02111	-0.011052	-0.001925	0.00776	0.01819	0.026479	0.03663	0.046968	0.056655	0.069134	0.076399
160	NA	01	-0.84282	-0.83902	-0.83314	-0.82588	-0.82069	-0.8181	-0.81499	-0.80911	-0.80271	-0.79873	-0.79354	-0.78558	-0.78126	-0.77659	-0.77227	-0.76639	-0.76276	-0.75757	-0.75152	-0.74269	-0.74253	-0.73803	-0.73007	-0.72592	-0.72558	-0.71901	-0.71417	-0.7088	-0.70448	-0.69843	-0.69151	-0.69255	-0.68684	-0.68252	-0.67629	-0.67491	-0.67405	-0.66609	-0.66419	-0.65848	-0.65797	-0.65364	-0.64966	-0.64517	-0.64292	-0.63808	-0.63635
161	NA	01	1.9521	1.9571	1.9588	1.9624	1.9665	1.9711	1.9732	1.9779	1.9788	1.9837	1.9855	1.9897	1.9944	1.9989	1.9983	2.0049	2.0071	2.0094	2.0106	2.0145	2.0193	2.0213	2.0256	2.029	2.0332	2.0361	2.0393	2.0407	2.0456	2.0469	2.0514	2.0548	2.0576	2.0608	2.0658	2.0687	2.0713	2.0724	2.0763	2.0789	2.0823	2.084	2.0875	2.0894	2.0963	2.0974	2.1007
162	NA	01	1.2694	1.2643	1.2606	1.2543	1.2485	1.2433	1.2384	1.2334	1.2282	1.2222	1.2162	1.2106	1.2046	1.1994	1.1935	1.1878	1.1826	1.1774	1.1719	1.1671	1.1603	1.1556	1.1496	1.1452	1.1398	1.134	1.1288	1.122	1.1169	1.1115	1.1057	1.1012	1.0961	1.0911	1.0839	1.081	1.0738	1.0694	1.0649	1.0591	1.0528	1.0475	1.0413	1.0352	1.0314	1.0255	1.0205
163	NA	01	-0.75146	-0.74349	-0.73281	-0.72548	-0.71854	-0.70812	-0.70066	-0.69191	-0.68111	-0.67172	-0.66233	-0.65216	-0.6447	-0.6366	-0.62656	-0.6191	-0.60868	-0.59903	-0.59106	-0.58102	-0.57459	-0.56481	-0.55671	-0.54912	-0.53934	-0.53162	-0.52172	-0.51387	-0.50576	-0.49791	-0.49058	-0.48183	-0.47373	-0.46588	-0.45945	-0.45147	-0.44298	-0.43423	-0.42676	-0.41827	-0.40926	-0.40231	-0.39331	-0.3888	-0.38031	-0.37246	-0.36616
164	NA	01	-1.0782	-1.0725	-1.0688	-1.0604	-1.0529	-1.0465	-1.0407	-1.0331	-1.0277	-1.0201	-1.0134	-1.007	-1.0001	-0.99347	-0.98643	-0.97893	-0.9737	-0.96723	-0.96007	-0.95325	-0.94644	-0.94007	-0.9336	-0.92496	-0.91848	-0.91201	-0.9053	-0.89781	-0.89133	-0.8844	-0.87838	-0.87042	-0.86349	-0.85747	-0.85099	-0.84327	-0.83747	-0.83065	-0.82384	-0.81815	-0.81168	-0.80315	-0.79713	-0.79133	-0.78383	-0.77622	-0.77031
165	NA	01	0.84593	0.84896	0.85396	0.8561	0.85932	0.86235	0.86431	0.86824	0.86931	0.8727	0.8752	0.87949	0.88127	0.8852	0.89145	0.8961	0.89806	0.8993	0.90341	0.90126	0.9025	0.90554	0.90625	0.9057	0.91071	0.91392	0.91392	0.91713	0.91981	0.91926	0.92266	0.92247	0.92747	0.92478	0.92818	0.92942	0.9312	0.93155	0.93191	0.93262	0.93082	0.93278	0.93403	0.93295	0.93598	0.93293	0.93454
166	NA	01	1.0655	1.0566	1.0515	1.0396	1.0309	1.0221	1.0137	1.0046	0.99504	0.9855	0.97479	0.96545	0.95533	0.94734	0.9378	0.92807	0.9195	0.91113	0.90004	0.88836	0.87823	0.86636	0.85682	0.84709	0.83638	0.82353	0.81808	0.80776	0.7953	0.78265	0.77175	0.75793	0.74936	0.73885	0.72736	0.71782	0.70342	0.69504	0.68259	0.67071	0.65961	0.64696	0.63431	0.62788	0.61095	0.6016	0.59284
167	NA	01	-0.33271	-0.33401	-0.33712	-0.33806	-0.3438	-0.34331	-0.34545	-0.34975	-0.34998	-0.35488	-0.3557	-0.35844	-0.3631	-0.36393	-0.36739	-0.36917	-0.37311	-0.37621	-0.37775	-0.38049	-0.38359	-0.38454	-0.38848	-0.39086	-0.39467	-0.39789	-0.40123	-0.40361	-0.40551	-0.40837	-0.41279	-0.41409	-0.41922	-0.42101	-0.42446	-0.42768	-0.43054	-0.43328	-0.43853	-0.43899	-0.44317	-0.44375	-0.4484	-0.45162	-0.45555	-0.45805	-0.46139
168	NA	01	3.4039	3.3868	3.3676	3.3495	3.3354	3.3196	3.2998	3.2833	3.2672	3.2501	3.2346	3.2202	3.2045	3.1866	3.1678	3.154	3.1371	3.1198	3.106	3.0893	3.0742	3.0584	3.0408	3.0237	3.0075	2.9916	2.9782	2.9609	2.9456	2.9293	2.9151	2.8969	2.8825	2.8683	2.8549	2.8382	2.8223	2.8031	2.7914	2.7767	2.7598	2.7427	2.7305	2.7196	2.7019	2.6901	2.6746
169	NA	01	-0.3759	-0.37495	-0.37542	-0.3732	-0.37588	-0.37176	-0.37397	-0.37413	-0.37396	-0.37348	-0.37411	-0.37775	-0.37268	-0.37852	-0.37615	-0.37756	-0.37851	-0.38151	-0.38135	-0.38387	-0.3875	-0.38876	-0.38955	-0.39286	-0.39887	-0.39807	-0.40012	-0.40423	-0.40612	-0.40896	-0.41402	-0.41702	-0.42097	-0.42618	-0.4306	-0.43171	-0.43819	-0.4415	-0.44671	-0.45003	-0.45761	-0.46362	-0.46662	-0.47025	-0.47657	-0.48241	-0.48873
170	NA	01	-1.8476	-1.8513	-1.8566	-1.8604	-1.8657	-1.8702	-1.8755	-1.8795	-1.8833	-1.8878	-1.8926	-1.8959	-1.9004	-1.9038	-1.9086	-1.9126	-1.9171	-1.9199	-1.923	-1.9268	-1.9303	-1.933	-1.9375	-1.9403	-1.9444	-1.9474	-1.95	-1.9512	-1.9552	-1.9564	-1.9615	-1.9644	-1.9674	-1.9707	-1.9718	-1.9742	-1.9771	-1.9796	-1.9809	-1.9835	-1.9861	-1.9886	-1.9901	-1.9909	-1.9933	-1.9939	-1.9977
171	NA	01	0.22296	0.22159	0.21897	0.21806	0.21771	0.21578	0.21167	0.20928	0.2078	0.20609	0.20438	0.20085	0.19811	0.19641	0.19606	0.19321	0.1898	0.18752	0.18399	0.1825	0.17738	0.17635	0.17316	0.16975	0.16838	0.16451	0.16223	0.16131	0.15687	0.15562	0.15106	0.14799	0.14548	0.14127	0.1399	0.13625	0.13341	0.12828	0.12464	0.12088	0.11803	0.11416	0.1096	0.10732	0.10379	0.098896	0.09605
172	NA	01	-0.23127	-0.23607	-0.24087	-0.24542	-0.25109	-0.25897	-0.26574	-0.26832	-0.27534	-0.28014	-0.28568	-0.29035	-0.29737	-0.3018	-0.30808	-0.31386	-0.31719	-0.32457	-0.33011	-0.33664	-0.34131	-0.34734	-0.35104	-0.35818	-0.36248	-0.36815	-0.37356	-0.37799	-0.38328	-0.39055	-0.39633	-0.3999	-0.40692	-0.41012	-0.41578	-0.42132	-0.42636	-0.43166	-0.43806	-0.44236	-0.4484	-0.4532	-0.45861	-0.46415	-0.46858	-0.47436	-0.48101
173	NA	01	1.5573	1.5548	1.5535	1.5518	1.5501	1.5475	1.5447	1.5443	1.5413	1.5383	1.5372	1.5352	1.5351	1.5307	1.5311	1.5302	1.5273	1.5244	1.5228	1.5219	1.5216	1.5207	1.5195	1.5175	1.5146	1.5143	1.5118	1.5117	1.5093	1.5088	1.5082	1.5061	1.506	1.5062	1.504	1.5018	1.5008	1.502	1.501	1.4986	1.4985	1.4979	1.4976	1.4955	1.4973	1.4958	1.4932
174	NA	01	-1.4214	-1.4281	-1.4331	-1.4354	-1.4428	-1.4476	-1.4508	-1.4549	-1.4607	-1.4625	-1.4652	-1.4692	-1.4751	-1.4763	-1.4774	-1.4838	-1.4838	-1.4861	-1.4887	-1.4911	-1.4944	-1.495	-1.4969	-1.4976	-1.4973	-1.501	-1.501	-1.5005	-1.5032	-1.5025	-1.5021	-1.5009	-1.4996	-1.5027	-1.503	-1.5039	-1.4997	-1.5016	-1.5006	-1.501	-1.4994	-1.496	-1.4937	-1.4898	-1.4913	-1.4886	-1.4888
175	NA	01	-1.2732	-1.2749	-1.2786	-1.2829	-1.2887	-1.2891	-1.2911	-1.2985	-1.2999	-1.3026	-1.3084	-1.3098	-1.3127	-1.3149	-1.3216	-1.32	-1.3235	-1.33	-1.3325	-1.3358	-1.3404	-1.3397	-1.3443	-1.3478	-1.3473	-1.3522	-1.3555	-1.3561	-1.3592	-1.3623	-1.3627	-1.3632	-1.3656	-1.3685	-1.3692	-1.3722	-1.3746	-1.3762	-1.3789	-1.3794	-1.3818	-1.3846	-1.3846	-1.3887	-1.388	-1.3904	-1.3926
176	NA	01	0.94045	0.94673	0.95785	0.96583	0.97564	0.98284	0.98938	0.99906	1.0085	1.0165	1.0251	1.0324	1.0412	1.0496	1.0569	1.0625	1.0731	1.0783	1.0892	1.0948	1.1057	1.1124	1.1202	1.1304	1.1349	1.1444	1.1503	1.1587	1.1648	1.174	1.1805	1.1889	1.1956	1.203	1.2084	1.2156	1.2229	1.2283	1.2381	1.2414	1.2499	1.2553	1.2639	1.2699	1.2788	1.2828	1.288
177	NA	01	-1.254	-1.2548	-1.2542	-1.2559	-1.2597	-1.2582	-1.2568	-1.2581	-1.2615	-1.2611	-1.2628	-1.2641	-1.266	-1.2658	-1.2715	-1.2711	-1.2746	-1.2763	-1.2774	-1.2799	-1.2831	-1.2806	-1.2849	-1.2862	-1.2904	-1.2937	-1.299	-1.3001	-1.3048	-1.3093	-1.3138	-1.3178	-1.3191	-1.3245	-1.3262	-1.3305	-1.3352	-1.3395	-1.3437	-1.3508	-1.353	-1.3575	-1.3634	-1.369	-1.3722	-1.3788	-1.3855
178	NA	01	-1.7681	-1.7623	-1.7566	-1.7554	-1.748	-1.7429	-1.7348	-1.7306	-1.7269	-1.7222	-1.7166	-1.7095	-1.7042	-1.6991	-1.6939	-1.685	-1.6821	-1.6764	-1.6708	-1.6643	-1.6602	-1.6546	-1.649	-1.6442	-1.6368	-1.631	-1.6266	-1.6166	-1.6125	-1.6071	-1.6002	-1.5937	-1.5886	-1.5822	-1.5775	-1.5704	-1.5643	-1.5586	-1.5526	-1.5461	-1.5414	-1.5339	-1.5255	-1.5204	-1.514	-1.5084	-1.4985
179	NA	01	-0.47976	-0.47378	-0.46884	-0.46659	-0.46434	-0.45954	-0.45565	-0.45205	-0.44965	-0.44486	-0.44186	-0.43991	-0.43407	-0.42958	-0.43001	-0.42567	-0.42073	-0.41624	-0.41249	-0.40561	-0.40217	-0.39842	-0.39393	-0.38974	-0.38465	-0.38329	-0.37895	-0.37386	-0.37041	-0.36533	-0.36352	-0.35858	-0.35379	-0.34841	-0.34496	-0.33973	-0.33389	-0.33089	-0.32595	-0.32027	-0.31831	-0.31337	-0.30814	-0.30483	-0.3011	-0.29496	-0.29241
180	NA	01	1.05	1.0491	1.0513	1.052	1.0505	1.052	1.0528	1.0523	1.0528	1.0549	1.0529	1.0535	1.0566	1.0546	1.0558	1.0548	1.0558	1.0558	1.0556	1.0565	1.0569	1.0594	1.0602	1.059	1.0581	1.0588	1.0601	1.0596	1.0596	1.0588	1.0589	1.0612	1.062	1.0595	1.0601	1.0619	1.0612	1.0616	1.0621	1.0624	1.061	1.0624	1.0626	1.0631	1.0615	1.063	1.0619
181	NA	02	-0.8836	-0.88568	-0.88775	-0.89315	-0.89523	-0.9002	-0.90436	-0.90829	-0.90953	-0.91224	-0.91721	-0.91907	-0.92321	-0.92465	-0.92569	-0.92797	-0.93128	-0.93521	-0.9356	-0.93871	-0.94098	-0.94138	-0.94447	-0.94716	-0.94609	-0.94775	-0.95084	-0.95226	-0.95119	-0.95554	-0.95344	-0.9555	-0.95651	-0.95502	-0.95707	-0.95601	-0.95805	-0.95656	-0.95551	-0.95754	-0.95647	-0.95955	-0.95764	-0.95823	-0.95673	-0.95608	-0.95459
182	NA	02	1.2208	1.2011	1.1834	1.1676	1.1456	1.1264	1.1071	1.0909	1.069	1.0494	1.0305	1.0139	0.99237	0.97503	0.95694	0.93652	0.91958	0.89724	0.87761	0.86335	0.84103	0.8187	0.80406	0.78365	0.76746	0.7486	0.72896	0.71011	0.68971	0.66929	0.64928	0.63885	0.61654	0.59651	0.58111	0.56377	0.54644	0.52758	0.51294	0.49522	0.47366	0.45711	0.43864	0.42398	0.40129	0.38627	0.37125
183	NA	02	1.7588	1.7581	1.7576	1.7551	1.7554	1.7544	1.7539	1.7521	1.7532	1.7527	1.7527	1.7535	1.751	1.7507	1.7507	1.7508	1.7483	1.7505	1.749	1.7498	1.7488	1.7494	1.7496	1.7501	1.751	1.75	1.75	1.7508	1.7525	1.7531	1.7528	1.7528	1.7528	1.7549	1.7539	1.7542	1.7529	1.753	1.7533	1.755	1.7545	1.7566	1.7576	1.7568	1.7572	1.7576	1.758
184	NA	02	0.33012	0.33752	0.34584	0.35561	0.36356	0.37389	0.3822	0.38832	0.3981	0.4044	0.41382	0.42067	0.43063	0.43602	0.44452	0.45284	0.45933	0.46746	0.47413	0.48447	0.48967	0.49872	0.50411	0.51151	0.51928	0.52833	0.53226	0.54168	0.54635	0.55503	0.56097	0.56747	0.57194	0.57989	0.58802	0.59268	0.601	0.60695	0.61234	0.62011	0.62441	0.63254	0.63756	0.64278	0.65238	0.65613	0.6617
185	NA	02	-1.5757	-1.5792	-1.5838	-1.5849	-1.5881	-1.5864	-1.5917	-1.5952	-1.5945	-1.5984	-1.5991	-1.6034	-1.6073	-1.6101	-1.6168	-1.6151	-1.6211	-1.6257	-1.6292	-1.6307	-1.63	-1.6335	-1.6353	-1.6381	-1.6395	-1.6399	-1.6452	-1.6501	-1.6501	-1.6505	-1.6537	-1.6529	-1.6586	-1.6604	-1.6583	-1.666	-1.6639	-1.666	-1.6646	-1.6692	-1.6692	-1.6731	-1.6716	-1.6723	-1.6759	-1.6765	-1.6719
186	NA	02	2.5333	2.5277	2.5274	2.5251	2.5251	2.5215	2.5159	2.5169	2.5155	2.5123	2.5116	2.5086	2.506	2.5011	2.4972	2.4952	2.489	2.4893	2.486	2.4843	2.4765	2.4732	2.4719	2.466	2.4653	2.46	2.4568	2.4502	2.4443	2.4388	2.4335	2.4302	2.4289	2.4272	2.4177	2.4144	2.4115	2.4072	2.4	2.3928	2.3889	2.3862	2.3806	2.376	2.3708	2.3639	2.36
187	NA	02	1.2594	1.2602	1.259	1.2621	1.2603	1.262	1.2623	1.2605	1.2587	1.2589	1.2609	1.2591	1.2553	1.2561	1.2554	1.2554	1.2539	1.2544	1.2515	1.2511	1.2525	1.2504	1.2518	1.2483	1.2485	1.2473	1.2434	1.2442	1.2427	1.2424	1.2377	1.2379	1.2376	1.2393	1.2357	1.231	1.233	1.2297	1.2334	1.2267	1.2258	1.2245	1.2239	1.2212	1.2194	1.2164	1.2164
188	NA	02	1.9469	1.9446	1.9439	1.9423	1.9394	1.9403	1.938	1.9335	1.9323	1.9291	1.9278	1.9262	1.925	1.9219	1.9196	1.9189	1.9173	1.9153	1.9139	1.9132	1.9107	1.9082	1.9084	1.9057	1.9054	1.9023	1.897	1.8977	1.8952	1.8929	1.8904	1.8918	1.8906	1.8877	1.887	1.8845	1.8809	1.8806	1.8804	1.8765	1.876	1.8722	1.8731	1.8699	1.8692	1.866	1.8683
189	NA	02	-0.68221	-0.6861	-0.69162	-0.69064	-0.69356	-0.70004	-0.70133	-0.7049	-0.70814	-0.71235	-0.71203	-0.71981	-0.71591	-0.71981	-0.72434	-0.72564	-0.73082	-0.73211	-0.73309	-0.73633	-0.73828	-0.74281	-0.73957	-0.74508	-0.74767	-0.74897	-0.75123	-0.75447	-0.75772	-0.75609	-0.76095	-0.75836	-0.76193	-0.76841	-0.76646	-0.76646	-0.76937	-0.77424	-0.77326	-0.7778	-0.77747	-0.77974	-0.78038	-0.78362	-0.7807	-0.7833	-0.78718
190	NA	02	-1.6058	-1.6058	-1.6037	-1.6061	-1.6043	-1.6022	-1.6008	-1.6018	-1.6007	-1.6053	-1.6043	-1.6035	-1.6028	-1.6039	-1.6017	-1.6067	-1.6045	-1.6042	-1.6031	-1.6055	-1.6006	-1.6016	-1.6005	-1.6062	-1.6044	-1.6083	-1.6054	-1.6072	-1.6043	-1.6011	-1.6064	-1.6043	-1.6057	-1.61	-1.6092	-1.6096	-1.6099	-1.6092	-1.6117	-1.6049	-1.6056	-1.6042	-1.6066	-1.6077	-1.6059	-1.6048	-1.6077
191	NA	02	0.20231	0.19895	0.19559	0.19012	0.18486	0.18024	0.17666	0.1733	0.16783	0.16321	0.15816	0.15353	0.14701	0.14218	0.1365	0.13314	0.12662	0.12115	0.11862	0.10979	0.10706	0.098434	0.094649	0.089811	0.083291	0.076561	0.070672	0.063521	0.058472	0.051111	0.044171	0.040175	0.033864	0.027134	0.021665	0.014934	0.0075725	5.5382e-07	-0.0065207	-0.014304	-0.01872	-0.026925	-0.03071	-0.040808	-0.045435	-0.054691	-0.06016
192	NA	02	1.6481	1.6406	1.6406	1.6354	1.6368	1.6344	1.6307	1.6241	1.6212	1.6179	1.6113	1.6123	1.6104	1.6042	1.6014	1.5943	1.5891	1.5825	1.5811	1.5807	1.5745	1.5684	1.5613	1.5608	1.5571	1.5533	1.5453	1.5391	1.5354	1.5273	1.5236	1.5165	1.5103	1.5052	1.4962	1.4858	1.4877	1.4759	1.4721	1.4684	1.457	1.4523	1.4424	1.4367	1.4287	1.4254	1.4174
193	NA	02	-1.9133	-1.9111	-1.9103	-1.909	-1.9065	-1.9035	-1.9019	-1.9	-1.8989	-1.8981	-1.8973	-1.8951	-1.8927	-1.8954	-1.8919	-1.8872	-1.8872	-1.8859	-1.8845	-1.8826	-1.8813	-1.8802	-1.8764	-1.878	-1.875	-1.872	-1.8718	-1.8699	-1.868	-1.8658	-1.8636	-1.8598	-1.8598	-1.8549	-1.8541	-1.8539	-1.8509	-1.8495	-1.8473	-1.8438	-1.8438	-1.8449	-1.8376	-1.8367	-1.8348	-1.8327	-1.8327
194	NA	02	-0.90283	-0.90429	-0.90282	-0.90429	-0.90663	-0.90429	-0.91014	-0.90809	-0.90897	-0.9116	-0.91072	-0.91423	-0.91365	-0.91687	-0.91569	-0.92038	-0.92184	-0.9233	-0.92564	-0.92623	-0.92711	-0.92769	-0.92945	-0.92857	-0.93091	-0.93032	-0.93384	-0.93676	-0.93442	-0.93969	-0.94057	-0.9391	-0.94408	-0.94817	-0.94847	-0.94993	-0.95286	-0.95491	-0.9552	-0.95549	-0.95988	-0.95959	-0.96105	-0.96222	-0.96281	-0.96252	-0.9672
195	NA	02	0.74375	0.73339	0.72718	0.7182	0.71268	0.70577	0.69542	0.69438	0.68748	0.67988	0.66849	0.66538	0.65848	0.65364	0.64708	0.64225	0.63638	0.62637	0.62154	0.61567	0.6136	0.60083	0.60152	0.59496	0.58874	0.58184	0.57701	0.57045	0.56355	0.5594	0.55008	0.54629	0.54284	0.53766	0.53283	0.52868	0.52247	0.51868	0.51902	0.51315	0.50901	0.50452	0.50038	0.49624	0.49348	0.48416	0.48347
196	NA	02	-1.0977	-1.0945	-1.0877	-1.0713	-1.0692	-1.0661	-1.0613	-1.0492	-1.0402	-1.0296	-1.0296	-1.0223	-1.0143	-1.0101	-1.0043	-0.9964	-0.99059	-0.98479	-0.98215	-0.97265	-0.97371	-0.96526	-0.95788	-0.95313	-0.94891	-0.94363	-0.93677	-0.94152	-0.92727	-0.92727	-0.91883	-0.91725	-0.91725	-0.90881	-0.90511	-0.903	-0.89509	-0.89825	-0.89034	-0.88981	-0.88876	-0.88717	-0.88295	-0.88295	-0.88506	-0.87715	-0.87398
197	NA	02	-2.4411	-2.4382	-2.4354	-2.4318	-2.4306	-2.4261	-2.4232	-2.4211	-2.4177	-2.4158	-2.413	-2.4103	-2.4073	-2.4054	-2.4035	-2.4001	-2.4001	-2.3966	-2.3963	-2.3906	-2.3875	-2.3875	-2.3849	-2.382	-2.3797	-2.378	-2.3737	-2.3737	-2.3689	-2.3685	-2.3657	-2.3632	-2.3587	-2.3554	-2.3549	-2.3528	-2.3497	-2.3511	-2.3471	-2.3465	-2.3431	-2.3395	-2.3366	-2.3364	-2.3315	-2.3304	-2.3277
198	NA	02	1.35	1.3517	1.3522	1.3556	1.356	1.3578	1.359	1.3595	1.3611	1.3621	1.3636	1.3636	1.3645	1.3668	1.3686	1.3692	1.3715	1.3722	1.3728	1.3747	1.3767	1.3772	1.3781	1.379	1.3802	1.381	1.3828	1.3828	1.3856	1.3856	1.3891	1.389	1.3916	1.3922	1.3939	1.3959	1.397	1.3988	1.3999	1.4013	1.4025	1.4027	1.4043	1.4064	1.4096	1.4109	1.412
199	NA	02	-0.90395	-0.90099	-0.89621	-0.89598	-0.89188	-0.89029	-0.88596	-0.88392	-0.8805	-0.87686	-0.87344	-0.86934	-0.8641	-0.86206	-0.85705	-0.85659	-0.85158	-0.84657	-0.84338	-0.8386	-0.83678	-0.83291	-0.82767	-0.82494	-0.81993	-0.81674	-0.81264	-0.80968	-0.8049	-0.79966	-0.79602	-0.79146	-0.78668	-0.78258	-0.7778	-0.77142	-0.7671	-0.7614	-0.7573	-0.75343	-0.7466	-0.74159	-0.73681	-0.7343	-0.72952	-0.72109	-0.71859
200	NA	02	-2.4879	-2.4842	-2.4725	-2.4631	-2.4579	-2.4519	-2.4457	-2.441	-2.4329	-2.423	-2.4209	-2.4116	-2.4061	-2.3964	-2.392	-2.3829	-2.3769	-2.3683	-2.3639	-2.3592	-2.3514	-2.3422	-2.3394	-2.3292	-2.3209	-2.3159	-2.3123	-2.3045	-2.2964	-2.2906	-2.2826	-2.2729	-2.2664	-2.2602	-2.2531	-2.2476	-2.2437	-2.2364	-2.2281	-2.22	-2.2138	-2.2041	-2.1981	-2.1916	-2.1851	-2.182	-2.1742
201	NA	02	-1.1408	-1.1375	-1.1369	-1.1345	-1.131	-1.1316	-1.1307	-1.1289	-1.1259	-1.1235	-1.122	-1.1205	-1.1187	-1.1149	-1.1179	-1.1158	-1.1125	-1.111	-1.1098	-1.1104	-1.1051	-1.1062	-1.1039	-1.1027	-1.1033	-1.1012	-1.0994	-1.1	-1.0979	-1.0946	-1.0952	-1.0988	-1.0943	-1.094	-1.0946	-1.0937	-1.0931	-1.0928	-1.0943	-1.0931	-1.0949	-1.091	-1.089	-1.0919	-1.0916	-1.0916	-1.0907
202	NA	02	0.059523	0.05324	0.047065	0.04012	0.033727	0.027333	0.019724	0.012449	0.0070476	0.00065429	-0.0059597	-0.012686	-0.01919	-0.025143	-0.031315	-0.038039	-0.043881	-0.050606	-0.057111	-0.063395	-0.068685	-0.075851	-0.082577	-0.088198	-0.094261	-0.10043	-0.10804	-0.11422	-0.11951	-0.12447	-0.13086	-0.13726	-0.14288	-0.14872	-0.15578	-0.16206	-0.16669	-0.17364	-0.17904	-0.18323	-0.18962	-0.19502	-0.19822	-0.2055	-0.21167	-0.21785	-0.22391
203	NA	02	0.37926	0.3732	0.36896	0.35895	0.35501	0.35077	0.34228	0.33592	0.33046	0.32349	0.31743	0.31259	0.30895	0.30381	0.29805	0.29229	0.28623	0.27744	0.27016	0.26896	0.2626	0.25775	0.24987	0.24017	0.23472	0.23079	0.2226	0.21594	0.20988	0.20352	0.19564	0.18685	0.18413	0.17564	0.16806	0.16231	0.15686	0.14777	0.14111	0.13687	0.1296	0.12446	0.11415	0.10718	0.10022	0.092639	0.087497
204	NA	02	0.76649	0.7587	0.75227	0.74244	0.73601	0.72975	0.72298	0.71366	0.70876	0.70012	0.69284	0.68505	0.67897	0.67016	0.66203	0.65425	0.64629	0.63885	0.63259	0.6226	0.61413	0.60839	0.59975	0.59095	0.58521	0.5764	0.56896	0.55914	0.55408	0.5446	0.53767	0.53124	0.5199	0.51365	0.50417	0.49622	0.48878	0.4788	0.4717	0.4629	0.45377	0.44735	0.43991	0.4301	0.42351	0.41522	0.40728
205	NA	02	-3.3409	-3.3323	-3.3239	-3.3146	-3.3066	-3.2998	-3.2886	-3.2795	-3.2709	-3.2648	-3.2525	-3.2449	-3.2373	-3.2308	-3.2185	-3.2008	-3.1983	-3.185	-3.1745	-3.1655	-3.1535	-3.1416	-3.1337	-3.1207	-3.1124	-3.1005	-3.0914	-3.0802	-3.0665	-3.0549	-3.0459	-3.0322	-3.0214	-3.0083	-2.9943	-2.9845	-2.9708	-2.9639	-2.9458	-2.9361	-2.9231	-2.9112	-2.8978	-2.8862	-2.8714	-2.8609	-2.8439
206	NA	02	1.1661	1.1684	1.1689	1.1748	1.1737	1.1748	1.1765	1.1793	1.1801	1.1827	1.1831	1.1839	1.1856	1.1863	1.1878	1.1905	1.1922	1.1914	1.1933	1.1939	1.1941	1.1967	1.1965	1.1971	1.199	1.1996	1.2018	1.2009	1.202	1.2043	1.2047	1.2043	1.2075	1.2086	1.2105	1.2098	1.2113	1.2111	1.2126	1.2137	1.2166	1.2149	1.2164	1.2181	1.2203	1.2192	1.2213
207	NA	02	1.8653	1.8669	1.8639	1.8658	1.863	1.8613	1.8588	1.8605	1.8585	1.8576	1.8553	1.8565	1.8531	1.8502	1.8477	1.8477	1.8463	1.8451	1.8431	1.842	1.8384	1.8399	1.837	1.8356	1.8309	1.8302	1.8288	1.8255	1.8229	1.822	1.8178	1.8144	1.8121	1.8114	1.8078	1.8035	1.8017	1.8001	1.798	1.793	1.7903	1.7887	1.784	1.7817	1.7792	1.7758	1.7742
208	NA	02	0.39851	0.3998	0.39286	0.38746	0.38463	0.3836	0.37563	0.37127	0.36946	0.36458	0.3579	0.35661	0.34839	0.34582	0.33862	0.33399	0.32757	0.32603	0.32192	0.3155	0.30984	0.30573	0.30059	0.29622	0.2916	0.28826	0.28132	0.27413	0.27053	0.26462	0.25743	0.25177	0.24586	0.23893	0.23533	0.22994	0.22403	0.21966	0.21453	0.20836	0.20348	0.19681	0.19115	0.18576	0.17959	0.176	0.16932
209	NA	02	1.6829	1.6815	1.6773	1.6759	1.6749	1.6709	1.6712	1.6687	1.665	1.6613	1.6605	1.6554	1.653	1.653	1.6495	1.6479	1.6426	1.6407	1.6389	1.6359	1.6327	1.6333	1.6303	1.6253	1.6218	1.6199	1.6165	1.6111	1.61	1.6085	1.605	1.6036	1.5991	1.5962	1.5964	1.5892	1.5887	1.5884	1.5807	1.5785	1.5745	1.5745	1.5695	1.5665	1.5673	1.5609	1.5593
210	NA	02	0.34508	0.35027	0.35001	0.35297	0.35717	0.36013	0.36383	0.36407	0.36802	0.37148	0.37271	0.37765	0.37789	0.38159	0.38529	0.38627	0.39072	0.39294	0.39392	0.39737	0.40182	0.40676	0.41071	0.41095	0.41614	0.4191	0.4223	0.42452	0.42699	0.43143	0.43489	0.4376	0.43982	0.4408	0.44575	0.45143	0.45216	0.45438	0.45784	0.46129	0.46475	0.4687	0.47117	0.47413	0.47808	0.47832	0.48202
211	NA	02	-2.9443	-2.9361	-2.9247	-2.9096	-2.896	-2.8877	-2.8772	-2.8655	-2.853	-2.8402	-2.8285	-2.8164	-2.8058	-2.7934	-2.7866	-2.7756	-2.7654	-2.7514	-2.736	-2.7273	-2.7141	-2.7039	-2.6903	-2.6808	-2.6665	-2.6536	-2.6449	-2.6355	-2.6196	-2.609	-2.5988	-2.5913	-2.575	-2.5641	-2.5546	-2.541	-2.5297	-2.5164	-2.5039	-2.4896	-2.4817	-2.4658	-2.4601	-2.4469	-2.4321	-2.42	-2.4109
212	NA	02	-0.13279	-0.14079	-0.15025	-0.16045	-0.16809	-0.17755	-0.18738	-0.19685	-0.20375	-0.21395	-0.22176	-0.23159	-0.24197	-0.25345	-0.2631	-0.27329	-0.28221	-0.29039	-0.30004	-0.31262	-0.32044	-0.33154	-0.33991	-0.35157	-0.36287	-0.37416	-0.38162	-0.39255	-0.40475	-0.41568	-0.42716	-0.43553	-0.44719	-0.45757	-0.46923	-0.48181	-0.49073	-0.50221	-0.51295	-0.52388	-0.53445	-0.54611	-0.55668	-0.56614	-0.57891	-0.58983	-0.60223
213	NA	02	-0.49243	-0.48802	-0.48337	-0.48082	-0.47572	-0.47432	-0.47015	-0.46783	-0.46621	-0.46296	-0.45925	-0.4567	-0.45275	-0.44694	-0.44625	-0.44276	-0.43905	-0.43906	-0.43348	-0.42929	-0.42791	-0.42699	-0.42444	-0.42094	-0.4163	-0.41537	-0.41398	-0.4119	-0.40842	-0.40494	-0.404	-0.39795	-0.39772	-0.39377	-0.39471	-0.39239	-0.39053	-0.38635	-0.38612	-0.3852	-0.38217	-0.37752	-0.37775	-0.37519	-0.37194	-0.3738	-0.37079
214	NA	02	1.0834	1.0848	1.0879	1.0782	1.0825	1.0778	1.0781	1.0759	1.0744	1.0715	1.0721	1.0703	1.0677	1.0656	1.0623	1.0615	1.0597	1.0567	1.0528	1.0524	1.0459	1.0476	1.0447	1.0407	1.0396	1.0352	1.0341	1.0326	1.0247	1.0239	1.0264	1.0177	1.0162	1.0183	1.0143	1.0139	1.0099	1.0092	1.0087	1.0005	0.9972	0.99607	0.98992	0.99023	0.98625	0.98189	0.97934
215	NA	02	0.60982	0.62021	0.62383	0.62746	0.63387	0.63948	0.64031	0.64512	0.64915	0.65477	0.6512	0.65841	0.66283	0.66765	0.66889	0.66812	0.67174	0.67976	0.6738	0.67424	0.67906	0.67509	0.67754	0.67678	0.67642	0.67725	0.67769	0.6793	0.67737	0.67899	0.67942	0.68066	0.67751	0.67315	0.67519	0.67005	0.66889	0.66773	0.66858	0.66622	0.66188	0.66031	0.65837	0.65083	0.65048	0.64773	0.64259
216	NA	02	-1.8887	-1.8749	-1.8639	-1.8479	-1.8357	-1.8219	-1.8103	-1.8003	-1.7868	-1.7717	-1.7598	-1.7494	-1.7391	-1.7272	-1.7127	-1.7024	-1.6895	-1.6801	-1.6641	-1.6563	-1.6456	-1.6306	-1.6177	-1.6118	-1.5976	-1.5854	-1.5732	-1.566	-1.5521	-1.5405	-1.5308	-1.5183	-1.5076	-1.4963	-1.4866	-1.474	-1.463	-1.4505	-1.442	-1.4314	-1.4213	-1.4107	-1.4003	-1.3922	-1.3783	-1.3702	-1.3567
217	NA	02	-1.4963	-1.4856	-1.4856	-1.4779	-1.4721	-1.4663	-1.4609	-1.4542	-1.452	-1.4448	-1.4385	-1.4314	-1.4287	-1.4273	-1.4215	-1.4161	-1.4179	-1.4094	-1.4107	-1.3991	-1.3986	-1.3937	-1.3919	-1.3874	-1.3807	-1.3784	-1.369	-1.3659	-1.365	-1.3672	-1.3596	-1.3542	-1.3582	-1.3546	-1.3551	-1.3475	-1.3488	-1.343	-1.3443	-1.3398	-1.3371	-1.3362	-1.3366	-1.3348	-1.3348	-1.3317	-1.3335
218	NA	02	0.44575	0.44485	0.44323	0.44306	0.44306	0.44489	0.44218	0.44128	0.44038	0.44183	0.4393	0.43859	0.43986	0.43914	0.43715	0.43843	0.43953	0.44044	0.44117	0.44099	0.43864	0.43864	0.43864	0.43992	0.43847	0.44174	0.44138	0.44247	0.44337	0.44302	0.44356	0.44284	0.44647	0.44538	0.44647	0.44647	0.44956	0.44937	0.44865	0.44847	0.45192	0.45318	0.45409	0.45426	0.45553	0.45915	0.45825
219	NA	02	1.3063	1.3115	1.317	1.318	1.3193	1.3256	1.3261	1.3286	1.3318	1.3341	1.3349	1.3385	1.3414	1.3442	1.3473	1.3528	1.3528	1.3538	1.3541	1.3543	1.3614	1.3626	1.3668	1.3699	1.3689	1.3709	1.3707	1.3735	1.3759	1.3753	1.3758	1.3774	1.3808	1.381	1.3839	1.3849	1.3865	1.3865	1.3883	1.3891	1.3896	1.3914	1.3898	1.395	1.3945	1.394	1.3979
220	NA	02	-2.9554	-2.9575	-2.9591	-2.9599	-2.9604	-2.9612	-2.9623	-2.9631	-2.9658	-2.9668	-2.9674	-2.9706	-2.9703	-2.9706	-2.9705	-2.9716	-2.9699	-2.9705	-2.9707	-2.972	-2.9715	-2.9698	-2.9728	-2.9725	-2.9727	-2.9686	-2.967	-2.9667	-2.9699	-2.9672	-2.9639	-2.9652	-2.9611	-2.9619	-2.9611	-2.9562	-2.957	-2.9553	-2.9537	-2.9498	-2.9514	-2.9468	-2.944	-2.9421	-2.9399	-2.9394	-2.9353
221	NA	02	0.76542	0.77066	0.77992	0.79101	0.79626	0.80396	0.81229	0.82	0.82556	0.83264	0.84374	0.85022	0.85762	0.86378	0.87643	0.88352	0.88876	0.89431	0.90233	0.90725	0.91465	0.92452	0.93254	0.93716	0.94672	0.95073	0.95597	0.96584	0.97108	0.97447	0.98557	0.99204	0.99512	1.0059	1.0127	1.0179	1.0281	1.0312	1.0355	1.0426	1.0528	1.0559	1.0593	1.067	1.0722	1.0787	1.0839
222	NA	02	1.2817	1.2806	1.2789	1.2742	1.2703	1.2658	1.2623	1.2596	1.2566	1.2518	1.248	1.2476	1.243	1.2368	1.2342	1.2308	1.227	1.225	1.2216	1.2164	1.2136	1.2094	1.2059	1.202	1.1988	1.1943	1.1917	1.1849	1.183	1.1816	1.1741	1.1692	1.1654	1.16	1.1581	1.1523	1.1463	1.1447	1.1417	1.1346	1.1299	1.1269	1.1235	1.1181	1.1121	1.1115	1.1055
223	NA	02	-0.66793	-0.64405	-0.60691	-0.57839	-0.55651	-0.52932	-0.5028	-0.4776	-0.45372	-0.42786	-0.40465	-0.37347	-0.35092	-0.32107	-0.30583	-0.27996	-0.25807	-0.23419	-0.20965	-0.18445	-0.15791	-0.13669	-0.11414	-0.09225	-0.062396	-0.039844	-0.017292	0.0046007	0.030472	0.0517	0.072924	0.096806	0.11936	0.13263	0.16116	0.18438	0.20759	0.22352	0.2401	0.26664	0.28389	0.30578	0.32569	0.3509	0.37014	0.38208	0.39933
224	NA	02	1.3941	1.3821	1.3697	1.3629	1.3473	1.3385	1.3282	1.3108	1.3034	1.2907	1.28	1.2676	1.257	1.2446	1.2318	1.2233	1.2099	1.1953	1.1822	1.1734	1.1592	1.1475	1.1383	1.1255	1.1121	1.1007	1.0848	1.0689	1.0607	1.0511	1.0366	1.0217	1.0136	0.99799	0.98736	0.97602	0.96149	0.95334	0.93528	0.92181	0.91402	0.9002	0.88638	0.87362	0.85839	0.84705	0.83146
225	NA	02	-0.15051	-0.17043	-0.19861	-0.22542	-0.2426	-0.27009	-0.29552	-0.3175	-0.34087	-0.36354	-0.38278	-0.40683	-0.43226	-0.45425	-0.48655	-0.49478	-0.52159	-0.54632	-0.56075	-0.5903	-0.61503	-0.63014	-0.66382	-0.6858	-0.70642	-0.72977	-0.75039	-0.77237	-0.79298	-0.81428	-0.84108	-0.85756	-0.87817	-0.90565	-0.93177	-0.94274	-0.96748	-0.99015	-1.0018	-1.0266	-1.0437	-1.0685	-1.0836	-1.0973	-1.1145	-1.1268	-1.1481
226	NA	02	-1.6294	-1.6269	-1.6248	-1.6221	-1.6232	-1.6217	-1.6219	-1.6204	-1.619	-1.6171	-1.6192	-1.6155	-1.6142	-1.6124	-1.6067	-1.6089	-1.6085	-1.6076	-1.6072	-1.6069	-1.6047	-1.6006	-1.5981	-1.599	-1.5981	-1.5977	-1.5948	-1.5931	-1.5935	-1.5891	-1.5865	-1.5854	-1.5832	-1.583	-1.5838	-1.5812	-1.5775	-1.5759	-1.5731	-1.5715	-1.5711	-1.568	-1.5669	-1.5652	-1.5673	-1.5645	-1.5614
227	NA	02	0.15015	0.15048	0.15031	0.15248	0.15232	0.15248	0.15398	0.15549	0.15482	0.15548	0.15816	0.15682	0.15999	0.15899	0.16166	0.162	0.16283	0.16383	0.166	0.16583	0.16717	0.16867	0.17051	0.17252	0.17068	0.17285	0.17335	0.17535	0.17702	0.17819	0.1797	0.18053	0.18237	0.18253	0.18387	0.18437	0.18621	0.18771	0.18922	0.19005	0.19155	0.19105	0.19422	0.19589	0.19606	0.1984	0.19773
228	NA	02	-2.0912	-2.0847	-2.0777	-2.0723	-2.0696	-2.0577	-2.0517	-2.0463	-2.0485	-2.042	-2.0415	-2.0312	-2.0269	-2.0171	-2.0117	-2.0047	-1.9961	-1.9939	-1.988	-1.9782	-1.9717	-1.969	-1.9604	-1.9572	-1.9442	-1.9436	-1.9404	-1.9307	-1.9209	-1.9177	-1.9112	-1.9031	-1.9026	-1.8923	-1.8896	-1.8815	-1.8766	-1.8691	-1.855	-1.8491	-1.8431	-1.8366	-1.8312	-1.8215	-1.8199	-1.8156	-1.8047
229	NA	02	1.0802	1.0789	1.0782	1.0789	1.0794	1.0785	1.0774	1.0772	1.0779	1.0776	1.0766	1.0757	1.0774	1.0781	1.0748	1.0735	1.0735	1.0724	1.07	1.0696	1.0711	1.0714	1.0692	1.0679	1.0692	1.0697	1.0655	1.0637	1.0662	1.0611	1.0607	1.0627	1.0607	1.0576	1.0565	1.055	1.0546	1.0502	1.0506	1.0496	1.0474	1.0456	1.043	1.0408	1.0397	1.0369	1.0364
230	NA	02	0.17757	0.1794	0.17532	0.18125	0.18217	0.17945	0.18447	0.18175	0.18722	0.19634	0.18907	0.19454	0.19865	0.20367	0.20413	0.20551	0.20916	0.2119	0.21646	0.21374	0.22013	0.2256	0.23107	0.23153	0.23746	0.24202	0.2484	0.25023	0.25479	0.2589	0.26073	0.27166	0.27122	0.27851	0.28853	0.28581	0.29628	0.29583	0.3054	0.31315	0.31407	0.32045	0.33502	0.33867	0.34232	0.34597	0.36009
231	NA	02	-1.2082	-1.2139	-1.218	-1.2237	-1.228	-1.2321	-1.2344	-1.2368	-1.2427	-1.2458	-1.2488	-1.2527	-1.2581	-1.2581	-1.264	-1.2653	-1.2715	-1.2766	-1.2745	-1.2799	-1.2815	-1.283	-1.2843	-1.2864	-1.2913	-1.2933	-1.2949	-1.2949	-1.299	-1.2995	-1.3018	-1.3031	-1.3077	-1.3098	-1.3106	-1.3111	-1.3139	-1.3149	-1.3193	-1.3209	-1.317	-1.3196	-1.3209	-1.3196	-1.3212	-1.3206	-1.3235
232	NA	02	-3.0935	-3.0884	-3.0879	-3.082	-3.0777	-3.0739	-3.0696	-3.0662	-3.0645	-3.0585	-3.0551	-3.0521	-3.0478	-3.0432	-3.0393	-3.0359	-3.0338	-3.0304	-3.0308	-3.0227	-3.021	-3.0163	-3.0133	-3.0133	-3.0052	-2.9988	-2.9928	-2.9907	-2.9877	-2.9852	-2.9839	-2.9766	-2.9728	-2.9668	-2.9638	-2.9587	-2.957	-2.9527	-2.9493	-2.9476	-2.9417	-2.9323	-2.9246	-2.9203	-2.9178	-2.9144	-2.9084
233	NA	02	0.52664	0.52055	0.51676	0.50898	0.50562	0.50099	0.49468	0.48669	0.48038	0.47197	0.46777	0.45978	0.45326	0.4459	0.44106	0.43286	0.4274	0.41983	0.41184	0.40406	0.39564	0.3887	0.37945	0.37399	0.36536	0.35653	0.35002	0.34055	0.33277	0.32457	0.31616	0.30817	0.30018	0.29009	0.28147	0.27432	0.26296	0.25413	0.24636	0.23542	0.22617	0.21734	0.20788	0.19736	0.19022	0.18034	0.17109
234	NA	02	2.1438	2.1444	2.1426	2.1458	2.1484	2.1478	2.1506	2.1498	2.1475	2.1498	2.1492	2.1447	2.1469	2.1501	2.147	2.1472	2.1452	2.1467	2.1481	2.1438	2.1413	2.1421	2.1424	2.139	2.1338	2.1347	2.1373	2.1321	2.1299	2.1313	2.127	2.1267	2.1222	2.1213	2.1187	2.115	2.1139	2.1099	2.107	2.1062	2.1019	2.0973	2.0936	2.0913	2.0868	2.0854	2.0802
235	NA	02	-0.42774	-0.42994	-0.43159	-0.43599	-0.44094	-0.44369	-0.44698	-0.44699	-0.45166	-0.45469	-0.45936	-0.46376	-0.46925	-0.47392	-0.47503	-0.4797	-0.4819	-0.48959	-0.49427	-0.49701	-0.50141	-0.50581	-0.51103	-0.51268	-0.51818	-0.52312	-0.52725	-0.53137	-0.53714	-0.53824	-0.54044	-0.54758	-0.55281	-0.55967	-0.56435	-0.56819	-0.57177	-0.57561	-0.58056	-0.5888	-0.58853	-0.59347	-0.5976	-0.60392	-0.61079	-0.61244	-0.61601
236	NA	02	-1.2836	-1.2911	-1.3031	-1.3096	-1.3213	-1.3288	-1.3415	-1.3515	-1.3624	-1.3707	-1.3789	-1.3871	-1.3978	-1.407	-1.42	-1.4242	-1.4331	-1.4434	-1.4557	-1.467	-1.4722	-1.4811	-1.4876	-1.4975	-1.5054	-1.5161	-1.5246	-1.5332	-1.5397	-1.5486	-1.5576	-1.5689	-1.5723	-1.5819	-1.5919	-1.5991	-1.6069	-1.6128	-1.621	-1.6258	-1.6354	-1.6402	-1.6491	-1.656	-1.6608	-1.667	-1.6752
237	NA	02	2.1288	2.1234	2.1171	2.1115	2.1061	2.0968	2.0933	2.0864	2.0831	2.0748	2.07	2.0593	2.0509	2.0455	2.0393	2.0318	2.0261	2.0187	2.0074	1.9978	1.9901	1.9844	1.9748	1.9629	1.9572	1.9477	1.9405	1.9304	1.9191	1.9104	1.9	1.8913	1.8845	1.8728	1.8618	1.8526	1.8421	1.8326	1.8215	1.809	1.7977	1.7875	1.7762	1.7685	1.755	1.7407	1.7321
238	NA	02	0.55709	0.54645	0.52776	0.5138	0.50079	0.48494	0.47075	0.45798	0.44213	0.42818	0.41446	0.39885	0.38584	0.36857	0.35698	0.34113	0.32979	0.31465	0.29998	0.28816	0.27231	0.2567	0.24654	0.22998	0.21934	0.20491	0.19404	0.17796	0.16542	0.15218	0.13965	0.12735	0.11459	0.10134	0.090467	0.078172	0.066113	0.053109	0.039157	0.030412	0.014329	0.0044	-0.008603	-0.020188	-0.030354	-0.043121	-0.05589
239	NA	02	-0.17577	-0.16956	-0.16094	-0.15257	-0.14515	-0.13533	-0.13031	-0.1193	-0.11308	-0.1059	-0.098006	-0.08963	-0.081493	-0.074074	-0.064021	-0.060195	-0.049903	-0.043921	-0.034106	-0.030279	-0.019267	-0.014962	-0.0068237	-0.00060135	0.0068157	0.016152	0.020937	0.030034	0.034341	0.041282	0.047265	0.052769	0.058992	0.06761	0.074792	0.079338	0.087478	0.09442	0.1028	0.10639	0.11069	0.11716	0.1241	0.12769	0.13415	0.1375	0.14468
240	NA	02	3.6646	3.6614	3.6602	3.6561	3.6492	3.6484	3.6451	3.6398	3.6378	3.6329	3.628	3.6276	3.6228	3.6146	3.6138	3.6065	3.6012	3.5967	3.5919	3.5809	3.5764	3.5716	3.5614	3.5602	3.5537	3.5439	3.539	3.5309	3.5236	3.5155	3.5118	3.5098	3.5	3.4944	3.4826	3.4753	3.4675	3.457	3.4472	3.4383	3.431	3.4196	3.4127	3.4017	3.3932	3.383	3.3745
241	NA	02	-1.2276	-1.2319	-1.235	-1.2409	-1.2457	-1.2513	-1.2531	-1.26	-1.2653	-1.2697	-1.2748	-1.2768	-1.2824	-1.2883	-1.2913	-1.2964	-1.3026	-1.3069	-1.3102	-1.3161	-1.3189	-1.3255	-1.3296	-1.3339	-1.3395	-1.3454	-1.3508	-1.3551	-1.3584	-1.3614	-1.366	-1.3709	-1.3791	-1.3806	-1.3867	-1.3913	-1.3969	-1.4033	-1.4079	-1.4125	-1.4168	-1.4206	-1.4275	-1.4323	-1.4372	-1.4426	-1.4464
242	NA	02	-1.3914	-1.3979	-1.3993	-1.4021	-1.4075	-1.41	-1.4095	-1.4151	-1.416	-1.4196	-1.4228	-1.4261	-1.4281	-1.4327	-1.4375	-1.4389	-1.4397	-1.4451	-1.4477	-1.4513	-1.4542	-1.457	-1.457	-1.457	-1.4598	-1.4627	-1.4635	-1.4649	-1.4689	-1.468	-1.4689	-1.4746	-1.4715	-1.4734	-1.4754	-1.474	-1.4763	-1.4774	-1.4763	-1.4766	-1.4822	-1.4805	-1.4805	-1.4814	-1.4817	-1.4786	-1.4811
243	NA	02	-0.24969	-0.24473	-0.23978	-0.23897	-0.23071	-0.22796	-0.22384	-0.21915	-0.21751	-0.21283	-0.2076	-0.20017	-0.19907	-0.19632	-0.19137	-0.18862	-0.18339	-0.17899	-0.17679	-0.17349	-0.16826	-0.16551	-0.16083	-0.15725	-0.15367	-0.15092	-0.14789	-0.14266	-0.14074	-0.14019	-0.13661	-0.13441	-0.12862	-0.12643	-0.12202	-0.11569	-0.11486	-0.11183	-0.11046	-0.10468	-0.10275	-0.10082	-0.096416	-0.094489	-0.093666	-0.089533	-0.084301
244	NA	02	-1.6012	-1.6017	-1.6028	-1.6049	-1.6056	-1.6103	-1.6129	-1.6127	-1.6133	-1.6153	-1.6187	-1.62	-1.6217	-1.6247	-1.6268	-1.6281	-1.6314	-1.6308	-1.6333	-1.6359	-1.6363	-1.6398	-1.6417	-1.6437	-1.6441	-1.646	-1.6497	-1.6512	-1.6553	-1.6566	-1.6593	-1.6615	-1.6628	-1.6645	-1.6654	-1.6684	-1.6693	-1.6736	-1.6763	-1.6781	-1.6805	-1.6813	-1.6832	-1.6871	-1.6874	-1.6908	-1.6925
245	NA	02	-0.5659	-0.54824	-0.53491	-0.52345	-0.50733	-0.49586	-0.47975	-0.4689	-0.45372	-0.43884	-0.4283	-0.4156	-0.39948	-0.38615	-0.37189	-0.35888	-0.34555	-0.33253	-0.3223	-0.31146	-0.29596	-0.28325	-0.26992	-0.26094	-0.24699	-0.23676	-0.22374	-0.21072	-0.20018	-0.18376	-0.17291	-0.16268	-0.14997	-0.14098	-0.12858	-0.11866	-0.11029	-0.096342	-0.086113	-0.074644	-0.065964	-0.052325	-0.041785	-0.033106	-0.023186	-0.010166	-0.0048959
246	NA	02	0.64034	0.64151	0.6408	0.64056	0.6422	0.64408	0.64243	0.64477	0.64359	0.64853	0.64899	0.64922	0.65204	0.65109	0.65273	0.65131	0.65225	0.64871	0.65012	0.65011	0.65199	0.6508	0.65079	0.6522	0.65101	0.65289	0.651	0.65122	0.65122	0.64768	0.6465	0.64767	0.6446	0.64412	0.642	0.63917	0.63916	0.63962	0.64032	0.63725	0.63512	0.63018	0.63134	0.62804	0.62427	0.62449	0.62072
247	NA	02	1.477	1.4912	1.5032	1.5203	1.5294	1.5458	1.5563	1.568	1.5847	1.5964	1.608	1.6229	1.632	1.6444	1.659	1.6724	1.6783	1.691	1.7034	1.7198	1.7281	1.738	1.7478	1.7565	1.7685	1.7802	1.7897	1.7984	1.8035	1.8133	1.8243	1.8316	1.8439	1.8497	1.8603	1.8661	1.8763	1.8851	1.8902	1.8953	1.9033	1.9149	1.9175	1.9233	1.9321	1.9379	1.9412
248	NA	02	0.43389	0.4414	0.44529	0.44828	0.45512	0.4581	0.46312	0.46951	0.47294	0.47819	0.48434	0.48823	0.49257	0.49713	0.50261	0.50741	0.51152	0.51338	0.51817	0.52228	0.52413	0.53096	0.53507	0.53964	0.54194	0.54356	0.54949	0.55111	0.55612	0.56115	0.56209	0.56551	0.56827	0.57148	0.57332	0.57811	0.58131	0.58407	0.58817	0.58933	0.59231	0.59529	0.59623	0.60124	0.60421	0.60628	0.60766
249	NA	02	-2.1834	-2.1643	-2.1501	-2.1333	-2.1187	-2.1072	-2.0953	-2.0777	-2.0651	-2.0482	-2.034	-2.0206	-2.0064	-1.9926	-1.9769	-1.9647	-1.9516	-1.9379	-1.9256	-1.9087	-1.8995	-1.8842	-1.8689	-1.8585	-1.8447	-1.8298	-1.8171	-1.8022	-1.796	-1.7838	-1.7677	-1.7566	-1.7432	-1.7286	-1.7217	-1.7056	-1.6914	-1.6822	-1.6692	-1.6588	-1.6477	-1.6351	-1.627	-1.6117	-1.5994	-1.5898	-1.5806
250	NA	02	0.18796	0.19495	0.20512	0.21299	0.22201	0.2316	0.24293	0.25368	0.25749	0.27171	0.28044	0.28831	0.2979	0.30691	0.31651	0.32466	0.33397	0.34385	0.35287	0.36508	0.37236	0.38138	0.39502	0.40172	0.41624	0.42352	0.43167	0.44272	0.45203	0.46307	0.47209	0.48082	0.49071	0.50319	0.51684	0.52383	0.53372	0.54187	0.55349	0.56165	0.57356	0.58201	0.59305	0.60467	0.61717	0.62792	0.63752
251	NA	02	-0.0392	-0.04158	-0.045364	-0.053929	-0.062486	-0.061518	-0.065787	-0.073393	-0.07338	-0.081939	-0.087164	-0.090954	-0.09236	-0.098528	-0.10137	-0.10374	-0.10657	-0.11465	-0.11607	-0.11271	-0.11555	-0.11791	-0.12694	-0.12263	-0.1312	-0.12927	-0.13543	-0.13351	-0.13968	-0.14061	-0.14011	-0.14104	-0.1372	-0.14194	-0.14193	-0.14238	-0.14521	-0.14519	-0.15183	-0.15467	-0.1475	-0.14747	-0.14268	-0.14553	-0.14454	-0.14595	-0.14639
252	NA	02	-0.43346	-0.44203	-0.45347	-0.46299	-0.46632	-0.47728	-0.49252	-0.50157	-0.5068	-0.51776	-0.52395	-0.53395	-0.54681	-0.55014	-0.56443	-0.57252	-0.583	-0.59014	-0.59442	-0.60299	-0.61013	-0.62633	-0.63442	-0.64108	-0.64822	-0.6606	-0.66965	-0.67631	-0.6887	-0.69774	-0.70917	-0.72393	-0.72964	-0.73392	-0.74725	-0.76011	-0.76296	-0.77296	-0.78438	-0.79343	-0.80486	-0.81437	-0.82294	-0.83675	-0.84484	-0.85531	-0.8615
253	NA	02	1.1218	1.1273	1.1307	1.1325	1.1389	1.1418	1.1455	1.1477	1.153	1.1552	1.1589	1.1612	1.1641	1.1659	1.1684	1.1716	1.1719	1.1739	1.1762	1.1796	1.1814	1.1846	1.188	1.1869	1.1921	1.193	1.1951	1.1965	1.1981	1.1987	1.2019	1.2022	1.2031	1.2047	1.2035	1.2051	1.2086	1.2102	1.2108	1.2104	1.2109	1.2122	1.2111	1.2127	1.2132	1.2118	1.2139
254	NA	02	0.049332	0.044723	0.043996	0.039387	0.036476	0.031139	0.027015	0.022649	0.019738	0.013431	0.011491	0.0076097	0.0049417	-0.00015286	-0.0042765	-0.0086424	-0.011553	-0.012523	-0.017617	-0.019557	-0.022468	-0.028289	-0.032413	-0.035809	-0.038234	-0.043085	-0.045996	-0.047452	-0.051089	-0.056669	-0.059337	-0.06346	-0.065643	-0.066371	-0.07292	-0.074375	-0.077771	-0.080439	-0.083107	-0.085774	-0.091596	-0.094265	-0.098146	-0.099601	-0.10154	-0.103	-0.10858
255	NA	02	-0.063079	-0.066327	-0.069901	-0.071849	-0.077047	-0.073797	-0.080619	-0.086792	-0.084191	-0.088089	-0.090688	-0.094261	-0.095559	-0.10043	-0.10141	-0.1053	-0.11018	-0.10953	-0.1131	-0.1118	-0.1131	-0.11732	-0.12154	-0.12544	-0.12414	-0.12869	-0.13063	-0.13161	-0.13421	-0.13616	-0.13583	-0.13875	-0.13908	-0.13972	-0.1446	-0.142	-0.14849	-0.14459	-0.14784	-0.15076	-0.14946	-0.15271	-0.15368	-0.15303	-0.15173	-0.15433	-0.15433
256	NA	02	0.86133	0.85976	0.85819	0.85945	0.85756	0.85724	0.85567	0.85567	0.84906	0.84812	0.84812	0.84308	0.84182	0.83931	0.83931	0.83773	0.83616	0.83049	0.83112	0.8242	0.82389	0.82168	0.81791	0.81696	0.81507	0.81382	0.80815	0.80658	0.80217	0.79903	0.79714	0.79462	0.78896	0.78455	0.78329	0.77795	0.77606	0.77323	0.76819	0.76662	0.76064	0.75592	0.75875	0.75309	0.74963	0.74176	0.74082
257	NA	02	0.82299	0.82255	0.82367	0.82705	0.82682	0.82682	0.82885	0.83065	0.8302	0.82975	0.83223	0.83402	0.8329	0.83403	0.83312	0.8374	0.8356	0.8347	0.83403	0.8365	0.83628	0.83628	0.83695	0.83538	0.8338	0.83335	0.83582	0.8347	0.83402	0.83267	0.83155	0.83177	0.82997	0.82885	0.8293	0.82772	0.82952	0.82884	0.82682	0.82412	0.82232	0.82164	0.82029	0.82006	0.81939	0.81488	0.81511
258	NA	02	-1.4444	-1.433	-1.4248	-1.4118	-1.4072	-1.3951	-1.3863	-1.3789	-1.369	-1.3605	-1.3523	-1.3426	-1.3364	-1.3254	-1.3174	-1.3103	-1.3024	-1.2925	-1.2851	-1.2758	-1.2695	-1.2591	-1.2537	-1.2454	-1.2375	-1.2296	-1.2219	-1.2126	-1.2052	-1.1981	-1.1941	-1.1854	-1.1774	-1.172	-1.1641	-1.1564	-1.1499	-1.1448	-1.1357	-1.1323	-1.1236	-1.117	-1.1119	-1.1077	-1.0994	-1.0938	-1.0873
259	NA	02	1.466	1.4624	1.4557	1.4524	1.4474	1.4407	1.4387	1.4323	1.4301	1.4229	1.4176	1.4137	1.4092	1.4056	1.4008	1.3958	1.3903	1.3836	1.3777	1.3713	1.3658	1.3607	1.356	1.3493	1.3437	1.3385	1.3351	1.3248	1.3198	1.3151	1.3078	1.3047	1.2939	1.2875	1.2841	1.2766	1.2694	1.2646	1.2585	1.2543	1.246	1.2385	1.2312	1.224	1.2192	1.2117	1.2014
260	NA	02	-0.063339	-0.069132	-0.073798	-0.080234	-0.084417	-0.08876	-0.093588	-0.098092	-0.10292	-0.10678	-0.10935	-0.11402	-0.11917	-0.12383	-0.12705	-0.13027	-0.13445	-0.13831	-0.14169	-0.14619	-0.14941	-0.15247	-0.15649	-0.16003	-0.16356	-0.16726	-0.16887	-0.17305	-0.17611	-0.17917	-0.18174	-0.18431	-0.18769	-0.1893	-0.19026	-0.19219	-0.1954	-0.19927	-0.19958	-0.20039	-0.20312	-0.20489	-0.20569	-0.20842	-0.21067	-0.20955	-0.21341
261	NA	03	0.77643	0.77935	0.77671	0.77574	0.782	0.78049	0.78285	0.78467	0.79038	0.78997	0.7918	0.78917	0.79322	0.79282	0.79632	0.80148	0.79887	0.80793	0.81144	0.8116	0.81343	0.81972	0.8249	0.82673	0.82858	0.83544	0.83672	0.84192	0.84932	0.85673	0.86359	0.86599	0.87341	0.87916	0.88491	0.89122	0.90142	0.90439	0.91294	0.91591	0.93056	0.93744	0.94043	0.9523	0.95805	0.97218	0.97071
262	NA	03	-1.3272	-1.3354	-1.3425	-1.3482	-1.3541	-1.362	-1.3684	-1.3776	-1.3832	-1.3901	-1.3963	-1.4032	-1.4109	-1.416	-1.4249	-1.4308	-1.4396	-1.4461	-1.4517	-1.4574	-1.4658	-1.4721	-1.4781	-1.4869	-1.4909	-1.4974	-1.5068	-1.5115	-1.5193	-1.5246	-1.5328	-1.5392	-1.5443	-1.5516	-1.5579	-1.5654	-1.571	-1.5774	-1.5838	-1.5892	-1.5954	-1.6023	-1.6098	-1.6147	-1.6203	-1.6283	-1.6328
263	NA	03	3.2866	3.2838	3.2792	3.2742	3.2677	3.265	3.2599	3.2521	3.2457	3.2411	3.2343	3.2251	3.221	3.2137	3.205	3.2031	3.1886	3.1803	3.1757	3.1698	3.1611	3.1511	3.1397	3.1369	3.1264	3.1173	3.1095	3.104	3.0976	3.088	3.078	3.067	3.0606	3.0511	3.0388	3.0278	3.0237	3.0073	3.0004	2.9909	2.9763	2.9703	2.9608	2.9471	2.9362	2.9297	2.9143
264	NA	03	-1.4357	-1.4311	-1.4237	-1.418	-1.4169	-1.4112	-1.4033	-1.3998	-1.3956	-1.3882	-1.3842	-1.3788	-1.3742	-1.3691	-1.3626	-1.3566	-1.3537	-1.3446	-1.3406	-1.3367	-1.3295	-1.3233	-1.3184	-1.3113	-1.3082	-1.2988	-1.2945	-1.2869	-1.2834	-1.2752	-1.2678	-1.2661	-1.2578	-1.2541	-1.2447	-1.2405	-1.2339	-1.2282	-1.2208	-1.2151	-1.2069	-1.1992	-1.1949	-1.1867	-1.1801	-1.1736	-1.1676
265	NA	03	0.63364	0.63331	0.62877	0.62522	0.62423	0.62046	0.61592	0.61316	0.61016	0.60618	0.60053	0.59953	0.59421	0.58901	0.58724	0.58048	0.57694	0.57439	0.5704	0.56564	0.56299	0.55501	0.55246	0.54792	0.54316	0.53851	0.53408	0.52787	0.524	0.51857	0.51225	0.50871	0.50162	0.49941	0.49387	0.48899	0.48213	0.47625	0.47426	0.46828	0.46174	0.45587	0.44934	0.44457	0.43948	0.4325	0.42951
266	NA	03	-0.14351	-0.1478	-0.1521	-0.15727	-0.16294	-0.1693	-0.17359	-0.17985	-0.18316	-0.1906	-0.19519	-0.20017	-0.20742	-0.21191	-0.21709	-0.22197	-0.22853	-0.23498	-0.23957	-0.24652	-0.2519	-0.25826	-0.26305	-0.26803	-0.27341	-0.27997	-0.28731	-0.29122	-0.29581	-0.30335	-0.30951	-0.31401	-0.32292	-0.3283	-0.3328	-0.33906	-0.34356	-0.34913	-0.35618	-0.36392	-0.36793	-0.3736	-0.38095	-0.38574	-0.3923	-0.39837	-0.40483
267	NA	03	-0.7645	-0.76235	-0.76053	-0.75706	-0.7554	-0.75572	-0.75373	-0.75191	-0.74926	-0.74711	-0.74677	-0.74627	-0.74082	-0.74378	-0.74228	-0.74013	-0.73765	-0.73583	-0.73582	-0.73433	-0.73267	-0.73135	-0.72804	-0.72984	-0.72736	-0.72307	-0.72421	-0.7219	-0.72106	-0.71825	-0.71626	-0.71757	-0.71658	-0.7169	-0.71508	-0.71507	-0.71094	-0.7106	-0.70795	-0.71058	-0.70662	-0.70644	-0.70495	-0.70313	-0.70213	-0.70361	-0.70129
268	NA	03	-1.3324	-1.3299	-1.3265	-1.3217	-1.3191	-1.315	-1.3135	-1.3101	-1.3062	-1.3032	-1.2992	-1.2956	-1.2915	-1.2892	-1.2864	-1.2815	-1.2783	-1.2749	-1.2724	-1.2692	-1.2655	-1.2625	-1.257	-1.2547	-1.2527	-1.2502	-1.2471	-1.2432	-1.2392	-1.2367	-1.2333	-1.2315	-1.2272	-1.2228	-1.2209	-1.2174	-1.2137	-1.2117	-1.2082	-1.2056	-1.2021	-1.1986	-1.1967	-1.1937	-1.1911	-1.1891	-1.1858
269	NA	03	-0.59924	-0.60842	-0.61738	-0.62587	-0.63229	-0.64067	-0.651	-0.66133	-0.66879	-0.67636	-0.68612	-0.69634	-0.70656	-0.7146	-0.72355	-0.73112	-0.74076	-0.75213	-0.75959	-0.77061	-0.77876	-0.78703	-0.79667	-0.80746	-0.81584	-0.82525	-0.83432	-0.84305	-0.85442	-0.86498	-0.87324	-0.88035	-0.8908	-0.90022	-0.90871	-0.91859	-0.92777	-0.93914	-0.94763	-0.95808	-0.96831	-0.9768	-0.98599	-0.99436	-1.0035	-1.0119	-1.023
270	NA	03	1.062	1.0503	1.0361	1.024	1.0094	0.99535	0.98213	0.96984	0.95614	0.94416	0.92813	0.91646	0.90386	0.89312	0.87787	0.86589	0.85158	0.83882	0.82668	0.81408	0.80226	0.79168	0.7772	0.76382	0.75418	0.74111	0.72602	0.71279	0.70502	0.69289	0.68153	0.67048	0.65539	0.64372	0.63252	0.62148	0.61262	0.60235	0.58866	0.57917	0.56859	0.55552	0.54743	0.53624	0.52581	0.51274	0.50341
271	NA	03	3.2462	3.2395	3.2321	3.2259	3.2212	3.2122	3.2078	3.2006	3.195	3.1878	3.1799	3.1747	3.1676	3.1587	3.1535	3.1449	3.1381	3.1314	3.1243	3.1171	3.1107	3.1022	3.0942	3.0864	3.0798	3.0716	3.0645	3.0575	3.0506	3.0419	3.0335	3.0245	3.0182	3.0079	3.0025	2.9942	2.9848	2.9763	2.9703	2.9614	2.9517	2.9435	2.938	2.9266	2.9205	2.9109	2.9013
272	NA	03	1.4887	1.485	1.4804	1.4734	1.469	1.4624	1.4589	1.4531	1.4485	1.4417	1.4366	1.4321	1.4245	1.4185	1.4119	1.4061	1.4009	1.396	1.3887	1.3813	1.3766	1.3692	1.3623	1.3561	1.3497	1.3417	1.335	1.3287	1.3213	1.3163	1.3093	1.3006	1.2948	1.2883	1.2806	1.2724	1.2661	1.2572	1.249	1.2433	1.2357	1.2258	1.2202	1.213	1.2059	1.1984	1.1889
273	NA	03	-1.279	-1.2761	-1.2746	-1.273	-1.2714	-1.2705	-1.2674	-1.2646	-1.2619	-1.2615	-1.259	-1.2561	-1.2533	-1.2525	-1.2492	-1.246	-1.2449	-1.241	-1.2379	-1.2371	-1.2351	-1.2345	-1.2318	-1.2285	-1.2258	-1.2233	-1.2196	-1.2168	-1.2152	-1.2102	-1.2069	-1.2056	-1.2026	-1.1983	-1.1967	-1.1937	-1.1897	-1.1867	-1.1848	-1.1796	-1.1768	-1.1737	-1.1713	-1.1678	-1.1648	-1.1627	-1.1596
274	NA	03	0.9612	0.96621	0.96622	0.96976	0.9732	0.97592	0.97759	0.97864	0.98104	0.98406	0.98314	0.98668	0.98825	0.99024	0.99108	0.99473	0.99568	0.99881	0.99975	1.0007	1.0037	1.0028	1.0049	1.0057	1.0063	1.0048	1.0067	1.0074	1.0084	1.0097	1.0097	1.0101	1.0097	1.0096	1.0107	1.0104	1.0131	1.0114	1.0124	1.0132	1.014	1.0133	1.0147	1.0156	1.0142	1.0155	1.0148
275	NA	03	0.64116	0.64414	0.64664	0.6501	0.65405	0.65768	0.65978	0.66429	0.6676	0.66978	0.67478	0.6776	0.68139	0.68453	0.68929	0.69268	0.69558	0.69856	0.70227	0.70542	0.71114	0.71364	0.71775	0.71961	0.72493	0.72751	0.73227	0.73654	0.73839	0.74331	0.74678	0.75025	0.75364	0.75735	0.76227	0.76581	0.76944	0.77218	0.77598	0.77952	0.78444	0.78646	0.79057	0.79509	0.79832	0.80275	0.80597
276	NA	03	0.36518	0.3629	0.35796	0.35315	0.34973	0.34594	0.33922	0.33771	0.33277	0.32656	0.32125	0.31833	0.31454	0.30745	0.30251	0.29656	0.29339	0.28732	0.27909	0.27339	0.26884	0.26478	0.25807	0.25263	0.2482	0.24111	0.23301	0.22807	0.22225	0.21566	0.20984	0.20212	0.19756	0.18667	0.18123	0.17376	0.16971	0.16098	0.15528	0.14895	0.14034	0.13313	0.12743	0.11996	0.11199	0.10363	0.095783
277	NA	03	-0.93424	-0.93839	-0.94254	-0.9437	-0.94918	-0.94969	-0.95251	-0.95567	-0.95916	-0.96	-0.96017	-0.96184	-0.96317	-0.96401	-0.96949	-0.96618	-0.96967	-0.96836	-0.97068	-0.9697	-0.97286	-0.97469	-0.96973	-0.97355	-0.97207	-0.96909	-0.97208	-0.96945	-0.9721	-0.97178	-0.96517	-0.96551	-0.96519	-0.96387	-0.96189	-0.95992	-0.95976	-0.95812	-0.95664	-0.95416	-0.95351	-0.9502	-0.94856	-0.9436	-0.94344	-0.94196	-0.93767
278	NA	03	3.3037	3.2947	3.2867	3.2826	3.2731	3.2691	3.2603	3.254	3.2449	3.2374	3.2307	3.2244	3.2133	3.2084	3.2011	3.1904	3.1837	3.1753	3.1638	3.1586	3.1516	3.1395	3.1301	3.1217	3.111	3.1028	3.096	3.084	3.0743	3.0659	3.0567	3.0456	3.0369	3.0257	3.016	3.0062	2.9989	2.9865	2.9767	2.9636	2.9558	2.9447	2.9313	2.9217	2.9096	2.9003	2.8872
279	NA	03	1.0038	1.005	1.0056	1.0074	1.0077	1.0099	1.0103	1.0117	1.0135	1.0143	1.015	1.0164	1.017	1.0188	1.0199	1.0208	1.0219	1.0231	1.0233	1.0249	1.0258	1.0269	1.0277	1.0291	1.0305	1.0321	1.033	1.0333	1.0349	1.0349	1.0376	1.0371	1.0379	1.04	1.0413	1.042	1.0428	1.0435	1.0445	1.0465	1.0472	1.0483	1.0493	1.0504	1.0523	1.0526	1.0541
280	NA	03	0.71602	0.71983	0.72114	0.72311	0.726	0.73151	0.7323	0.73506	0.73769	0.73782	0.74202	0.74307	0.74701	0.74964	0.75108	0.7541	0.75358	0.75896	0.76014	0.76251	0.76422	0.76855	0.76908	0.7721	0.77446	0.77722	0.77565	0.78051	0.78287	0.78353	0.78576	0.78878	0.78839	0.7922	0.79115	0.79457	0.79601	0.79825	0.80245	0.80324	0.80495	0.80587	0.80863	0.80771	0.81218	0.81113	0.81218
281	NA	03	-1.893	-1.8926	-1.8918	-1.891	-1.8918	-1.8909	-1.8897	-1.8905	-1.8902	-1.8897	-1.8888	-1.8885	-1.8897	-1.8888	-1.8869	-1.8883	-1.8886	-1.8882	-1.8882	-1.8879	-1.8886	-1.8878	-1.8872	-1.8888	-1.8887	-1.8883	-1.8878	-1.8887	-1.8893	-1.8896	-1.8869	-1.8892	-1.8895	-1.889	-1.8891	-1.8895	-1.8882	-1.8898	-1.8893	-1.8899	-1.8908	-1.8907	-1.8912	-1.8924	-1.8918	-1.8921	-1.8931
282	NA	03	-1.1117	-1.1071	-1.1068	-1.1051	-1.1047	-1.1014	-1.1014	-1.1004	-1.1	-1.0976	-1.0988	-1.0972	-1.0962	-1.0939	-1.0948	-1.0967	-1.0981	-1.0946	-1.0965	-1.0939	-1.0943	-1.0929	-1.0931	-1.0933	-1.0942	-1.0929	-1.0915	-1.0938	-1.0941	-1.0932	-1.092	-1.0923	-1.0943	-1.0917	-1.0921	-1.0955	-1.0959	-1.0936	-1.0963	-1.0931	-1.0956	-1.0966	-1.0977	-1.0965	-1.0973	-1.0984	-1.099
283	NA	03	1.1223	1.1251	1.126	1.1273	1.1276	1.1295	1.1322	1.132	1.1354	1.1355	1.1349	1.1379	1.1358	1.137	1.1419	1.1438	1.1444	1.1464	1.1505	1.1515	1.1534	1.1565	1.1555	1.1592	1.1585	1.1633	1.1618	1.1641	1.1659	1.168	1.1698	1.1722	1.1759	1.1739	1.1758	1.1778	1.1776	1.1806	1.1842	1.1861	1.1888	1.1896	1.1885	1.1887	1.1902	1.1905	1.1914
284	NA	03	-0.32219	-0.32333	-0.31937	-0.31847	-0.31429	-0.31452	-0.31068	-0.31035	-0.30831	-0.3073	-0.30402	-0.30109	-0.30142	-0.29895	-0.29759	-0.29375	-0.29387	-0.2898	-0.28969	-0.28878	-0.28653	-0.28359	-0.27929	-0.28099	-0.27806	-0.27761	-0.27319	-0.27331	-0.26935	-0.26868	-0.26517	-0.26303	-0.26178	-0.25896	-0.2576	-0.25704	-0.25376	-0.25128	-0.25071	-0.248	-0.24574	-0.24438	-0.242	-0.24065	-0.23873	-0.23692	-0.23511
285	NA	03	1.5461	1.5448	1.5458	1.5423	1.5386	1.5389	1.5399	1.5355	1.5354	1.5356	1.531	1.5251	1.5257	1.5246	1.522	1.52	1.5146	1.5129	1.5066	1.5042	1.5018	1.4955	1.4905	1.4856	1.4834	1.4774	1.4752	1.4684	1.4639	1.4568	1.4525	1.4445	1.4423	1.4352	1.4276	1.4212	1.4173	1.4094	1.405	1.3942	1.387	1.3797	1.3746	1.3667	1.3587	1.3492	1.3387
286	NA	03	-2.1087	-2.1044	-2.1	-2.0967	-2.0936	-2.0908	-2.0856	-2.0836	-2.0794	-2.0776	-2.0734	-2.0661	-2.0636	-2.0602	-2.055	-2.0512	-2.0466	-2.0425	-2.041	-2.0354	-2.032	-2.0282	-2.0236	-2.0178	-2.0143	-2.0103	-2.0067	-1.9984	-1.9957	-1.9925	-1.9892	-1.9822	-1.9786	-1.9738	-1.9673	-1.9619	-1.9588	-1.9548	-1.95	-1.9453	-1.9412	-1.9354	-1.9313	-1.9267	-1.9218	-1.9163	-1.9112
287	NA	03	-0.6269	-0.62153	-0.61204	-0.60255	-0.59465	-0.58833	-0.58296	-0.57189	-0.56366	-0.56052	-0.54849	-0.54154	-0.53269	-0.51939	-0.51624	-0.50802	-0.49536	-0.48492	-0.47924	-0.46816	-0.45899	-0.45299	-0.44603	-0.43464	-0.42166	-0.41471	-0.40459	-0.39415	-0.3837	-0.37357	-0.36409	-0.35301	-0.34733	-0.33467	-0.3255	-0.31632	-0.3043	-0.2983	-0.28849	-0.27773	-0.26982	-0.26319	-0.2499	-0.24135	-0.23123	-0.22269	-0.20749
288	NA	03	0.59929	0.5992	0.5991	0.59764	0.59507	0.59472	0.59565	0.59359	0.59196	0.59041	0.59143	0.59082	0.58953	0.58867	0.58781	0.58694	0.58616	0.58547	0.58512	0.58392	0.58416	0.58322	0.58286	0.58294	0.58199	0.58241	0.58138	0.58128	0.57914	0.57922	0.57921	0.57903	0.57859	0.57799	0.57849	0.57797	0.57787	0.57718	0.57666	0.57819	0.57511	0.57826	0.57774	0.57645	0.57721	0.57703	0.57677
289	NA	03	-1.4115	-1.4108	-1.4085	-1.4049	-1.4043	-1.4009	-1.399	-1.3946	-1.3916	-1.3884	-1.3881	-1.3814	-1.3765	-1.3772	-1.3719	-1.3676	-1.365	-1.3614	-1.3574	-1.3544	-1.3495	-1.3466	-1.342	-1.3382	-1.3329	-1.3291	-1.3254	-1.3205	-1.3154	-1.3107	-1.3045	-1.3015	-1.2962	-1.292	-1.2875	-1.2826	-1.2772	-1.273	-1.2687	-1.2629	-1.2595	-1.2515	-1.2475	-1.2418	-1.236	-1.2305	-1.2251
290	NA	03	0.84744	0.83995	0.83454	0.83039	0.82429	0.81796	0.81553	0.80816	0.8031	0.79791	0.79181	0.78789	0.77995	0.77637	0.76946	0.76347	0.7599	0.75092	0.74666	0.73986	0.73284	0.72581	0.72028	0.71257	0.70658	0.70047	0.69483	0.68826	0.68066	0.67341	0.66811	0.66097	0.65417	0.64703	0.64024	0.63298	0.62561	0.61801	0.61168	0.60408	0.5974	0.58887	0.58231	0.57379	0.56745	0.561	0.55283
291	NA	03	-2.1211	-2.1177	-2.1137	-2.1083	-2.1039	-2.0995	-2.0959	-2.0906	-2.0884	-2.0821	-2.077	-2.0729	-2.0686	-2.0643	-2.0591	-2.0548	-2.051	-2.0471	-2.0428	-2.037	-2.0334	-2.0298	-2.0238	-2.0193	-2.0145	-2.01	-2.0063	-2.0026	-1.9954	-1.9918	-1.9864	-1.9809	-1.9768	-1.9712	-1.9683	-1.9633	-1.9589	-1.9522	-1.9493	-1.9456	-1.9404	-1.9349	-1.9311	-1.9252	-1.921	-1.9155	-1.9132
292	NA	03	-0.83012	-0.83198	-0.83508	-0.83784	-0.8389	-0.8421	-0.84405	-0.84662	-0.84866	-0.85097	-0.85266	-0.85434	-0.85745	-0.86047	-0.86393	-0.86491	-0.86748	-0.86917	-0.87085	-0.87316	-0.87449	-0.8784	-0.87955	-0.88151	-0.88373	-0.88603	-0.88879	-0.8911	-0.89447	-0.89412	-0.89669	-0.89855	-0.89918	-0.90202	-0.90371	-0.90717	-0.90779	-0.90877	-0.9109	-0.91348	-0.91507	-0.91641	-0.91863	-0.92023	-0.92156	-0.92343	-0.926
293	NA	03	0.82809	0.83452	0.84046	0.8487	0.85562	0.85991	0.87096	0.87986	0.8863	0.89025	0.90179	0.90789	0.91448	0.92092	0.92949	0.93625	0.94532	0.95077	0.95852	0.96544	0.97517	0.98358	0.98952	0.99842	1.0052	1.0139	1.0217	1.0301	1.0388	1.0461	1.0545	1.0613	1.0692	1.0769	1.0853	1.0947	1.1017	1.1116	1.119	1.1287	1.1342	1.1419	1.1498	1.1577	1.1648	1.1736	1.1821
294	NA	03	0.99979	1.0061	1.013	1.0215	1.0266	1.0341	1.0424	1.0484	1.0552	1.0634	1.0708	1.0767	1.0828	1.0922	1.1007	1.1071	1.114	1.1215	1.129	1.1344	1.1424	1.1484	1.154	1.1627	1.1692	1.1761	1.1853	1.1907	1.1971	1.2047	1.2132	1.2186	1.2236	1.2314	1.2394	1.2468	1.2525	1.2599	1.2706	1.2751	1.2811	1.2882	1.2952	1.3013	1.3072	1.3144	1.3214
295	NA	03	-0.22061	-0.21981	-0.22027	-0.21812	-0.21789	-0.21665	-0.21324	-0.21188	-0.21051	-0.20984	-0.20836	-0.20575	-0.20359	-0.2044	-0.20167	-0.20054	-0.19986	-0.19759	-0.1993	-0.19373	-0.19248	-0.18998	-0.18851	-0.18647	-0.18556	-0.18158	-0.18227	-0.17955	-0.17773	-0.17672	-0.17456	-0.17206	-0.16979	-0.16775	-0.16753	-0.16606	-0.16527	-0.16288	-0.16061	-0.16085	-0.15687	-0.15608	-0.15506	-0.15234	-0.15166	-0.15076	-0.14906
296	NA	03	-1.4707	-1.4725	-1.4774	-1.4757	-1.4797	-1.4821	-1.4848	-1.4878	-1.4887	-1.4908	-1.4936	-1.4937	-1.4958	-1.4978	-1.4983	-1.4984	-1.4996	-1.5026	-1.5037	-1.5005	-1.5014	-1.5036	-1.5041	-1.5022	-1.5027	-1.5037	-1.5018	-1.5027	-1.5015	-1.5005	-1.5003	-1.5	-1.4998	-1.4976	-1.4961	-1.4935	-1.4935	-1.4905	-1.4908	-1.4887	-1.4869	-1.4832	-1.4807	-1.4791	-1.4779	-1.4728	-1.4725
297	NA	03	1.0294	1.0124	0.9938	0.97597	0.95915	0.94234	0.92853	0.90895	0.89164	0.87557	0.8585	0.84469	0.82988	0.81482	0.80026	0.78745	0.77164	0.75633	0.74678	0.72771	0.71866	0.70535	0.69355	0.68175	0.66769	0.66065	0.65011	0.64256	0.63276	0.61996	0.61292	0.60512	0.59332	0.58177	0.57648	0.56869	0.56567	0.55913	0.54858	0.5438	0.54051	0.53172	0.52193	0.52065	0.51486	0.51008	0.50204
298	NA	03	0.94601	0.95586	0.96257	0.97037	0.97749	0.98802	0.99282	1.0014	1.0099	1.0164	1.0238	1.0322	1.0376	1.0451	1.0524	1.0596	1.0682	1.0765	1.0796	1.0887	1.096	1.1042	1.1118	1.1158	1.124	1.1303	1.1374	1.1426	1.1498	1.1572	1.16	1.1674	1.1761	1.1815	1.1875	1.1926	1.1976	1.2013	1.2097	1.2157	1.2204	1.2243	1.2311	1.2331	1.2413	1.2468	1.2497
299	NA	03	-0.55041	-0.55391	-0.55722	-0.56109	-0.56465	-0.5676	-0.57202	-0.57521	-0.57871	-0.58251	-0.58656	-0.59	-0.59429	-0.59675	-0.60111	-0.60448	-0.60798	-0.61117	-0.61669	-0.62056	-0.62387	-0.62841	-0.63191	-0.63559	-0.6394	-0.64431	-0.64646	-0.65087	-0.65498	-0.65812	-0.66302	-0.66676	-0.67002	-0.67407	-0.67879	-0.68278	-0.68523	-0.691	-0.69492	-0.69873	-0.70241	-0.70732	-0.71124	-0.7148	-0.71873	-0.72259	-0.72713
300	NA	03	0.90443	0.90141	0.9016	0.90018	0.89779	0.89646	0.89433	0.89185	0.89123	0.8899	0.88795	0.88672	0.88361	0.88255	0.87819	0.87847	0.87376	0.87314	0.87252	0.86835	0.8672	0.86516	0.86196	0.8593	0.85752	0.85513	0.8522	0.85025	0.84687	0.84465	0.8419	0.83835	0.83666	0.83311	0.82982	0.82733	0.82431	0.82343	0.81969	0.81605	0.81161	0.80939	0.80628	0.80557	0.80237	0.79757	0.7958
301	NA	03	0.95805	0.96114	0.96389	0.96653	0.96778	0.97122	0.97065	0.97213	0.9742	0.97661	0.9782	0.98073	0.9805	0.98278	0.98267	0.98462	0.98668	0.98817	0.98989	0.99103	0.99287	0.99298	0.99527	0.99458	0.99721	0.99893	0.99961	1.0008	1.0014	1.0024	1.0035	1.0021	1.0036	1.0061	1.0066	1.0059	1.0077	1.0069	1.0085	1.0082	1.0088	1.0089	1.0097	1.0087	1.01	1.0102	1.0083
302	NA	03	-1.3174	-1.3154	-1.3145	-1.3124	-1.3094	-1.3111	-1.3086	-1.306	-1.3032	-1.3009	-1.3022	-1.3008	-1.2967	-1.2986	-1.2961	-1.2935	-1.2947	-1.2929	-1.2881	-1.287	-1.2861	-1.2872	-1.2845	-1.2838	-1.286	-1.2832	-1.2856	-1.2822	-1.2815	-1.28	-1.2789	-1.2792	-1.2813	-1.279	-1.2802	-1.2813	-1.2818	-1.2781	-1.2784	-1.2782	-1.2773	-1.2788	-1.2786	-1.2782	-1.2788	-1.2789	-1.2812
303	NA	03	-0.30389	-0.29928	-0.29969	-0.29535	-0.29643	-0.29291	-0.29087	-0.28979	-0.2864	-0.28436	-0.28206	-0.27975	-0.27718	-0.27474	-0.2727	-0.27161	-0.26836	-0.26849	-0.26226	-0.26212	-0.26158	-0.25792	-0.25669	-0.2552	-0.25235	-0.25113	-0.24707	-0.24598	-0.24178	-0.24232	-0.23974	-0.235	-0.23499	-0.23201	-0.2293	-0.22754	-0.22509	-0.22631	-0.22143	-0.21939	-0.2202	-0.21736	-0.21464	-0.21356	-0.2126	-0.2103	-0.20921
304	NA	03	-1.0383	-1.0389	-1.0395	-1.0396	-1.0407	-1.0376	-1.0377	-1.0367	-1.0386	-1.037	-1.0375	-1.0382	-1.0372	-1.036	-1.0356	-1.0342	-1.0333	-1.0337	-1.0331	-1.0325	-1.0338	-1.0313	-1.0298	-1.029	-1.031	-1.0279	-1.0264	-1.0253	-1.025	-1.0236	-1.0231	-1.0226	-1.0203	-1.0186	-1.0183	-1.0179	-1.0159	-1.0148	-1.0149	-1.0121	-1.0113	-1.0097	-1.0074	-1.0065	-1.0043	-1.0044	-1.0042
305	NA	03	-2.0236	-2.0326	-2.0388	-2.0473	-2.0565	-2.0636	-2.0708	-2.0772	-2.0851	-2.0928	-2.1002	-2.1068	-2.1138	-2.1213	-2.128	-2.1359	-2.1413	-2.1474	-2.1537	-2.1616	-2.168	-2.1735	-2.1808	-2.1864	-2.1922	-2.1991	-2.2035	-2.2096	-2.2153	-2.2237	-2.2275	-2.2347	-2.2384	-2.2443	-2.2493	-2.2542	-2.2606	-2.2653	-2.2676	-2.2735	-2.2789	-2.2826	-2.2864	-2.2919	-2.296	-2.3007	-2.3041
306	NA	03	0.85696	0.85521	0.85233	0.85146	0.84946	0.84771	0.84533	0.84233	0.84321	0.84021	0.83432	0.83495	0.83006	0.82794	0.82882	0.82644	0.82482	0.82219	0.81919	0.81894	0.81644	0.81319	0.81118	0.8053	0.80543	0.80556	0.8003	0.80068	0.79642	0.79091	0.79154	0.78829	0.78441	0.78354	0.78066	0.77903	0.7759	0.77353	0.77115	0.7694	0.76552	0.76277	0.76089	0.75676	0.75614	0.75289	0.74888
307	NA	03	0.16281	0.16515	0.16473	0.16324	0.16377	0.16409	0.16367	0.16292	0.16335	0.16356	0.16218	0.16516	0.16495	0.16473	0.16537	0.16516	0.1641	0.16495	0.1641	0.16505	0.16559	0.16739	0.16654	0.16676	0.16761	0.16771	0.16931	0.17037	0.17058	0.17048	0.17165	0.17356	0.17154	0.17484	0.17399	0.17526	0.17558	0.17611	0.17516	0.17824	0.17781	0.17781	0.17898	0.18005	0.18079	0.1809	0.1843
308	NA	03	1.074	1.0707	1.0686	1.0674	1.0661	1.0643	1.0618	1.0609	1.0595	1.0553	1.0538	1.0505	1.0487	1.0483	1.046	1.0423	1.0417	1.0413	1.0409	1.0395	1.0368	1.0357	1.0336	1.0327	1.0292	1.0281	1.0274	1.0263	1.0225	1.023	1.0219	1.0216	1.0236	1.0211	1.0187	1.018	1.0156	1.0154	1.0131	1.0142	1.0112	1.0108	1.0097	1.0091	1.0091	1.0108	1.0066
309	NA	03	-3.0208	-3.0162	-3.0148	-3.0121	-3.0047	-3.0069	-2.9977	-2.996	-2.9925	-2.9876	-2.9791	-2.9781	-2.9693	-2.9643	-2.9606	-2.9501	-2.9443	-2.9392	-2.9305	-2.9248	-2.9192	-2.9126	-2.9054	-2.8982	-2.8894	-2.8844	-2.8717	-2.8686	-2.8603	-2.8529	-2.8472	-2.8375	-2.8291	-2.819	-2.8095	-2.8021	-2.7922	-2.7819	-2.7723	-2.7665	-2.7575	-2.7457	-2.7367	-2.725	-2.7147	-2.7081	-2.6951
310	NA	03	-1.4568	-1.4592	-1.4514	-1.4556	-1.454	-1.4509	-1.4547	-1.4445	-1.4473	-1.4485	-1.4452	-1.4426	-1.4426	-1.4402	-1.4395	-1.4404	-1.4402	-1.4312	-1.4352	-1.4341	-1.4324	-1.4321	-1.4263	-1.426	-1.4274	-1.4255	-1.4279	-1.4229	-1.4234	-1.421	-1.4236	-1.4203	-1.4219	-1.4174	-1.4174	-1.4181	-1.4134	-1.4174	-1.4125	-1.4153	-1.4136	-1.4155	-1.4143	-1.4098	-1.4157	-1.4075	-1.411
311	NA	03	0.28632	0.27071	0.25495	0.24626	0.22976	0.21445	0.19942	0.18617	0.17631	0.15907	0.14287	0.12638	0.11578	0.10385	0.089717	0.076759	0.061887	0.048489	0.03244	0.020809	0.0065282	-0.0076071	-0.023363	-0.034106	-0.044408	-0.061785	-0.074296	-0.086661	-0.10006	-0.11684	-0.1267	-0.14068	-0.15275	-0.16468	-0.17792	-0.19264	-0.20309	-0.21649	-0.23017	-0.24268	-0.25401	-0.26873	-0.27815	-0.29183	-0.30596	-0.31773	-0.32965
312	NA	03	0.25329	0.25405	0.2548	0.25454	0.25783	0.25172	0.25248	0.24968	0.24866	0.24687	0.24788	0.24483	0.23822	0.23542	0.23541	0.23464	0.22702	0.22574	0.22396	0.22243	0.21582	0.21454	0.21073	0.20717	0.20488	0.19699	0.19217	0.18861	0.18301	0.17641	0.17208	0.16649	0.16496	0.1581	0.15658	0.14794	0.1459	0.13777	0.13218	0.12583	0.11947	0.11464	0.11134	0.10296	0.096351	0.088474	0.083896
313	NA	03	-2.1238	-2.1199	-2.1141	-2.1091	-2.1049	-2.0998	-2.0939	-2.089	-2.0862	-2.0803	-2.0744	-2.0718	-2.0664	-2.0622	-2.0596	-2.0533	-2.0478	-2.043	-2.0403	-2.0354	-2.0298	-2.0243	-2.0209	-2.0169	-2.0096	-2.0077	-2.0022	-1.9993	-1.9949	-1.9907	-1.986	-1.9813	-1.9772	-1.9735	-1.9701	-1.9632	-1.9619	-1.9556	-1.952	-1.9469	-1.9443	-1.9379	-1.935	-1.9303	-1.9279	-1.9218	-1.9195
314	NA	03	-1.848	-1.8391	-1.8301	-1.82	-1.8082	-1.8029	-1.7915	-1.7819	-1.772	-1.763	-1.7508	-1.7403	-1.7368	-1.7268	-1.7165	-1.7075	-1.7018	-1.6915	-1.6813	-1.6705	-1.6628	-1.652	-1.6418	-1.6331	-1.625	-1.6215	-1.6101	-1.6048	-1.5922	-1.5857	-1.5766	-1.5666	-1.5607	-1.5528	-1.5454	-1.5365	-1.5282	-1.5196	-1.5135	-1.506	-1.495	-1.4875	-1.4822	-1.4745	-1.4686	-1.4594	-1.4521
315	NA	03	1.9679	1.9651	1.9622	1.9593	1.9549	1.9535	1.9503	1.9468	1.9452	1.9436	1.9388	1.9357	1.9329	1.9318	1.9279	1.9238	1.923	1.9212	1.9186	1.9175	1.9154	1.9146	1.9114	1.9096	1.9064	1.903	1.9021	1.9002	1.8987	1.8968	1.895	1.8944	1.894	1.8937	1.8911	1.889	1.8886	1.8872	1.8883	1.8861	1.8837	1.8834	1.8831	1.8824	1.8828	1.8818	1.881
316	NA	03	1.0616	1.0643	1.0682	1.0698	1.0775	1.079	1.0829	1.0887	1.0906	1.0942	1.0995	1.1022	1.1072	1.1106	1.1165	1.1197	1.1251	1.1293	1.1311	1.1364	1.1435	1.1487	1.1536	1.1572	1.1611	1.1654	1.1717	1.1768	1.181	1.1871	1.1955	1.1971	1.2045	1.2078	1.2125	1.2197	1.2271	1.231	1.2355	1.2425	1.2519	1.2561	1.2639	1.2681	1.2746	1.2815	1.2864
317	NA	03	-0.70349	-0.70669	-0.71027	-0.71628	-0.72038	-0.72409	-0.72831	-0.73074	-0.73304	-0.73752	-0.7411	-0.74877	-0.74903	-0.7535	-0.75709	-0.76169	-0.76476	-0.77052	-0.77333	-0.77857	-0.78305	-0.78778	-0.79149	-0.79686	-0.79917	-0.80147	-0.8062	-0.80953	-0.81464	-0.82014	-0.82551	-0.82781	-0.8337	-0.83651	-0.84201	-0.84546	-0.84687	-0.85186	-0.85531	-0.86004	-0.86452	-0.86784	-0.8713	-0.87552	-0.88204	-0.88306	-0.88818
318	NA	03	-0.97343	-0.96791	-0.96494	-0.96292	-0.9601	-0.95848	-0.95686	-0.95175	-0.94892	-0.94541	-0.94569	-0.94272	-0.93922	-0.9368	-0.93343	-0.93289	-0.9302	-0.92831	-0.92306	-0.92428	-0.92064	-0.91175	-0.91431	-0.91337	-0.90946	-0.90569	-0.90448	-0.90165	-0.90125	-0.89788	-0.89438	-0.89047	-0.88953	-0.8894	-0.88415	-0.8797	-0.87876	-0.87688	-0.87284	-0.87365	-0.86664	-0.86637	-0.86193	-0.85937	-0.85829	-0.85439	-0.85506
319	NA	03	-0.60367	-0.59545	-0.59174	-0.58855	-0.58259	-0.57591	-0.56933	-0.56542	-0.55874	-0.55319	-0.54877	-0.54332	-0.53551	-0.5318	-0.52768	-0.52039	-0.51319	-0.50846	-0.50076	-0.49602	-0.49068	-0.48399	-0.4768	-0.47053	-0.4658	-0.45768	-0.45028	-0.44411	-0.43692	-0.43208	-0.42489	-0.41769	-0.41276	-0.40556	-0.39785	-0.39179	-0.38541	-0.37586	-0.37051	-0.36454	-0.35438	-0.34862	-0.34039	-0.33422	-0.32744	-0.31952	-0.31192
320	NA	03	-0.29694	-0.2936	-0.29097	-0.28736	-0.28365	-0.28203	-0.27742	-0.27363	-0.27046	-0.26685	-0.26387	-0.2598	-0.25628	-0.25248	-0.24715	-0.24534	-0.23983	-0.23767	-0.23288	-0.22944	-0.2251	-0.2205	-0.2167	-0.21291	-0.20875	-0.20451	-0.19873	-0.19457	-0.19186	-0.18644	-0.1821	-0.17777	-0.17298	-0.16846	-0.16593	-0.16042	-0.15437	-0.1494	-0.1447	-0.14064	-0.13666	-0.13133	-0.12537	-0.11995	-0.11715	-0.11155	-0.10794
321	NA	03	-3.657	-3.6312	-3.6029	-3.5774	-3.5538	-3.5246	-3.4965	-3.4708	-3.4439	-3.4174	-3.391	-3.3646	-3.3367	-3.3089	-3.2795	-3.2479	-3.2243	-3.1997	-3.1707	-3.1443	-3.1185	-3.0888	-3.0608	-3.0329	-3.0072	-2.9743	-2.9524	-2.9228	-2.8938	-2.8662	-2.836	-2.8086	-2.7838	-2.7543	-2.7281	-2.6991	-2.6704	-2.6374	-2.6128	-2.5817	-2.5537	-2.5281	-2.4957	-2.4706	-2.4414	-2.4128	-2.3852
322	NA	03	-1.8777	-1.8772	-1.8775	-1.876	-1.8733	-1.8758	-1.8734	-1.8709	-1.8718	-1.871	-1.87	-1.869	-1.8676	-1.8659	-1.8655	-1.8632	-1.8626	-1.8584	-1.86	-1.8566	-1.8541	-1.8512	-1.8503	-1.8499	-1.8471	-1.8436	-1.8401	-1.8393	-1.8353	-1.8333	-1.8319	-1.8268	-1.8252	-1.8231	-1.8201	-1.8186	-1.8141	-1.8103	-1.8101	-1.8052	-1.8046	-1.8006	-1.7963	-1.7935	-1.7908	-1.7871	-1.7855
323	NA	03	0.79306	0.78658	0.77936	0.77677	0.77122	0.76788	0.76789	0.76048	0.75493	0.7516	0.7479	0.74382	0.74327	0.73827	0.73179	0.72772	0.72328	0.71643	0.71458	0.7081	0.7031	0.70014	0.69422	0.68848	0.68348	0.68015	0.67108	0.66812	0.66516	0.65997	0.65331	0.64665	0.64313	0.63332	0.63036	0.62628	0.6187	0.61277	0.60648	0.59871	0.59389	0.59056	0.58131	0.57779	0.57002	0.56539	0.55835
324	NA	03	0.73389	0.7356	0.73509	0.73732	0.73698	0.73423	0.73594	0.73474	0.73646	0.73577	0.73302	0.73732	0.73474	0.73405	0.73268	0.73113	0.73079	0.73302	0.72821	0.7301	0.7301	0.73182	0.73027	0.72632	0.72769	0.72718	0.72666	0.72323	0.72339	0.72529	0.72528	0.7215	0.72151	0.72047	0.71807	0.71824	0.716	0.71927	0.71514	0.71514	0.71412	0.71446	0.71549	0.71102	0.70982	0.71205	0.7081
325	NA	03	-0.72248	-0.71966	-0.7201	-0.71742	-0.71504	-0.71267	-0.71192	-0.71013	-0.70701	-0.70448	-0.70136	-0.70121	-0.69927	-0.69749	-0.69481	-0.69184	-0.68945	-0.68678	-0.68439	-0.68276	-0.6783	-0.67755	-0.67294	-0.67487	-0.66893	-0.66937	-0.66595	-0.66371	-0.66074	-0.65598	-0.65449	-0.6533	-0.65077	-0.64898	-0.64556	-0.64288	-0.64095	-0.63664	-0.63544	-0.63187	-0.62756	-0.62636	-0.62354	-0.62071	-0.61967	-0.61476	-0.61223
326	NA	03	-0.11331	-0.1258	-0.13095	-0.14026	-0.14981	-0.15961	-0.16451	-0.17456	-0.18656	-0.1917	-0.20052	-0.20738	-0.21375	-0.2184	-0.2282	-0.23334	-0.24265	-0.24388	-0.25122	-0.26029	-0.26175	-0.26886	-0.27302	-0.28355	-0.28453	-0.29433	-0.29335	-0.29849	-0.30412	-0.3078	-0.30951	-0.31563	-0.31636	-0.32028	-0.31955	-0.32934	-0.32885	-0.334	-0.33301	-0.33693	-0.33986	-0.33962	-0.34182	-0.34377	-0.34304	-0.34647	-0.35235
327	NA	03	0.7933	0.79354	0.79519	0.79848	0.79777	0.79989	0.80294	0.80505	0.80483	0.80741	0.81493	0.81352	0.8147	0.81611	0.82058	0.818	0.81964	0.82199	0.82434	0.82551	0.82669	0.83186	0.8314	0.83281	0.83468	0.83798	0.83868	0.84103	0.84244	0.84526	0.84479	0.84644	0.84809	0.85021	0.85349	0.85302	0.85255	0.85396	0.85537	0.85349	0.8542	0.85584	0.85584	0.85889	0.85842	0.85796	0.85889
328	NA	03	1.3696	1.3651	1.3614	1.3554	1.3531	1.3492	1.3452	1.3395	1.3364	1.3325	1.3295	1.3222	1.319	1.3171	1.3126	1.3089	1.3046	1.2994	1.2969	1.2912	1.2888	1.2851	1.2796	1.275	1.2728	1.2688	1.2663	1.2607	1.2576	1.2537	1.2494	1.2472	1.2423	1.2368	1.2343	1.2316	1.229	1.2244	1.2226	1.2174	1.2149	1.2127	1.2074	1.2031	1.2003	1.1981	1.1958
329	NA	03	0.050319	0.049352	0.052665	0.052337	0.055485	0.055476	0.056569	0.053385	0.057968	0.05811	0.055562	0.060298	0.060284	0.060745	0.06437	0.062139	0.062601	0.064167	0.064784	0.067624	0.068399	0.067118	0.067736	0.069622	0.072141	0.072602	0.072587	0.075897	0.073823	0.076658	0.07775	0.07932	0.078509	0.082616	0.083552	0.083694	0.084948	0.085563	0.088399	0.088703	0.089322	0.093581	0.093884	0.093075	0.096859	0.097003	0.096833
330	NA	03	-0.43282	-0.43238	-0.43195	-0.42989	-0.42784	-0.42729	-0.42739	-0.42437	-0.42318	-0.42015	-0.4196	-0.41874	-0.41711	-0.41592	-0.41246	-0.41041	-0.40986	-0.40489	-0.40251	-0.40111	-0.39808	-0.39602	-0.39343	-0.39008	-0.38748	-0.38456	-0.38186	-0.37959	-0.37646	-0.37343	-0.37008	-0.36468	-0.3623	-0.35906	-0.35528	-0.3529	-0.34965	-0.3435	-0.33982	-0.3369	-0.33269	-0.32729	-0.32318	-0.31951	-0.31454	-0.3099	-0.30525
331	NA	03	-0.76491	-0.76537	-0.76618	-0.76594	-0.76474	-0.76449	-0.76341	-0.76258	-0.76316	-0.76149	-0.76231	-0.76123	-0.76169	-0.76002	-0.76321	-0.76367	-0.76259	-0.76353	-0.76139	-0.76363	-0.76468	-0.76349	-0.76419	-0.76583	-0.76594	-0.76652	-0.76935	-0.76745	-0.76661	-0.77086	-0.7686	-0.77309	-0.77261	-0.77627	-0.77495	-0.7766	-0.77825	-0.7786	-0.77882	-0.77988	-0.78188	-0.78317	-0.7847	-0.78564	-0.78658	-0.78764	-0.78881
332	NA	03	-1.765	-1.7563	-1.7573	-1.7498	-1.7525	-1.7435	-1.733	-1.7355	-1.737	-1.7267	-1.7262	-1.7247	-1.7187	-1.7137	-1.7134	-1.7074	-1.7074	-1.7026	-1.6931	-1.6936	-1.6876	-1.6858	-1.6796	-1.6783	-1.6728	-1.6733	-1.6685	-1.6625	-1.6575	-1.6552	-1.6542	-1.6495	-1.646	-1.6442	-1.6407	-1.6379	-1.6299	-1.6291	-1.6244	-1.6234	-1.6169	-1.6146	-1.6123	-1.6108	-1.6036	-1.599	-1.599
333	NA	03	1.5639	1.5605	1.5581	1.5544	1.5478	1.5455	1.5426	1.5354	1.5335	1.5288	1.5232	1.5184	1.5134	1.5076	1.5018	1.4981	1.4951	1.4885	1.4811	1.4775	1.4716	1.4653	1.4607	1.4542	1.449	1.4433	1.4377	1.431	1.4261	1.4202	1.4142	1.4081	1.4021	1.3965	1.3894	1.382	1.3768	1.3697	1.3635	1.3573	1.3489	1.343	1.3348	1.3299	1.3207	1.3176	1.3079
334	NA	03	1.8771	1.8847	1.8915	1.8976	1.9032	1.907	1.9117	1.9159	1.922	1.9283	1.9329	1.9372	1.9415	1.9467	1.9524	1.9578	1.9625	1.9684	1.9728	1.9766	1.9845	1.9859	1.9907	1.9944	1.9998	2.0043	2.0083	2.0128	2.0153	2.0211	2.0241	2.0299	2.0341	2.0356	2.0402	2.0438	2.0476	2.0497	2.053	2.0572	2.0634	2.067	2.0693	2.073	2.0763	2.0789	2.0803
335	NA	03	-1.19	-1.1953	-1.1943	-1.1921	-1.1928	-1.1975	-1.1978	-1.194	-1.1953	-1.1971	-1.2006	-1.1981	-1.1993	-1.1968	-1.2009	-1.1971	-1.1984	-1.2002	-1.1993	-1.1946	-1.1971	-1.1993	-1.1974	-1.2008	-1.1968	-1.2024	-1.1974	-1.1964	-1.1933	-1.1936	-1.1964	-1.1927	-1.1945	-1.1892	-1.186	-1.1804	-1.1801	-1.1741	-1.1801	-1.1722	-1.1694	-1.1656	-1.1625	-1.1594	-1.159	-1.1521	-1.1499
336	NA	03	-0.084732	-0.074474	-0.067338	-0.056633	-0.049792	-0.04206	-0.03418	-0.024367	-0.01396	-0.0074175	0.003288	0.010872	0.020238	0.027078	0.036891	0.046854	0.056369	0.066778	0.075108	0.086106	0.093246	0.099641	0.11035	0.11778	0.12848	0.13622	0.14544	0.15332	0.15971	0.16967	0.1786	0.18455	0.19406	0.20373	0.21518	0.22113	0.23079	0.23957	0.24759	0.25518	0.26484	0.27198	0.2809	0.28953	0.29666	0.30722	0.316
337	NA	03	0.40919	0.41081	0.41081	0.41112	0.41102	0.41172	0.41153	0.41274	0.41183	0.41163	0.41224	0.41154	0.41255	0.41276	0.41478	0.41367	0.41438	0.4157	0.4159	0.4149	0.41601	0.41642	0.41663	0.41714	0.41694	0.41695	0.41937	0.41938	0.41858	0.41959	0.4201	0.42132	0.42092	0.42123	0.42184	0.42437	0.42337	0.42418	0.4253	0.42622	0.42622	0.42684	0.42674	0.42816	0.42797	0.42808	0.42849
338	NA	03	-1.5842	-1.5863	-1.589	-1.5905	-1.5943	-1.5959	-1.5982	-1.6006	-1.6039	-1.6055	-1.6108	-1.613	-1.6146	-1.6195	-1.622	-1.6255	-1.6265	-1.6303	-1.6328	-1.6349	-1.6378	-1.642	-1.6466	-1.6499	-1.6508	-1.6557	-1.6589	-1.6598	-1.6655	-1.6677	-1.6716	-1.6756	-1.6779	-1.682	-1.6848	-1.6888	-1.6921	-1.6952	-1.6992	-1.7039	-1.7068	-1.7104	-1.7141	-1.7184	-1.7237	-1.7267	-1.7313
339	NA	03	-1.7862	-1.7942	-1.8073	-1.8189	-1.8301	-1.8384	-1.8484	-1.8597	-1.8666	-1.8781	-1.8867	-1.8963	-1.9077	-1.9139	-1.9222	-1.9324	-1.94	-1.9473	-1.9552	-1.9632	-1.9702	-1.9772	-1.9828	-1.9903	-1.9972	-2.004	-2.0118	-2.0162	-2.0217	-2.027	-2.0337	-2.0397	-2.0448	-2.0503	-2.0548	-2.0599	-2.0627	-2.0674	-2.0708	-2.0746	-2.0776	-2.0803	-2.0848	-2.0852	-2.0885	-2.0912	-2.0946
340	NA	03	0.46628	0.46559	0.47211	0.47481	0.47885	0.47905	0.48446	0.48985	0.49344	0.49297	0.49544	0.49903	0.50466	0.50576	0.50981	0.51476	0.51474	0.5145	0.51944	0.52507	0.5246	0.52706	0.53494	0.53583	0.541	0.54482	0.54887	0.55381	0.55493	0.55558	0.56573	0.56367	0.56659	0.57131	0.57559	0.57896	0.58097	0.58411	0.58861	0.58859	0.59218	0.59397	0.59847	0.60251	0.60272	0.60631	0.61374
341	NA	03	-1.5654	-1.5635	-1.5644	-1.5629	-1.5615	-1.5628	-1.5624	-1.5618	-1.5645	-1.5639	-1.5621	-1.5617	-1.5614	-1.5612	-1.5621	-1.5604	-1.5647	-1.5638	-1.5627	-1.5622	-1.5621	-1.5624	-1.5626	-1.5624	-1.5625	-1.5633	-1.5616	-1.5614	-1.5614	-1.5607	-1.562	-1.5624	-1.5639	-1.5627	-1.5625	-1.5639	-1.5648	-1.563	-1.5625	-1.5642	-1.5621	-1.5615	-1.5607	-1.562	-1.5611	-1.5597	-1.5609
342	NA	03	1.3296	1.338	1.3454	1.3525	1.3602	1.3675	1.3756	1.3828	1.3898	1.398	1.4058	1.4133	1.4206	1.4274	1.4326	1.4389	1.446	1.4534	1.4605	1.466	1.4726	1.4789	1.4846	1.4911	1.4979	1.5032	1.5097	1.5159	1.5229	1.5286	1.5327	1.5396	1.5465	1.5502	1.5557	1.5615	1.5684	1.5711	1.577	1.5831	1.5887	1.5925	1.597	1.6028	1.6066	1.6108	1.6157
343	NA	03	-0.79317	-0.78415	-0.77664	-0.77092	-0.7619	-0.75107	-0.74386	-0.73905	-0.72973	-0.72191	-0.71319	-0.70537	-0.69771	-0.68823	-0.68116	-0.6741	-0.66493	-0.65756	-0.64748	-0.64282	-0.6326	-0.62433	-0.61591	-0.60614	-0.59892	-0.59215	-0.58268	-0.57245	-0.56389	-0.55561	-0.5487	-0.54073	-0.53216	-0.52043	-0.51486	-0.50614	-0.49787	-0.48689	-0.48087	-0.47245	-0.46178	-0.45682	-0.44855	-0.43712	-0.4293	-0.42223	-0.41246
344	NA	03	-0.15605	-0.16365	-0.17374	-0.17939	-0.19018	-0.1969	-0.20468	-0.21388	-0.2206	-0.22997	-0.23704	-0.24783	-0.25578	-0.26427	-0.274	-0.28213	-0.29239	-0.30176	-0.30635	-0.31697	-0.32156	-0.33129	-0.33871	-0.34808	-0.35781	-0.36735	-0.37743	-0.38327	-0.3914	-0.40077	-0.41049	-0.41739	-0.42516	-0.43436	-0.44408	-0.45362	-0.4591	-0.46812	-0.4766	-0.48686	-0.49375	-0.50224	-0.50877	-0.51726	-0.52627	-0.53565	-0.54201
345	NA	03	2.328	2.331	2.3336	2.3408	2.3447	2.3456	2.3527	2.3569	2.3607	2.3624	2.3651	2.3696	2.3755	2.3781	2.3822	2.3853	2.3877	2.3899	2.3935	2.3957	2.3991	2.4026	2.4061	2.4082	2.4091	2.4114	2.4177	2.4184	2.4197	2.4201	2.4226	2.4271	2.4287	2.431	2.4344	2.433	2.4346	2.4378	2.4413	2.4437	2.4457	2.4451	2.446	2.448	2.4503	2.4483	2.4491
346	NA	03	0.18558	0.20275	0.20946	0.22326	0.23034	0.2434	0.24973	0.2613	0.27697	0.28219	0.29151	0.29934	0.31128	0.32285	0.33366	0.34187	0.34895	0.35044	0.36499	0.37394	0.38439	0.39782	0.4049	0.40303	0.41161	0.42392	0.43287	0.4407	0.44817	0.46198	0.46309	0.47353	0.48323	0.48583	0.49554	0.50188	0.51606	0.52016	0.53023	0.53695	0.55001	0.55112	0.56717	0.57202	0.58172	0.58955	0.59104
347	NA	03	1.3182	1.3151	1.3125	1.312	1.308	1.3054	1.3028	1.2981	1.2959	1.2899	1.2882	1.2854	1.2823	1.2781	1.2745	1.2695	1.2631	1.2617	1.257	1.2506	1.2471	1.2415	1.2378	1.2305	1.2286	1.2219	1.2169	1.2109	1.2029	1.1995	1.1916	1.1852	1.1794	1.1709	1.1695	1.1601	1.1524	1.1435	1.1362	1.1312	1.1211	1.1143	1.1096	1.101	1.0938	1.0828	1.0749
348	NA	03	-0.3888	-0.38804	-0.39386	-0.39006	-0.39765	-0.39714	-0.39789	-0.40498	-0.40675	-0.40928	-0.41003	-0.40977	-0.42014	-0.41938	-0.41786	-0.42266	-0.42393	-0.42975	-0.43329	-0.43455	-0.44138	-0.44569	-0.44694	-0.4477	-0.45124	-0.45528	-0.45831	-0.46388	-0.46666	-0.46894	-0.47121	-0.47374	-0.48133	-0.48057	-0.49043	-0.48967	-0.48916	-0.49396	-0.49902	-0.50332	-0.50433	-0.50661	-0.50939	-0.51394	-0.51722	-0.52456	-0.52531
349	NA	03	1.7838	1.7729	1.7634	1.7592	1.7553	1.7421	1.7363	1.7315	1.7234	1.7181	1.7059	1.7004	1.6883	1.6835	1.6748	1.6653	1.6582	1.6513	1.64	1.6331	1.6228	1.6136	1.6081	1.5986	1.587	1.5822	1.5693	1.5624	1.5492	1.5424	1.53	1.5213	1.5171	1.5049	1.4989	1.4878	1.4735	1.4646	1.4569	1.4448	1.4337	1.4308	1.4144	1.4057	1.3955	1.3839	1.3762
350	NA	03	-2.1281	-2.108	-2.0879	-2.0625	-2.0463	-2.0228	-2.0021	-1.9857	-1.9647	-1.9407	-1.9219	-1.9054	-1.8803	-1.8586	-1.8413	-1.8259	-1.8031	-1.7851	-1.7581	-1.7437	-1.7252	-1.7063	-1.6844	-1.6629	-1.6443	-1.6242	-1.6046	-1.5868	-1.5661	-1.5481	-1.5277	-1.5059	-1.484	-1.4722	-1.4476	-1.4293	-1.4125	-1.3963	-1.3788	-1.3549	-1.3403	-1.322	-1.3023	-1.284	-1.2649	-1.2513	-1.2288
351	NA	03	1.0012	0.99701	0.99504	0.99504	0.9911	0.99196	0.98631	0.98462	0.98293	0.98153	0.97899	0.97306	0.96685	0.9646	0.96008	0.95557	0.95388	0.95332	0.94739	0.94004	0.93836	0.94035	0.93329	0.9299	0.92482	0.922	0.92003	0.9107	0.90619	0.89884	0.89998	0.89434	0.88981	0.88304	0.88022	0.87259	0.86892	0.86327	0.86611	0.85735	0.85029	0.8503	0.84748	0.83278	0.83194	0.82827	0.82319
352	NA	03	-0.51559	-0.5153	-0.5157	-0.51747	-0.51432	-0.51608	-0.5188	-0.51784	-0.5181	-0.51577	-0.51768	-0.51698	-0.51848	-0.5156	-0.51545	-0.51394	-0.51694	-0.5157	-0.51446	-0.51595	-0.51335	-0.51429	-0.51156	-0.511	-0.51345	-0.51221	-0.50988	-0.5111	-0.50809	-0.50753	-0.50465	-0.50519	-0.50437	-0.50381	-0.50285	-0.49956	-0.50037	-0.49995	-0.4953	-0.49556	-0.4946	-0.49459	-0.49035	-0.48966	-0.49047	-0.485	-0.48609
353	NA	03	0.97299	0.98657	0.99791	1.0106	1.0215	1.0304	1.0466	1.0535	1.0629	1.0756	1.0802	1.0932	1.1027	1.1092	1.1241	1.1292	1.1428	1.1523	1.1555	1.1681	1.1739	1.1831	1.1944	1.1975	1.2066	1.2167	1.2222	1.2258	1.2389	1.244	1.2516	1.256	1.2603	1.2665	1.279	1.283	1.2872	1.293	1.2979	1.3063	1.3097	1.3141	1.319	1.3246	1.3217	1.3279	1.3342
354	NA	03	-1.0243	-1.0244	-1.0224	-1.0208	-1.0193	-1.0201	-1.0203	-1.0195	-1.0165	-1.0184	-1.0147	-1.0151	-1.0125	-1.0109	-1.0081	-1.0083	-1.0091	-1.0067	-1.0053	-1.004	-1.0028	-1.0011	-0.99761	-0.99735	-0.99561	-0.99535	-0.99508	-0.99255	-0.99041	-0.98615	-0.98402	-0.98415	-0.98215	-0.98028	-0.97775	-0.97309	-0.97255	-0.97028	-0.96762	-0.96575	-0.96282	-0.96268	-0.95789	-0.95682	-0.95269	-0.94842	-0.94695
355	NA	03	1.4136	1.4131	1.4144	1.4126	1.4119	1.4126	1.4109	1.4092	1.4098	1.4068	1.4083	1.4068	1.4075	1.4073	1.4061	1.4072	1.4068	1.4067	1.4064	1.407	1.4067	1.4045	1.4053	1.4046	1.4042	1.4056	1.405	1.4049	1.4037	1.4065	1.4052	1.4067	1.4077	1.4049	1.4078	1.4057	1.4067	1.4055	1.4052	1.4069	1.4073	1.407	1.4063	1.4079	1.4078	1.4079	1.4059
356	NA	03	0.68607	0.69228	0.67219	0.68224	0.67458	0.66884	0.66597	0.66741	0.65928	0.66166	0.66166	0.6564	0.6674	0.66165	0.654	0.65209	0.65544	0.65018	0.64731	0.64492	0.64731	0.64348	0.64205	0.63918	0.63917	0.64013	0.63487	0.64013	0.63391	0.63726	0.62961	0.63152	0.63296	0.63296	0.6387	0.63104	0.63344	0.63392	0.632	0.63727	0.6344	0.63918	0.63966	0.63966	0.64109	0.64397	0.64253
357	NA	03	-1.0346	-1.0367	-1.0381	-1.0398	-1.04	-1.0425	-1.044	-1.044	-1.0458	-1.0467	-1.0475	-1.0484	-1.0497	-1.0527	-1.0527	-1.0524	-1.0542	-1.0556	-1.0554	-1.0561	-1.0561	-1.0593	-1.0564	-1.0575	-1.0594	-1.0575	-1.0574	-1.0581	-1.0599	-1.0585	-1.06	-1.0573	-1.0586	-1.0577	-1.0578	-1.0575	-1.0585	-1.0559	-1.055	-1.0544	-1.0553	-1.0544	-1.0538	-1.0519	-1.0536	-1.052	-1.0486
358	NA	03	0.52897	0.52672	0.52804	0.5256	0.52223	0.52505	0.5228	0.52374	0.52149	0.52112	0.52019	0.51794	0.5187	0.51645	0.51701	0.51683	0.51665	0.51515	0.51553	0.51253	0.51141	0.51592	0.51573	0.51273	0.51049	0.51162	0.51012	0.51312	0.51013	0.51163	0.51389	0.51426	0.51577	0.51333	0.5169	0.51503	0.51916	0.51973	0.51898	0.51917	0.51936	0.51918	0.51937	0.52406	0.52406	0.52275	0.52632
359	NA	03	-0.81504	-0.80477	-0.794	-0.78272	-0.77195	-0.75879	-0.7504	-0.73862	-0.7281	-0.71544	-0.70517	-0.69603	-0.68011	-0.66971	-0.65882	-0.64716	-0.63526	-0.62574	-0.61246	-0.60169	-0.58954	-0.57876	-0.56861	-0.5547	-0.54531	-0.53153	-0.51938	-0.50985	-0.4982	-0.48392	-0.47315	-0.4645	-0.45034	-0.43882	-0.42704	-0.41589	-0.40449	-0.39334	-0.38093	-0.36903	-0.35675	-0.34523	-0.33608	-0.32167	-0.31165	-0.30024	-0.28922
360	NA	03	-0.05594	-0.057279	-0.054413	-0.054422	-0.054653	-0.053779	-0.054672	-0.051365	-0.051817	-0.051827	-0.050953	-0.048311	-0.047659	-0.047888	-0.049005	-0.048573	-0.046373	-0.046605	-0.046395	-0.042424	-0.040447	-0.041341	-0.04312	-0.045119	-0.042035	-0.042049	-0.040291	-0.033665	-0.038765	-0.034792	-0.039008	-0.039902	-0.036596	-0.0386	-0.036178	-0.034421	-0.03443	-0.035106	-0.032906	-0.03004	-0.030721	-0.034933	-0.033614	-0.033851	-0.030766	-0.029895	-0.032339
361	NA	03	-0.095666	-0.093686	-0.090509	-0.090316	-0.088932	-0.089928	-0.086757	-0.08676	-0.081799	-0.083987	-0.083395	-0.081813	-0.079233	-0.077255	-0.081427	-0.076068	-0.075077	-0.074885	-0.072904	-0.07072	-0.071719	-0.071125	-0.07133	-0.07054	-0.070744	-0.069748	-0.068167	-0.071748	-0.066786	-0.067983	-0.066991	-0.065014	-0.070775	-0.067601	-0.068001	-0.068204	-0.070191	-0.067813	-0.06762	-0.071198	-0.068224	-0.069416	-0.067835	-0.069625	-0.068235	-0.068438	-0.067843
362	NA	03	1.6439	1.6497	1.6544	1.664	1.6696	1.6776	1.6829	1.6888	1.6957	1.7018	1.7066	1.713	1.7207	1.7269	1.734	1.7428	1.7484	1.7543	1.7607	1.7694	1.774	1.7819	1.7866	1.7926	1.8003	1.8098	1.8139	1.8201	1.8298	1.8352	1.8377	1.8489	1.8547	1.8619	1.8676	1.8749	1.8831	1.8875	1.8939	1.8985	1.9052	1.9142	1.9215	1.9286	1.9346	1.9408	1.9451
363	NA	03	0.49585	0.49296	0.48871	0.48632	0.48276	0.48156	0.47461	0.4707	0.46849	0.46559	0.46659	0.46218	0.45811	0.45419	0.45199	0.45146	0.44806	0.44297	0.44144	0.43821	0.43887	0.43582	0.43427	0.428	0.42697	0.42645	0.42289	0.42101	0.41744	0.41557	0.41369	0.41537	0.41248	0.40926	0.40654	0.40383	0.40246	0.40109	0.39989	0.39684	0.39563	0.39562	0.39274	0.39019	0.38747	0.38797	0.38762
364	NA	03	-0.75833	-0.76142	-0.76361	-0.76561	-0.76826	-0.76943	-0.77035	-0.77354	-0.77618	-0.77863	-0.78036	-0.78218	-0.78428	-0.78564	-0.78655	-0.78846	-0.79237	-0.79356	-0.79355	-0.79674	-0.79856	-0.80047	-0.80183	-0.80392	-0.80702	-0.80719	-0.80883	-0.80946	-0.81183	-0.812	-0.81446	-0.81573	-0.81745	-0.81882	-0.81936	-0.82045	-0.82054	-0.82053	-0.82253	-0.82353	-0.82471	-0.82552	-0.82588	-0.82697	-0.82787	-0.8296	-0.82877
365	NA	03	0.95919	0.95871	0.95444	0.953	0.95157	0.94931	0.9448	0.94313	0.93969	0.93742	0.93469	0.93349	0.93123	0.92565	0.92575	0.92254	0.92028	0.91671	0.91291	0.91088	0.90837	0.90623	0.90373	0.90052	0.89636	0.89338	0.891	0.88625	0.88433	0.88005	0.87992	0.87553	0.87361	0.87111	0.86802	0.86527	0.85981	0.85719	0.85433	0.84993	0.84897	0.84551	0.84159	0.8392	0.83575	0.83408	0.8266
366	NA	03	-0.854	-0.85616	-0.85743	-0.85944	-0.86183	-0.86354	-0.86547	-0.86637	-0.8689	-0.87151	-0.87314	-0.8753	-0.87687	-0.87895	-0.88073	-0.88185	-0.88326	-0.88534	-0.88638	-0.88756	-0.89039	-0.89203	-0.89359	-0.8947	-0.89573	-0.89662	-0.89856	-0.8987	-0.90033	-0.90181	-0.90247	-0.9047	-0.90589	-0.90669	-0.90922	-0.91153	-0.91279	-0.91367	-0.91447	-0.91521	-0.91505	-0.9175	-0.91846	-0.91874	-0.92075	-0.92051	-0.92244
367	NA	03	-0.7725	-0.76978	-0.77533	-0.77519	-0.77725	-0.77865	-0.78085	-0.78188	-0.78263	-0.78495	-0.78714	-0.78712	-0.78737	-0.78569	-0.78735	-0.78941	-0.79121	-0.79211	-0.79223	-0.79351	-0.79505	-0.79453	-0.79529	-0.79477	-0.79412	-0.79475	-0.79591	-0.79435	-0.79292	-0.79253	-0.79458	-0.7929	-0.7925	-0.79159	-0.79119	-0.79131	-0.79066	-0.79053	-0.78872	-0.78974	-0.78844	-0.78921	-0.78378	-0.78738	-0.78286	-0.78504	-0.78194
368	NA	03	1.9084	1.905	1.9041	1.8968	1.8962	1.8917	1.8892	1.8855	1.8812	1.8766	1.8735	1.8687	1.8677	1.8639	1.8596	1.8584	1.8527	1.8514	1.8444	1.8426	1.8409	1.8372	1.8315	1.8267	1.8234	1.8201	1.8181	1.813	1.8089	1.8052	1.7999	1.7976	1.7925	1.7876	1.7846	1.7811	1.7746	1.772	1.768	1.7638	1.7586	1.7537	1.7494	1.7442	1.7401	1.7376	1.7295
369	NA	03	1.0624	1.0571	1.0547	1.0494	1.042	1.0372	1.0321	1.0252	1.0191	1.0153	1.0122	1.0026	0.99778	0.99393	0.98928	0.98334	0.97853	0.9734	0.96667	0.96025	0.95785	0.95143	0.9487	0.94052	0.93475	0.92914	0.92401	0.91887	0.91278	0.90925	0.90235	0.89962	0.89176	0.88631	0.88342	0.87717	0.87027	0.86465	0.86176	0.85487	0.85005	0.84556	0.8377	0.83433	0.82984	0.82182	0.82085
370	NA	03	1.8961	1.8979	1.8944	1.8946	1.8899	1.8881	1.8884	1.8851	1.8824	1.8849	1.8783	1.8763	1.8741	1.8741	1.8708	1.8721	1.8703	1.8648	1.8646	1.8618	1.8618	1.862	1.8605	1.8558	1.8533	1.8568	1.8533	1.8505	1.8503	1.847	1.8515	1.8483	1.8457	1.845	1.8442	1.841	1.844	1.8452	1.8397	1.8445	1.8407	1.8427	1.839	1.8385	1.8407	1.8385	1.836
371	NA	04	-0.15625	-0.15847	-0.15699	-0.16367	-0.16404	-0.16571	-0.1709	-0.17035	-0.17294	-0.17536	-0.17925	-0.18204	-0.1839	-0.18612	-0.18798	-0.19188	-0.19206	-0.1967	-0.20226	-0.20245	-0.20746	-0.20876	-0.21396	-0.21711	-0.21934	-0.22156	-0.22472	-0.2288	-0.22936	-0.2327	-0.23826	-0.24235	-0.24383	-0.24661	-0.24865	-0.2544	-0.25719	-0.26072	-0.26275	-0.26349	-0.26943	-0.27129	-0.27481	-0.27462	-0.28038	-0.28409	-0.29151
372	NA	04	1.1663	1.1678	1.1747	1.1728	1.174	1.179	1.1781	1.175	1.1793	1.1756	1.175	1.1709	1.1725	1.1743	1.1746	1.1806	1.1743	1.1669	1.1725	1.1631	1.1697	1.16	1.1603	1.1541	1.1547	1.1454	1.1494	1.1482	1.1367	1.1329	1.136	1.1208	1.1099	1.1093	1.1056	1.0947	1.0909	1.0888	1.0785	1.071	1.0589	1.0508	1.0393	1.0334	1.0225	1.0222	1.0054
373	NA	04	1.6415	1.6287	1.6156	1.6014	1.593	1.5778	1.561	1.5521	1.538	1.5225	1.5104	1.4968	1.4813	1.4721	1.4567	1.4441	1.4325	1.42	1.4045	1.3932	1.3835	1.3709	1.3596	1.3452	1.3347	1.3227	1.3082	1.3012	1.2878	1.2747	1.2644	1.2482	1.2393	1.2248	1.2094	1.1984	1.185	1.1745	1.1648	1.1564	1.1373	1.1307	1.1144	1.11	1.099	1.0874	1.0709
374	NA	04	-0.33489	-0.32422	-0.31542	-0.31382	-0.30581	-0.30395	-0.29408	-0.29087	-0.28394	-0.27407	-0.265	-0.26153	-0.25433	-0.25086	-0.24952	-0.23805	-0.22685	-0.22712	-0.22152	-0.20871	-0.20658	-0.20071	-0.19404	-0.1863	-0.18283	-0.16843	-0.15989	-0.15802	-0.14442	-0.14149	-0.13295	-0.12815	-0.11961	-0.11215	-0.10308	-0.096409	-0.090803	-0.077199	-0.066797	-0.060395	-0.057998	-0.046528	-0.037989	-0.028924	-0.020653	-0.01185	-0.0083839
375	NA	04	-0.8424	-0.84444	-0.84188	-0.84068	-0.84358	-0.84392	-0.84221	-0.84493	-0.84049	-0.841	-0.84134	-0.83997	-0.83655	-0.83808	-0.83688	-0.83722	-0.83704	-0.83704	-0.8355	-0.83498	-0.83498	-0.83207	-0.83343	-0.83001	-0.82899	-0.82727	-0.82795	-0.82795	-0.82333	-0.82265	-0.82008	-0.81939	-0.81768	-0.81887	-0.81562	-0.8163	-0.81527	-0.81219	-0.80946	-0.81116	-0.8103	-0.80739	-0.80585	-0.80534	-0.80379	-0.80362	-0.8019
376	NA	04	0.36258	0.36878	0.37253	0.37761	0.38336	0.38711	0.39419	0.39639	0.40036	0.40677	0.40809	0.41405	0.41381	0.42134	0.42686	0.43372	0.43636	0.44366	0.44785	0.45027	0.45358	0.4591	0.46463	0.46838	0.48167	0.47899	0.48518	0.48693	0.49378	0.50219	0.50882	0.51169	0.51255	0.51697	0.5256	0.53245	0.53532	0.54262	0.5437	0.55078	0.55653	0.56338	0.5678	0.57199	0.57862	0.57883	0.58923
377	NA	04	1.4776	1.4681	1.4574	1.4466	1.4372	1.429	1.4222	1.4091	1.3971	1.3884	1.3824	1.3737	1.3611	1.3462	1.337	1.331	1.3153	1.3064	1.2932	1.2825	1.2749	1.2565	1.25	1.2361	1.2206	1.2094	1.1986	1.1824	1.1724	1.1588	1.148	1.1373	1.1176	1.1063	1.0885	1.0752	1.0607	1.051	1.0332	1.0164	1.0088	0.99259	0.97975	0.96743	0.95407	0.93965	0.92524
378	NA	04	-2.8141	-2.8099	-2.7956	-2.7813	-2.773	-2.7622	-2.76	-2.7457	-2.7298	-2.7193	-2.7113	-2.6976	-2.6878	-2.6735	-2.6633	-2.6518	-2.6372	-2.6289	-2.6162	-2.6032	-2.5879	-2.5834	-2.5656	-2.5589	-2.5453	-2.5363	-2.5208	-2.5064	-2.4994	-2.4848	-2.4724	-2.46	-2.4482	-2.4371	-2.4307	-2.4113	-2.3979	-2.3922	-2.3823	-2.369	-2.3575	-2.3467	-2.3311	-2.32	-2.3139	-2.3031	-2.2894
379	NA	04	-2.0068	-2.0109	-2.0147	-2.0212	-2.024	-2.028	-2.0321	-2.0371	-2.0384	-2.0432	-2.0447	-2.0478	-2.0547	-2.0569	-2.0602	-2.0641	-2.0648	-2.0711	-2.0731	-2.0731	-2.0761	-2.0807	-2.0827	-2.0857	-2.0846	-2.0888	-2.0894	-2.0884	-2.0945	-2.0984	-2.0973	-2.0982	-2.1	-2.1006	-2.1035	-2.1045	-2.1067	-2.1044	-2.1081	-2.1079	-2.1105	-2.1133	-2.109	-2.1083	-2.1086	-2.1075	-2.1062
380	NA	04	1.1203	1.1211	1.1222	1.1181	1.1199	1.1183	1.1176	1.1165	1.1176	1.1132	1.1163	1.1168	1.1139	1.116	1.1124	1.1103	1.1134	1.1162	1.1127	1.1118	1.114	1.1142	1.1144	1.1142	1.1139	1.1152	1.1147	1.1139	1.1155	1.114	1.1118	1.1142	1.1152	1.1129	1.1137	1.1162	1.1165	1.1129	1.1147	1.1145	1.1144	1.1136	1.1158	1.1157	1.1127	1.1163	1.1142
381	NA	04	0.16575	0.16455	0.16336	0.16478	0.16597	0.16382	0.16763	0.16477	0.16476	0.16714	0.16738	0.16809	0.16594	0.16546	0.16307	0.15973	0.1614	0.16235	0.1571	0.15614	0.1528	0.1547	0.14635	0.14778	0.1442	0.14276	0.14014	0.13489	0.13488	0.1313	0.12438	0.1239	0.12104	0.11579	0.10792	0.10696	0.10099	0.093836	0.094547	0.084532	0.080235	0.075463	0.07355	0.066629	0.063768	0.055655	0.045637
382	NA	04	-1.007	-1.0122	-1.0052	-1.0064	-1.0061	-1.0021	-0.99283	-0.99514	-0.98966	-0.98706	-0.97928	-0.98014	-0.97784	-0.97293	-0.97726	-0.96947	-0.97207	-0.9663	-0.96457	-0.96486	-0.96255	-0.9562	-0.95534	-0.95101	-0.9487	-0.95043	-0.94207	-0.93861	-0.93947	-0.93976	-0.93342	-0.93399	-0.92765	-0.93082	-0.92563	-0.92044	-0.92159	-0.91582	-0.92159	-0.91813	-0.91755	-0.9115	-0.91092	-0.90861	-0.90948	-0.89794	-0.89708
383	NA	04	-1.7426	-1.7368	-1.7293	-1.7113	-1.7078	-1.6941	-1.684	-1.6718	-1.6613	-1.6532	-1.6378	-1.6282	-1.6151	-1.6029	-1.5925	-1.5803	-1.5669	-1.5518	-1.5376	-1.5227	-1.5132	-1.4957	-1.4815	-1.4635	-1.4481	-1.437	-1.4243	-1.4071	-1.3879	-1.3752	-1.3563	-1.3385	-1.3275	-1.3063	-1.2935	-1.2738	-1.2566	-1.2357	-1.2168	-1.2017	-1.1816	-1.1622	-1.1477	-1.1256	-1.1038	-1.0858	-1.0654
384	NA	04	1.1646	1.169	1.1654	1.1643	1.1702	1.1686	1.1694	1.1639	1.1599	1.1686	1.1682	1.1659	1.1651	1.1718	1.1714	1.175	1.1703	1.1675	1.1683	1.1675	1.1695	1.1632	1.1695	1.1592	1.1644	1.1612	1.1616	1.1549	1.1596	1.1537	1.1624	1.1596	1.162	1.1644	1.1573	1.1581	1.1589	1.1628	1.1529	1.1573	1.1522	1.1494	1.1506	1.1478	1.1455	1.1423	1.147
385	NA	04	-0.25366	-0.24929	-0.24646	-0.24504	-0.24208	-0.24009	-0.23797	-0.23388	-0.23373	-0.22752	-0.22343	-0.22299	-0.21932	-0.2141	-0.21099	-0.20831	-0.20379	-0.20055	-0.19772	-0.19222	-0.18784	-0.18332	-0.1781	-0.17782	-0.17175	-0.16695	-0.16497	-0.15877	-0.15524	-0.14945	-0.14437	-0.14	-0.13393	-0.13012	-0.12462	-0.12095	-0.11404	-0.10713	-0.10121	-0.095569	-0.092321	-0.086116	-0.080758	-0.075399	-0.070038	-0.063411	-0.056925
386	NA	04	-2.4167	-2.4231	-2.4217	-2.4314	-2.4293	-2.4397	-2.4401	-2.4394	-2.4433	-2.4444	-2.4494	-2.4573	-2.457	-2.4574	-2.4574	-2.4603	-2.4599	-2.4642	-2.4682	-2.4653	-2.4636	-2.4657	-2.4725	-2.4704	-2.4751	-2.4762	-2.4733	-2.474	-2.4758	-2.473	-2.4748	-2.4759	-2.4745	-2.4745	-2.4781	-2.4705	-2.4706	-2.4695	-2.4738	-2.4778	-2.4792	-2.4767	-2.4774	-2.4735	-2.4649	-2.471	-2.4703
387	NA	04	0.16276	0.16047	0.16732	0.16928	0.17221	0.17156	0.17678	0.17057	0.17155	0.17351	0.17579	0.1735	0.17187	0.17057	0.17252	0.16828	0.16567	0.16567	0.16567	0.16175	0.16893	0.16827	0.15816	0.15816	0.15457	0.15228	0.15	0.14576	0.14184	0.13955	0.1402	0.13335	0.12846	0.12063	0.11671	0.11443	0.11084	0.10529	0.10496	0.10072	0.097132	0.097781	0.087667	0.091254	0.079509	0.074287	0.068088
388	NA	04	0.78793	0.7905	0.79179	0.79035	0.79276	0.7934	0.79614	0.79598	0.79791	0.79743	0.8008	0.79823	0.80289	0.80145	0.80129	0.80483	0.80467	0.80451	0.80901	0.80692	0.80917	0.81014	0.80997	0.81239	0.81271	0.81432	0.81592	0.81544	0.81817	0.81721	0.81849	0.82155	0.82106	0.82332	0.82492	0.82685	0.82669	0.82701	0.82974	0.83247	0.83199	0.83344	0.83376	0.83665	0.83745	0.84227	0.84211
389	NA	04	0.13487	0.1293	0.12512	0.11721	0.11348	0.12094	0.11723	0.11165	0.10281	0.10747	0.10841	0.10235	0.10701	0.10563	0.10562	0.10377	0.10843	0.10982	0.11774	0.11913	0.11682	0.12379	0.12193	0.12566	0.1252	0.13032	0.14056	0.148	0.148	0.15312	0.15637	0.15776	0.17546	0.1722	0.1708	0.18058	0.18663	0.19593	0.2085	0.21454	0.22292	0.22338	0.23921	0.24804	0.25827	0.26386	0.26571
390	NA	04	-0.25384	-0.25268	-0.25211	-0.24859	-0.24358	-0.24538	-0.23653	-0.23449	-0.23422	-0.23099	-0.23012	-0.23074	-0.22515	-0.22399	-0.21692	-0.21665	-0.21727	-0.21729	-0.21376	-0.21172	-0.21292	-0.21296	-0.20618	-0.20651	-0.20209	-0.20182	-0.20511	-0.20187	-0.20161	-0.20075	-0.19515	-0.19548	-0.18958	-0.19227	-0.19437	-0.19085	-0.19235	-0.1909	-0.19241	-0.19096	-0.18654	-0.18834	-0.18778	-0.18544	-0.18902	-0.18491	-0.18818
391	NA	04	0.66757	0.66987	0.66757	0.66182	0.66603	0.66218	0.65835	0.66103	0.66026	0.6549	0.65336	0.65488	0.65104	0.65296	0.65219	0.65372	0.65295	0.65102	0.65714	0.65638	0.65714	0.65522	0.65559	0.65176	0.64984	0.65558	0.65557	0.65174	0.64713	0.65326	0.65708	0.64942	0.65324	0.65208	0.65361	0.65705	0.66624	0.65819	0.65627	0.6601	0.65703	0.662	0.65855	0.66467	0.6639	0.66696	0.66657
392	NA	04	-1.4919	-1.4872	-1.4801	-1.4764	-1.4737	-1.4679	-1.4565	-1.4585	-1.45	-1.4419	-1.4389	-1.4301	-1.4291	-1.42	-1.4119	-1.4048	-1.397	-1.3899	-1.3801	-1.3744	-1.3653	-1.3521	-1.3507	-1.3372	-1.3305	-1.3193	-1.3078	-1.3018	-1.2893	-1.2812	-1.27	-1.2589	-1.2457	-1.2315	-1.2244	-1.2109	-1.1953	-1.1889	-1.1737	-1.1609	-1.1446	-1.1369	-1.1213	-1.1058	-1.0933	-1.0747	-1.0612
393	NA	04	-1.0546	-1.0505	-1.0476	-1.0458	-1.0436	-1.0429	-1.0389	-1.0369	-1.0332	-1.0334	-1.0293	-1.0279	-1.0242	-1.0214	-1.0213	-1.0182	-1.0164	-1.0151	-1.0131	-1.0098	-1.0081	-1.0068	-1.0048	-1.0039	-1.0022	-1.001	-0.99894	-0.99646	-0.99482	-0.99234	-0.9909	-0.99069	-0.98852	-0.98749	-0.9844	-0.98522	-0.98347	-0.98182	-0.98171	-0.98089	-0.98027	-0.97831	-0.97872	-0.97862	-0.97645	-0.97542	-0.97511
394	NA	04	3.7583	3.7455	3.7326	3.7286	3.7179	3.7001	3.6851	3.6763	3.6575	3.6475	3.6319	3.6234	3.6056	3.5924	3.5771	3.5614	3.5458	3.5355	3.5145	3.5023	3.4851	3.4719	3.4547	3.4397	3.419	3.4046	3.3849	3.3727	3.3568	3.3361	3.3164	3.3017	3.2832	3.2657	3.2485	3.2306	3.2109	3.1953	3.1796	3.1602	3.1405	3.1189	3.1045	3.0864	3.0663	3.0469	3.0303
395	NA	04	-0.65321	-0.64242	-0.63499	-0.62114	-0.60494	-0.58771	-0.58265	-0.57117	-0.55801	-0.54822	-0.54114	-0.52289	-0.51039	-0.49688	-0.48608	-0.47427	-0.46617	-0.45874	-0.44389	-0.43375	-0.41888	-0.40741	-0.38849	-0.38478	-0.37668	-0.36113	-0.3564	-0.34425	-0.33108	-0.32669	-0.3125	-0.30135	-0.28886	-0.28041	-0.26825	-0.26217	-0.24696	-0.23886	-0.22771	-0.21622	-0.20812	-0.20204	-0.19392	-0.18515	-0.17028	-0.16792	-0.15948
396	NA	04	-0.5295	-0.5306	-0.53145	-0.53219	-0.53404	-0.53517	-0.53611	-0.53769	-0.53847	-0.53977	-0.54087	-0.542	-0.54323	-0.54401	-0.54563	-0.54666	-0.54819	-0.54951	-0.55026	-0.55146	-0.55349	-0.55447	-0.55557	-0.55654	-0.5579	-0.55929	-0.55978	-0.56095	-0.56218	-0.56318	-0.56499	-0.56529	-0.56694	-0.56765	-0.56934	-0.57021	-0.57141	-0.57158	-0.57306	-0.57426	-0.57536	-0.57598	-0.57708	-0.57773	-0.57874	-0.5799	-0.58033
397	NA	04	0.79687	0.79355	0.78094	0.77404	0.76804	0.75872	0.74912	0.74281	0.73261	0.72481	0.71969	0.70859	0.7026	0.69419	0.6822	0.67769	0.66689	0.66149	0.65159	0.63719	0.62998	0.62459	0.6135	0.6	0.5922	0.5832	0.5769	0.5631	0.55951	0.54601	0.53193	0.52473	0.51333	0.50884	0.49385	0.48246	0.47226	0.46627	0.45368	0.43899	0.42939	0.42041	0.41411	0.40182	0.39643	0.38415	0.37305
398	NA	04	0.63311	0.63384	0.63101	0.63411	0.62986	0.62868	0.62704	0.62469	0.62778	0.624	0.62378	0.62332	0.62474	0.61813	0.62406	0.62028	0.61982	0.62125	0.61984	0.61962	0.6175	0.61822	0.61893	0.61351	0.61162	0.61613	0.61282	0.6126	0.61284	0.61332	0.61451	0.61287	0.61122	0.6091	0.61029	0.60817	0.60888	0.60629	0.60441	0.60631	0.60229	0.60513	0.60396	0.60231	0.60113	0.59853	0.59925
399	NA	04	1.6652	1.6695	1.6692	1.6728	1.6734	1.6662	1.6721	1.6728	1.6705	1.6738	1.6761	1.6731	1.6663	1.6682	1.6718	1.6738	1.6719	1.6715	1.6728	1.6725	1.6666	1.6748	1.6706	1.6712	1.6676	1.6683	1.6689	1.6604	1.664	1.6644	1.667	1.667	1.6595	1.6615	1.6615	1.6608	1.6559	1.6533	1.6575	1.649	1.6497	1.6461	1.6504	1.6422	1.6363	1.6396	1.636
400	NA	04	0.39443	0.40776	0.41649	0.4303	0.45101	0.45698	0.46985	0.4772	0.49562	0.51172	0.51677	0.52781	0.53516	0.55265	0.56323	0.57243	0.58623	0.58485	0.59957	0.60784	0.61428	0.62762	0.62899	0.63727	0.64325	0.65751	0.66073	0.66946	0.68373	0.6851	0.69016	0.69982	0.69614	0.70948	0.71316	0.7205	0.7242	0.73109	0.72925	0.7366	0.74305	0.74627	0.74994	0.75132	0.75361	0.75315	0.75959
401	NA	04	-1.6928	-1.6921	-1.6943	-1.6936	-1.6982	-1.7002	-1.7002	-1.7033	-1.7044	-1.707	-1.7068	-1.7107	-1.7101	-1.7129	-1.7153	-1.7155	-1.7199	-1.7203	-1.7215	-1.7206	-1.7225	-1.723	-1.7245	-1.7278	-1.7298	-1.7298	-1.7326	-1.7304	-1.7339	-1.7353	-1.739	-1.7407	-1.742	-1.7381	-1.7403	-1.7425	-1.7443	-1.7506	-1.7462	-1.7487	-1.7485	-1.7522	-1.7528	-1.7517	-1.7522	-1.7572	-1.7598
402	NA	04	1.8243	1.8326	1.8399	1.8443	1.8541	1.8628	1.8649	1.8686	1.8736	1.8798	1.8885	1.8925	1.8972	1.9012	1.9056	1.9132	1.9165	1.9237	1.9248	1.935	1.9419	1.9433	1.9524	1.9593	1.9539	1.9589	1.9647	1.9698	1.9651	1.9713	1.9716	1.9727	1.9803	1.9807	1.988	1.9832	1.9854	1.9858	1.9836	1.9854	1.9785	1.9828	1.9872	1.9861	1.985	1.9806	1.9839
403	NA	04	-1.2864	-1.2881	-1.2914	-1.2914	-1.2938	-1.2933	-1.2981	-1.297	-1.3015	-1.3004	-1.3061	-1.3061	-1.309	-1.312	-1.3159	-1.3202	-1.3241	-1.3282	-1.3291	-1.3321	-1.3364	-1.341	-1.3455	-1.3476	-1.351	-1.3548	-1.3589	-1.3647	-1.3654	-1.3733	-1.3767	-1.3813	-1.3877	-1.3909	-1.3966	-1.4022	-1.4041	-1.4105	-1.4173	-1.4203	-1.4264	-1.4303	-1.4358	-1.4431	-1.4511	-1.4545	-1.4609
404	NA	04	0.16751	0.16484	0.16421	0.16216	0.16248	0.16342	0.15918	0.15745	0.16028	0.15808	0.15635	0.15588	0.15305	0.15132	0.14943	0.1477	0.14471	0.14408	0.14173	0.13889	0.13622	0.13197	0.12836	0.12521	0.12222	0.1175	0.11263	0.10995	0.10634	0.1024	0.099259	0.095326	0.088721	0.082743	0.080542	0.077869	0.072206	0.064971	0.06214	0.055849	0.05176	0.045313	0.04138	0.034461	0.027698	0.022034	0.014641
405	NA	04	-2.2974	-2.2949	-2.2903	-2.2866	-2.2781	-2.2718	-2.263	-2.263	-2.257	-2.2584	-2.2533	-2.2376	-2.2354	-2.2297	-2.2231	-2.2191	-2.2103	-2.2035	-2.1964	-2.1918	-2.1824	-2.1753	-2.167	-2.1616	-2.1497	-2.1403	-2.1349	-2.134	-2.1226	-2.1144	-2.1121	-2.0945	-2.0868	-2.0831	-2.0757	-2.0671	-2.0563	-2.0438	-2.0401	-2.0324	-2.0187	-2.0102	-2.0031	-1.9923	-1.9826	-1.9743	-1.9644
406	NA	04	0.040853	0.053405	0.065281	0.077497	0.089711	0.098532	0.1155	0.12602	0.14299	0.15113	0.163	0.17929	0.19287	0.20338	0.21798	0.22985	0.24139	0.25327	0.26752	0.28483	0.29806	0.30247	0.31333	0.32996	0.34557	0.35372	0.37103	0.3734	0.38867	0.40904	0.41786	0.42906	0.44501	0.45315	0.46775	0.47386	0.4871	0.50203	0.50949	0.52681	0.53801	0.54106	0.56041	0.57331	0.58315	0.59197	0.60419
407	NA	04	1.0712	1.0759	1.0788	1.0837	1.0862	1.0889	1.0949	1.0993	1.1038	1.1085	1.1121	1.1143	1.1172	1.1219	1.1275	1.1315	1.1333	1.1435	1.1442	1.1475	1.1556	1.1616	1.1625	1.1701	1.1743	1.1835	1.185	1.1911	1.1975	1.2022	1.2049	1.2127	1.2161	1.2223	1.2277	1.2317	1.2361	1.2428	1.2484	1.256	1.2594	1.2674	1.2703	1.2759	1.2806	1.2888	1.2991
408	NA	04	-0.68735	-0.69198	-0.69799	-0.70071	-0.70317	-0.70535	-0.71326	-0.72199	-0.73263	-0.73945	-0.74272	-0.7419	-0.74518	-0.75963	-0.76673	-0.77191	-0.77764	-0.78255	-0.78937	-0.79537	-0.80191	-0.80764	-0.8131	-0.82237	-0.82837	-0.83492	-0.83792	-0.84364	-0.85101	-0.85837	-0.86655	-0.87174	-0.87474	-0.87828	-0.89137	-0.89574	-0.89874	-0.90283	-0.90992	-0.91237	-0.92055	-0.92328	-0.93337	-0.93801	-0.93801	-0.94946	-0.95055
409	NA	04	-2.0442	-2.0326	-2.0297	-2.0216	-2.014	-2.0039	-1.9984	-1.9888	-1.9818	-1.9691	-1.9601	-1.9551	-1.9424	-1.9369	-1.9369	-1.9212	-1.9119	-1.9064	-1.9029	-1.8931	-1.8792	-1.8745	-1.8652	-1.8606	-1.8473	-1.842	-1.8345	-1.8252	-1.8159	-1.8084	-1.7968	-1.7887	-1.7849	-1.771	-1.7675	-1.7556	-1.7524	-1.7402	-1.7373	-1.7281	-1.7211	-1.7138	-1.7046	-1.7022	-1.6866	-1.6848	-1.6724
410	NA	04	-1.3531	-1.3574	-1.3593	-1.3547	-1.3593	-1.3551	-1.357	-1.3474	-1.3404	-1.3404	-1.3381	-1.3342	-1.3315	-1.3307	-1.3273	-1.3238	-1.3176	-1.3118	-1.3083	-1.3083	-1.3025	-1.2898	-1.2851	-1.2836	-1.2782	-1.2774	-1.2712	-1.2635	-1.2531	-1.2492	-1.2418	-1.2322	-1.2364	-1.2214	-1.2156	-1.2063	-1.1986	-1.1897	-1.1831	-1.18	-1.1665	-1.1595	-1.1475	-1.1479	-1.1344	-1.122	-1.1181
411	NA	04	1.1995	1.2094	1.2142	1.2203	1.2275	1.2362	1.2432	1.2478	1.2521	1.2608	1.2649	1.27	1.2777	1.2814	1.2886	1.2951	1.3002	1.3024	1.3123	1.3154	1.3229	1.3268	1.3309	1.3389	1.343	1.348	1.3531	1.3555	1.3628	1.3671	1.3662	1.3722	1.3753	1.3821	1.3869	1.3898	1.3944	1.4009	1.4034	1.4065	1.4082	1.4113	1.414	1.4183	1.4215	1.4237	1.4285
412	NA	04	-0.8861	-0.88058	-0.87505	-0.86864	-0.86134	-0.8568	-0.85154	-0.84361	-0.83836	-0.83141	-0.82562	-0.82046	-0.81387	-0.80808	-0.8014	-0.79499	-0.78857	-0.78323	-0.77548	-0.76925	-0.76203	-0.75544	-0.74983	-0.74458	-0.73594	-0.7314	-0.72338	-0.71688	-0.71056	-0.70424	-0.69783	-0.68963	-0.68411	-0.67636	-0.66942	-0.663	-0.65624	-0.6484	-0.64217	-0.63433	-0.62962	-0.62267	-0.61376	-0.60771	-0.60085	-0.59337	-0.58554
413	NA	04	0.7916	0.80115	0.81147	0.81637	0.8272	0.83727	0.84398	0.8561	0.86024	0.86798	0.88165	0.8881	0.89971	0.90977	0.91699	0.93144	0.93892	0.9513	0.95853	0.97168	0.98458	0.99413	1.0063	1.0145	1.0269	1.0395	1.0529	1.0597	1.0731	1.0857	1.1002	1.1128	1.1226	1.1345	1.1476	1.1618	1.176	1.1838	1.1969	1.2119	1.2212	1.2387	1.2501	1.2637	1.2746	1.2906	1.3042
414	NA	04	-0.94617	-0.93947	-0.92897	-0.91919	-0.90797	-0.90073	-0.88914	-0.88371	-0.87411	-0.86379	-0.85329	-0.84442	-0.83392	-0.82451	-0.81364	-0.80731	-0.7959	-0.78504	-0.774	-0.76512	-0.75661	-0.74738	-0.73488	-0.72855	-0.71895	-0.71117	-0.69867	-0.69016	-0.67821	-0.67079	-0.66155	-0.65177	-0.64019	-0.63167	-0.61991	-0.61266	-0.60306	-0.596	-0.58622	-0.57536	-0.5654	-0.55888	-0.55091	-0.54095	-0.53118	-0.52375	-0.51578
415	NA	04	-0.22918	-0.21419	-0.20395	-0.19041	-0.18127	-0.16957	-0.14982	-0.14799	-0.13263	-0.12751	-0.11581	-0.1052	-0.093137	-0.081433	-0.069365	-0.064246	-0.054737	-0.051081	-0.031334	-0.027677	-0.015975	-0.012686	-0.0075673	-0.00061957	0.011083	0.015836	0.023148	0.029363	0.034847	0.036673	0.045449	0.041789	0.052393	0.062633	0.057874	0.063722	0.073229	0.078713	0.083101	0.082732	0.086753	0.088943	0.090769	0.092595	0.097712	0.097708	0.099168
416	NA	04	-0.98965	-0.99351	-1.0058	-1.0066	-1.0101	-1.017	-1.0205	-1.0244	-1.0309	-1.0402	-1.044	-1.049	-1.0475	-1.0544	-1.0544	-1.061	-1.0629	-1.0749	-1.0725	-1.0779	-1.0814	-1.0883	-1.091	-1.0991	-1.1068	-1.1026	-1.1076	-1.1149	-1.1196	-1.1226	-1.1249	-1.13	-1.1303	-1.1273	-1.1338	-1.1373	-1.1434	-1.1488	-1.1484	-1.1542	-1.1531	-1.1596	-1.1635	-1.1677	-1.17	-1.1692	-1.1746
417	NA	04	-1.5925	-1.5948	-1.5973	-1.6008	-1.6026	-1.6044	-1.6052	-1.6074	-1.6115	-1.617	-1.6213	-1.6188	-1.6191	-1.6246	-1.6249	-1.6277	-1.6256	-1.6287	-1.6282	-1.6277	-1.6302	-1.634	-1.6322	-1.6317	-1.6325	-1.6343	-1.6353	-1.6376	-1.6355	-1.6348	-1.6338	-1.6371	-1.6381	-1.6333	-1.633	-1.6338	-1.631	-1.6338	-1.6333	-1.6333	-1.6336	-1.6338	-1.629	-1.6293	-1.6288	-1.6283	-1.6298
418	NA	04	-0.059396	-0.056427	-0.052596	-0.046465	-0.044932	-0.040813	-0.036885	-0.032958	-0.028839	-0.024433	-0.020217	-0.015428	-0.013128	-0.0087218	-0.0032612	0.001241	0.006893	0.0113	0.013504	0.020305	0.023946	0.029024	0.03391	0.037934	0.042245	0.046078	0.052306	0.056714	0.060642	0.066391	0.071182	0.075876	0.080859	0.086128	0.09159	0.09619	0.10203	0.10625	0.11143	0.1166	0.1213	0.128	0.1326	0.13634	0.14391	0.14861	0.15512
419	NA	04	0.76257	0.75161	0.74175	0.73015	0.72332	0.7133	0.70329	0.69646	0.68613	0.67611	0.67151	0.66022	0.65164	0.64401	0.63448	0.62431	0.61461	0.60603	0.59824	0.59411	0.58473	0.57726	0.56979	0.55962	0.55279	0.54484	0.53737	0.53054	0.51989	0.51814	0.5094	0.50289	0.49446	0.48699	0.47889	0.47396	0.46585	0.45934	0.45219	0.4471	0.4417	0.4355	0.42867	0.4212	0.41738	0.40975	0.40371
420	NA	04	2.2733	2.2702	2.2647	2.2572	2.2497	2.2364	2.2289	2.2228	2.2165	2.2037	2.197	2.1912	2.1826	2.174	2.1654	2.1574	2.1482	2.1388	2.1316	2.1177	2.1066	2.101	2.0874	2.0836	2.0694	2.0664	2.0508	2.0444	2.0314	2.0233	2.0136	1.998	1.9864	1.9814	1.9711	1.9617	1.955	1.9436	1.9325	1.9214	1.9123	1.8995	1.8912	1.8814	1.8709	1.86	1.8498
421	NA	04	0.11522	0.11942	0.1206	0.12664	0.12913	0.13202	0.13608	0.14172	0.14448	0.14776	0.15288	0.1576	0.16154	0.16377	0.16849	0.17164	0.17675	0.18135	0.18659	0.19105	0.19578	0.20142	0.20549	0.21192	0.21467	0.219	0.22635	0.22963	0.23593	0.24131	0.24892	0.25587	0.25915	0.26689	0.27188	0.27687	0.28054	0.28723	0.29432	0.30167	0.30692	0.31282	0.32201	0.32712	0.33342	0.34025	0.3472
422	NA	04	-0.77662	-0.76724	-0.76135	-0.75289	-0.74498	-0.73688	-0.72585	-0.72125	-0.7172	-0.70506	-0.69733	-0.68905	-0.68059	-0.67728	-0.6644	-0.65778	-0.65097	-0.64269	-0.63717	-0.62907	-0.61932	-0.61399	-0.60313	-0.5978	-0.58786	-0.58216	-0.57351	-0.5678	-0.56247	-0.5518	-0.54573	-0.53873	-0.5345	-0.52512	-0.51812	-0.5115	-0.50488	-0.49972	-0.49108	-0.48648	-0.47985	-0.47249	-0.46605	-0.45869	-0.45317	-0.44581	-0.44029
423	NA	04	0.26102	0.25242	0.2507	0.24411	0.24053	0.23452	0.23079	0.22578	0.22091	0.21303	0.21002	0.203	0.20014	0.19584	0.18982	0.18452	0.17779	0.17264	0.1682	0.16433	0.1586	0.15373	0.15086	0.1437	0.14084	0.13453	0.12938	0.12465	0.11992	0.11563	0.11018	0.1046	0.10001	0.093856	0.087698	0.083401	0.079247	0.075236	0.071941	0.065639	0.062344	0.059049	0.053607	0.049883	0.044726	0.038568	0.033842
424	NA	04	-1.1631	-1.151	-1.1408	-1.1326	-1.1186	-1.1073	-1.0975	-1.087	-1.085	-1.0706	-1.06	-1.0483	-1.0413	-1.0386	-1.0323	-1.0276	-1.014	-1.012	-1.0054	-0.99525	-0.99056	-0.98471	-0.97456	-0.96871	-0.97027	-0.96285	-0.95973	-0.96012	-0.95388	-0.94841	-0.94178	-0.94139	-0.93866	-0.93046	-0.93163	-0.92578	-0.92227	-0.92539	-0.92617	-0.92188	-0.92812	-0.92266	-0.925	-0.91876	-0.92032	-0.92344	-0.92462
425	NA	04	-0.74652	-0.73006	-0.70489	-0.69036	-0.67164	-0.65131	-0.62677	-0.60579	-0.59062	-0.5677	-0.54834	-0.5251	-0.50928	-0.48603	-0.46925	-0.44536	-0.42696	-0.40404	-0.385	-0.35917	-0.34303	-0.32269	-0.29525	-0.28266	-0.26264	-0.24005	-0.21874	-0.19872	-0.17709	-0.15934	-0.13803	-0.11285	-0.09832	-0.074106	-0.058287	-0.036976	-0.013408	0.0020889	0.029532	0.040187	0.061174	0.082807	0.10379	0.11994	0.13931	0.16837	0.17741
426	NA	04	1.2051	1.2127	1.2179	1.2229	1.2285	1.2318	1.2381	1.2446	1.2489	1.2509	1.2516	1.2539	1.2622	1.2662	1.2707	1.2687	1.2752	1.2786	1.2813	1.2851	1.2822	1.2876	1.2898	1.2918	1.293	1.2988	1.2995	1.3026	1.3015	1.3031	1.3062	1.3058	1.3058	1.3109	1.3096	1.3098	1.3114	1.3143	1.3132	1.3141	1.3152	1.3138	1.3152	1.3161	1.3165	1.3174	1.3183
427	NA	04	0.12154	0.11737	0.11803	0.11693	0.11057	0.10947	0.10837	0.10245	0.097627	0.097184	0.090606	0.091698	0.085994	0.082485	0.075904	0.07064	0.068662	0.061424	0.056601	0.051553	0.044535	0.039708	0.035759	0.026986	0.022816	0.017331	0.0059297	-0.00043119	-0.0067936	-0.014472	-0.024121	-0.03092	-0.038158	-0.046493	-0.058115	-0.066011	-0.073906	-0.080486	-0.09145	-0.096276	-0.11119	-0.11974	-0.12829	-0.13904	-0.15088	-0.15943	-0.17127
428	NA	04	1.1932	1.1896	1.1819	1.1786	1.1735	1.1669	1.1635	1.1566	1.1501	1.1465	1.1402	1.1339	1.1256	1.121	1.1145	1.1075	1.1003	1.0965	1.0872	1.08	1.0749	1.0663	1.0588	1.0545	1.0456	1.038	1.0314	1.0267	1.0162	1.009	1.0013	0.99365	0.98283	0.97788	0.96631	0.9585	0.9534	0.94288	0.93507	0.92711	0.91809	0.90923	0.89976	0.8927	0.88354	0.87558	0.864
429	NA	04	1.5625	1.5294	1.4972	1.4612	1.4384	1.402	1.367	1.339	1.2988	1.2675	1.2372	1.2129	1.1821	1.1495	1.1182	1.093	1.0622	1.0286	1.0048	0.97492	0.94551	0.91938	0.88811	0.86992	0.84051	0.81158	0.7803	0.76725	0.74158	0.71545	0.68604	0.66458	0.6361	0.61557	0.58804	0.57498	0.5409	0.52224	0.50405	0.48071	0.45691	0.44199	0.42099	0.40232	0.38179	0.36453	0.34446
430	NA	04	1.6274	1.6308	1.631	1.6317	1.6327	1.6386	1.6391	1.642	1.6423	1.6464	1.6466	1.65	1.6507	1.6542	1.6535	1.6583	1.6585	1.6607	1.6646	1.6648	1.6669	1.6725	1.671	1.6742	1.6766	1.6756	1.6789	1.6825	1.6837	1.6843	1.6859	1.6895	1.6917	1.6917	1.695	1.6957	1.6989	1.6991	1.6994	1.7	1.7051	1.7032	1.7066	1.708	1.7111	1.7099	1.713
431	NA	04	0.09134	0.097912	0.10811	0.11604	0.12147	0.13258	0.13892	0.15297	0.15999	0.1677	0.17699	0.18786	0.19353	0.20531	0.21188	0.21959	0.23001	0.2402	0.24814	0.25833	0.26762	0.27601	0.28552	0.29187	0.30297	0.30977	0.32291	0.33333	0.3424	0.34739	0.35781	0.36801	0.37481	0.38297	0.39498	0.402	0.41537	0.42421	0.43169	0.44143	0.45163	0.45821	0.46637	0.47838	0.48427	0.49447	0.50263
432	NA	04	-0.20005	-0.20054	-0.20151	-0.19958	-0.20055	-0.20201	-0.20129	-0.19936	-0.20033	-0.20131	-0.19792	-0.20107	-0.20059	-0.20375	-0.20012	-0.19891	-0.20183	-0.20281	-0.20305	-0.20475	-0.20452	-0.20186	-0.20138	-0.20793	-0.20648	-0.20358	-0.20358	-0.2065	-0.20941	-0.20772	-0.20675	-0.20676	-0.20847	-0.20629	-0.20993	-0.20921	-0.20873	-0.20534	-0.20875	-0.20924	-0.20997	-0.20997	-0.20925	-0.20756	-0.20951	-0.20612	-0.20709
433	NA	04	-0.68604	-0.68546	-0.67747	-0.68204	-0.67691	-0.68661	-0.68205	-0.68547	-0.68033	-0.67976	-0.69404	-0.68262	-0.68719	-0.68434	-0.69347	-0.69975	-0.70375	-0.7066	-0.70832	-0.7186	-0.72031	-0.72088	-0.73116	-0.73972	-0.74372	-0.74201	-0.754	-0.76313	-0.76257	-0.77113	-0.77913	-0.78426	-0.78712	-0.80254	-0.81339	-0.8191	-0.82081	-0.83794	-0.8408	-0.84879	-0.8585	-0.87048	-0.88305	-0.88933	-0.89846	-0.9173	-0.92872
434	NA	04	2.4867	2.4831	2.4723	2.4701	2.4613	2.4533	2.454	2.4452	2.4398	2.4308	2.4264	2.4208	2.4149	2.4088	2.3983	2.3934	2.3868	2.379	2.3746	2.3694	2.3594	2.3533	2.3443	2.336	2.3281	2.3215	2.3113	2.3088	2.2971	2.291	2.278	2.2712	2.2661	2.2553	2.248	2.2385	2.2311	2.2196	2.213	2.206	2.1937	2.1845	2.1752	2.1634	2.1581	2.1527	2.1336
435	NA	04	-0.87531	-0.87738	-0.88564	-0.88806	-0.89701	-0.90149	-0.90253	-0.90011	-0.90218	-0.90597	-0.91183	-0.91286	-0.91389	-0.91562	-0.91768	-0.91941	-0.91872	-0.91941	-0.91872	-0.92595	-0.91837	-0.92285	-0.92457	-0.92285	-0.92457	-0.92802	-0.92423	-0.92595	-0.92423	-0.92561	-0.92423	-0.92078	-0.91699	-0.91768	-0.91458	-0.91252	-0.91079	-0.90769	-0.90563	-0.90459	-0.90149	-0.90528	-0.89805	-0.89219	-0.89219	-0.88978	-0.88392
436	NA	04	-0.033762	-0.031424	-0.031425	-0.031639	-0.03207	-0.031646	-0.026319	-0.02952	-0.026111	-0.024836	-0.025476	-0.021218	-0.017807	-0.015039	-0.018877	-0.013549	-0.015045	-0.0095051	-0.0067373	-0.0048185	-0.0024759	0.0011478	0.0049807	0.0086035	0.012226	0.01329	0.020109	0.023306	0.029699	0.031832	0.038224	0.038865	0.046962	0.051438	0.053142	0.062522	0.066572	0.071901	0.077016	0.080639	0.083408	0.091937	0.098758	0.10622	0.11155	0.11752	0.12498
437	NA	04	0.25319	0.25797	0.26325	0.27256	0.27482	0.2791	0.28917	0.29294	0.29419	0.29746	0.30174	0.30526	0.31004	0.31633	0.32262	0.32463	0.32739	0.33268	0.33721	0.3435	0.34954	0.35255	0.35557	0.36161	0.36488	0.37016	0.36739	0.37972	0.38173	0.38097	0.38676	0.38927	0.39354	0.4016	0.39933	0.40587	0.4114	0.41316	0.41945	0.42322	0.42574	0.42951	0.4353	0.43932	0.43957	0.4446	0.44686
438	NA	04	-0.24259	-0.24259	-0.24448	-0.24552	-0.24242	-0.24587	-0.24656	-0.24553	-0.24777	-0.24691	-0.24726	-0.2507	-0.25208	-0.25449	-0.2557	-0.25811	-0.26172	-0.26276	-0.26431	-0.26741	-0.27119	-0.27412	-0.27636	-0.2798	-0.2829	-0.28721	-0.29237	-0.29306	-0.29909	-0.30184	-0.30683	-0.31148	-0.31475	-0.32077	-0.32542	-0.32887	-0.33506	-0.33919	-0.34315	-0.34883	-0.35434	-0.35933	-0.36536	-0.37	-0.37826	-0.37947	-0.3867
439	NA	04	0.47561	0.47386	0.47368	0.46982	0.4686	0.46597	0.46281	0.46194	0.46176	0.46124	0.46036	0.46071	0.45668	0.4558	0.45247	0.45352	0.45282	0.45107	0.44949	0.45177	0.44844	0.44687	0.44757	0.44687	0.44862	0.44897	0.44617	0.44582	0.44371	0.44459	0.44477	0.44284	0.44302	0.44284	0.44459	0.44337	0.44407	0.44284	0.44162	0.4439	0.44232	0.44442	0.44513	0.4439	0.44355	0.4446	0.44548
440	NA	04	-1.6045	-1.6077	-1.6071	-1.6103	-1.6126	-1.6083	-1.6048	-1.6083	-1.6088	-1.6097	-1.6054	-1.6048	-1.6074	-1.6039	-1.5985	-1.6028	-1.6002	-1.5967	-1.5944	-1.5895	-1.5881	-1.5878	-1.5866	-1.5881	-1.5803	-1.576	-1.5771	-1.5702	-1.5696	-1.5624	-1.5612	-1.5566	-1.5529	-1.55	-1.5497	-1.5448	-1.5379	-1.533	-1.5306	-1.522	-1.5197	-1.5142	-1.5047	-1.5006	-1.4934	-1.4899	-1.4816
[truncated: 5,000 more columns]
