# Supplementary material for: Delineation of an insula-BNST circuit engaged by struggling behavior that regulates avoidance in mice
Source: Nat Commun. 2021 Jun 11;12:3561. doi: 10.1038/s41467-021-23674-z (PMC8196075; doi:10.1038/s41467-021-23674-z)
Supplement: Supplementary file 16 — Source Data [file 41467_2021_23674_MOESM16_ESM.zip › Source_Data_Nat_Comm/Fig_S9b.csv]

Treatment	Time	n	mean	median	sd	sem	CI_lower	CI_upper
Saline	-5	1285	0.284086257276265	0.27803	1.47988265485042	0.0412994975579775	0.203064355293925	0.365108159258605
Saline	-4.999	1285	0.283503056809339	0.27421	1.47794660705856	0.0412454677328491	0.202587151254425	0.364418962364252
Saline	-4.998	1285	0.282943009105058	0.2709	1.4760167541024	0.0411916107887264	0.202132760817323	0.363753257392794
Saline	-4.997	1285	0.282376608015564	0.26759	1.47409124664741	0.0411378751157157	0.20167177908373	0.363081436947398
Saline	-4.996	1285	0.281797306428016	0.26392	1.47214852342361	0.0410836589974484	0.201198839395959	0.362395773460072
Saline	-4.995	1285	0.281228572256809	0.26633	1.47021111782916	0.0410295912797448	0.200736175990336	0.361720968523282
Saline	-4.994	1285	0.280648966070039	0.27022	1.46828064523483	0.0409757170432074	0.200262260995232	0.361035671144846
Saline	-4.993	1285	0.280097573151751	0.26718	1.46635392037911	0.0409219473958553	0.199816354084159	0.360378792219343
Saline	-4.992	1285	0.279546272054475	0.26935	1.46441620630337	0.0408678710692785	0.199371140641468	0.359721403467481
Saline	-4.991	1285	0.27896663003891	0.26979	1.46247941360308	0.0408138204557831	0.198897535836225	0.359035724241596
Saline	-4.99	1285	0.278415756957198	0.2765	1.46055210856909	0.0407600346172343	0.198452180525832	0.358379333388564
Saline	-4.989	1285	0.277870367898833	0.28005	1.45862716542205	0.040706314692523	0.198012179928146	0.357728555869519
Saline	-4.988	1285	0.277301598287938	0.27584	1.45669711668647	0.0406524522847294	0.19754907830313	0.357054118272745
Saline	-4.987	1285	0.276752656498054	0.28055	1.45477094715599	0.0405986981349938	0.197105592117033	0.356399720879076
Saline	-4.986	1285	0.276202568918288	0.28518	1.45283454568004	0.0405446584395049	0.196661520328497	0.355743617508078
Saline	-4.985	1285	0.275641420700389	0.29108	1.45090466711194	0.0404908007806227	0.196206030780001	0.355076810620778
Saline	-4.984	1285	0.275083704824903	0.29172	1.44897875522629	0.040437053821053	0.195753756402537	0.354413653247268
Saline	-4.983	1285	0.274538841167315	0.28832	1.44705539784716	0.0403833781508084	0.195314194386629	0.353763487948001
Saline	-4.982	1285	0.273983245291829	0.28504	1.44513488934128	0.0403297819848631	0.194863744180234	0.353102746403424
Saline	-4.981	1285	0.273433768793774	0.28211	1.44320369797902	0.0402758876894688	0.194419998225576	0.352447539361972
Saline	-4.98	1285	0.272888951089494	0.27832	1.44129029421515	0.0402224897975384	0.193979937213796	0.351797964965193
Saline	-4.979	1285	0.27235528863035	0.27578	1.43935991522286	0.040168618173179	0.193551960821712	0.351158616438988
Saline	-4.978	1285	0.27180270692607	0.27339	1.43744341204927	0.040115133785158	0.193104305499108	0.350501108353032
Saline	-4.977	1285	0.271265719937743	0.27635	1.43552489300573	0.0400615931396926	0.192672355259059	0.349859084616428
Saline	-4.976	1285	0.270732398319066	0.27673	1.43359919783321	0.0400078522279965	0.192244463273606	0.349220333364526
Saline	-4.975	1285	0.270184241011673	0.27705	1.43169036092369	0.0399545817845429	0.1918008126286	0.348567669394746
Saline	-4.974	1285	0.269648552373541	0.2801	1.4297731797371	0.0399010784750242	0.19137008749259	0.347927017254492
Saline	-4.973	1285	0.269128438910506	0.27971	1.4278551257067	0.0398475508068102	0.190954985318888	0.347301892502124
Saline	-4.972	1285	0.268602085525292	0.28297	1.42594256450061	0.0397941764283744	0.190533342497087	0.346670828553496
Saline	-4.971	1285	0.268071476342412	0.2855	1.42401950490149	0.0397405090683597	0.190108018652768	0.346034934032057
Saline	-4.97	1285	0.267537239976654	0.28732	1.42211974932028	0.0396874920600653	0.189677791756941	0.345396688196367
Saline	-4.969	1285	0.267019380077821	0.29106	1.42021202164532	0.0396342525723295	0.189264377791157	0.344774382364485
Saline	-4.968	1285	0.266493335509728	0.29412	1.41829823246669	0.0395808439245219	0.188843111016586	0.344143560002869
Saline	-4.967	1285	0.265966070428016	0.29254	1.41639026770235	0.0395275978202668	0.188420304848299	0.343511836007732
Saline	-4.966	1285	0.265446244280156	0.29432	1.41447881643812	0.0394742544172878	0.18800512849579	0.342887360064521
Saline	-4.965	1285	0.26491882381323	0.29619	1.41258320352943	0.0394213530197096	0.187581490692159	0.3422561569343
Saline	-4.964	1285	0.264408074241245	0.29568	1.41066268421195	0.0393677565520422	0.187175887381188	0.341640261101302
Saline	-4.963	1285	0.263903115564202	0.29553	1.40876725915138	0.0393148603967937	0.186774701082968	0.341031530045436
Saline	-4.962	1285	0.26338035151751	0.29573	1.40686645590406	0.0392618141509894	0.186356003864741	0.340404699170278
Saline	-4.961	1285	0.262872970661479	0.2959	1.40498175585325	0.0392092173015766	0.185951808205376	0.339794133117581
Saline	-4.96	1285	0.262362145136187	0.29282	1.40307315983689	0.0391559535807953	0.185545476153844	0.33917881411853
Saline	-4.959	1285	0.261842547315175	0.29147	1.40117926506959	0.0391031001318676	0.185129566929828	0.338555527700522
Saline	-4.958	1285	0.261327734622568	0.29182	1.39927941981447	0.0390500806210185	0.184718768616697	0.337936700628439
Saline	-4.957	1285	0.260830789338521	0.2904	1.39738387893788	0.0389971812336601	0.18432560205227	0.337335976624773
Saline	-4.956	1285	0.260322509105058	0.29067	1.39548931867311	0.0389443092125091	0.183921046851037	0.336723971359079
Saline	-4.955	1285	0.259833027159533	0.28873	1.39360916694743	0.0388918392944728	0.18353450108652	0.336131553232547
Saline	-4.954	1285	0.25933964955642	0.28673	1.39170578224881	0.0388387210073876	0.183145331643413	0.335533967469428
Saline	-4.953	1285	0.258842369105058	0.28584	1.38982806014179	0.0387863188933963	0.182750854354184	0.334933883855933
Saline	-4.952	1285	0.258349389696498	0.28507	1.38794937887358	0.0387338900118262	0.182360730620748	0.334338048772248
Saline	-4.951	1285	0.257850099844358	0.28442	1.38607607480971	0.0386816111933958	0.181964002047875	0.333736197640841
Saline	-4.95	1285	0.257345404692607	0.28446	1.384183366717	0.0386287908613266	0.181562930524028	0.333127878861186
Saline	-4.949	1285	0.25687986848249	0.28869	1.3823086798459	0.0385764734525096	0.18120003130031	0.33255970566467
Saline	-4.948	1285	0.25637846781323	0.28835	1.38043699420138	0.038524239799759	0.180801103303687	0.331955832322772
Saline	-4.947	1285	0.255893890194553	0.28676	1.37856379774862	0.0384719639844617	0.18041908107269	0.331368699316415
Saline	-4.946	1285	0.255416542988327	0.28618	1.37668846894859	0.0384196286611553	0.180044405997746	0.330788679978907
Saline	-4.945	1285	0.254933404583658	0.28859	1.37481190850511	0.0383672589660319	0.179664007155445	0.33020280201187
Saline	-4.944	1285	0.254447096715953	0.28579	1.37295576838599	0.0383154591465899	0.17927932086044	0.329614872571466
Saline	-4.943	1285	0.253974815953307	0.28465	1.37109401791415	0.0382635027574712	0.178908968830962	0.329040663075653
Saline	-4.942	1285	0.253501045214008	0.29038	1.36923078131046	0.0382115048944568	0.178537208188868	0.328464882239148
Saline	-4.941	1285	0.253038179066148	0.28909	1.36736581450477	0.0381594587462136	0.178176446864816	0.32789991126748
Saline	-4.94	1285	0.252562362645914	0.28307	1.36551936769236	0.0381079294405823	0.177801721319701	0.327323003972128
Saline	-4.939	1285	0.252088756653697	0.27799	1.36365457607188	0.0380558881812813	0.177430210560099	0.326747302747294
Saline	-4.938	1285	0.251620032217899	0.27323	1.36180178767768	0.0380041818993603	0.177062924193852	0.326177140241946
Saline	-4.937	1285	0.25115468	0.26875	1.35995008885098	0.037952506024303	0.176698950392915	0.325610409607085
Saline	-4.936	1285	0.250679532373541	0.26635	1.35811472014391	0.0379012858784441	0.176324287127832	0.325034777619249
Saline	-4.935	1285	0.25022450692607	0.26525	1.35626671113558	0.0378497129761761	0.17597043808394	0.3244785757682
Saline	-4.934	1285	0.249753949252918	0.26438	1.35443480859508	0.0377985895615932	0.175600175003465	0.323907723502371
Saline	-4.933	1285	0.24931241151751	0.26373	1.35259193477625	0.0377471599684893	0.175259532525816	0.323365290509203
Saline	-4.932	1285	0.248848969105058	0.26389	1.35075594842803	0.0376959225859469	0.174896608289896	0.322801329920221
Saline	-4.931	1285	0.248386338933852	0.2682	1.34892614409683	0.0376448577266754	0.17453415783678	0.322238520030924
Saline	-4.93	1285	0.247939659688716	0.26234	1.34707590342531	0.037593222544761	0.174188777176258	0.321690542201173
Saline	-4.929	1285	0.247474449649805	0.26146	1.34525472048316	0.0375423982849961	0.173823274844136	0.321125624455475
Saline	-4.928	1285	0.247030327821012	0.26083	1.34343377106679	0.0374915805423	0.173478847936858	0.320581807705165
Saline	-4.927	1285	0.246578666607004	0.26375	1.34162990927863	0.037441239668805	0.173125946116044	0.320031387097964
Saline	-4.926	1285	0.246131882879377	0.26186	1.33980633522523	0.0373903486796321	0.172779001005842	0.319484764752913
Saline	-4.925	1285	0.245688940077821	0.26036	1.33798384299842	0.0373394878812953	0.172435837592929	0.318942042562713
Saline	-4.924	1285	0.245237685252918	0.25813	1.33617033453941	0.0372888777954694	0.17208387030554	0.318391500200296
Saline	-4.923	1285	0.244794029758755	0.25869	1.33435875332509	0.0372383214937981	0.171739396834423	0.317848662683086
Saline	-4.922	1285	0.244368462093385	0.25834	1.33255282000554	0.0371879228094994	0.171412701976248	0.317324222210522
Saline	-4.921	1285	0.243912187354086	0.26385	1.33074686869534	0.0371375236231308	0.171055301029111	0.31676907367906
Saline	-4.92	1285	0.243481829182879	0.26948	1.32895093396473	0.0370874039722397	0.17072326825366	0.316240390112099
Saline	-4.919	1285	0.243048669027237	0.26919	1.32714993148262	0.0370371428941954	0.170388710947438	0.315708627107037
Saline	-4.918	1285	0.242601579377432	0.2683	1.32535690363369	0.0369871043664611	0.170039787544903	0.315163371209961
Saline	-4.917	1285	0.242172901400778	0.26735	1.3235672073128	0.0369371588126079	0.169709093418127	0.314636709383429
Saline	-4.916	1285	0.24171995166537	0.26645	1.32179342618212	0.0368876574084023	0.169353256193928	0.314086647136811
Saline	-4.915	1285	0.241313691361868	0.27169	1.32000818439724	0.0368378361685266	0.169044735859494	0.313582646864241
Saline	-4.914	1285	0.240872861945525	0.26997	1.31820146064672	0.0367874154254507	0.168702822525548	0.313042901365503
Saline	-4.913	1285	0.240453596140078	0.27303	1.31644584172498	0.0367384208790701	0.168379674870907	0.312527517409248
Saline	-4.912	1285	0.240021974552529	0.27095	1.31466703345375	0.0366887791810523	0.168045441024829	0.311998508080229
Saline	-4.911	1285	0.239593597276265	0.27282	1.31289767280323	0.0366394011404178	0.167713934243484	0.311473260309045
Saline	-4.91	1285	0.239169153774319	0.27501	1.31114017305725	0.0365903541053509	0.167385711865346	0.310952595683292
Saline	-4.909	1285	0.238752298459144	0.27705	1.30936499328216	0.0365408136687861	0.16706604563558	0.310438551282708
Saline	-4.908	1285	0.23833172766537	0.27685	1.30761451267093	0.0364919625186682	0.166741311675923	0.309922143654817
Saline	-4.907	1285	0.237913172241245	0.27798	1.305864489559	0.036443124136111	0.166418568038345	0.309407776444145
Saline	-4.906	1285	0.237487243400778	0.28111	1.30411373988202	0.0363942654771004	0.16608849076304	0.308885996038516
Saline	-4.905	1285	0.237070436972763	0.28406	1.30236774541491	0.0363455395230563	0.165767275557824	0.308373598387701
Saline	-4.904	1285	0.236650036498054	0.28544	1.30062009659361	0.0362967674004891	0.165442556879936	0.307857516116173
Saline	-4.903	1285	0.236218351284047	0.27953	1.29888526145755	0.0362483528730059	0.16510585192797	0.307330850640123
Saline	-4.902	1285	0.235814159922179	0.27704	1.2971461537563	0.0361998191098555	0.164796874746258	0.3068314450981
Saline	-4.901	1285	0.235414158980545	0.28274	1.29540543644365	0.0361512404268313	0.164492176109183	0.306336141851907
Saline	-4.9	1285	0.234984178677043	0.28327	1.29368622427953	0.0361032618939787	0.164156320727675	0.305812036626411
Saline	-4.899	1285	0.234576749712062	0.2872	1.29195535231799	0.0360549579679111	0.163843655045413	0.305309844378712
Saline	-4.898	1285	0.234178763035019	0.28759	1.29022947821196	0.0360067935183897	0.16354015802415	0.304817368045889
Saline	-4.897	1285	0.233753907937743	0.28578	1.28851330904205	0.0359588999072241	0.163209261248376	0.30429855462711
Saline	-4.896	1285	0.233357752373541	0.28461	1.28679676929471	0.0359109959542513	0.162907084294371	0.303808420452711
Saline	-4.895	1285	0.23294762433463	0.28439	1.28509175987314	0.0358634137812919	0.16259030359336	0.303304945075901
Saline	-4.894	1285	0.23254221844358	0.28567	1.28337443188517	0.0358154878306681	0.16227891946779	0.30280551741937
Saline	-4.893	1285	0.23213020833463	0.28495	1.28168376718027	0.0357683059797137	0.161959471339722	0.302300945329539
Saline	-4.892	1285	0.231727661322957	0.28289	1.2799755471653	0.03572063420783	0.161650447442306	0.301804875203609
Saline	-4.891	1285	0.231325738132296	0.2818	1.27829403899785	0.0356737078909171	0.161340584922455	0.301310891342137
Saline	-4.89	1285	0.230923323968872	0.28263	1.27659512095137	0.0356262957116596	0.161031184601031	0.300815463336712
Saline	-4.889	1285	0.230516907190661	0.28421	1.27491201599417	0.0355793248326903	0.160716915916064	0.300316898465258
Saline	-4.888	1285	0.230120494085603	0.282	1.27323192125134	0.0355324379606121	0.160412486098416	0.29982850207279
Saline	-4.887	1285	0.229715789022568	0.28606	1.27154789628978	0.035485441406825	0.160099979497823	0.299331598547313
Saline	-4.886	1285	0.229327036575875	0.28708	1.2698738546569	0.0354387234605725	0.159802878937615	0.298851194214136
Saline	-4.885	1285	0.228916953385214	0.28312	1.26819548536023	0.0353918847410009	0.159484684568138	0.29834922220229
Saline	-4.884	1285	0.228516247859922	0.27912	1.26652971214994	0.0353453975439216	0.159175178242544	0.2978573174773
Saline	-4.883	1285	0.228133973929961	0.27723	1.26486919475759	0.0352990570224177	0.158883815762191	0.297384132097731
Saline	-4.882	1285	0.227728974941634	0.28107	1.26321284059839	0.0352528326854212	0.158569500291166	0.296888449592103
Saline	-4.881	1285	0.227340895953307	0.28506	1.26156462824751	0.035206835564138	0.158271659065341	0.296410132841274
Saline	-4.88	1285	0.226933193914397	0.28836	1.25990518227586	0.0351605249430699	0.157954809816967	0.295911578011827
Saline	-4.879	1285	0.226532037735409	0.29371	1.25825622123712	0.0351145069279461	0.157643932390294	0.295420143080523
Saline	-4.878	1285	0.226157129105058	0.29926	1.25661971558013	0.0350688365086307	0.157358620594193	0.294955637615924
Saline	-4.877	1285	0.225742349338521	0.30181	1.25497387720878	0.0350229056386556	0.157033948617463	0.29445075005958
Saline	-4.876	1285	0.225354755797665	0.30211	1.25333169123778	0.0349770766972346	0.156736262901625	0.293973248693706
Saline	-4.875	1285	0.224947888048249	0.30517	1.25169719544399	0.0349314623677315	0.15641888194872	0.293476894147779
Saline	-4.874	1285	0.224563220389105	0.30448	1.25008280375286	0.0348864090890227	0.156122600409199	0.293003840369012
Saline	-4.873	1285	0.224174482723735	0.30421	1.24845741538905	0.0348410489231054	0.155822850918847	0.292526114528624
Saline	-4.872	1285	0.223789593151751	0.30496	1.24683515964883	0.0347957761801878	0.155526778014281	0.292052408289221
Saline	-4.871	1285	0.223388346941634	0.30907	1.24523013533952	0.0347509843196129	0.155213405070225	0.291563288813043
Saline	-4.87	1285	0.222985030505837	0.31348	1.24360847021691	0.0347057280592253	0.1548988729662	0.291071188045473
Saline	-4.869	1285	0.222603924708171	0.3167	1.24200326322715	0.0346609311005365	0.154605650436143	0.290602198980199
Saline	-4.868	1285	0.222208067548638	0.32011	1.24039773617246	0.0346161252097065	0.154297694067412	0.290118441029865
Saline	-4.867	1285	0.221828547081712	0.32027	1.2388042207044	0.0345716545295711	0.154005416770501	0.289651677392923
Saline	-4.866	1285	0.221425543968872	0.32453	1.23720311248336	0.0345269719563629	0.153690072522317	0.289161015415426
Saline	-4.865	1285	0.221030415875486	0.32113	1.2356074200071	0.0344824405218532	0.153382306787685	0.288678524963288
Saline	-4.864	1285	0.220644196731518	0.32085	1.23401693257662	0.0344380543460064	0.153083165032098	0.288205228430937
Saline	-4.863	1285	0.220255751828794	0.32381	1.23241949393919	0.0343934741808902	0.152782178088477	0.287729325569111
Saline	-4.862	1285	0.219854031984436	0.32687	1.23084954151311	0.0343496610811322	0.15246641136423	0.287241652604641
Saline	-4.861	1285	0.219466178599222	0.32548	1.22927361954736	0.0343056813877677	0.152164837924674	0.28676751927377
Saline	-4.86	1285	0.21907070722179	0.32057	1.2277020873448	0.0342618242007472	0.151855406158329	0.28628600828525
Saline	-4.859	1285	0.218696351673152	0.31571	1.22613259552845	0.0342180239553535	0.15156697851194	0.285825724834363
Saline	-4.858	1285	0.21830456692607	0.31443	1.22456169400173	0.0341741843687795	0.151261198847157	0.285347935004983
Saline	-4.857	1285	0.217900293307393	0.31297	1.22299130059078	0.0341303589623338	0.150942902492014	0.284857684122772
Saline	-4.856	1285	0.217517707782101	0.31654	1.22142849400434	0.0340867452835137	0.150645878860193	0.28438953670401
Saline	-4.855	1285	0.217126147626459	0.32017	1.2198872584806	0.03404373359435	0.150338699606731	0.283913595646188
Saline	-4.854	1285	0.216735546054475	0.32307	1.21833333153933	0.0340003677222617	0.150033173777684	0.283437918331265
Saline	-4.853	1285	0.216346992373541	0.325	1.21678860217408	0.0339572585294895	0.149729192282803	0.282964792464279
Saline	-4.852	1285	0.215962582210117	0.32362	1.21523675994206	0.0339139508359628	0.149429743726843	0.282495420693391
Saline	-4.851	1285	0.215565114420233	0.32192	1.21370801749189	0.0338712877944842	0.149115972857487	0.282014255982979
Saline	-4.85	1285	0.215171303657588	0.32039	1.2121686245601	0.0338283275270474	0.148806442117196	0.281536165197979
Saline	-4.849	1285	0.214766345992218	0.32189	1.21064749631884	0.0337858769774181	0.148484764503026	0.28104792748141
Saline	-4.848	1285	0.214385130972763	0.31977	1.20912183528793	0.0337432999299652	0.148187077699878	0.280583184245647
Saline	-4.847	1285	0.21399055618677	0.31513	1.20759541299354	0.0337007016377204	0.147876072808509	0.280105039565032
Saline	-4.846	1285	0.21361700077821	0.31646	1.20607245793404	0.0336582001065654	0.147585897467381	0.279648104089039
Saline	-4.845	1285	0.21320987822965	0.32314	1.20455606623094	0.0336158817408261	0.147261795649913	0.279157960809387
Saline	-4.844	1285	0.212818413891051	0.32575	1.20302433310052	0.0335731352376003	0.146954191968204	0.278682635813897
Saline	-4.843	1285	0.212434320817121	0.32108	1.20152470104693	0.0335312845880694	0.146652202053505	0.278216439580736
Saline	-4.842	1285	0.212039456498054	0.3235	1.20001526422653	0.0334891603141794	0.146339977693567	0.277738935302542
Saline	-4.841	1285	0.211649407276265	0.32107	1.19851778631719	0.0334473697809522	0.146031913694047	0.277266900858482
Saline	-4.84	1285	0.211245133929961	0.32894	1.19701654214433	0.0334054741415595	0.145709831768683	0.276780436091239
Saline	-4.839	1285	0.210859631035019	0.33095	1.19552097659213	0.0333637369770158	0.14540620939662	0.276313052673419
Saline	-4.838	1285	0.210468251128405	0.32518	1.19403339450181	0.0333222226091672	0.145096272927373	0.275840229329436
Saline	-4.837	1285	0.21006865292607	0.32059	1.1925502209142	0.0332808312706318	0.144777876801868	0.275359429050272
Saline	-4.836	1285	0.209667971906615	0.32508	1.19105356528323	0.0332390636849561	0.144459135985872	0.274876807827358
Saline	-4.835	1285	0.209275178521401	0.32936	1.18958691898881	0.0331981335781964	0.144146639826874	0.274403717215928
Saline	-4.834	1285	0.208884504824903	0.3241	1.18811445960045	0.0331570412438047	0.143836581616911	0.273932428032894
Saline	-4.833	1285	0.208487707914397	0.33234	1.18662886161937	0.0331155822470451	0.143521119516037	0.273454296312757
Saline	-4.832	1285	0.208098802023346	0.33789	1.185164381213	0.0330747125843266	0.14321239227128	0.272985211775412
Saline	-4.831	1285	0.207698176264591	0.33576	1.18369610867551	0.0330337370935486	0.14289215277371	0.272504199755473
Saline	-4.83	1285	0.207301305680934	0.33067	1.18223160467312	0.0329928667723294	0.142575462128202	0.272027149233666
Saline	-4.829	1285	0.206916247003891	0.33182	1.18078508226553	0.0329524982684862	0.142269598917326	0.271562895090456
Saline	-4.828	1285	0.206515296108949	0.33159	1.17932102049815	0.0329116402888428	0.141948803748667	0.271081788469232
Saline	-4.827	1285	0.206113541688716	0.33403	1.17787169796457	0.0328711936411033	0.141626398098332	0.2706006852791
Saline	-4.826	1285	0.205724735175097	0.33256	1.17641548812117	0.0328305547872901	0.141317317427037	0.270132152923158
Saline	-4.825	1285	0.205316566863813	0.32922	1.17497759377562	0.0327904270691782	0.140987872205279	0.269645261522348
Saline	-4.824	1285	0.204917360863813	0.32606	1.17354558917765	0.0327504637178927	0.140667066837785	0.269167654889841
Saline	-4.823	1285	0.204521741680934	0.33083	1.17210305348847	0.032710206472511	0.140350424852747	0.26869305850912
Saline	-4.822	1285	0.20411960633463	0.32961	1.1706663177712	0.032670111088561	0.140026949162382	0.268212263506879
Saline	-4.821	1285	0.203715310894942	0.32887	1.16923611628918	0.0326301980573349	0.13970095563664	0.267729666153243
Saline	-4.82	1285	0.203315952607004	0.32641	1.1678219167839	0.0325907315977321	0.139379023172516	0.267252882041492
Saline	-4.819	1285	0.202910299066148	0.32621	1.16638924194793	0.0325507495419281	0.139051806958939	0.266768791173357
Saline	-4.818	1285	0.202513255252918	0.32612	1.16496399117347	0.032510974671477	0.138732794014015	0.266293716491821
Saline	-4.817	1285	0.20209909463035	0.32701	1.16355967852463	0.0324717841271314	0.138395517921051	0.26580267133965
Saline	-4.816	1285	0.201704864980545	0.32507	1.16214411807606	0.0324322796873049	0.138078788605166	0.265330941355924
Saline	-4.815	1285	0.201309161400778	0.32306	1.16074815146169	0.0323933220580683	0.137759512619053	0.264858810182503
Saline	-4.814	1285	0.200916832918288	0.32314	1.15934641589718	0.032354203433133	0.137443927573713	0.264389738262862
Saline	-4.813	1285	0.200516270505837	0.31878	1.15793965471862	0.0323149445569861	0.137120383745099	0.263912157266574
Saline	-4.812	1285	0.200106476132296	0.31621	1.15653418568976	0.0322757217412209	0.136787537211661	0.26342541505293
Saline	-4.811	1285	0.19969865844358	0.31746	1.15514922566325	0.0322370712758985	0.136455544518359	0.262941772368801
Saline	-4.81	1285	0.199299121898833	0.32094	1.15374698211291	0.032197938474461	0.136132779222412	0.262465464575253
Saline	-4.809	1285	0.198903566536965	0.31803	1.15236850427726	0.0321594689094447	0.135812693963339	0.261994439110591
Saline	-4.808	1285	0.198494044669261	0.31677	1.1509934723192	0.0321210955094946	0.135478453540527	0.261509635797995
Saline	-4.807	1285	0.198107829494163	0.31797	1.14961157206897	0.0320825304342012	0.135167895841552	0.261047763146775
Saline	-4.806	1285	0.19769538614786	0.31936	1.14823000530305	0.0320439746655471	0.134831091713483	0.260559680582237
Saline	-4.805	1285	0.197291404941634	0.32252	1.14686071956946	0.0320057616270843	0.134502077352857	0.260080732530412
Saline	-4.804	1285	0.196879762645914	0.32224	1.14548955851334	0.0319674962534728	0.134165504574525	0.259594020717303
Saline	-4.803	1285	0.196489165128405	0.3237	1.14413291551367	0.0319296360393076	0.13384918172723	0.25912914852958
Saline	-4.802	1285	0.196078917151751	0.32409	1.14276975958157	0.0318915940669225	0.133513564996476	0.258644269307026
Saline	-4.801	1285	0.195679391673152	0.32585	1.14141161187285	0.0318536918604227	0.13318839656921	0.258170386777094
Saline	-4.8	1285	0.195265997431907	0.32723	1.14005794602855	0.0318159147305621	0.132849114002288	0.257682880861525
Saline	-4.799	1285	0.194875733929961	0.3287	1.13870475533418	0.0317781508608429	0.132532936160745	0.257218531699177
Saline	-4.798	1285	0.19445517015642	0.3289	1.13736019354681	0.0317406278004352	0.132185985624705	0.256724354688135
Saline	-4.797	1285	0.194053952272374	0.32093	1.13601185476193	0.0317029993343057	0.131858587764503	0.256249316780244
Saline	-4.796	1285	0.193645001758755	0.32452	1.13468798554662	0.0316660537472719	0.131522117593463	0.255767885924046
Saline	-4.795	1285	0.193234256747082	0.32179	1.13334872771698	0.0316286787058905	0.131184695433603	0.25528381806056
Saline	-4.794	1285	0.192836785688716	0.32642	1.13201915165604	0.0315915738563256	0.130860017161162	0.25481355421627
Saline	-4.793	1285	0.192425202403891	0.33203	1.13069774884377	0.0315546970998886	0.130520779186138	0.254329625621644
Saline	-4.792	1285	0.192025368357977	0.33346	1.12937780683983	0.0315178611106365	0.130193210472421	0.253857526243533
Saline	-4.791	1285	0.191612933057588	0.32983	1.12805653360823	0.031480987970443	0.129853113387438	0.253372752727737
Saline	-4.79	1285	0.191211674389105	0.32891	1.12673446842229	0.0314440927289594	0.129524236292966	0.252899112485244
Saline	-4.789	1285	0.190798617582879	0.33005	1.12541949260788	0.0314073953325422	0.129183172925677	0.252414062240082
Saline	-4.788	1285	0.190388995455253	0.32988	1.12411250397883	0.0313709208367322	0.128845106947619	0.251932883962887
Saline	-4.787	1285	0.189995480583658	0.32584	1.12281436540291	0.0313346933218204	0.128522663695191	0.251468297472124
Saline	-4.786	1285	0.189588558827237	0.32576	1.12151092202434	0.0312983177643033	0.128187103989885	0.25099001366459
Saline	-4.785	1285	0.189181307066148	0.32275	1.12022512411468	0.0312624346438031	0.127850248210439	0.250512365921857
Saline	-4.784	1285	0.18878074877821	0.31926	1.11892538218443	0.0312261623836355	0.127520849323505	0.250040648232915
Saline	-4.783	1285	0.18837385084358	0.31782	1.1176398060564	0.0311902854524569	0.127184335228225	0.249563366458935
Saline	-4.782	1285	0.187956470132296	0.32041	1.11635798979263	0.0311545134488582	0.126837132507974	0.249075807756618
Saline	-4.781	1285	0.187553002221012	0.32517	1.11508187250972	0.0311189004883057	0.126503530574965	0.248602473867058
Saline	-4.78	1285	0.187144994389105	0.32276	1.11380699934498	0.031083322247706	0.126165320607271	0.248124668170939
Saline	-4.779	1285	0.186751264038911	0.31841	1.11254048996257	0.0310479774175097	0.125840930213664	0.247661597864157
Saline	-4.778	1285	0.186334595198444	0.31941	1.11126398963589	0.0310123537672481	0.125494148322685	0.247175042074202
Saline	-4.777	1285	0.185932810268482	0.31586	1.11000352392676	0.030977177599526	0.125161372465033	0.246704248071932
Saline	-4.776	1285	0.185530633214008	0.31422	1.10875067160493	0.0309422139007244	0.124827787658521	0.246233478769494
Saline	-4.775	1285	0.185121807875486	0.30966	1.10748812247044	0.0309069795902702	0.124488085457492	0.245755530293481
Saline	-4.774	1285	0.184717841494163	0.30934	1.10623356811661	0.0308719683923874	0.124152804508459	0.245282878479868
Saline	-4.773	1285	0.184317678684825	0.31063	1.10498158104224	0.0308370288402876	0.123821186575764	0.244814170793886
Saline	-4.772	1285	0.183922279750973	0.30754	1.10373212087635	0.0308021598073269	0.123494194173173	0.244350365328773
Saline	-4.771	1285	0.18351052536965	0.30765	1.10250597750437	0.0307679414826303	0.123149569755009	0.243871480984291
Saline	-4.77	1285	0.183109816764981	0.30566	1.10127387127667	0.0307335567508576	0.122816317573108	0.243403315956853
Saline	-4.769	1285	0.182696894902724	0.3045	1.10003517715217	0.0306989881688134	0.122471212813519	0.242922576991928
Saline	-4.768	1285	0.182298498046693	0.30431	1.09880791545281	0.030664738634643	0.122140007147807	0.242456988945578
Saline	-4.767	1285	0.181888515750973	0.30204	1.09758351981285	0.0306305690843905	0.121797059128896	0.24197997237305
Saline	-4.766	1285	0.181501036412451	0.30295	1.0963600995759	0.0305964267549815	0.121476560664971	0.241525512159932
Saline	-4.765	1285	0.181105887470817	0.30185	1.09513940823917	0.0305623605817515	0.121148243193731	0.241063531747903
Saline	-4.764	1285	0.180704904085603	0.3021	1.09393398750528	0.0305287205694894	0.120813255230673	0.240596552940533
Saline	-4.763	1285	0.180301611361868	0.29924	1.09272410153989	0.0304949559447678	0.12047620239547	0.240127020328266
Saline	-4.762	1285	0.179897298988327	0.29854	1.09152447220925	0.0304614775548098	0.120137568371306	0.239657029605348
Saline	-4.761	1285	0.179506277354086	0.29766	1.09032545388757	0.0304280162164491	0.119812191634392	0.239200363073779
Saline	-4.76	1285	0.179108912326848	0.29655	1.08913991730667	0.0303949311167845	0.119479733394418	0.238738091259278
Saline	-4.759	1285	0.178705341470817	0.29567	1.08794739749624	0.0303616511341874	0.119141451649572	0.238269231292062
Saline	-4.758	1285	0.178302683529183	0.29428	1.08676638033114	0.0303286921591188	0.118803453062297	0.237801913996069
Saline	-4.757	1285	0.177912876560311	0.29312	1.08557785220983	0.0302955235737025	0.118478716664144	0.237347036456478
Saline	-4.756	1285	0.177505263657588	0.29384	1.08439377840693	0.030262479296191	0.118135930463243	0.236874596851932
Saline	-4.755	1285	0.177112827548638	0.29785	1.08321056447246	0.0302294590152672	0.117808273979292	0.236417381117984
Saline	-4.754	1285	0.176733274038911	0.30087	1.08205602298871	0.0301972389044143	0.117491930310307	0.235974617767514
Saline	-4.753	1285	0.176353883774319	0.30269	1.08089208487377	0.0301647565591567	0.117176264341391	0.235531503207247
Saline	-4.752	1285	0.175946042178988	0.30389	1.07972883183095	0.0301322933323975	0.116832109534811	0.235059974823165
Saline	-4.751	1285	0.175545524902724	0.30338	1.07857994071985	0.0301002309080683	0.116494492747776	0.234596557057671
Saline	-4.75	1285	0.175154968404669	0.30274	1.07741641007098	0.0300677599340798	0.11616763823709	0.234142298572248
Saline	-4.749	1285	0.174756035564202	0.30353	1.07626059179331	0.0300355041913833	0.115831985140389	0.233680085988016
Saline	-4.748	1285	0.174383500466926	0.30319	1.07511932207296	0.0300036544593291	0.115521933269816	0.233245067664036
Saline	-4.747	1285	0.173982742023346	0.30327	1.07397315208447	0.0299716679741265	0.11518392633708	0.232781557709613
Saline	-4.746	1285	0.173596859766537	0.30417	1.0728396368224	0.0299400346479002	0.114860102759151	0.232333616773922
Saline	-4.745	1285	0.173216388459144	0.30643	1.07170363372195	0.0299083318928748	0.114541826336978	0.23189095058131
Saline	-4.744	1285	0.172822856077821	0.31099	1.07058634816487	0.0298771514935473	0.114209464076539	0.231436248079103
Saline	-4.743	1285	0.172427857891051	0.31028	1.06945517066721	0.0298455834079635	0.113876396578692	0.230979319203409
Saline	-4.742	1285	0.172055833929961	0.30773	1.06833294054908	0.0298142650193932	0.113565813447613	0.230545854412309
Saline	-4.741	1285	0.171671446692607	0.30533	1.06721179195401	0.029782976813188	0.113242807828106	0.230100085557109
Saline	-4.74	1285	0.171293753774319	0.30268	1.06610929580251	0.0297522091459224	0.11292547532747	0.229662032221168
Saline	-4.739	1285	0.170906812529183	0.30309	1.06499916138132	0.0297212283153367	0.112599312686614	0.229214312371752
Saline	-4.738	1285	0.17052835396109	0.30113	1.06389299098101	0.0296903581097857	0.11228141569714	0.228775292225039
Saline	-4.737	1285	0.170128621844358	0.29885	1.06278797514219	0.029659520124904	0.111942181948093	0.228315061740623
Saline	-4.736	1285	0.169756018521401	0.29709	1.06169108262084	0.0296289088397063	0.111629632250373	0.227882404792429
Saline	-4.735	1285	0.169388862023346	0.29543	1.06060755303351	0.0295986704776313	0.111321797772028	0.227455926274664
Saline	-4.734	1285	0.169004421322957	0.29645	1.05951541605321	0.0295681919066425	0.110997150336382	0.227011692309533
Saline	-4.733	1285	0.168632713027237	0.29148	1.05844069796058	0.0295381994494051	0.110684281641001	0.226581144413474
Saline	-4.732	1285	0.168252219533074	0.28782	1.05736236139892	0.0295081060105442	0.110362825854264	0.226141613211884
Saline	-4.731	1285	0.167882581712062	0.28341	1.0562873969031	0.0294781066768643	0.110052041123887	0.225713122300238
Saline	-4.73	1285	0.167506076108949	0.28224	1.05521293194194	0.0294481212838374	0.109734361262451	0.225277790955448
Saline	-4.729	1285	0.167142059338521	0.28023	1.0541483048106	0.029418410437868	0.109428631623642	0.224855487053401
Saline	-4.728	1285	0.166769956700389	0.28136	1.05308885634884	0.0293888441144735	0.109114532590824	0.224425380809954
Saline	-4.727	1285	0.166408606225681	0.27762	1.05203089545256	0.0293593193049832	0.108811104278903	0.224006108172459
Saline	-4.726	1285	0.166034501945525	0.27534	1.05098096291409	0.0293300185451112	0.108494482618022	0.223574521273029
Saline	-4.725	1285	0.165665883190661	0.27528	1.04992730295804	0.0293006137631583	0.10818355055433	0.223148215826993
Saline	-4.724	1285	0.165299762692607	0.27132	1.04887917305005	0.0292713633097971	0.10787481398357	0.222724711401644
Saline	-4.723	1285	0.164941738054475	0.27177	1.0478291165273	0.0292420590898613	0.107574278752712	0.222309197356238
Saline	-4.722	1285	0.164575392350195	0.26971	1.04679398515252	0.029213171390188	0.107264605320731	0.221886179379658
Saline	-4.721	1285	0.164200932980545	0.26507	1.04575889897893	0.029184284951957	0.106946815748666	0.221455050212424
Saline	-4.72	1285	0.163850161307393	0.26604	1.04472143468609	0.0291553321468895	0.106652844072439	0.221047478542347
Saline	-4.719	1285	0.163489961330739	0.26444	1.04370266664172	0.0291269011032372	0.106348420494247	0.220631502167232
Saline	-4.718	1285	0.163143376544747	0.26526	1.04267679732722	0.0290982718824606	0.106058000893226	0.220228752196268
Saline	-4.717	1285	0.162778370194553	0.27035	1.04166797131899	0.0290701182939807	0.105748226626257	0.219808513762848
Saline	-4.716	1285	0.162419786848249	0.26557	1.0406438513662	0.0290415378931287	0.10544571268935	0.219393861007148
Saline	-4.715	1285	0.162068053984436	0.26996	1.03963928679614	0.029013503229791	0.10514897859984	0.218987129369031
Saline	-4.714	1285	0.161705551673152	0.26688	1.03862614541954	0.0289852292111236	0.10484194463332	0.218569158712983
Saline	-4.713	1285	0.161369816420233	0.26802	1.03762329203922	0.028957242302435	0.104561114469002	0.218178518371465
Saline	-4.712	1285	0.161018030116732	0.2665	1.03663283507945	0.028929601344108	0.104263554564093	0.21777250566937
Saline	-4.711	1285	0.160662871105058	0.26293	1.03565147982288	0.0289022143895484	0.103962123643054	0.217363618567063
Saline	-4.71	1285	0.160315783750973	0.26351	1.03465073628553	0.028874286360835	0.103669825866052	0.216961741635894
Saline	-4.709	1285	0.1599624772607	0.26472	1.03365876669919	0.0288466031892169	0.103370828588967	0.216554125932434
Saline	-4.708	1285	0.159631322529183	0.26101	1.03267346249814	0.0288191060303633	0.103093618148328	0.216169026910038
Saline	-4.707	1285	0.159300105003113	0.26116	1.03169606823827	0.028791829616442	0.102815911852802	0.215784298153424
Saline	-4.706	1285	0.158946866894942	0.2593	1.03071091033454	0.0287643365403486	0.102516610025897	0.215377123763987
Saline	-4.705	1285	0.158611339929961	0.26135	1.02975039467246	0.0287375311621583	0.102233670207316	0.214989009652606
Saline	-4.704	1285	0.158273121097276	0.25473	1.02877847389669	0.0287104074982827	0.10194866293811	0.214597579256443
Saline	-4.703	1285	0.157936837789883	0.25954	1.0278013653479	0.02868313905778	0.101665875218902	0.214207800360864
Saline	-4.702	1285	0.15760491981323	0.2648	1.02684832719033	0.0286565423563915	0.101386135003731	0.213823704622728
Saline	-4.701	1285	0.157263960233463	0.26666	1.02588780976591	0.0286297369290192	0.101097762666851	0.213430157800075
Saline	-4.7	1285	0.156932721828794	0.26925	1.02493642840778	0.0286031864643941	0.100818611315769	0.213046832341818
Saline	-4.699	1285	0.156594141437354	0.26361	1.02397937925581	0.0285764778270673	0.100532428283221	0.212655854591487
Saline	-4.698	1285	0.156263897976654	0.25977	1.02303858084936	0.0285502227038233	0.10025369247147	0.212274103481837
Saline	-4.697	1285	0.155940638747082	0.26487	1.02209945477061	0.0285240142506944	0.0999818493327969	0.211899428161367
Saline	-4.696	1285	0.155614177922179	0.26636	1.02115711787938	0.0284977161925269	0.099706980387146	0.211521375457212
Saline	-4.695	1285	0.155295340856031	0.26957	1.02022404583434	0.0284716766910036	0.0994392279603968	0.211151453751666
Saline	-4.694	1285	0.154986264140078	0.26702	1.01927706425162	0.0284452490121366	0.0991819974153023	0.210790530864853
Saline	-4.693	1285	0.154645151673152	0.2632	1.01835652609109	0.0284195592972201	0.098891283371771	0.210399019974532
Saline	-4.692	1285	0.154343365136187	0.26485	1.01743491862439	0.0283938397408788	0.0986399538015038	0.21004677647087
Saline	-4.691	1285	0.15401028311284	0.27024	1.01651825391898	0.0283682581235535	0.0983570581342644	0.209663508091417
Saline	-4.69	1285	0.153693996731518	0.27351	1.01559063901831	0.0283423709160784	0.0980915576198566	0.209296435843178
Saline	-4.689	1285	0.153382680622568	0.27078	1.01468962726762	0.0283172261301215	0.0978295708854427	0.208935790359694
Saline	-4.688	1285	0.153070986888716	0.26797	1.01377205179692	0.0282916190958158	0.0975681133710667	0.208573860406365
Saline	-4.687	1285	0.152759492918288	0.26612	1.01286582722941	0.0282663288343276	0.0973062341710006	0.208212751665575
Saline	-4.686	1285	0.152455329105058	0.26212	1.01196536215206	0.0282411993045361	0.0970513698025591	0.207859288407558
Saline	-4.685	1285	0.152146703268482	0.25948	1.01105545486722	0.0282158062684295	0.0967925603609544	0.207500846176011
Saline	-4.684	1285	0.151831526614786	0.25628	1.01016159849925	0.0281908611697316	0.0965263213326807	0.207136731896891
Saline	-4.683	1285	0.151530003657588	0.25572	1.00927312719903	0.0281660663536202	0.096273441174534	0.206786566140641
Saline	-4.682	1285	0.151229899377432	0.25184	1.00838617472972	0.0281413139239458	0.0960218965391557	0.206437902215708
Saline	-4.681	1285	0.15093854381323	0.25139	1.00749669267025	0.0281164909002942	0.0957792391119316	0.206097848514528
Saline	-4.68	1285	0.150622926856031	0.25747	1.00660338828407	0.0280915612059063	0.0955125295597763	0.205733324152286
Saline	-4.679	1285	0.150311353618677	0.25317	1.00573016178546	0.0280671918307204	0.0952487644858244	0.20537394275153
Saline	-4.678	1285	0.150022070007782	0.24987	1.00485455201314	0.0280427559448513	0.0950074195198721	0.205036720495692
Saline	-4.677	1285	0.149737724793774	0.25069	1.00397310248006	0.0280181570871518	0.0947713326711049	0.204704116916444
Saline	-4.676	1285	0.149436724357977	0.25308	1.00310733857843	0.027993995972739	0.0945177318299631	0.20435571688599
Saline	-4.675	1285	0.149145867937743	0.24753	1.00224463968814	0.0279699203944517	0.0942741071984801	0.204017628677006
Saline	-4.674	1285	0.148845835867704	0.25239	1.00138552065621	0.0279459447202691	0.0940211109239943	0.203670560811414
Saline	-4.673	1285	0.148554043035019	0.25441	1.00052198094817	0.0279218456770466	0.0937765959138811	0.203331490156158
Saline	-4.672	1285	0.148266746575875	0.25121	0.999647807088382	0.0278974498635886	0.0935371594850921	0.202996333666659
Saline	-4.671	1285	0.14799379088716	0.25205	0.998793753282608	0.0278736155460836	0.0933109622765247	0.202676619497794
Saline	-4.67	1285	0.147697669649805	0.2514	0.997957239130053	0.0278502707125676	0.0930606392431384	0.202334700056472
Saline	-4.669	1285	0.147414444184436	0.25002	0.997111293419027	0.0278266626699216	0.0928237283488981	0.202005160019974
Saline	-4.668	1285	0.147127976420233	0.25212	0.996267174960252	0.0278031056209134	0.0925834751158304	0.201672477724636
Saline	-4.667	1285	0.146856862490272	0.25434	0.995418593282742	0.0277794240156164	0.0923588200731831	0.201354904907362
Saline	-4.666	1285	0.14657773151751	0.25758	0.994576547146533	0.0277559247994913	0.0921257901742379	0.201029672860781
Saline	-4.665	1285	0.146297265992218	0.25535	0.993744027872728	0.0277326914521696	0.0918909041378195	0.200703627846616
Saline	-4.664	1285	0.146018696108949	0.25529	0.992920404736174	0.0277097063718287	0.0916574266899692	0.20037996552793
Saline	-4.663	1285	0.145747627937743	0.24811	0.992083644677524	0.0276863546757428	0.0914321701858113	0.200063085689675
Saline	-4.662	1285	0.14545961922179	0.24941	0.991252337817015	0.0276631551635768	0.0911896745804743	0.199729563863105
Saline	-4.661	1285	0.145197677252918	0.25078	0.990435837135683	0.0276403688515782	0.0909724351006512	0.199422919405185
Saline	-4.66	1285	0.144919716505837	0.25064	0.989606906444186	0.0276172356518228	0.0907398573716192	0.199099575640054
Saline	-4.659	1285	0.144654945992218	0.24818	0.988804936245383	0.0275948548460484	0.0905189938195608	0.198790898164875
Saline	-4.658	1285	0.144397860856031	0.24693	0.987990778424441	0.0275721339169075	0.0903064829034653	0.198489238808597
Saline	-4.657	1285	0.144128834863813	0.24632	0.987178839650343	0.027549474915325	0.0900819096410331	0.198175760086593
Saline	-4.656	1285	0.143861597252918	0.24701	0.986372660114878	0.0275269766384197	0.0898588094481209	0.197864385057716
Saline	-4.655	1285	0.14359910692607	0.24874	0.985575095078383	0.0275047187687372	0.0896399849051777	0.197558228946962
Saline	-4.654	1285	0.143329907766537	0.2497	0.984768875001586	0.0274822193604336	0.0894149253832195	0.197244890149854
Saline	-4.653	1285	0.143075725795331	0.25098	0.983969877540034	0.027459921515666	0.0892044876195704	0.196946963971091
Saline	-4.652	1285	0.142808651758755	0.25213	0.983173448318519	0.0274376953434886	0.0889810171823137	0.196636286335196
Saline	-4.651	1285	0.142550752840467	0.25451	0.982379768444919	0.0274155458981294	0.0887665713396553	0.196334934341278
Saline	-4.65	1285	0.142299127167315	0.25398	0.981595681289221	0.0273936641594214	0.088557873551675	0.196040380782955
Saline	-4.649	1285	0.142032645758755	0.2533	0.980800985209069	0.0273714863545028	0.0883349008549039	0.195730390662606
Saline	-4.648	1285	0.141780752840467	0.25101	0.980017121873808	0.0273496108620141	0.0881259235678716	0.195435582113062
Saline	-4.647	1285	0.141521815097276	0.24879	0.979242152446904	0.0273279835743038	0.0879094145245107	0.195134215670042
Saline	-4.646	1285	0.141274222062257	0.24745	0.978466892195253	0.0273063481704663	0.0877042661116471	0.194844178012867
Saline	-4.645	1285	0.141009469883268	0.24592	0.977685283651534	0.0272845356030733	0.0874823061166269	0.19453663364991
Saline	-4.644	1285	0.14077720311284	0.24444	0.976928538412732	0.0272634169028578	0.0872914702923371	0.194262935933344
Saline	-4.643	1285	0.140513817821012	0.24561	0.976162098073089	0.027242027638762	0.0870700467424547	0.193957588899569
Saline	-4.642	1285	0.140273423198444	0.25041	0.975383722806093	0.0272203053033233	0.0868722672856103	0.193674579111277
Saline	-4.641	1285	0.140013584225681	0.25208	0.974625477019138	0.0271991447268925	0.0866539414123004	0.193373227039062
Saline	-4.64	1285	0.139774885291829	0.25636	0.973876113490324	0.0271782320301142	0.0864562692843113	0.193093501299346
Saline	-4.639	1285	0.139524475143969	0.26319	0.973114244467146	0.0271569703390206	0.0862475706039904	0.192801379683947
Saline	-4.638	1285	0.139290324902724	0.2637	0.972368690649344	0.0271361639609089	0.0860542385912383	0.192526411214209
Saline	-4.637	1285	0.139047671027237	0.26408	0.971617752494812	0.027115207320612	0.0858526977305926	0.192242644323882
Saline	-4.636	1285	0.138805488762646	0.26447	0.970859432245293	0.0270940446661337	0.085652032642195	0.191958944883097
Saline	-4.635	1285	0.138585290342412	0.26441	0.970119585261221	0.0270733975502209	0.0854723400077608	0.191698240677064
Saline	-4.634	1285	0.138334090583658	0.26499	0.969389985241179	0.0270530363991883	0.0852610850251113	0.191407096142204
Saline	-4.633	1285	0.138084083190661	0.26525	0.968645788899398	0.0270322679045382	0.085051821540331	0.191116344840992
Saline	-4.632	1285	0.137861185447471	0.26551	0.967908857128178	0.0270117021442827	0.0848692699783323	0.190853100916609
Saline	-4.631	1285	0.137612180653696	0.2657	0.967178410457204	0.0269913173655266	0.0846602563138444	0.190564104993549
Saline	-4.63	1285	0.137375173774319	0.2703	0.966446627418712	0.0269708952923898	0.0844633137283641	0.190287033820274
Saline	-4.629	1285	0.137143413424125	0.27326	0.965726237025381	0.0269507911569757	0.0842709939376262	0.190015832910623
Saline	-4.628	1285	0.136924631284047	0.27145	0.964996766226022	0.0269304336121406	0.0840921494989674	0.189757113069126
Saline	-4.627	1285	0.136694985058366	0.27293	0.964288868441019	0.0269106781114276	0.0839012598765631	0.189488710240168
Saline	-4.626	1285	0.136450616062257	0.27058	0.963564868905628	0.0268904732546805	0.0836965290363576	0.189204703088156
Saline	-4.625	1285	0.136225784217899	0.27126	0.962851731084323	0.0268705715188145	0.0835107406813386	0.188940827754459
Saline	-4.624	1285	0.135997561354086	0.26701	0.962146450842995	0.0268508890666221	0.0833211311132456	0.188673991594926
Saline	-4.623	1285	0.135771983817899	0.27008	0.961438511857106	0.0268311324161045	0.0831343124360374	0.18840965519976
Saline	-4.622	1285	0.135535255019455	0.26832	0.96074011896805	0.0268116421711709	0.082935819858565	0.188134690180346
Saline	-4.621	1285	0.135310334085603	0.26709	0.960032648569494	0.0267918985976505	0.0827496321290648	0.187871036042141
Saline	-4.62	1285	0.135072153540856	0.27049	0.9593408000595	0.0267725909885267	0.0825493295079353	0.187594977573777
Saline	-4.619	1285	0.134840095330739	0.27152	0.958638543833417	0.0267529929283703	0.0823557190321234	0.187324471629355
Saline	-4.618	1285	0.134625732964981	0.27499	0.957941056770307	0.0267335279625737	0.0821795432943896	0.187071922635571
Saline	-4.617	1285	0.134406416964981	0.27679	0.957244087017259	0.0267140774334931	0.0819983856002735	0.186814448329688
Saline	-4.616	1285	0.134167662879377	0.27756	0.956574188668773	0.026695382393642	0.0817963076917654	0.186539018066989
Saline	-4.615	1285	0.133953428093385	0.27408	0.955886661224092	0.0266761953736918	0.0816197142559509	0.186287141930819
Saline	-4.614	1285	0.133723537821012	0.27081	0.955214064530902	0.0266574250303832	0.0814266478919938	0.18602042775003
Saline	-4.613	1285	0.133509167081712	0.26544	0.954524442341363	0.0266381795518046	0.0812500331877842	0.18576830097564
Saline	-4.612	1285	0.133275332451362	0.26116	0.953854076187197	0.0266194714567701	0.0810529003463611	0.185497764556363
Saline	-4.611	1285	0.13305012770428	0.25765	0.95319716472793	0.0266011388456547	0.0808636607588745	0.185236594649686
Saline	-4.61	1285	0.132836226210117	0.25735	0.952505409756883	0.0265818338469483	0.0806876320671771	0.184984820353056
Saline	-4.609	1285	0.132614632098833	0.25777	0.951850517489501	0.0265635575859834	0.0805018925670157	0.18472737163065
Saline	-4.608	1285	0.132379929338521	0.25708	0.95118865569414	0.0265450868244594	0.0803034259916032	0.18445643268544
Saline	-4.607	1285	0.132160737571984	0.25553	0.950522771286491	0.0265265038027736	0.0801206906434391	0.18420078450053
Saline	-4.606	1285	0.131948940957198	0.25133	0.949870869421989	0.026508310995815	0.0799445849185995	0.183953296995797
Saline	-4.605	1285	0.13172122453463	0.25331	0.949226572341509	0.0264903304176829	0.0797521430326517	0.183690306036609
Saline	-4.604	1285	0.131501353365759	0.25254	0.948563177586632	0.0264718168754306	0.0795685919764789	0.183434114755039
Saline	-4.603	1285	0.131286986070039	0.25269	0.947924749053453	0.026454000072483	0.0793891779210504	0.183184794219027
Saline	-4.602	1285	0.131065585603113	0.25221	0.947276256334546	0.0264359024055004	0.0792032816972042	0.182927889509022
Saline	-4.601	1285	0.13084802614786	0.25395	0.946638660674175	0.0264181088457663	0.0790206298833981	0.182675422412322
Saline	-4.6	1285	0.130632729182879	0.24981	0.945997503146156	0.0264002158839994	0.0788404355680906	0.182425022797668
Saline	-4.599	1285	0.130402878560311	0.24952	0.945361612471791	0.0263824699057849	0.0786453992409135	0.182160357879709
Saline	-4.598	1285	0.130188129338521	0.24728	0.944745610364023	0.0263652789633395	0.0784643754379822	0.181911883239061
Saline	-4.597	1285	0.129971721478599	0.24958	0.944107255973243	0.0263474642295045	0.0782829167591389	0.18166052619806
Saline	-4.596	1285	0.129764474163424	0.24975	0.943484263088386	0.0263300781934952	0.0781097775999633	0.181419170726885
Saline	-4.595	1285	0.129532502879377	0.24841	0.942879968419464	0.0263132139738075	0.0779108907657366	0.181154114993018
Saline	-4.594	1285	0.12930846459144	0.24646	0.942232760213705	0.0262951521540912	0.0777222863952363	0.180894642787643
Saline	-4.593	1285	0.129084463579767	0.24515	0.941633929522021	0.0262784404191385	0.0775310706868077	0.180637856472725
Saline	-4.592	1285	0.128851782038911	0.24368	0.941010439710247	0.0262610405152513	0.077332524508138	0.180371039569683
Saline	-4.591	1285	0.128641097673152	0.24329	0.940408434194323	0.0262442401795941	0.077154799263661	0.180127396082642
Saline	-4.59	1285	0.12842537151751	0.24562	0.939799208434369	0.0262272383465751	0.0769724275294972	0.179878315505522
Saline	-4.589	1285	0.128207941463035	0.24818	0.939178735760148	0.0262099226427861	0.0767889676523394	0.179626915273731
Saline	-4.588	1285	0.127981283159533	0.24888	0.93858672717261	0.0261934012941946	0.0765947211495941	0.179367845169472
Saline	-4.587	1285	0.127760977915953	0.24831	0.937999229746228	0.0261770058398343	0.0764065807257986	0.179115375106108
Saline	-4.586	1285	0.127541540389105	0.24913	0.937401979191234	0.0261603382021966	0.0762198419914979	0.178863238786712
Saline	-4.585	1285	0.127317560077821	0.24644	0.936812722260409	0.0261438936448556	0.0760281228308768	0.178606997324765
Saline	-4.584	1285	0.127108299525292	0.24329	0.936217522917818	0.0261272832509738	0.0758514487693355	0.178365150281248
Saline	-4.583	1285	0.126882817035019	0.24173	0.935621548157225	0.0261106512172858	0.0756585952233098	0.178107038846729
Saline	-4.582	1285	0.126663726980545	0.24168	0.935054526888962	0.026094827196775	0.0754705489421157	0.177856905018974
Saline	-4.581	1285	0.126435975486381	0.24452	0.934475069727221	0.0260786561243201	0.075274522072339	0.177597428900424
Saline	-4.58	1285	0.126209349649805	0.24635	0.933907007122925	0.0260628030429546	0.0750789970210141	0.177339702278597
Saline	-4.579	1285	0.125995347214008	0.24422	0.933322795869103	0.0260464992967275	0.0748969794907689	0.177093714937247
Saline	-4.578	1285	0.125778673439689	0.24448	0.932743286847007	0.0260303267769912	0.0747120331801323	0.176845313699245
Saline	-4.577	1285	0.125551409105058	0.24229	0.932178164357069	0.0260145557462161	0.0745157086628163	0.1765871095473
Saline	-4.576	1285	0.125318562101167	0.23952	0.931619603206379	0.0259989678245635	0.074313442250335	0.176323681952
Saline	-4.575	1285	0.125113611237354	0.23652	0.931073864925353	0.0259837377543072	0.0741383699403168	0.176088852534391
Saline	-4.574	1285	0.124871332692607	0.23451	0.930514804156666	0.0259681358896759	0.0739266993404999	0.175815966044714
Saline	-4.573	1285	0.124651833929961	0.23276	0.929964425186923	0.0259527763104265	0.0737373332041089	0.175566334655813
Saline	-4.572	1285	0.124428815143969	0.23071	0.929417617794239	0.0259375164041733	0.0735442515045661	0.175313378783372
Saline	-4.571	1285	0.124195312249027	0.22882	0.928858942700843	0.0259219253026898	0.0733413354392685	0.175049289058786
Saline	-4.57	1285	0.123966269649805	0.23406	0.928309522621476	0.0259065924834614	0.0731423729681377	0.174790166331473
Saline	-4.569	1285	0.123745057315175	0.23014	0.927765131891321	0.0258914000196826	0.072950965410416	0.174539149219934
Saline	-4.568	1285	0.123504875564202	0.22485	0.927246385517576	0.0258769232201029	0.0727391844368356	0.174270566691569
Saline	-4.567	1285	0.123272155992218	0.22789	0.92671395389244	0.0258620645023999	0.0725356148942827	0.174008697090153
Saline	-4.566	1285	0.123065648101167	0.22754	0.926196802686802	0.025847632219621	0.0723574204469744	0.17377387575536
Saline	-4.565	1285	0.122836388472374	0.2226	0.925652289953176	0.0258324363510574	0.0721579722746412	0.173514804670106
Saline	-4.564	1285	0.122595117042802	0.22147	0.925121121380359	0.0258176128817073	0.0719457817238145	0.173244452361789
Saline	-4.563	1285	0.122365077669261	0.2233	0.924609877244262	0.0258033454491639	0.0717437323886379	0.172986422949884
Saline	-4.562	1285	0.122147114863813	0.2202	0.924090799719738	0.0257888594080672	0.0715541884907135	0.172740041236913
Saline	-4.561	1285	0.121902518365759	0.21621	0.923578381957588	0.0257745592228145	0.0713376462857227	0.172467390445795
Saline	-4.56	1285	0.121671097315175	0.21408	0.923062896549262	0.0257601734279053	0.0711344474783621	0.172207747151988
Saline	-4.559	1285	0.121430503035019	0.21144	0.922549599958884	0.0257458487169484	0.0709219556061217	0.171939050463917
Saline	-4.558	1285	0.121199374241245	0.2132	0.922052159467431	0.0257319665065619	0.0707180611167759	0.171680687365714
Saline	-4.557	1285	0.120969394474708	0.21773	0.92153531136748	0.0257175426826379	0.0705163781992875	0.171422410750129
Saline	-4.556	1285	0.120725175766537	0.21853	0.92105230879764	0.0257040633953523	0.0702986033356621	0.171151748197412
Saline	-4.555	1285	0.12049693385214	0.22405	0.920563892033548	0.0256904330126394	0.0700971016868241	0.170896766017456
Saline	-4.554	1285	0.120261620856031	0.22571	0.92006421091538	0.0256764882724589	0.0698891456669227	0.17063409604514
Saline	-4.553	1285	0.120019649081712	0.22474	0.91956556294107	0.0256625723645118	0.0696744743053531	0.170364823858071
Saline	-4.552	1285	0.119784180544747	0.22323	0.919092312115676	0.0256493652218755	0.0694649157159522	0.170103445373542
Saline	-4.551	1285	0.119542461400778	0.2212	0.918615861336197	0.0256360687772289	0.0692492817134152	0.169835641088141
Saline	-4.55	1285	0.119298465136187	0.22262	0.91813898151372	0.0256227603591599	0.0690313940798746	0.169565536192499
Saline	-4.549	1285	0.119052625447471	0.22409	0.917652048731654	0.0256091713903468	0.0688122134103797	0.169293037484562
Saline	-4.548	1285	0.118799925548638	0.22566	0.917187311915099	0.0255962018505272	0.0685849573267543	0.169014893770522
Saline	-4.547	1285	0.118567413011673	0.22761	0.916718411298694	0.0255831161103851	0.0683781165683302	0.168756709455016
Saline	-4.546	1285	0.118314091984436	0.22741	0.916248539327473	0.0255700032623735	0.0681505205002116	0.16847766346866
Saline	-4.545	1285	0.118070803307393	0.22506	0.915796449044636	0.0255573866528939	0.067931983254955	0.168209623359831
Saline	-4.544	1285	0.117825241400778	0.22759	0.915335749495153	0.0255445297822113	0.0677116441277405	0.167938838673816
Saline	-4.543	1285	0.117575384747082	0.22924	0.914892737169469	0.025532166513811	0.067486041897941	0.167664727596222
Saline	-4.542	1285	0.117338498007782	0.23038	0.914434006328593	0.025519364584428	0.0672742701534715	0.167402725862093
Saline	-4.541	1285	0.117100173797665	0.22804	0.913979323211836	0.0255066756160098	0.0670608393298663	0.167139508265464
Saline	-4.54	1285	0.116844220466926	0.22762	0.91353415686444	0.0254942522347255	0.0668292583532771	0.166859182580575
Saline	-4.539	1285	0.11659478488716	0.2273	0.913095661094171	0.0254820150110956	0.0666038299211056	0.166585739853213
Saline	-4.538	1285	0.116342660077821	0.226	0.912655417056026	0.025469728998067	0.0663758079750516	0.16630951218059
Saline	-4.537	1285	0.116093552287938	0.22262	0.912221518694304	0.0254576200755983	0.0661504556298439	0.166036648946032
Saline	-4.536	1285	0.115839261945525	0.21995	0.911797242951247	0.0254457796942297	0.0659193939046159	0.165759129986435
Saline	-4.535	1285	0.115599931595331	0.21806	0.911362412269351	0.0254336447532421	0.0657038700425723	0.165495993148089
Saline	-4.534	1285	0.115343656933852	0.21666	0.910939953153795	0.0254218550690033	0.0654707245399767	0.165216589327728
Saline	-4.533	1285	0.11509380077821	0.21496	0.910529946500391	0.025410412899095	0.0652433157849953	0.164944285771425
Saline	-4.532	1285	0.114840528723735	0.21332	0.910105546045928	0.0253985690373704	0.0650132791755135	0.164667778271957
Saline	-4.531	1285	0.114581308529183	0.21236	0.90968877413322	0.025386938067486	0.0647768767719188	0.164385740286447
Saline	-4.53	1285	0.114327332256809	0.21572	0.909264513258426	0.0253750981010501	0.0645461283027091	0.16410853621091
Saline	-4.529	1285	0.114071261867704	0.21536	0.908884962818085	0.0253645058811652	0.0643108378710378	0.163831685864371
Saline	-4.528	1285	0.113804913774319	0.2152	0.908472759319894	0.0253530024032974	0.0640670574530812	0.163542770095557
Saline	-4.527	1285	0.113561616225681	0.21619	0.908074129131444	0.0253418777195663	0.0638455844565114	0.163277647994851
Saline	-4.526	1285	0.113292838754864	0.22075	0.907671965149724	0.0253306544172818	0.0635988250089483	0.162986852500779
Saline	-4.525	1285	0.113026560311284	0.22461	0.907277827653022	0.025319655112351	0.0633541251476438	0.162698995474924
Saline	-4.524	1285	0.112772834863813	0.22106	0.90689047144372	0.025308845054697	0.0631216070146309	0.162424062712996
Saline	-4.523	1285	0.112515445447471	0.21788	0.906515224356762	0.0252983729296939	0.0628847619519905	0.162146128942951
Saline	-4.522	1285	0.112249639766537	0.21488	0.906100680679854	0.0252868041438067	0.0626416520686239	0.16185762746445
Saline	-4.521	1285	0.111991818194553	0.21199	0.905719552125223	0.0252761678830466	0.0624046968540462	0.161578939535059
Saline	-4.52	1285	0.11173027488716	0.21056	0.905339378161768	0.0252655582623285	0.0621639676412723	0.161296582133047
Saline	-4.519	1285	0.11147187880856	0.2128	0.904978698457812	0.0252554926733415	0.0619253183686277	0.161018439248493
Saline	-4.518	1285	0.111207388692607	0.21173	0.904608241099282	0.0252451542166241	0.0616811103741609	0.160733667011053
Saline	-4.517	1285	0.110941618715953	0.21153	0.904228422062727	0.0252345545009499	0.0614361350602799	0.160447102371627
Saline	-4.516	1285	0.110679311906615	0.20836	0.903855050119593	0.0252241347061079	0.0611942699426393	0.16016435387059
Saline	-4.515	1285	0.110432817276265	0.20533	0.903498072118334	0.0252141724215694	0.0609673194542067	0.159898315098322
Saline	-4.514	1285	0.110164373848249	0.20475	0.903139351917881	0.0252041615169926	0.0607185155515447	0.159610232144953
Saline	-4.513	1285	0.109903907470817	0.20865	0.902786861488607	0.0251943244683757	0.0604773476265386	0.159330467315096
Saline	-4.512	1285	0.109641329961089	0.20741	0.90242522952849	0.0251842323045107	0.0602345690577136	0.159048090864465
Saline	-4.511	1285	0.109380114140078	0.20318	0.902095414004296	0.0251750280507873	0.0599914102637142	0.158768818016441
Saline	-4.51	1285	0.109096439610895	0.20059	0.901743298275109	0.0251652014590302	0.059727013672551	0.158465865549239
Saline	-4.509	1285	0.108839501945525	0.19952	0.901408299666289	0.0251558525595201	0.059488416802216	0.158190587088835
Saline	-4.508	1285	0.108577623019455	0.19846	0.901058185403145	0.0251460818232335	0.059245706236163	0.157909539802748
Saline	-4.507	1285	0.108300950178988	0.19828	0.900716954998417	0.0251365590112588	0.0589877153745101	0.157614184983467
Saline	-4.506	1285	0.10804218536965	0.19955	0.900365493293677	0.0251267506715441	0.0587481926960924	0.157336178043207
Saline	-4.505	1285	0.107767154319066	0.2007	0.900039941306843	0.0251176654015457	0.0584909852486714	0.157043323389461
Saline	-4.504	1285	0.107519140070039	0.20214	0.899719255941739	0.0251087159457158	0.0582605281607701	0.156777751979308
Saline	-4.503	1285	0.107252164661479	0.20291	0.899384988825992	0.0250993874601868	0.0580118534988259	0.156492475824131
Saline	-4.502	1285	0.10699506488716	0.20224	0.899057478382588	0.0250902475349953	0.0577726845509522	0.156217445223367
Saline	-4.501	1285	0.106726763361868	0.20538	0.898734276101142	0.0250812278388798	0.05752207798511	0.155931448738625
Saline	-4.5	1285	0.106456894132296	0.20623	0.898421257631385	0.0250724923452344	0.0572693461628129	0.155644442101778
Saline	-4.499	1285	0.10620152846537	0.20736	0.898104202023148	0.0250636441860407	0.0570313389319286	0.155371717998811
Saline	-4.498	1285	0.105925098700389	0.20816	0.89780291711434	0.0250552361441498	0.0567714041750288	0.155078793225749
Saline	-4.497	1285	0.105655916653697	0.20791	0.897476136639537	0.0250461165903954	0.0565201129898261	0.154791720317567
Saline	-4.496	1285	0.105391005291829	0.20748	0.897171694958832	0.0250376204515917	0.0562718694657309	0.154510141117927
Saline	-4.495	1285	0.105145296210117	0.20424	0.896869387854775	0.0250291838830132	0.0560427113561335	0.1542478810641
Saline	-4.494	1285	0.104866050583658	0.20798	0.89654774644178	0.0250202077464885	0.0557810752333413	0.153951025933974
Saline	-4.493	1285	0.104607363346303	0.20599	0.896259075489544	0.025012151725798	0.0555381924042087	0.153676534288398
Saline	-4.492	1285	0.104344624941634	0.20909	0.895944956076082	0.0250033855078099	0.0552926516822374	0.153396598201031
Saline	-4.491	1285	0.104085017299611	0.20794	0.895655575103593	0.0249953096723864	0.0550488873212416	0.15312114727798
Saline	-4.49	1285	0.103827285509728	0.20783	0.895357520730546	0.0249869917859571	0.0548074736712589	0.152847097348196
Saline	-4.489	1285	0.103550499805447	0.21258	0.895061166789696	0.0249787213539628	0.0545469130101394	0.152554086600756
Saline	-4.488	1285	0.103300411439689	0.21149	0.89475965722685	0.0249703070425891	0.0543133319520159	0.152287490927362
Saline	-4.487	1285	0.103026668326848	0.21349	0.894481087111753	0.0249625329087749	0.0540548402379851	0.151998496415711
Saline	-4.486	1285	0.102775038552529	0.21918	0.89420075440795	0.0249547095859066	0.0538185583622143	0.151731518742844
Saline	-4.485	1285	0.10250386	0.22241	0.893904481928723	0.0249464414272845	0.053563600392914	0.151444119607086
Saline	-4.484	1285	0.102254464108949	0.22713	0.893630426551821	0.0249387932875269	0.0533292087238619	0.151179719494037
Saline	-4.483	1285	0.101994397431907	0.23179	0.893331610270308	0.0249304541383057	0.0530855019003468	0.150903292963466
Saline	-4.482	1285	0.101745629961089	0.23431	0.89306315431063	0.0249229622630447	0.0528514320897666	0.150639827832412
Saline	-4.481	1285	0.10148493385214	0.23232	0.892788874499936	0.0249153078599507	0.052605752490312	0.150364115213968
Saline	-4.48	1285	0.101219929416342	0.23024	0.8925130096755	0.0249076092234367	0.0523558513417193	0.150084007490966
Saline	-4.479	1285	0.100959148560311	0.22608	0.892240328922487	0.024899999445691	0.0521099994485831	0.149808297672039
Saline	-4.478	1285	0.1007122492607	0.23124	0.891958375051117	0.0248921308804477	0.0518785368046117	0.149545961716789
Saline	-4.477	1285	0.100444835019455	0.23423	0.891697569006823	0.0248848524935066	0.0516254013993863	0.149264268639524
Saline	-4.476	1285	0.10019825155642	0.23375	0.891423873222746	0.0248772143890062	0.0513938024710492	0.149002700641791
Saline	-4.475	1285	0.0999512459143969	0.23071	0.891152952579658	0.0248696537311385	0.0511616294278926	0.148740862400901
Saline	-4.474	1285	0.0997032690272373	0.22928	0.89087061995455	0.0248617745959091	0.0509291099327114	0.148477428121763
Saline	-4.473	1285	0.0994566680155642	0.22759	0.890621771053945	0.0248548299003083	0.0506961331169616	0.148217202914167
Saline	-4.472	1285	0.0991835540544747	0.22406	0.890342743666518	0.0248470430052678	0.0504382955898248	0.147928812519125
Saline	-4.471	1285	0.0989594503891051	0.22438	0.890093649285404	0.024840091458974	0.0502278295601587	0.147691071218051
Saline	-4.47	1285	0.0987029515953307	0.22629	0.889814720328317	0.0248323073108564	0.0499866018113873	0.147419301379274
Saline	-4.469	1285	0.0984691294163424	0.22971	0.889548130034556	0.0248248675012539	0.0497673751495365	0.147170883683148
Saline	-4.468	1285	0.0982187554007782	0.23214	0.889297468840984	0.0248178722294883	0.0495307245508863	0.14690678625067
Saline	-4.467	1285	0.0979796857587549	0.23343	0.889034493056816	0.024810533291012	0.0493060525356875	0.146653318981822
Saline	-4.466	1285	0.0977275830350195	0.23481	0.888771794691403	0.0248032020945382	0.0490683322504135	0.146386833819625
Saline	-4.465	1285	0.0974964442801556	0.23337	0.888527047861575	0.0247963718765695	0.0488505931077364	0.146142295452575
Saline	-4.464	1285	0.0972492410505837	0.23259	0.888248779071105	0.0247886061519056	0.0486186247797914	0.145879857321376
Saline	-4.463	1285	0.0970014822256809	0.233	0.887985757254195	0.0247812659287807	0.0483852661019537	0.145617698349408
Saline	-4.462	1285	0.0967731123735409	0.22849	0.887737827239283	0.024774346876779	0.0481704701377843	0.145375754609297
Saline	-4.461	1285	0.0965358080155642	0.2233	0.887481442137942	0.0247671918663246	0.0479472025741998	0.145124413456929
Saline	-4.46	1285	0.0963088817898833	0.218	0.88720958405845	0.024759605047158	0.0477351602709688	0.144882603308798
Saline	-4.459	1285	0.0960735106614786	0.21488	0.886961068731873	0.0247526696607006	0.0475133950756866	0.144633626247271
Saline	-4.458	1285	0.0958559843579767	0.21354	0.886706727969309	0.024745571702178	0.0473097936413403	0.144402175074613
Saline	-4.457	1285	0.0956293949416342	0.21674	0.886448853514535	0.0247383751279224	0.0470973225598064	0.144161467323462
Saline	-4.456	1285	0.095397599385214	0.21748	0.886193808512978	0.024731257516006	0.0468794904288304	0.143915708341598
Saline	-4.455	1285	0.0951731222568093	0.21692	0.885928093319944	0.0247238421280833	0.0466695609067881	0.143676683606831
Saline	-4.454	1285	0.0949514201945525	0.21848	0.885674237732949	0.0247167577094905	0.0464617571508732	0.143441083238232
Saline	-4.453	1285	0.094729006381323	0.2203	0.885417219276045	0.0247095850238059	0.0462534148075366	0.143204597955109
Saline	-4.452	1285	0.0945163214007782	0.22122	0.885172606018656	0.0247027585334804	0.0460541221262386	0.142978520675318
Saline	-4.451	1285	0.0942818480933852	0.21854	0.8849072846832	0.0246953541370509	0.0458341748619509	0.14272952132482
Saline	-4.45	1285	0.0940675546614786	0.21833	0.884660670452489	0.0246884718050054	0.0456333832803177	0.142501726042639
Saline	-4.449	1285	0.0938612370972763	0.21626	0.884399185281535	0.0246811744654874	0.045441381733552	0.142281092461001
Saline	-4.448	1285	0.0936377052918288	0.21389	0.884150962205282	0.0246742472349412	0.0452314398608522	0.142043970722805
Saline	-4.447	1285	0.0934211514708171	0.21148	0.883875140785977	0.0246665498097462	0.0450299869506636	0.141812315990971
Saline	-4.446	1285	0.0932143436653697	0.21024	0.883625451765358	0.0246595816686821	0.0448368493367603	0.141591837993979
Saline	-4.445	1285	0.0930094462256809	0.20865	0.883376556637064	0.0246526356829923	0.0446455786239086	0.141373313827453
Saline	-4.444	1285	0.092803133307393	0.20723	0.883101044873332	0.0246449468994417	0.0444543496631513	0.141151916951635
Saline	-4.443	1285	0.0926133785214008	0.20428	0.882841796197322	0.0246377119744112	0.0442787884490264	0.140947968593775
Saline	-4.442	1285	0.0924025776498054	0.20757	0.882578367645632	0.0246303604004255	0.0440824099927654	0.140722745306846
Saline	-4.441	1285	0.0921977300311284	0.20384	0.882313173420617	0.0246229595513025	0.0438920814580407	0.140503378604216
Saline	-4.44	1285	0.0920142192217899	0.20753	0.882056468350641	0.0246157956113942	0.0437226249610153	0.140305813482564
Saline	-4.439	1285	0.0918219823346303	0.20735	0.881801626995891	0.0246086836827061	0.0435443403498676	0.140099624319393
Saline	-4.438	1285	0.0916084209338521	0.21103	0.881537529785125	0.0246013134482653	0.0433452379727521	0.139871603894952
Saline	-4.437	1285	0.0914341180544747	0.21153	0.881275972954051	0.0245940141089083	0.0431852550341217	0.139682981074828
Saline	-4.436	1285	0.0912434983657587	0.21288	0.881005851046154	0.0245864757415662	0.043009424214424	0.139477572517094
Saline	-4.435	1285	0.091068327003891	0.20725	0.880733619596729	0.0245788785026609	0.0428491572165878	0.139287496791194
Saline	-4.434	1285	0.0908691507392996	0.20996	0.880478907606404	0.0245717701841817	0.0426639261454522	0.139074375333147
Saline	-4.433	1285	0.0906881655252918	0.20821	0.880201813034635	0.0245640372287662	0.0424981115459253	0.138878219504658
Saline	-4.432	1285	0.0905076022723735	0.2106	0.879938404757757	0.0245566862205954	0.0423319695983184	0.138683234946429
Saline	-4.431	1285	0.0903292835175097	0.21306	0.879664657283555	0.0245490466735643	0.0421686382081284	0.138489928826891
Saline	-4.43	1285	0.0901493729182879	0.21073	0.879389149857608	0.0245413580110694	0.0420038113289484	0.138294934507628
Saline	-4.429	1285	0.0899858055175097	0.21326	0.879119652276646	0.024533837066993	0.0418549986159947	0.138116612419025
Saline	-4.428	1285	0.0897999942306615	0.21591	0.878847033383464	0.0245262290155868	0.0416841129052855	0.137915875556037
Saline	-4.427	1285	0.0896496526070039	0.21385	0.878567305062046	0.0245184225593861	0.041549086090924	0.137750219123084
Saline	-4.426	1285	0.0894761009338521	0.2115	0.878295197719687	0.0245108287839712	0.0413904319870822	0.137561769880622
Saline	-4.425	1285	0.0893127952529183	0.21185	0.878013336798158	0.024502962812705	0.0412425578728891	0.137383032632947
Saline	-4.424	1285	0.0891486584669261	0.21235	0.877742215416453	0.0244953965527689	0.0410932646759759	0.137204052257876
Saline	-4.423	1285	0.0889930056809339	0.21014	0.877458955060671	0.0244874915271011	0.0409531200741674	0.1370328912877
Saline	-4.422	1285	0.0888364677354086	0.20994	0.877181530318448	0.0244797493575268	0.040811770819582	0.136861164651235
Saline	-4.421	1285	0.0886820151828794	0.21094	0.876896659880962	0.0244717993988603	0.0406729146013893	0.136691115764369
Saline	-4.42	1285	0.0885283227237354	0.20706	0.87661384900414	0.0244639069169271	0.0405347057179642	0.136521939729507
Saline	-4.419	1285	0.0883845157976654	0.20355	0.876330686716111	0.0244560046280634	0.0404064016069792	0.136362629988352
Saline	-4.418	1285	0.0882357177587549	0.19985	0.876048261737113	0.0244481229154883	0.0402730660163181	0.136198369501192
Saline	-4.417	1285	0.0880844447315175	0.20172	0.875746144197263	0.0244396916371309	0.0401383335827694	0.136030555880266
Saline	-4.416	1285	0.0879443676575875	0.19453	0.875466348624585	0.0244318833041306	0.040013575000066	0.135875160315109
Saline	-4.415	1285	0.0878171847626459	0.19068	0.875163751217654	0.0244234386339889	0.0399029589709931	0.135731410554299
Saline	-4.414	1285	0.087663028770428	0.19383	0.874884605771136	0.0244156484442404	0.0397640858763297	0.135561971664526
Saline	-4.413	1285	0.0875255208466926	0.19699	0.87458567013477	0.0244073059641501	0.0396429443406651	0.13540809735272
Saline	-4.412	1285	0.0873907180544747	0.19786	0.874270686038299	0.0243985156152124	0.0395253865715622	0.135256049537387
Saline	-4.411	1285	0.0872569133463035	0.19425	0.874004025554076	0.0243910738467851	0.039406181223377	0.13510764546923
Saline	-4.41	1285	0.0871331094163424	0.18842	0.873699723568838	0.0243825816065017	0.0392990374830196	0.134967181349665
Saline	-4.409	1285	0.0870181854941634	0.1887	0.873410773307655	0.0243745177910586	0.0391999332609112	0.134836437727416
Saline	-4.408	1285	0.0868966368871595	0.18575	0.8731059006719	0.0243660096254722	0.0390950760859815	0.134698197688338
Saline	-4.407	1285	0.0867730452918288	0.18228	0.872801100505276	0.0243575034823021	0.038988171955122	0.134557918628536
Saline	-4.406	1285	0.0866384787548638	0.17968	0.872498158943195	0.0243490492077268	0.0388701911261311	0.134406766383597
Saline	-4.405	1285	0.0865311797431907	0.17618	0.872189156387704	0.0243404257873197	0.0387798096549678	0.134282549831414
Saline	-4.404	1285	0.0864024431284047	0.17302	0.871887993603672	0.024332021153599	0.0386675613620691	0.13413732489474
Saline	-4.403	1285	0.0862958475486381	0.17154	0.871593916279538	0.0243238142557817	0.0385770661832722	0.134014628914004
Saline	-4.402	1285	0.0861981923735409	0.1719	0.871267704220622	0.0243147105649678	0.0384972707495378	0.133899113997544
Saline	-4.401	1285	0.0860857826459144	0.17339	0.870975282114277	0.0243065498597745	0.0384008708015788	0.13377069449025
Saline	-4.4	1285	0.0859891948638132	0.17192	0.870661826853862	0.0242978021764906	0.0383214443405471	0.133656945387079
Saline	-4.399	1285	0.0858648444357977	0.17083	0.870352265034375	0.0242891631485473	0.0382140420721129	0.133515646799482
Saline	-4.398	1285	0.0857707026459144	0.1704	0.870039069038692	0.0242804227006365	0.0381370474088482	0.133404357882981
Saline	-4.397	1285	0.0856718424902724	0.17499	0.869721092125985	0.0242715488303422	0.038055596129626	0.133288088850919
Saline	-4.396	1285	0.0855737744747082	0.17895	0.869407036318889	0.0242627843874348	0.0379747223143831	0.133172826635033
Saline	-4.395	1285	0.0854803860700389	0.17732	0.869089247916929	0.0242539157779625	0.0378987324653833	0.133062039674695
Saline	-4.394	1285	0.0853994726692607	0.17428	0.86878419471937	0.0242454025733875	0.0378345203822339	0.132964424956287
Saline	-4.393	1285	0.0853100734396887	0.17656	0.868467145508947	0.0242365545927394	0.0377624792384306	0.132857667640947
Saline	-4.392	1285	0.0852181063657588	0.18067	0.868144647018488	0.0242275545375151	0.0376881685921895	0.132748044139328
Saline	-4.391	1285	0.0851343685603113	0.18054	0.867833169432774	0.02421886204575	0.037621483832358	0.132647253288265
Saline	-4.39	1285	0.0850563845525292	0.17954	0.867498906016641	0.0242095336634671	0.0375618003686423	0.132550968736416
Saline	-4.389	1285	0.0849736482490272	0.18236	0.867191278604654	0.0242009486195729	0.0374959063180983	0.132451390179956
Saline	-4.388	1285	0.0848903167548638	0.17949	0.866863535417271	0.0241918021991303	0.03743051839285	0.132350115116878
Saline	-4.387	1285	0.0848129589883268	0.17726	0.866552560249214	0.0241831237284748	0.0373701861651303	0.132255731811523
Saline	-4.386	1285	0.0847500440155642	0.17475	0.866219904344217	0.024173840207453	0.0373254837270171	0.132174604304111
Saline	-4.385	1285	0.0846680063035019	0.17117	0.865906218225823	0.0241650860815511	0.0372606199752377	0.132075392631766
Saline	-4.384	1285	0.0846082326848249	0.16897	0.86557709977827	0.0241559012813398	0.037218865219415	0.131997600150235
Saline	-4.383	1285	0.0845407348404669	0.16738	0.865255118700719	0.0241469156657016	0.0371689954749743	0.13191247420596
Saline	-4.382	1285	0.0844672243354086	0.1662	0.864931416639326	0.0241378820220879	0.0371132072917525	0.131821241379065
Saline	-4.381	1285	0.0844051029416342	0.16505	0.864606142317256	0.0241288045009575	0.037068894299309	0.131741311583959
Saline	-4.38	1285	0.0843510259066148	0.16287	0.864270070432542	0.024119425649238	0.0370332168199659	0.131668834993264
Saline	-4.379	1285	0.0842849696964981	0.16223	0.86394807480877	0.0241104396276544	0.0369847895061556	0.131585149886841
Saline	-4.378	1285	0.0842377259143969	0.16221	0.863614514099362	0.0241011308560039	0.0369558077957222	0.131519644033072
Saline	-4.377	1285	0.0841710490350195	0.16194	0.863295134658559	0.0240922178449673	0.0369066165795918	0.131435481490447
Saline	-4.376	1285	0.0841104759533074	0.15888	0.862966148734099	0.0240830367431149	0.0368640551052446	0.13135689680137
Saline	-4.375	1285	0.0840676870038911	0.15827	0.862630300024687	0.0240736641196107	0.0368396534929091	0.131295720514873
Saline	-4.374	1285	0.0840134529494163	0.15673	0.862314869373445	0.0240648613085446	0.0368026889099181	0.131224216988915
Saline	-4.373	1285	0.0839680242801556	0.15492	0.861985472270828	0.0240556687318288	0.0367752943595614	0.13116075420075
Saline	-4.372	1285	0.0839268225992218	0.1553	0.861651538099413	0.0240463495378699	0.0367523751969179	0.131101270001526
Saline	-4.371	1285	0.0838752202723735	0.15498	0.861335817672396	0.0240375386399505	0.0367180582064494	0.131032382338298
Saline	-4.37	1285	0.0838357799143969	0.15321	0.861005537428056	0.0240283214171526	0.0366967003183874	0.130974859510406
Saline	-4.369	1285	0.0837892941634241	0.15257	0.860676262980264	0.0240191322633991	0.0366682419711057	0.130910346355743
Saline	-4.368	1285	0.0837579782723735	0.15342	0.860340322635843	0.0240097570826113	0.0366553184340491	0.130860638110698
Saline	-4.367	1285	0.0837086350824903	0.15261	0.860016681942512	0.0240007251516132	0.0366236942061704	0.13079357595881
Saline	-4.366	1285	0.08368076692607	0.15114	0.859691872039184	0.0239916605911459	0.03661360902468	0.13074792482746
Saline	-4.365	1285	0.0836461358754864	0.15069	0.859365370266204	0.023982548815201	0.0365968535769766	0.130695418173996
Saline	-4.364	1285	0.0836055794692607	0.15026	0.85903482834859	0.0239733242898141	0.0365743939669815	0.13063676497154
Saline	-4.363	1285	0.0835799684046693	0.15003	0.858710030721775	0.0239642600719509	0.0365665652051947	0.130593371604144
Saline	-4.362	1285	0.083541986536965	0.14876	0.85839438082876	0.0239554511424435	0.0365458648122133	0.130538108261717
Saline	-4.361	1285	0.0835238308171206	0.14789	0.858058518455754	0.0239460781376257	0.0365460971775161	0.130501564456725
Saline	-4.36	1285	0.0834975136108949	0.15035	0.857729018431922	0.0239368826886588	0.0365378197250146	0.130457207496775
Saline	-4.359	1285	0.0834572159533074	0.15517	0.857414220989638	0.0239280975487315	0.0365147568714363	0.130399675035179
Saline	-4.358	1285	0.0834451108638132	0.15898	0.857083408498834	0.0239188654723832	0.0365207633917489	0.130369458335878
Saline	-4.357	1285	0.083409684381323	0.15553	0.856746646470114	0.0239094673606227	0.0365037742495388	0.130315594513107
Saline	-4.356	1285	0.0833921602178988	0.15256	0.856447947683761	0.0239011314903717	0.0365026035069152	0.130281716928882
Saline	-4.355	1285	0.0833660706451362	0.14857	0.856123358504557	0.023892073089714	0.0364942848246862	0.130237856465586
Saline	-4.354	1285	0.0833490488015564	0.15321	0.855798152584167	0.0238829974774883	0.0364950676375227	0.13020302996559
Saline	-4.353	1285	0.0833283636420233	0.15372	0.855487686337457	0.0238743332094426	0.0364913801539386	0.130165347130108
Saline	-4.352	1285	0.0833148073929961	0.15627	0.855161273458529	0.0238652239142887	0.0364956946409428	0.130133920145049
Saline	-4.351	1285	0.0832963703501945	0.15362	0.854842511947174	0.0238563281479814	0.0364947094304498	0.130098031269939
Saline	-4.35	1285	0.0832742319844358	0.14774	0.854533680548004	0.0238477095040815	0.0364894792345858	0.130058984734286
Saline	-4.349	1285	0.0832636340793774	0.14205	0.854207669977634	0.0238386114362646	0.0364967300396202	0.130030538119135
Saline	-4.348	1285	0.0832542855252918	0.14066	0.853890289755705	0.0238297542179861	0.036504757693809	0.130003813356775
Saline	-4.347	1285	0.0832286984046693	0.14349	0.853585024806914	0.0238212351040106	0.0364958834839557	0.129961513325383
Saline	-4.346	1285	0.0832248661478599	0.14405	0.853275628053894	0.0238126006826232	0.0365089903495252	0.129940741946195
Saline	-4.345	1285	0.0832264923735409	0.14343	0.852963501106042	0.023803890068928	0.0365277051726649	0.129925279574417
Saline	-4.344	1285	0.0831970234863813	0.14766	0.852648399795791	0.0237950964488727	0.0365154877259422	0.12987855924682
Saline	-4.343	1285	0.0831977481789883	0.14498	0.852344987028275	0.023786629024236	0.0365328239244881	0.129862672433489
Saline	-4.342	1285	0.0831899384280156	0.14238	0.85203796678198	0.023778060924684	0.0365418231848382	0.129838053671193
Saline	-4.341	1285	0.083190325618677	0.1398	0.851735559631206	0.0237696215640739	0.036558766825059	0.129821884412295
Saline	-4.34	1285	0.0831831916731517	0.13746	0.851425199252985	0.0237609602505296	0.0365686247593027	0.129797758587001
Saline	-4.339	1285	0.0831656268715953	0.14478	0.851131196315563	0.023752755428643	0.0365671562861276	0.129764097457063
Saline	-4.338	1285	0.0831647920622568	0.15192	0.850817572272135	0.0237440030350845	0.0365834920385378	0.129746092085976
Saline	-4.337	1285	0.0831581321945525	0.14963	0.850527972232	0.0237359210860792	0.036592687445567	0.129723576943538
Saline	-4.336	1285	0.0831605231984436	0.14716	0.850218169686901	0.0237272753401392	0.0366120397884943	0.129709006608393
Saline	-4.335	1285	0.0831635647003891	0.14675	0.849923757115162	0.0237190590864736	0.0366312000458369	0.129695929354941
Saline	-4.334	1285	0.0831437497276265	0.14839	0.849624473456479	0.0237107068940275	0.0366277705149735	0.129659728940279
Saline	-4.333	1285	0.0831430007782101	0.14768	0.849326586439294	0.0237023936780449	0.0366433305429136	0.129642671013507
Saline	-4.332	1285	0.0831388153307393	0.14472	0.849040344928203	0.0236944054564453	0.0366548164945087	0.12962281416697
Saline	-4.331	1285	0.0831337658365759	0.14288	0.848749334932204	0.0236862841594089	0.0366656994685679	0.129601832204584
Saline	-4.33	1285	0.0831433892607004	0.14102	0.84845924767685	0.0236781886135527	0.0366912048419082	0.129595573679493
Saline	-4.329	1285	0.0831358705836576	0.14285	0.848171814560802	0.0236701671375016	0.0366994228029553	0.12957231836436
Saline	-4.328	1285	0.0831376522957198	0.14441	0.847879673450099	0.023662014274132	0.0367171989104913	0.129558105680948
Saline	-4.327	1285	0.0831266135875486	0.14687	0.847596387624691	0.0236541085376763	0.036721669780937	0.12953155739416
Saline	-4.326	1285	0.0831256261478599	0.14425	0.84731520363161	0.0236462614576409	0.0367360768469219	0.129515175448798
Saline	-4.325	1285	0.083126306459144	0.14047	0.847030050406112	0.0236383036071306	0.0367523689748662	0.129500243943422
Saline	-4.324	1285	0.0831328697743191	0.14369	0.846758099686992	0.0236307142026441	0.0367738212844061	0.129491918264232
Saline	-4.323	1285	0.0831423745525292	0.14505	0.846471686122448	0.0236227211795009	0.0367990068814141	0.129485742223644
Saline	-4.322	1285	0.08314401307393	0.14511	0.846189331420049	0.0236148414281544	0.0368161040034999	0.12947192214436
Saline	-4.321	1285	0.0831279144280156	0.14887	0.84591627666039	0.023607221212901	0.0368149547969214	0.12944087405911
Saline	-4.32	1285	0.0831428139766537	0.15214	0.84564075622733	0.023599532187413	0.0368449387777261	0.129440689175581
Saline	-4.319	1285	0.0831288731680934	0.15064	0.845356308138137	0.023591594015338	0.0368465711804107	0.129411175155776
Saline	-4.318	1285	0.0831421530817121	0.14734	0.845098679670712	0.0235844043059199	0.0368739559613087	0.129410350202115
Saline	-4.317	1285	0.0831387569094942	0.14731	0.844836141088459	0.0235770775685593	0.0368849334796048	0.129392580339384
Saline	-4.316	1285	0.0831351590981323	0.15008	0.844569885893823	0.0235696471106614	0.0368959128390823	0.129374405357182
Saline	-4.315	1285	0.0831260738910506	0.15205	0.84430770143433	0.0235623302559033	0.0369011819346939	0.129350965847407
Saline	-4.314	1285	0.0831237198287938	0.15167	0.844030142445737	0.0235545843398781	0.036914023913214	0.129333415744374
Saline	-4.313	1285	0.0831280176964981	0.14943	0.843774716825714	0.0235474561059362	0.0369323060447932	0.129323729348203
Saline	-4.312	1285	0.083119752155642	0.14629	0.843519413491094	0.0235403312846471	0.0369380180728245	0.12930148623846
Saline	-4.311	1285	0.0831223228272373	0.14318	0.843262436729744	0.023533159762572	0.0369546579315284	0.129289987722946
Saline	-4.31	1285	0.0831182238202335	0.14137	0.843009881984161	0.0235261116469229	0.03696438601127	0.129272061629197
Saline	-4.309	1285	0.0831207247470817	0.14027	0.842749239123305	0.0235188378139874	0.0369811568400294	0.129260292654134
Saline	-4.308	1285	0.0831248049027237	0.13682	0.842515491860066	0.0235123145639881	0.036998034394025	0.129251575411422
Saline	-4.307	1285	0.0831240337431907	0.13732	0.842252635841116	0.0235049789678331	0.0370116543043062	0.129236413182075
Saline	-4.306	1285	0.0831230156420233	0.13679	0.842000459962496	0.0234979414253299	0.0370244425473466	0.1292215887367
Saline	-4.305	1285	0.0831146042801556	0.13773	0.841753090465999	0.0234910380158717	0.0370295743857002	0.129199634174611
Saline	-4.304	1285	0.0831035626459144	0.13898	0.841510835786857	0.0234842773470465	0.0370317959212135	0.129175329370615
Saline	-4.303	1285	0.0831095843579766	0.1403	0.841270864826324	0.0234775804105928	0.0370509557720188	0.129168212943934
Saline	-4.302	1285	0.0830917412762646	0.14012	0.841025990127609	0.0234707466241514	0.0370465193031705	0.129136963249359
Saline	-4.301	1285	0.0830893642801556	0.13882	0.840779941688965	0.0234638800818227	0.0370576131808591	0.129121115379452
Saline	-4.3	1285	0.0830797212140078	0.14105	0.840537418740803	0.0234571119263392	0.0370612479718914	0.129098194456124
Saline	-4.299	1285	0.0830844045914397	0.14017	0.840312495725	0.0234508349370716	0.0370782456301078	0.129090563552772
Saline	-4.298	1285	0.0830642042023346	0.13654	0.840066820911238	0.0234439788215966	0.0370714956592605	0.129056912745409
Saline	-4.297	1285	0.0830576437354086	0.13402	0.83983838628703	0.0234376038328949	0.0370774417297084	0.129037845741109
Saline	-4.296	1285	0.0830467882490272	0.13252	0.8396070883089	0.0234311489357774	0.0370792495460906	0.129014326951964
Saline	-4.295	1285	0.0830316987392996	0.13024	0.839374231402588	0.0234246505332169	0.0370769086886816	0.128986488789918
Saline	-4.294	1285	0.083024902	0.13044	0.839151701083366	0.0234184403175993	0.0370822952327342	0.128967508767266
Saline	-4.293	1285	0.0830217920077821	0.1335	0.83892586264672	0.0234121377814272	0.0370915496395569	0.128952034376007
Saline	-4.292	1285	0.0830043207003891	0.13258	0.838682573729457	0.0234053482498306	0.0370873981252861	0.128921243275492
Saline	-4.291	1285	0.0829934477042802	0.12852	0.838477524754225	0.0233996258909502	0.0370877513287129	0.128899144079847
Saline	-4.29	1285	0.0829693899688716	0.12598	0.83825443776862	0.0233934001402888	0.0370759073535117	0.128862872584232
Saline	-4.289	1285	0.0829539325291829	0.12749	0.838016716355741	0.0233867659825882	0.0370734648923756	0.12883440016599
Saline	-4.288	1285	0.082937611696498	0.12531	0.837809373577779	0.023380979609916	0.0370684958423323	0.128806727550664
Saline	-4.287	1285	0.0829130938521401	0.12623	0.8375849402883	0.0233747162875773	0.0370562654667963	0.128769922237484
Saline	-4.286	1285	0.0829059030505837	0.12546	0.837369211809569	0.0233686958928174	0.0370608855555164	0.128750920545651
Saline	-4.285	1285	0.0828881679844358	0.1244	0.837154208694352	0.0233626957409792	0.0370549216668129	0.128721414302059
Saline	-4.284	1285	0.0828717014785992	0.12125	0.83695295160559	0.023357079203331	0.0370494737590155	0.128693929198183
Saline	-4.283	1285	0.0828532518661479	0.12176	0.836733293618641	0.0233509491466904	0.0370430501729723	0.128663453559323
Saline	-4.282	1285	0.0828323947159533	0.12108	0.836502553030572	0.0233445098048127	0.0370348258090657	0.128629963622841
Saline	-4.281	1285	0.0828130201011673	0.12151	0.8363168209663	0.0233393265283484	0.0370256198147828	0.128600420387552
Saline	-4.28	1285	0.0827830663968872	0.11921	0.836099737683689	0.0233332683246992	0.0370075511747597	0.128558581619015
Saline	-4.279	1285	0.082762419766537	0.11906	0.835884929397774	0.0233272736100166	0.0369986650551698	0.128526174477904
Saline	-4.278	1285	0.0827436363128405	0.1185	0.835691870102231	0.0233218858504677	0.0369904513796033	0.128496821246078
Saline	-4.277	1285	0.0827151716108949	0.11877	0.835476484516563	0.0233158750249201	0.0369737787949268	0.128456564426863
Saline	-4.276	1285	0.0826933291361868	0.1186	0.835271204682231	0.0233101462233905	0.0369631751590291	0.128423483113344
Saline	-4.275	1285	0.082655394	0.11817	0.835078061008341	0.0233047561090716	0.0369358144205914	0.128374973579409
Saline	-4.274	1285	0.0826262857587549	0.11898	0.834880696813121	0.0232992482114881	0.0369175116458659	0.128335059871644
Saline	-4.273	1285	0.0825991625680934	0.11808	0.834683265575977	0.023293738442947	0.0369011975921936	0.128297127543993
Saline	-4.272	1285	0.0825587767470817	0.11895	0.83447825694329	0.0232880172099172	0.0368720357620089	0.128245517732155
Saline	-4.271	1285	0.0825224064435798	0.12355	0.834284041653704	0.0232825971897206	0.0368462985260037	0.128198514361156
Saline	-4.27	1285	0.0824974344747082	0.12377	0.834065302302742	0.0232764927697105	0.0368333022892588	0.128161566660158
Saline	-4.269	1285	0.0824663596108949	0.12455	0.83388639647869	0.0232714999950338	0.0368120223170154	0.128120696904774
Saline	-4.268	1285	0.0824269592217899	0.12461	0.833691314100649	0.0232660557767581	0.0367833024675196	0.12807061597606
Saline	-4.267	1285	0.08238902	0.12275	0.833494613021075	0.0232605663849276	0.0367561324074175	0.128021907592582
Saline	-4.266	1285	0.0823495464046693	0.12542	0.833306688338007	0.0232553219184397	0.0367269474759898	0.127972145333349
Saline	-4.265	1285	0.0823145054357977	0.12286	0.833130316756034	0.0232503998675628	0.0367015626517998	0.127927448219796
Saline	-4.264	1285	0.0822642525525292	0.12259	0.832938840823322	0.0232450562953616	0.0366617928593367	0.127866712245722
Saline	-4.263	1285	0.0822237368871595	0.11982	0.832740221211734	0.0232395133625238	0.0366321513931133	0.127815322381206
Saline	-4.262	1285	0.0821800968884047	0.11961	0.832559485872105	0.0232344695310462	0.0365984064498374	0.127761787326972
Saline	-4.261	1285	0.0821311954085603	0.11626	0.832383955990677	0.0232295709697409	0.0365591150325216	0.127703275784599
Saline	-4.26	1285	0.0820899506614786	0.11348	0.83217587417708	0.0232237639725954	0.0365292625294467	0.12765063879351
Saline	-4.259	1285	0.0820475047844358	0.11239	0.831986770176273	0.0232184865945587	0.0364971698826197	0.127597839686252
Saline	-4.258	1285	0.0819931968871595	0.1102	0.831812451593037	0.0232136218372896	0.0364524057306656	0.127533988043653
Saline	-4.257	1285	0.0819398145992218	0.10661	0.831626737867797	0.0232084390726177	0.0364091910591898	0.127470438139254
Saline	-4.256	1285	0.08189210692607	0.10635	0.831456276750889	0.0232036819667361	0.0363708159394406	0.1274133979127
Saline	-4.255	1285	0.0818484294319066	0.10575	0.83127008562614	0.0231984858791432	0.0363373321988223	0.127359526664991
Saline	-4.254	1285	0.0817887670038911	0.10262	0.831085125002178	0.0231933241314785	0.0362877961558253	0.127289737851957
Saline	-4.253	1285	0.0817576175252918	0.10066	0.830904628909366	0.0231882869767285	0.0362665286342124	0.127248706416371
Saline	-4.252	1285	0.0816785895719844	0.099153	0.830744412234479	0.0231838157653446	0.0361962723626908	0.127160906781278
Saline	-4.251	1285	0.0816245596964981	0.099853	0.83054671339869	0.0231782985288535	0.0361530662749168	0.127096053118079
Saline	-4.25	1285	0.0815734129182879	0.098364	0.830373885559827	0.0231734753742029	0.0361113816254601	0.127035444211116
Saline	-4.249	1285	0.0815045992684825	0.096409	0.830206887495604	0.0231688149126974	0.0360517109308385	0.126957487606126
Saline	-4.248	1285	0.0814519847968872	0.094657	0.830017374346777	0.023163526116453	0.0360094720898503	0.126894497503924
Saline	-4.247	1285	0.0813844721089494	0.095035	0.829852432604828	0.0231589230413061	0.0359509897757772	0.126817954442122
Saline	-4.246	1285	0.0813349948638132	0.091986	0.829674958457992	0.0231539702208444	0.0359112290395022	0.126758760688124
Saline	-4.245	1285	0.0812620739953307	0.091231	0.82949981509279	0.0231490824461552	0.0358478970722219	0.12667625091844
Saline	-4.244	1285	0.0812105498832685	0.090634	0.829327867840534	0.0231442838662804	0.035805786877792	0.126615312888745
Saline	-4.243	1285	0.0811385729011673	0.088993	0.829164088646268	0.0231397132346756	0.0357427766213843	0.12653436918095
Saline	-4.242	1285	0.0810752612607004	0.090034	0.828987318448461	0.0231347800595155	0.0356891429493653	0.126461379572036
Saline	-4.241	1285	0.0810012410894942	0.092744	0.828831859132353	0.0231304416130685	0.035623633999931	0.126378848179057
Saline	-4.24	1285	0.0809308604280156	0.093504	0.828654152634815	0.023125482308331	0.0355629825682518	0.126298738287779
Saline	-4.239	1285	0.0808650709961089	0.097563	0.828469424005711	0.0231203270350115	0.0355073068199075	0.12622283517231
Saline	-4.238	1285	0.0807957291875486	0.0969	0.82832186421174	0.0231162090427296	0.0354460437432146	0.126145414631883
Saline	-4.237	1285	0.0807142456809339	0.096176	0.828139185396932	0.0231111109741488	0.0353745616951472	0.12605392966672
Saline	-4.236	1285	0.080643120459144	0.097524	0.827977512135969	0.0231065991134114	0.0353122879015838	0.125973953016704
Saline	-4.235	1285	0.0805747196108949	0.098802	0.827819745329381	0.0231021962711846	0.0352525246076013	0.125896914614189
Saline	-4.234	1285	0.0804873237821012	0.096933	0.827639468057981	0.0230971652231448	0.035174998755569	0.125799648808633
Saline	-4.233	1285	0.0804217605914397	0.096769	0.827479811035476	0.0230927096301358	0.0351181766063582	0.125725344576521
Saline	-4.232	1285	0.080340513618677	0.095889	0.827328181153243	0.0230884780527668	0.035045231198193	0.125635796039161
Saline	-4.231	1285	0.0802608507937743	0.096001	0.827161789775774	0.0230838345222376	0.0349746781130604	0.125547023474488
Saline	-4.23	1285	0.0802012470350195	0.095393	0.82699703757353	0.0230792367366281	0.0349240943510856	0.125478399718953
Saline	-4.229	1285	0.0801095256031128	0.093277	0.826815036564557	0.0230741575837635	0.0348423372686234	0.125376713937602
Saline	-4.228	1285	0.0800246534785992	0.092268	0.826650768008572	0.0230695732954049	0.034766458661804	0.125282848295394
Saline	-4.227	1285	0.0799428157431907	0.089429	0.826505348740145	0.0230655150393657	0.0346925824669096	0.125193049019472
Saline	-4.226	1285	0.0798587560700389	0.091265	0.826329769960604	0.0230606151134472	0.0346181355334028	0.125099376606675
Saline	-4.225	1285	0.079760982692607	0.090617	0.826192586889686	0.0230567867072666	0.0345278727739845	0.124994092611229
Saline	-4.224	1285	0.0796949391906615	0.091708	0.826028495307695	0.0230522073577705	0.0344708131006072	0.124919065280716
Saline	-4.223	1285	0.0795972773696498	0.091085	0.825869133836486	0.0230477600127939	0.0343818761399469	0.124812678599353
Saline	-4.222	1285	0.0795112574319066	0.090462	0.825707781588017	0.0230432571106417	0.0343046900553591	0.124717824808454
Saline	-4.221	1285	0.0794071503501945	0.090163	0.825558272263161	0.0230390847122582	0.0342087684401259	0.124605532260263
Saline	-4.22	1285	0.0793333391439689	0.089922	0.825390205688766	0.0230343944315417	0.0341441586888078	0.12452251959913
Saline	-4.219	1285	0.079221219540856	0.091883	0.825261169057333	0.0230307933703175	0.0340391036953583	0.124403335386354
Saline	-4.218	1285	0.0791526102342412	0.091761	0.825089789764872	0.0230260106406549	0.0339798772112194	0.124325343257263
Saline	-4.217	1285	0.0790609140077821	0.093429	0.824944397677111	0.0230219531431542	0.0338961410371637	0.124225686978401
Saline	-4.216	1285	0.0789715592607004	0.09243	0.824781238864793	0.0230173998247212	0.0338157190505653	0.124127399470835
Saline	-4.215	1285	0.0788703417898833	0.092212	0.824627940262335	0.023013121677912	0.0337228945048911	0.124017789074875
Saline	-4.214	1285	0.0787874571167315	0.090329	0.824475416652042	0.0230088651590251	0.0336483603269374	0.123926553906526
Saline	-4.213	1285	0.0786825738677043	0.087751	0.824324157594346	0.0230046439303598	0.0335517583402836	0.123813389395125
Saline	-4.212	1285	0.0785999664124514	0.085004	0.824158395975524	0.0230000179746806	0.0334782261462269	0.123721706678676
Saline	-4.211	1285	0.0785113824124514	0.085965	0.824016776622527	0.02299606576394	0.033397395645668	0.123625369179235
Saline	-4.21	1285	0.078416083385214	0.085436	0.823865197571806	0.0229918356051402	0.0333103954000604	0.123521771370368
Saline	-4.209	1285	0.0783241411595331	0.084242	0.82372567784241	0.0229879419891805	0.0332260917218025	0.123422190597264
Saline	-4.208	1285	0.078222695844358	0.086306	0.823572446436321	0.022983665717639	0.0331330356528451	0.123312356035871
Saline	-4.207	1285	0.0781258220233463	0.087463	0.823435607338941	0.0229798469108238	0.0330436536176847	0.123207990429008
Saline	-4.206	1285	0.0780301935097276	0.089028	0.823274640008367	0.0229753547506825	0.0329568378834019	0.123103549136053
Saline	-4.205	1285	0.0779281397377432	0.090052	0.823122735455668	0.0229711155080083	0.0328631007139123	0.122993178761574
Saline	-4.204	1285	0.0778205920622568	0.089284	0.82299425328476	0.0229675299202685	0.0327625872920025	0.122878596832511
Saline	-4.203	1285	0.0777303948871595	0.091579	0.822831480448905	0.0229629873733882	0.0326813017456137	0.122779488028705
Saline	-4.202	1285	0.0776247694941634	0.090759	0.822682378257963	0.0229588263370043	0.032583839528975	0.122665699459352
Saline	-4.201	1285	0.07752516292607	0.08927	0.822543386698609	0.0229549474608331	0.0324918425915922	0.122558483260548
Saline	-4.2	1285	0.0774180607626459	0.084792	0.822406626057135	0.0229511308435087	0.0323922279186473	0.122443893606645
Saline	-4.199	1285	0.077314040233463	0.08389	0.822247102468735	0.0229466789742825	0.0322969411255487	0.122331139341377
Saline	-4.198	1285	0.0772298052140078	0.086115	0.822106225455018	0.022942747480211	0.0322204189632984	0.122239191464717
Saline	-4.197	1285	0.077122373463035	0.083699	0.821969777079106	0.0229389395773687	0.0321204576066184	0.122124289319452
Saline	-4.196	1285	0.0770126572840467	0.087129	0.821828409821957	0.0229349944019372	0.0320184811251086	0.122006833442985
Saline	-4.195	1285	0.0768947306848249	0.086686	0.821683723341902	0.0229309565960273	0.0319084759470662	0.121880985422584
Saline	-4.194	1285	0.0768085118599222	0.083967	0.821544966582965	0.0229270842724967	0.0318298538978167	0.121787169822028
Saline	-4.193	1285	0.0766884325992218	0.081202	0.821411081938739	0.0229233479164288	0.0317171046699982	0.121659760528445
Saline	-4.192	1285	0.0766019745214008	0.082148	0.821272356863804	0.0229194764771125	0.0316382416331671	0.121565707409634
Saline	-4.191	1285	0.0765040905836576	0.084736	0.821133641028466	0.0229156052956482	0.0315479522305564	0.121460228936759
Saline	-4.19	1285	0.0763969065758755	0.083215	0.821007971044811	0.0229120981884015	0.0314476485122786	0.121346164639472
Saline	-4.189	1285	0.0763005103501946	0.081398	0.820873325579568	0.0229083405998895	0.03135862397357	0.121242396726819
Saline	-4.188	1285	0.0761918974319066	0.08189	0.820736033387373	0.022904509148431	0.0312575276475622	0.121126267216251
Saline	-4.187	1285	0.0760934247237354	0.080939	0.820589579868647	0.0229004220292806	0.0311670731039396	0.121019776343531
Saline	-4.186	1285	0.0759734655252918	0.082681	0.820469078835016	0.0228970591733624	0.0310537112008313	0.120893219849752
Saline	-4.185	1285	0.0758660800622568	0.082078	0.820328294161386	0.0228931302562514	0.0309540335394859	0.120778126585028
Saline	-4.184	1285	0.0757645775097276	0.083482	0.820212263535449	0.0228898921572462	0.0308588835325256	0.12067027148693
Saline	-4.183	1285	0.0756537079377432	0.080278	0.820071123957871	0.022885953335732	0.0307557411928206	0.120551674682666
Saline	-4.182	1285	0.075551973351751	0.077737	0.819960061270947	0.0228828538783849	0.0306600871633539	0.120443859540148
Saline	-4.181	1285	0.075441333463035	0.077498	0.819830940032113	0.0228792504559984	0.0305565165164608	0.120326150409609
Saline	-4.18	1285	0.0753353966536965	0.078317	0.819693175221598	0.0228754058150488	0.030458122174721	0.120212671132672
Saline	-4.179	1285	0.0752303835712062	0.076683	0.819577170047016	0.0228721684263216	0.0303594602443668	0.120101306898046
Saline	-4.178	1285	0.0751362194863813	0.078835	0.819442494984203	0.0228684100118219	0.0302726694669477	0.119999769505815
Saline	-4.177	1285	0.0750298615564202	0.079062	0.819317992675565	0.0228649354912073	0.0301731278976041	0.119886595215236
Saline	-4.176	1285	0.0749296249182879	0.078595	0.819193281361237	0.0228614551378126	0.0300797190629145	0.119779530773661
Saline	-4.175	1285	0.0748195977976654	0.079802	0.819077074357675	0.0228582121165878	0.0299760541443364	0.119663141450994
Saline	-4.174	1285	0.0747117090661479	0.078801	0.818958383504957	0.0228548997778926	0.029874663602796	0.1195487545295
Saline	-4.173	1285	0.0746092614785992	0.079812	0.818828996741043	0.0228512889454237	0.0297792997942682	0.11943922316293
Saline	-4.172	1285	0.0744998164435798	0.076868	0.818743012486611	0.0228488893588793	0.0296745622999526	0.119325070587207
Saline	-4.171	1285	0.0744029876264591	0.075591	0.818599548847279	0.0228448856791261	0.0295855879548645	0.119220387298054
Saline	-4.17	1285	0.0742895872762646	0.074721	0.818481576143799	0.0228415933820218	0.0294786464767884	0.119100528075741
Saline	-4.169	1285	0.0741989589883268	0.073959	0.818373812099473	0.0228385859808128	0.0293939181484238	0.11900399982823
Saline	-4.168	1285	0.0740919060700389	0.073802	0.818268969277915	0.0228356601029814	0.0292926052560656	0.118891206884012
Saline	-4.167	1285	0.073988896848249	0.076817	0.818159488548167	0.0228326047937539	0.0291955899804346	0.118782203716063
Saline	-4.166	1285	0.0738972753307393	0.075354	0.818051621298278	0.0228295945123585	0.0291098740728858	0.118684676588593
Saline	-4.165	1285	0.0737953154085603	0.074055	0.817922766434774	0.0228259985237825	0.0290149688087816	0.118575662008339
Saline	-4.164	1285	0.0736862155252918	0.074684	0.817823810957405	0.0228232369457056	0.0289112866260056	0.118461144424578
Saline	-4.163	1285	0.0735810404669261	0.074282	0.817726636373402	0.0228205250675161	0.0288114317662343	0.118350649167618
Saline	-4.162	1285	0.0734845949416342	0.072804	0.817618055088947	0.0228174948593591	0.0287209309434886	0.11824825893978
Saline	-4.161	1285	0.0733803537898833	0.074993	0.817516721070417	0.0228146669026714	0.0286222377146692	0.118138469865097
Saline	-4.16	1285	0.0732687069883269	0.07788	0.817438432342335	0.0228124820773248	0.0285148771324506	0.118022536844203
Saline	-4.159	1285	0.0731817513081712	0.076619	0.817317271386428	0.0228091008047718	0.0284345548776286	0.117928947738714
Saline	-4.158	1285	0.073063996170428	0.075938	0.817221379603849	0.022806424726079	0.0283220497065525	0.117805942634304
Saline	-4.157	1285	0.0729693773540856	0.074923	0.817133876246019	0.0228039827454928	0.0282322216001072	0.117706533108064
Saline	-4.156	1285	0.0728761176031128	0.073817	0.817038003122392	0.0228013071875206	0.0281442107942449	0.117608024411981
Saline	-4.155	1285	0.0727704373540856	0.07248	0.816939345627346	0.0227985539253194	0.0280439319315149	0.117496942776656
Saline	-4.154	1285	0.0726728939299611	0.07107	0.816854899566065	0.0227961972655598	0.0279510118337585	0.117394776026164
Saline	-4.153	1285	0.0725617075953307	0.069561	0.816779474493737	0.0227940923570522	0.0278439549365516	0.11727946025411
Saline	-4.152	1285	0.0724615065680934	0.067999	0.816693641184638	0.0227916969829812	0.0277484531859318	0.117174559950255
Saline	-4.151	1285	0.072364450614786	0.065309	0.816601274104986	0.0227891192691551	0.0276564542257917	0.11707244700378
Saline	-4.15	1285	0.0722763800638132	0.064634	0.816528192483762	0.0227870797599903	0.0275723848109442	0.116980375316682
Saline	-4.149	1285	0.0721895715175097	0.063879	0.816436734324851	0.0227845274116685	0.0274905834954251	0.116888559539594
Saline	-4.148	1285	0.0720784973929961	0.062525	0.816370333675829	0.0227826743502564	0.0273831447313633	0.116773850054629
Saline	-4.147	1285	0.0719851825354086	0.061155	0.816279408375327	0.0227801368725627	0.0272948079311648	0.116675557139652
Saline	-4.146	1285	0.0718927428793774	0.060564	0.816225190027584	0.0227786237860265	0.0272053366683654	0.116580149090389
Saline	-4.145	1285	0.0717888308871595	0.060458	0.816151476565838	0.0227765666439123	0.027105460404827	0.116472201369492
Saline	-4.144	1285	0.0716955228249027	0.058502	0.816076960628163	0.0227744871068787	0.0270162320058993	0.116374813643906
Saline	-4.143	1285	0.071599296536965	0.056771	0.816008043494015	0.0227725638172151	0.0269237788531284	0.116274814220802
Saline	-4.142	1285	0.0715033438132296	0.058567	0.815954827433749	0.0227710787017948	0.0268307396485187	0.11617594797794
Saline	-4.141	1285	0.071416993229572	0.056536	0.815878390717334	0.0227689455610538	0.0267485738886544	0.11608541257049
Saline	-4.14	1285	0.0713276992062257	0.059216	0.815811480978677	0.0227670782923354	0.0266629430978417	0.11599245531461
Saline	-4.139	1285	0.0712137921400778	0.057124	0.815756984387371	0.0227655574407786	0.0265520196584461	0.11587556462171
Saline	-4.138	1285	0.0711332186459144	0.056043	0.815694859054997	0.0227638236918194	0.0264748474559822	0.115791589835847
Saline	-4.137	1285	0.0710442881011673	0.054373	0.815656449454922	0.0227627517844088	0.0263880197934077	0.115700556408927
Saline	-4.136	1285	0.0709411164202335	0.055063	0.815597563018188	0.0227611084242125	0.0262880720782995	0.115594160762167
Saline	-4.135	1285	0.0708479332910506	0.057227	0.815545162733298	0.0227596460748629	0.0261977578054629	0.115498108776638
Saline	-4.134	1285	0.0707644713618677	0.054585	0.815510457280608	0.0227586775401254	0.0261161959605718	0.115412746763164
Saline	-4.133	1285	0.0706692967315175	0.054404	0.815470363310557	0.0227575586265327	0.0260232164297458	0.115315377033289
Saline	-4.132	1285	0.0705854935252918	0.054158	0.815411300818663	0.022755910353116	0.0259426468281666	0.115228340222417
Saline	-4.131	1285	0.0704886372762646	0.053323	0.815370820663851	0.0227547806621575	0.0258480068218426	0.115129267730687
Saline	-4.13	1285	0.0704056214661479	0.051982	0.815333745855389	0.0227537460051484	0.025767020815567	0.115044222116729
Saline	-4.129	1285	0.0703072422490272	0.051285	0.815308178055386	0.0227530324774303	0.0256700414065859	0.114944443091469
Saline	-4.128	1285	0.0702261590817121	0.048797	0.815285058465776	0.0227523872726017	0.0255902240106595	0.114862094152765
Saline	-4.127	1285	0.0701412705680934	0.04667	0.815223786834422	0.0227506773481147	0.0255086900495748	0.114773851086612
Saline	-4.126	1285	0.0700636253385214	0.045414	0.815216381063742	0.022750470673209	0.0254314502775735	0.114695800399469
Saline	-4.125	1285	0.0699755788015564	0.043974	0.81520084444816	0.0227500370885493	0.0253442543527437	0.114606903250369
Saline	-4.124	1285	0.0698708993774319	0.043116	0.815184944294969	0.0227495933585443	0.0252404454440274	0.114501353310836
Saline	-4.123	1285	0.069781513385214	0.041178	0.815150437930824	0.0227486303798263	0.0251529486362285	0.1144100781342
Saline	-4.122	1285	0.0696985735330739	0.044431	0.815135276480202	0.0227482072649996	0.0250708388563662	0.114326308209782
Saline	-4.121	1285	0.0696195094552529	0.042853	0.815122101786136	0.0227478395951418	0.0249924960781481	0.114246522832358
Saline	-4.12	1285	0.0695350512062257	0.041647	0.81512655245955	0.0227479638013247	0.024907794159784	0.114162308252667
Saline	-4.119	1285	0.0694426444435798	0.042398	0.815123287389851	0.0227478726821149	0.0248155661560122	0.114069722731147
Saline	-4.118	1285	0.0693618497603113	0.043676	0.815101266569637	0.02274725814095	0.0247359770877504	0.113987722432872
Saline	-4.117	1285	0.0692655661712062	0.044812	0.815104659542485	0.0227473528295886	0.0246395077372185	0.113891624605194
Saline	-4.116	1285	0.0691865416342412	0.046553	0.815110518822229	0.0227475163461409	0.0245601624113129	0.11381292085717
Saline	-4.115	1285	0.0691140441400778	0.046302	0.81509815776982	0.0227471713828074	0.0244883416707917	0.113739746609364
Saline	-4.114	1285	0.0690163621789883	0.046672	0.815107425641274	0.0227474300238782	0.0243901523042197	0.113642572053757
Saline	-4.113	1285	0.0689289394708171	0.045567	0.815104216620029	0.0227473404688282	0.0243029052863331	0.113554973655301
Saline	-4.112	1285	0.0688552940856031	0.043108	0.815094676939037	0.0227470742422929	0.0242297821878664	0.11348080598334
Saline	-4.111	1285	0.0687707833463035	0.044388	0.815131688903373	0.0227481071454936	0.0241432450853705	0.113398321607236
Saline	-4.11	1285	0.0686816445136187	0.040711	0.815156145432847	0.0227487896606754	0.0240527672853511	0.113310521741886
Saline	-4.109	1285	0.0686058214085603	0.035942	0.815154898067121	0.0227487548500926	0.0239770124721558	0.113234630344965
Saline	-4.108	1285	0.0685203354863813	0.03348	0.815190671949348	0.0227497532017908	0.023889567970376	0.113151103002387
Saline	-4.107	1285	0.0684370329182879	0.035165	0.815200113409524	0.0227500166872504	0.0238057484930139	0.113068317343562
Saline	-4.106	1285	0.0683450523968872	0.036252	0.815240882979742	0.0227511544550053	0.0237115358837437	0.112978568910031
Saline	-4.105	1285	0.0682737079922179	0.034015	0.815262835742357	0.0227517670968678	0.0236389895901443	0.112908426394292
Saline	-4.104	1285	0.0681911335330739	0.033808	0.815285203933642	0.022752391332214	0.0235551904978202	0.112827076568328
Saline	-4.103	1285	0.0681042634241245	0.034534	0.815302518150461	0.0227528745248866	0.0234673724550779	0.112741154393171
Saline	-4.102	1285	0.068022929696498	0.033151	0.815359043117578	0.0227544519828924	0.0233829440494171	0.112662915343579
Saline	-4.101	1285	0.0679549085603113	0.034378	0.815403300186374	0.0227556870772417	0.0233124998887573	0.112597317231865
Saline	-4.1	1285	0.0678575647626459	0.034608	0.815443321542264	0.0227568039643708	0.0232129649671109	0.112502164558181
Saline	-4.099	1285	0.0677822057509728	0.032679	0.815467884351728	0.022757489445538	0.0231362611693939	0.112428150332552
Saline	-4.098	1285	0.0677071747859922	0.032213	0.815514714041754	0.0227587963347447	0.0230586663318369	0.112355683240148
Saline	-4.097	1285	0.0676121005291829	0.029544	0.815559358569782	0.0227600422420268	0.0229611478375996	0.112263053220766
Saline	-4.096	1285	0.0675323339299611	0.026879	0.815617994297188	0.022761678605608	0.0228781709986044	0.112186496861318
Saline	-4.095	1285	0.0674450824902724	0.02926	0.815670439414168	0.0227631422060992	0.0227880482480631	0.112102116732482
Saline	-4.094	1285	0.0673706946303502	0.031576	0.815728413581433	0.0227647601073372	0.0227104863680372	0.112030902892663
Saline	-4.093	1285	0.0673029775486381	0.033332	0.815786864516149	0.0227663913138573	0.0226395691637426	0.111966385933534
Saline	-4.092	1285	0.0672106091750973	0.036391	0.815841925667332	0.0227679279207439	0.0225441862544346	0.11187703209576
Saline	-4.091	1285	0.067113973307393	0.036461	0.815896932857296	0.0227694630217198	0.0224445388052789	0.111783407809507
Saline	-4.09	1285	0.067041025307393	0.03517	0.815967751363158	0.0227714393734936	0.0223677135721607	0.111714337042625
Saline	-4.089	1285	0.0669579247782101	0.03369	0.816031829171617	0.0227732276107469	0.0222811048554204	0.111634744701
Saline	-4.088	1285	0.0668647101167315	0.034221	0.816100805043612	0.022775152539624	0.0221841138429442	0.111545306390519
Saline	-4.087	1285	0.0667808698054475	0.036754	0.816167944891614	0.0227770262300679	0.0220965977009001	0.111465141909995
Saline	-4.086	1285	0.0666889477354086	0.038948	0.81625304974672	0.0227794012749704	0.0220000162362761	0.111377879234541
Saline	-4.085	1285	0.066613582692607	0.038443	0.816316809164689	0.0227811806268116	0.0219211604374364	0.111306004947778
Saline	-4.084	1285	0.0665294056031128	0.038588	0.816382894777212	0.0227830248964124	0.0218333652353827	0.111225445970843
Saline	-4.083	1285	0.0664394078988327	0.0367	0.816473164970107	0.0227855440918356	0.0217384253401141	0.111140390457551
Saline	-4.082	1285	0.0663597980622568	0.035834	0.8165419877866	0.0227874647493502	0.0216550475321563	0.111064548592357
Saline	-4.081	1285	0.0662832795019455	0.034888	0.816631914180968	0.0227899743502921	0.0215736056034373	0.110992953400454
Saline	-4.08	1285	0.0661806524293385	0.034069	0.816725585562014	0.0227925884636207	0.0214658501286365	0.110895454730041
Saline	-4.079	1285	0.0660940550428016	0.035277	0.816783927387815	0.0227942166252079	0.0213760585931067	0.110812051492496
Saline	-4.078	1285	0.0660064502723735	0.038517	0.816897092118036	0.0227973747448629	0.0212822581816596	0.110730642363087
Saline	-4.077	1285	0.0659242437120623	0.039089	0.816972610309226	0.0227994822520645	0.0211959170857725	0.110652570338352
Saline	-4.076	1285	0.0658321814007782	0.038398	0.817064553290952	0.0228020481304717	0.0210988210002031	0.110565541801353
Saline	-4.075	1285	0.0657391485603113	0.040269	0.817159530267299	0.0228046986794121	0.021000588277676	0.110477708842947
Saline	-4.074	1285	0.0656520123735409	0.043118	0.817239396699504	0.0228069275341872	0.0209090794940509	0.110394945253031
Saline	-4.073	1285	0.0655630834163424	0.041084	0.817349395186812	0.0228099972926191	0.0208141282440526	0.110312038588632
Saline	-4.072	1285	0.0654772932840467	0.040613	0.817440007543006	0.0228125260368888	0.0207233771877149	0.110231209380379
Saline	-4.071	1285	0.0653595316731518	0.038916	0.817543750866873	0.0228154212307318	0.0205999357471455	0.110119127599158
Saline	-4.07	1285	0.0652660662256809	0.038899	0.817627946274558	0.0228177708954317	0.0205018606963075	0.110030271755054
Saline	-4.069	1285	0.0651848274785992	0.03809	0.817739651543287	0.0228208882854883	0.0204145062120731	0.109955148745125
Saline	-4.068	1285	0.0650917365758755	0.037819	0.817838172048719	0.0228236377246821	0.0203160214230786	0.109867451728672
Saline	-4.067	1285	0.0650006503501945	0.033994	0.817943058639622	0.0228265648239968	0.0202191927751458	0.109782107925243
Saline	-4.066	1285	0.0649000176653697	0.032149	0.818045747848357	0.0228294306003551	0.020112937972258	0.109687097358481
Saline	-4.065	1285	0.064793446	0.031469	0.818142348543177	0.0228321264628593	0.0200010775280777	0.109585814471922
Saline	-4.064	1285	0.0646983771906615	0.031995	0.818251021070356	0.0228351592173525	0.0199000590207571	0.109496695360566
Saline	-4.063	1285	0.0646035068264591	0.028603	0.818361140306309	0.0228382323455505	0.0197991597529032	0.109407853900015
Saline	-4.062	1285	0.0644971144747082	0.025658	0.818469176700733	0.0228412473473096	0.0196868525307192	0.109307376418697
Saline	-4.061	1285	0.0644049225447471	0.023854	0.818563349301801	0.022843875448325	0.0195895047573349	0.109220340332159
Saline	-4.06	1285	0.0642979924513619	0.022157	0.818682228636229	0.0228471930470317	0.019476066154812	0.109119918747912
Saline	-4.059	1285	0.064192960311284	0.020937	0.818787615457512	0.022850134106415	0.0193652642054347	0.109020656417133
Saline	-4.058	1285	0.0640902965361868	0.020663	0.818887870295987	0.0228529319461243	0.0192571115912935	0.10892348148108
Saline	-4.057	1285	0.0639833775486381	0.02188	0.819003308978513	0.0228561535255998	0.0191438724664084	0.108822882630868
Saline	-4.056	1285	0.0638749391439689	0.027936	0.819123760183559	0.0228595149909379	0.0190288394944625	0.108721038793475
Saline	-4.055	1285	0.0637601420856031	0.027383	0.819231692526155	0.0228625270888937	0.0189081332623837	0.108612150908823
Saline	-4.054	1285	0.0636609725175097	0.027203	0.81932533031523	0.0228651402647617	0.0188038371312189	0.108518107903801
Saline	-4.053	1285	0.0635518495330739	0.028889	0.819435016531378	0.0228682013085554	0.0186887089504762	0.108414990115672
Saline	-4.052	1285	0.0634400428793774	0.030116	0.819552554796075	0.0228714814816555	0.0185704672096935	0.108309618549061
Saline	-4.051	1285	0.0633128103579767	0.027912	0.81965927480501	0.022874459746678	0.0184373918884767	0.108188228827477
Saline	-4.05	1285	0.0632027587003891	0.026958	0.81976780160844	0.022877488434418	0.0183213985111175	0.108084118889661
Saline	-4.049	1285	0.0630953140077821	0.025414	0.819874009925134	0.0228804524195026	0.0182081390332661	0.107982488982298
Saline	-4.048	1285	0.0629718268015564	0.02348	0.819980606489018	0.0228834272395097	0.0180788157857013	0.107864837817412
Saline	-4.047	1285	0.0628449123891051	0.022368	0.820093803869852	0.0228865862703545	0.0179457039446467	0.107744120833563
Saline	-4.046	1285	0.0627370711595331	0.021939	0.820225577158903	0.0228902637042453	0.0178306482765013	0.107643494042565
Saline	-4.045	1285	0.0626012851206226	0.02116	0.820313711382252	0.0228927232905713	0.0176900369885198	0.107512533252725
Saline	-4.044	1285	0.0624826427626459	0.023373	0.820427344693637	0.0228958944870514	0.0175651733352352	0.107400112190057
Saline	-4.043	1285	0.0623577697276265	0.02087	0.820537730404033	0.0228989750518259	0.0174342568073897	0.107281282647863
Saline	-4.042	1285	0.0622284155642023	0.022354	0.820660122697752	0.0229023906876663	0.017298201804279	0.107158629324126
Saline	-4.041	1285	0.0621023226459144	0.026167	0.820750253272952	0.0229049059867397	0.0171671743389136	0.107037470952915
Saline	-4.04	1285	0.0619644880155642	0.025955	0.820864009915442	0.0229080806250553	0.0170231116610169	0.106905864370111
Saline	-4.039	1285	0.0618411290272374	0.024842	0.820973083235746	0.0229111245645939	0.0168937810317376	0.106788477022737
Saline	-4.038	1285	0.0617006019377432	0.023174	0.821068931594218	0.022913799431438	0.0167480063529972	0.106653197522489
Saline	-4.037	1285	0.0615667130350195	0.025482	0.821169953350499	0.0229166186737361	0.016608586623347	0.106524839446692
Saline	-4.036	1285	0.0614267514396887	0.028056	0.821275680081983	0.0229195692190881	0.0164628366090175	0.10639066627036
Saline	-4.035	1285	0.0612937820700389	0.028345	0.821385973514223	0.0229226472086304	0.0163238287986664	0.106263735341411
Saline	-4.034	1285	0.0611399241945525	0.026543	0.821485849449294	0.0229254344741768	0.0161645028286691	0.106115345560436
Saline	-4.033	1285	0.0610111576031128	0.024417	0.821581991556372	0.0229281175387451	0.0160304725655792	0.105991842640647
Saline	-4.032	1285	0.0608718649727626	0.023318	0.821694565261791	0.0229312591645063	0.0158850166521495	0.105858713293376
Saline	-4.031	1285	0.0607310934085603	0.022821	0.821792915715136	0.0229340038580091	0.0157388605118359	0.105723326305285
Saline	-4.03	1285	0.0605813676264591	0.024294	0.82189793604513	0.0229369346896179	0.0155833849854188	0.105579350267499
Saline	-4.029	1285	0.0604099558599222	0.022578	0.821982820707777	0.0229393035895481	0.0154073258795849	0.105412585840259
Saline	-4.028	1285	0.0602696182879377	0.021406	0.822073911943433	0.0229418456980404	0.0152620011654493	0.105277235410426
Saline	-4.027	1285	0.0601204808871595	0.019263	0.822180110418846	0.0229448094084816	0.0151070495182256	0.105133912256093
Saline	-4.026	1285	0.0599682672373541	0.019248	0.822263247498115	0.0229471295381155	0.0149502842073371	0.104986250267371
Saline	-4.025	1285	0.0598106284747082	0.017956	0.822362221570629	0.0229498916351323	0.0147872267261355	0.104834030223281
Saline	-4.024	1285	0.0596377044357977	0.017298	0.822443283541539	0.0229521538541391	0.0146098646359782	0.104665544235617
Saline	-4.023	1285	0.0594712077976654	0.020246	0.822544499143099	0.0229549785061314	0.0144378265581096	0.104504589037221
Saline	-4.022	1285	0.0593215283579767	0.018618	0.822614312325999	0.0229569268020772	0.014284324925598	0.104358731790355
Saline	-4.021	1285	0.0591486785992218	0.017294	0.822710613971948	0.0229596143189413	0.0141062027606201	0.104191154437824
Saline	-4.02	1285	0.0589764496498054	0.018944	0.822799791942605	0.0229621030334142	0.0139290914181479	0.104023807881463
Saline	-4.019	1285	0.0588112164124514	0.021928	0.822874928230769	0.0229641998827417	0.0137597445539768	0.103862688270926
Saline	-4.018	1285	0.0586480893774319	0.021934	0.822966586500199	0.0229667578156035	0.0135915993323483	0.103704579422516
Saline	-4.017	1285	0.0584645876980545	0.023998	0.82304438071052	0.0229689288403051	0.0134038385079212	0.103525336888188
Saline	-4.016	1285	0.0582881114708171	0.022042	0.823111732864423	0.022970808455629	0.0132236748264158	0.103352548115218
Saline	-4.015	1285	0.0581130893929961	0.020019	0.823207483867734	0.0229734806055555	0.0130434104894336	0.103182768296559
Saline	-4.014	1285	0.0579257194552529	0.020091	0.823276657240483	0.0229754110461412	0.0128522533877498	0.102999185522756
Saline	-4.013	1285	0.0577494011945525	0.018748	0.823358932900977	0.0229777071359213	0.0126714306276703	0.102827371761435
Saline	-4.012	1285	0.0575598815564202	0.0133	0.823423500750986	0.0229795090489007	0.0124783759727598	0.102641387140081
Saline	-4.011	1285	0.0573715736964981	0.012047	0.823497911240558	0.0229815856431647	0.0122859942226729	0.102457153170323
Saline	-4.01	1285	0.0571796577431907	0.014213	0.823573595268279	0.0229836977784126	0.0120899346544271	0.102269380831954
Saline	-4.009	1285	0.0570058778287938	0.013752	0.823635442238306	0.0229854237590363	0.0119127686883544	0.102098986969233
Saline	-4.008	1285	0.0568044827937743	0.012556	0.823713976732658	0.0229876154430506	0.0117070739785717	0.101901891608977
Saline	-4.007	1285	0.0566014899299611	0.011604	0.823765443396054	0.0229890517375651	0.0115012633731333	0.101701716486789
Saline	-4.006	1285	0.0564076229182879	0.017517	0.823830527486386	0.022990868057407	0.011303833081108	0.101511412755468
Saline	-4.005	1285	0.0561991717509728	0.015333	0.823884873724999	0.0229923847130293	0.0110924065186805	0.101305936983265
Saline	-4.004	1285	0.0559942087159533	0.012593	0.823958939463733	0.0229944516862356	0.0108833884682149	0.101105028963692
Saline	-4.003	1285	0.0557916150972763	0.0084447	0.824006393632581	0.0229957760029468	0.010678196787452	0.100905033407101
Saline	-4.002	1285	0.055575269844358	0.0044054	0.824066547557334	0.0229974547352843	0.0104585581751723	0.100691981513544
Saline	-4.001	1285	0.0553748712373541	0.00047362	0.824119097177775	0.0229989212521828	0.0102552825358695	0.100494459938839
Saline	-4	1285	0.0551556682101167	0.0021157	0.824176720306907	0.0230005293569018	0.0100329247074692	0.100278411712764
Saline	-3.999	1285	0.0549366074163424	0.0020647	0.824226576098994	0.0230019206963819	0.00981113436545242	0.100062080467232
Saline	-3.998	1285	0.0547207578054475	0.0016128	0.824274474670563	0.0230032574151636	0.00959266236192516	0.0998488532489698
Saline	-3.997	1285	0.0545019787712062	0.0017983	0.824313135456851	0.0230043363324978	0.00937176669335013	0.0996321908490623
Saline	-3.996	1285	0.054273406692607	0.0033779	0.82436745932088	0.0230058523637064	0.00914022044462177	0.0994065929405922
Saline	-3.995	1285	0.0540423462256809	0.0005369	0.824394959010671	0.0230066198052111	0.00890765440077483	0.099177038050587
Saline	-3.994	1285	0.0538252321400778	-0.00184	0.824433326142564	0.0230076905274503	0.008688439758084	0.0989620245220716
Saline	-3.993	1285	0.0536025572607004	-0.002821	0.82447765340215	0.0230089275806335	0.00846333801136713	0.0987417765100337
Saline	-3.992	1285	0.0533758519455253	-0.0020058	0.824512336696972	0.0230098954970052	0.00823473382501848	0.0985169700660321
Saline	-3.991	1285	0.0531244841634241	-0.0039156	0.824541805878981	0.0230107179016779	0.00798175263852448	0.0982672156883238
Saline	-3.99	1285	0.0528819238910506	-0.0040814	0.824587662491431	0.0230119976349376	0.00773668176847145	0.0980271660136297
Saline	-3.989	1285	0.0526455562256809	-0.0052481	0.82461622981463	0.0230127948711853	0.00749875007445902	0.0977923623769028
Saline	-3.988	1285	0.0524007736420233	-0.0070276	0.824640281918665	0.0230134660999537	0.00725265066530237	0.0975488966187443
Saline	-3.987	1285	0.0521717148560311	-0.0072835	0.824676889275488	0.0230144877116597	0.0070215876679177	0.0973218420441446
Saline	-3.986	1285	0.0519229075875486	-0.0070082	0.824705350216186	0.0230152819790613	0.00677122219511404	0.0970745929799832
Saline	-3.985	1285	0.051672373540856	-0.0075548	0.824723685027823	0.0230157936537579	0.00651968433821634	0.0968250627434957
Saline	-3.984	1285	0.0514275587937743	-0.0099783	0.82473284357323	0.0230160492438362	0.00627436817112956	0.0965807494164191
Saline	-3.983	1285	0.0511638444435798	-0.012016	0.82477157696665	0.0230171301874379	0.00600853321144286	0.0963191556757167
Saline	-3.982	1285	0.0508822594241245	-0.01301	0.824782327511068	0.0230174302058761	0.00572635961183689	0.0960381592364121
Saline	-3.981	1285	0.0506370032217899	-0.01458	0.824810021459587	0.0230182030686132	0.00547958719713563	0.0957944192464441
Saline	-3.98	1285	0.0503836969805447	-0.013054	0.824830750033287	0.0230187815466947	0.00522514608991914	0.0955422478711704
Saline	-3.979	1285	0.0501086291439689	-0.014962	0.824837747762995	0.0230189768342873	0.0049496951355544	0.0952675631523834
Saline	-3.978	1285	0.0498514125291829	-0.013918	0.82485341283666	0.0230194140038625	0.00469162087569848	0.0950112041826673
Saline	-3.977	1285	0.0495871920700389	-0.014872	0.82487209302128	0.0230199353169791	0.00442637769756909	0.0947480064425087
Saline	-3.976	1285	0.0493037828793774	-0.015662	0.824880189718385	0.023020161273761	0.00414252522189644	0.0944650405368584
Saline	-3.975	1285	0.049027060848249	-0.017707	0.824884816513221	0.0230202903950136	0.00386554987898251	0.0941885718175156
Saline	-3.974	1285	0.0487614854007782	-0.015662	0.824896572569371	0.0230206184745479	0.00359933080073056	0.0939236400008259
Saline	-3.973	1285	0.0484762064342412	-0.016284	0.824911673655991	0.0230210399047795	0.00331322506677666	0.0936391878017058
Saline	-3.972	1285	0.0482075979766537	-0.016109	0.824911382941415	0.0230210317917269	0.00304463252548343	0.093370563427824
Saline	-3.971	1285	0.0479284954319066	-0.018616	0.824905379740487	0.023020864258726	0.00276585864919902	0.0930911322146142
Saline	-3.97	1285	0.0476409010894942	-0.018325	0.824905852322599	0.0230208774472067	0.00247823843345032	0.092803563745538
Saline	-3.969	1285	0.0473472595097276	-0.01584	0.824906366283071	0.0230208917904448	0.00218456871492913	0.0925099503045261
Saline	-3.968	1285	0.0470507957782101	-0.01843	0.824915038050295	0.0230211337958687	0.00188763021396164	0.0922139613424586
Saline	-3.967	1285	0.0467607841634241	-0.019366	0.824900241125681	0.023020720853971	0.00159842871406671	0.0919231396127815
Saline	-3.966	1285	0.04645278507393	-0.020924	0.824901417574461	0.0230207536854548	0.00129036521533209	0.0916152049325278
Saline	-3.965	1285	0.046163037307393	-0.020942	0.824900442989744	0.0230207264874476	0.00100067080620638	0.0913254038085796
Saline	-3.964	1285	0.0458570834077821	-0.02284	0.824899784552522	0.0230207081122566	0.000694752955288855	0.0910194138602753
Saline	-3.963	1285	0.0455578837587549	-0.022842	0.824904432547319	0.0230208378251424	0.000395298833802175	0.0907204686837076
Saline	-3.962	1285	0.0452587351984436	-0.025321	0.824885148066251	0.0230202996477564	9.72060770235567e-05	0.0904202643198636
Saline	-3.961	1285	0.0449480912062257	-0.027764	0.824879352235432	0.0230201379018909	-0.000213120600010608	0.090109303012462
Saline	-3.96	1285	0.04464172692607	-0.03134	0.824869916932783	0.0230198745882712	-0.00051896830801515	0.0898024221601552
Saline	-3.959	1285	0.044336808996109	-0.03215	0.82486682269556	0.0230197882365309	-0.000823716831987092	0.089497334824205
Saline	-3.958	1285	0.0440168777898833	-0.031334	0.824853177632529	0.0230194074399553	-0.00114290098644092	0.0891766565662075
Saline	-3.957	1285	0.043700898770428	-0.033602	0.824831791804217	0.0230188106196862	-0.00145770915597799	0.088859506696834
Saline	-3.956	1285	0.0433839452684825	-0.029699	0.82482787795619	0.0230187013948389	-0.0017744483791696	0.0885423389161346
Saline	-3.955	1285	0.043065659629572	-0.025804	0.824808570721033	0.0230181625824482	-0.00209167696878685	0.0882229962279308
Saline	-3.954	1285	0.0427350207782101	-0.02647	0.824809773523963	0.0230181961494047	-0.00242238167224908	0.0878924232286693
Saline	-3.953	1285	0.0424010554085603	-0.025465	0.824796599962685	0.0230178285111598	-0.00275562580431486	0.0875577366214355
Saline	-3.952	1285	0.0420923592840467	-0.027044	0.82479020287761	0.0230176499859244	-0.00306397169565409	0.0872486902637475
Saline	-3.951	1285	0.0417731807626459	-0.029532	0.824763393505414	0.0230169018093052	-0.00338168243424174	0.0869280439595336
Saline	-3.95	1285	0.0414313016342412	-0.031348	0.824758867576611	0.0230167755029491	-0.00372331377316208	0.0865859170416446
Saline	-3.949	1285	0.0411034877042802	-0.033718	0.824741338189808	0.0230162863054677	-0.00405016798901701	0.0862571433975773
Saline	-3.948	1285	0.0407542410428016	-0.035962	0.824724813657191	0.0230158251507321	-0.00439850995101983	0.0859069920366229
Saline	-3.947	1285	0.0404147562731517	-0.038522	0.824686601374167	0.0230147587499034	-0.00473590264138245	0.085565415187686
Saline	-3.946	1285	0.0400758519688716	-0.040841	0.824682266257202	0.0230146377685865	-0.00507456960291072	0.0852262735406539
Saline	-3.945	1285	0.0397289328451362	-0.042934	0.824653929496702	0.0230138469667163	-0.00541993732105039	0.0848778030113228
Saline	-3.944	1285	0.0394042824178988	-0.045609	0.824641241134818	0.0230134928690661	-0.00574389307482192	0.0845524579106196
Saline	-3.943	1285	0.0390467587626459	-0.045689	0.824616736712371	0.0230128090173218	-0.00610007514065414	0.084193592665946
Saline	-3.942	1285	0.0387087319066148	-0.043632	0.824601754253352	0.0230123908976637	-0.0064372817239953	0.0838547455372249
Saline	-3.941	1285	0.0383486408560311	-0.047528	0.824579842907997	0.0230117794116441	-0.00679617315319695	0.0834934548652592
Saline	-3.94	1285	0.0379995969182879	-0.050359	0.824557727156519	0.023011162221206	-0.00714400627855402	0.0831432001151299
Saline	-3.939	1285	0.037667493540856	-0.051657	0.824539207306112	0.0230106453825809	-0.00747509571511737	0.0828100827968294
Saline	-3.938	1285	0.0373149148093385	-0.053899	0.824515345619156	0.0230099794678349	-0.00782636804625553	0.0824561976649326
Saline	-3.937	1285	0.0369474661867704	-0.055653	0.824490158802257	0.0230092765723184	-0.00819243771907829	0.0820873700926192
Saline	-3.936	1285	0.0365901510505837	-0.061465	0.824465241113679	0.023008581187441	-0.00854838863999097	0.0817286907411583
Saline	-3.935	1285	0.0362259182101167	-0.065179	0.824460214399093	0.0230084409055165	-0.00891234627351824	0.0813641826937517
Saline	-3.934	1285	0.0358791698988327	-0.063671	0.824427310676699	0.0230075226521684	-0.00925729314320695	0.0810156329408723
Saline	-3.933	1285	0.03550638527393	-0.065787	0.824410334197756	0.0230070488848407	-0.00962914832508366	0.0806419188729436
Saline	-3.932	1285	0.035151652770428	-0.069127	0.824384433357777	0.0230063260628832	-0.00998246278688397	0.08028576832774
Saline	-3.931	1285	0.0347760220233463	-0.066484	0.824372444921548	0.0230059914982533	-0.0103574371806381	0.0799094812273307
Saline	-3.93	1285	0.0344112834007782	-0.069912	0.824349600286221	0.0230053539666505	-0.0107209250852534	0.0795434918868099
Saline	-3.929	1285	0.0340378645136187	-0.071021	0.824325365606494	0.0230046776426914	-0.0110930171511012	0.0791687461783385
Saline	-3.928	1285	0.0336858511284047	-0.073977	0.824305264886834	0.0230041166863076	-0.0114439300446426	0.0788156323014519
Saline	-3.927	1285	0.0333095407003891	-0.073158	0.824285203296457	0.0230035568219156	-0.0118191421232696	0.0784382235240478
Saline	-3.926	1285	0.0329350834241245	-0.070532	0.824264007927662	0.0230029653168534	-0.0121924389770592	0.0780626058253083
Saline	-3.925	1285	0.0325482100700389	-0.070099	0.824242827740387	0.0230023742354661	-0.0125781527398409	0.0776745728799187
Saline	-3.924	1285	0.0321826718287938	-0.070928	0.824212484883465	0.0230015274489042	-0.0129420297439796	0.0773073734015672
Saline	-3.923	1285	0.0318038507392996	-0.072908	0.824206008537795	0.0230013467117212	-0.0133204962608715	0.0769281977394707
Saline	-3.922	1285	0.0314221964980545	-0.07535	0.824178999788621	0.0230005929710331	-0.0137006718036393	0.0765450647997483
Saline	-3.921	1285	0.0310385554085603	-0.077726	0.824148051284322	0.0229997292825011	-0.014082618497518	0.0761597293146387
Saline	-3.92	1285	0.0306593297276265	-0.079444	0.824158241352821	0.0230000136595817	-0.0144624020731798	0.0757810615284327
Saline	-3.919	1285	0.030272200233463	-0.082121	0.824122524655826	0.0229990169037677	-0.0148475761185692	0.0753919765854953
Saline	-3.918	1285	0.0298932966692607	-0.081608	0.824087721525671	0.022998045643118	-0.0152245742507491	0.0750111675892705
Saline	-3.917	1285	0.029504126692607	-0.083281	0.824073128323115	0.0229976383865485	-0.0156129452660641	0.0746211986512781
Saline	-3.916	1285	0.0291216624902724	-0.085384	0.824054217589568	0.0229971106394386	-0.0159943741271202	0.074237699107665
Saline	-3.915	1285	0.0287372899377432	-0.086634	0.8240444890837	0.0229968391433149	-0.0163782140549536	0.07385279393044
Saline	-3.914	1285	0.0283427981322957	-0.089638	0.82402026213478	0.0229961630351016	-0.0167713794623422	0.0734569757269336
Saline	-3.913	1285	0.0279606156319066	-0.090832	0.824012870997373	0.0229959567685707	-0.0171531573063158	0.073074388570129
Saline	-3.912	1285	0.0275585389805448	-0.093592	0.823990880058408	0.0229953430613101	-0.0175540299786355	0.0726711079397249
Saline	-3.911	1285	0.027182786848249	-0.096424	0.823970260460788	0.0229947676244545	-0.017928653211277	0.0722942269077751
Saline	-3.91	1285	0.0267843772762646	-0.097795	0.823953919570425	0.0229943115946744	-0.0183261681379914	0.0718949226905206
Saline	-3.909	1285	0.0263972239688716	-0.10195	0.823934999208322	0.0229937835788579	-0.0187122855769534	0.0715067335146966
Saline	-3.908	1285	0.0260026444357977	-0.10408	0.82392876423976	0.0229936095778531	-0.0191065237525487	0.071111812624144
Saline	-3.907	1285	0.0256043139299611	-0.1044	0.823901442020541	0.0229928470890691	-0.0195033583977776	0.0707119862576998
Saline	-3.906	1285	0.0252107993774319	-0.10646	0.823894997980953	0.022992667253461	-0.0198965201464259	0.0703181189012897
Saline	-3.905	1285	0.0248182441011673	-0.1082	0.823874714559072	0.0229921011983554	-0.0202879649282779	0.0699244531306125
Saline	-3.904	1285	0.0244147620155642	-0.1097	0.823866487414854	0.0229918716011495	-0.0206909965870378	0.0695205206181662
Saline	-3.903	1285	0.024025513385214	-0.10583	0.823861454569855	0.0229917311481419	-0.0210799696748152	0.0691309964452432
Saline	-3.902	1285	0.0236305359533074	-0.10699	0.823836821770593	0.02299104371375	-0.0214735984888157	0.0687346703954304
Saline	-3.901	1285	0.0232235449844358	-0.10739	0.823843736840078	0.0229912366945207	-0.0218809680499224	0.068328058018794
Saline	-3.9	1285	0.0228295631284047	-0.10904	0.823830161658574	0.0229908578481483	-0.0222742066801162	0.0679333329369256
Saline	-3.899	1285	0.0224159093385214	-0.1107	0.823820341714681	0.0229905838002382	-0.0226873228391752	0.067519141516218
Saline	-3.898	1285	0.022025126692607	-0.11232	0.823802684955737	0.022990091048147	-0.0230771387975028	0.0671273921827168
Saline	-3.897	1285	0.0216399086381323	-0.11157	0.823789841905207	0.0229897326335576	-0.0234616537094831	0.0667414709857477
Saline	-3.896	1285	0.021219966692607	-0.11089	0.823802670736462	0.0229900906513257	-0.0238822980190135	0.0663222314042275
Saline	-3.895	1285	0.0208267209883268	-0.11241	0.82378717137718	0.022989658106388	-0.0242746951508988	0.0659281371275525
Saline	-3.894	1285	0.0204208965914397	-0.11241	0.823771648093704	0.0229892248937911	-0.0246796696655685	0.0655214628484479
Saline	-3.893	1285	0.0200107045914397	-0.11419	0.823760763756536	0.0229889211415613	-0.025089265760416	0.0651106749432954
Saline	-3.892	1285	0.019616241385214	-0.11233	0.82375776300582	0.022988837398775	-0.025483564678933	0.064716047449361
Saline	-3.891	1285	0.0192122525392996	-0.11371	0.823750924785116	0.0229886465626446	-0.0258871791399962	0.0643116842185954
Saline	-3.89	1285	0.0188175789649805	-0.11311	0.823756950729854	0.0229888147303633	-0.0262821826279759	0.0639173405579369
Saline	-3.889	1285	0.0183982721400778	-0.114	0.823747791531925	0.0229885591220749	-0.0267009879971487	0.0634975322773044
Saline	-3.888	1285	0.0180158537743191	-0.11523	0.823739547152578	0.0229883290438834	-0.0270829549924605	0.0631146625410986
Saline	-3.887	1285	0.0176012029182879	-0.1146	0.823722577464892	0.0229878554660813	-0.0274966767772792	0.0626990826138551
Saline	-3.886	1285	0.0171842403190661	-0.11692	0.823725764331415	0.0229879444028532	-0.0279138138538396	0.0622822944919719
Saline	-3.885	1285	0.0167898539766537	-0.11851	0.823732621339109	0.0229881357632774	-0.0283085756096698	0.0618882835629772
Saline	-3.884	1285	0.0163937001182879	-0.12076	0.82372831144077	0.0229880154857437	-0.0287044935059749	0.0614918937425508
Saline	-3.883	1285	0.0159778224902724	-0.12245	0.823730658842972	0.0229880809953509	-0.0291204996516067	0.0610761446321514
Saline	-3.882	1285	0.0155696778210117	-0.12044	0.823743619154782	0.0229884426823834	-0.0295293538832842	0.0606687095253075
Saline	-3.881	1285	0.0151811480155642	-0.11672	0.823733083829783	0.0229881486701335	-0.0299173068916007	0.0602796029227291
Saline	-3.88	1285	0.0147782584905058	-0.11367	0.823728697344587	0.022988026255269	-0.0303199562615546	0.0598764732425663
Saline	-3.879	1285	0.0143714540077821	-0.11389	0.82374680136245	0.0229885314891394	-0.0307277519187853	0.0594706599343495
Saline	-3.878	1285	0.0139729316342412	-0.11285	0.823736773056502	0.0229882516264114	-0.031125725253915	0.0590715885223974
Saline	-3.877	1285	0.0135618350972763	-0.10712	0.82376045818996	0.0229889126140297	-0.0315381185251549	0.0586617887197075
Saline	-3.876	1285	0.0131512257976654	-0.10776	0.823772128078074	0.0229892382888486	-0.0319493667379444	0.0582518183332751
Saline	-3.875	1285	0.0127502775097276	-0.10832	0.823774474624363	0.0229893037745697	-0.0323504434966381	0.0578509985160933
Saline	-3.874	1285	0.0123512053696498	-0.10939	0.82377532291115	0.0229893274479454	-0.0327495620794583	0.0574519728187579
Saline	-3.873	1285	0.0119616141634241	-0.11158	0.823771417414942	0.0229892184561746	-0.0331389394641827	0.057062167791031
Saline	-3.872	1285	0.0115642565058366	-0.11491	0.823790762960805	0.0229897583377128	-0.0335373562685314	0.0566658692802045
Saline	-3.871	1285	0.011146933229572	-0.11799	0.823801517582103	0.0229900584699257	-0.0339552683481513	0.0562491348072953
Saline	-3.87	1285	0.0107479389105058	-0.11975	0.823817154737916	0.0229904948603897	-0.0343551187838166	0.0558509966048282
Saline	-3.869	1285	0.0103401048560311	-0.12377	0.823817480838583	0.0229905039609718	-0.034762970691934	0.0554431804039963
Saline	-3.868	1285	0.00994335625680934	-0.12246	0.823830976400982	0.0229908805853917	-0.0351604581579371	0.0550471706715558
Saline	-3.867	1285	0.00954662062256809	-0.12081	0.823848901205073	0.0229913808178935	-0.035558175154934	0.0546514164000701
Saline	-3.866	1285	0.00913216363424125	-0.12414	0.823862379482383	0.0229917569599335	-0.035973370063703	0.0542376973321855
Saline	-3.865	1285	0.00875004210116731	-0.12169	0.823881671548271	0.0229922953489912	-0.0363565478155699	0.0538566320179045
Saline	-3.864	1285	0.0083525620077821	-0.12247	0.823901742526868	0.0229928554753829	-0.0367551267723381	0.0534602507879023
Saline	-3.863	1285	0.00795010419455253	-0.12061	0.823917079248826	0.0229932834815555	-0.037158424253753	0.0530586326428581
Saline	-3.862	1285	0.0075542506614786	-0.12209	0.82391947314191	0.0229933502885968	-0.0375544088497664	0.0526629101727236
Saline	-3.861	1285	0.00715326725836576	-0.12366	0.823932005075534	0.02299370002076	-0.0379560783620747	0.0522626128788062
Saline	-3.86	1285	0.00675000723735409	-0.1239	0.823955812667328	0.0229943644258572	-0.0383606418218168	0.051860656296525
Saline	-3.859	1285	0.00635320457587548	-0.12721	0.823989282688833	0.0229952984830724	-0.0387592769291267	0.0514656860808777
Saline	-3.858	1285	0.00596066339299611	-0.12983	0.824002957240624	0.0229956801025991	-0.0391525667782542	0.0510738935642464
Saline	-3.857	1285	0.00556886792217899	-0.13177	0.824035088026057	0.0229965767853801	-0.039546121373242	0.0506838572176
Saline	-3.856	1285	0.00517115993151751	-0.13481	0.824049570453657	0.022996980950522	-0.0399446222604387	0.0502869421234737
Saline	-3.855	1285	0.00478239137743191	-0.13778	0.824061714508187	0.0229973198580353	-0.0403340556877779	0.0498988384426418
Saline	-3.854	1285	0.00438202178988327	-0.14117	0.824100026157705	0.0229983890319123	-0.040736522794817	0.0495005663745835
Saline	-3.853	1285	0.00397965831128405	-0.14023	0.824119094337986	0.022998921172932	-0.0411399302347253	0.0490992468572934
Saline	-3.852	1285	0.00360220627237354	-0.13722	0.824138814381767	0.022999471505688	-0.0415184619237345	0.0487228744684816
Saline	-3.851	1285	0.00321125980544747	-0.13851	0.824162606821904	0.0230001354879437	-0.0419107109998549	0.0483332306107498
Saline	-3.85	1285	0.00280414451361868	-0.1423	0.824197761917621	0.0230011165709944	-0.0423197509934227	0.04792804002066
Saline	-3.849	1285	0.00243412173540856	-0.1454	0.824230526100223	0.0230020309301667	-0.0426915675735823	0.0475598110443994
Saline	-3.848	1285	0.00203993939299611	-0.14759	0.824260646349907	0.0230028715043664	-0.0430873989656066	0.0471672777515988
Saline	-3.847	1285	0.00164507352529183	-0.14923	0.824288047662132	0.0230036362004209	-0.0434837650241713	0.046773912074755
Saline	-3.846	1285	0.00125075519066148	-0.14557	0.824326864971817	0.0230047194858972	-0.0438802085626144	0.0463817189439374
Saline	-3.845	1285	0.000874865836575875	-0.14547	0.824365389695617	0.0230057946060976	-0.0442582071017664	0.0460079387749181
Saline	-3.844	1285	0.00047822521400778	-0.14735	0.824397904433959	0.0230067020039594	-0.0446566278694928	0.0456130782975084
Saline	-3.843	1285	0.000109790980544748	-0.14821	0.82442508944904	0.0230074606637493	-0.0450265504517922	0.0452461324128817
Saline	-3.842	1285	-0.000289232217898832	-0.14945	0.824450115205955	0.0230081590645199	-0.0454269437821291	0.0448484793463315
Saline	-3.841	1285	-0.000673065291828793	-0.14944	0.824484450011839	0.0230091172555137	-0.0458126566478573	0.0444665260641997
Saline	-3.84	1285	-0.00105785074708171	-0.14859	0.824540793166893	0.0230106896396395	-0.0462005268271396	0.0440848253329762
Saline	-3.839	1285	-0.00142665206225681	-0.14976	0.824571274720232	0.023011540296841	-0.0465709969728932	0.0437176928483796
Saline	-3.838	1285	-0.00182073097276265	-0.14601	0.824613388553129	0.023012715579309	-0.0469673815681301	0.0433259196226048
Saline	-3.837	1285	-0.00218829880933852	-0.14573	0.824657233162891	0.0230139391630491	-0.0473373498475134	0.0429607522288363
Saline	-3.836	1285	-0.00257961680933852	-0.14693	0.824694967179292	0.0230149922167579	-0.0477307337422437	0.0425715001235667
Saline	-3.835	1285	-0.00295887155642023	-0.14886	0.824733249610469	0.0230160605752305	-0.0481120844091447	0.0421943412963042
Saline	-3.834	1285	-0.00333735914396887	-0.14831	0.824776686562666	0.0230172727823575	-0.04849295012071	0.0418182318327722
Saline	-3.833	1285	-0.00371418529182879	-0.15028	0.824829376734234	0.0230187432216554	-0.0488726609958841	0.0414442904122265
Saline	-3.832	1285	-0.00408036591439689	-0.15179	0.824886725205423	0.0230203436614187	-0.0492419813824033	0.0410812495536095
Saline	-3.831	1285	-0.00446848684824902	-0.15521	0.824923706693894	0.0230213757141208	-0.0496321270109325	0.0406951533144345
Saline	-3.83	1285	-0.00483880093385214	-0.15651	0.82497645784776	0.0230228478552687	-0.0500053291625616	0.0403277272948574
Saline	-3.829	1285	-0.00520703245136187	-0.1561	0.82501769878232	0.0230239987775196	-0.0503758185746056	0.0399617536718818
Saline	-3.828	1285	-0.00560393338521401	-0.16092	0.825059774546451	0.0230251729975919	-0.0507750231089669	0.0395671563385389
Saline	-3.827	1285	-0.00598091190661479	-0.16361	0.825127869086612	0.0230270733308959	-0.0511557297294439	0.0391939059162143
Saline	-3.826	1285	-0.00633815512062257	-0.1647	0.825169072877171	0.0230282232165588	-0.0515152288043937	0.0388389185631486
Saline	-3.825	1285	-0.00672028848249027	-0.16714	0.825234582179059	0.0230300514028981	-0.0519009487264655	0.0384603717614849
Saline	-3.824	1285	-0.00709511813229572	-0.16961	0.825308120270258	0.0230321036508976	-0.0522798045036112	0.0380895682390198
Saline	-3.823	1285	-0.00745283315175097	-0.17013	0.825347391281653	0.0230331995979539	-0.0526396695665348	0.0377340032630329
Saline	-3.822	1285	-0.00782716163424124	-0.17165	0.825386815873488	0.0230342998310223	-0.0530161565008489	0.0373618332323664
Saline	-3.821	1285	-0.00820069486381323	-0.1687	0.825459856475679	0.0230363381954574	-0.0533936886208005	0.036992298893174
Saline	-3.82	1285	-0.00856065643035019	-0.16692	0.825509739863156	0.0230377303050497	-0.0537563812463964	0.036635068385696
Saline	-3.819	1285	-0.00892600421789883	-0.16554	0.82556368577356	0.0230392357886012	-0.0541246825115406	0.0362726740757429
Saline	-3.818	1285	-0.00929229078599222	-0.16559	0.825636166195816	0.0230412585199388	-0.0544949373007955	0.0359103557288111
Saline	-3.817	1285	-0.00966060505836576	-0.16599	0.825698779742994	0.0230430058936446	-0.0548666795940771	0.0355454694773456
Saline	-3.816	1285	-0.0100337693595331	-0.16763	0.825753322515362	0.0230445280339892	-0.0552428300503576	0.0351752913312914
Saline	-3.815	1285	-0.0104046318599222	-0.1704	0.825831017730517	0.0230466962960051	-0.0556179462759229	0.0348086825560785
Saline	-3.814	1285	-0.0107563357976654	-0.16856	0.825896248609554	0.0230485167123203	-0.0559732215305338	0.034460549935203
Saline	-3.813	1285	-0.011118340233463	-0.17069	0.825952150388473	0.0230500767788394	-0.0563382865255166	0.0341016060585905
Saline	-3.812	1285	-0.0114762689338521	-0.16715	0.826009230433062	0.0230516697275468	-0.0566993402938039	0.0337468024260996
Saline	-3.811	1285	-0.0118465950428016	-0.16721	0.826097326635698	0.0230541282528182	-0.0570744895702333	0.0333812994846302
Saline	-3.81	1285	-0.0122086475797665	-0.16516	0.826163920291015	0.0230559867005107	-0.0574401880345264	0.0330228928749933
Saline	-3.809	1285	-0.0125711470116732	-0.1667	0.826209490877847	0.0230572584515738	-0.0578051824045333	0.032662888381187
Saline	-3.808	1285	-0.012938359766537	-0.1686	0.826286339727903	0.0230594030938431	-0.0581766025470412	0.0322998830139673
Saline	-3.807	1285	-0.0132994385136187	-0.16945	0.826376132182096	0.0230619089568793	-0.0585425973294576	0.0319437203022202
Saline	-3.806	1285	-0.0136547754085603	-0.16889	0.826455460432143	0.023064122792455	-0.0589022773563892	0.0315927265392686
Saline	-3.805	1285	-0.0139988453696498	-0.17241	0.826519482867349	0.0230659094843915	-0.0592498524734131	0.0312521617341135
Saline	-3.804	1285	-0.0143661750505837	-0.16736	0.826580494984417	0.023067612166541	-0.0596205224987673	0.0308881723976
Saline	-3.803	1285	-0.0147344636264591	-0.16349	0.826665359727976	0.0230699805105837	-0.0599934573233922	0.0305245300704739
Saline	-3.802	1285	-0.0150824518287938	-0.16433	0.826739722987424	0.0230720557867834	-0.0603455168300957	0.0301806131725082
Saline	-3.801	1285	-0.01543643107393	-0.16734	0.826816191430605	0.023074189812932	-0.0607036826360297	0.0298308204881698
Saline	-3.8	1285	-0.0158041675610895	-0.16689	0.826912441154193	0.0230768758807843	-0.0610766886867217	0.0294683535645427
Saline	-3.799	1285	-0.0161600865680934	-0.16779	0.82698213933509	0.0230788209673371	-0.0614364235903188	0.029116250454132
Saline	-3.798	1285	-0.0165036755797665	-0.16503	0.827073841486553	0.0230813801248271	-0.0617850331910928	0.0287776820315597
Saline	-3.797	1285	-0.0168584143190661	-0.16889	0.827160402446504	0.0230837958056531	-0.0621445110450713	0.028427682406939
Saline	-3.796	1285	-0.017226383922179	-0.17117	0.82723923755495	0.0230859958789887	-0.0625167967812291	0.0280640289368711
Saline	-3.795	1285	-0.0175738268793774	-0.17325	0.827336569111307	0.0230887121378494	-0.0628695685310808	0.027721914772326
Saline	-3.794	1285	-0.0179435457587549	-0.17224	0.827401653098698	0.0230905284548186	-0.0632428506851745	0.0273557591676648
Saline	-3.793	1285	-0.0182925808560311	-0.17	0.827486262844856	0.0230928896825777	-0.0635965180703808	0.0270113563583186
Saline	-3.792	1285	-0.0186426675486381	-0.16958	0.827567958093052	0.0230951695746301	-0.06395107748545	0.0266657423881738
Saline	-3.791	1285	-0.0190119014785992	-0.17062	0.827664506173635	0.0230978639688142	-0.0643255973136517	0.0263017943564533
Saline	-3.79	1285	-0.0193698523735409	-0.1728	0.827763192118644	0.0231006180249763	-0.0646889511524939	0.0259492464054122
Saline	-3.789	1285	-0.0197148670505837	-0.17187	0.82783708774864	0.0231026802509107	-0.0650380115317219	0.0256082774305545
Saline	-3.788	1285	-0.0200638674708171	-0.17144	0.827933675242417	0.0231053757450097	-0.0653923000080237	0.0252645650663895
Saline	-3.787	1285	-0.0204259494007782	-0.17172	0.828020862002083	0.0231078088902027	-0.0657591553144905	0.0249072565129341
Saline	-3.786	1285	-0.0207808359533074	-0.17137	0.828120500346706	0.0231105895252463	-0.0661194969537222	0.0245578250471074
Saline	-3.785	1285	-0.0211437682723735	-0.16901	0.828212868392236	0.0231131672660275	-0.0664874863188363	0.0241999497740892
Saline	-3.784	1285	-0.0214802164202335	-0.17039	0.828312424193842	0.0231159455975201	-0.0668293850342619	0.023868952193795
Saline	-3.783	1285	-0.0218413718521401	-0.17526	0.828423370064747	0.0231190417948499	-0.067196614627149	0.0235138709228688
Saline	-3.782	1285	-0.0221886706614786	-0.17754	0.828510423982861	0.0231214712327968	-0.0675486795400684	0.0231713382171113
Saline	-3.781	1285	-0.0225464118832685	-0.17626	0.828601040126362	0.02312400008276	-0.0679113818932512	0.0228185581267142
Saline	-3.78	1285	-0.0229019193774319	-0.17679	0.828679205943469	0.0231261814779957	-0.0682711688775156	0.0224673301226518
Saline	-3.779	1285	-0.023245370014786	-0.17486	0.828784775017048	0.0231291276235446	-0.0686203993022763	0.0221296592727044
Saline	-3.778	1285	-0.0235925818677043	-0.17284	0.828891624795965	0.0231321095100942	-0.0689734610597704	0.0217882973243619
Saline	-3.777	1285	-0.0239468840622568	-0.1738	0.828988612119835	0.023134816162363	-0.0693330732006369	0.0214393050761233
Saline	-3.776	1285	-0.0242984983968872	-0.17618	0.82908493042481	0.0231375041441351	-0.0696899608535531	0.0210929640597788
Saline	-3.775	1285	-0.0246655650583658	-0.17163	0.829201115851949	0.0231407465632206	-0.0700633885357914	0.0207322584190599
Saline	-3.774	1285	-0.0250157275642023	-0.17437	0.829293191500633	0.0231433161440016	-0.0704185920792793	0.0203871369508746
Saline	-3.773	1285	-0.0253617572762646	-0.17564	0.829399104939022	0.0231462718998352	-0.0707704204323322	0.020046905879803
Saline	-3.772	1285	-0.0257137364980545	-0.17406	0.829499965954609	0.023149086656298	-0.0711279216806774	0.0197004486845684
Saline	-3.771	1285	-0.0260741564202335	-0.17398	0.829607949409914	0.0231521001806703	-0.0714942535749324	0.0193459407344655
Saline	-3.77	1285	-0.0264327689828794	-0.17604	0.829695452871583	0.0231545421641544	-0.0718576568531606	0.0189921188874018
Saline	-3.769	1285	-0.0267884823657588	-0.17779	0.829808181886522	0.0231576881241817	-0.0722195420221401	0.0186425772906226
Saline	-3.768	1285	-0.0271437730505837	-0.18218	0.829911907184353	0.0231605828149671	-0.0725805115497343	0.018292965448567
Saline	-3.767	1285	-0.0274998402957198	-0.18771	0.830034356749572	0.0231640000490992	-0.0729432827701069	0.0179436021786672
Saline	-3.766	1285	-0.027869883059144	-0.19134	0.830139108140555	0.0231669233753521	-0.0733190605537402	0.0175792944354522
Saline	-3.765	1285	-0.0282133270194553	-0.19468	0.830237527766216	0.023169669999266	-0.0736678928772688	0.0172412388383583
Saline	-3.764	1285	-0.0285748306070039	-0.19026	0.830345991310803	0.0231726969216238	-0.074035334721239	0.0168856735072312
Saline	-3.763	1285	-0.0289428883268482	-0.19286	0.830460375525879	0.0231758890737824	-0.0744096548475193	0.0165238781938228
Saline	-3.762	1285	-0.0292819748638132	-0.19234	0.830567217028443	0.0231788707293615	-0.0747545908359391	0.0161906411083126
Saline	-3.761	1285	-0.0296455340856031	-0.19571	0.830676028358003	0.0231819073574514	-0.0751241073549845	0.0158330391837783
Saline	-3.76	1285	-0.0300089057680934	-0.19107	0.830779870273364	0.0231848053027147	-0.075493164264922	0.0154753527287352
Saline	-3.759	1285	-0.0303657742256809	-0.18778	0.830911530255043	0.0231884795745051	-0.0758572409576325	0.0151256925062707
Saline	-3.758	1285	-0.0307219787548638	-0.18095	0.83101190603549	0.0231912807893757	-0.0762189409472954	0.0147749834375678
Saline	-3.757	1285	-0.0310934524513619	-0.17855	0.831135306237247	0.0231947245531865	-0.0765971706653054	0.0144102657625817
Saline	-3.756	1285	-0.031456147385214	-0.18258	0.831235713619429	0.0231975266499755	-0.0769653627897968	0.0140530680193688
Saline	-3.755	1285	-0.0318119832062257	-0.18368	0.831362256638312	0.0232010581212596	-0.0773281266980044	0.013704160285553
Saline	-3.754	1285	-0.0321733164202335	-0.18109	0.831472275577413	0.0232041284504453	-0.0776954833245245	0.0133488504840576
Saline	-3.753	1285	-0.0325380459299611	-0.18144	0.831592902851038	0.0232074948293783	-0.0780668170410844	0.0129907251811622
Saline	-3.752	1285	-0.0329064378754864	-0.18245	0.831712332551052	0.0232108277872908	-0.0784417476276408	0.012628871876668
Saline	-3.751	1285	-0.0332882195875486	-0.18321	0.831806837852492	0.0232134651730681	-0.0788287033980955	0.0122522642229982
Saline	-3.75	1285	-0.0336384324280156	-0.18259	0.831940217370226	0.0232171874324303	-0.07918621861634	0.0119093537603089
Saline	-3.749	1285	-0.0340057204669261	-0.18534	0.832051811110249	0.0232203017100242	-0.0795596162863327	0.0115481753524805
Saline	-3.748	1285	-0.0343680722178988	-0.1849	0.832172867947604	0.0232236800769118	-0.0799285957622661	0.0111924513264685
Saline	-3.747	1285	-0.0347469609299611	-0.18497	0.832292929761427	0.0232270306754005	-0.0803140577228758	0.0108201358629537
Saline	-3.746	1285	-0.0351093754708171	-0.18419	0.832403577979875	0.0232301185660604	-0.0806825301285769	0.0104637791869427
Saline	-3.745	1285	-0.0354825768871595	-0.18156	0.832531521557115	0.0232336891231167	-0.0810627363111016	0.0100975825367826
Saline	-3.744	1285	-0.0358520045914397	-0.17895	0.832645683645743	0.0232368750763306	-0.0814384142606459	0.0097344050777665
Saline	-3.743	1285	-0.0362273493385214	-0.17614	0.832765150031337	0.0232402090580378	-0.0818202996572527	0.00936560098020994
Saline	-3.742	1285	-0.0365980314396887	-0.17342	0.832880512742528	0.0232434285173602	-0.0821972977364119	0.00900123485703445
Saline	-3.741	1285	-0.036988460892607	-0.17496	0.832987475147656	0.0232464135470008	-0.0825935832600637	0.00861666147484969
Saline	-3.74	1285	-0.037353813307393	-0.17437	0.833113706085536	0.0232499363089533	-0.0829658466759635	0.00825822006117754
Saline	-3.739	1285	-0.0377284792217899	-0.16972	0.833239884532358	0.0232534576060233	-0.0833474207176482	0.00789046227406844
Saline	-3.738	1285	-0.0381085809961089	-0.17079	0.833358976488584	0.0232567811384258	-0.083734042641908	0.00751688064969009
Saline	-3.737	1285	-0.0384944883657588	-0.17511	0.833475655673462	0.0232600373369461	-0.0841263380649954	0.00713736133347787
Saline	-3.736	1285	-0.0388714979066148	-0.17761	0.833601460193282	0.023263548198731	-0.0845102352610586	0.00676723944782905
Saline	-3.735	1285	-0.0392376810894942	-0.18114	0.833725485703354	0.0232670094131953	-0.0848832087003732	0.00640784652138486
Saline	-3.734	1285	-0.0396304311828794	-0.18301	0.833856111871781	0.0232706548340712	-0.0852831104287748	0.00602224806301605
Saline	-3.733	1285	-0.0400209504280156	-0.18269	0.833972923746019	0.0232739147355905	-0.085680024991941	0.00563812413590988
Saline	-3.732	1285	-0.0403936789416342	-0.18382	0.834098694547097	0.0232774246563771	-0.086059639314704	0.00527228143143547
Saline	-3.731	1285	-0.0407807890116732	-0.17974	0.834223677552938	0.0232809125919425	-0.0864535920629887	0.00489201403964236
Saline	-3.73	1285	-0.0411681980661479	-0.17396	0.83436158128913	0.0232847611099297	-0.0868485511910859	0.00451215505879013
Saline	-3.729	1285	-0.0415550364046693	-0.17723	0.834477555024527	0.0232879976212748	-0.0872417389604835	0.00413166615114496
Saline	-3.728	1285	-0.0419377319066148	-0.18278	0.834602965664465	0.0232914974909441	-0.087631300553158	0.00375583673992847
Saline	-3.727	1285	-0.0423369568093385	-0.18069	0.834734679615199	0.023295173268864	-0.0880377366457495	0.00336382302707249
Saline	-3.726	1285	-0.0427235070350195	-0.18134	0.834866136677599	0.0232988418777295	-0.0884314839969524	0.00298446992691349
Saline	-3.725	1285	-0.0431261733564202	-0.18403	0.834966552761955	0.0233016442173725	-0.0888396479854266	0.00258730127258613
Saline	-3.724	1285	-0.043516000311284	-0.18651	0.835118042669214	0.0233058718884208	-0.0892377688414163	0.0022057682188482
Saline	-3.723	1285	-0.0438896621789883	-0.18265	0.835240241229449	0.023309282117687	-0.089618120942118	0.00183879658414134
Saline	-3.722	1285	-0.0442877381867704	-0.18526	0.835379117309889	0.023313157771156	-0.0900238002582706	0.00144832388472979
Saline	-3.721	1285	-0.04468087292607	-0.18383	0.835496563808062	0.0233164353833022	-0.0904233650605431	0.00106161920840305
Saline	-3.72	1285	-0.0450957708171206	-0.18353	0.835631969803688	0.0233202141961475	-0.0908456762767445	0.00065413464250328
Saline	-3.719	1285	-0.0454990331206226	-0.18876	0.835771074096964	0.0233240962184157	-0.0912565543830118	0.00025848814176662
Saline	-3.718	1285	-0.0458810759688716	-0.19156	0.835892033586923	0.0233274718686024	-0.0916452196265616	-0.000116932311181553
Saline	-3.717	1285	-0.0462934076809339	-0.1942	0.836025727601036	0.0233312029047027	-0.0920648709347227	-0.000521944427145059
Saline	-3.716	1285	-0.0466957402723735	-0.19364	0.836172113692139	0.0233352881421316	-0.0924752179991249	-0.000916262545622229
Saline	-3.715	1285	-0.0470965729961089	-0.19252	0.836299408823506	0.0233388406028283	-0.0928830199873642	-0.00131012600485371
Saline	-3.714	1285	-0.0475056837089494	-0.19275	0.83642452371969	0.0233423322190942	-0.0932989805992976	-0.00171238681860125
Saline	-3.713	1285	-0.0479048992754864	-0.1931	0.83656162336994	0.023346158297231	-0.0937057022166609	-0.00210409633431183
Saline	-3.712	1285	-0.0483208877120623	-0.19629	0.836715663074814	0.0233504571261918	-0.094130124152899	-0.00251165127122555
Saline	-3.711	1285	-0.0487378192217899	-0.19656	0.836830105306386	0.023353650897433	-0.0945533212454001	-0.00292231719817963
Saline	-3.71	1285	-0.0491450249027237	-0.19696	0.83697508498776	0.0233576968857938	-0.094968464399954	-0.00332158540549343
Saline	-3.709	1285	-0.0495589131688716	-0.19723	0.83710273199363	0.0233612591663502	-0.095389341195337	-0.00372848514240617
Saline	-3.708	1285	-0.0499682519066148	-0.19943	0.83723371666437	0.0233649145920501	-0.0958058511956929	-0.00413065261753671
Saline	-3.707	1285	-0.0503750971050584	-0.20244	0.837384598775682	0.0233691253011677	-0.0962209570191215	-0.00452923719099521
Saline	-3.706	1285	-0.050802993618677	-0.20379	0.837521999627296	0.0233729597850148	-0.0966563760740007	-0.00494961116335343
Saline	-3.705	1285	-0.0512047421011673	-0.20631	0.837672828608224	0.0233771690114079	-0.0970663822726476	-0.00534310192968706
Saline	-3.704	1285	-0.0516300877042802	-0.20868	0.837813142939814	0.0233810848025525	-0.0974994099267551	-0.00576076548180517
Saline	-3.703	1285	-0.0520463238132296	-0.21169	0.837931932602344	0.0233843998987606	-0.0979221496354072	-0.00617049799105194
Saline	-3.702	1285	-0.0524701451361868	-0.21418	0.838091181029265	0.0233888440889788	-0.0983546896296688	-0.00658560064270469
Saline	-3.701	1285	-0.0528830725291829	-0.21236	0.838231881411899	0.0233927706537574	-0.0987753202095178	-0.00699082484884793
Saline	-3.7	1285	-0.0533167510505837	-0.21165	0.838369995540005	0.0233966250432103	-0.0992165603232605	-0.00741694177790679
Saline	-3.699	1285	-0.0537328228015564	-0.2117	0.838523855769574	0.0234009188635038	-0.0996410557478254	-0.00782458985528743
Saline	-3.698	1285	-0.0541702210894942	-0.21129	0.838669118728258	0.0234049727573634	-0.100086407018496	-0.00825403516049271
Saline	-3.697	1285	-0.0545959917821012	-0.21045	0.838812983158761	0.0234089876221074	-0.100520054125999	-0.00867192943820374
Saline	-3.696	1285	-0.0550049154990662	-0.21155	0.838970932226267	0.0234133955507404	-0.100937625375809	-0.00907220562232292
Saline	-3.695	1285	-0.0554515178988327	-0.21453	0.839114242054551	0.0234173949380457	-0.101392073826627	-0.0095109619710379
Saline	-3.694	1285	-0.0558823279922179	-0.21769	0.839269908975637	0.0234217391781827	-0.101831406507922	-0.00993324947651334
Saline	-3.693	1285	-0.0563038024124514	-0.21894	0.839412091147446	0.0234257070956647	-0.102260665241291	-0.0103469395836121
Saline	-3.692	1285	-0.0567362669338521	-0.21811	0.839573140932091	0.0234302015568748	-0.102701947056294	-0.0107705868114099
Saline	-3.691	1285	-0.0571760217120623	-0.21855	0.839722976894045	0.0234343830708107	-0.103149905183995	-0.0112021382401294
Saline	-3.69	1285	-0.0576035143579767	-0.21976	0.839868822800768	0.0234384532331637	-0.103585382728388	-0.0116216459875653
Saline	-3.689	1285	-0.058045033463035	-0.21879	0.840019480191094	0.02344265767093	-0.104035150155212	-0.0120549167708585
Saline	-3.688	1285	-0.0584710650583658	-0.21909	0.840186383623219	0.0234473154915112	-0.104470319524726	-0.0124718105920057
Saline	-3.687	1285	-0.0589106158754864	-0.22353	0.840346263974727	0.0234517773170249	-0.104918623610308	-0.0129026081406653
Saline	-3.686	1285	-0.0593533300731518	-0.22063	0.840494864362624	0.0234559243494513	-0.105369473511181	-0.0133371866351225
Saline	-3.685	1285	-0.059788005688716	-0.21645	0.840643874382065	0.0234600828135795	-0.105812307256817	-0.0137637041206147
Saline	-3.684	1285	-0.0602360859143969	-0.21626	0.840804795055442	0.0234645736716454	-0.106269197707405	-0.0142029741213886
Saline	-3.683	1285	-0.0606815947081712	-0.21632	0.84097655910122	0.023469367138726	-0.106724110388464	-0.014639079027878
Saline	-3.682	1285	-0.0611169481712062	-0.22001	0.841132695691669	0.0234737244860568	-0.107168012153276	-0.0150658841891367
Saline	-3.681	1285	-0.0615706710505837	-0.22114	0.841290800710698	0.0234781367668723	-0.107630391103668	-0.0155109509974988
Saline	-3.68	1285	-0.0620147987315175	-0.21919	0.841458556173346	0.0234828183653067	-0.108083703206494	-0.0159458942565414
Saline	-3.679	1285	-0.062464920311284	-0.2171	0.841634984837573	0.0234877420091939	-0.108543484056131	-0.0163863565664375
Saline	-3.678	1285	-0.0629219863035019	-0.21939	0.841792949555445	0.023492150374586	-0.109009198438034	-0.0168347741689698
Saline	-3.677	1285	-0.063360266459144	-0.22237	0.841961221952378	0.0234968463992495	-0.109456691317135	-0.017263841601153
Saline	-3.676	1285	-0.0638100718054475	-0.22523	0.842122638383207	0.0235013510925568	-0.109915334030505	-0.0177048095803895
Saline	-3.675	1285	-0.0642738585680934	-0.22808	0.842293397774633	0.0235061165224684	-0.110388469676747	-0.0181592474594402
Saline	-3.674	1285	-0.0647193119066148	-0.22632	0.842462345207892	0.0235108313855587	-0.110843172696202	-0.0185954511170273
Saline	-3.673	1285	-0.0651812712840467	-0.22822	0.842631354646475	0.0235155479790488	-0.11131438514929	-0.0190481574188034
Saline	-3.672	1285	-0.0656192847470817	-0.22573	0.842820436534143	0.023520824739968	-0.111762750631871	-0.0194758188622921
Saline	-3.671	1285	-0.0660849538521401	-0.22871	0.842990001777851	0.0235255568444666	-0.112237703242288	-0.0199322044619926
Saline	-3.67	1285	-0.0665289552918288	-0.23	0.843150366436416	0.0235300321856722	-0.112690484465701	-0.0203674261179565
Saline	-3.669	1285	-0.0669939577431907	-0.23173	0.843331934559905	0.023535099257881	-0.113165427566517	-0.0208224879198647
Saline	-3.668	1285	-0.0674490419455253	-0.23063	0.84350475249851	0.0235399221362423	-0.113629973355577	-0.0212681105354739
Saline	-3.667	1285	-0.0679147773385214	-0.23061	0.843671361164338	0.0235445717306983	-0.114104830384635	-0.0217247242924079
Saline	-3.666	1285	-0.0683721793774319	-0.22855	0.843857630536365	0.0235497700019599	-0.114572430461041	-0.0221719282938232
Saline	-3.665	1285	-0.0688310922178988	-0.23132	0.844032899922139	0.0235546612935403	-0.115040939102194	-0.0226212453336041
Saline	-3.664	1285	-0.0692840962645914	-0.23439	0.844212884302101	0.0235596841677773	-0.115503797090173	-0.0230643954390103
Saline	-3.663	1285	-0.0697470862723735	-0.23685	0.844398086881109	0.0235648526677488	-0.115976926729738	-0.0235172458150087
Saline	-3.662	1285	-0.0702045936575875	-0.23734	0.844592511528898	0.0235702785305632	-0.116445078644574	-0.0239641086706011
Saline	-3.661	1285	-0.0706686708949416	-0.23988	0.844779228863328	0.0235754893032363	-0.116919378444858	-0.0244179633450249
Saline	-3.66	1285	-0.0711369530894942	-0.24028	0.844958936638251	0.0235805044581793	-0.117397499436884	-0.0248764067421041
Saline	-3.659	1285	-0.0715974832996109	-0.24459	0.845150985933783	0.0235858640313765	-0.117868544128772	-0.0253264224704494
Saline	-3.658	1285	-0.0720591176964981	-0.24699	0.845332792288056	0.0235909377519581	-0.118340132217979	-0.0257781031750168
Saline	-3.657	1285	-0.0725366867081712	-0.24698	0.845521478185743	0.0235962034618745	-0.118828031569195	-0.0262453418471474
Saline	-3.656	1285	-0.072994728936965	-0.24505	0.845711266136928	0.0236014999271049	-0.119296464473714	-0.0266929934002157
Saline	-3.655	1285	-0.073465392	-0.24917	0.845900353470225	0.0236067768399967	-0.119777479854438	-0.0271533041455623
Saline	-3.654	1285	-0.0739357740077821	-0.25447	0.8461021238279	0.0236124077015834	-0.120258908561152	-0.0276126394544126
Saline	-3.653	1285	-0.0744098246692607	-0.2547	0.846288446783624	0.0236176074682201	-0.120743160193772	-0.0280764891447492
Saline	-3.652	1285	-0.074868682185214	-0.25332	0.846481547505084	0.0236229963838536	-0.121212589755878	-0.0285247746145503
Saline	-3.651	1285	-0.0753442724513619	-0.25314	0.846677411772317	0.0236284624225288	-0.121698903369184	-0.0289896415335399
Saline	-3.65	1285	-0.0758054315953307	-0.25603	0.846878598385113	0.0236340769933846	-0.122171077252712	-0.029439785937949
Saline	-3.649	1285	-0.0762796766536965	-0.25947	0.847072441599382	0.0236394866299717	-0.122655935007872	-0.0299034182995209
Saline	-3.648	1285	-0.0767600670661479	-0.26236	0.847274755153879	0.0236451326507035	-0.123147401858667	-0.0303727322736287
Saline	-3.647	1285	-0.0772312700155642	-0.26565	0.847475415392882	0.0236507325318992	-0.123629590729273	-0.0308329493018553
Saline	-3.646	1285	-0.0777014970428015	-0.2613	0.847666855480669	0.023656075103766	-0.124110298884847	-0.0312926952007563
Saline	-3.645	1285	-0.078166399922179	-0.25909	0.847872916856855	0.0236618257160019	-0.124586483391567	-0.0317463164527905
Saline	-3.644	1285	-0.0786321529571984	-0.25949	0.848073148843062	0.0236674136458274	-0.12506319890142	-0.0322011070129766
Saline	-3.643	1285	-0.0790989830350195	-0.2636	0.84827502692342	0.0236730475136611	-0.125541081575868	-0.0326568844941707
Saline	-3.642	1285	-0.0795778430350195	-0.26567	0.848488691955775	0.0236790103232481	-0.126031639494789	-0.0331240465752501
Saline	-3.641	1285	-0.0800455627237354	-0.26876	0.848696914980176	0.0236848212612029	-0.126510759158643	-0.0335803662888274
Saline	-3.64	1285	-0.0805157590894942	-0.26532	0.848909806025465	0.0236907624709172	-0.126992611068406	-0.0340389071105822
Saline	-3.639	1285	-0.0809993551750973	-0.26236	0.849109556156177	0.0236963369534673	-0.127487143247799	-0.0345115671023953
Saline	-3.638	1285	-0.0814616221089494	-0.2594	0.849320099268561	0.0237022126387638	-0.127960937178984	-0.0349623070389152
Saline	-3.637	1285	-0.0819328472996109	-0.26104	0.849531847255349	0.0237081219488261	-0.128443755332489	-0.0354219392667331
Saline	-3.636	1285	-0.0824193778521401	-0.26083	0.849733724208597	0.0237137557852052	-0.128941338419937	-0.0358974172843434
Saline	-3.635	1285	-0.0828928922568093	-0.26542	0.849949483856259	0.0237197770498051	-0.129426665421346	-0.0363591190922724
Saline	-3.634	1285	-0.0833616633540856	-0.26824	0.850160180999507	0.0237256570336839	-0.12990697194897	-0.0368163547592007
Saline	-3.633	1285	-0.083832506536965	-0.26631	0.850382096385599	0.0237318500881913	-0.130389964748309	-0.0372750483256214
Saline	-3.632	1285	-0.084307893463035	-0.26827	0.85059299384197	0.0237377356622642	-0.130876898071644	-0.0377388888544265
Saline	-3.631	1285	-0.0847668614785992	-0.26671	0.850824025864583	0.0237441831372869	-0.131348514829207	-0.0381852081279911
Saline	-3.63	1285	-0.0852409423346304	-0.26953	0.851039286934763	0.0237501904879462	-0.131834380985425	-0.0386475036838353
Saline	-3.629	1285	-0.0857085374163424	-0.27234	0.85126808419166	0.0237565755967395	-0.132314502458241	-0.0391025723744437
Saline	-3.628	1285	-0.0861906308793774	-0.26919	0.851477519213754	0.0237624203582516	-0.132808062251918	-0.0395731995068368
Saline	-3.627	1285	-0.086670614311284	-0.27092	0.851691911650378	0.0237684034677122	-0.133299783427306	-0.0400414451952616
Saline	-3.626	1285	-0.0871387047470817	-0.27118	0.851922313978141	0.0237748333696653	-0.133780488130023	-0.0404969213641406
Saline	-3.625	1285	-0.0876221545525292	-0.27234	0.852139280500316	0.0237808883148485	-0.134275816607225	-0.040968492497833
Saline	-3.624	1285	-0.0880850317276265	-0.27352	0.852356293690769	0.0237869445624164	-0.134750575009113	-0.0414194884461396
Saline	-3.623	1285	-0.0885555099299611	-0.27166	0.852587337686438	0.0237933923715745	-0.135233702608959	-0.0418773172509633
Saline	-3.622	1285	-0.0890317692879377	-0.27028	0.852813454340153	0.023799702672028	-0.135722341598046	-0.0423411969778295
Saline	-3.621	1285	-0.0894916390038911	-0.27323	0.853047501776955	0.0238062342990546	-0.136195025146516	-0.042788252861266
Saline	-3.62	1285	-0.0899601547081712	-0.27543	0.85326221427418	0.0238122263405355	-0.136675296117234	-0.0432450132991083
Saline	-3.619	1285	-0.0904303287237354	-0.27661	0.85348396371092	0.0238184147638481	-0.137157610663718	-0.0437030467837532
Saline	-3.618	1285	-0.090911361766537	-0.27976	0.853728132132866	0.0238252288400269	-0.137652011651528	-0.0441707118815455
Saline	-3.617	1285	-0.0913859824902724	-0.28109	0.853944745438479	0.0238312739278972	-0.138138491708812	-0.0446334732717332
Saline	-3.616	1285	-0.0918520493463035	-0.28315	0.854179285329289	0.023837819297975	-0.13861739935866	-0.0450866993339474
Saline	-3.615	1285	-0.0923133215719844	-0.2863	0.854405919070427	0.0238441440289312	-0.139091079525403	-0.0455355636185661
Saline	-3.614	1285	-0.0927750161089494	-0.28822	0.854648712411777	0.0238509197303527	-0.139566066723269	-0.0459839654946297
Saline	-3.613	1285	-0.0932343522178988	-0.29239	0.854888818280786	0.0238576204317349	-0.140038548357048	-0.0464301560787495
Saline	-3.612	1285	-0.0937108759143969	-0.29212	0.855131495194976	0.0238643928839912	-0.140528358340192	-0.0468933934886015
Saline	-3.611	1285	-0.0941873726070039	-0.29347	0.855370999721164	0.0238710768035318	-0.141017967634789	-0.0473567775792183
Saline	-3.61	1285	-0.094663836770428	-0.29582	0.855617765715259	0.0238779633708803	-0.141507941957361	-0.0478197315834953
Saline	-3.609	1285	-0.0951178189494163	-0.29796	0.855849356356277	0.0238844264354225	-0.141974603462075	-0.048261034436758
Saline	-3.608	1285	-0.0955907968560311	-0.30001	0.856090897790314	0.0238911671995178	-0.142460805489081	-0.0487207882229812
Saline	-3.607	1285	-0.0960478005525292	-0.30203	0.856338222149605	0.0238980693493194	-0.142931349914589	-0.0491642511904689
Saline	-3.606	1285	-0.0965208608560311	-0.30444	0.856569028759589	0.0239045105336891	-0.143417046619004	-0.0496246750930578
Saline	-3.605	1285	-0.0969761031579767	-0.3062	0.856807953181011	0.0239111782640843	-0.14388536976286	-0.0500668365530932
Saline	-3.604	1285	-0.0974299807782101	-0.30614	0.857057198656882	0.0239181340270215	-0.144352893291064	-0.050507068265356
Saline	-3.603	1285	-0.0978851146303502	-0.30575	0.857301762403148	0.0239249591356263	-0.144821416731773	-0.0509488125289274
Saline	-3.602	1285	-0.0983377566645914	-0.30726	0.857556502525054	0.0239320682391813	-0.145288005499642	-0.0513875078295405
Saline	-3.601	1285	-0.0988326195330739	-0.30527	0.857796177096026	0.023938756904209	-0.145795990279875	-0.0518692487862732
Saline	-3.6	1285	-0.0992784514085603	-0.30784	0.858042712613438	0.0239456370395805	-0.14625531969617	-0.0523015831209502
Saline	-3.599	1285	-0.0997392172451362	-0.30701	0.858297203177177	0.0239527391786462	-0.146730018603347	-0.0527484158869255
Saline	-3.598	1285	-0.100198577042802	-0.30448	0.858539499331956	0.0239595010049436	-0.147202643841511	-0.053194510244092
Saline	-3.597	1285	-0.100659468715953	-0.30514	0.858800634991758	0.0239667885905565	-0.147677832396759	-0.0536411050351475
Saline	-3.596	1285	-0.101112561206226	-0.30906	0.85904614017819	0.0239736399721943	-0.148144366018385	-0.0540807563940667
Saline	-3.595	1285	-0.101579754171206	-0.31402	0.85930583476445	0.0239808873413664	-0.148625776968314	-0.054533731374098
Saline	-3.594	1285	-0.102027448420233	-0.31759	0.859566833215225	0.0239881710978487	-0.149087760587399	-0.0549671362530681
Saline	-3.593	1285	-0.102493021634241	-0.31684	0.859828492021939	0.0239954732830683	-0.149567659325205	-0.0554183839432779
Saline	-3.592	1285	-0.102948461245136	-0.30969	0.860077036381519	0.0240024094797578	-0.150036706458746	-0.0558602160315262
Saline	-3.591	1285	-0.103394316964981	-0.31273	0.860344164679925	0.0240098643036059	-0.150497187150874	-0.0562914467790869
Saline	-3.59	1285	-0.103839352451362	-0.31585	0.860616786794191	0.0240174724449038	-0.150957148389745	-0.0567215565129785
Saline	-3.589	1285	-0.104294070817121	-0.31594	0.860864655822522	0.024024389794936	-0.151425437304528	-0.0571627043297129
Saline	-3.588	1285	-0.104737636653696	-0.31235	0.861132008018078	0.0240318508671442	-0.151883640371504	-0.0575916329358894
Saline	-3.587	1285	-0.105201384202335	-0.31	0.861401424558603	0.0240393695496026	-0.152362138171094	-0.0580406302335753
Saline	-3.586	1285	-0.105646710046693	-0.30902	0.86168753198364	0.0240473540292253	-0.152823128073458	-0.0584702920199272
Saline	-3.585	1285	-0.106089226256809	-0.30983	0.861942431755518	0.0240544675881765	-0.153279599757858	-0.0588988527557604
Saline	-3.584	1285	-0.106536296031128	-0.31044	0.862199992708923	0.0240616554134621	-0.15374077070314	-0.0593318213591164
Saline	-3.583	1285	-0.106989970428016	-0.31113	0.862476688024686	0.024069377226729	-0.154209593855694	-0.0597703470003376
Saline	-3.582	1285	-0.107434076171206	-0.31088	0.862756256742663	0.024077179228832	-0.154669005670072	-0.0601991466723401
Saline	-3.581	1285	-0.107871514708171	-0.3139	0.863029590677456	0.0240848072351037	-0.155121408930896	-0.0606216204854463
Saline	-3.58	1285	-0.10832294848249	-0.3172	0.863315968331277	0.0240927992560763	-0.155588521557942	-0.0610573754070389
Saline	-3.579	1285	-0.108756184902724	-0.32056	0.863584386012152	0.0241002900630801	-0.156036453542691	-0.0614759162627566
Saline	-3.578	1285	-0.109202963735409	-0.3247	0.863866828214812	0.0241081722563208	-0.156498695766601	-0.061907231704216
Saline	-3.577	1285	-0.109640317852918	-0.32767	0.864153207183435	0.024116164313986	-0.156951728808821	-0.0623289068970154
Saline	-3.576	1285	-0.110091990342412	-0.32961	0.864427900101796	0.0241238302457907	-0.157418440424988	-0.0627655402598371
Saline	-3.575	1285	-0.110525243540856	-0.3301	0.864703707026728	0.0241315272664871	-0.157866793740704	-0.0631836933410081
Saline	-3.574	1285	-0.11094854448249	-0.33038	0.86500792477248	0.0241400171558757	-0.158306750259925	-0.0635903387050553
Saline	-3.573	1285	-0.111381736031128	-0.32858	0.865305637812545	0.0241483255166304	-0.158756241260869	-0.0640072308013876
Saline	-3.572	1285	-0.111819137291829	-0.32356	0.865581063164733	0.02415601188867	-0.159208721748166	-0.0644295528354916
Saline	-3.571	1285	-0.112244192505837	-0.32292	0.865872225144226	0.0241641374271522	-0.159649717751321	-0.0648386672603523
Saline	-3.57	1285	-0.112685997587549	-0.32531	0.866158721911922	0.0241721327722689	-0.160107208207109	-0.0652647869679879
Saline	-3.569	1285	-0.113112979042802	-0.3287	0.866452668092514	0.0241803360102268	-0.160550282883371	-0.0656756752022318
Saline	-3.568	1285	-0.113552250116732	-0.32541	0.866742855822143	0.0241884343600466	-0.16100544140737	-0.066099058826093
Saline	-3.567	1285	-0.113974410894942	-0.32498	0.86705369863536	0.0241971091370388	-0.16144462047812	-0.0665042013117636
Saline	-3.566	1285	-0.114397236264591	-0.32726	0.867349596004509	0.0242053668273594	-0.161883645894146	-0.0669108266350372
Saline	-3.565	1285	-0.114830364747082	-0.32948	0.867655469619414	0.0242139029275498	-0.162333520611187	-0.0673272088829766
Saline	-3.564	1285	-0.11525113688716	-0.32639	0.867951427707299	0.024222162312365	-0.162770496121923	-0.067731777652396
Saline	-3.563	1285	-0.115681631634241	-0.32865	0.868256848851158	0.0242306857853199	-0.163217712331277	-0.0681455509372051
Saline	-3.562	1285	-0.116101181346303	-0.32587	0.868560231097763	0.024239152358201	-0.163653871878293	-0.0685484908143138
Saline	-3.561	1285	-0.116547798599222	-0.31865	0.868870131002206	0.0242478008211753	-0.164117455800562	-0.0689781413978818
Saline	-3.56	1285	-0.116957732996109	-0.31783	0.869165045430839	0.024256031080301	-0.164543536428943	-0.0693719295632744
Saline	-3.559	1285	-0.117375143968872	-0.31835	0.869498027304671	0.0242653236982259	-0.164979177782781	-0.0697711101549626
Saline	-3.558	1285	-0.117798258754864	-0.31852	0.869809273739676	0.0242740097392038	-0.165419332959149	-0.0701771845505788
Saline	-3.557	1285	-0.118218200770428	-0.31815	0.870127053190183	0.0242828780988654	-0.165856673040301	-0.0705797285005554
Saline	-3.556	1285	-0.118638913540856	-0.32277	0.870449020650247	0.0242918633344765	-0.166295013165104	-0.0709828139166082
Saline	-3.555	1285	-0.119062754614786	-0.32666	0.870763548324394	0.0243006409459092	-0.166736074273543	-0.0713894349560294
Saline	-3.554	1285	-0.119479919066148	-0.32563	0.871079793062723	0.0243094664759305	-0.167170552766736	-0.0717892853655601
Saline	-3.553	1285	-0.119895595252918	-0.32867	0.871398462155636	0.0243183596630906	-0.167603675726009	-0.0721875147798272
Saline	-3.552	1285	-0.120301360700389	-0.3315	0.871733419901927	0.0243277074222387	-0.168027779731338	-0.0725749416694405
Saline	-3.551	1285	-0.120722899346303	-0.33473	0.872063650934779	0.0243369232716779	-0.168467398152893	-0.0729784005397136
Saline	-3.55	1285	-0.121135849322957	-0.33123	0.872390377617749	0.0243460413242487	-0.168898236045995	-0.0733734625999194
Saline	-3.549	1285	-0.121552220233463	-0.33382	0.872725471307978	0.0243553928772221	-0.169332952957135	-0.0737714875097909
Saline	-3.548	1285	-0.121970754474708	-0.33604	0.873043587920847	0.0243642706461677	-0.169768903723226	-0.0741726052261904
Saline	-3.547	1285	-0.122371082225681	-0.33791	0.873374988825244	0.0243735191435381	-0.170187375298984	-0.0745547891523775
Saline	-3.546	1285	-0.122773782692607	-0.33883	0.873716730954645	0.0243830562363558	-0.170608785761072	-0.0749387796241423
Saline	-3.545	1285	-0.123175018521401	-0.33904	0.874052104283958	0.0243924155932951	-0.171028382900423	-0.0753216541423781
Saline	-3.544	1285	-0.123580508793774	-0.3382	0.874399527183384	0.0244021112209446	-0.171452894183694	-0.0757081234038549
Saline	-3.543	1285	-0.123990109494163	-0.33697	0.87473790874073	0.0244115545293417	-0.171881020891724	-0.0760991980966027
Saline	-3.542	1285	-0.124391814552529	-0.34064	0.875085786544395	0.0244212628521306	-0.172301771866479	-0.0764818572385792
Saline	-3.541	1285	-0.12479178848249	-0.34069	0.875430518504967	0.0244308833829998	-0.172720619481478	-0.076862957483503
Saline	-3.54	1285	-0.125214242645914	-0.33915	0.875767376754862	0.0244402841800315	-0.173161516253182	-0.0772669690386464
Saline	-3.539	1285	-0.12560143540856	-0.34043	0.876120598042371	0.0244501416249127	-0.173568047481916	-0.0776348233352046
Saline	-3.538	1285	-0.126019856575875	-0.3422	0.876483457290336	0.0244602680390416	-0.174006334782756	-0.0780333783689951
Saline	-3.537	1285	-0.126421501424125	-0.3421	0.876847195739437	0.0244704189892816	-0.174427893899798	-0.0784151089484515
Saline	-3.536	1285	-0.12682526614786	-0.3413	0.877196912278464	0.0244801786261705	-0.174850805208604	-0.0787997270871156
Saline	-3.535	1285	-0.127231782490272	-0.34256	0.877547690708517	0.0244899678975481	-0.175276526273421	-0.0791870387071238
Saline	-3.534	1285	-0.12763339003891	-0.34089	0.8779100302988	0.0245000798094453	-0.175697971504913	-0.0795688085729078
Saline	-3.533	1285	-0.12802245229572	-0.33487	0.878263459189644	0.0245099430479707	-0.176106383593858	-0.0799385209975816
Saline	-3.532	1285	-0.128417709268483	-0.33392	0.878625664221184	0.0245200512046996	-0.176521470882536	-0.0803139476544292
Saline	-3.531	1285	-0.128815111626459	-0.33522	0.878987684325003	0.024530154200599	-0.176938693431844	-0.0806915298210744
Saline	-3.53	1285	-0.129217361945525	-0.33605	0.879361049075825	0.0245405737947231	-0.177361385048837	-0.0810733388422135
Saline	-3.529	1285	-0.129613113463035	-0.33705	0.879725573573521	0.0245507466814402	-0.177777093870411	-0.0814491330556589
Saline	-3.528	1285	-0.130007815268482	-0.33983	0.88010041367057	0.0245612074484625	-0.178192317747323	-0.0818233127896417
Saline	-3.527	1285	-0.130412553929961	-0.33761	0.880464142170563	0.0245713581210499	-0.178616970132892	-0.08220813772703
Saline	-3.526	1285	-0.13080972381323	-0.33674	0.880837112417583	0.0245817667056465	-0.179034559715451	-0.0825848879110086
Saline	-3.525	1285	-0.13120771736965	-0.33776	0.881208532502404	0.0245921320294347	-0.179452888101533	-0.0829625466377665
Saline	-3.524	1285	-0.131588644280156	-0.3368	0.881590643657475	0.024602795711899	-0.179854735165709	-0.0833225533946027
Saline	-3.523	1285	-0.131990921595331	-0.33537	0.881964510579616	0.024613229320258	-0.180277481272123	-0.0837043619185389
Saline	-3.522	1285	-0.13239088014786	-0.33807	0.882357148955674	0.0246241867888113	-0.180698936331767	-0.084082823963953
Saline	-3.521	1285	-0.13276990996109	-0.33878	0.882734071298594	0.0246347056656493	-0.181098602217068	-0.084441217705111
Saline	-3.52	1285	-0.133162688840467	-0.34268	0.883112271793347	0.0246452602122265	-0.181512087145885	-0.0848132905350492
Saline	-3.519	1285	-0.133567888194553	-0.34458	0.883502063566821	0.0246561382398485	-0.181938627158813	-0.0851971492302924
Saline	-3.518	1285	-0.13395331092607	-0.34537	0.883891204447652	0.0246669981028281	-0.182345354913536	-0.0855612669386037
Saline	-3.517	1285	-0.134337522178988	-0.34327	0.884291584837917	0.0246781716299289	-0.182751486540093	-0.0859235578178834
Saline	-3.516	1285	-0.134718865291829	-0.33958	0.884679766383773	0.0246890047204801	-0.183154082153635	-0.0862836484300228
Saline	-3.515	1285	-0.135129253696498	-0.34411	0.885059311893144	0.024699596802755	-0.183585250245773	-0.0866732571472234
Saline	-3.514	1285	-0.13552077003891	-0.34773	0.885456295899066	0.0247106755460117	-0.183998501013622	-0.0870430390641995
Saline	-3.513	1285	-0.135914628560311	-0.34461	0.885855978907013	0.0247218296110699	-0.184414241727768	-0.087415015392855
Saline	-3.512	1285	-0.136297335019455	-0.34602	0.886245626119257	0.0247327036043813	-0.18481828093119	-0.0877763891077204
Saline	-3.511	1285	-0.136689765198444	-0.34699	0.886655137504325	0.0247441319526981	-0.185233131395458	-0.0881463990014295
Saline	-3.51	1285	-0.137070795066148	-0.34829	0.887059175834028	0.0247554075629339	-0.185636281904849	-0.088505308227447
Saline	-3.509	1285	-0.137452521128405	-0.34972	0.887458303642132	0.0247665461338754	-0.186039859763287	-0.0888651824935221
Saline	-3.508	1285	-0.13785512155642	-0.35099	0.887880837487741	0.0247783379036267	-0.186465593441572	-0.0892446496712689
Saline	-3.507	1285	-0.138243851361868	-0.35359	0.888280272478004	0.0247894850471863	-0.186876191861077	-0.0896115108626588
Saline	-3.506	1285	-0.138642693805447	-0.35464	0.8886709059813	0.0248003865651969	-0.187296421047255	-0.0899889665636402
Saline	-3.505	1285	-0.139019816031128	-0.3573	0.889090037829821	0.0248120833944676	-0.187696490267711	-0.090343141794546
Saline	-3.504	1285	-0.139421106381323	-0.35572	0.889500042941703	0.0248235255213561	-0.188120227934169	-0.0907219848284765
Saline	-3.503	1285	-0.139802976155642	-0.35835	0.889893430589689	0.0248345039000499	-0.188523635237394	-0.0910823170738897
Saline	-3.502	1285	-0.140191546062257	-0.35815	0.890303953236109	0.024845960469919	-0.188934680794704	-0.0914484113298096
Saline	-3.501	1285	-0.140586107182879	-0.35728	0.890724144438028	0.0248576868628601	-0.189352246908502	-0.0918199674572565
Saline	-3.5	1285	-0.14095935540856	-0.35717	0.891135390108909	0.0248691636103742	-0.18974801036965	-0.0921707004474709
Saline	-3.499	1285	-0.141342269027237	-0.35911	0.89155432286522	0.0248808548835232	-0.190153860083028	-0.0925306779714462
Saline	-3.498	1285	-0.141749039372763	-0.36199	0.891984025009908	0.024892846700994	-0.190584156135092	-0.0929139226104336
Saline	-3.497	1285	-0.142143320793774	-0.36494	0.892384605564896	0.0249040258141475	-0.191000368888534	-0.0932862726990144
Saline	-3.496	1285	-0.142522740793774	-0.3652	0.892812789697862	0.0249159752680423	-0.191403231485647	-0.0936422501019018
Saline	-3.495	1285	-0.142907539299611	-0.36822	0.893229708987731	0.0249276103508222	-0.191810855851174	-0.0940042227480477
Saline	-3.494	1285	-0.143307700762646	-0.36827	0.893650937901272	0.0249393657034707	-0.192234079120923	-0.0943813224043691
Saline	-3.493	1285	-0.143696417587549	-0.37075	0.894080319684707	0.0249513485805308	-0.192646304112947	-0.0947465310621503
Saline	-3.492	1285	-0.144079530350195	-0.37055	0.894511903799926	0.0249633929186775	-0.193053045617889	-0.0951060150824998
Saline	-3.491	1285	-0.144475156575875	-0.36754	0.894928704647277	0.0249750246960492	-0.193471491218667	-0.0954788219330839
Saline	-3.49	1285	-0.144836286614786	-0.36638	0.89536697850698	0.0249872557267591	-0.19385661625582	-0.0958159569737519
Saline	-3.489	1285	-0.145251902007782	-0.36794	0.895791468856967	0.0249991020972231	-0.194295472015487	-0.0962083320000768
Saline	-3.488	1285	-0.145639996809339	-0.36899	0.896230254207814	0.0250113474022589	-0.194707589818848	-0.096572403799829
Saline	-3.487	1285	-0.146047599238132	-0.3705	0.896646823257487	0.0250229727107881	-0.195137998932078	-0.0969571995441867
Saline	-3.486	1285	-0.146430441634241	-0.37189	0.897075836062579	0.0250349452906668	-0.195544329294161	-0.0973165539743212
Saline	-3.485	1285	-0.14681505663035	-0.37208	0.89751001570118	0.0250470620628077	-0.195952715134537	-0.0976773981261634
Saline	-3.484	1285	-0.147200399424125	-0.37167	0.897957213108222	0.0250595421254394	-0.19636254148068	-0.0980382573675687
Saline	-3.483	1285	-0.14760449011284	-0.3718	0.898388091336256	0.0250715667641958	-0.196790222265168	-0.0984187579605134
Saline	-3.482	1285	-0.147998152988327	-0.37151	0.898822832005876	0.0250836991931857	-0.197207686700735	-0.0987886192759192
Saline	-3.481	1285	-0.14838379385214	-0.37152	0.899261237232831	0.0250959338899981	-0.197617329754999	-0.0991502579492813
Saline	-3.48	1285	-0.148790899844358	-0.37227	0.899701813154227	0.025108229164985	-0.198048556780734	-0.0995332429079821
Saline	-3.479	1285	-0.149182399922179	-0.37863	0.900153363482005	0.0251208307057884	-0.198464778728412	-0.0999000211159458
Saline	-3.478	1285	-0.14957211970428	-0.38289	0.900571807783864	0.0251325083475029	-0.198877407862886	-0.100266831545674
Saline	-3.477	1285	-0.149971263346304	-0.37848	0.901026334205389	0.0251451929429837	-0.199301436312534	-0.100641090380073
Saline	-3.476	1285	-0.150363583610895	-0.38148	0.90147075809923	0.0251575956044097	-0.199718088282783	-0.101009078939007
Saline	-3.475	1285	-0.150754210428016	-0.38426	0.901905404120542	0.0251697253920229	-0.200132511478097	-0.101375909377935
Saline	-3.474	1285	-0.151163122863813	-0.38559	0.9023523847975	0.0251821994063077	-0.200565895600536	-0.10176035012709
Saline	-3.473	1285	-0.151566548249027	-0.385	0.90279465729472	0.0251945420281089	-0.200993534904875	-0.102139561593179
Saline	-3.472	1285	-0.151959792373541	-0.38446	0.903245663525943	0.0252071283846582	-0.201411471110575	-0.102508113636507
Saline	-3.471	1285	-0.152338845992218	-0.38531	0.903707379195459	0.0252200136124856	-0.201815803140075	-0.102861888844361
Saline	-3.47	1285	-0.152746498513619	-0.38464	0.904155331279032	0.0252325147360855	-0.202247980531532	-0.103245016495705
Saline	-3.469	1285	-0.153140353050584	-0.38461	0.904597273766171	0.0252448481482034	-0.202666030919943	-0.103614675181224
Saline	-3.468	1285	-0.153533921089494	-0.38451	0.905057219456002	0.0252576839807147	-0.20308478046529	-0.103983061713698
Saline	-3.467	1285	-0.153933778521401	-0.38486	0.905506749960544	0.0252702291537483	-0.203509249184016	-0.104358307858785
Saline	-3.466	1285	-0.154338877789883	-0.3902	0.905957501736092	0.0252828084091321	-0.203939026602524	-0.104738728977242
Saline	-3.465	1285	-0.154736791390661	-0.39711	0.90640509477582	0.0252952995127954	-0.204361445416114	-0.105112137365209
Saline	-3.464	1285	-0.155144010848249	-0.39791	0.906862749486725	0.0253080714103195	-0.204793720951632	-0.105494300744866
Saline	-3.463	1285	-0.155547923727626	-0.39862	0.907323486852786	0.0253209293363599	-0.205222858680825	-0.105872988774428
Saline	-3.462	1285	-0.155958366902724	-0.39806	0.90778496763488	0.0253338080091186	-0.205658567406924	-0.106258166398523
Saline	-3.461	1285	-0.156357556996109	-0.39953	0.90824982843851	0.0253467810090801	-0.206083208103669	-0.106631905888549
Saline	-3.46	1285	-0.156762070583658	-0.39983	0.908693864803043	0.0253591728556177	-0.206512032180084	-0.107012108987231
Saline	-3.459	1285	-0.15715950429572	-0.39708	0.909169081838874	0.0253724348698365	-0.206935483487508	-0.107383525103931
Saline	-3.458	1285	-0.15756197540856	-0.39465	0.90963066593283	0.0253853164257482	-0.207363225807559	-0.107760725009562
Saline	-3.457	1285	-0.157971337042802	-0.39312	0.910091223520366	0.0253981693346592	-0.207797802448944	-0.108144871636659
Saline	-3.456	1285	-0.158357611595331	-0.38999	0.910562094079607	0.0254113100505448	-0.208209856632157	-0.108505366558505
Saline	-3.455	1285	-0.158774572552529	-0.39602	0.911033761608883	0.0254244730076953	-0.208652640853247	-0.108896504251811
Saline	-3.454	1285	-0.159178685603113	-0.39561	0.911499254886463	0.0254374636582835	-0.209082239134424	-0.109275132071802
Saline	-3.453	1285	-0.159593412140078	-0.39645	0.911970332510538	0.0254506101527852	-0.209522756638638	-0.109664067641518
Saline	-3.452	1285	-0.160006429439689	-0.3941	0.912436204119265	0.025463611361566	-0.209961279882045	-0.110051578997333
Saline	-3.451	1285	-0.160408645945525	-0.39527	0.912915436943026	0.0254769854454975	-0.210389733843092	-0.110427558047959
Saline	-3.45	1285	-0.160815532708171	-0.39765	0.913370230449274	0.0254896774945861	-0.210821520035949	-0.110809545380393
Saline	-3.449	1285	-0.16123355385214	-0.39897	0.913847432811188	0.025502994913853	-0.211265667469638	-0.111201440234642
Saline	-3.448	1285	-0.161642035361868	-0.40043	0.914342228610224	0.0255168033180714	-0.211701238489875	-0.111582832233861
Saline	-3.447	1285	-0.162047096809339	-0.40017	0.914800819695696	0.0255296013472614	-0.212131407280725	-0.111962786337952
Saline	-3.446	1285	-0.162447944435798	-0.40063	0.915286365472868	0.0255431516085425	-0.212558837989456	-0.112337050882139
Saline	-3.445	1285	-0.162878607299611	-0.39937	0.915767106561799	0.0255565677840502	-0.213015820884292	-0.112741393714929
Saline	-3.444	1285	-0.163279330878599	-0.40061	0.916257424746225	0.0255702512302302	-0.213443388829453	-0.113115272927746
Saline	-3.443	1285	-0.163683388381323	-0.40377	0.916742992810282	0.0255838021134776	-0.21387403063463	-0.113492746128016
Saline	-3.442	1285	-0.164114185618677	-0.40591	0.917231739450467	0.0255974417021347	-0.214331586197886	-0.113896785039468
Saline	-3.441	1285	-0.164526591984436	-0.41121	0.917711028698631	0.0256108173607176	-0.214770233108028	-0.114282950860844
Saline	-3.44	1285	-0.164945720311284	-0.40981	0.918205179774455	0.0256246077724657	-0.215216415647518	-0.11467502497505
Saline	-3.439	1285	-0.165348404747082	-0.40413	0.918688116044981	0.0256380852095178	-0.215645540298049	-0.115051269196114
Saline	-3.438	1285	-0.165767041789883	-0.40269	0.919174468902337	0.0256516579942105	-0.216090804609849	-0.115443278969917
Saline	-3.437	1285	-0.166183294552529	-0.40258	0.919672572015366	0.0256655586965619	-0.216534327954706	-0.115832261150353
Saline	-3.436	1285	-0.166605567159533	-0.41158	0.920168618523291	0.0256794020046618	-0.216983758547116	-0.11622737577195
Saline	-3.435	1285	-0.167035245291829	-0.40852	0.920663231792539	0.0256932053149705	-0.217440516196621	-0.116629974387036
Saline	-3.434	1285	-0.167456295198444	-0.40919	0.921156075970829	0.025706959254765	-0.217888548764716	-0.117024041632171
Saline	-3.433	1285	-0.167868023735409	-0.41078	0.921664902113487	0.0257211592076919	-0.218328134957639	-0.117407912513178
Saline	-3.432	1285	-0.168295140980545	-0.41036	0.922159849838685	0.025734971851756	-0.21878235003107	-0.11780793193002
Saline	-3.431	1285	-0.16870207307393	-0.41053	0.922668609929531	0.0257491699613565	-0.219217136164151	-0.118187009983709
Saline	-3.43	1285	-0.169126357392996	-0.41252	0.923177354753648	0.0257633676449042	-0.219669273687076	-0.118583441098916
Saline	-3.429	1285	-0.169551057198444	-0.41137	0.923679039631725	0.0257773683045708	-0.22012144017232	-0.118980674224567
Saline	-3.428	1285	-0.169970085136187	-0.41252	0.924191343080821	0.0257916652996572	-0.220568516144617	-0.119371654127757
Saline	-3.427	1285	-0.170387721400778	-0.41722	0.924697836204697	0.0258058001443789	-0.221013882335026	-0.119761560466531
Saline	-3.426	1285	-0.170813679143969	-0.42078	0.925195821891228	0.0258196975696764	-0.221467104231459	-0.120160254056479
Saline	-3.425	1285	-0.171243516233463	-0.42205	0.925718259231861	0.0258342773740973	-0.221925544174609	-0.120561488292317
Saline	-3.424	1285	-0.171663875836576	-0.42407	0.926231040899301	0.0258485877149563	-0.222373977994188	-0.120953773678963
Saline	-3.423	1285	-0.17208943922179	-0.42602	0.926747895384378	0.0258630117170718	-0.222827838578029	-0.12135103986555
Saline	-3.422	1285	-0.172500522957198	-0.42569	0.927273196240893	0.0258776714344283	-0.223267681941351	-0.121733363973046
Saline	-3.421	1285	-0.172933229338521	-0.42533	0.927789115439931	0.0258920693352557	-0.223728634315448	-0.122137824361595
Saline	-3.42	1285	-0.173352409727626	-0.4285	0.928313630292841	0.0259067071173906	-0.224176531299657	-0.122528288155596
Saline	-3.419	1285	-0.173785241089494	-0.43137	0.928839708162818	0.0259213885190782	-0.224638164830045	-0.122932317348943
Saline	-3.418	1285	-0.174216129435798	-0.43006	0.929367735449485	0.0259361243236806	-0.225097962073229	-0.123334296798366
Saline	-3.417	1285	-0.174645253540856	-0.42969	0.929904548493193	0.0259511053148524	-0.225556476085432	-0.12373403099628
Saline	-3.416	1285	-0.175071422184436	-0.43007	0.930424343706769	0.0259656113846975	-0.226011102929199	-0.124131741439673
Saline	-3.415	1285	-0.175503888093385	-0.43199	0.93096638715603	0.0259807383422543	-0.226473245104082	-0.124534531082688
Saline	-3.414	1285	-0.175928681400778	-0.43394	0.931497811452256	0.0259955689481489	-0.226927133290788	-0.124930229510769
Saline	-3.413	1285	-0.176354049688716	-0.43435	0.932043061742691	0.0260107853999158	-0.227382353415587	-0.125325745961844
Saline	-3.412	1285	-0.17678436459144	-0.43614	0.932579519752744	0.0260257564830646	-0.227842038787764	-0.125726690395115
Saline	-3.411	1285	-0.177211112062257	-0.43969	0.933120786838254	0.0260408617744219	-0.228298420019478	-0.126123804105036
Saline	-3.41	1285	-0.177640762957198	-0.4408	0.933665500554369	0.0260560632518599	-0.228757893374444	-0.126523632539953
Saline	-3.409	1285	-0.178069317066148	-0.44294	0.934216292213434	0.0260714343481451	-0.229216602703922	-0.126922031428374
Saline	-3.408	1285	-0.17849532507393	-0.44464	0.93476421290797	0.0260867253236233	-0.229672608750171	-0.127318041397689
Saline	-3.407	1285	-0.178919554163424	-0.44638	0.93532442247391	0.0261023592480596	-0.230127508679946	-0.127711599646902
Saline	-3.406	1285	-0.179346596233463	-0.44922	0.935877119733023	0.0261177835244562	-0.230584810299961	-0.128108382166965
Saline	-3.405	1285	-0.179769623268482	-0.45176	0.936434931004513	0.0261333505190211	-0.231038376871352	-0.128500869665613
Saline	-3.404	1285	-0.180213484357977	-0.45361	0.936995618809949	0.0261489977898202	-0.231512934984199	-0.128914033731755
Saline	-3.403	1285	-0.180655348949416	-0.45604	0.937543640648982	0.0261642915879661	-0.231984803151652	-0.129325894747181
Saline	-3.402	1285	-0.181082537354086	-0.45792	0.93810440827716	0.0261799410864008	-0.232442692949879	-0.129722381758293
Saline	-3.401	1285	-0.181511191875486	-0.45986	0.938679808572082	0.026195998942743	-0.232902849986795	-0.130119533764178
Saline	-3.4	1285	-0.181936047548638	-0.46177	0.939242421551521	0.0262116999399094	-0.233358508084399	-0.130513587012877
Saline	-3.399	1285	-0.182361099688716	-0.46524	0.939823154814057	0.0262279066248647	-0.233815354713939	-0.130906844663493
Saline	-3.398	1285	-0.182800203657588	-0.46574	0.940392841673171	0.0262438050347621	-0.234285648394176	-0.131314758920999
Saline	-3.397	1285	-0.183226817120623	-0.47037	0.940976511266357	0.0262600936647149	-0.234744217107457	-0.131709417133789
Saline	-3.396	1285	-0.183652481634241	-0.47142	0.941541173570977	0.0262758518529701	-0.235200796243764	-0.132104167024719
Saline	-3.395	1285	-0.184091326459144	-0.47143	0.942125382944566	0.026292155546725	-0.235671625871278	-0.13251102704701
Saline	-3.394	1285	-0.18451458459144	-0.47338	0.942716508177863	0.0263086522433036	-0.236127247441685	-0.132901921741195
Saline	-3.393	1285	-0.184948236101167	-0.47468	0.943302189924406	0.0263249970269808	-0.236592964364779	-0.133303507837556
Saline	-3.392	1285	-0.185377964840467	-0.47598	0.943890661226864	0.026341419659572	-0.237054911242477	-0.133701018438457
Saline	-3.391	1285	-0.18581989540856	-0.47323	0.944486025853339	0.0263580346660772	-0.237529437350664	-0.134110353466457
Saline	-3.39	1285	-0.186233296879377	-0.47146	0.945079737411775	0.026374603539952	-0.237975343857968	-0.134491249900787
Saline	-3.389	1285	-0.186666238521401	-0.47639	0.945669321462861	0.0263910572263293	-0.238440564560119	-0.134891912482682
Saline	-3.388	1285	-0.18709311151751	-0.47933	0.946274984748524	0.0264079596403857	-0.238900596936267	-0.135285626098752
Saline	-3.387	1285	-0.187525251284047	-0.48156	0.946872501575694	0.0264246347089553	-0.239365450073452	-0.135685052494641
Saline	-3.386	1285	-0.187943986070039	-0.48262	0.947478377304048	0.026441543051709	-0.23981735587048	-0.136070616269597
Saline	-3.385	1285	-0.188386629727626	-0.48499	0.948076698747564	0.0264582405749312	-0.240292756950551	-0.136480502504702
Saline	-3.384	1285	-0.188825211439689	-0.48654	0.948685828275954	0.0264752397223891	-0.240764687815522	-0.136885735063855
Saline	-3.383	1285	-0.189237230801556	-0.48802	0.949305354447789	0.0264925290118722	-0.241210625534771	-0.137263836068341
Saline	-3.382	1285	-0.189661768195331	-0.49066	0.949922741523544	0.0265097586050051	-0.241668964172836	-0.137654572217826
Saline	-3.381	1285	-0.190087820077821	-0.4916	0.950536675997923	0.0265268918454295	-0.242128628273595	-0.138047011882048
Saline	-3.38	1285	-0.190514716108949	-0.4933	0.951164400130303	0.0265444099176816	-0.242589891491174	-0.138439540726724
Saline	-3.379	1285	-0.190937119455253	-0.49779	0.951772928746601	0.0265613922953183	-0.243045611091129	-0.138828627819377
Saline	-3.378	1285	-0.191366480077821	-0.4991	0.95240658970519	0.0265790760482335	-0.243509663934671	-0.139223296220971
Saline	-3.377	1285	-0.191773806474708	-0.50206	0.953021585996787	0.0265962389210868	-0.243950660683119	-0.139596952266298
Saline	-3.376	1285	-0.192219848638132	-0.50203	0.953678591287645	0.0266145741507865	-0.244432673143311	-0.140007024132953
Saline	-3.375	1285	-0.192625575774319	-0.50208	0.954297268498236	0.0266318397480717	-0.244872272157211	-0.140378879391427
Saline	-3.374	1285	-0.19305840233463	-0.50327	0.954950765585737	0.026650077073363	-0.245340876944124	-0.140775927725136
Saline	-3.373	1285	-0.19348486766537	-0.50881	0.955571819700683	0.0266674090035802	-0.245801344285403	-0.141168391045336
Saline	-3.372	1285	-0.193895289805447	-0.5081	0.956214628952473	0.0266853480604626	-0.246246959505163	-0.141543620105732
Saline	-3.371	1285	-0.194310252101167	-0.50932	0.956864414337014	0.0267034818022252	-0.246697496815944	-0.14192300738639
Saline	-3.37	1285	-0.19473230848249	-0.50968	0.957512541975691	0.0267215692808122	-0.247155037452617	-0.142309579512363
Saline	-3.369	1285	-0.195149936498054	-0.51154	0.958161216228143	0.026739672013902	-0.247608179650018	-0.142691693346091
Saline	-3.368	1285	-0.195573763035019	-0.51149	0.958825584466798	0.0267582127234373	-0.248068379596818	-0.143079146473221
Saline	-3.367	1285	-0.195996092661479	-0.51317	0.959485891220932	0.0267766400879925	-0.248526860271427	-0.143465325051531
Saline	-3.366	1285	-0.19639871229572	-0.51474	0.960137711277447	0.0267948306119128	-0.248965166316719	-0.14383225827472
Saline	-3.365	1285	-0.196825936731518	-0.51648	0.96079531256171	0.0268131824741666	-0.249428393679251	-0.144223479783784
Saline	-3.364	1285	-0.19724440848249	-0.52085	0.961451962439386	0.0268315077852517	-0.249882816268522	-0.144606000696458
Saline	-3.363	1285	-0.19766147536965	-0.5232	0.962112271756163	0.0268499352213233	-0.250336034344134	-0.144986916395166
Saline	-3.362	1285	-0.198073497028794	-0.52302	0.962795760582331	0.0268690095344215	-0.250785476243658	-0.145361517813929
Saline	-3.361	1285	-0.198482504747082	-0.52322	0.96346120114741	0.0268875801696691	-0.25123091608044	-0.145734093413723
Saline	-3.36	1285	-0.198894201377432	-0.52354	0.964161196712032	0.0269071151409163	-0.251680936676437	-0.146107466078427
Saline	-3.359	1285	-0.199300872653697	-0.52578	0.964829525565218	0.0269257663804247	-0.252124198201703	-0.14647754710569
Saline	-3.358	1285	-0.199721518054475	-0.5255	0.965509164105363	0.0269447332425182	-0.252582053044056	-0.146860983064893
Saline	-3.357	1285	-0.200136285758755	-0.52888	0.966192223395003	0.0269637955684209	-0.253034217472078	-0.147238354045432
Saline	-3.356	1285	-0.20054139059144	-0.53074	0.966877903053917	0.0269829310216989	-0.253476862490759	-0.14760591869212
Saline	-3.355	1285	-0.200952715797665	-0.53294	0.967570814415995	0.0270022682921319	-0.253926123810552	-0.147979307784779
Saline	-3.354	1285	-0.201359254941634	-0.53468	0.968267139547622	0.0270217008315829	-0.254370785968111	-0.148347723915157
Saline	-3.353	1285	-0.201759492614786	-0.53631	0.968951632538593	0.0270408031681881	-0.254808498858531	-0.148710486371041
Saline	-3.352	1285	-0.202160132762646	-0.53809	0.969659775842074	0.0270605655206536	-0.255247909051527	-0.149072356473765
Saline	-3.351	1285	-0.202573014420233	-0.5412	0.970340929958921	0.0270795746783683	-0.2556980831268	-0.149447945713667
Saline	-3.35	1285	-0.202960519470817	-0.54229	0.97105058697828	0.0270993792745246	-0.256124441096752	-0.149796597844883
Saline	-3.349	1285	-0.203366296264591	-0.54031	0.971763083265898	0.0271192631069313	-0.256569226256621	-0.150163366272562
Saline	-3.348	1285	-0.203772086583658	-0.53824	0.972469888593565	0.027138988120133	-0.25701371336816	-0.150530459799155
Saline	-3.347	1285	-0.204164460692607	-0.53673	0.973182021518019	0.0271588618120626	-0.257445075949482	-0.150883845435732
Saline	-3.346	1285	-0.204564699066148	-0.5373	0.973908186390129	0.0271791270974649	-0.257885071028663	-0.151244327103632
Saline	-3.345	1285	-0.204957653385214	-0.53812	0.974619888600112	0.0271989887693257	-0.258316990238972	-0.151598316531456
Saline	-3.344	1285	-0.205338640311284	-0.53982	0.975354935344005	0.0272195019235984	-0.258738220143119	-0.151939060479449
Saline	-3.343	1285	-0.205750856420233	-0.53943	0.976060221764597	0.0272391845482372	-0.259189049886097	-0.15231266295437
Saline	-3.342	1285	-0.206133278521401	-0.53922	0.976798172517894	0.0272597787455094	-0.259611873956572	-0.152654683086229
Saline	-3.341	1285	-0.206534571361868	-0.53922	0.977516732888937	0.0272798318099817	-0.260052507164845	-0.15301663555889
Saline	-3.34	1285	-0.206923073774319	-0.53761	0.978257189207045	0.0273004959307491	-0.260481548723445	-0.153364598825193
Saline	-3.339	1285	-0.207288778015564	-0.53987	0.978992301516669	0.0273210109147829	-0.260887499532417	-0.153690056498711
Saline	-3.338	1285	-0.207677954863813	-0.53929	0.979736212543971	0.0273417714470824	-0.261317404668237	-0.154038505059389
Saline	-3.337	1285	-0.208068598521401	-0.5383	0.980472215426618	0.0273623112845857	-0.261748343651417	-0.154388853391384
Saline	-3.336	1285	-0.208451094365759	-0.53853	0.981214739805676	0.0273830331193062	-0.262171491865923	-0.154730696865595
Saline	-3.335	1285	-0.208837818910506	-0.53947	0.981956820349965	0.0274037425678062	-0.262598844481365	-0.155076793339646
Saline	-3.334	1285	-0.209221694249027	-0.54035	0.982702783782344	0.027424560377146	-0.263023560474315	-0.15541982802374
Saline	-3.333	1285	-0.209602306303502	-0.54411	0.983462413028686	0.0274457595621634	-0.263445761371079	-0.155758851235925
Saline	-3.332	1285	-0.209976181779767	-0.54744	0.984231170799933	0.0274672134994687	-0.26386172546605	-0.156090638093483
Saline	-3.331	1285	-0.210355979610895	-0.5493	0.984977471954676	0.0274880407337205	-0.264282382441524	-0.156429576780266
Saline	-3.33	1285	-0.210737832840467	-0.54965	0.985748760437065	0.0275095652962867	-0.264706462843376	-0.156769202837558
Saline	-3.329	1285	-0.211090843175097	-0.55126	0.986500310333186	0.0275305390086266	-0.265100619685007	-0.157081066665187
Saline	-3.328	1285	-0.211459927392996	-0.54752	0.9872761847038	0.0275521915508531	-0.265512182147381	-0.157407672638612
Saline	-3.327	1285	-0.211837869377432	-0.55056	0.988052104943233	0.0275738453731535	-0.265932604887557	-0.157743133867307
Saline	-3.326	1285	-0.212200266747082	-0.55662	0.988828311936414	0.0275955071979707	-0.266337498712391	-0.158063034781773
Saline	-3.325	1285	-0.212567301011673	-0.55459	0.989602162384129	0.027617103258017	-0.266746900413967	-0.15838770160938
Saline	-3.324	1285	-0.212941258521401	-0.55304	0.99039541564598	0.0276392407978032	-0.267164287642813	-0.158718229399988
Saline	-3.323	1285	-0.21328968	-0.5555	0.991171629112282	0.0276609028032676	-0.267555205930992	-0.159024154069008
Saline	-3.322	1285	-0.213678346848249	-0.5549	0.991955609690032	0.0276827815676752	-0.267986794829391	-0.159369898867107
Saline	-3.321	1285	-0.21402112166537	-0.55723	0.992750913283359	0.0277049763266331	-0.26837311161896	-0.159669131711779
Saline	-3.32	1285	-0.214387471701946	-0.56146	0.993539622246929	0.0277269870474211	-0.268782642579462	-0.159992300824429
Saline	-3.319	1285	-0.214731226871595	-0.56141	0.994337546374785	0.0277492549383663	-0.269170083192863	-0.160292370550328
Saline	-3.318	1285	-0.215096546062257	-0.5599	0.995137142190924	0.0277715694815821	-0.269579179350319	-0.160613912774195
Saline	-3.317	1285	-0.21544997540856	-0.56277	0.995935680359651	0.0277938545087369	-0.269976327758416	-0.160923623058704
Saline	-3.316	1285	-0.215787667385214	-0.56179	0.996738525029943	0.0278162597186307	-0.270357974572956	-0.161217360197472
Saline	-3.315	1285	-0.216150729828794	-0.56357	0.997547425774856	0.0278388339370863	-0.270765323417658	-0.161536136239929
Saline	-3.314	1285	-0.21650546770428	-0.56511	0.998360770079949	0.0278615321632138	-0.271164590974163	-0.161846344434397
Saline	-3.313	1285	-0.216839434575875	-0.56641	0.999184929121121	0.0278845321991942	-0.271543679621349	-0.162135189530402
Saline	-3.312	1285	-0.217173661883268	-0.56461	1.00000999418856	0.027907557519902	-0.271923078308245	-0.162424245458292
Saline	-3.311	1285	-0.217526686614786	-0.56266	1.00082334750886	0.0279302559976193	-0.272320633214353	-0.162732740015219
Saline	-3.31	1285	-0.2178567	-0.56479	1.00165234115808	0.0279533909543536	-0.272696033064481	-0.163017366935519
Saline	-3.309	1285	-0.218197289416342	-0.5653	1.00248524610173	0.0279766350646712	-0.273082223084685	-0.163312355748
Saline	-3.308	1285	-0.218530524428016	-0.56705	1.00331105557413	0.0279996811596954	-0.273460670231192	-0.163600378624839
Saline	-3.307	1285	-0.21887083828716	-0.56414	1.00413727785802	0.0280227387751652	-0.273846218826132	-0.163895457748188
Saline	-3.306	1285	-0.219200227159533	-0.56325	1.00498096357502	0.0280462837475282	-0.274221798537517	-0.164178655781549
Saline	-3.305	1285	-0.219523230856031	-0.56039	1.0058302155557	0.0280699840591627	-0.27459129781967	-0.164455163892393
Saline	-3.304	1285	-0.21987032614786	-0.56099	1.00666392852285	0.0280932507192171	-0.274984037953733	-0.164756614341987
Saline	-3.303	1285	-0.220190423579767	-0.55994	1.00752998493287	0.0281174199967427	-0.275351550994798	-0.165029296164735
Saline	-3.302	1285	-0.220518514863813	-0.56234	1.00836945014805	0.0281408471863856	-0.275725602050154	-0.165311427677472
Saline	-3.301	1285	-0.220836265603113	-0.56483	1.00921903190539	0.0281645567011891	-0.276089866430008	-0.165582664776218
Saline	-3.3	1285	-0.221165669906615	-0.55577	1.01008168707374	0.028188631059316	-0.276466500128533	-0.165864839684696
Saline	-3.299	1285	-0.221494311603113	-0.55723	1.01095139382897	0.0282129022080426	-0.276842757286463	-0.166145865919763
Saline	-3.298	1285	-0.221815480715953	-0.55824	1.01180821895898	0.0282368138656651	-0.27721083660632	-0.166420124825586
Saline	-3.297	1285	-0.222131979766537	-0.56153	1.01268604649332	0.0282613116432369	-0.27757539572181	-0.166688563811264
Saline	-3.296	1285	-0.222431817610895	-0.56073	1.0135535115065	0.0282855202310437	-0.277922726294757	-0.166940908927033
Saline	-3.295	1285	-0.222741320475486	-0.56239	1.01442175625929	0.0283097505792608	-0.2782797645778	-0.167202876373173
Saline	-3.294	1285	-0.223051274614786	-0.56156	1.01530535424203	0.0283344093943437	-0.27863809470753	-0.167464454522042
Saline	-3.293	1285	-0.223365550929183	-0.55871	1.01618356221621	0.0283589177889559	-0.279000451915483	-0.167730649942883
Saline	-3.292	1285	-0.223667921712062	-0.55598	1.01706205143699	0.0283834340323957	-0.279350918989853	-0.167984924434272
Saline	-3.291	1285	-0.223958697042802	-0.56429	1.0179671908662	0.0284086940106268	-0.279691249680859	-0.168226144404744
Saline	-3.29	1285	-0.224282488638132	-0.57001	1.0188514695421	0.0284333718220035	-0.280063454533801	-0.168501522742464
Saline	-3.289	1285	-0.224580391595331	-0.56599	1.01975895299924	0.0284586972156751	-0.280411041184145	-0.168749742006517
Saline	-3.288	1285	-0.224874752303502	-0.55934	1.02064058604342	0.0284833011946703	-0.280753670304582	-0.168995834302421
Saline	-3.287	1285	-0.225171486614786	-0.5574	1.02154827016772	0.0285086321884163	-0.281100099295312	-0.16924287393426
Saline	-3.286	1285	-0.225466031050584	-0.55689	1.02244946859114	0.028533782183901	-0.281443983325766	-0.169488078775401
Saline	-3.285	1285	-0.225775551906615	-0.55614	1.02336048782982	0.0285592062516133	-0.281803381454984	-0.169747722358246
Saline	-3.284	1285	-0.226064674357977	-0.55512	1.02427258398799	0.0285846603732177	-0.282142440139657	-0.169986908576297
Saline	-3.283	1285	-0.226347334085603	-0.55682	1.02519408656234	0.0286103770022992	-0.282475551091244	-0.170219117079963
Saline	-3.282	1285	-0.226640626303502	-0.56226	1.02611133173821	0.0286359748189753	-0.282819061445351	-0.170462191161653
Saline	-3.281	1285	-0.226923657898833	-0.55764	1.02703479518456	0.0286617461706582	-0.283152651620167	-0.170694664177498
Saline	-3.28	1285	-0.227210156101167	-0.5577	1.02795115703595	0.028687319336152	-0.283489319597693	-0.170930992604641
Saline	-3.279	1285	-0.227492220389105	-0.55872	1.02889105114192	0.0287135492228304	-0.283822842025152	-0.171161598753058
Saline	-3.278	1285	-0.227760490194553	-0.55886	1.02983082740336	0.0287397758207888	-0.284142563518265	-0.17137841687084
Saline	-3.277	1285	-0.228032870101167	-0.56013	1.03076623396857	0.0287658804724171	-0.284466155876618	-0.171599584325716
Saline	-3.276	1285	-0.228316065758755	-0.55665	1.03170190600746	0.0287919925326932	-0.284800578520328	-0.171831552997182
Saline	-3.275	1285	-0.228583985214008	-0.55208	1.03264844406919	0.0288184078340963	-0.285120319864167	-0.172047650563849
Saline	-3.274	1285	-0.228873602568093	-0.55081	1.03358941941921	0.0288446678953538	-0.285461454554663	-0.172285750581524
Saline	-3.273	1285	-0.229133917984436	-0.54986	1.03453202279635	0.0288709733904176	-0.285773376440059	-0.172494459528813
Saline	-3.272	1285	-0.229411614319066	-0.54797	1.03548885856239	0.028897676072724	-0.286103458450942	-0.17271977018719
Saline	-3.271	1285	-0.229674926536965	-0.54366	1.03644750612996	0.0289244293174802	-0.286419255539179	-0.172930597534751
Saline	-3.27	1285	-0.22994505648249	-0.54173	1.03740311003479	0.0289510976218926	-0.286741703717949	-0.173148409247031
Saline	-3.269	1285	-0.230215411828794	-0.54257	1.03837235330618	0.0289781465639072	-0.287065124037393	-0.173365699620194
Saline	-3.268	1285	-0.23048557566537	-0.54402	1.03933611233279	0.0290050424555751	-0.28738805259091	-0.173583098739829
Saline	-3.267	1285	-0.230741795097276	-0.5423	1.04030976481121	0.0290322144465592	-0.287697578395057	-0.173786011799495
Saline	-3.266	1285	-0.230997590116732	-0.54337	1.04128893538507	0.0290595404325697	-0.288006981896238	-0.173988198337225
Saline	-3.265	1285	-0.231260624902724	-0.54413	1.04226292873568	0.029086721936369	-0.288323341716838	-0.17419790808861
Saline	-3.264	1285	-0.231512091984436	-0.54718	1.04323217548942	0.0291137709755667	-0.288627873962346	-0.174396310006526
Saline	-3.263	1285	-0.231768607003891	-0.55118	1.04422536678175	0.0291414882416739	-0.288938765082009	-0.174598448925773
Saline	-3.262	1285	-0.232024012607004	-0.55614	1.04520686264188	0.0291688791200966	-0.289247906473642	-0.174800118740366
Saline	-3.261	1285	-0.232269831494163	-0.55707	1.04619785978163	0.0291965351533766	-0.289547981333637	-0.174991681654689
Saline	-3.26	1285	-0.232532788871595	-0.55535	1.04718699066542	0.0292241391045316	-0.289865092508502	-0.175200485234689
Saline	-3.259	1285	-0.232771389494163	-0.55441	1.04817621695138	0.0292517457181014	-0.290157852151663	-0.175384926836664
Saline	-3.258	1285	-0.233015020863813	-0.55611	1.04918400276735	0.0292798702776462	-0.290456658655187	-0.175573383072439
Saline	-3.257	1285	-0.233265816692607	-0.55404	1.05018231310923	0.0293077304024957	-0.290762110846364	-0.17576952253885
Saline	-3.256	1285	-0.233492285447471	-0.55438	1.05118734276498	0.0293357780451092	-0.291043603838447	-0.175940967056494
Saline	-3.255	1285	-0.233746164225681	-0.56122	1.05219909769975	0.0293640133719583	-0.291352875055299	-0.176139453396063
Saline	-3.254	1285	-0.233985915953307	-0.56289	1.0531982415453	0.0293918967576269	-0.291647328778692	-0.176324503127923
Saline	-3.253	1285	-0.234218806770428	-0.56455	1.05421813253211	0.0294203591395468	-0.291936057474103	-0.176501556066753
Saline	-3.252	1285	-0.234459203190661	-0.56609	1.05523383550026	0.0294487046452632	-0.292232062483341	-0.176686343897982
Saline	-3.251	1285	-0.234698821821012	-0.56596	1.05624997059192	0.029477062210371	-0.29252731336097	-0.176870330281054
Saline	-3.25	1285	-0.234943328217899	-0.56593	1.0572704423135	0.029505540799018	-0.29282768943072	-0.177058967005078
Saline	-3.249	1285	-0.235174382000778	-0.56468	1.05830974642539	0.0295345449484281	-0.293115643938536	-0.17723312006302
Saline	-3.248	1285	-0.235407262062257	-0.56445	1.05933976337887	0.0295632899185213	-0.293404916263531	-0.177409607860983
Saline	-3.247	1285	-0.235622410684825	-0.56712	1.06035636163711	0.0295916604093477	-0.293675722491224	-0.177569098878426
Saline	-3.246	1285	-0.235851865836576	-0.56353	1.06140565740771	0.0296209433987615	-0.293962625399928	-0.177741106273223
Saline	-3.245	1285	-0.236096005447471	-0.56336	1.06243638810064	0.0296497082873803	-0.294263196350767	-0.177928814544174
Saline	-3.244	1285	-0.236317618754864	-0.56286	1.06348145785196	0.0296788733400965	-0.294542026045337	-0.178093211464391
Saline	-3.243	1285	-0.236541614357977	-0.56119	1.06452376255403	0.0297079612278128	-0.294823086652306	-0.178260142063647
Saline	-3.242	1285	-0.236772427782101	-0.55541	1.06556490371742	0.0297370166443311	-0.295110901377861	-0.178433954186342
Saline	-3.241	1285	-0.236985414474708	-0.55635	1.06663272062773	0.0297668165083509	-0.295382349838878	-0.178588479110538
Saline	-3.24	1285	-0.237211186225681	-0.55778	1.06768392811475	0.0297961528485674	-0.295665674011117	-0.178756698440245
Saline	-3.239	1285	-0.237428050264591	-0.56145	1.06873605887374	0.0298255149547919	-0.29594014101939	-0.178915959509793
Saline	-3.238	1285	-0.237647361167315	-0.55958	1.06979179742597	0.0298549777447075	-0.296217252414077	-0.179077469920554
Saline	-3.237	1285	-0.237865068793774	-0.55993	1.07085494303258	0.0298846472453536	-0.296493166060351	-0.179236971527198
Saline	-3.236	1285	-0.238090242879377	-0.5585	1.07191844177061	0.0299143266009364	-0.296776565499315	-0.17940392025944
Saline	-3.235	1285	-0.238313321712062	-0.55709	1.07297849076584	0.0299439096835858	-0.297057680815843	-0.179568962608282
Saline	-3.234	1285	-0.238515062225681	-0.55821	1.07407353996076	0.0299744695265593	-0.297319374034661	-0.179710750416701
Saline	-3.233	1285	-0.238739482871595	-0.55974	1.07512613911806	0.0300038447045058	-0.297601423294216	-0.179877542448975
Saline	-3.232	1285	-0.238949044264591	-0.55993	1.07620281027699	0.0300338916665087	-0.297869931215722	-0.180028157313461
Saline	-3.231	1285	-0.239163963501946	-0.56275	1.07727558540028	0.0300638299007597	-0.298143583678041	-0.18018434332585
Saline	-3.23	1285	-0.23937029629572	-0.56492	1.07836502858567	0.0300942332952633	-0.298409562254332	-0.180331030337107
Saline	-3.229	1285	-0.239593731797665	-0.56618	1.0794517805574	0.0301245615853176	-0.29869249619789	-0.180494967397441
Saline	-3.228	1285	-0.239796322856031	-0.56794	1.08053662034173	0.0301548365114253	-0.29895448100777	-0.180638164704292
Saline	-3.227	1285	-0.240006917976654	-0.56417	1.08163433887813	0.0301854708484552	-0.29922517497702	-0.180788660976287
Saline	-3.226	1285	-0.240217616342412	-0.56076	1.08270972185362	0.0302154818607639	-0.299494749344702	-0.180940483340122
Saline	-3.225	1285	-0.240419149105058	-0.56313	1.08379699276897	0.0302458246331223	-0.299755808960537	-0.18108248924958
Saline	-3.224	1285	-0.240631626459144	-0.56563	1.08489983342069	0.0302766019144515	-0.300028665593272	-0.181234587325016
Saline	-3.223	1285	-0.240830741945525	-0.56274	1.08600076247617	0.0303073258483318	-0.30028805570057	-0.18137342819048
Saline	-3.222	1285	-0.241046293463035	-0.56604	1.08710508458981	0.0303381444732315	-0.300564067605094	-0.181528519320976
Saline	-3.221	1285	-0.241253972529183	-0.56929	1.08820088076667	0.0303687251624383	-0.300831740272859	-0.181676204785507
Saline	-3.22	1285	-0.241455702731518	-0.56659	1.08929793634211	0.0303993409980319	-0.301093533027458	-0.181817872435577
Saline	-3.219	1285	-0.24165725151751	-0.56615	1.09041827872325	0.0304306067050003	-0.301356419291996	-0.181958083743024
Saline	-3.218	1285	-0.24185465844358	-0.56394	1.09152619899185	0.0304615257446129	-0.301614483599995	-0.182094833287164
Saline	-3.217	1285	-0.242050923035019	-0.56076	1.0926490478063	0.0304928613993138	-0.30187222289437	-0.182229623175669
Saline	-3.216	1285	-0.242256269027237	-0.56093	1.09376242455062	0.0305239327143149	-0.302138525004394	-0.182374013050081
Saline	-3.215	1285	-0.242456339377432	-0.55912	1.09488509431273	0.0305552633721521	-0.30240006025461	-0.182512618500254
Saline	-3.214	1285	-0.242665374396887	-0.55834	1.09599638212995	0.0305862763908825	-0.302669937025474	-0.1826608117683
Saline	-3.213	1285	-0.242865111050584	-0.55588	1.09710780757171	0.0306172932503392	-0.302930522965368	-0.182799699135799
Saline	-3.212	1285	-0.243077952762646	-0.56209	1.09824573128791	0.0306490496045232	-0.30320566471419	-0.182950240811102
Saline	-3.211	1285	-0.243261408505837	-0.56353	1.09937051024278	0.0306804391241906	-0.303450700833321	-0.183072116178353
Saline	-3.21	1285	-0.243468389494163	-0.56779	1.10051599204115	0.0307124064038796	-0.30372039565486	-0.183216383333467
Saline	-3.209	1285	-0.243666877509728	-0.56727	1.10164007960041	0.0307437766285772	-0.303980426193237	-0.183353328826218
Saline	-3.208	1285	-0.243851921867704	-0.56697	1.1027728905213	0.0307753902985581	-0.304227490668211	-0.183476353067198
Saline	-3.207	1285	-0.244066605992218	-0.56577	1.10391802639879	0.0308073479245367	-0.30450486968716	-0.183628342297276
Saline	-3.206	1285	-0.244264983035019	-0.5647	1.10505987040714	0.0308392136834061	-0.304765761398284	-0.183764204671755
Saline	-3.205	1285	-0.244459751906615	-0.56644	1.10619557717157	0.0308709081684995	-0.305022708931036	-0.183896794882193
Saline	-3.204	1285	-0.24465166844358	-0.56626	1.10733834537747	0.0309027997192073	-0.305277190735094	-0.184026146152066
Saline	-3.203	1285	-0.244846426848249	-0.56537	1.10849542610976	0.0309350906935769	-0.305535298001492	-0.184157555695006
Saline	-3.202	1285	-0.245055355869261	-0.5644	1.10964228242924	0.0309670963324093	-0.305807016109193	-0.184303695629329
Saline	-3.201	1285	-0.245238079610895	-0.56347	1.11078731062779	0.0309990509533619	-0.306052428849962	-0.184423730371828
Saline	-3.2	1285	-0.245447469571984	-0.56281	1.11194445913433	0.0310313438191262	-0.306325171383344	-0.184569767760625
Saline	-3.199	1285	-0.245625245097276	-0.56196	1.11310470980627	0.0310637232578847	-0.306566469320977	-0.184684020873576
Saline	-3.198	1285	-0.245841418599222	-0.5612	1.11426139795224	0.0310960032762383	-0.306845970190994	-0.18483686700745
Saline	-3.197	1285	-0.246042252140078	-0.56228	1.11542980801734	0.0311286104214551	-0.30711077286174	-0.184973731418416
Saline	-3.196	1285	-0.246230178054475	-0.56137	1.11660111427459	0.031161298391513	-0.307362826469272	-0.185097529639677
Saline	-3.195	1285	-0.246413885525292	-0.56023	1.11777881610955	0.0311941648447397	-0.307611011783872	-0.185216759266712
Saline	-3.194	1285	-0.246620124863813	-0.55913	1.11893085463772	0.031226315104914	-0.307880323929148	-0.185359925798479
Saline	-3.193	1285	-0.246809513463035	-0.56095	1.12011919237552	0.0312594783772449	-0.308134772675807	-0.185484254250263
Saline	-3.192	1285	-0.247013792762646	-0.56128	1.12128964917465	0.0312921426412382	-0.308403133161681	-0.185624452363611
Saline	-3.191	1285	-0.247220291206226	-0.56076	1.1224791628895	0.0313253387318881	-0.308674756136112	-0.18576582627634
Saline	-3.19	1285	-0.247419506303502	-0.55878	1.12364930433594	0.0313579941952464	-0.308938035154449	-0.185900977452555
Saline	-3.189	1285	-0.247598869883268	-0.55663	1.1248374386325	0.0313911517900858	-0.309182447743474	-0.186015292023063
Saline	-3.188	1285	-0.247798937431907	-0.55602	1.12602023753181	0.0314241604885075	-0.309447272194405	-0.186150602669408
Saline	-3.187	1285	-0.247987129618677	-0.55436	1.12721814483101	0.0314575908212544	-0.309701048451278	-0.186273210786076
Saline	-3.186	1285	-0.248188844135409	-0.55511	1.12840232453784	0.0314906380542562	-0.309967595467952	-0.186410092802865
Saline	-3.185	1285	-0.248384744359533	-0.55856	1.12959274425212	0.0315238594288846	-0.310228669825372	-0.186540818893694
Saline	-3.184	1285	-0.24857725844358	-0.55954	1.13079286642486	0.0315573515727246	-0.310486889241344	-0.186667627645816
Saline	-3.183	1285	-0.248787144435798	-0.55786	1.131987614008	0.031590693726395	-0.310762186312783	-0.186812102558812
Saline	-3.182	1285	-0.248988658988327	-0.5597	1.13319586281091	0.0316244126623672	-0.311029851121049	-0.186947466855604
Saline	-3.181	1285	-0.249169508793774	-0.56093	1.13440712939035	0.0316582158162696	-0.311277016402087	-0.187062001185462
Saline	-3.18	1285	-0.249357579299611	-0.56174	1.13560901737929	0.0316917572392344	-0.311530888916289	-0.187184269682933
Saline	-3.179	1285	-0.249570986770428	-0.56298	1.1368316135104	0.0317258765700917	-0.311811232142839	-0.187330741398017
Saline	-3.178	1285	-0.249764659377432	-0.56444	1.138020594497	0.0317590577937459	-0.312070000114424	-0.18745931864044
Saline	-3.177	1285	-0.24996516311284	-0.56326	1.13925126511179	0.0317934024614693	-0.312337881674417	-0.187592444551264
Saline	-3.176	1285	-0.250164229385214	-0.56557	1.14048344753461	0.0318277893196403	-0.312604408541155	-0.187724050229273
Saline	-3.175	1285	-0.250352819143969	-0.56528	1.14169350960515	0.0318615588589773	-0.31285924783	-0.187846390457938
Saline	-3.174	1285	-0.250561686459144	-0.56415	1.14291985112034	0.0318957827133121	-0.313135255956452	-0.187988116961836
Saline	-3.173	1285	-0.250761884513619	-0.56626	1.14415586067659	0.0319302763763621	-0.313403124136519	-0.188120644890719
Saline	-3.172	1285	-0.250961883735409	-0.56669	1.14538928637596	0.0319646979309982	-0.313670652020658	-0.188253115450159
Saline	-3.171	1285	-0.251166778754864	-0.56781	1.14662186775983	0.0319990959230866	-0.313943029477145	-0.188390528032583
Saline	-3.17	1285	-0.251356444638132	-0.57173	1.14786070779222	0.0320336685770227	-0.314200520451373	-0.188512368824891
Saline	-3.169	1285	-0.251566973229572	-0.57056	1.149103325906	0.032068346666929	-0.314479080979458	-0.188654865479686
Saline	-3.168	1285	-0.251767974622568	-0.57036	1.15035454520073	0.0321032647923883	-0.314748585214029	-0.188787364031107
Saline	-3.167	1285	-0.251965948116732	-0.57187	1.15159582395826	0.0321379055045066	-0.315014517316597	-0.188917378916866
Saline	-3.166	1285	-0.252164600103502	-0.57475	1.15284528916001	0.0321727746780044	-0.315281576110336	-0.189047624096667
Saline	-3.165	1285	-0.252367372502724	-0.57443	1.15409307821543	0.0322075970748198	-0.315552663549411	-0.189182081456037
Saline	-3.164	1285	-0.252559407315175	-0.57159	1.15535497462839	0.0322428131695923	-0.315813785763588	-0.189305028866762
Saline	-3.163	1285	-0.252760445214008	-0.56914	1.15662804467262	0.0322783410900056	-0.316084522807824	-0.189436367620192
Saline	-3.162	1285	-0.25295860614786	-0.57029	1.15789477446661	0.0323136920712894	-0.316352035765548	-0.189565176530172
Saline	-3.161	1285	-0.253170304202335	-0.57123	1.15916928872731	0.0323492602958541	-0.316633512034644	-0.189707096370025
Saline	-3.16	1285	-0.25337467463035	-0.57331	1.16044117911744	0.0323847552953319	-0.316907517023335	-0.189841832237365
Saline	-3.159	1285	-0.253582491361868	-0.57328	1.16170664313087	0.0324200709521248	-0.31718461647867	-0.189980366245065
Saline	-3.158	1285	-0.253765329338521	-0.57103	1.16298165578116	0.0324556530853869	-0.317437259956213	-0.19009339872083
Saline	-3.157	1285	-0.253980156747082	-0.56981	1.16426500410357	0.0324914678445731	-0.317722349234284	-0.190237964259879
Saline	-3.156	1285	-0.254181456575875	-0.56994	1.16555561449447	0.032527485268328	-0.317994308522628	-0.190368604629123
Saline	-3.155	1285	-0.254379171595331	-0.57267	1.1668455792922	0.0325634846753345	-0.318262647656137	-0.190495695534524
Saline	-3.154	1285	-0.254592618451362	-0.57647	1.16813750719416	0.0325995388672376	-0.318546826103959	-0.190638410798765
Saline	-3.153	1285	-0.254799444700389	-0.57737	1.16943809950935	0.0326358348593346	-0.318824858311603	-0.190774031089175
Saline	-3.152	1285	-0.25500568255891	-0.57627	1.17074260767432	0.0326722401321426	-0.31910251651709	-0.190908848600731
Saline	-3.151	1285	-0.255198679922179	-0.57801	1.17204247950911	0.0327085160175924	-0.319366680393489	-0.191030679450869
Saline	-3.15	1285	-0.255421514272374	-0.57637	1.17337288257858	0.0327456439467147	-0.31966235280739	-0.191180675737357
Saline	-3.149	1285	-0.255617988638132	-0.57596	1.17466927599928	0.0327818227590937	-0.319929803247041	-0.191306174029223
Saline	-3.148	1285	-0.255821087533074	-0.57546	1.17598190276472	0.0328184545999468	-0.320204766973144	-0.191437408093004
Saline	-3.147	1285	-0.256020052785992	-0.57667	1.17731312528589	0.0328556053977361	-0.320476615153822	-0.191563490418162
Saline	-3.146	1285	-0.256225515097276	-0.5798	1.1786373915739	0.0328925620659883	-0.320754579546966	-0.191696450647586
Saline	-3.145	1285	-0.256440303284047	-0.5786	1.17996501180846	0.0329296123337616	-0.321042053440378	-0.191838553127715
Saline	-3.144	1285	-0.25664995385214	-0.5774	1.18131029322195	0.0329671554769757	-0.321325356644689	-0.191974551059591
Saline	-3.143	1285	-0.25685774633463	-0.57141	1.18264477725823	0.033004397294776	-0.321606210619204	-0.192109282050057
Saline	-3.142	1285	-0.257053786225681	-0.57101	1.18398063194952	0.0330416773638273	-0.321875387044091	-0.192232185407271
Saline	-3.141	1285	-0.257258158210117	-0.57056	1.1853205839965	0.0330790717789255	-0.322153119887954	-0.192363196532279
Saline	-3.14	1285	-0.257462994085603	-0.57016	1.18667511016061	0.0331168729179709	-0.322432114539301	-0.192493873631905
Saline	-3.139	1285	-0.257681985424125	-0.56967	1.18802697204569	0.033154599704239	-0.322725118787419	-0.19263885206083
Saline	-3.138	1285	-0.257875479416342	-0.56899	1.18938926910758	0.0331926177078939	-0.322993197003364	-0.192757761829321
Saline	-3.137	1285	-0.258084153206226	-0.56777	1.19075201281043	0.0332306481760823	-0.323276479470062	-0.19289182694239
Saline	-3.136	1285	-0.258297320941634	-0.56342	1.19210747487133	0.0332684754334601	-0.323563857220622	-0.193030784662647
Saline	-3.135	1285	-0.258501269501946	-0.563	1.19350221550569	0.0333073988489309	-0.323844166253568	-0.193158372750323
Saline	-3.134	1285	-0.258703852451362	-0.56552	1.19486598448302	0.03334545792974	-0.324121414012417	-0.193286290890307
Saline	-3.133	1285	-0.258917361322957	-0.56541	1.19624202764844	0.0333838595497358	-0.324410259691364	-0.19342446295455
Saline	-3.132	1285	-0.259110772233463	-0.56612	1.19764047763624	0.0334228864831665	-0.324680234157411	-0.193541310309515
Saline	-3.131	1285	-0.259323289576654	-0.56586	1.19901525817987	0.0334612528668241	-0.324968019180838	-0.193678559972469
Saline	-3.13	1285	-0.259529391206226	-0.56636	1.2004147629821	0.0335003092372551	-0.325250742115849	-0.193808040296602
Saline	-3.129	1285	-0.25973249229572	-0.57184	1.20180351371612	0.0335390654909083	-0.325529875737707	-0.193935108853733
Saline	-3.128	1285	-0.259949146770428	-0.56991	1.20321996711446	0.0335785948505329	-0.325824079434326	-0.19407421410653
Saline	-3.127	1285	-0.260145027105837	-0.57432	1.20463749014259	0.0336181540606139	-0.326097567552667	-0.194192486659007
Saline	-3.126	1285	-0.260374167237354	-0.57919	1.20603457727907	0.0336571429605733	-0.326403196625157	-0.194345137849551
Saline	-3.125	1285	-0.260571508420233	-0.57761	1.2074466418743	0.0336965498406466	-0.326677846747939	-0.194465170092528
Saline	-3.124	1285	-0.260785436498054	-0.57687	1.20887320344097	0.033736361291741	-0.326969877458457	-0.194600995537652
Saline	-3.123	1285	-0.260988194007782	-0.57436	1.21029872494428	0.0337761437174974	-0.327250680658589	-0.194725707356976
Saline	-3.122	1285	-0.261196875042802	-0.58065	1.21172515776017	0.0338159515755078	-0.327537457277346	-0.194856292808258
Saline	-3.121	1285	-0.261397801089494	-0.57864	1.21317789701421	0.033856493574617	-0.327817919155519	-0.19497768302347
Saline	-3.12	1285	-0.261604742677043	-0.57272	1.2146014165877	0.0338962201319601	-0.328102796830077	-0.195106688524009
Saline	-3.119	1285	-0.261820100389105	-0.56721	1.21606311927713	0.0339370122761581	-0.328398181111572	-0.195242019666638
Saline	-3.118	1285	-0.262006788326848	-0.56382	1.21750469001028	0.033977242592243	-0.328663793416905	-0.195349783236791
Saline	-3.117	1285	-0.262222733229572	-0.56843	1.2189693859442	0.0340181182697488	-0.328959928765813	-0.195485537693331
Saline	-3.116	1285	-0.262427269649805	-0.57245	1.22041963740061	0.0340585908411966	-0.32924386481342	-0.195610674486191
Saline	-3.115	1285	-0.262628458054475	-0.56905	1.22187883006536	0.0340993129374362	-0.329524942366508	-0.195731973742441
Saline	-3.114	1285	-0.262835000389105	-0.56499	1.223354978675	0.0341405082279543	-0.329812302168368	-0.195857698609842
Saline	-3.113	1285	-0.263043628101167	-0.56495	1.22482483775327	0.0341815279947679	-0.330101403002929	-0.195985853199406
Saline	-3.112	1285	-0.263240061081712	-0.56438	1.22630673689705	0.0342228837670444	-0.330378968285945	-0.196101153877479
Saline	-3.111	1285	-0.263433241712062	-0.56694	1.22779085788748	0.0342643015450141	-0.330653402862358	-0.196213080561767
Saline	-3.11	1285	-0.263648836863813	-0.5641	1.22928276414146	0.0343059365885028	-0.330950678194547	-0.196346995533079
Saline	-3.109	1285	-0.26383992003891	-0.56011	1.23077797712957	0.0343476639139423	-0.331223622590039	-0.196456217487782
Saline	-3.108	1285	-0.264041116964981	-0.56023	1.23228567803143	0.03438973974307	-0.331507364435659	-0.196574869494302
Saline	-3.107	1285	-0.264250824513619	-0.56314	1.23378517884456	0.034431586730037	-0.331799167958263	-0.196702481068975
Saline	-3.106	1285	-0.264454492996109	-0.5659	1.23528030320171	0.0344733115820273	-0.332084692808701	-0.196824293183517
Saline	-3.105	1285	-0.264648651128405	-0.5712	1.23680999168853	0.0345160010248147	-0.332362599655962	-0.196934702600847
Saline	-3.104	1285	-0.264848581945525	-0.56502	1.23832889185431	0.0345583893949206	-0.33264568853967	-0.197051475351381
Saline	-3.103	1285	-0.265051611533074	-0.56834	1.23984360634514	0.03460066095423	-0.332931647032835	-0.197171576033313
Saline	-3.102	1285	-0.265232878521401	-0.5708	1.24137209770598	0.0346433169884888	-0.333196597194833	-0.197269159847969
Saline	-3.101	1285	-0.265433155838911	-0.56819	1.24291166388297	0.0346862820907275	-0.333481164019675	-0.197385147658146
Saline	-3.1	1285	-0.265637030622568	-0.56997	1.244464616609	0.0347296207751198	-0.333770061209088	-0.197504000036048
Saline	-3.099	1285	-0.265828938614786	-0.56663	1.24601120348979	0.0347727818060956	-0.334046643084233	-0.197611234145339
Saline	-3.098	1285	-0.266022432762646	-0.5664	1.24755351948772	0.0348158236483533	-0.334324577289013	-0.197720288236279
Saline	-3.097	1285	-0.266228763579767	-0.56528	1.24910783239548	0.0348592002917161	-0.334616004980301	-0.197841522179232
Saline	-3.096	1285	-0.266411192996109	-0.56137	1.25066116186161	0.0349025494898995	-0.334883477428494	-0.197938908563724
Saline	-3.095	1285	-0.266603474171206	-0.55739	1.25222967239778	0.034946322350434	-0.33516163278186	-0.198045315560553
Saline	-3.094	1285	-0.266789631361868	-0.55347	1.25381369134995	0.0349905280086546	-0.33543451321903	-0.198144749504705
Saline	-3.093	1285	-0.266992488171206	-0.55159	1.25537686844546	0.0350341520273746	-0.335722952206792	-0.19826202413562
Saline	-3.092	1285	-0.267168668715953	-0.55449	1.25695151815464	0.0350780962155209	-0.335985343042589	-0.198351994389318
Saline	-3.091	1285	-0.267364748950195	-0.54986	1.2585414228443	0.0351224661286573	-0.336268468760811	-0.198461029139578
Saline	-3.09	1285	-0.267542993540856	-0.54956	1.26013681262171	0.0351669891156661	-0.336534059137806	-0.198551927943906
Saline	-3.089	1285	-0.267729130785992	-0.54927	1.26172479228665	0.0352113053066013	-0.336807136473997	-0.198651125097988
Saline	-3.088	1285	-0.267919275564202	-0.54853	1.26333615290998	0.0352562739964566	-0.337085501424295	-0.198753049704109
Saline	-3.087	1285	-0.26810763463035	-0.54751	1.26492787572056	0.0353006946484003	-0.337361005514489	-0.198854263746211
Saline	-3.086	1285	-0.268285937836576	-0.54213	1.26654890920422	0.0353459332814638	-0.337628058470969	-0.198943817202183
Saline	-3.085	1285	-0.268464586941634	-0.53918	1.26816302171452	0.0353909787689954	-0.337895078410815	-0.199034095472453
Saline	-3.084	1285	-0.268656599899611	-0.54001	1.26978358640833	0.0354362043194102	-0.338175815453332	-0.199137384345889
Saline	-3.083	1285	-0.268828687891051	-0.53649	1.27141499321017	0.035481732443554	-0.338437221122466	-0.199220154659635
Saline	-3.082	1285	-0.26900334311284	-0.53102	1.27304361138631	0.035527182744744	-0.338701041347848	-0.199305644877833
Saline	-3.081	1285	-0.269199066070039	-0.5285	1.27467266634283	0.0355726452352852	-0.338985953221868	-0.199412178918209
Saline	-3.08	1285	-0.26936262644358	-0.52618	1.27632385471996	0.0356187254093624	-0.339239914291984	-0.199485338595176
Saline	-3.079	1285	-0.269540560700389	-0.52981	1.27797671810621	0.0356648523283855	-0.339508340950222	-0.199572780450556
Saline	-3.078	1285	-0.269704009182879	-0.53358	1.27961526990364	0.0357105798499121	-0.339761498290837	-0.199646520074922
Saline	-3.077	1285	-0.26988685003891	-0.53698	1.28127624195883	0.0357569330598187	-0.340035275488753	-0.199738424589068
Saline	-3.076	1285	-0.270064122645914	-0.52805	1.2829351832974	0.0358032295979507	-0.340303373258203	-0.199824872033626
Saline	-3.075	1285	-0.270227985128405	-0.53004	1.2845986719733	0.0358496530398922	-0.340558309864716	-0.199897660392094
Saline	-3.074	1285	-0.270401403968872	-0.53213	1.28625433259566	0.0358958580221629	-0.340822374252126	-0.199980433685617
Saline	-3.073	1285	-0.270573811284047	-0.53417	1.28794868091712	0.0359431426728311	-0.341087545222024	-0.200060077346069
Saline	-3.072	1285	-0.270726295797665	-0.53621	1.2896242834542	0.035989904179672	-0.341331767079868	-0.200120824515462
Saline	-3.071	1285	-0.27088679385214	-0.54005	1.29131045042654	0.0360369605111508	-0.341584580869453	-0.200189006834827
Saline	-3.07	1285	-0.271057065680934	-0.53964	1.29300206528573	0.0360841688783258	-0.341847466699001	-0.200266664662866
Saline	-3.069	1285	-0.271223491673152	-0.53718	1.29469762033128	0.0361314872053794	-0.342106722412722	-0.200340260933582
Saline	-3.068	1285	-0.271382857891051	-0.53397	1.29640399151695	0.0361791073814687	-0.342359510523564	-0.200406205258537
Saline	-3.067	1285	-0.271545147206226	-0.53025	1.2981036224755	0.0362265394561618	-0.34261485271187	-0.200475441700582
Saline	-3.066	1285	-0.271680101867704	-0.52727	1.29980743223657	0.0362740881498615	-0.342843089031192	-0.200517114704217
Saline	-3.065	1285	-0.271844886848249	-0.52407	1.30153495600947	0.036322298637096	-0.343102453984913	-0.200587319711585
Saline	-3.064	1285	-0.272002077976654	-0.52618	1.30325145695342	0.0363702015071718	-0.343353621599073	-0.200650534354234
Saline	-3.063	1285	-0.272161625291829	-0.52854	1.30498439189788	0.0364185630054786	-0.343608045142949	-0.200715205440709
Saline	-3.062	1285	-0.272298336031128	-0.52865	1.30670796663338	0.0364666632858263	-0.343839119650093	-0.200757552412164
Saline	-3.061	1285	-0.272449854241245	-0.52916	1.30843881242342	0.0365149664815186	-0.344085399710068	-0.200814308772422
Saline	-3.06	1285	-0.272598720311284	-0.52829	1.31019690622008	0.0365640300949231	-0.344330519427517	-0.200866921195051
Saline	-3.059	1285	-0.27274037618677	-0.53093	1.31191767145111	0.0366120519696468	-0.344566385253655	-0.200914367119886
Saline	-3.058	1285	-0.272877204202335	-0.52893	1.31367219649764	0.0366610159889474	-0.344799271531596	-0.200955136873074
Saline	-3.057	1285	-0.273023967066148	-0.52696	1.31542362785959	0.0367098936719304	-0.345041923282052	-0.201006010850244
Saline	-3.056	1285	-0.273165654918288	-0.52531	1.31717103095821	0.0367586589370461	-0.345279279477973	-0.201052030358603
Saline	-3.055	1285	-0.273312761245136	-0.52808	1.31894159105251	0.0368080704508925	-0.345523321967932	-0.201102200522341
Saline	-3.054	1285	-0.273432104357977	-0.52577	1.32070687842331	0.0368573348173746	-0.345739312568232	-0.201124896147721
Saline	-3.053	1285	-0.273574719377432	-0.52367	1.32247915379786	0.0369067942000246	-0.345978957660452	-0.201170481094412
Saline	-3.052	1285	-0.27370252677821	-0.52157	1.32425470574505	0.0369563450229003	-0.346203974522641	-0.201201079033779
Saline	-3.051	1285	-0.273831988715953	-0.51929	1.32603096893245	0.0370059156945545	-0.346430684861393	-0.201233292570514
Saline	-3.05	1285	-0.27396026459144	-0.52039	1.32782204191212	0.0370558996672076	-0.346657019957268	-0.201263509225611
Saline	-3.049	1285	-0.27407166692607	-0.51984	1.32960363809385	0.0371056191682205	-0.346865962668316	-0.201277371183824
Saline	-3.048	1285	-0.274221548253696	-0.51648	1.33140933171195	0.0371560111631039	-0.347114703679754	-0.201328392827639
Saline	-3.047	1285	-0.27433898077821	-0.51414	1.3331844655414	0.0372055503174511	-0.347329322774205	-0.201348638782215
Saline	-3.046	1285	-0.274461634241245	-0.5143	1.33499374606907	0.0372560424132193	-0.347551032300295	-0.201372236182196
Saline	-3.045	1285	-0.274581422178988	-0.50843	1.33680990139051	0.0373067263657724	-0.347770252688277	-0.2013925916697
Saline	-3.044	1285	-0.274701179688716	-0.50449	1.33860755194998	0.0373568939007777	-0.34798842953345	-0.201413929843982
Saline	-3.043	1285	-0.274811075564202	-0.503	1.34041663115534	0.0374073803781879	-0.348197370449822	-0.201424780678583
Saline	-3.042	1285	-0.274918602568093	-0.50314	1.34224414299035	0.0374583812601294	-0.348404951660229	-0.201432253475958
Saline	-3.041	1285	-0.275032062023346	-0.49904	1.34407813606165	0.0375095630157375	-0.348618820162356	-0.201445303884337
Saline	-3.04	1285	-0.275151860832685	-0.49515	1.34589886058597	0.0375603744823086	-0.348838301580625	-0.201465420084745
Saline	-3.039	1285	-0.275251295330739	-0.49344	1.34773834213769	0.037611709406469	-0.34903844561365	-0.201464145047828
Saline	-3.038	1285	-0.275350174319066	-0.4919	1.3495578673192	0.037662487402646	-0.349236941548245	-0.201463407089888
Saline	-3.037	1285	-0.27546223151751	-0.49192	1.35139673248174	0.037713805125062	-0.349449674535049	-0.201474788499971
Saline	-3.036	1285	-0.275560875097276	-0.4938	1.35324384852448	0.0377653531070905	-0.349649445629537	-0.201472304565015
Saline	-3.035	1285	-0.275656896108949	-0.49513	1.35509907775706	0.0378171275061681	-0.349847038343902	-0.201466753873997
Saline	-3.034	1285	-0.275764338988327	-0.49477	1.35694545173981	0.0378686547793218	-0.350055568111056	-0.201473109865598
Saline	-3.033	1285	-0.275863563509728	-0.49228	1.35881343633059	0.0379207851457344	-0.350257062676586	-0.201470064342869
Saline	-3.032	1285	-0.275949643576654	-0.49229	1.36066065871192	0.0379723360953837	-0.350444276080152	-0.201455011073156
Saline	-3.031	1285	-0.276046299579767	-0.48961	1.36254503079739	0.0380249237921764	-0.350644099324199	-0.201448499835335
Saline	-3.03	1285	-0.27613410018677	-0.48871	1.36439187095682	0.0380764640750524	-0.350833012341625	-0.201435188031916
Saline	-3.029	1285	-0.276219789027237	-0.48579	1.36627800444905	0.0381291009279145	-0.351021964858055	-0.20141761319642
Saline	-3.028	1285	-0.276317248171206	-0.48198	1.36815281372366	0.0381814217526803	-0.351222067689876	-0.201412428652536
Saline	-3.027	1285	-0.27639951385214	-0.48065	1.37003643918791	0.0382339886133068	-0.351407459735077	-0.201391567969203
Saline	-3.026	1285	-0.276475841712062	-0.48079	1.3719050792789	0.0382861372729465	-0.351586093527024	-0.2013655898971
Saline	-3.025	1285	-0.276554557579767	-0.47856	1.37380501007248	0.0383391591709413	-0.351768828457338	-0.201340286702195
Saline	-3.024	1285	-0.276635997587549	-0.47826	1.37568339165455	0.0383915796890866	-0.351953107732767	-0.20131888744233
Saline	-3.023	1285	-0.276688813548638	-0.47762	1.37758545479323	0.0384446610950303	-0.35211005949995	-0.201267567597326
Saline	-3.022	1285	-0.276770127821012	-0.4773	1.37947812181338	0.0384974802808764	-0.352294995151552	-0.201245260490471
Saline	-3.021	1285	-0.276853655392996	-0.47315	1.38138402880148	0.0385506689581966	-0.352482868976039	-0.201224441809953
Saline	-3.02	1285	-0.276917783992218	-0.46792	1.38328092758756	0.0386036062411133	-0.352650850638889	-0.201184717345547
Saline	-3.019	1285	-0.276977353618677	-0.46475	1.38519520474705	0.0386570285071385	-0.352815224775269	-0.201139482462085
Saline	-3.018	1285	-0.277052190038911	-0.46655	1.38710600446784	0.0387103537273134	-0.352994675319588	-0.201109704758233
Saline	-3.017	1285	-0.27711349307393	-0.47418	1.38902462424277	0.0387638971839176	-0.353161020617814	-0.201065965530046
Saline	-3.016	1285	-0.277162846614786	-0.47062	1.39095741753486	0.0388178361848141	-0.353316192405915	-0.201009500823657
Saline	-3.015	1285	-0.277237000233463	-0.46801	1.39289545935461	0.0388719216578345	-0.353496451622791	-0.200977548844135
Saline	-3.014	1285	-0.277295265992218	-0.46984	1.39480912881635	0.0389253269646692	-0.353659488620703	-0.200931043363733
Saline	-3.013	1285	-0.27735176796109	-0.46845	1.39672837759636	0.0389788879750936	-0.353821067290098	-0.200882468632081
Saline	-3.012	1285	-0.277396706692607	-0.46576	1.39865771134485	0.0390327304295431	-0.35397163486276	-0.200821778522454
Saline	-3.011	1285	-0.277458903735409	-0.46301	1.40061440861893	0.0390873365255246	-0.35414095886879	-0.200776848602027
Saline	-3.01	1285	-0.277507433229572	-0.45993	1.4025375615792	0.0391410064909953	-0.354294778812932	-0.200720087646212
Saline	-3.009	1285	-0.277550042128405	-0.46407	1.4044908397903	0.039195517170234	-0.354444327485162	-0.200655756771647
Saline	-3.008	1285	-0.277596670583658	-0.4609	1.4064383694252	0.0392498674223549	-0.354597580985765	-0.20059576018155
Saline	-3.007	1285	-0.27765134692607	-0.45341	1.40839031451047	0.0393043408976796	-0.354759124114443	-0.200543569737697
Saline	-3.006	1285	-0.277700260311284	-0.45298	1.41035281637295	0.0393591089839272	-0.354915482257538	-0.200485038365031
Saline	-3.005	1285	-0.27772228311284	-0.45516	1.41230519414297	0.0394135945343057	-0.35504439553436	-0.200400170691321
Saline	-3.004	1285	-0.277766264902724	-0.45812	1.41427458438312	0.0394685548564281	-0.355196199213012	-0.200336330592435
Saline	-3.003	1285	-0.277805267937743	-0.45599	1.4162385945421	0.0395233650351262	-0.35534272958344	-0.200267806292046
Saline	-3.002	1285	-0.277832446	-0.45479	1.4182059576888	0.0395782687865869	-0.355477618553392	-0.200187273446608
[truncated: 43,004 more rows]
