# Supplementary material for: Delineation of an insula-BNST circuit engaged by struggling behavior that regulates avoidance in mice
Source: Nat Commun. 2021 Jun 11;12:3561. doi: 10.1038/s41467-021-23674-z (PMC8196075; doi:10.1038/s41467-021-23674-z)
Supplement: Supplementary file 16 — Source Data [file 41467_2021_23674_MOESM16_ESM.zip › Source_Data_Nat_Comm/Fig_2e.csv]

subj_num	boutType	meanIndividualBoutLength
1	WholeBody	2.35121951219512
1	HeadOnly	0.397791798107258
1	TailOnly	1.39999999999986
2	WholeBody	2.616091954023
2	HeadOnly	0.301754385964918
2	TailOnly	1.09999999999999
3	WholeBody	5.06021505376344
3	HeadOnly	0.399470899470902
3	TailOnly	0.81333333333331
4	WholeBody	2.5523076923077
4	HeadOnly	0.720535714285715
4	TailOnly	0.400000000000001
5	WholeBody	1.91551724137932
5	HeadOnly	0.367845659163982
5	TailOnly	0.570000000000043
6	WholeBody	6.22317073170732
6	HeadOnly	0.377431906614791
6	TailOnly	0.233333333333324
7	WholeBody	2.69242424242424
7	HeadOnly	0.40980392156864
7	TailOnly	0.100000000000023
8	WholeBody	2.1742857142857
8	HeadOnly	0.35818181818183
8	TailOnly	0.274074074074082
9	WholeBody	1.81184210526316
9	HeadOnly	0.346636771300441
9	TailOnly	0.133333333333364
10	WholeBody	2.81111111111111
10	HeadOnly	0.542787286063579
10	TailOnly	0.239999999999973
11	WholeBody	1.56595744680851
11	HeadOnly	0.388372093023252
11	TailOnly	0.22222222222221
12	WholeBody	3.38311688311687
12	HeadOnly	0.698809523809517
12	TailOnly	0.449999999999989
13	WholeBody	1.58305084745762
13	HeadOnly	0.314117647058826
13	TailOnly	0.793902439024401
14	WholeBody	1.39351351351352
14	HeadOnly	0.311594202898553
14	TailOnly	0.695000000000004
15	WholeBody	1.40386473429952
15	HeadOnly	0.413513513513515
15	TailOnly	0.607142857142857
16	WholeBody	3.64252873563218
16	HeadOnly	1.34814814814813
16	TailOnly	0.713559322033885
17	WholeBody	1.86193181818182
17	HeadOnly	0.357031249999996
17	TailOnly	0.72394366197184
18	WholeBody	2.40631578947369
18	HeadOnly	0.4090909090909
18	TailOnly	0.628571428571423
19	WholeBody	1.44
19	HeadOnly	0.331862745098039
19	TailOnly	0.494736842105266
20	WholeBody	2.07049180327868
20	HeadOnly	0.409909909909911
20	TailOnly	0.440540540540526
21	WholeBody	2.15634920634921
21	HeadOnly	0.406976744186059
21	TailOnly	0.84791666666667
22	WholeBody	1.20754716981132
22	HeadOnly	0.322727272727276
22	TailOnly	0.62600000000001
23	WholeBody	1.23991769547325
23	HeadOnly	0.352432432432428
23	TailOnly	0.783333333333324
24	WholeBody	1.87244444444444
24	HeadOnly	0.481553398058248
24	TailOnly	0.673076923076918
25	WholeBody	1.77768595041322
25	HeadOnly	0.488111888111884
25	TailOnly	0.66388888888889
26	WholeBody	2.25596330275229
26	HeadOnly	0.343181818181825
26	TailOnly	0.545833333333326
27	WholeBody	1.53125
27	HeadOnly	0.496396396396397
27	TailOnly	0.736486486486493
28	WholeBody	0.948264984227127
28	HeadOnly	0.468840579710146
28	TailOnly	0.616666666666659
29	WholeBody	1.40927152317881
29	HeadOnly	0.852727272727274
29	TailOnly	0.52142857142855
30	WholeBody	3.89807692307692
30	HeadOnly	1.12911392405063
30	TailOnly	0.768749999999987
31	WholeBody	1.4084
31	HeadOnly	0.436614173228346
31	TailOnly	0.485321100917431
32	WholeBody	2.5375
32	HeadOnly	0.239726027397254
32	TailOnly	0.166666666666714
33	WholeBody	1.23471502590674
33	HeadOnly	0.459574468085095
33	TailOnly	0.524489795918359
34	WholeBody	1.28899082568807
34	HeadOnly	0.455299539170507
34	TailOnly	0.360526315789497
35	WholeBody	1.33628691983123
35	HeadOnly	0.405263157894732
35	TailOnly	0.510526315789501
36	WholeBody	1.20754716981132
36	HeadOnly	0.322727272727276
36	TailOnly	0.62600000000001
37	WholeBody	1.42845188284519
37	HeadOnly	0.404145077720207
37	TailOnly	0.536666666666672
38	WholeBody	1.29446808510638
38	HeadOnly	0.342187499999993
38	TailOnly	0.766666666666663
39	WholeBody	1.75230125523013
39	HeadOnly	0.462962962962963
39	TailOnly	0.495652173913018
40	WholeBody	1.60520833333333
40	HeadOnly	0.316097560975614
40	TailOnly	0.752380952380925
41	WholeBody	1.36838235294117
41	HeadOnly	0.406785714285708
41	TailOnly	0.515625000000006
42	WholeBody	1.58293650793651
42	HeadOnly	0.50080321285141
42	TailOnly	0.762857142857144
43	WholeBody	1.4417004048583
43	HeadOnly	0.499999999999996
43	TailOnly	0.709090909090924
44	WholeBody	1.3362694300518
44	HeadOnly	0.478612716763006
44	TailOnly	0.496551724137943
45	WholeBody	1.36641221374045
45	HeadOnly	0.45061224489796
45	TailOnly	0.704587155963297
46	WholeBody	3.21826086956522
46	HeadOnly	0.929577464788739
46	TailOnly	0.643478260869576
47	WholeBody	1.31956521739131
47	HeadOnly	0.431089743589741
47	TailOnly	0.323076923076921
48	WholeBody	1.93475609756098
48	HeadOnly	0.649275362318828
48	TailOnly	0.723809523809506
49	WholeBody	1.60454545454546
49	HeadOnly	0.361507936507931
49	TailOnly	0.492000000000012
50	WholeBody	2.10888888888889
50	HeadOnly	0.27177033492823
50	TailOnly	0.748484848484834
51	WholeBody	1.71923076923077
51	HeadOnly	0.425514403292181
51	TailOnly	0.53673469387755
52	WholeBody	1.77530120481929
52	HeadOnly	0.335987261146499
52	TailOnly	0.647368421052626
53	WholeBody	1.59158878504673
53	HeadOnly	0.468154761904761
53	TailOnly	0.426415094339626
54	WholeBody	1.77575757575757
54	HeadOnly	0.45731707317073
54	TailOnly	0.562365591397849
55	WholeBody	1.42026431718061
55	HeadOnly	0.387588652482267
55	TailOnly	0.816666666666657
56	WholeBody	1.46
56	HeadOnly	0.515824915824915
56	TailOnly	0.858974358974368
57	WholeBody	1.34765625
57	HeadOnly	0.385409252669043
57	TailOnly	0.422727272727284
58	WholeBody	1.16748466257669
58	HeadOnly	0.416304347826084
58	TailOnly	0.491666666666658
59	WholeBody	1.40833333333334
59	HeadOnly	0.427642276422764
59	TailOnly	0.501282051282047
60	WholeBody	2.26666666666667
60	HeadOnly	0.582320441988957
60	TailOnly	0.797916666666658
61	WholeBody	1.47115384615384
61	HeadOnly	0.438297872340424
61	TailOnly	0.310344827586222
62	WholeBody	1.96063829787234
62	HeadOnly	0.434673366834174
62	TailOnly	0.359259259259242
63	WholeBody	1.67168141592919
63	HeadOnly	0.453496503496505
63	TailOnly	0.50243902439025
64	WholeBody	2.23834951456311
64	HeadOnly	0.760714285714282
64	TailOnly	0.628205128205123
65	WholeBody	1.55648148148148
65	HeadOnly	0.417521367521363
65	TailOnly	0.640425531914899
66	WholeBody	1.20081967213115
66	HeadOnly	0.35379746835443
66	TailOnly	0.600000000000036
67	WholeBody	1.5886524822695
67	HeadOnly	0.407926829268295
67	TailOnly	0.356896551724136
68	WholeBody	1.48511450381679
68	HeadOnly	0.481081081081079
68	TailOnly	0.426241134751776
69	WholeBody	1.27245762711865
69	HeadOnly	0.300534759358285
69	TailOnly	0.545614035087718
70	WholeBody	1.20439189189189
70	HeadOnly	0.436994219653182
70	TailOnly	0.592857142857152
71	WholeBody	0.806496062992127
71	HeadOnly	0.414507772020729
71	TailOnly	0.27000000000001
72	WholeBody	1.35392491467576
72	HeadOnly	0.447706422018341
72	TailOnly	0.603846153846157
73	WholeBody	1.31574344023324
73	HeadOnly	0.470070422535215
73	TailOnly	0.413978494623649
74	WholeBody	2.15125
74	HeadOnly	0.422142857142849
74	TailOnly	0.651351351351333
75	WholeBody	1.33720136518772
75	HeadOnly	0.547547169811324
75	TailOnly	0.386666666666641
76	WholeBody	1.43079584775086
76	HeadOnly	0.594488188976372
76	TailOnly	0.399999999999979
77	WholeBody	1.52520107238606
77	HeadOnly	0.463406940063093
77	TailOnly	0.38648648648649
78	WholeBody	1.50928270042193
78	HeadOnly	0.415757575757581
78	TailOnly	0.443181818181825
79	WholeBody	0.973259052924798
79	HeadOnly	0.435555555555563
79	TailOnly	0.435294117647059
80	WholeBody	0.919083969465648
80	HeadOnly	0.335757575757572
80	TailOnly	0.371428571428559
81	WholeBody	1.15586734693878
81	HeadOnly	0.430451127819549
81	TailOnly	0.331578947368429
82	WholeBody	1.42142857142857
82	HeadOnly	0.534439834024893
82	TailOnly	0.396969696969694
83	WholeBody	1.70958083832335
83	HeadOnly	0.392857142857139
83	TailOnly	0.810169491525429
84	WholeBody	0.943437499999999
84	HeadOnly	0.353846153846149
84	TailOnly	0.651111111111111
85	WholeBody	1.0449567723343
85	HeadOnly	0.389230769230766
85	TailOnly	0.452941176470572
86	WholeBody	0.890946502057619
86	HeadOnly	0.189189189189184
86	TailOnly	0.890909090909092
87	WholeBody	1.16271186440678
87	HeadOnly	0.408936170212761
87	TailOnly	0.35041666666667
88	WholeBody	1.67321428571428
88	HeadOnly	0.339361702127658
88	TailOnly	0.624691358024681
89	WholeBody	0.992290249433101
89	HeadOnly	0.314666666666664
89	TailOnly	0.373239436619706
90	WholeBody	1.56492537313434
90	HeadOnly	0.477243589743593
90	TailOnly	0.434374999999994
91	WholeBody	1.38423236514522
91	HeadOnly	0.338888888888887
91	TailOnly	0.489130434782611
92	WholeBody	1.61269841269842
92	HeadOnly	0.318115942028982
92	TailOnly	0.519999999999995
93	WholeBody	1.39591836734693
93	HeadOnly	0.445643153526974
93	TailOnly	0.474509803921554
94	WholeBody	0.950136239782023
94	HeadOnly	0.330337078651685
94	TailOnly	0.365217391304348
95	WholeBody	1.44981132075472
95	HeadOnly	0.409177215189879
95	TailOnly	0.54166666666667
96	WholeBody	1.48782608695652
96	HeadOnly	0.372560975609764
96	TailOnly	0.654054054054031
97	WholeBody	2.66111111111111
97	HeadOnly	0.366115702479341
97	TailOnly	0.0999999999999819
98	WholeBody	2.425
98	HeadOnly	0.464230769230763
98	TailOnly	0.399999999999999
99	WholeBody	1.28439306358382
99	HeadOnly	0.402694610778444
99	TailOnly	0.0999999999999091
100	WholeBody	2.39240506329114
100	HeadOnly	0.690350877192993
100	TailOnly	0.100000000000016
101	WholeBody	2.22441860465116
101	HeadOnly	0.430021141649047
101	TailOnly	0.333333333333295
102	WholeBody	2.87358490566037
102	HeadOnly	0.499285714285712
103	WholeBody	1.59381443298969
103	HeadOnly	0.523608017817376
103	TailOnly	0.762500000000008
104	WholeBody	2.45844155844156
104	HeadOnly	0.443636363636372
104	TailOnly	0.483333333333311
105	WholeBody	2.5013888888889
105	HeadOnly	0.684709480122317
105	TailOnly	0.900000000000041
106	WholeBody	2.67575757575758
106	HeadOnly	0.63247232472325
107	WholeBody	1.82903225806451
107	HeadOnly	0.325221238938058
108	WholeBody	1.44148148148148
108	HeadOnly	0.301183431952658
108	TailOnly	0.149999999999977
109	WholeBody	1.76153846153846
109	HeadOnly	0.405263157894736
109	TailOnly	0.132142857142855
110	WholeBody	2.16125
110	HeadOnly	0.555483870967749
110	TailOnly	0.122222222222212
111	WholeBody	1.49888888888889
111	HeadOnly	0.429946524064168
112	WholeBody	1.60344827586205
112	HeadOnly	0.525882352941178
112	TailOnly	1.54444444444445
113	WholeBody	1.33255813953489
113	HeadOnly	0.381428571428569
113	TailOnly	0.12666666666668
114	WholeBody	2.2758064516129
114	HeadOnly	0.180769230769223
114	TailOnly	0.483333333333296
115	WholeBody	2.27252747252747
115	HeadOnly	0.331318681318682
115	TailOnly	0.100000000000023
116	WholeBody	1.80076335877862
116	HeadOnly	0.5010582010582
116	TailOnly	0.100000000000023
117	WholeBody	2.47954545454546
117	HeadOnly	0.344412607449859
117	TailOnly	2.19999999999998
118	WholeBody	2.74512195121951
118	HeadOnly	0.470716510903437
119	WholeBody	2.84333333333333
119	HeadOnly	0.443788819875775
119	TailOnly	0.557142857142883
120	WholeBody	2.98396226415094
120	HeadOnly	0.549411764705886
120	TailOnly	0.100000000000042
121	WholeBody	2.62033898305084
121	HeadOnly	0.413131313131317
121	TailOnly	0.380000000000041
122	WholeBody	2.6843373493976
122	HeadOnly	0.638412017167382
122	TailOnly	0.0999999999999943
123	WholeBody	1.13611111111111
123	HeadOnly	0.532167832167838
123	TailOnly	0.233333333333288
124	WholeBody	3.11449275362318
124	HeadOnly	0.516408668730652
124	TailOnly	0.399999999999864
125	WholeBody	3.51447368421053
125	HeadOnly	0.396126760563378
126	WholeBody	3.34226804123711
126	HeadOnly	0.450694444444444
127	WholeBody	0.922598870056493
127	HeadOnly	0.301666666666675
127	TailOnly	0.150000000000014
128	WholeBody	1.50348837209301
128	HeadOnly	0.285156249999983
128	TailOnly	0.133333333333364
129	WholeBody	1.5236559139785
129	HeadOnly	0.506882591093119
129	TailOnly	1.44000000000001
130	WholeBody	1.73583333333334
130	HeadOnly	0.502643171806172
130	TailOnly	0.287500000000012
131	WholeBody	1.86875
131	HeadOnly	0.35826771653544
132	WholeBody	1.39811320754717
132	HeadOnly	0.296969696969699
132	TailOnly	0.400000000000091
133	WholeBody	1.12302631578948
133	HeadOnly	0.416379310344835
133	TailOnly	0.19999999999997
134	WholeBody	3.0511111111111
134	HeadOnly	0.328828828828827
134	TailOnly	1.27500000000001
135	WholeBody	2.10107526881721
135	HeadOnly	0.210344827586173
135	TailOnly	0.858333333333328
136	WholeBody	1.73521126760563
136	HeadOnly	0.378804347826089
136	TailOnly	0.424999999999955
