# Supplementary material for: Delineation of an insula-BNST circuit engaged by struggling behavior that regulates avoidance in mice
Source: Nat Commun. 2021 Jun 11;12:3561. doi: 10.1038/s41467-021-23674-z (PMC8196075; doi:10.1038/s41467-021-23674-z)
Supplement: Supplementary file 16 — Source Data [file 41467_2021_23674_MOESM16_ESM.zip › Source_Data_Nat_Comm/Fig_4f_GCaMP.csv]

AniNum	Time	n	mean	median	sd	sem	CI_lower	CI_upper
1	-5	1191	0.225422792040302	0.27307	1.53509089001229	0.0445000617561533	0.138115473819549	0.312730110261055
1	-4.95	1191	0.211756569076406	0.27399	1.43013698252934	0.0414575999742951	0.130418437604623	0.293094700548189
1	-4.9	1191	0.199431755835432	0.27259	1.33343622403354	0.0386543850292207	0.123593418512069	0.275270093158796
1	-4.85	1191	0.188572528799328	0.26422	1.24682797032182	0.0361437371816961	0.11765998083251	0.259485076766147
1	-4.8	1191	0.178995123912678	0.28764	1.17156518899993	0.0339619781480422	0.112363098774705	0.245627149050652
1	-4.75	1191	0.170257135348447	0.33082	1.1076681171939	0.0321096945732353	0.107259215537942	0.233255055158951
1	-4.7	1191	0.161928036179681	0.32006	1.05362363666905	0.0305430233509758	0.102003861832691	0.221852210526671
1	-4.65	1191	0.153738251553317	0.36753	1.00691491831638	0.0291890052503093	0.0964706058610361	0.211005897245597
1	-4.6	1191	0.145539084466835	0.38035	0.965449686349364	0.0279869882262551	0.0906297474753585	0.200448421458311
1	-4.55	1191	0.137092433585222	0.33084	0.928375607217605	0.0269122643635511	0.084291661269335	0.18989320590111
1	-4.5	1191	0.128079637195634	0.28322	0.895836857790771	0.0259690131408495	0.0771294855623376	0.17902978882893
1	-4.45	1191	0.118126815474391	0.24887	0.868051271983729	0.0251635492478716	0.0687569513652988	0.167496679583484
1	-4.4	1191	0.107036172376154	0.22371	0.844575967702726	0.0244830341741089	0.0590014512703366	0.155070893481972
1	-4.35	1191	0.0948371375314861	0.21226	0.824512739452626	0.0239014302430543	0.0479434997743897	0.141730775288583
1	-4.3	1191	0.0817398465155332	0.15645	0.807329598119166	0.0234033158607212	0.0358234889951924	0.127656204035874
1	-4.25	1191	0.0679821588581024	0.12161	0.793340561798684	0.0229977939569559	0.022861418883003	0.113102898833202
1	-4.2	1191	0.0537103118387909	0.093628	0.78333023394945	0.0227076090497374	0.00915890289465095	0.0982617207829309
1	-4.15	1191	0.0389886755835432	0.04913	0.777375524150697	0.0225349906363857	-0.00522406302733207	0.0832014141944186
1	-4.1	1191	0.0239483439462636	0.0079224	0.774556889114078	0.0224532824886704	-0.0201040865892454	0.0680007744817727
1	-4.05	1191	0.00903006036943745	-0.02521	0.773352634756648	0.0224183728988706	-0.0349538789652659	0.0530139997041407
1	-4	1191	-0.00524887674223342	-0.050549	0.772414133999299	0.0223911671210681	-0.0491794394431455	0.0386816859586787
1	-3.95	1191	-0.018326825961377	-0.086043	0.7710642201705	0.0223520350741399	-0.0621806131716727	0.0255269612489187
1	-3.9	1191	-0.0299383267422334	-0.11276	0.769320354833093	0.0223014829435046	-0.0736929327203703	0.0138162792359035
1	-3.85	1191	-0.0400360659949622	-0.14057	0.768012981478813	0.0222635840833248	-0.0837163159449199	0.00364418395499547
1	-3.8	1191	-0.0487869989924433	-0.15634	0.768829028431699	0.0222872401026756	-0.0925136610939304	-0.00506033689095621
1	-3.75	1191	-0.0564829816120907	-0.16422	0.774085221719281	0.0224396095339721	-0.100508586364449	-0.0124573768597323
1	-3.7	1191	-0.0636489068849706	-0.20026	0.785469586327467	0.0227696257769288	-0.108321990135218	-0.0189758236347234
1	-3.65	1191	-0.0710340278925273	-0.22867	0.803041122377098	0.0232789991596037	-0.116706481082036	-0.0253615747030185
1	-3.6	1191	-0.0796232725440806	-0.26517	0.82533970006078	0.023925402633466	-0.12656394315991	-0.0326826019282513
1	-3.55	1191	-0.0903078795969773	-0.29889	0.850542517476738	0.0246559958111964	-0.138681944427124	-0.0419338147668309
1	-3.5	1191	-0.103571682199832	-0.30494	0.87766294416316	0.0254421777045626	-0.153488204052165	-0.0536551603474991
1	-3.45	1191	-0.119343304701931	-0.3387	0.907061608428799	0.026294402405967	-0.17093185689006	-0.0677547525138018
1	-3.4	1191	-0.13707232938707	-0.35995	0.940195187212038	0.0272548968702685	-0.19054533279919	-0.0835993259749497
1	-3.35	1191	-0.155959558858102	-0.35747	0.979222590172783	0.0283862447619374	-0.211652220996486	-0.100266896719719
1	-3.3	1191	-0.174993721788413	-0.43169	1.02634052227938	0.0297521253766997	-0.233366186353545	-0.116621257223281
1	-3.25	1191	-0.193030342485306	-0.48912	1.08302199044706	0.0313952390517934	-0.254626529509306	-0.131434155461307
1	-3.2	1191	-0.208768635600336	-0.53646	1.14969366428207	0.0333279543211937	-0.274156731677861	-0.14338053952281
1	-3.15	1191	-0.221083186146096	-0.53391	1.22637754437558	0.0355509089501769	-0.29083262914144	-0.151333743150752
1	-3.1	1191	-0.229216373383711	-0.54953	1.31336084504363	0.0380724288658161	-0.303912936292754	-0.154519810474669
1	-3.05	1191	-0.23299652115869	-0.55499	1.41136314221076	0.0409133735320612	-0.313266902400448	-0.152726139916932
1	-3	1191	-0.232951268920235	-0.51133	1.52083736233256	0.0440868726309243	-0.319447926817877	-0.146454611022594
1	-2.95	1191	-0.23005443543241	-0.53312	1.64131448753787	0.04757933001356	-0.323403153215924	-0.136705717648896
1	-2.9	1191	-0.225360630646516	-0.51383	1.77105105238793	0.0513402051418154	-0.326088033057714	-0.124633228235318
1	-2.85	1191	-0.219784507665827	-0.51352	1.9070611171948	0.0552829399484272	-0.328247396025498	-0.111321619306156
1	-2.8	1191	-0.213881217716205	-0.52008	2.04580731867289	0.059304991394617	-0.330235208057643	-0.0975272273747673
1	-2.75	1191	-0.207937795130143	-0.50596	2.18416011332577	0.0633156385466827	-0.332160512690327	-0.0837150775699584
1	-2.7	1191	-0.20186546768262	-0.51893	2.31995082356816	0.0672520145821431	-0.333811195539907	-0.0699197398253323
1	-2.65	1191	-0.195331896473552	-0.49288	2.45178913912919	0.0710738164197177	-0.334775844693728	-0.0558879482533758
1	-2.6	1191	-0.188013303560034	-0.47247	2.57865009755502	0.0747513318822381	-0.334672388121085	-0.0413542189989826
1	-2.55	1191	-0.179529182031906	-0.44555	2.6997289813849	0.0782612333759226	-0.333074551117949	-0.0259838129458626
1	-2.5	1191	-0.169624069437448	-0.43421	2.81440433808457	0.0815855058918016	-0.329691526514891	-0.00955661236000438
1	-2.45	1191	-0.15804591961377	-0.4445	2.92233917589062	0.0847143805266913	-0.324252101956766	0.00816026272922579
1	-2.4	1191	-0.144580887825357	-0.44704	3.0235867811144	0.0876494019735875	-0.316545463333132	0.0273836876824186
1	-2.35	1191	-0.129193209479429	-0.46153	3.11810085755667	0.0903892281727209	-0.306533212984318	0.0481467940254597
1	-2.3	1191	-0.11209996070529	-0.42572	3.20548766516543	0.0929224451702054	-0.294410033324543	0.0702101119139641
1	-2.25	1191	-0.0938292768261965	-0.40895	3.28523741945407	0.0952342750520532	-0.280675066008559	0.0930165123561657
1	-2.2	1191	-0.0749791600419815	-0.41314	3.35692749471954	0.0973124665111863	-0.265902276668077	0.115943956584114
1	-2.15	1191	-0.0560892527287993	-0.37736	3.42067082256546	0.0991602932712446	-0.250637730592397	0.138459225134799
1	-2.1	1191	-0.0373520682619647	-0.34169	3.47721195963348	0.100799338950989	-0.235116287342372	0.160412150818442
1	-2.05	1191	-0.018844016372796	-0.33896	3.52749374468414	0.102256935080653	-0.219467980004283	0.181779947258691
1	-2	1191	-0.000847525860621328	-0.32072	3.57231258140291	0.103556168249712	-0.204020532330646	0.202325480609403
1	-1.95	1191	0.0159917841057935	-0.27578	3.61238092014013	0.10471769136204	-0.189460083650861	0.221443651862448
1	-1.9	1191	0.0308415305625525	-0.27322	3.64832487629249	0.105759654596234	-0.176654626843871	0.238337687968976
1	-1.85	1191	0.0429674931150294	-0.30193	3.68099541514263	0.106706726203458	-0.166386780413632	0.252321766643691
1	-1.8	1191	0.0518823717884131	-0.31971	3.71130588313984	0.10758538277455	-0.159195790333471	0.262960533910297
1	-1.75	1191	0.0573611179177162	-0.29494	3.74007837333775	0.108419455596568	-0.15535346128804	0.270075697123473
1	-1.7	1191	0.0592818130142737	-0.30875	3.76821566565895	0.109235114952043	-0.155033056800032	0.27359668282858
1	-1.65	1191	0.0574402557514694	-0.30055	3.79659326889527	0.110057740572926	-0.158488572201873	0.273369083704812
1	-1.6	1191	0.0516356534844668	-0.32657	3.82612976769775	0.110913960897939	-0.165973044056307	0.269244351025241
1	-1.55	1191	0.0416944326616289	-0.36132	3.85777811620988	0.111831400687618	-0.177714244575909	0.261103109899167
1	-1.5	1191	0.0276666114945424	-0.34951	3.89235554121329	0.112833750162839	-0.193708634802632	0.249041857791716
1	-1.45	1191	0.00959286063811922	-0.35528	3.93017348923812	0.113930037707469	-0.213933257404918	0.233118978681156
1	-1.4	1191	-0.0125921497061293	-0.33933	3.97095872628798	0.115112342663656	-0.23843790217146	0.213253602759201
1	-1.35	1191	-0.0391531261964735	-0.40022	4.01361975459628	0.11634902409187	-0.267425197519124	0.189118945126177
1	-1.3	1191	-0.0702948255163728	-0.41836	4.05638207545479	0.117588641844423	-0.300998976645726	0.16040932561298
1	-1.25	1191	-0.106006700419815	-0.44572	4.09743155272967	0.118778606742055	-0.339045514466232	0.127032113626601
1	-1.2	1191	-0.146047259529807	-0.52647	4.13532550311548	0.119877097485062	-0.381241267908039	0.0891467488484248
1	-1.15	1191	-0.190035864651553	-0.56636	4.16977600293212	0.120875767582934	-0.427189223300134	0.0471174939970271
1	-1.1	1191	-0.237396395155332	-0.59807	4.20112598887078	0.121784558273701	-0.476332764319036	0.00153997400837255
1	-1.05	1191	-0.287493064651553	-0.61668	4.22990135082396	0.122618714343745	-0.528066014228384	-0.0469201150747225
1	-1	1191	-0.33960336070529	-0.69086	4.25625777406637	0.123382748883712	-0.581675315094251	-0.097531406316328
1	-0.95	1191	-0.393079679093199	-0.74087	4.28030745134194	0.12407991419877	-0.636519443584263	-0.149639914602135
1	-0.9	1191	-0.447439887993283	-0.79318	4.30236494802048	0.124719329083431	-0.692134158581801	-0.202745617404765
1	-0.85	1191	-0.502340586397985	-0.88973	4.32276767311791	0.125310774536425	-0.748195249002533	-0.256485923793436
1	-0.8	1191	-0.557529758942065	-0.91328	4.34167227053312	0.125858791437525	-0.804459608503363	-0.310599909380768
1	-0.75	1191	-0.612487120579345	-0.95212	4.35916180386801	0.126365787680258	-0.860411676227648	-0.364562564931042
1	-0.7	1191	-0.666467245927792	-0.97493	4.37562017715104	0.12684289208643	-0.915327861090855	-0.417606630764729
1	-0.649999999999999	1191	-0.718548989581864	-0.98398	4.39207349160191	0.127319849844385	-0.968345376541825	-0.468752602621903
1	-0.6	1191	-0.767977959109992	-1.0355	4.41004162792662	0.127840720094671	-1.01879627239766	-0.517159645822318
1	-0.55	1191	-0.814229018194794	-1.0418	4.43052168278798	0.128434407225531	-1.06621212157965	-0.56224591480994
1	-0.5	1191	-0.856908394458438	-1.095	4.45340068306066	0.12909763630967	-1.11019272643528	-0.603624062481599
1	-0.45	1191	-0.895529727791772	-1.0867	4.47755923263051	0.129797957674869	-1.15018806191322	-0.640871393670323
1	-0.399999999999999	1191	-0.929249781780017	-1.098	4.5022134116478	0.13051264661997	-1.18531030665573	-0.673189256904302
1	-0.35	1191	-0.956831093870697	-1.0956	4.52772177184366	0.131252097040397	-1.21434239051204	-0.699319797229349
1	-0.3	1191	-0.97626824163728	-1.1431	4.55548392222734	0.132056881574391	-1.23535849292803	-0.717177990346529
1	-0.25	1191	-0.983915647355164	-1.094	4.58727379494391	0.132978423945798	-1.24481392744181	-0.723017367268516
1	-0.2	1191	-0.973922516456759	-1.1102	4.62428016136053	0.134051184914953	-1.23692551010138	-0.710919522812138
1	-0.149999999999999	1191	-0.938397089252729	-1.0828	4.66736891107259	0.13530026536723	-1.20385072813753	-0.672943450367932
1	-0.0999999999999996	1191	-0.869434058094039	-1.0551	4.71810925063804	0.136771154328191	-1.13777352152635	-0.601094594661724
1	-0.0499999999999998	1191	-0.76171691125105	-0.9565	4.77945770448138	0.138549557159212	-1.03354552898485	-0.489888293517253
1	0	1191	-0.614326714945424	-0.82961	4.85516833508877	0.140744298695069	-0.890461326651395	-0.338192103239453
1	0.0499999999999998	1191	-0.430680188807725	-0.6406	4.94813407552092	0.143439240875597	-0.712102167884805	-0.149258209730645
1	0.100000000000001	1191	-0.216989390864819	-0.49769	5.05975500342612	0.146674969924201	-0.504759739237894	0.0707809575082553
1	0.15	1191	0.0193713027539883	-0.32026	5.19045292099724	0.150463713275592	-0.275832406571466	0.314575012079443
1	0.2	1191	0.270523451469353	-0.15072	5.3408115957952	0.154822393505939	-0.0332318118736817	0.574278714812389
1	0.25	1191	0.527975864987406	0.070405	5.51192309021849	0.159782667922631	0.214488744207106	0.841462985767705
1	0.3	1191	0.782570255835432	0.27467	5.70384449725667	0.165346191568751	0.458167727070709	1.10697278460016
1	0.350000000000001	1191	1.02554369697733	0.37632	5.91426182167267	0.171445885073545	0.689173816688684	1.36191357726598
1	0.4	1191	1.25049155902603	0.56225	6.13818878937663	0.177937203572357	0.901385974842103	1.59959714320995
1	0.45	1191	1.45457478001679	0.69305	6.3693204088035	0.184637374490714	1.09232373195221	1.81682582808137
1	0.5	1191	1.63829606776658	0.83738	6.60141501449083	0.191365460986148	1.26284478659014	2.01374734894303
1	0.55	1191	1.80366231755668	0.91389	6.82935636774791	0.197973150708442	1.41524701685932	2.19207761825403
1	0.600000000000001	1191	1.95234463434089	0.99345	7.0490604232108	0.204342053097081	1.55143380519666	2.35325546348512
1	0.65	1191	2.08452847086482	1.0342	7.25738975627431	0.210381218756431	1.67176904337711	2.49728789835253
1	0.7	1191	2.19905674617968	1.0978	7.45165630495776	0.216012724662573	1.77524853226772	2.62286496009164
1	0.75	1191	2.29438976290596	1.1902	7.63012088138536	0.221186154277708	1.86043148969349	2.72834803611843
1	0.8	1191	2.3694660093199	1.221	7.79231690306454	0.22588798205109	1.92628294051323	2.81264907812657
1	0.850000000000001	1191	2.42428872644836	1.1906	7.93906323286246	0.230141945631347	1.97275955344894	2.87581789944779
1	0.9	1191	2.45987062628044	1.2254	8.07172269669725	0.233987551368177	2.00079653063221	2.91894472192866
1	0.95	1191	2.47773766268178	1.2407	8.19048623721639	0.237430334412403	2.01190896618706	2.9435663591765
1	1	1191	2.47956319269521	1.1764	8.29414808772449	0.24043534133374	2.00783879437036	2.95128759102007
1	1.05	1191	2.46677275650714	1.1636	8.38062475800253	0.242942174768084	1.99013005254986	2.94341546046442
1	1.1	1191	2.44066328715365	1.1209	8.44889408062154	0.24492120356199	1.96013780888418	2.92118876542312
1	1.15	1191	2.40273272196222	1.0472	8.50059195877382	0.246419850179859	1.91926695974699	2.88619848417744
1	1.2	1191	2.35500417716205	0.96414	8.53962611472325	0.24755139383089	1.86931837214862	2.84068998217547
1	1.25	1191	2.30004831049538	0.91935	8.57075428636507	0.248453754446427	1.81259211051392	2.78750451047685
1	1.3	1191	2.24061642303107	0.8593	8.5975868848871	0.249231592618145	1.75163413607124	2.7295987099909
1	1.35	1191	2.17918098236776	0.79211	8.6209628911825	0.24990922918711	1.68886919991444	2.66949276482107
1	1.4	1191	2.11765279588581	0.69805	8.63992169404144	0.250458817425523	1.6262627435756	2.60904284819602
1	1.45	1191	2.0575873263644	0.66572	8.65404321150955	0.250868179765897	1.56539412172792	2.54978053100088
1	1.5	1191	2.00027932359362	0.633	8.66438703084841	0.251168032108431	1.50749782080977	2.49306082637746
1	1.55	1191	1.94688533350126	0.54448	8.67360624439699	0.251435283757779	1.45357949380924	2.44019117319327
1	1.6	1191	1.89809797212427	0.48798	8.68355621299457	0.251723718937706	1.40422623429535	2.39196970995318
1	1.65	1191	1.85414525524769	0.43328	8.69427171174311	0.252034345728054	1.35966408024133	2.34862643025406
1	1.7	1191	1.81462462888329	0.39457	8.7026512333288	0.252277255923455	1.31966687391519	2.30958238385139
1	1.75	1191	1.77909499235936	0.37716	8.7045041673368	0.252330969796895	1.28403185294782	2.2741581317709
1	1.8	1191	1.74741072594458	0.30251	8.69703043129307	0.252114317012582	1.25277265051806	2.24204880137111
1	1.85	1191	1.71985886456759	0.24361	8.6797085540691	0.251612180877703	1.22620595989337	2.21351176924181
1	1.9	1191	1.69670015743073	0.19222	8.65466925593636	0.250886327887181	1.20447134691558	2.18892896794589
1	1.95	1191	1.67785665057935	0.1722	8.62513489090686	0.250030169417157	1.18730758829464	2.16840571286405
1	2	1191	1.66276778354324	0.18656	8.5942126964949	0.249133779783213	1.17397740140261	2.15155816568388
1	2.05	1191	1.65075522832914	0.1445	8.56412593477329	0.248261608133075	1.16367601162955	2.13783444502872
1	2.1	1191	1.64140401350966	0.11591	8.53702560803028	0.24747600890796	1.15586611066076	2.12694191635855
1	2.15	1191	1.63470362963896	0.15246	8.51555655856066	0.246853652255686	1.1503867653267	2.11902049395122
1	2.2	1191	1.63075801712846	0.13722	8.50212352338928	0.246464248020022	1.14720514814964	2.11431088610729
1	2.25	1191	1.62949042099076	0.16103	8.49807595660831	0.246346914920799	1.1461677547988	2.11281308718272
1	2.3	1191	1.63073272479429	0.18092	8.50280569815449	0.246484023278528	1.14714105755949	2.1143243920291
1	2.35	1191	1.63431703896725	0.22297	8.51422339492294	0.246815005772539	1.15007599748914	2.11855808044537
1	2.4	1191	1.64021154013434	0.20491	8.52877985192764	0.247236976380191	1.15514260942039	2.12528047084829
1	2.45	1191	1.64868587858942	0.17559	8.54384258620425	0.247673623232757	1.16276026444173	2.13461149273712
1	2.5	1191	1.65982535674223	0.15975	8.55796291725487	0.248082951180605	1.17309665774501	2.14655405573946
1	2.55	1191	1.6734603797649	0.2088	8.57125605674387	0.248468300043036	1.18597564191222	2.16094511761759
1	2.6	1191	1.68909530873216	0.20565	8.58512784580547	0.248870423118566	1.20082162169752	2.1773689957668
1	2.65	1191	1.70594132577666	0.19672	8.60078259095503	0.249324231508977	1.21677728506633	2.19510536648698
1	2.7	1191	1.72303984668346	0.27383	8.61819157499301	0.249828892744245	1.23288568107617	2.21319401229075
1	2.75	1191	1.7391148418136	0.33118	8.63619547688029	0.250350799786394	1.24793671573497	2.23029296789223
1	2.8	1191	1.75283439528967	0.35999	8.65312265515701	0.250841494170402	1.26069354671037	2.24497524386897
1	2.85	1191	1.76293102770781	0.37403	8.66777171150199	0.251266149098825	1.26995702336408	2.25590503205154
1	2.9	1191	1.76860731654072	0.37753	8.67993900624228	0.251618861352459	1.27494130504569	2.26227332803575
1	2.95	1191	1.76967275675903	0.38637	8.68964231350991	0.251900146177649	1.27545487583339	2.26389063768467
1	3	1191	1.76629185398825	0.39249	8.69603430754221	0.252085440827649	1.27171043246662	2.26087327550987
1	3.05	1191	1.75893143778338	0.3448	8.69713335417524	0.252117300597882	1.26428750868337	2.25357536688338
1	3.1	1191	1.74830736574307	0.38857	8.69168996387789	0.251959504596374	1.25397302600483	2.24264170548131
1	3.15	1191	1.73541230965575	0.35168	8.6797113182823	0.25161226100824	1.24175924776866	2.22906537154284
1	3.2	1191	1.72142921326616	0.36827	8.6633207224967	0.251137121373561	1.22870835609177	2.21415007044056
1	3.25	1191	1.70751146893367	0.39144	8.64546131434214	0.250619402995466	1.21580635424145	2.19921658362589
1	3.3	1191	1.6946173445424	0.41163	8.62964779789711	0.250160992055134	1.20381161354234	2.18542307554247
1	3.35	1191	1.68328083963056	0.38113	8.61781091970992	0.24981785809886	1.19314832355044	2.17341335571068
1	3.4	1191	1.67373306283795	0.3556	8.61153714400522	0.249635990426972	1.18395736376161	2.16350876191429
1	3.45	1191	1.66586673366919	0.38138	8.61148466369298	0.249634469098723	1.17609401937723	2.15563944796114
1	3.5	1191	1.65925604624685	0.37306	8.61792113033234	0.249821052945195	1.16911726200766	2.14939483048604
1	3.55	1191	1.65321072688497	0.35743	8.63040561725759	0.250182960140907	1.16236189539067	2.14405955837927
1	3.6	1191	1.64694807598657	0.36946	8.6473865732264	0.250675213462327	1.15513346341956	2.13876268855358
1	3.65	1191	1.63982547774979	0.37839	8.66620648538174	0.251220775460387	1.14694049464634	2.13271046085324
1	3.7	1191	1.6316877554576	0.3782	8.68431251954491	0.251745643169304	1.13777300317456	2.12560250774064
1	3.75	1191	1.62293379437448	0.31814	8.69976273605709	0.25219352257072	1.12814032085194	2.11772726789701
1	3.8	1191	1.61418246616289	0.35581	8.71133344000001	0.252528940521131	1.11873091621129	2.10963401611449
1	3.85	1191	1.60589801150294	0.30835	8.71763502677365	0.252711614395631	1.11008806281071	2.10170796019517
1	3.9	1191	1.59815112017632	0.28445	8.71731687294993	0.252702391577037	1.1023592662805	2.09394297407214
1	3.95	1191	1.59079358270361	0.31184	8.71081254187955	0.252513840438992	1.09537165850138	2.08621550690584
1	4	1191	1.58364494693535	0.29248	8.70037906742111	0.252211389124381	1.0888164199584	2.07847347391229
1	4.05	1191	1.57662551561713	0.27867	8.69020989709859	0.2519165996039	1.0823753537358	2.07087567749845
1	4.1	1191	1.56961826607893	0.26252	8.68412790503516	0.251740291462028	1.07571401362873	2.06352251852912
1	4.15	1191	1.56224243215785	0.27989	8.68375924589093	0.251729604567336	1.06835914696206	2.05612571735364
1	4.2	1191	1.55381254013434	0.21703	8.68738843558411	0.251834809520685	1.05972284708251	2.04790223318617
1	4.25	1191	1.54352375994962	0.23295	8.69201337887883	0.251968879928876	1.04917102618886	2.03787649371038
1	4.3	1191	1.530754010445	0.16126	8.69520287736993	0.252061338871046	1.03621987598573	2.02528814490428
1	4.35	1191	1.51529103527288	0.19762	8.69616798392389	0.252089315912361	1.02070201099205	2.00988005955371
1	4.4	1191	1.49732271653233	0.17155	8.69522482883265	0.252061975212159	1.00278733359757	1.99185809946708
1	4.45	1191	1.47743850050378	0.18351	8.69308332204651	0.251999896031797	0.983024914405722	1.97185208660183
1	4.5	1191	1.45650032905122	0.21461	8.68965837021784	0.251900611638358	0.962281534910525	1.95071912319191
1	4.55	1191	1.43564705198153	0.24395	8.68540397439584	0.251777282864768	0.941670223897885	1.92962388006517
1	4.6	1191	1.41611103811923	0.22325	8.68233925420237	0.251688441064741	0.922308514047763	1.90991356219069
1	4.65	1191	1.39892720628883	0.28525	8.68288647514977	0.251704304207511	0.905093559373958	1.89276085320371
1	4.7	1191	1.38482794089001	0.27727	8.68880731879449	0.251875940890103	0.890657549757844	1.87899833202217
1	4.75	1191	1.37387218933669	0.25911	8.69850256772869	0.252156992115877	0.879150387086505	1.86859399158688
1	4.8	1191	1.36569082157851	0.25042	8.70750858250955	0.252418063441707	0.870456807964491	1.86092483519252
1	4.85	1191	1.35949622913518	0.21419	8.70989041307887	0.252487109260503	0.864126750422118	1.85486570784824
1	4.9	1191	1.35437644995802	0.20151	8.70159399533864	0.252246608125231	0.859478824728323	1.84927407518771
1	4.95	1191	1.34933251166247	0.14829	8.68102357528181	0.251650301438223	0.855604815992985	1.84306020733195
2	-5	1913	0.165195416989022	0.12498	1.51817896759441	0.0347199448429654	0.0971024707376762	0.233288363240369
2	-4.95	1913	0.156497599424987	0.16684	1.41616285478539	0.0323868906474936	0.0929802518576899	0.220014946992284
2	-4.9	1913	0.149137085938317	0.17021	1.32026159226265	0.0301936798230569	0.0899210754688089	0.208353096407825
2	-4.85	1913	0.143073156142185	0.18494	1.23202544835622	0.0281757661811353	0.0878146889746813	0.198331623309689
2	-4.8	1913	0.137927798693152	0.21482	1.15282416198725	0.0263644749217262	0.0862216458778257	0.189633951508479
2	-4.75	1913	0.132874822895975	0.21014	1.083792648991	0.0247857609658517	0.0842648525495384	0.181484793242411
2	-4.7	1913	0.126827598222687	0.18945	1.02554950889857	0.0234537713555	0.0808299332055143	0.17282526323986
2	-4.65	1913	0.118783084516466	0.18558	0.97810372074129	0.0223687114363379	0.0749134449638839	0.162652724069049
2	-4.6	1913	0.108152925045478	0.16297	0.940694893648871	0.0215131914739273	0.065961135935368	0.150344714155589
2	-4.55	1913	0.0948624205959226	0.13358	0.911861651548059	0.0208537905753822	0.0539638521445951	0.13576098904725
2	-4.5	1913	0.0792429223836905	0.13492	0.889642689998379	0.0203456547521761	0.0393409126957613	0.11914493207162
2	-4.45	1913	0.0617819809722948	0.12319	0.872261322648807	0.0199481521332136	0.0226595556008211	0.100904406343769
2	-4.4	1913	0.043008849733403	0.085649	0.85853790640946	0.0196343049089683	0.00450194325944862	0.0815157562073574
2	-4.35	1913	0.0234428897543126	0.077754	0.847609722806809	0.0193843831671864	-0.0145738688289361	0.0614596483375613
2	-4.3	1913	0.00382790729534762	0.043556	0.83839747308272	0.0191737039197938	-0.0337756659924215	0.0414314805831168
2	-4.25	1913	-0.0147767052273915	-0.0083472	0.829870485464961	0.0189786962519993	-0.0519978284075413	0.0224444179527582
2	-4.2	1913	-0.0311818553580763	-0.037039	0.821284062350033	0.0187823293260228	-0.0680178626460052	0.00565415192985252
2	-4.15	1913	-0.0444353132775745	-0.06071	0.812645768302369	0.0185847761394263	-0.0808838781724481	-0.00798674838270085
2	-4.1	1913	-0.0540188778254051	-0.088544	0.804710178589753	0.0184032934269138	-0.0901115178291376	-0.0179262378216727
2	-4.05	1913	-0.0599127372556194	-0.09045	0.798757535301084	0.0182671596435694	-0.0957383909368164	-0.0240870835744225
2	-4	1913	-0.0624589363303711	-0.11452	0.796027543860265	0.018204726192527	-0.0981621451849605	-0.0267557274757818
2	-3.95	1913	-0.0621021068750653	-0.13223	0.797200073401719	0.0182315413189877	-0.0978579057027399	-0.0263463080473907
2	-3.9	1913	-0.0594250851374804	-0.14431	0.802322333281209	0.0183486846757877	-0.0954106261589968	-0.023439544115964
2	-3.85	1913	-0.0551098451385259	-0.15505	0.810934127245766	0.01854563181959	-0.0914816399786453	-0.0187380502984064
2	-3.8	1913	-0.050039627543126	-0.17144	0.821971099132379	0.0187980414915167	-0.0869064496161965	-0.0131728054700555
2	-3.75	1913	-0.0451438374657606	-0.16489	0.833941114570662	0.0190717893727992	-0.0825475353850024	-0.00774013954651874
2	-3.7	1913	-0.0412594797961317	-0.17573	0.845591867324025	0.0193382358864252	-0.0791857340792518	-0.00333322551301168
2	-3.65	1913	-0.0390002914009409	-0.17404	0.856621292804246	0.0195904729760548	-0.0774212344476643	-0.000579348354217545
2	-3.6	1913	-0.0387512331939362	-0.17027	0.868043404249783	0.0198516905846794	-0.0776844776473708	0.000182011259498308
2	-3.55	1913	-0.0406655297856769	-0.19056	0.881688954655001	0.0201637570587472	-0.0802108007196158	-0.00112025885173808
2	-3.5	1913	-0.044760725300575	-0.1905	0.899357446485348	0.020567826061745	-0.0850984585793536	-0.00442299202179643
2	-3.45	1913	-0.0507556490935703	-0.17421	0.922145177800639	0.0210889693467273	-0.0921154514411233	-0.00939584674601726
2	-3.4	1913	-0.0580001667276529	-0.16349	0.950604015137868	0.0217398078076297	-0.100636397034322	-0.0153639364209836
2	-3.35	1913	-0.0655941980867747	-0.15935	0.985389298137427	0.0225353287131823	-0.109790608356535	-0.0213977878170145
2	-3.3	1913	-0.0726809423941453	-0.18445	1.02774950848769	0.0235040841750156	-0.118777281188898	-0.0265846035993926
2	-3.25	1913	-0.078788326990068	-0.21177	1.07918786157772	0.0246804519288968	-0.12719176467565	-0.0303848893044863
2	-3.2	1913	-0.0838112798013591	-0.2358	1.1406399470413	0.0260858284117244	-0.134970949553003	-0.0326516100497155
2	-3.15	1913	-0.0877505607945635	-0.2352	1.21191645601382	0.0277158842305363	-0.14210710495828	-0.0333940166308471
2	-3.1	1913	-0.0905201333716675	-0.23913	1.29194831051273	0.0295461701409551	-0.1484662443013	-0.0325740224420351
2	-3.05	1913	-0.0919623096147412	-0.24446	1.37956290459876	0.0315498692693431	-0.153838086264475	-0.0300865329650079
2	-3	1913	-0.0920555425091479	-0.224	1.47370092900867	0.0337027557767334	-0.158153571984916	-0.0259575130333801
2	-2.95	1913	-0.0912269668583377	-0.23694	1.57319459469012	0.0359781229491281	-0.161787458912105	-0.0206664748045699
2	-2.9	1913	-0.0901829410350235	-0.24996	1.67648502481459	0.0383403201032688	-0.16537618710322	-0.0149896949668273
2	-2.85	1913	-0.089536197929953	-0.26958	1.7821117488196	0.0407559470548185	-0.169466984824298	-0.00960541103560802
2	-2.8	1913	-0.0893073935697857	-0.25939	1.88941359614564	0.0432098831850309	-0.174050853461583	-0.00456393367798798
2	-2.75	1913	-0.0888443367485625	-0.27755	1.99860604263158	0.0457070563116402	-0.178485266272285	0.000796592775159657
2	-2.7	1913	-0.0871591643335076	-0.25589	2.11039891149553	0.0482636997137968	-0.181814196919729	0.00749586825271358
2	-2.65	1913	-0.0834810524255097	-0.27057	2.22533838127997	0.0508923042040295	-0.183291318554843	0.0163292137038237
2	-2.6	1913	-0.0778322971772086	-0.29618	2.3431266493883	0.053586059195478	-0.182925570369964	0.0272609760155464
2	-2.55	1913	-0.0708994027286984	-0.3087	2.46250828767734	0.0563162537147883	-0.181347148386774	0.0395483429293775
2	-2.5	1913	-0.0635987550967067	-0.34756	2.58134089952314	0.0590338922915954	-0.179376348436802	0.0521788382433883
2	-2.45	1913	-0.0565071593831678	-0.36693	2.69691169347929	0.061676934829573	-0.1774683022448	0.0644539834784639
2	-2.4	1913	-0.0496002224255097	-0.35108	2.80650155529829	0.0641831966333003	-0.175476659682477	0.0762762148314581
2	-2.35	1913	-0.0424798749085206	-0.34264	2.90787043340263	0.0665014489156072	-0.172902881256256	0.0879431314392148
2	-2.3	1913	-0.0346292260831155	-0.36307	2.99952457308734	0.0685975303015356	-0.169163078741121	0.0999046265748895
2	-2.25	1913	-0.0257935720334553	-0.35129	3.08092436757641	0.0704591002713574	-0.163978345926258	0.112391201859348
2	-2.2	1913	-0.0158583662676424	-0.34678	3.15239396025421	0.0720935718117282	-0.157248674709858	0.125531942174573
2	-2.15	1913	-0.00458105175117616	-0.30071	3.21519306251338	0.0735297538516368	-0.148788008286958	0.139625904784605
2	-2.1	1913	0.00852559780449556	-0.28896	3.2711327983301	0.0748090658323343	-0.138190352404356	0.155241548013347
2	-2.05	1913	0.0241339585415578	-0.25104	3.32227695889192	0.0759787055596979	-0.124875895515616	0.173143812598731
2	-2	1913	0.0427033400679561	-0.23925	3.37036176041014	0.07707837937427	-0.108463200305637	0.193869880441549
2	-1.95	1913	0.0641811913643492	-0.2592	3.416675218069	0.0781375434976872	-0.0890625874971909	0.217424970225889
2	-1.9	1913	0.0878512558860429	-0.25026	3.46174320919064	0.0791682244643757	-0.0674139001402488	0.243116411912335
2	-1.85	1913	0.112494814375327	-0.25752	3.50577714326746	0.0801752570968911	-0.0447453395730343	0.269734968323688
2	-1.8	1913	0.136693279225823	-0.25362	3.54870014057816	0.0811568831969309	-0.0224720452137712	0.295858603665418
2	-1.75	1913	0.159152814391009	-0.22821	3.59010617868624	0.0821038172475037	-0.00186964230213194	0.32017527108415
2	-1.7	1913	0.178932113538944	-0.19679	3.62906709519582	0.0829948326686877	0.0161621925149059	0.341702034562982
2	-1.65	1913	0.195442295257188	-0.17231	3.66443946271725	0.083803779884743	0.0310858625162627	0.359798727998113
2	-1.6	1913	0.208288801646628	-0.19064	3.69512326134041	0.0845055020258794	0.042556147593835	0.374021455699422
2	-1.55	1913	0.217124133491898	-0.18364	3.72104912035298	0.0850984126208334	0.0502286599283976	0.384019607055398
2	-1.5	1913	0.22153706963356	-0.14531	3.74296675681174	0.0855996572996092	0.0536585522569137	0.389415587010206
2	-1.45	1913	0.221127740773654	-0.13455	3.76233904024775	0.0860426911096788	0.0523803430588321	0.389875138488476
2	-1.4	1913	0.215640343439624	-0.13329	3.78093832248221	0.0864680467937469	0.0460587358242977	0.385221951054949
2	-1.35	1913	0.204995030684788	-0.12806	3.80068375387694	0.0869196142990009	0.034527806401487	0.375462254968089
2	-1.3	1913	0.189204518879143	-0.1131	3.82328277572456	0.0874364418989101	0.0177236894723023	0.360685348285983
2	-1.25	1913	0.168223902388918	-0.14237	3.84981039546583	0.0880431144414044	-0.00444673653562397	0.34089454131346
2	-1.2	1913	0.141946409775222	-0.17408	3.88007067648678	0.0887351509604221	-0.0320814549659671	0.315974274516411
2	-1.15	1913	0.110253352221641	-0.19786	3.91268496167581	0.0894810223016978	-0.0652373194848703	0.285744023928153
2	-1.1	1913	0.0731880765075797	-0.24925	3.94552154671834	0.0902319775222897	-0.103775372696253	0.250151525711412
2	-1.05	1913	0.0310774636905384	-0.3094	3.97629300452054	0.0909357043821887	-0.147266138490595	0.209421065871671
2	-1	1913	-0.015523854432828	-0.36712	4.00329701480389	0.0915532717227917	-0.195078633069467	0.164030924203811
2	-0.95	1913	-0.065943177783586	-0.37713	4.02566188476013	0.0920647443935871	-0.246501059427417	0.114614703860245
2	-0.9	1913	-0.119562632357554	-0.43075	4.04357296727625	0.0924743613164343	-0.300923856957061	0.0617985922419536
2	-0.85	1913	-0.175745263042342	-0.4976	4.05781863757264	0.0928001522129618	-0.357745430534954	0.00625490445027069
2	-0.8	1913	-0.23388017845792	-0.51163	4.06942392771954	0.0930655590209784	-0.416400863238067	-0.0513594936777723
2	-0.75	1913	-0.293204231215891	-0.56486	4.07931726463374	0.0932918143698574	-0.476168649227182	-0.1102398132046
2	-0.7	1913	-0.352684167642446	-0.60464	4.0881426178749	0.0934936455006353	-0.536044417974384	-0.169323917310509
2	-0.649999999999999	1913	-0.411062907903816	-0.66139	4.09626480239772	0.0936793955371302	-0.594787452226094	-0.227338363581538
2	-0.6	1913	-0.467091756508102	-0.72802	4.10408451302891	0.0938582281567346	-0.651167028344775	-0.28301648467143
2	-0.55	1913	-0.519723640930476	-0.7682	4.11223383891832	0.0940445989018357	-0.704164424094611	-0.33528285776634
2	-0.5	1913	-0.56832061711448	-0.8384	4.12151587968718	0.0942568742332717	-0.753177715822875	-0.383463518406085
2	-0.45	1913	-0.612529152056979	-0.86694	4.13266538385057	0.0945118574584658	-0.797886325265108	-0.427171978848849
2	-0.399999999999999	1913	-0.652078686278097	-0.89426	4.14621159709441	0.0948216521445313	-0.838043430523641	-0.466113942032554
2	-0.35	1913	-0.686760371495034	-0.92291	4.16270595615806	0.0951988693561606	-0.873464916204914	-0.500055826785154
2	-0.3	1913	-0.716082088928385	-0.9589	4.18269941856147	0.0956561091985529	-0.903683374924946	-0.528480802931824
2	-0.25	1913	-0.738319067615787	-0.98617	4.20598237396119	0.0961885779947321	-0.926964634335798	-0.549673500895776
2	-0.2	1913	-0.748982688081547	-0.98819	4.23140749638053	0.0967700370103473	-0.938768615412058	-0.559196760751036
2	-0.149999999999999	1913	-0.740064158389963	-0.98147	4.25750027902374	0.0973667650598782	-0.931020392044034	-0.549107924735892
2	-0.0999999999999996	1913	-0.701737165917407	-0.96541	4.28375147955679	0.0979671160422223	-0.893870811210742	-0.509603520624073
2	-0.0499999999999998	1913	-0.626153500716153	-0.90131	4.31123483299659	0.0985956457056529	-0.819519821832647	-0.432787179599658
2	0	1913	-0.511035449817041	-0.749	4.34146408417213	0.0992869725886235	-0.705757605008075	-0.316313294626007
2	0.0499999999999998	1913	-0.360453587360167	-0.63244	4.37460906446607	0.100044980644453	-0.556662352107671	-0.164244822612664
2	0.100000000000001	1913	-0.182408190402509	-0.48945	4.4092341470147	0.100836837850969	-0.38016994984646	0.015353569041442
2	0.15	1913	0.0145034449555672	-0.30815	4.44384364530521	0.101628338653798	-0.184810610203965	0.213817500115099
2	0.2	1913	0.222747764631469	-0.15144	4.47862154233111	0.102423690646065	0.0218738607825087	0.423621668480429
2	0.25	1913	0.434862603193936	0.028605	4.51541592642748	0.103265158624232	0.232338407731073	0.6373867986568
2	0.3	1913	0.641640689031887	0.19022	4.55628666406376	0.104199850637961	0.437283370465276	0.845998007598498
2	0.350000000000001	1913	0.832091010350235	0.33201	4.60225890734075	0.105251211370098	0.625671757349456	1.03851026335101
2	0.4	1913	0.996294374161004	0.42567	4.65358182753819	0.106424939235172	0.787573199633802	1.20501554868821
2	0.45	1913	1.12892667770518	0.54	4.70965792729971	0.107707369786699	0.917690393346689	1.34016296206366
2	0.5	1913	1.23044866100366	0.62961	4.7687418042265	0.109058586600918	1.01656236281823	1.44433495918909
2	0.55	1913	1.30509492378463	0.68727	4.82760976550413	0.110404865539175	1.08856829596168	1.52162155160758
2	0.600000000000001	1913	1.35722484093048	0.73412	4.8822155910619	0.111653671702307	1.13824904761118	1.57620063424978
2	0.65	1913	1.38895752634605	0.7604	4.92926920382334	0.112729762778927	1.16787129730535	1.61004375538676
2	0.7	1913	1.40023413429169	0.76628	4.96721443210854	0.113597549951083	1.17744599628948	1.6230222722939
2	0.75	1913	1.39067635561945	0.73464	4.99631259818714	0.114263009519978	1.16658311466093	1.61476959657796
2	0.8	1913	1.36156743981181	0.71015	5.01833680791123	0.114766691472602	1.13648637504532	1.58664850457831
2	0.850000000000001	1913	1.31641248860429	0.66565	5.03574290231932	0.11516475958623	1.09055073047009	1.54227424673848
2	0.9	1913	1.26005896894929	0.60254	5.05094636535918	0.115512454692955	1.03351530926482	1.48660262863377
2	0.95	1913	1.1971688889702	0.57889	5.06567494750615	0.115849289526445	0.969964626962881	1.42437315097753
2	1	1913	1.13112972132776	0.52879	5.08075020824322	0.11619405271475	0.903249307864641	1.35901013479087
2	1.05	1913	1.0638346273863	0.44362	5.09634282249128	0.116550647502456	0.835254858269754	1.29241439650285
2	1.1	1913	0.996150709790904	0.37234	5.11247408037564	0.116919560783399	0.766847425924425	1.22545399365738
2	1.15	1913	0.928813814427601	0.29231	5.12970325577161	0.117313582853396	0.698737772316386	1.15888985653881
2	1.2	1913	0.8628725915839	0.25691	5.14923450158004	0.117760252048305	0.631920539397824	1.09382464376998
2	1.25	1913	0.799690496184004	0.20163	5.17257492999239	0.118294035221689	0.567691585510695	1.03168940685731
2	1.3	1913	0.740538180533194	0.16257	5.20083444504839	0.118940315288122	0.507271781849004	0.973804579217384
2	1.35	1913	0.686149909357031	0.095378	5.23426826607719	0.119704928977803	0.45138394611103	0.920915872603032
2	1.4	1913	0.63684203531103	0.035617	5.27245134630367	0.120578155697245	0.400363495033553	0.873320575588507
2	1.45	1913	0.592797926440146	-0.03037	5.31472090515096	0.12154483800746	0.354423523514	0.831172329366292
2	1.5	1913	0.554371741035024	-0.086286	5.36046128033327	0.122590896039698	0.313945803358834	0.794797678711213
2	1.55	1913	0.522028343789859	-0.088119	5.40917900616066	0.123705044496307	0.279417332049899	0.764639355529819
2	1.6	1913	0.496116757605855	-0.093843	5.46004233297244	0.124868261705298	0.251224437895829	0.74100907731588
2	1.65	1913	0.47646220146367	-0.13514	5.51185037651651	0.126053084083073	0.229246201608066	0.723678201319274
2	1.7	1913	0.462296955985363	-0.18954	5.56289165194234	0.127220370882143	0.212791666857311	0.711802245113416
2	1.75	1913	0.452472096654469	-0.21168	5.61139568462284	0.128329632290234	0.200791317969003	0.704152875339936
2	1.8	1913	0.445880778097229	-0.24331	5.65559267479077	0.129340393928757	0.192217688142661	0.699543868051798
2	1.85	1913	0.4416365108207	-0.26345	5.69390382065023	0.130216549441054	0.186255099870045	0.697017921771356
2	1.9	1913	0.439280846455829	-0.27312	5.72519235050821	0.130932101463624	0.182496090953984	0.696065601957673
2	1.95	1913	0.438659289283847	-0.25095	5.74917200619911	0.1314805034246	0.180799004848366	0.696519573719328
2	2	1913	0.439867590172504	-0.25254	5.76710607476639	0.131890646026202	0.18120293181729	0.698532248527718
2	2.05	1913	0.443242373392577	-0.23907	5.78206087656809	0.132232654382776	0.183906966372668	0.702577780412487
2	2.1	1913	0.449221260611605	-0.2139	5.79821933569073	0.132602189741558	0.189161118819295	0.709281402403914
2	2.15	1913	0.458367807893361	-0.20046	5.81937514216746	0.133086011774177	0.197358791677105	0.719376824109618
2	2.2	1913	0.47114155833769	-0.2154	5.84751479887959	0.133729550744087	0.208870429964085	0.733412686711294
2	2.25	1913	0.48784618531103	-0.23096	5.88252665910008	0.134530253350073	0.224004714595027	0.751687656027033
2	2.3	1913	0.508368472451647	-0.24144	5.92303091413952	0.135456564101896	0.242710316008715	0.774026628894578
2	2.35	1913	0.532051842550967	-0.24985	5.96738482499503	0.136470914433012	0.264404336675335	0.799699348426599
2	2.4	1913	0.557703885520126	-0.21545	6.01418618987874	0.137541236734943	0.287957257675649	0.827450513364602
2	2.45	1913	0.583930574019864	-0.19959	6.06252991443638	0.138646831981598	0.312015646713889	0.855845501325839
2	2.5	1913	0.609442836644015	-0.17941	6.11168596857517	0.139771004773361	0.335323175493186	0.883562497794844
2	2.55	1913	0.633360589492943	-0.1832	6.16098989286838	0.140898559276843	0.35702956226569	0.909691616720196
2	2.6	1913	0.655229936001046	-0.16865	6.20957010538509	0.142009562877236	0.37672000241928	0.933739869582811
2	2.65	1913	0.674834053894407	-0.16323	6.25630791837103	0.143078431781094	0.394227848756067	0.955440259032746
2	2.7	1913	0.692098314422373	-0.17501	6.30013442443541	0.144080720645382	0.409526414866231	0.974670213978516
2	2.75	1913	0.707013405849451	-0.13069	6.340249231373	0.144998124926424	0.422642287985725	0.991384523713178
2	2.8	1913	0.719718341348667	-0.12015	6.37645880532893	0.145826218607981	0.433723161614902	1.00571352108243
2	2.85	1913	0.730560020909566	-0.10265	6.40937115543895	0.146578906535335	0.443088665484474	1.01803137633466
2	2.9	1913	0.739924037009932	-0.13614	6.44018742257153	0.147283658160768	0.451070518831754	1.02877755518811
2	2.95	1913	0.748072795556717	-0.11571	6.4703301346818	0.147973005941382	0.457867324730397	1.03827826638304
2	3	1913	0.754942129482488	-0.091493	6.50073792015081	0.148668415808608	0.463372817010512	1.04651144195446
2	3.05	1913	0.760171272660742	-0.095522	6.53136403145935	0.149368818671567	0.467228326252495	1.05311421906899
2	3.1	1913	0.763341211186618	-0.066783	6.56114930607629	0.150049992046977	0.469062343818547	1.05762007855469
2	3.15	1913	0.764187405384213	-0.066897	6.58863931275458	0.15067867386643	0.468675563783757	1.05969924698467
2	3.2	1913	0.762674594877156	-0.077346	6.61258134843243	0.151226215477733	0.46608891166556	1.05926027808875
2	3.25	1913	0.759036342603241	-0.10535	6.63234260850072	0.151678144976326	0.461564332780349	1.05650835242613
2	3.3	1913	0.753738755180345	-0.14581	6.64809797352479	0.152038461787646	0.455560090050896	1.05191742030979
2	3.35	1913	0.747461495713539	-0.17403	6.66013263217181	0.152313688024701	0.448743055378467	1.04617993604861
2	3.4	1913	0.741067315107162	-0.1728	6.66873680722672	0.152510460928096	0.44196296267473	1.04017166753959
2	3.45	1913	0.735339515682175	-0.17865	6.67425990168409	0.152636771158323	0.43598744293346	1.03469158843089
2	3.5	1913	0.730829308504966	-0.19186	6.67761534761734	0.15271350842067	0.431326738216463	1.03033187879347
2	3.55	1913	0.727675466346053	-0.19616	6.68035564522776	0.152776177568325	0.428049988981453	1.02730094371065
2	3.6	1913	0.725732730752744	-0.19576	6.68428066834166	0.1528659407576	0.425931209329022	1.02553425217647
2	3.65	1913	0.724753819916362	-0.19033	6.69050254147264	0.153008231684124	0.424673236747131	1.02483440308559
2	3.7	1913	0.724468210925248	-0.18168	6.69890824110384	0.153200465560229	0.424010617623873	1.02492580422662
2	3.75	1913	0.724737809095661	-0.17572	6.70826888340208	0.153414538466801	0.42386037483581	1.02561524335551
2	3.8	1913	0.725547193308939	-0.1751	6.71683480969152	0.153610436641289	0.424285562474857	1.02680882414302
2	3.85	1913	0.727006340564558	-0.18506	6.72284609440277	0.153747911522752	0.425475093238954	1.02853758789016
2	3.9	1913	0.729281675812859	-0.15313	6.72540439507113	0.153806418497222	0.427635684288038	1.03092766733768
2	3.95	1913	0.732566733324621	-0.15119	6.72454849156593	0.153786844439666	0.430959130548834	1.03417433610041
2	4	1913	0.736982643073706	-0.10821	6.72113295307878	0.153708732892599	0.435528233092437	1.03843705305498
2	4.05	1913	0.742514370815473	-0.078759	6.71627651170801	0.153597668663595	0.441277780609271	1.04375096102168
2	4.1	1913	0.749005940669106	-0.076292	6.71047896275359	0.153465081805116	0.44802938053694	1.04998250080127
2	4.15	1913	0.756120847464715	-0.071821	6.70385473066114	0.153313589143325	0.455441395571732	1.0568002993577
2	4.2	1913	0.76338504074229	-0.093932	6.69637314235757	0.153142489201366	0.463041150993892	1.06372893049069
2	4.25	1913	0.770148317302666	-0.10194	6.6881105865652	0.152953528948658	0.470175017438253	1.07012161716708
2	4.3	1913	0.775724449242028	-0.052231	6.67921070450031	0.152749993383354	0.476150324444602	1.07529857403945
2	4.35	1913	0.779563998222687	-0.076153	6.66976958832294	0.152534080082004	0.480413323776069	1.0787146726693
2	4.4	1913	0.781449899895452	-0.055169	6.65995091977127	0.152309532358829	0.482739609675082	1.08016019011582
2	4.45	1913	0.781659245844224	-0.042689	6.65013531322444	0.152085054662075	0.4833892025139	1.07992928917455
2	4.5	1913	0.780787490538421	-0.013693	6.64080540527949	0.151871684633802	0.482935909677797	1.07863907139905
2	4.55	1913	0.779419396497648	-0.019712	6.63224066911544	0.151675813676848	0.481951958832078	1.07688683416322
2	4.6	1913	0.777813574908521	-0.027757	6.62454020830569	0.151499708237182	0.480691516197093	1.07493563361995
2	4.65	1913	0.776020572138003	-0.05731	6.61748671618927	0.151338398627143	0.479214874718505	1.0728262695575
2	4.7	1913	0.773978854573968	-0.032927	6.61032024515599	0.151174505249415	0.47749458574576	1.07046312340218
2	4.75	1913	0.771747527548353	0.019597	6.6021984987853	0.150988765233226	0.475627533058607	1.0678675220381
2	4.8	1913	0.76962734458965	-0.0059922	6.5927336717774	0.150772309677803	0.473931863922373	1.06532282525693
2	4.85	1913	0.768107631834814	0.010375	6.5822006674306	0.150531425475243	0.472884574586754	1.06333068908288
2	4.9	1913	0.76765341254574	0.02396	6.57117998559488	0.150279388348109	0.47292465189374	1.06238217319774
2	4.95	1913	0.768544575588082	0.023149	6.56048813634187	0.1500348714471	0.47429536282342	1.06279378835274
3	-5	1288	0.167906905900621	0.039686	1.37995444945092	0.0384658627509022	0.0924442322265818	0.24336957957466
3	-4.95	1288	0.151136739130435	0.0696785	1.30207002524753	0.0362948551694325	0.0799331675523304	0.222340310708539
3	-4.9	1288	0.136417447531056	0.086627	1.22963812405434	0.0342758352146851	0.0691748073630471	0.203660087699065
3	-4.85	1288	0.123566262181677	0.0985565	1.16446244098414	0.0324590804075447	0.0598877478476524	0.187244776515702
3	-4.8	1288	0.111974689208075	0.10347	1.10799467824846	0.0308850565605216	0.0513841089389182	0.172565269477231
3	-4.75	1288	0.101032987810559	0.081042	1.06070406433141	0.0295668432926398	0.0430284901235391	0.159037485497579
3	-4.7	1288	0.0902016586024845	0.064848	1.02205318384595	0.0284894602931163	0.0343107805225821	0.146092536682387
3	-4.65	1288	0.079010394068323	0.0561395	0.990652463906462	0.0276141735878539	0.0248366612774312	0.133184126859215
3	-4.6	1288	0.0668971881599379	0.080219	0.964749326608138	0.0268921305345259	0.0141399658907195	0.119654410429156
3	-4.55	1288	0.0531706528726708	0.0541805	0.942725069648148	0.0262782102375547	0.00161782493440023	0.104723480810941
3	-4.5	1288	0.0372842650854037	0.0259245	0.923026238948595	0.0257291105782553	-0.0131913342288119	0.0877598643996194
3	-4.45	1288	0.019291638742236	-0.0187975	0.905149359128231	0.0252307973144674	-0.0302063651529925	0.0687896426374645
3	-4.4	1288	0.00014666647515528	-0.0490035	0.89001109767314	0.0248088223082268	-0.0485235030776916	0.0488168360280022
3	-4.35	1288	-0.0184386102484472	-0.0557655	0.879021044097855	0.0245024774918307	-0.0665077897998183	0.0296305693029239
3	-4.3	1288	-0.034577819621118	-0.080573	0.872327387701916	0.0243158936025362	-0.0822809572292251	0.013125317986989
3	-4.25	1288	-0.0466652625	-0.114985	0.868890530612508	0.0242200921265177	-0.0941804559153799	0.000849930915379896
3	-4.2	1288	-0.0538868076607143	-0.131145	0.867289056551403	0.02417545146359	-0.101314424624191	-0.00645919069723731
3	-4.15	1288	-0.0563469696428571	-0.140775	0.86684807723741	0.0241631592826598	-0.103750471695815	-0.00894346758989923
3	-4.1	1288	-0.0547620968944099	-0.131925	0.867912431388029	0.0241928278711355	-0.102223803049665	-0.00730039073915449
3	-4.05	1288	-0.050215778423913	-0.150495	0.870863604495725	0.0242750910355175	-0.0978388691910086	-0.00259268765681746
3	-4	1288	-0.043929597826087	-0.157295	0.875415657469411	0.0244019782997966	-0.091801617163424	0.00394242151125007
3	-3.95	1288	-0.0372616426009317	-0.167965	0.880021279986216	0.0245303588008229	-0.0853855199537197	0.0108622347518564
3	-3.9	1288	-0.0315101816770186	-0.170105	0.882611631006	0.0246025641456031	-0.0797757121211714	0.0167553487671341
3	-3.85	1288	-0.027807111257764	-0.170175	0.882176661848257	0.0245904394961777	-0.0760488554562025	0.0204346329406746
3	-3.8	1288	-0.0264546913819876	-0.155875	0.879684277239267	0.0245209649390067	-0.0745601397726237	0.0216507570086486
3	-3.75	1288	-0.0269692668478261	-0.17336	0.877616837593119	0.0244633356094979	-0.0749616575042594	0.0210231238086072
3	-3.7	1288	-0.0282312569875776	-0.134305	0.878885019978777	0.0244986858557392	-0.076292998073343	0.0198304840981877
3	-3.65	1288	-0.029259685302795	-0.12279	0.88558196636984	0.0246853614527716	-0.077687648244885	0.0191682776392949
3	-3.6	1288	-0.0296641643478261	-0.13096	0.898174518136244	0.0250363754794468	-0.078780749747744	0.0194524210520919
3	-3.55	1288	-0.0297977002329193	-0.109735	0.915255379876448	0.0255124999512561	-0.0798483508812121	0.0202529504153736
3	-3.5	1288	-0.0303369551785714	-0.0937135	0.934075732969752	0.0260371122812491	-0.0814167949892133	0.0207428846320705
3	-3.45	1288	-0.0317700728493789	-0.1352	0.952299174649627	0.0265450858645699	-0.0838464597802923	0.0203063140815346
3	-3.4	1288	-0.0341556292934783	-0.17249	0.969723842583298	0.0270307938424552	-0.0871848824807238	0.0188736238937673
3	-3.35	1288	-0.0373350735481367	-0.16003	0.98904848026298	0.0275694629709858	-0.0914210926508595	0.0167509455545862
3	-3.3	1288	-0.0409503058229814	-0.192065	1.01478472382119	0.0282868539057575	-0.0964437088795744	0.0145430972336117
3	-3.25	1288	-0.0445999924689441	-0.19383	1.05088810892555	0.0292932261500152	-0.102067705597687	0.0128677206597985
3	-3.2	1288	-0.0477237290372671	-0.19267	1.0990287403242	0.030635133428809	-0.107824007870728	0.012376549796194
3	-3.15	1288	-0.0495789459627329	-0.17024	1.158291485434	0.0322870666651142	-0.112920002197961	0.0137621102724953
3	-3.1	1288	-0.0493995298136646	-0.18582	1.22733876963689	0.0342117413226929	-0.116516430010956	0.017717370383627
3	-3.05	1288	-0.046471576242236	-0.180365	1.30612088013544	0.0364077716705563	-0.117896668422436	0.0249535159379643
3	-3	1288	-0.0402949319875776	-0.179615	1.39521451395675	0.038891232984742	-0.116592100791878	0.0360022368167223
3	-2.95	1288	-0.0306323043478261	-0.16712	1.49347717580854	0.0416302785132617	-0.112302957174454	0.0510383484788014
3	-2.9	1288	-0.017754701242236	-0.190495	1.59727749600335	0.0445236847932311	-0.105101664394352	0.0695922619098796
3	-2.85	1288	-0.00221530954968944	-0.18732	1.70198705988307	0.047442435998756	-0.0952883049289925	0.0908576858296136
3	-2.8	1288	0.0149735313664596	-0.16294	1.80320908929528	0.0502639731098448	-0.083634780759854	0.113581843492773
3	-2.75	1288	0.0326038308229814	-0.19729	1.89735063381754	0.0528881435903936	-0.0711526024288374	0.1363602640748
3	-2.7	1288	0.049628298136646	-0.248355	1.9819322329716	0.0552458331399339	-0.0587534715661921	0.158010067839484
3	-2.65	1288	0.0653966121118012	-0.28694	2.05652531319865	0.0573250953846568	-0.0470642728645554	0.177857497088158
3	-2.6	1288	0.0798016736746894	-0.26765	2.12248123105052	0.0591635990285337	-0.0362660041981339	0.195869351547513
3	-2.55	1288	0.0928820570652174	-0.25881	2.18207456643056	0.0608247473805748	-0.0264444765058655	0.2122085906363
3	-2.5	1288	0.104686621118012	-0.238985	2.23765268390935	0.062373972603004	-0.0176791963543531	0.227052438590378
3	-2.45	1288	0.114921549899068	-0.247385	2.29080418591005	0.0638555565652693	-0.0103508522452474	0.240193952043384
3	-2.4	1288	0.123194523990683	-0.21899	2.34183607838489	0.0652780569765235	-0.00486855218662691	0.251257600167993
3	-2.35	1288	0.129417140217391	-0.20675	2.38986100686436	0.0666167390672607	-0.00127217446185415	0.260106454896637
3	-2.3	1288	0.134143819231366	-0.19478	2.43331533415331	0.0678280168671146	0.00107820892784474	0.267209429534888
3	-2.25	1288	0.138358123136646	-0.158525	2.47065040584096	0.0688687220468426	0.00325084810101423	0.273465398172278
3	-2.2	1288	0.143090919596273	-0.1323	2.50044606207365	0.0696992680287595	0.00635427202295671	0.27982756716959
3	-2.15	1288	0.149260807492236	-0.11973	2.52136820127022	0.0702824670866058	0.0113800347897298	0.287141580194742
3	-2.1	1288	0.157342498136646	-0.0962145	2.53229598645715	0.0705870761882606	0.0188641405733718	0.29582085569992
3	-2.05	1288	0.167615308540373	-0.119415	2.53316258222735	0.0706112323145518	0.0290895612724312	0.306141055808314
3	-2	1288	0.180347561180124	-0.1373	2.52532556291347	0.070392777488435	0.0422503805444334	0.318444741815815
3	-1.95	1288	0.19579207675854	-0.143015	2.51259212094415	0.0700378361848771	0.0583912231476009	0.33319293036948
3	-1.9	1288	0.214134004906832	-0.0794555	2.50094895847196	0.0697132861319243	0.077369856493316	0.350898153320349
3	-1.85	1288	0.23489619673913	-0.0699565	2.49659364902546	0.0695918830410664	0.0983702179953745	0.371422175482886
3	-1.8	1288	0.256874894798137	-0.050926	2.50359818594858	0.0697871326422582	0.11996587363999	0.393783915956283
3	-1.75	1288	0.278224844409938	-0.048027	2.52241412033245	0.0703116218019024	0.140286875726134	0.416162813093741
3	-1.7	1288	0.296854628299689	-0.056326	2.55071662633828	0.0711005466189208	0.157368939851857	0.436340316747522
3	-1.65	1288	0.310943506909938	-0.0359205	2.58466696630625	0.072046903303429	0.169601247451993	0.452285766367883
3	-1.6	1288	0.319364195062112	-0.0119385	2.61983984281311	0.0730273378683564	0.176098510303375	0.462629879820849
3	-1.55	1288	0.321555153765528	-0.0280665	2.65129543402705	0.07390415409578	0.176569323087521	0.466540984443535
3	-1.5	1288	0.31750229386646	-0.038045	2.67451371371282	0.0745513574582247	0.171246773841897	0.463757813891023
3	-1.45	1288	0.307515304736025	-0.0740805	2.68621445881885	0.0748775126117595	0.160619930613357	0.454410678858693
3	-1.4	1288	0.292025007763975	-0.087352	2.68542409139769	0.0748554813303957	0.145172854806186	0.438877160721764
3	-1.35	1288	0.271655053649068	-0.0715925	2.67365997043321	0.0745275595916855	0.125446220491986	0.41786388680615
3	-1.3	1288	0.246843797515528	-0.12699	2.65390800063109	0.0739769786940546	0.101715098889111	0.391972496141945
3	-1.25	1288	0.21805292375	-0.17948	2.62926038266765	0.0732899329078004	0.0742720776936131	0.361833769806387
3	-1.2	1288	0.185575420962733	-0.20052	2.60213734475491	0.0725338854497454	0.0432777955734283	0.327873046352038
3	-1.15	1288	0.149858000388199	-0.240285	2.57465223282703	0.0717677452749507	0.00906339564796954	0.290652605128428
3	-1.1	1288	0.111678269200311	-0.26187	2.54861391506399	0.0710419341021717	-0.0276924326877954	0.251048971088417
3	-1.05	1288	0.0722682809006211	-0.267815	2.52531809606002	0.0703925693518836	-0.0658284914109213	0.210365053212164
3	-1	1288	0.0329115470962733	-0.27677	2.5051793327194	0.0698312066873831	-0.104083938917901	0.169907033110448
3	-0.95	1288	-0.0052754225931677	-0.28077	2.48862354952256	0.0693697186401241	-0.141365557227593	0.130814712041258
3	-0.9	1288	-0.041733885326087	-0.30268	2.47583385641418	0.0690132093510468	-0.177124616847741	0.0936568461955675
3	-0.85	1288	-0.0763551481987578	-0.33369	2.46642772712893	0.0687510160023839	-0.21123150646333	0.0585212100658145
3	-0.8	1288	-0.109165744565217	-0.366725	2.45931988994841	0.0685528869340293	-0.243653411450958	0.0253219223205236
3	-0.75	1288	-0.139973132841615	-0.42854	2.45319260908212	0.0683820906117789	-0.27412572997436	-0.00582053570886945
3	-0.7	1288	-0.168230849456522	-0.46925	2.44811600326513	0.0682405815766987	-0.302105832898257	-0.0343558660147869
3	-0.649999999999999	1288	-0.192912574689441	-0.48833	2.44574247398269	0.0681744200801001	-0.326657761915244	-0.0591673874636376
3	-0.6	1288	-0.213007357763975	-0.525255	2.44875202202722	0.068258310430299	-0.346917121829312	-0.0790975936986387
3	-0.55	1288	-0.227837299728261	-0.51959	2.45976398424671	0.0685652659443173	-0.362349251867132	-0.0933253475893898
3	-0.5	1288	-0.237371582663043	-0.52809	2.48002627491998	0.0691300719003161	-0.372991576179348	-0.101751589146739
3	-0.45	1288	-0.242252475871118	-0.563915	2.50850399953711	0.069923880889458	-0.37942977096402	-0.105075180778216
3	-0.399999999999999	1288	-0.243478731661491	-0.586515	2.54174688141473	0.0708505173681169	-0.382473910488246	-0.104483552834736
3	-0.35	1288	-0.241938323602484	-0.614085	2.57584386175308	0.0718009616138942	-0.382798092453618	-0.101078554751351
3	-0.3	1288	-0.237887794565217	-0.591005	2.60801782233159	0.0726978021960295	-0.38050699329384	-0.095268595836595
3	-0.25	1288	-0.230763784627329	-0.564265	2.63771204690165	0.073525520797365	-0.375006809113117	-0.0865207601415411
3	-0.2	1288	-0.219294416149068	-0.548565	2.66649209830559	0.0743277570651697	-0.365111274922127	-0.0734775573760094
3	-0.149999999999999	1288	-0.201344533850932	-0.530815	2.69662713392871	0.0751677631572068	-0.348809324090343	-0.0538797436115204
3	-0.0999999999999996	1288	-0.173261192017857	-0.52173	2.729692987436	0.0760894650171914	-0.32253418521206	-0.0239881988236547
3	-0.0499999999999998	1288	-0.129127136878882	-0.469305	2.76663138248304	0.0771191129412105	-0.280420102582022	0.0221658288242584
3	0	1288	-0.0608169248291925	-0.445795	2.80838594928081	0.0782830103700751	-0.214393234920921	0.0927593852625357
3	0.0499999999999998	1288	0.040017236878882	-0.409435	2.8563523768365	0.0796200617631429	-0.116182112597505	0.196216586355269
3	0.100000000000001	1288	0.178819094177019	-0.304855	2.91208262499261	0.0811735275876849	0.0195721415481861	0.338066046805851
3	0.15	1288	0.355149291459627	-0.167555	2.97627653888032	0.082962915840341	0.192391900948229	0.517906681971026
3	0.2	1288	0.561909933695652	-0.0041476	3.04794293150234	0.0849605974475474	0.395233473535264	0.72858639385604
3	0.25	1288	0.786941967748447	0.212755	3.1249910548817	0.0871082933662817	0.616052138520633	0.957831796976261
3	0.3	1288	1.01573230054348	0.433525	3.20445306185475	0.0893232756472931	0.840497099260755	1.1909675018262
3	0.350000000000001	1288	1.23400072484472	0.62746	3.28280867200567	0.0915074174115576	1.05448065470875	1.41352079498069
3	0.4	1288	1.42894204169255	0.74793	3.35554731804581	0.0935349877972176	1.24544426583462	1.61243981755047
3	0.45	1288	1.58958638447205	0.925055	3.41763781013251	0.0952657437273813	1.40269319614637	1.77647957279773
3	0.5	1288	1.70746839487578	1.05005	3.46428135267935	0.0965659200531554	1.51802450900235	1.8969122807492
3	0.55	1288	1.77797933858696	1.10415	3.49263906124261	0.0973563836267601	1.58698471420307	1.96897396297085
3	0.600000000000001	1288	1.80197854013975	1.1392	3.50297591372699	0.0976445206367162	1.61041864599195	1.99353843428755
3	0.65	1288	1.78617958299689	1.1694	3.49883491802849	0.0975290914845045	1.59484613879258	1.97751302720121
3	0.7	1288	1.74133880324534	1.1229	3.48518258087782	0.0971485362224989	1.55075193575861	1.93192567073207
3	0.75	1288	1.67910693198758	1.0927	3.46584183533446	0.0966094180915585	1.48957771127327	1.86863615270189
3	0.8	1288	1.60918567220497	1.04435	3.44291833296501	0.0959704315682975	1.42091002096859	1.79746132344134
3	0.850000000000001	1288	1.5379852097205	0.960435	3.41765306273391	0.0952661688895833	1.35109118730781	1.72487923213319
3	0.9	1288	1.4686728484472	0.913225	3.39154763562548	0.0945384870616748	1.28320639875461	1.6541392981398
3	0.95	1288	1.4023120119177	0.84095	3.36609967988959	0.0938291320731698	1.2182371811877	1.58638684264771
3	1	1288	1.33912550378882	0.769275	3.3426328614688	0.0931750007596806	1.15633395372171	1.52191705385593
3	1.05	1288	1.27925331257764	0.71617	3.32269003491475	0.0926190997809214	1.09755233402395	1.46095429113133
3	1.1	1288	1.22280890201863	0.65992	3.30781688259602	0.0922045146212494	1.04192126034021	1.40369654369705
3	1.15	1288	1.17006180170807	0.575035	3.29977147908866	0.091980251141239	0.989614122131079	1.35050948128507
3	1.2	1288	1.12111585559161	0.53269	3.2992362300367	0.0919653312164702	0.940697446056509	1.30153426512672
3	1.25	1288	1.07561804231366	0.465145	3.30553038972818	0.0921407792415271	0.894855437273382	1.25638064735395
3	1.3	1288	1.03247585544255	0.425535	3.31604266837261	0.0924338062089729	0.851138387476005	1.21381332340909
3	1.35	1288	0.990231567344721	0.372065	3.32820528525171	0.0927728359151705	0.80822898786748	1.17223414682196
3	1.4	1288	0.94772450310559	0.310825	3.34028741863774	0.093109622165434	0.765061213349573	1.13038779286161
3	1.45	1288	0.904595413887422	0.275615	3.35189230320617	0.0934331052320143	0.721297512157393	1.08789331561745
3	1.5	1288	0.861363926917702	0.248065	3.36402890896051	0.0937714098850367	0.677402336092779	1.04532551774262
3	1.55	1288	0.818745963819876	0.158645	3.37840256286102	0.0941720716593335	0.633998351141674	1.00349357649808
3	1.6	1288	0.776952572127329	0.130075	3.39635789011005	0.0946725716243022	0.591223074140201	0.962682070114457
3	1.65	1288	0.735632102717391	0.0470925	3.41802130531778	0.0952764335535334	0.548717942995133	0.922546262439649
3	1.7	1288	0.694259947127329	0.0089939	3.44186830952255	0.0959411624444949	0.506041716319881	0.882478177934777
3	1.75	1288	0.653051642057453	-0.0215505	3.4655582936934	0.0966015144438303	0.463537926789965	0.842565357324942
3	1.8	1288	0.613260595729814	-0.0739295	3.48647136366354	0.0971844606994054	0.422603251282893	0.803917940176734
3	1.85	1288	0.576741548369565	-0.085095	3.50248020308704	0.0976307028346515	0.385208762109478	0.768274334629653
3	1.9	1288	0.545165823618012	-0.12197	3.51203695743813	0.0978970948169084	0.353110427183896	0.737221220052129
3	1.95	1288	0.519653595590062	-0.172335	3.51409535627144	0.0979544721361671	0.327485635817706	0.711821555362419
3	2	1288	0.500409673561335	-0.172845	3.50805883285292	0.0977862056536017	0.308571820479848	0.692247526642823
3	2.05	1288	0.486885692313665	-0.15799	3.49467370596506	0.097413098806505	0.295779803582758	0.677991581044571
3	2.1	1288	0.478275580201863	-0.17863	3.47657612433262	0.0969086335384856	0.288159355946883	0.668391804456843
3	2.15	1288	0.473669410481366	-0.177455	3.45722377321036	0.0963691919051243	0.284611467648752	0.662727353313981
3	2.2	1288	0.472409343400621	-0.16581	3.43982892696051	0.0958843151987332	0.284302636028484	0.660516050772758
3	2.25	1288	0.474152541568323	-0.139935	3.42579702156299	0.0954931795729379	0.28681316756611	0.661491915570536
3	2.3	1288	0.478256216521739	-0.119425	3.41448632637084	0.0951778969568692	0.291535366776361	0.664977066267118
3	2.35	1288	0.483592495574534	-0.145035	3.40381616080713	0.0948804689335992	0.297455142786104	0.669729848362965
3	2.4	1288	0.488481306987578	-0.12919	3.39110499750024	0.094526148641823	0.30303906291743	0.673923551057726
3	2.45	1288	0.491428838804348	-0.11611	3.37393163293338	0.0940474456783573	0.306925718490574	0.675931959118122
3	2.5	1288	0.49169044689441	-0.12964	3.3510599393788	0.0934099033120122	0.308438062898613	0.674942830890207
3	2.55	1288	0.489908387065217	-0.135005	3.32357268716211	0.0926437034772369	0.30815914075998	0.671657633370455
3	2.6	1288	0.487539592624224	-0.123605	3.29429286722109	0.0918275362945663	0.307391510399672	0.667687674848776
3	2.65	1288	0.486174224611801	-0.105535	3.26638965005379	0.0910497415475779	0.30755202708032	0.664796422143282
3	2.7	1288	0.486835996521739	-0.074779	3.24212004972312	0.0903732329021584	0.309540979703129	0.664131013340349
3	2.75	1288	0.489937769425466	-0.07627	3.22273542020642	0.0898328915171487	0.313702799170055	0.666172739680877
3	2.8	1288	0.495556407065217	-0.037885	3.20856706662499	0.089437952434568	0.320096231835279	0.671016582295156
3	2.85	1288	0.503896092414596	-0.035391	3.19947206883701	0.0891844317935268	0.328933276246339	0.678858908582854
3	2.9	1288	0.515375438897515	-0.0252775	3.19477480995372	0.0890534969531906	0.340669491870419	0.690081385924612
3	2.95	1288	0.530238598881988	-0.0430555	3.19349012810631	0.0890176867888474	0.35560290455567	0.704874293208305
3	3	1288	0.547963332531056	-0.0329895	3.19429516950437	0.0890401271034092	0.373283614594872	0.72264305046724
3	3.05	1288	0.567260599456522	-0.0414475	3.19557376866971	0.0890757677146097	0.392510961450431	0.742010237462612
3	3.1	1288	0.586311370986025	0.00912125	3.19500587592588	0.089059937855624	0.411592788138912	0.761029953833138
3	3.15	1288	0.603389161878882	0.030229	3.19100220518349	0.0889483365999901	0.428889519373496	0.777888804384268
3	3.2	1288	0.617310469099379	0.033478	3.18382736453054	0.0887483398276864	0.443203182051141	0.791417756147617
3	3.25	1288	0.627525936257764	0.0958295	3.17635044089222	0.0885399225726207	0.453827524045089	0.801224348470439
3	3.3	1288	0.633973564130435	0.155555	3.17236616746064	0.0884288620118593	0.460493031519449	0.807454096741421
3	3.35	1288	0.636575477251553	0.159265	3.17406791988759	0.0884762979075275	0.463001884476067	0.810149070027039
3	3.4	1288	0.63504907173913	0.17656	3.18050089135338	0.0886556152738232	0.461123692550208	0.808974450928052
3	3.45	1288	0.628889953338509	0.13714	3.1884701985948	0.0888777575906874	0.454528773364999	0.80325113331202
3	3.5	1288	0.618023055054348	0.10805	3.19448119148428	0.0890453124165553	0.443333164524444	0.792712945584251
3	3.55	1288	0.603225882142857	0.0959435	3.19590789386716	0.0890850813655001	0.428457972533127	0.777993791752588
3	3.6	1288	0.586194986125776	0.0365095	3.19174967787413	0.0889691722021649	0.411654468149641	0.760735504101911
3	3.65	1288	0.568777040217391	0.045322	3.18207058888672	0.0886993701745026	0.394765822272869	0.742788258161913
3	3.7	1288	0.552331278726708	0.0260575	3.16812209068998	0.0883105595022152	0.379082833037518	0.725579724415898
3	3.75	1288	0.537342666692547	0.030107	3.15299455737968	0.0878888835401533	0.364921468678193	0.7097638647069
3	3.8	1288	0.52387390310559	0.024564	3.1412496780302	0.0875614981563366	0.352094972666115	0.695652833545065
3	3.85	1288	0.511696032236025	0.058229	3.13710060405579	0.0874458438243356	0.340143993499754	0.683248070972296
3	3.9	1288	0.500928646420807	0.072173	3.14296994392978	0.0876094501101238	0.329055643409397	0.672801649432218
3	3.95	1288	0.491701482142857	0.0661645	3.15817246726858	0.0880332163992576	0.31899713063426	0.664405833651454
3	4	1288	0.483831627872671	0.0163085	3.17998610586972	0.0886412657655705	0.309934399677415	0.657728856067927
3	4.05	1288	0.476564824301242	0.0030946	3.20556949580432	0.0893543959462942	0.301268570937526	0.651861077664959
3	4.1	1288	0.468959456987578	-0.042726	3.23252024265046	0.0901056408367542	0.292189404676852	0.645729509298303
3	4.15	1288	0.460384515256211	-0.0925755	3.2593175338011	0.090852608190573	0.282149055708128	0.638619974804295
3	4.2	1288	0.450857500333851	-0.093101	3.28387899725896	0.09153725244293	0.271278899566422	0.63043610110128
3	4.25	1288	0.440933425310559	-0.106475	3.30352810664845	0.092084966133954	0.260280314924037	0.621586535697081
3	4.3	1288	0.431487380349379	-0.0999925	3.31580142942389	0.0924270817375274	0.250163104511079	0.612811656187679
3	4.35	1288	0.423303770186335	-0.12178	3.3195987332247	0.0925329305696273	0.24177183916226	0.604835701210411
3	4.4	1288	0.416898456824534	-0.15554	3.31553808626252	0.092419741117041	0.235588581881176	0.598208331767892
3	4.45	1288	0.412247503571429	-0.161015	3.30550839398443	0.0921401661160284	0.231486101366234	0.593008905776623
3	4.5	1288	0.408881171950311	-0.18323	3.29178618539804	0.0917576632063611	0.228870167375309	0.588892176525312
3	4.55	1288	0.406137601630435	-0.18446	3.27642086751737	0.09132935906273	0.22696684795617	0.585308355304699
3	4.6	1288	0.403669125302795	-0.17897	3.26077369596334	0.0908931983230212	0.225354035669741	0.581984214935849
3	4.65	1288	0.401410250698758	-0.19584	3.2456805289469	0.0904724803122478	0.223920529423132	0.578899971974383
3	4.7	1288	0.399491055201863	-0.194245	3.23127567855274	0.0900709489439989	0.222789061756711	0.576193048647016
3	4.75	1288	0.397708943478261	-0.202535	3.21783111875323	0.0896961854203188	0.221742164466632	0.573675722489889
3	4.8	1288	0.395604359937888	-0.22419	3.20539119788622	0.0893494259393136	0.22031785677833	0.570890863097447
3	4.85	1288	0.392379247515528	-0.244375	3.19366642658937	0.0890226010621086	0.217733912323962	0.567024582707094
3	4.9	1288	0.38743732826087	-0.229075	3.18188837597356	0.0886942910380777	0.213436074611626	0.561438581910113
3	4.95	1288	0.380917420419255	-0.217625	3.1694088729695	0.088346428215544	0.207598607167362	0.554236233671147
4	-5	1654	0.18577023620919	0.26222	1.53417374670282	0.0377344583061864	0.111757864069238	0.259782608349142
4	-4.95	1654	0.178115807708585	0.270985	1.4248224531696	0.0350448595332802	0.10937881500226	0.246852800414911
4	-4.9	1654	0.169263149032648	0.25966	1.32616672424572	0.0326183283155839	0.105285555017993	0.233240743047303
4	-4.85	1654	0.159154984038694	0.26997	1.23906840355515	0.0304760625143989	0.0993792304854403	0.218930737591948
4	-4.8	1654	0.147895033252721	0.251035	1.16386678457104	0.0286264073744825	0.0917471935662898	0.204042872939152
4	-4.75	1654	0.135784640991536	0.24318	1.10013541217398	0.027058873827724	0.0827113618371035	0.188857920145968
4	-4.7	1654	0.123239579202539	0.246225	1.04668706120629	0.0257442609454092	0.0727447819512092	0.173734376453869
4	-4.65	1654	0.110955043978235	0.25893	1.00150063394318	0.0246328579121937	0.0626401528017276	0.159269935154742
4	-4.6	1654	0.0996733843651753	0.23423	0.962099275751352	0.0236637441393292	0.0532593130870539	0.146087455643297
4	-4.55	1654	0.090043723337364	0.229535	0.926273865919875	0.0227825842078069	0.0453579592801242	0.134729487394604
4	-4.5	1654	0.0822699033252721	0.21595	0.893082300828414	0.0219662061855962	0.039185383242345	0.125354423408199
4	-4.45	1654	0.0759451360338573	0.182	0.863177830770995	0.0212306773832194	0.0343032822534234	0.117586989814291
4	-4.4	1654	0.0701704031076179	0.16876	0.837924568230718	0.0206095494409187	0.0297468297656909	0.110593976449545
4	-4.35	1654	0.0639101743168077	0.14171	0.817910810603635	0.0201172920910896	0.0244521146141266	0.103368234019489
4	-4.3	1654	0.0564250963724305	0.115635	0.802501058688218	0.019738274628165	0.0177104415779608	0.0951397511669001
4	-4.25	1654	0.0474442520556227	0.0921705	0.790635691201306	0.0194464346617435	0.00930201221474355	0.0855864918965019
4	-4.2	1654	0.0372448766324063	0.0745555	0.781858601985948	0.0192305538283252	-0.000473934509664313	0.0749636877744769
4	-4.15	1654	0.0264302202163241	0.0375005	0.776080954223728	0.0190884471021087	-0.0110098627717875	0.0638703032044356
4	-4.1	1654	0.015687197496977	0.0230225	0.773041519654647	0.019013689326291	-0.0216062555785152	0.0529806505724693
4	-4.05	1654	0.00558607097944377	-0.00294405	0.772143996736949	0.018991613898922	-0.0316640833495202	0.0428362253084077
4	-4	1654	-0.00352824323458283	-0.034685	0.772891238348387	0.0190099930150372	-0.0408144463646314	0.0337579598954658
4	-3.95	1654	-0.0115159671704958	-0.047529	0.775174159275618	0.0190661436203582	-0.0489123041061811	0.0258803697651896
4	-3.9	1654	-0.0184748248065296	-0.084594	0.779209299149222	0.0191653917124647	-0.0560658269648495	0.0191161773517902
4	-3.85	1654	-0.0247142905078597	-0.083256	0.785211812450609	0.0193130292198789	-0.0625948688952032	0.0131662878794838
4	-3.8	1654	-0.0307273096251512	-0.110875	0.793203965643615	0.0195096038073963	-0.0689934494377188	0.00753883018741649
4	-3.75	1654	-0.0370494906831923	-0.13467	0.803232225374638	0.0197562583662539	-0.0757994187842271	0.00170043741784253
4	-3.7	1654	-0.044303223216445	-0.17442	0.815530933239239	0.0200587567502434	-0.0836464716928751	-0.00495997474001484
4	-3.65	1654	-0.052936836904474	-0.19584	0.830531916476072	0.0204277201598433	-0.0930037702674275	-0.0128699035415205
4	-3.6	1654	-0.0631598974607013	-0.228595	0.848785182270137	0.0208766765433938	-0.104107413941195	-0.0222123809802077
4	-3.55	1654	-0.0748360888754534	-0.243485	0.870694374753015	0.0214155539111262	-0.11684055950525	-0.0328316182456573
4	-3.5	1654	-0.0874943233434099	-0.279255	0.89637874674535	0.0220472853992633	-0.130737872208095	-0.0442507744787247
4	-3.45	1654	-0.10049005429867	-0.29293	0.925933730302014	0.022774218249702	-0.145159409364437	-0.0558206992329027
4	-3.4	1654	-0.113208709613059	-0.293515	0.960045593648871	0.0236132318803124	-0.159523706138824	-0.066893713087294
4	-3.35	1654	-0.125188548422007	-0.313335	0.999795717267984	0.024590923869629	-0.173421190161184	-0.0769559066828301
4	-3.3	1654	-0.136157768500605	-0.32935	1.04612918907449	0.0257305395512432	-0.186625652607375	-0.0856898843938345
4	-3.25	1654	-0.14591134280532	-0.338005	1.09967426254652	0.0270475314152837	-0.198962374950304	-0.0928603106603374
4	-3.2	1654	-0.15413222738815	-0.34843	1.16089841628696	0.0285533975413436	-0.210136865576992	-0.0981275891993082
4	-3.15	1654	-0.160432855199516	-0.355435	1.2304404524067	0.0302638498731785	-0.219792374846685	-0.101073335552348
4	-3.1	1654	-0.164500253808948	-0.37982	1.30945601589987	0.0322073125954293	-0.227671681528897	-0.101328826088999
4	-3.05	1654	-0.166258858585248	-0.381255	1.39955177860791	0.0344233033257994	-0.233776730853678	-0.0987409863168175
4	-3	1654	-0.165918211729141	-0.335665	1.50233245479151	0.0369512915334369	-0.238394480444418	-0.0934419430138645
4	-2.95	1654	-0.163819688863362	-0.37587	1.61893300518912	0.0398191926540974	-0.241921059263697	-0.0857183184630257
4	-2.9	1654	-0.160234459344015	-0.37667	1.74962777283827	0.0430337544149752	-0.244640871660745	-0.0758280470272842
4	-2.85	1654	-0.155346051571947	-0.368935	1.89386650533131	0.0465814428362463	-0.246710900486366	-0.063981202657528
4	-2.8	1654	-0.149379341759371	-0.37178	2.05000331599483	0.0504217757742242	-0.248276620270118	-0.0504820632486243
4	-2.75	1654	-0.142760832345828	-0.392975	2.21491174287268	0.0544778549319693	-0.249613705120477	-0.0359079595711796
4	-2.7	1654	-0.136184233010883	-0.38992	2.38378583185976	0.0586314733103136	-0.251184013491239	-0.0211844525305266
4	-2.65	1654	-0.130349782648126	-0.403315	2.55121467246229	0.0627495444339703	-0.253426748443552	-0.00727281685269922
4	-2.6	1654	-0.125704988452237	-0.410745	2.71258896470187	0.066718698198524	-0.256567053032418	0.0051570761279435
4	-2.55	1654	-0.122286396015719	-0.436165	2.86516611223674	0.0704714778458781	-0.260509163154963	0.0159363711235242
4	-2.5	1654	-0.119768219830713	-0.43896	3.00777894263355	0.0739791756630915	-0.264870985990893	0.0253345463294657
4	-2.45	1654	-0.117637581318017	-0.43096	3.14006839399135	0.0772329601821772	-0.269122320918379	0.0338471582823455
4	-2.4	1654	-0.115348216747279	-0.471145	3.26185778335221	0.0802284857182191	-0.272708380580031	0.0420119470854726
4	-2.35	1654	-0.112338896384522	-0.471195	3.37350644684116	0.0829745904840055	-0.275085270513749	0.0504074777447043
4	-2.3	1654	-0.108118613204353	-0.463165	3.47601265074633	0.0854958277856463	-0.275810142552399	0.0595729161436932
4	-2.25	1654	-0.102434650241838	-0.45013	3.57060279131858	0.0878223620020419	-0.274689444148315	0.0698201436646392
4	-2.2	1654	-0.0952610401451028	-0.421125	3.65769902500629	0.0899645764714122	-0.271717573830752	0.0811954935405467
4	-2.15	1654	-0.0868656790810157	-0.42633	3.73655932132234	0.0919042202501866	-0.267126630363143	0.0933952722011111
4	-2.1	1654	-0.0776507236142684	-0.383825	3.80593436433097	0.093610565228078	-0.261258500190085	0.105957052961548
4	-2.05	1654	-0.0680568363361548	-0.363865	3.86517132815263	0.0950675545334402	-0.254522351952437	0.118408679280127
4	-2	1654	-0.0584427175755744	-0.33667	3.91460215379213	0.0962833525700986	-0.247292899641976	0.130407464490827
4	-1.95	1654	-0.0491193938694075	-0.356575	3.95563550043228	0.0972926066466227	-0.239949127031769	0.141710339292954
4	-1.9	1654	-0.040532446191052	-0.34303	3.99018937846636	0.0981424920476707	-0.233029144705566	0.151964252323462
4	-1.85	1654	-0.0331655955259976	-0.32982	4.02019682274914	0.098880553598781	-0.227109928076748	0.160778737024753
4	-1.8	1654	-0.0275197296553809	-0.357665	4.04761931932982	0.0995550359096007	-0.222786991910995	0.167747532600233
4	-1.75	1654	-0.0238667527206771	-0.3521	4.07432830477631	0.100211968737383	-0.220422523122513	0.172689017681159
4	-1.7	1654	-0.0221394424425635	-0.368445	4.10173771666603	0.100886129217819	-0.220017511311101	0.175738626425974
4	-1.65	1654	-0.0219924630592503	-0.349635	4.130468595707	0.101592792436116	-0.221256581269369	0.177271655150868
4	-1.6	1654	-0.0229229584643289	-0.33389	4.16079648787943	0.102338735706984	-0.223650169916989	0.177804252988331
4	-1.55	1654	-0.0245528323155986	-0.345615	4.19286899607662	0.10312758946357	-0.226827301643877	0.17772163701268
4	-1.5	1654	-0.0267916975816203	-0.318845	4.2269007205612	0.103964632002859	-0.230707942271086	0.177124547107845
4	-1.45	1654	-0.0298606745163241	-0.33014	4.26278148854948	0.104847153520749	-0.235507897042376	0.175786548009728
4	-1.4	1654	-0.0341812726723096	-0.324055	4.30010444420933	0.105765147012189	-0.241629047769149	0.17326650242453
4	-1.35	1654	-0.0401868218258767	-0.330945	4.33848171638372	0.106709072418214	-0.249486012354633	0.16911236870288
4	-1.3	1654	-0.0482688129383313	-0.338135	4.37760383748272	0.107671318089953	-0.259455352270902	0.16291772639424
4	-1.25	1654	-0.058766834885127	-0.345105	4.41725240936454	0.108646512317979	-0.271866120321743	0.154332450551489
4	-1.2	1654	-0.0720570974788392	-0.33359	4.45669447752968	0.109616627391246	-0.2870591667646	0.142944971806922
4	-1.15	1654	-0.0885734994619105	-0.3701	4.49437434275918	0.110543399412043	-0.305393339527248	0.128246340603427
4	-1.1	1654	-0.108746886729141	-0.383385	4.5283785151067	0.111379764280391	-0.327207172971781	0.109713399513498
4	-1.05	1654	-0.132871187448609	-0.407765	4.55704386104685	0.112084815649922	-0.35271436155242	0.0869719866552009
4	-1	1654	-0.160955034280532	-0.42848	4.57936820789844	0.112633904133084	-0.381875190616969	0.059965122055905
4	-0.95	1654	-0.192789763083434	-0.464675	4.59488065179751	0.113015447402739	-0.41445827844578	0.0288787522789119
4	-0.9	1654	-0.227945710278114	-0.49963	4.60408516134803	0.113241841044665	-0.450058274163441	-0.00583314639278679
4	-0.85	1654	-0.265980697575574	-0.543235	4.60844274855476	0.113349020034738	-0.488303482347987	-0.0436579128031612
4	-0.8	1654	-0.306461169504232	-0.541745	4.61051927572017	0.113400094189744	-0.528884131131878	-0.0840382078765862
4	-0.75	1654	-0.348939092442563	-0.60422	4.61324768531283	0.113467202011291	-0.571493679361384	-0.126384505523743
4	-0.7	1654	-0.392989364087062	-0.657715	4.61885755021753	0.113605181959002	-0.615814584895866	-0.170164143278258
4	-0.649999999999999	1654	-0.437964189443773	-0.674065	4.62852237696316	0.113842897538905	-0.661255665626392	-0.214672713261154
4	-0.6	1654	-0.483225911185006	-0.722215	4.64242477329425	0.114184840161661	-0.707188073678811	-0.259263748691202
4	-0.55	1654	-0.528064945266022	-0.76436	4.6603573000642	0.114625907664726	-0.752892217626006	-0.303237672906037
4	-0.5	1654	-0.571913677206771	-0.802005	4.68162906394809	0.115149106871531	-0.797767152568881	-0.346060201844662
4	-0.45	1654	-0.614463563361548	-0.80544	4.70508328973392	0.115725985798654	-0.841448529137208	-0.387478597585888
4	-0.399999999999999	1654	-0.655613975816203	-0.82124	4.72895989843008	0.116313253634045	-0.883750808811635	-0.427477142820772
4	-0.35	1654	-0.695207426904474	-0.842725	4.75149094679593	0.116867426136985	-0.924431213929682	-0.465983639879266
4	-0.3	1654	-0.732294562031439	-0.856245	4.77174860054624	0.117365682343275	-0.962495628853849	-0.502093495209029
4	-0.25	1654	-0.7638001356711	-0.90346	4.79022284691288	0.117820073953586	-0.994892446265627	-0.532707825076574
4	-0.2	1654	-0.783521882889964	-0.901595	4.80867063552145	0.118273814810244	-1.0155041608683	-0.551539604911632
4	-0.149999999999999	1654	-0.782749188228537	-0.90722	4.8293036835434	0.118781304194668	-1.01572685596104	-0.549771520496036
4	-0.0999999999999996	1654	-0.752598874848851	-0.914445	4.85353855960515	0.119377383955694	-0.986745693513378	-0.518452056184325
4	-0.0499999999999998	1654	-0.687030381136638	-0.876665	4.88090087013614	0.120050385933542	-0.922497225980717	-0.45156353629256
4	0	1654	-0.584444307617896	-0.76895	4.90897207721389	0.120740823894272	-0.821265377580949	-0.347623237654843
4	0.0499999999999998	1654	-0.446922744111245	-0.64899	4.93492774618198	0.121379228188825	-0.684995980352685	-0.208849507869806
4	0.100000000000001	1654	-0.278200343409915	-0.49575	4.95778313531163	0.121941378160455	-0.517376180689407	-0.0390245061304237
4	0.15	1654	-0.0824483409915357	-0.38267	4.98014026740718	0.122491273027786	-0.322702742145683	0.157806060162611
4	0.2	1654	0.13519110719468	-0.249075	5.00747922469098	0.12316370061037	-0.106382193520065	0.376764407909424
4	0.25	1654	0.367173641414752	-0.10964	5.04611532126826	0.124113992048053	0.12373643893265	0.610610843896854
4	0.3	1654	0.603070115356711	0.04662	5.1010036082746	0.12546402152287	0.356984964861701	0.849155265851721
4	0.350000000000001	1654	0.831565330199516	0.194305	5.1753472372906	0.127292573585805	0.581893657416016	1.08123700298302
4	0.4	1654	1.04380041348247	0.35651	5.27055637502026	0.129634332624343	0.78953561417212	1.29806521279281
4	0.45	1654	1.23557650328295	0.50721	5.38609134353437	0.132476024747984	0.975738008618201	1.4954149979477
4	0.5	1654	1.40667286286578	0.61802	5.51871098685104	0.135737930651451	1.14043646547631	1.67290926025525
4	0.55	1654	1.55816448047158	0.709295	5.66256637484486	0.139276190351201	1.28498813998022	1.83134082096294
4	0.600000000000001	1654	1.68986714685611	0.770015	5.81044106996655	0.14291330872166	1.4095569618514	1.97017733186081
4	0.65	1654	1.79996243301693	0.802505	5.95574177113354	0.146487117269635	1.51264257939413	2.08728228663973
4	0.7	1654	1.88630479752116	0.834135	6.09373733530717	0.149881249045087	1.59232769332865	2.18028190171367
4	0.75	1654	1.94827835750302	0.867115	6.22230541261445	0.15304350284006	1.64809880824623	2.24845790675982
4	0.8	1654	1.98755694637243	0.83351	6.34134481793932	0.155971389910659	1.68163463897944	2.29347925376542
4	0.850000000000001	1654	2.0075075068162	0.8482	6.45153004068187	0.158681499963365	1.69626958916233	2.31874542447008
4	0.9	1654	2.01188378415961	0.818575	6.5536511178263	0.161193264707072	1.69571929076346	2.32804827755576
4	0.95	1654	2.00394973954051	0.812785	6.64838076081667	0.163523230117745	1.68321525164096	2.32468422744006
4	1	1654	1.98618560628779	0.780205	6.73645286877662	0.165689447140358	1.66120229999756	2.31116891257801
4	1.05	1654	1.96092075075574	0.721625	6.81897533898048	0.167719165559098	1.6319563544568	2.28988514705468
4	1.1	1654	1.93070527684401	0.6757	6.89726306639186	0.16964472646264	1.59796408510217	2.26344646858585
4	1.15	1654	1.89844145973398	0.58995	6.97242323919404	0.171493362194404	1.56207435359262	2.23480856587534
4	1.2	1654	1.86696602995042	0.55606	7.0448058607298	0.173273681418549	1.52710700541776	2.20682505448309
4	1.25	1654	1.83824253455865	0.564705	7.11373184892479	0.174968981467417	1.49505834825772	2.18142672085957
4	1.3	1654	1.81298598853688	0.5255	7.17777787944992	0.176544254329256	1.4667120618102	2.15925991526356
4	1.35	1654	1.79059959229746	0.488275	7.23552546323827	0.177964610920175	1.44153977794188	2.13965940665304
4	1.4	1654	1.76972899038694	0.475745	7.28627960357747	0.179212957136901	1.41822066957601	2.12123731119787
4	1.45	1654	1.74899095006046	0.44292	7.33063143188938	0.18030383241738	1.39534298631198	2.10263891380894
4	1.5	1654	1.72778918814994	0.398275	7.37059516322019	0.181286778290951	1.37221327421869	2.08336510208119
4	1.55	1654	1.70629310199516	0.341985	7.40859898924695	0.1822215184348	1.3488837886066	2.06370241538373
4	1.6	1654	1.68501435195284	0.319275	7.44672400684614	0.183159239400311	1.32576579252291	2.04426291138277
4	1.65	1654	1.66424529377267	0.258725	7.48575485526766	0.184119240133984	1.30311378876078	2.02537679878456
4	1.7	1654	1.64384806753325	0.1946	7.52502263382773	0.185085068389119	1.28082218683794	2.00687394822857
4	1.75	1654	1.62362316934704	0.16793	7.56251221068514	0.186007160086935	1.25878869785834	1.98845764083574
4	1.8	1654	1.60387551813785	0.232825	7.59617645578383	0.186835164122212	1.23741699941108	1.97033403686462
4	1.85	1654	1.58559864165659	0.262185	7.62459908163156	0.187534245560875	1.21776894449194	1.95342833882124
4	1.9	1654	1.57004916692866	0.26363	7.64785166880753	0.188106164995155	1.20109770690046	1.93900062695685
4	1.95	1654	1.55806582847642	0.22341	7.66667572275838	0.188569160454756	1.18820624908483	1.92792540786801
4	2	1654	1.54955636408706	0.197975	7.68235878646125	0.188954900280301	1.17894019454421	1.92017253362991
4	2.05	1654	1.54364050538694	0.210875	7.69664226906887	0.18930621608145	1.17233526497941	1.91494574579447
4	2.1	1654	1.53927443700726	0.189715	7.71172682756496	0.189677235103814	1.16724147983402	1.91130739418049
4	2.15	1654	1.5358690943289	0.18381	7.73019647431492	0.19013151358219	1.16294511528054	1.90879307337726
4	2.2	1654	1.53335140235792	0.140715	7.75401475355538	0.190717346749297	1.15927837004838	1.90742443466746
4	2.25	1654	1.53185216779323	0.133455	7.78399212331937	0.191454668589095	1.15633295231733	1.90737138326913
4	2.3	1654	1.53117264048368	0.109775	7.81926937429583	0.192322346033706	1.15395156233873	1.90839371862862
4	2.35	1654	1.53071693784764	0.13359	7.85765117361548	0.193266382789162	1.15164422586999	1.9097896498253
4	2.4	1654	1.5298190668682	0.131245	7.89628745349805	0.194216678735412	1.14888244428008	1.91075568945632
4	2.45	1654	1.52809711711004	0.095547	7.93255229579742	0.195108646925239	1.14541098798159	1.91078324623848
4	2.5	1654	1.52572007321644	0.13504	7.96476892674758	0.19590104551762	1.14147973337092	1.90996041306197
4	2.55	1654	1.52316910241838	0.16859	7.99243955934127	0.196581630969011	1.13759386216717	1.90874434266959
4	2.6	1654	1.52097539141475	0.184615	8.01545803942113	0.197147792317236	1.13428968221084	1.90766110061867
4	2.65	1654	1.51946734020556	0.19331	8.03402914321767	0.197604566227894	1.13188571458528	1.90704896582585
4	2.7	1654	1.51871434147521	0.19928	8.04860980497462	0.197963191432065	1.13042930832607	1.90699937462435
4	2.75	1654	1.51881274498186	0.207325	8.05991154895514	0.198241168543808	1.12998248748436	1.90764300247936
4	2.8	1654	1.52001693223096	0.17684	8.06912493583996	0.19846778053219	1.1307421979457	1.90929166651621
4	2.85	1654	1.5226509796312	0.20891	8.07758442502482	0.198675849691647	1.1329681384656	1.91233382079679
4	2.9	1654	1.52689602481258	0.186625	8.08688467505887	0.198904598161565	1.13676451636403	1.91702753326112
4	2.95	1654	1.53256013371826	0.20119	8.09821807951958	0.199183353992845	1.14188187354074	1.92323839389578
4	3	1654	1.53925188935913	0.218465	8.11293699031019	0.199545379563113	1.14786355217418	1.93064022654408
4	3.05	1654	1.54653164670496	0.23423	8.13175708254166	0.200008277580468	1.15423538127985	1.93882791213007
4	3.1	1654	1.55418962883918	0.257505	8.15536469052136	0.200588929088117	1.16075447346051	1.94762478421784
4	3.15	1654	1.56231783010883	0.253055	8.18463322919965	0.201308816555109	1.16747068734522	1.95716497287243
4	3.2	1654	1.57087592759371	0.22848	8.21941187787832	0.202164230403333	1.17435097598084	1.96740087920658
4	3.25	1654	1.57957527122128	0.2392	8.25839237926395	0.203122992803909	1.18116980289317	1.97798073954939
4	3.3	1654	1.58771698367594	0.218215	8.2992195587687	0.20412717600421	1.18734191026925	1.98809205708263
4	3.35	1654	1.59451648899637	0.24957	8.33910272592842	0.205108140325586	1.19221735202368	1.99681562596906
4	3.4	1654	1.59931906022975	0.26913	8.37559464524728	0.206005693690066	1.19525946195433	2.00337865850516
4	3.45	1654	1.60178138603386	0.294245	8.40739323465015	0.206787810154122	1.1961877444094	2.00737502765832
4	3.5	1654	1.60186529740024	0.293225	8.43345338316538	0.207428784222224	1.19501444914317	2.00871614565731
4	3.55	1654	1.59974217067715	0.245955	8.45325988935292	0.207915944026341	1.19193580710775	2.00754853424655
4	3.6	1654	1.59565487791415	0.230925	8.46569050468981	0.208221686799713	1.18724883042354	2.00406092540476
4	3.65	1654	1.58991695646917	0.209955	8.46995475028783	0.208326569964394	1.18130519112373	1.9985287218146
4	3.7	1654	1.58295096711004	0.229305	8.46703558591329	0.208254770348075	1.17448002954274	1.99142190467733
4	3.75	1654	1.57508781753325	0.21259	8.46003621572684	0.208082614200157	1.16695454706012	1.98322108800639
4	3.8	1654	1.56672643602781	0.197875	8.45325471914307	0.207915816860127	1.15892032188224	1.97453255017338
4	3.85	1654	1.55808751620314	0.229955	8.4500281070818	0.20783645527637	1.15043706187977	1.96573797052651
4	3.9	1654	1.5493175688029	0.251285	8.45161180076497	0.207875407724478	1.14159071314201	1.95704442446379
4	3.95	1654	1.54044337558041	0.23586	8.45694067854754	0.208006476527433	1.13245944154989	1.94842730961093
4	4	1654	1.53140785471584	0.22229	8.46340246566548	0.20816541030994	1.12311218794065	1.93970352149103
4	4.05	1654	1.52219886972793	0.20519	8.46810869460468	0.208281164474073	1.11367616271798	1.93072157673789
4	4.1	1654	1.51298611681378	0.18396	8.46867545217756	0.208295104414089	1.1044360680034	1.92153616562417
4	4.15	1654	1.5041376267231	0.210435	8.4638688103993	0.208176880500948	1.09581946231355	1.91245579113264
4	4.2	1654	1.49623189153567	0.203355	8.45436458003968	0.207943114941468	1.0883722349293	1.90409154814204
4	4.25	1654	1.48983938548972	0.18993	8.44220589801382	0.207644060625782	1.08256629406266	1.89711247691678
4	4.3	1654	1.48527374504837	0.15466	8.42969100241638	0.207336244899472	1.07860440343272	1.89194308666401
4	4.35	1654	1.48243928095526	0.14031	8.41908544630171	0.207075391188552	1.07628157784705	1.88859698406347
4	4.4	1654	1.48084287267231	0.16483	8.4119615437424	0.206900172048817	1.07502884441086	1.88665690093376
4	4.45	1654	1.47977857702539	0.159245	8.40949190429233	0.206839428924343	1.07408369033733	1.88547346371345
4	4.5	1654	1.47858925441354	0.167905	8.41243772472378	0.206911884171663	1.0727522539926	1.88442625483448
4	4.55	1654	1.47676942992745	0.18567	8.42018835590785	0.207102518296311	1.07055851970604	1.88298034014886
4	4.6	1654	1.47405162590689	0.16278	8.43083156240396	0.20736429805407	1.06732726082964	1.88077599098415
4	4.65	1654	1.47033874129383	0.190075	8.44107482899228	0.207616240910495	1.06312021546048	1.87755726712719
4	4.7	1654	1.46557382146312	0.215095	8.44818877125625	0.20779121506732	1.05801210129252	1.87313554163372
4	4.75	1654	1.45974575967352	0.233105	8.45045831110467	0.207847036552317	1.05207455123393	1.86741696811311
4	4.8	1654	1.45288430737606	0.238335	8.44755418571088	0.207775606833992	1.04535320119663	1.86041541355549
4	4.85	1654	1.44507013265417	0.23813	8.43984204656376	0.207585919457498	1.03791107932324	1.8522291859851
4	4.9	1654	1.43634846553809	0.23561	8.42850624534456	0.20730710467567	1.02973627956175	1.84296065151443
4	4.95	1654	1.42669129600967	0.25381	8.41455634766017	0.206963993712079	1.0207520879284	1.83263050409094
5	-5	934	0.148619600674518	-0.0206225	1.52018911974898	0.0497687574424632	0.0509479236044085	0.246291277744628
5	-4.95	934	0.127451770021413	-0.0027737	1.41323796937975	0.0462673339736535	0.0366516710236848	0.218251869019142
5	-4.9	934	0.10828125	0.0588275	1.31554782045518	0.04306910208054	0.0237577126186759	0.192804787381324
5	-4.85	934	0.0909975359743041	0.103375	1.22760898139811	0.0401901137402436	0.0121240415900776	0.169871030358531
5	-4.8	934	0.075710208640257	0.0399165	1.15026048311943	0.0376578375915981	0.00180633115934137	0.149614086121173
5	-4.75	934	0.0627584665952891	0.0241595	1.08421508968199	0.0354956084824182	-0.00690201494495916	0.132418948135537
5	-4.7	934	0.0523423133832976	-0.016224	1.02936414165399	0.0336998690626113	-0.0137940118443036	0.118478638610899
5	-4.65	934	0.0444422937901499	0.0096402	0.984781813710787	0.032240309171805	-0.0188296307643159	0.107714218344616
5	-4.6	934	0.0387250156316916	-0.028853	0.949076727945617	0.0310713771423464	-0.0222528682923609	0.0997028995557442
5	-4.55	934	0.0347031442184154	0.0150689	0.920561675918075	0.0301378362497157	-0.0244426565015873	0.0938489449384181
5	-4.5	934	0.0318927448286938	0.021592	0.897473478940711	0.0293819626151642	-0.0257696464325722	0.0895551360899598
5	-4.45	934	0.0299776527837259	-0.0008001	0.878289703034258	0.0287539139878484	-0.0264521868555223	0.0864074924229741
5	-4.4	934	0.0285236263383298	0.0254435	0.86157093215061	0.028206566001973	-0.0268320374832239	0.0838792901598834
5	-4.35	934	0.0270746245182013	0.0363365	0.845809160887289	0.0276905487770915	-0.0272683504129475	0.0814175994493501
5	-4.3	934	0.025105059379015	0.0097564	0.829828713592513	0.0271673724203451	-0.0282111767948738	0.0784212955529038
5	-4.25	934	0.0221929322376874	-0.0195885	0.813739564111435	0.0266406373137871	-0.0300895810973562	0.0744754455727309
5	-4.2	934	0.0181959853211991	-0.03663	0.799212680917566	0.0261650485092902	-0.0331531802969623	0.0695451509393606
5	-4.15	934	0.0131931788972163	-0.0469415	0.788674292526469	0.0258200371624404	-0.0374788985518464	0.063865256346279
5	-4.1	934	0.00740289998929336	-0.0649495	0.784348120837833	0.0256784046598596	-0.0429912222773299	0.0577970222559166
5	-4.05	934	0.00115466957173448	-0.070978	0.78728848862821	0.0257746679796333	-0.0494283704088482	0.0517377095523172
5	-4	934	-0.00523042408993576	-0.114505	0.79647339990586	0.0260753684750975	-0.0564035917569844	0.0459427435771129
5	-3.95	934	-0.0113748540685225	-0.13595	0.80887249794197	0.0264812967208979	-0.063344659919341	0.0405949517822961
5	-3.9	934	-0.0168458369379015	-0.14124	0.82075906569553	0.0268704454785525	-0.0695793510616022	0.0358876771857992
5	-3.85	934	-0.0213121895182013	-0.166515	0.829607846994534	0.0271601415725518	-0.0746142350820185	0.031989856045616
5	-3.8	934	-0.024584057633833	-0.172445	0.834972481388118	0.0273357718177846	-0.0782307792851727	0.0290626640175068
5	-3.75	934	-0.0266140272269807	-0.182865	0.838257754645602	0.0274433268356175	-0.0804718266610276	0.0272437722070661
5	-3.7	934	-0.0275729527837259	-0.153945	0.841986751334119	0.0275654087064082	-0.0816703390926061	0.0265244335251543
5	-3.65	934	-0.0277130511777302	-0.14373	0.848966432741542	0.027793913217116	-0.0822588798413292	0.0268327774858688
5	-3.6	934	-0.0274476313704497	-0.13067	0.861383186460966	0.0282004194840382	-0.0827912325899678	0.0278959698490685
5	-3.55	934	-0.0273361461456103	-0.15237	0.880107208150299	0.0288134164340214	-0.0838827599220109	0.0292104676307904
5	-3.5	934	-0.0281684093040685	-0.2206	0.904819625733634	0.0296224646639712	-0.086302788206837	0.0299659695986999
5	-3.45	934	-0.0308253928265525	-0.226425	0.934626349356838	0.0305982929861755	-0.0908748444307519	0.029224058777647
5	-3.4	934	-0.0360588254817987	-0.21312	0.968674546473649	0.0317129809165427	-0.0982958631372401	0.0261782121736426
5	-3.35	934	-0.0441948639186295	-0.19231	1.00652902884767	0.0329522810318427	-0.108864040266592	0.0204743124293333
5	-3.3	934	-0.0549096707708779	-0.201915	1.04842435765102	0.0343238725200981	-0.122270608934833	0.012451267393077
5	-3.25	934	-0.067293426980728	-0.241225	1.09558177083016	0.0358677369167293	-0.137684214241521	0.00309736028006492
5	-3.2	934	-0.0802004668308351	-0.30241	1.15020306880724	0.0376559579314033	-0.15410065546009	-0.00630027820158023
5	-3.15	934	-0.0924133494646681	-0.322845	1.21465146038098	0.0397659035468015	-0.170454327162666	-0.0143723717666705
5	-3.1	934	-0.102855890042827	-0.34687	1.29049839863093	0.0422490208270637	-0.185770009880355	-0.0199417702052976
5	-3.05	934	-0.110490923576017	-0.337835	1.37809306968627	0.0451167416128337	-0.199032973723817	-0.0219488734282171
5	-3	934	-0.114318587366167	-0.317625	1.47712975533378	0.0483590571391481	-0.209223713695077	-0.019413461037257
5	-2.95	934	-0.113386105674518	-0.324455	1.58772893665697	0.0519799117796007	-0.215397194927436	-0.0113750164216
5	-2.9	934	-0.107166470877944	-0.309455	1.71112566705677	0.0560197393672858	-0.217105761593788	0.00277281983789904
5	-2.85	934	-0.0957207409528908	-0.35735	1.84934780987992	0.0605449291676701	-0.214540761258478	0.0230992793526968
5	-2.8	934	-0.0797091141327623	-0.335235	2.0041118049782	0.0656116748987175	-0.20847267288034	0.0490544446148155
5	-2.75	934	-0.0600030909314775	-0.37367	2.17554947579115	0.0712242922660879	-0.19978146658819	0.0797752847252354
5	-2.7	934	-0.037417204496788	-0.364175	2.36161722147838	0.077315876781903	-0.189150374812817	0.114315965819241
5	-2.65	934	-0.0125969911134904	-0.37265	2.55811453934962	0.0837489101618835	-0.17695505285055	0.151761070623569
5	-2.6	934	0.0136958721627409	-0.39819	2.75911886755597	0.090329496435938	-0.163576655004453	0.190968399329935
5	-2.55	934	0.0403138507494647	-0.407595	2.95773243709893	0.096831812785234	-0.14971953634899	0.230347237847919
5	-2.5	934	0.0658479913276231	-0.39007	3.1471577576241	0.103033319366359	-0.136355913566861	0.268051896222107
5	-2.45	934	0.0890312665952891	-0.37658	3.32138209887359	0.108737168228039	-0.124366497915216	0.302429031105794
5	-2.4	934	0.109127092933619	-0.428095	3.47582161811035	0.113793291096287	-0.11419336254592	0.332447548413157
5	-2.35	934	0.126009623875803	-0.45129	3.60743670360405	0.118102175550602	-0.105767059819616	0.357786307571222
5	-2.3	934	0.139950956745182	-0.43498	3.7150031073064	0.121623741509254	-0.098736834857485	0.378638748347849
5	-2.25	934	0.151300392826552	-0.458935	3.7993501085014	0.124385138357145	-0.0928066673102228	0.395407452963328
5	-2.2	934	0.160467868308351	-0.47465	3.86307457850107	0.126471383844211	-0.087733469161694	0.408669205778396
5	-2.15	934	0.167979179657388	-0.49768	3.90985937235269	0.128003049231726	-0.083228066233856	0.419186425548631
5	-2.1	934	0.174553178479657	-0.506775	3.94344813354895	0.129102695905323	-0.0788121348481483	0.427918491807463
5	-2.05	934	0.180934033083512	-0.49002	3.96696621421128	0.129872643299887	-0.073942309595786	0.43581037576281
5	-2	934	0.187649485653105	-0.45523	3.98214284758018	0.130369503970127	-0.0682019509892803	0.44350092229549
5	-1.95	934	0.194827365246253	-0.44075	3.99002278198979	0.130627481440956	-0.0615303547256147	0.45118508521812
5	-1.9	934	0.202288942184154	-0.41904	3.99198406810063	0.130691691065573	-0.0541947898089622	0.458772674177271
5	-1.85	934	0.209679817665953	-0.37193	3.99001272757816	0.130627152274297	-0.0466772563131013	0.466036891645007
5	-1.8	934	0.216466256852248	-0.407155	3.98607016523659	0.130498078577919	-0.0396375087253369	0.472570022429834
5	-1.75	934	0.221936894571734	-0.38911	3.98118628109187	0.130338187389238	-0.0338530829719579	0.477726872115427
5	-1.7	934	0.22514282869379	-0.384725	3.97520819415114	0.13014247360925	-0.0302630586274515	0.480548716015032
5	-1.65	934	0.225089439004283	-0.339015	3.96788784730362	0.129902816212735	-0.0298461183139061	0.480024996322471
5	-1.6	934	0.22114552366167	-0.326055	3.959758771313	0.129636682212727	-0.0332677430581192	0.47555879038146
5	-1.55	934	0.213146995182013	-0.32231	3.95209554268327	0.129385799370622	-0.0407739114871	0.467067901851126
5	-1.5	934	0.201335644325482	-0.34905	3.94608946021978	0.129189169058366	-0.0521993734175694	0.454870662068533
5	-1.45	934	0.185978908576017	-0.324225	3.94185629090536	0.129050581316824	-0.0672841293581471	0.439241946510181
5	-1.4	934	0.167257886188437	-0.34015	3.9387167573785	0.128947797603567	-0.0858034376952828	0.420319210072157
5	-1.35	934	0.145230260523555	-0.370485	3.93554114971878	0.128843832876221	-0.107627031557929	0.398087552605039
5	-1.3	934	0.12007815235546	-0.404035	3.93155321499334	0.128713273754682	-0.132522916163034	0.372679220873955
5	-1.25	934	0.0920090597430407	-0.44515	3.92650867990112	0.128548123090102	-0.160267898968263	0.344286018454344
5	-1.2	934	0.0612143175588865	-0.466565	3.92087171143654	0.128363577027655	-0.190700467685725	0.313129102803498
5	-1.15	934	0.0278039012847966	-0.51336	3.9160767588835	0.128206597328577	-0.223802809752966	0.279410612322559
5	-1.1	934	-0.0082286023875803	-0.52877	3.91406308896488	0.128140672735086	-0.259705935760773	0.243248730985613
5	-1.05	934	-0.0468809807280514	-0.594175	3.91679450690908	0.128230095344005	-0.298533806852721	0.204771845396618
5	-1	934	-0.0879922442184154	-0.621405	3.92537093102919	0.128510874864272	-0.340196102919357	0.164211614482526
5	-0.95	934	-0.131141373340471	-0.64007	3.93964308419004	0.128978124181884	-0.384262213433078	0.121979466752136
5	-0.9	934	-0.175824164025696	-0.685205	3.95803305380849	0.129580184758048	-0.430126553933762	0.07847822588237
5	-0.85	934	-0.221424871627409	-0.75415	3.97799355553385	0.130233662247062	-0.477009717549236	0.0341599742944182
5	-0.8	934	-0.267215822376874	-0.789155	3.99704727204032	0.13085745292078	-0.524024863644811	-0.0104067811089357
5	-0.75	934	-0.312461923982869	-0.82997	4.01372421139535	0.131403431403892	-0.570342453405828	-0.0545813945599104
5	-0.7	934	-0.356181512074946	-0.85873	4.02814973889043	0.131875701971781	-0.614988877142735	-0.097374147007158
5	-0.649999999999999	934	-0.397430858993576	-0.890515	4.04110165107438	0.132299728540268	-0.65707038038181	-0.137791337605342
5	-0.6	934	-0.435380638329764	-0.90466	4.05322135434343	0.132696509812043	-0.695798846875078	-0.174962429784451
5	-0.55	934	-0.469441052569593	-0.90686	4.06453063439815	0.133066759018921	-0.73058587883309	-0.208296226306097
5	-0.5	934	-0.499127912901499	-0.915965	4.07460181904248	0.133396474801787	-0.760919809639002	-0.237336016163996
5	-0.45	934	-0.524010769164882	-0.943295	4.08348464868183	0.133687285588405	-0.786373384937755	-0.26164815339201
5	-0.399999999999999	934	-0.543604909728051	-0.961045	4.09213504266441	0.13397048677325	-0.806523310617802	-0.280686508838301
5	-0.35	934	-0.557486664882227	-0.99083	4.10212213376218	0.134297449457	-0.82104673326183	-0.293926596502624
5	-0.3	934	-0.565540719057816	-1.02775	4.11499950307206	0.134719035601352	-0.829928154401442	-0.30115328371419
5	-0.25	934	-0.567916519411135	-1.00405	4.13156727246244	0.135261440020276	-0.833368428773584	-0.302464610048686
5	-0.2	934	-0.564843322698073	-1.0051	4.15243110273925	0.135944491158373	-0.831635726652128	-0.298050918744018
5	-0.149999999999999	934	-0.55570389882227	-1.001415	4.17853510498341	0.1367990978248	-0.824173476783365	-0.287234320861174
5	-0.0999999999999996	934	-0.537354579550321	-0.97062	4.21219810740315	0.137901175046935	-0.807986994923445	-0.266722164177198
5	-0.0499999999999998	934	-0.502447512708779	-0.96278	4.25649654690439	0.139351440847404	-0.775926089011136	-0.228968936406423
5	0	934	-0.439001661134904	-0.93035	4.3149290970061	0.14126443665495	-0.716234510566685	-0.161768811703123
5	0.0499999999999998	934	-0.332479003747323	-0.892245	4.39130253252449	0.143764790681948	-0.614618822604013	-0.0503391848906332
5	0.100000000000001	934	-0.169704433704497	-0.815155	4.48948983728761	0.146979298726507	-0.458152756285244	0.118743888876251
5	0.15	934	0.0568195021413276	-0.70526	4.61366924551746	0.151044750035987	-0.239607308708949	0.353246312991604
5	0.2	934	0.346427357708779	-0.483255	4.76872792279329	0.15612114322841	0.0400380751784634	0.652816640239095
5	0.25	934	0.690612927655246	-0.21512	4.95981521179182	0.162377060214631	0.371946346372556	1.00927950893794
5	0.3	934	1.07505252638116	0.023787	5.18997206582964	0.169912057336713	0.741598438971092	1.40850661379122
5	0.350000000000001	934	1.48198429163812	0.30767	5.45689429604181	0.17865069883786	1.13138053414199	1.83258804913424
5	0.4	934	1.89162158779443	0.574605	5.75165573173328	0.188300755008992	1.52207949993824	2.26116367565062
5	0.45	934	2.28339264229122	0.783395	6.06053393623593	0.198412973442508	1.89400522607933	2.67278005850311
5	0.5	934	2.63763983576017	0.94143	6.36821075259733	0.208485860194051	2.22848428000616	3.04679539151418
5	0.55	934	2.93868818930407	1.1354	6.66108054149129	0.21807398662933	2.51071584090707	3.36666053770106
5	0.600000000000001	934	3.17791932098501	1.3032	6.92851627520075	0.226829439480243	2.73276431006232	3.6230743319077
5	0.65	934	3.35507736466809	1.3899	7.16336631719998	0.234518084678245	2.89483331175447	3.81532141758171
5	0.7	934	3.47690929817987	1.4226	7.36186215663766	0.241016546716931	3.00391194945756	3.94990664690219
5	0.75	934	3.55415759186296	1.51995	7.52392964644421	0.246322398130223	3.07074745744029	4.03756772628562
5	0.8	934	3.59783133533191	1.56285	7.65249094924463	0.250531306227537	3.10616117727948	4.08950149338433
5	0.850000000000001	934	3.61679419554604	1.6094	7.75282729198535	0.253816170616878	3.11867745874939	4.11491093234268
5	0.9	934	3.61691580117773	1.5753	7.83096657701989	0.256374335961631	3.11377863967521	4.12005296268025
5	0.95	934	3.60176725254818	1.52815	7.89234282540391	0.258383704124361	3.09468668621921	4.10884781887715
5	1	934	3.57361865856531	1.43875	7.94091263357612	0.25997380825716	3.06341749720147	4.08381981992915
5	1.05	934	3.53451687264454	1.412	7.97989653689009	0.261250083954038	3.02181100764485	4.04722273764423
5	1.1	934	3.48677917174518	1.3432	8.01341219287282	0.262347337270392	2.97191993629611	4.00163840719425
5	1.15	934	3.43278814165953	1.2461	8.04660406607026	0.263433990414243	2.9157963387041	3.94977994461496
5	1.2	934	3.37452787698073	1.19285	8.08455511147867	0.264676451861363	2.85509773118792	3.89395802277354
5	1.25	934	3.31334106664882	1.0824	8.13045492626585	0.26617914433503	2.79096187206384	3.8357202612338
5	1.3	934	3.24991336745182	1.06075	8.18425621077207	0.267940519313905	2.72407745710827	3.77574927779537
5	1.35	934	3.1848333372591	0.9922	8.24326868694606	0.269872501048695	2.65520589371675	3.71446078080145
5	1.4	934	3.11904938737687	0.965595	8.30403321280624	0.271861842315091	2.58551784198954	3.6525809327642
5	1.45	934	3.05403959850107	0.91589	8.36386378826499	0.273820607418041	2.51666395729092	3.59141523971122
5	1.5	934	2.99142345417559	0.87188	8.42088124819828	0.275687275253339	2.45038445893822	3.53246244941296
5	1.55	934	2.93231879347966	0.786605	8.47285786422588	0.277388913268078	2.38794031686468	3.47669727009463
5	1.6	934	2.87686054389722	0.722995	8.51576027715511	0.278793475210426	2.32972560062509	3.42399548716934
5	1.65	934	2.82419738147752	0.668775	8.54423589344582	0.279725725034995	2.27523288873514	3.3731618742199
5	1.7	934	2.77306037152034	0.627695	8.55336222286363	0.28002450764647	2.22350951495773	3.32261122808295
5	1.75	934	2.72268111690364	0.53078	8.54223681453424	0.279660278129629	2.17384506435818	3.2715171694491
5	1.8	934	2.67319958019272	0.497355	8.51501330156174	0.278769020327387	2.12611262986962	3.22028653051582
5	1.85	934	2.62537073804069	0.452165	8.47895052135098	0.27758837790751	2.08060081010463	3.17014066597675
5	1.9	934	2.57989125	0.45481	8.44102675588109	0.276346809565482	2.03755791217377	3.12222458782623
5	1.95	934	2.53680191873662	0.417155	8.40466307400231	0.275156316067253	1.99680493613581	3.07679890133743
5	2	934	2.49582351930407	0.371225	8.36965097512983	0.274010071410125	1.95807605314183	3.0335709854663
5	2.05	934	2.4568549108137	0.32354	8.33354640806169	0.272828060949955	1.92142715183107	2.99228266979634
5	2.1	934	2.42057478981799	0.317655	8.2946337556515	0.271554117902945	1.88764715662285	2.95350242301313
5	2.15	934	2.38841563031049	0.31579	8.25379601286714	0.270217150226536	1.8581118093593	2.91871945126169
5	2.2	934	2.36184177513597	0.2707	8.21363184667269	0.268902234457674	1.83411848934279	2.88956506092916
5	2.25	934	2.34162857635974	0.21068	8.17645281680039	0.267685047664516	1.81629403164639	2.86696312107309
5	2.3	934	2.32740939025696	0.17312	8.14237209809285	0.266569295025068	1.80426452109692	2.850554259417
5	2.35	934	2.31800154486081	0.249285	8.10990330794274	0.265506314557416	1.79694278534674	2.83906030437489
5	2.4	934	2.31204888468951	0.268455	8.0781959348537	0.26446826176523	1.79302731401257	2.83107045536644
5	2.45	934	2.3086513038758	0.29245	8.0481935496748	0.263486027771271	1.79155737709426	2.82574523065735
5	2.5	934	2.30735268201285	0.33806	8.02255693928725	0.262646722827268	1.79190589945725	2.82279946456844
5	2.55	934	2.30789173735546	0.350435	8.00421726700187	0.262046308911862	1.79362327302735	2.82216020168357
5	2.6	934	2.30990448972163	0.33519	7.99559770530958	0.261764117130885	1.79618982954536	2.8236191498979
5	2.65	934	2.31268628650964	0.316775	7.99710690879329	0.26181352623475	1.79887466047999	2.82649791253928
5	2.7	934	2.31540908340471	0.303205	8.00653692952453	0.262122251253469	1.80099158148261	2.82982658532681
5	2.75	934	2.3173510751606	0.353865	8.01914252938971	0.262534940065641	1.80212366737658	2.83257848294462
5	2.8	934	2.31805979668094	0.37694	8.02944328368258	0.262872171621384	1.80217056864456	2.83394902471732
5	2.85	934	2.31726879646681	0.3765	8.03379431038524	0.263014617840593	1.80110001632108	2.83343757661253
5	2.9	934	2.31464276252677	0.401695	8.03198599282912	0.262955416181628	1.79859016622033	2.8306953588332
5	2.95	934	2.30959811434689	0.41743	8.02662115505518	0.262779779278021	1.79389020719511	2.82530602149868
5	3	934	2.30138762269807	0.360475	8.02072222530521	0.262586656988115	1.78605871994391	2.81671652545224
5	3.05	934	2.28950546520343	0.421855	8.01621358324625	0.262439050673801	1.77446624129611	2.80454468911074
5	3.1	934	2.27410632558886	0.43445	8.01323858775127	0.262341653693873	1.75925824421474	2.78895440696299
5	3.15	934	2.25612047280514	0.411575	8.01083050216825	0.262262816511232	1.74142711017907	2.77081383543121
5	3.2	934	2.23692308800857	0.443	8.00785229311337	0.262165314324077	1.72242107438591	2.75142510163123
5	3.25	934	2.21776784668094	0.4217	8.00316032086518	0.262011706048822	1.70356729081265	2.73196840254924
5	3.3	934	2.19925818201285	0.379865	7.9957186480448	0.261768076618277	1.68553575130354	2.71298061272216
5	3.35	934	2.18119726874732	0.4031	7.98405121111419	0.261386101881693	1.66822446722383	2.69417007027082
5	3.4	934	2.16273949432548	0.417065	7.96614379533126	0.260799839408857	1.65091723868394	2.67456174996703
5	3.45	934	2.14273840899358	0.40463	7.93964062596231	0.259932164597451	1.63261897372241	2.65285784426474
5	3.5	934	2.12031657141328	0.365705	7.9027151013138	0.258723277192724	1.61256958959035	2.62806355323621
5	3.55	934	2.09489326220557	0.336125	7.85425798573984	0.257136862449958	1.5902596349532	2.59952688945794
5	3.6	934	2.06622268415418	0.29923	7.79445458838799	0.255178987118282	1.56543140653973	2.56701396176862
5	3.65	934	2.03426761638116	0.2858	7.72477015094008	0.25289762105678	1.53795354215069	2.53058169061162
5	3.7	934	1.99907836027837	0.21509	7.6473359871733	0.250362540345964	1.50773940693212	2.49041731362462
5	3.75	934	1.96095668222698	0.20146	7.56464667909053	0.247655413934129	1.47493049114912	2.44698287330485
5	3.8	934	1.92088097462527	0.151655	7.47965941676216	0.244873055877772	1.44031518865975	2.40144676059079
5	3.85	934	1.88045687109208	0.15598	7.39569480411916	0.242124177869047	1.4052857853154	2.35562795686876
5	3.9	934	1.84170051284797	0.098352	7.3159996262056	0.239515074878251	1.37164981740963	2.3117512082863
5	3.95	934	1.80654018361884	0.15713	7.2428649982337	0.237120754650002	1.34118836523016	2.27189200200753
5	4	934	1.77619429657388	0.176495	7.17717582854307	0.234970187782723	1.31506298686117	2.23732560628659
5	4.05	934	1.75103391156317	0.148865	7.11886865467685	0.233061296608852	1.29364881959584	2.2084190035305
5	4.1	934	1.730673101606	0.095489	7.06784644930162	0.231390904596102	1.27656617042937	2.18478003278263
5	4.15	934	1.71439094796574	0.0983675	7.02478004700337	0.22998097388284	1.2630510197121	2.16573087621938
5	4.2	934	1.70164825931478	0.12285	6.99094868930529	0.228873384956336	1.25248198524732	2.15081453338223
5	4.25	934	1.69223031070664	0.116255	6.96745531016205	0.228104246253201	1.24457347892577	2.1398871424875
5	4.3	934	1.68584146038544	0.147945	6.95395248128319	0.227662183481847	1.23905218115094	2.13263073961994
5	4.35	934	1.68179699271949	0.254115	6.94844250590709	0.227481794986465	1.23536172768533	2.12823225775365
5	4.4	934	1.67881279946467	0.303555	6.94743916859272	0.227448947197474	1.2324419985402	2.12518360038914
5	4.45	934	1.67542510942184	0.308925	6.94706306317192	0.227436634058788	1.22907847315342	2.12177174569027
5	4.5	934	1.67050000794433	0.29495	6.94395031632252	0.227334727301981	1.22435336469067	2.11664665119798
5	4.55	934	1.66374673907923	0.295545	6.93577696392637	0.227067143757531	1.21812523116922	2.10936824698923
5	4.6	934	1.65560785236617	0.277625	6.92141494518925	0.226596952373034	1.21090909968309	2.10030660504924
5	4.65	934	1.64682245877944	0.283025	6.90050712479822	0.225912461063253	1.2034670270391	2.09017789051979
5	4.7	934	1.63785647740899	0.293425	6.873014091997	0.225012379577953	1.19626746445599	2.079445490362
5	4.75	934	1.62862048286938	0.299035	6.83909668890527	0.223901973651729	1.18921065249228	2.06803031324648
5	4.8	934	1.61862948201285	0.32836	6.79921226542512	0.222596216248174	1.18178221341156	2.05547675061413
5	4.85	934	1.6074706137045	0.291265	6.75455634768259	0.221134247135498	1.17349247389801	2.04144875351098
5	4.9	934	1.59497533683084	0.343295	6.70707055839205	0.219579632187619	1.16404814418399	2.02590252947768
5	4.95	934	1.58111343576017	0.35741	6.65891043616337	0.218002940570464	1.15328051595403	2.00894635556631
6	-5	1463	0.192625614764183	0.24492	1.54654377135094	0.0404472062779845	0.113284863272653	0.271966366255713
6	-4.95	1463	0.177382219699248	0.243	1.43821153360754	0.0376139619510327	0.10359912607201	0.251165313326487
6	-4.9	1463	0.163262244360902	0.26009	1.3365120470326	0.0349541858825748	0.09469653535648	0.231827953365324
6	-4.85	1463	0.149922053403964	0.27006	1.24363611746367	0.0325251748509293	0.086121063112312	0.213723043695617
6	-4.8	1463	0.137408273274094	0.28562	1.16172176761114	0.0303828451820327	0.0778096509953194	0.197006895552869
6	-4.75	1463	0.12600168277512	0.23749	1.09213142660082	0.0285628288786203	0.0699731825029706	0.182030183047269
6	-4.7	1463	0.115747779972659	0.19973	1.03448880268775	0.0270552846739196	0.0626764602109662	0.168819099734352
6	-4.65	1463	0.106105399316473	0.23436	0.986870611534003	0.0258099123567185	0.0554769868560755	0.15673381177687
6	-4.6	1463	0.0961447285235817	0.22338	0.947123625312538	0.0247703979372698	0.0475554149976941	0.144734042049469
6	-4.55	1463	0.0851191496855776	0.20712	0.913563903973094	0.023892700844699	0.0382515161795137	0.131986783191641
6	-4.5	1463	0.0728853560355434	0.20866	0.885081798483528	0.0231478001071263	0.0274789108226691	0.118291801248418
6	-4.45	1463	0.0598755760287081	0.20325	0.861032063623013	0.0225188204397844	0.0157029297372433	0.104048222320173
6	-4.4	1463	0.0466494654818865	0.14141	0.841350466902164	0.022004081951812	0.00348652399368204	0.089812406970091
6	-4.35	1463	0.0335026005468216	0.12935	0.826106263831366	0.0216053959025905	-0.00887828320080557	0.0758834842944488
6	-4.3	1463	0.0204677278879016	0.107	0.814813103256866	0.0213100426098168	-0.021333794406598	0.0622692501824011
6	-4.25	1463	0.0075688835543404	0.071672	0.806175458782249	0.0210841397971757	-0.0337895105103425	0.0489272776190233
6	-4.2	1463	-0.0050184002050581	0.073607	0.798818294780827	0.0208917257604707	-0.0459993572184706	0.0359625568083544
6	-4.15	1463	-0.0170775560082023	0.041805	0.792095447783198	0.0207159011997143	-0.0577136176860702	0.0235585056696656
6	-4.1	1463	-0.0284644153110048	0.00334	0.78610154480499	0.0205591409225978	-0.0687929779219417	0.0118641472999322
6	-4.05	1463	-0.0391378469036227	-0.023766	0.781381341460688	0.0204356920801675	-0.0792242537557202	0.000948559948474856
6	-4	1463	-0.0489195739152427	-0.054019	0.778377838015992	0.0203571405864208	-0.088851895105606	-0.00898725272487933
6	-3.95	1463	-0.0574031639097744	-0.09185	0.777247410471659	0.0203275761881057	-0.0972774919333516	-0.0175288358861973
6	-3.9	1463	-0.0641312473000683	-0.081786	0.777764706099195	0.0203411051701761	-0.104032113611531	-0.0242303809886055
6	-3.85	1463	-0.068886388632946	-0.11852	0.779708088724069	0.0203919310176958	-0.108886954313253	-0.0288858229526393
6	-3.8	1463	-0.0718825522351333	-0.13844	0.783553307826287	0.0204924961443302	-0.112080385253663	-0.0316847192166037
6	-3.75	1463	-0.0735830113533835	-0.15436	0.790563136811763	0.0206758262279665	-0.11414046245052	-0.0330255602562469
6	-3.7	1463	-0.0743615737183869	-0.166	0.802144221505453	0.0209787096834534	-0.115513157344913	-0.0332099900918607
6	-3.65	1463	-0.0743171713923445	-0.16823	0.818800086605388	0.0214143153377614	-0.116323233811033	-0.0323111089736559
6	-3.6	1463	-0.0733927245522898	-0.17864	0.840108210276263	0.0219715928552026	-0.116491935820846	-0.0302935132837339
6	-3.55	1463	-0.0717058233766234	-0.17019	0.865137541476836	0.0226261921887768	-0.116089088794548	-0.0273225579586985
6	-3.5	1463	-0.0696681276828435	-0.15564	0.892961708155809	0.02335388566246	-0.115478827832866	-0.0238574275328212
6	-3.45	1463	-0.0679849358578264	-0.16438	0.923283562511445	0.0241469018839033	-0.115351207053272	-0.020618664662381
6	-3.4	1463	-0.0672512038277512	-0.18303	0.957065085577907	0.0250303998211522	-0.116350533909904	-0.0181518737455985
6	-3.35	1463	-0.0676931026999316	-0.20485	0.996647661657405	0.0260656143746355	-0.118823097151431	-0.0165631082484319
6	-3.3	1463	-0.069003644634313	-0.22883	1.0446256160634	0.0273203956841615	-0.122595002952852	-0.0154122863157739
6	-3.25	1463	-0.0705418341353383	-0.19078	1.10209930288974	0.028823521628402	-0.127081706157959	-0.0140019621127176
6	-3.2	1463	-0.0716753933014354	-0.19185	1.16847223183588	0.0305593920241126	-0.131620327734079	-0.0117304588687923
6	-3.15	1463	-0.0720296773356118	-0.1693	1.2430291015774	0.0325092993889986	-0.135799526512815	-0.00825982815840856
6	-3.1	1463	-0.0716113635680109	-0.15226	1.32607960358186	0.0346813431735276	-0.13964186760856	-0.00358085952746225
6	-3.05	1463	-0.0705730660970608	-0.18038	1.41861024421687	0.0371013237638791	-0.143350574845767	0.00220444265164528
6	-3	1463	-0.0687355181134655	-0.18545	1.52147338238436	0.0397915331487885	-0.1467901091111	0.0093190728841686
6	-2.95	1463	-0.0653452628844839	-0.23759	1.63485305454494	0.0427567844870052	-0.149216455105907	0.0185259293369394
6	-2.9	1463	-0.059327989747095	-0.21216	1.7580040826673	0.0459775889220842	-0.149517073061667	0.0308610935674768
6	-2.85	1463	-0.0498766305536569	-0.17876	1.88920428893199	0.0494089058397209	-0.146796543705519	0.0470432825982054
6	-2.8	1463	-0.0368787029596719	-0.19688	2.02614681731178	0.052990403367442	-0.140824038420346	0.0670666325010018
6	-2.75	1463	-0.0209058512303486	-0.19214	2.16641866943881	0.0566589736614603	-0.132047409886921	0.0902357074262234
6	-2.7	1463	-0.0027783989063568	-0.23225	2.30775587692602	0.0603554065021526	-0.121170835593982	0.115614037781268
6	-2.65	1463	0.016964396582365	-0.21079	2.44773755791952	0.064016387866642	-0.10860937694862	0.14253817011335
6	-2.6	1463	0.0383091721120984	-0.20553	2.58382706444818	0.0675755760673261	-0.0942462620211359	0.170864606245333
6	-2.55	1463	0.0615373736842105	-0.22122	2.71384351990787	0.0709759340079986	-0.0776881615308876	0.200762908899309
6	-2.5	1463	0.0869046999863295	-0.21158	2.83670301432758	0.0741891138778848	-0.058623770066891	0.23243317003955
6	-2.45	1463	0.114149335338346	-0.21096	2.95270059682613	0.077222832181873	-0.0373300399120784	0.26562871058877
6	-2.4	1463	0.142472791182502	-0.20964	3.06309481354555	0.0801100040409965	-0.0146700255282228	0.299615607893226
6	-2.35	1463	0.170733423801094	-0.18914	3.16968212557719	0.0828976128214409	0.00812246736312092	0.333344380239066
6	-2.3	1463	0.197760479152427	-0.18206	3.2743638784547	0.085635384962529	0.0297791419372594	0.365741816367594
6	-2.25	1463	0.222721153588517	-0.16557	3.37875315517284	0.0883655078900809	0.0493844402010742	0.396057866975959
6	-2.2	1463	0.245205042652085	-0.1883	3.48341521828138	0.0911027650789498	0.0664989586115037	0.423911126692666
6	-2.15	1463	0.26517707275188	-0.18261	3.58718760007672	0.0938167541752736	0.0811472604675669	0.449206885036192
6	-2.1	1463	0.28253610380041	-0.19218	3.68711042283257	0.096430064641329	0.0933800532579467	0.471692154342873
6	-2.05	1463	0.297039585099111	-0.19496	3.77951657655107	0.0988467894893704	0.103142916273297	0.490936253924925
6	-2	1463	0.308381829466849	-0.17371	3.86149009102145	0.100990666507619	0.110279757366351	0.506483901567347
6	-1.95	1463	0.316725190123035	-0.19713	3.93199013102797	0.102834474431826	0.11500632665981	0.518444053586259
6	-1.9	1463	0.322971878735475	-0.18402	3.99186213553947	0.104400324271716	0.118181463131766	0.527762294339184
6	-1.85	1463	0.328568277033493	-0.20099	4.04279889166571	0.105732487977868	0.121164705187806	0.535971848879179
6	-1.8	1463	0.334882226336295	-0.19795	4.08685890519383	0.106884802247141	0.125218288732584	0.544546163940007
6	-1.75	1463	0.342607080792891	-0.15797	4.12614173003177	0.107912177319761	0.130927856650843	0.554286304934939
6	-1.7	1463	0.351536950369105	-0.11834	4.16227799112165	0.10885725940117	0.138003864626708	0.565070036111501
6	-1.65	1463	0.361001627136022	-0.095334	4.19591554051507	0.109736991953332	0.145742868640842	0.576260385631202
6	-1.6	1463	0.370446036363636	-0.11952	4.22657879287189	0.110538936855381	0.153614192430959	0.587277880296314
6	-1.55	1463	0.379723091182502	-0.14512	4.2531911483884	0.11123493748146	0.16152598082494	0.597920201540064
6	-1.5	1463	0.38900603429255	-0.10387	4.27471355813721	0.111797819284637	0.169704781785886	0.608307286799213
6	-1.45	1463	0.39839904709501	-0.095872	4.2904922117645	0.112210482973744	0.17828831847813	0.618509775711891
6	-1.4	1463	0.407647007347915	-0.079538	4.30021416027895	0.112464743903355	0.187037523561354	0.628256491134476
6	-1.35	1463	0.416044974969241	-0.09697	4.30404389083156	0.112564903953475	0.195239018437658	0.636850931500825
6	-1.3	1463	0.422625154340396	-0.084697	4.30281840755693	0.11253285353517	0.201882067522397	0.643368241158396
6	-1.25	1463	0.426460975393028	-0.11024	4.29821596146731	0.112412484432259	0.205954003154011	0.646967947632046
6	-1.2	1463	0.4268749417635	-0.086648	4.29213789911733	0.112253523110766	0.206679786133487	0.647070097393513
6	-1.15	1463	0.423537055297334	-0.10332	4.28620366285995	0.112098323314646	0.203646337713571	0.643427772881098
6	-1.1	1463	0.416413340533151	-0.1268	4.28158058635698	0.111977414658571	0.19675979590934	0.636066885156962
6	-1.05	1463	0.405522403544087	-0.15767	4.27910810901187	0.111912751243899	0.185995701893777	0.625049105194398
6	-1	1463	0.39082689391661	-0.19675	4.27915371245915	0.111913943924038	0.17129785271934	0.61035593511388
6	-0.95	1463	0.372153324586466	-0.21473	4.2814375795965	0.111973674561429	0.152507116492054	0.591799532680878
6	-0.9	1463	0.34925676404648	-0.2093	4.28467070423575	0.112058231404648	0.129444690269314	0.569068837823646
6	-0.85	1463	0.32208601695147	-0.22507	4.28734356792786	0.112128135581375	0.102136819985232	0.542035213917707
6	-0.8	1463	0.290949153971292	-0.2966	4.28838606708648	0.112155400363203	0.0709464747382044	0.510951833204379
6	-0.75	1463	0.256514144497608	-0.33507	4.28760036227832	0.112134851598248	0.0365517734737575	0.476476515521458
6	-0.7	1463	0.219668257758031	-0.33154	4.28555740522222	0.112081421551847	-0.00018930553189056	0.439525821047953
6	-0.649999999999999	1463	0.181273930827068	-0.35248	4.2830783145581	0.112016585177131	-0.0384564502130208	0.401004311867156
6	-0.6	1463	0.141998583116883	-0.37542	4.2808770963112	0.111959016080061	-0.0776188710774597	0.361616037311226
6	-0.55	1463	0.10234930544771	-0.38862	4.27944400264853	0.111921535967268	-0.117194628209898	0.321893239105318
6	-0.5	1463	0.0628329165413534	-0.41698	4.27922573837775	0.111915827638706	-0.156699819727866	0.282365652810573
6	-0.45	1463	0.0240138125768968	-0.43502	4.28069151891829	0.111954162620864	-0.195594121130483	0.243621746284276
6	-0.399999999999999	1463	-0.0134322883116883	-0.48396	4.28456416371385	0.112055445019583	-0.233238896349553	0.206374319726176
6	-0.35	1463	-0.0490020996582365	-0.48128	4.29146415029382	0.112235902363039	-0.269162690642254	0.17115849132578
6	-0.3	1463	-0.083054174025974	-0.4901	4.30192701950141	0.112509540805699	-0.303751530875313	0.137643182823365
6	-0.25	1463	-0.117854506425154	-0.4894	4.31609533902646	0.112880088961567	-0.339278726063193	0.103569713212885
6	-0.2	1463	-0.158004134586466	-0.52243	4.33358961748829	0.11333762188287	-0.380325845278865	0.0643175761059323
6	-0.149999999999999	1463	-0.208881195967191	-0.54491	4.35390807190446	0.113869016294231	-0.432245283521072	0.0144828915866901
6	-0.0999999999999996	1463	-0.272468256664388	-0.56096	4.37778684996862	0.114493524879063	-0.497057372718209	-0.0478791406105672
6	-0.0499999999999998	1463	-0.34295831114149	-0.61061	4.40824247934202	0.115290039757214	-0.569109861163489	-0.116806761119491
6	0	1463	-0.405552383732057	-0.69402	4.44931038340572	0.116364100522799	-0.63381079838405	-0.177293969080065
6	0.0499999999999998	1463	-0.440301687758031	-0.74262	4.50306152055312	0.11776986954929	-0.671317641959696	-0.209285733556367
6	0.100000000000001	1463	-0.429118052289815	-0.7093	4.56737972764579	0.119452002210453	-0.663433657610221	-0.19480244696941
6	0.15	1463	-0.361647769268626	-0.66956	4.63776960128173	0.121292928921727	-0.599574514199255	-0.123721024337997
6	0.2	1463	-0.236579494873548	-0.49641	4.7109849150866	0.123207750186427	-0.478262330078228	0.00510334033113338
6	0.25	1463	-0.0588251359535202	-0.3928	4.78727686261738	0.125203035542257	-0.304421898821921	0.18677162691488
6	0.3	1463	0.163873141148325	-0.2466	4.87005776438152	0.127368028393773	-0.0859704455583533	0.413716727855004
6	0.350000000000001	1463	0.42185993608339	-0.061228	4.96417181989168	0.129829420491038	0.167188112356579	0.676531759810201
6	0.4	1463	0.701598681414901	0.089052	5.07340598333548	0.132686253141533	0.441322929253133	0.961874433576669
6	0.45	1463	0.984662847368421	0.28777	5.19793120003571	0.135942997127696	0.717998705524018	1.25132698921282
6	0.5	1463	1.2502896455229	0.46758	5.33276139776747	0.139469250261413	0.976708448105962	1.52387084293983
6	0.55	1463	1.48138478844839	0.67276	5.46976006098493	0.14305221589977	1.20077528889455	1.76199428800224
6	0.600000000000001	1463	1.66981425185919	0.7971	5.60213103155995	0.146514152154822	1.38241385994547	1.95721464377292
6	0.65	1463	1.81760632481887	0.8353	5.7270556022532	0.149781340561397	1.52379705557353	2.1114155940642
6	0.7	1463	1.93345568760082	0.91675	5.8451071468939	0.152868776730983	1.63359014084169	2.23332123435995
6	0.75	1463	2.0273541857553	0.95782	5.95710485577175	0.155797885184013	1.72174293521959	2.33296543629101
6	0.8	1463	2.10644544313739	1.0587	6.06288011893875	0.158564256215779	1.79540771258582	2.41748317368896
6	0.850000000000001	1463	2.17396409900205	1.1272	6.16184280275772	0.161152455890692	1.85784938721706	2.49007881078704
6	0.9	1463	2.23040479125085	1.1944	6.2547130428	0.163581318122502	1.90952565263705	2.55128392986466
6	0.95	1463	2.27539976042379	1.2165	6.34417427503247	0.165921023587695	1.94993108381813	2.60086843702944
6	1	1463	2.30886074251538	1.2576	6.43372692468636	0.168263119919134	1.9787978380235	2.63892364700725
6	1.05	1463	2.33133111628845	1.2403	6.52577144989501	0.170670386992229	1.99654614577037	2.66611608680653
6	1.1	1463	2.34360359644566	1.2345	6.61974901891804	0.173128209518944	2.00399739093394	2.68320980195738
6	1.15	1463	2.34645649507861	1.2288	6.71220889124164	0.175546339285192	2.00210691541294	2.69080607474427
6	1.2	1463	2.34044727703349	1.1945	6.79835234731406	0.177799273991473	1.99167836784902	2.68921618621797
6	1.25	1463	2.32586078523582	1.1641	6.87341461967012	0.179762399297024	1.97324103315397	2.67848053731767
6	1.3	1463	2.30293964955571	1.1373	6.93575619887357	0.181392836637659	1.94712165127171	2.6587576478397
6	1.35	1463	2.27206950287081	1.053	6.98619601540239	0.18271200373888	1.91366384232816	2.63047516341347
6	1.4	1463	2.23392159808612	1.0236	7.02726541649751	0.183786103656761	1.87340899611281	2.59443420005944
6	1.45	1463	2.18937125997949	0.99424	7.06186000942076	0.184690866044991	1.82708388702916	2.55165863292983
6	1.5	1463	2.13942735588517	0.90679	7.09174242726538	0.185472389556343	1.77560695585077	2.50324775591957
6	1.55	1463	2.08502638287765	0.86769	7.11796389798243	0.186158167259278	1.71986076958098	2.45019199617432
6	1.6	1463	2.02695556596036	0.82277	7.14078213209523	0.186754939131602	1.66061933216412	2.39329179975659
6	1.65	1463	1.96606921845523	0.79404	7.1607341360961	0.187276749659329	1.59870940742794	2.33342902948252
6	1.7	1463	1.90333847170198	0.70501	7.17919015669976	0.187759435300858	1.53503183034802	2.27164511305595
6	1.75	1463	1.83985529115516	0.62933	7.19736475051552	0.188234760706257	1.47061625722485	2.20909432508547
6	1.8	1463	1.77679906158578	0.55674	7.21621847547144	0.188727847624666	1.40659279430966	2.14700532886191
6	1.85	1463	1.71501545550239	0.51985	7.23501756810267	0.189219505728097	1.34384475762666	2.08618615337812
6	1.9	1463	1.65500610615174	0.48093	7.25281085837572	0.189684858791728	1.28292257732488	2.02708963497861
6	1.95	1463	1.59684240690362	0.4002	7.2690637780743	0.190109926098484	1.22392507117992	1.96975974262732
6	2	1463	1.54041073479152	0.31933	7.2833834412044	0.190484432387399	1.16675877205312	1.91406269752992
6	2.05	1463	1.4856950885851	0.2603	7.29542878178838	0.190799457661377	1.11142517607275	1.85996500109745
6	2.1	1463	1.43285991004785	0.23139	7.30302535004112	0.190998132906666	1.05820027857307	1.80751954152263
6	2.15	1463	1.38228268803828	0.18668	7.30354124652553	0.191011625296542	1.00759659005442	1.75696878602214
6	2.2	1463	1.33451744340396	0.15837	7.29401060670655	0.190762367718541	0.960320286075676	1.70871460073225
6	2.25	1463	1.2903575593985	0.11945	7.27300461121524	0.19021299184671	0.917238051147448	1.66347706764954
6	2.3	1463	1.25073999760766	0.069625	7.24114925180937	0.189379869424431	0.879254732241364	1.62222526297395
6	2.35	1463	1.21658477956254	0.061246	7.20076992871475	0.188323817315962	0.847171053261872	1.58599850586321
6	2.4	1463	1.18841208448394	0.042621	7.15475043773159	0.187120256266424	0.821359249006727	1.55546491996115
6	2.45	1463	1.16621191415584	0.018045	7.10611007045097	0.185848150681519	0.801654425635091	1.5307694026766
6	2.5	1463	1.14934094572796	-0.007703	7.0579536023541	0.184588700651836	0.787253979179333	1.51142791227658
6	2.55	1463	1.13667168207792	-0.02339	7.01269992194602	0.183405168067624	0.776906318756991	1.49643704539885
6	2.6	1463	1.12686472777854	-0.023916	6.97233958733008	0.182349612570328	0.769169929376749	1.48455952618033
6	2.65	1463	1.11864965495557	-0.002837	6.93824454475865	0.181457915066843	0.76270399961062	1.47459531030052
6	2.7	1463	1.11099202005468	0.01289	6.91035543546593	0.180728523130211	0.756477131126242	1.46550690898312
6	2.75	1463	1.10341290013671	0.029305	6.88783122134305	0.18013944084767	0.750053547901356	1.45677225237206
6	2.8	1463	1.09593204442926	0.028915	6.86908197779203	0.179649086461643	0.743534565437192	1.44832952342132
6	2.85	1463	1.08901063151059	0.016744	6.85228162317569	0.179209701931248	0.737475043908403	1.44054621911279
6	2.9	1463	1.08332308885851	0.013057	6.83590542606093	0.178781410514594	0.732627632528208	1.43401854518881
6	2.95	1463	1.07936367402597	0.024358	6.81868659646063	0.178331081486984	0.729551577679139	1.42917577037281
6	3	1463	1.07728064688995	0.025465	6.79988753254417	0.177839424134539	0.728432979669599	1.42612831411031
6	3.05	1463	1.07696088448394	0.026245	6.77971071596395	0.177311734018442	0.729148327824201	1.42477344114367
6	3.1	1463	1.07801878257006	0.030121	6.75889440243114	0.176767318953699	0.731274143928276	1.42476342121185
6	3.15	1463	1.07999942228298	0.013001	6.73853011551914	0.176234725871827	0.73429951180028	1.42569933276568
6	3.2	1463	1.08236026685632	0.033131	6.7192827767937	0.17573134465873	0.73764778288361	1.42707275082904
6	3.25	1463	1.08462845734792	0.062388	6.70087679871076	0.17524996779371	0.740860236421674	1.42839667827416
6	3.3	1463	1.08653537004785	0.044282	6.68212622787618	0.174759578694853	0.743729090457162	1.42934164963853
6	3.35	1463	1.08813174039645	0.071395	6.66175517664186	0.174226808703704	0.746370535987948	1.42989294480494
6	3.4	1463	1.08975731264525	0.068171	6.63889560024054	0.173628955594559	0.749168849677412	1.43034577561309
6	3.45	1463	1.09185025010253	0.12059	6.61366661846127	0.172969134741691	0.752556083753264	1.43114441645179
6	3.5	1463	1.09465752071087	0.11759	6.58714454218155	0.172275495214587	0.756723989283245	1.43259105213849
6	3.55	1463	1.09804752246753	0.096517	6.5607856853363	0.17158612441253	0.761466252482037	1.43462879245303
6	3.6	1463	1.10143859644566	0.10031	6.53571827861836	0.170930529278945	0.766143333958812	1.43673385893251
6	3.65	1463	1.10403148257006	0.091208	6.51227306285735	0.170317359774347	0.769939005980269	1.43812395915985
6	3.7	1463	1.10511333601504	0.10311	6.49014196167911	0.169738558688276	0.772156228647471	1.4380704433826
6	3.75	1463	1.10443152460697	0.083801	6.46875356940503	0.169179181882853	0.772571684027231	1.43629136518671
6	3.8	1463	1.10214709231716	0.05105	6.4475195427658	0.168623842246498	0.771376599263141	1.43291758537117
6	3.85	1463	1.09873636924129	0.099077	6.42609206797611	0.168063443304748	0.769065147985373	1.4284075904972
6	3.9	1463	1.09460916302119	0.11465	6.40429077250524	0.167493267722671	0.766056391303009	1.42316193473937
6	3.95	1463	1.08983318386876	0.12665	6.38235334159733	0.16691953175116	0.762405845705241	1.41726052203228
6	4	1463	1.08418274300752	0.10972	6.36047795008798	0.166347418313971	0.757877655654918	1.41048783036012
6	4.05	1463	1.0774065556391	0.11791	6.33845185614658	0.165771363512517	0.752231450429975	1.40258166084822
6	4.1	1463	1.06954885260424	0.087035	6.31590985480921	0.165181816035813	0.745530196607456	1.39356750860102
6	4.15	1463	1.06076388243336	0.089234	6.29275727902523	0.164576300029122	0.737932999324542	1.38359476554217
6	4.2	1463	1.05124894340396	0.13095	6.27008723442597	0.16398340379998	0.729581078379844	1.37291680842808
6	4.25	1463	1.04110808865345	0.097486	6.24974993701453	0.163451516582317	0.720483567173705	1.3617326101332
6	4.3	1463	1.03057156716336	0.048865	6.23320194928894	0.163018732276162	0.710795990153306	1.35034714417342
6	4.35	1463	1.02017096036979	0.067826	6.22035967069928	0.162682864452168	0.701054217628144	1.33928770311143
6	4.4	1463	1.0107915797676	0.081312	6.20972830341162	0.162404819230515	0.692220247175744	1.32936291235946
6	4.45	1463	1.00333975714286	0.080979	6.19950541379798	0.162137457043541	0.685292878988945	1.32138663529677
6	4.5	1463	0.998454907518797	0.059795	6.18882724348842	0.161858187768928	0.680955840602181	1.31595397443541
6	4.55	1463	0.996348476418318	0.049549	6.17814552756264	0.16157882576479	0.679397402636116	1.31329955020052
6	4.6	1463	0.996820308407382	0.063008	6.16890939966385	0.161337270642165	0.680343066237279	1.31329755057748
6	4.65	1463	0.99934733342447	0.061187	6.16267789598182	0.161174296325164	0.683189779706911	1.31550488714203
6	4.7	1463	1.00311739678742	0.043631	6.16030584824422	0.161112259475046	0.687081533806047	1.3191532597688
6	4.75	1463	1.0070568457553	0.031081	6.16156695821198	0.161145241648555	0.69095628534058	1.32315740617001
6	4.8	1463	1.01005966698565	0.02372	6.16529908867406	0.161242849135295	0.693767640903412	1.32635169306788
6	4.85	1463	1.01133934244703	0.074315	6.16984435301931	0.161361722747517	0.69481413532229	1.32786454957176
6	4.9	1463	1.01072783629528	0.071616	6.1735999610584	0.161459944250116	0.694009959056937	1.32744571353363
6	4.95	1463	1.00871980526316	0.064485	6.17575126124432	0.161516207825708	0.691891562074234	1.32554804845208
7	-5	1582	0.160074693331226	0.246335	1.58771137674701	0.0399305803041113	0.0817522335889671	0.238397153073486
7	-4.95	1582	0.149695623476612	0.244495	1.47818908218648	0.0371761194857981	0.076775943882072	0.222615303071152
7	-4.9	1582	0.13922922920354	0.252705	1.37784331114137	0.0346524461484537	0.0712596480513813	0.207198810355698
7	-4.85	1582	0.128313344310999	0.2959	1.28697694210706	0.0323671776174052	0.0648262387742741	0.191800449847723
7	-4.8	1582	0.116840550126422	0.27973	1.20473871995014	0.0302989050195026	0.0574102901464491	0.176270810106395
7	-4.75	1582	0.105135502085967	0.24182	1.12971496575543	0.0284120746512996	0.049406194970404	0.16086480920153
7	-4.7	1582	0.0937742503792668	0.24931	1.06089191038613	0.0266811904493933	0.0414400130871281	0.146108487671405
7	-4.65	1582	0.0832518205436157	0.242765	0.998109151268111	0.0251022183254975	0.0340146827593258	0.132488958327906
7	-4.6	1582	0.0737052368647282	0.182455	0.94196706545861	0.0236902576261608	0.0272376114238406	0.120172862305616
7	-4.55	1582	0.0649445390012642	0.160305	0.893187524409328	0.0224634632543419	0.0208832285216676	0.109005849480861
7	-4.5	1582	0.0567406833881163	0.15638	0.852272230222704	0.0214344529039011	0.0146977413152136	0.098783625461019
7	-4.45	1582	0.0490350566814159	0.11274	0.819402651019115	0.0206077904568256	0.00861358456307934	0.0894565287997525
7	-4.4	1582	0.0419663552591656	0.124525	0.794618874723054	0.0199844841153061	0.00276747708935038	0.0811652334289809
7	-4.35	1582	0.0355316158659924	0.090142	0.778115986820358	0.0195694402349766	-0.0028531680091544	0.0739163997411392
7	-4.3	1582	0.029393466817952	0.081718	0.769885522000892	0.019362445915211	-0.00858530481912456	0.0673722384550285
7	-4.25	1582	0.0229645478508217	0.0850385	0.76862528786182	0.0193307513130124	-0.0149520559142669	0.0608811516159104
7	-4.2	1582	0.0156196644121365	0.0633455	0.771502915581799	0.0194031229962042	-0.0224388939201059	0.053678222744379
7	-4.15	1582	0.00706145580404551	0.026987	0.775032598797517	0.0194918937269286	-0.0311712232629947	0.0452941348710857
7	-4.1	1582	-0.00259222503160556	0.014641	0.776657165419023	0.0195327512082628	-0.0409050446428751	0.0357205945796639
7	-4.05	1582	-0.0128365195575221	-0.00399485	0.775623126834028	0.0195067453728443	-0.051098329617162	0.0254252905021177
7	-4	1582	-0.0230340901554994	-0.027703	0.772676371856875	0.0194326351548444	-0.061150535571761	0.0150823552607623
7	-3.95	1582	-0.0326264189633375	-0.0353665	0.769105294582684	0.0193428233729565	-0.0705667016587542	0.00531386373207907
7	-3.9	1582	-0.0412916405183312	-0.0497175	0.766132966767539	0.0192680700038927	-0.0790852970516808	-0.00349798398498163
7	-3.85	1582	-0.0488923136219975	-0.092368	0.764930160697117	0.0192378197045696	-0.0866266352337687	-0.0111579920102262
7	-3.8	1582	-0.0554233724399494	-0.11982	0.766763409454205	0.0192839254941888	-0.0932481289721209	-0.017598615907778
7	-3.75	1582	-0.0608544772376738	-0.128205	0.772956917299573	0.0194396908089719	-0.0989847620768075	-0.0227241923985401
7	-3.7	1582	-0.0651381805941846	-0.16324	0.784543831361753	0.0197310990644097	-0.103840052702556	-0.0264363084858134
7	-3.65	1582	-0.0682573565107459	-0.17646	0.801641282332726	0.0201610960707868	-0.107802652956173	-0.0287120600653187
7	-3.6	1582	-0.0703140077812895	-0.213375	0.823561593907391	0.0207123869253102	-0.11094064227467	-0.0296873732879092
7	-3.55	1582	-0.0715771384323641	-0.212125	0.84952706173422	0.0213654125402788	-0.113484660206859	-0.0296696166578695
7	-3.5	1582	-0.0724774839962073	-0.221765	0.879472312755788	0.0221185287981552	-0.115862217404981	-0.0290927505874332
7	-3.45	1582	-0.0733391633375474	-0.198475	0.913900467674534	0.0229843890702672	-0.118422251886378	-0.0282560747887172
7	-3.4	1582	-0.0742551800252844	-0.17646	0.953221391794099	0.0239733013758558	-0.121277986045115	-0.0272323740054534
7	-3.35	1582	-0.0750492450632111	-0.158935	0.997682512240733	0.0250914884509163	-0.124265336567594	-0.0258331535588281
7	-3.3	1582	-0.0753333854930468	-0.117635	1.04796710352323	0.0263561344940649	-0.12703003671002	-0.0236367342760739
7	-3.25	1582	-0.0747904215549937	-0.0971905	1.10569383045376	0.0278079485574723	-0.129334756118125	-0.0202460869918621
7	-3.2	1582	-0.0732199509228824	-0.145065	1.17293426613652	0.0294990302339258	-0.131081284024882	-0.0153586178208825
7	-3.15	1582	-0.0705555731036662	-0.15882	1.25133282949401	0.0314707362856184	-0.132284339803704	-0.00882680640362866
7	-3.1	1582	-0.0667665476675095	-0.131315	1.34201043806452	0.0337512575338998	-0.132968478351129	-0.000564616983889557
7	-3.05	1582	-0.0618083305941846	-0.145075	1.44607887775129	0.0363685551415733	-0.133144000505967	0.00952733931759806
7	-3	1582	-0.0557060930467762	-0.130705	1.56448004041136	0.0393463174747908	-0.132882541346681	0.0214703552531288
7	-2.95	1582	-0.0486291870417193	-0.115265	1.69714849662175	0.0426828989984335	-0.132350225229174	0.0350918511457354
7	-2.9	1582	-0.0409504073324905	-0.13076	1.84237065039074	0.0463352031627393	-0.13183531450699	0.049934499842009
7	-2.85	1582	-0.0331866267383059	-0.154285	1.99694448902459	0.0502227000761453	-0.131696725387096	0.0653234719104845
7	-2.8	1582	-0.0258593061314791	-0.19883	2.1567648766043	0.0542421465032164	-0.132253410686841	0.0805347984238828
7	-2.75	1582	-0.0193632911567636	-0.18809	2.3171926391634	0.0582768682729878	-0.133671363677965	0.0949447813644383
7	-2.7	1582	-0.0140449755372946	-0.18013	2.47326315973633	0.062202006397028	-0.136052071472671	0.107962120398082
7	-2.65	1582	-0.0102149618963338	-0.190465	2.62030299603092	0.0659000248637684	-0.139475593850509	0.119045670057842
7	-2.6	1582	-0.00818607383059418	-0.190225	2.75483744793457	0.0692835357550331	-0.144083346012643	0.127711198351454
7	-2.55	1582	-0.00811618305309735	-0.132385	2.875355952976	0.0723145487679574	-0.149958682999807	0.133726316893612
7	-2.5	1582	-0.00979342332490518	-0.128725	2.98222717824461	0.0750023357960572	-0.156907925073262	0.137321078423452
7	-2.45	1582	-0.0125886334386852	-0.12287	3.07705684238952	0.0773872802984442	-0.164381121791622	0.139203854914252
7	-2.4	1582	-0.0155651276232617	-0.12482	3.16172960597314	0.0795167810599581	-0.171534558469759	0.140404303223236
7	-2.35	1582	-0.0178522027180784	-0.127735	3.23796228021674	0.0814340154926531	-0.177582222955654	0.141877817519497
7	-2.3	1582	-0.0188089316055626	-0.14709	3.30735130150952	0.0831791336089142	-0.181961940999954	0.144344077788829
7	-2.25	1582	-0.0182000562579014	-0.16681	3.3711221714578	0.0847829564956344	-0.18449890907661	0.148098796560808
7	-2.2	1582	-0.0160540487357775	-0.13858	3.43001946995652	0.0862642101679593	-0.185258329680879	0.153150232209324
7	-2.15	1582	-0.0125485957648546	-0.1711	3.48442552682926	0.0876325101340638	-0.184436750026957	0.159339558497248
7	-2.1	1582	-0.00786975423514538	-0.181415	3.53476964790338	0.0888986533379431	-0.182241404839112	0.166501896368821
7	-2.05	1582	-0.00219097003792668	-0.166685	3.5819327398883	0.0900847943831454	-0.178889195501411	0.174507255425557
7	-2	1582	0.00426020094816688	-0.196705	3.62708365585237	0.0912203296587074	-0.174665337898413	0.183185739794746
7	-1.95	1582	0.0112528977243995	-0.216125	3.67110022383044	0.0923273363402119	-0.169843996649353	0.192349792098152
7	-1.9	1582	0.0184675551833123	-0.225525	3.71420692659111	0.0934114601182737	-0.164755810689631	0.201690921056256
7	-1.85	1582	0.0255332393173198	-0.246805	3.75606478266727	0.094464175686031	-0.159754991930677	0.210821470565316
7	-1.8	1582	0.0320367741466498	-0.23917	3.79617402480893	0.0954729140107232	-0.155230062626848	0.219303610920147
7	-1.75	1582	0.0375995585335019	-0.268125	3.8341336564871	0.0964275901207761	-0.151539842591103	0.226738959658107
7	-1.7	1582	0.0419623499367889	-0.24856	3.86962580951205	0.0973202097034563	-0.14892789379509	0.232852593668668
7	-1.65	1582	0.0450478571428571	-0.24967	3.90225722368205	0.0981408823540622	-0.147452107763849	0.237547822049563
7	-1.6	1582	0.0467982952654867	-0.26995	3.93129538902706	0.0988711856133162	-0.147134134363418	0.240730724894392
7	-1.55	1582	0.0470560086599241	-0.276395	3.95589754778163	0.0994899243149413	-0.148090055648966	0.242202072968814
7	-1.5	1582	0.0454080534134008	-0.302645	3.97549776196405	0.0999828652473118	-0.150704897578249	0.241521004405051
7	-1.45	1582	0.0414050691529709	-0.278175	3.99044041393991	0.100358669548658	-0.155445009048927	0.238255147354869
7	-1.4	1582	0.0347264726927939	-0.279165	4.00203772999137	0.100650339411763	-0.162695705912781	0.232148651298369
7	-1.35	1582	0.0254020887737042	-0.2752	4.01188886028886	0.10089809309999	-0.172506050169147	0.223310227716555
7	-1.3	1582	0.0136885233249052	-0.28248	4.02130000831041	0.101134781333968	-0.184683871447337	0.212060918097148
7	-1.25	1582	-0.000151550783817948	-0.30243	4.03088903171201	0.10137594309333	-0.198996976051615	0.198693874483979
7	-1.2	1582	-0.0161876546776233	-0.310205	4.04090011266731	0.101627719504252	-0.215526930714887	0.18315162135964
7	-1.15	1582	-0.0348435125158028	-0.31779	4.051578881121	0.10189628810402	-0.234709576623342	0.165022551591736
7	-1.1	1582	-0.0567770212831858	-0.354405	4.06311842109585	0.102186504911927	-0.257212335676615	0.143658293110243
7	-1.05	1582	-0.082556776908976	-0.36144	4.07547645672768	0.102497306699598	-0.283601718318022	0.11848816450007
7	-1	1582	-0.112471397471555	-0.38148	4.08812405441353	0.102815390907122	-0.314140250112261	0.089197455169151
7	-0.95	1582	-0.146522291150442	-0.39672	4.10013422573523	0.103117443986448	-0.348783610516284	0.0557390282153989
7	-0.9	1582	-0.184557755372946	-0.42751	4.11057397651593	0.103380001346059	-0.387334071968268	0.0182185612223771
7	-0.85	1582	-0.226308365448799	-0.45913	4.11902938214495	0.103592652876065	-0.429501790705483	-0.023114940192115
7	-0.8	1582	-0.271375304677623	-0.499165	4.12570858463968	0.103760633300901	-0.474898217759466	-0.0678523915957807
7	-0.75	1582	-0.319154688369153	-0.55281	4.13135258469894	0.103902578619744	-0.522956022311299	-0.115353354427007
7	-0.7	1582	-0.368737656005057	-0.630415	4.13690729765543	0.104042278388244	-0.572813006237749	-0.164662305772365
7	-0.649999999999999	1582	-0.41908002699115	-0.679555	4.14328609043422	0.104202703576995	-0.623470045713303	-0.214690008268997
7	-0.6	1582	-0.469254858470291	-0.70603	4.15113369535972	0.104400069057435	-0.674032002793389	-0.264477714147193
7	-0.55	1582	-0.518716994310999	-0.731585	4.16082151128141	0.104643715426226	-0.72397204260558	-0.313461946016417
7	-0.5	1582	-0.567328999747155	-0.79533	4.1724189084716	0.104935387329951	-0.773156152448021	-0.36150184704629
7	-0.45	1582	-0.615212692989886	-0.81598	4.18555089213862	0.10526565373482	-0.821687651883464	-0.408737734096309
7	-0.399999999999999	1582	-0.66246977193426	-0.83219	4.19923664952458	0.105609847422871	-0.869619854907442	-0.455319688961078
7	-0.35	1582	-0.708858235524652	-0.84974	4.21188594218927	0.105927974258728	-0.916632313343502	-0.501084157705802
7	-0.3	1582	-0.753355012692794	-0.8761	4.22191046493471	0.106180088727616	-0.961623604370185	-0.545086421015403
7	-0.25	1582	-0.79383985562579	-0.904015	4.22837520006727	0.106342675347033	-1.00242735536455	-0.585252355887035
7	-0.2	1582	-0.826835545828066	-0.945865	4.23149144811488	0.106421048277237	-1.03557677137356	-0.618094320282573
7	-0.149999999999999	1582	-0.848111961403287	-0.95481	4.23278328978375	0.106453537801627	-1.0569169140333	-0.639307008773272
7	-0.0999999999999996	1582	-0.853605308723135	-0.946835	4.23493299371364	0.106507602366924	-1.06251630713828	-0.644694310307991
7	-0.0499999999999998	1582	-0.84011101517067	-0.94999	4.24102983449566	0.106660936527033	-1.04932277326651	-0.630899257074832
7	0	1582	-0.80508301125158	-0.929585	4.25348453444539	0.106974169400331	-1.01490916485387	-0.595256857649291
7	0.0499999999999998	1582	-0.745904852541087	-0.90362	4.27320903459298	0.10747023609648	-0.95670402390427	-0.535105681177905
7	0.100000000000001	1582	-0.65934967591024	-0.860785	4.29992760356575	0.10814220203412	-0.871466885345952	-0.447232466474529
7	0.15	1582	-0.542321302022756	-0.76471	4.33365436001447	0.10899042229411	-0.756102266321523	-0.328540337723989
7	0.2	1582	-0.393564036978508	-0.652905	4.37570371541766	0.110047954026422	-0.609419313393437	-0.177708760563579
7	0.25	1582	-0.215207327117573	-0.50921	4.42855948997818	0.11137726474469	-0.433670000781014	0.00325534654586876
7	0.3	1582	-0.0129378394627054	-0.35571	4.494329365911	0.11303136217763	-0.23464496834354	0.20876928941813
7	0.350000000000001	1582	0.205516493931732	-0.14037	4.57354309126743	0.115023569368343	-0.0200982808261359	0.4311312686896
7	0.4	1582	0.432380070164349	0.03075	4.66478889243016	0.117318380531192	0.202264102247016	0.662496038081681
7	0.45	1582	0.660901737092288	0.199555	4.76514880803566	0.119842409601016	0.425834972975553	0.895968501209024
7	0.5	1582	0.885061908659924	0.357495	4.87080342756816	0.122499599271336	0.644783158406343	1.12534065891351
7	0.55	1582	1.09877875575221	0.503235	4.97775320790742	0.125189361941611	0.853224128542815	1.34433338296161
7	0.600000000000001	1582	1.29587289418458	0.628915	5.08249562448633	0.127823609914955	1.04515128018781	1.54659450818134
7	0.65	1582	1.47110605642857	0.76893	5.18229729682182	0.130333599293403	1.2154611846041	1.72675092825304
7	0.7	1582	1.62167282908976	0.866775	5.275403500183	0.132675199148751	1.36143498969491	1.8819106684846
7	0.75	1582	1.74773409766119	0.96676	5.36118053942923	0.134832472192223	1.48326484139703	2.01220335392535
7	0.8	1582	1.85177782749684	1.04115	5.44010867353305	0.136817496827836	1.58341501369041	2.12014064130327
7	0.850000000000001	1582	1.93721917968394	1.11305	5.5137538793642	0.138669657017983	1.66522341737479	2.2092149419931
7	0.9	1582	2.00695648867257	1.1901	5.58403670737556	0.140437254170091	1.73149364535101	2.28241933199413
7	0.95	1582	2.06300641384324	1.23945	5.65268621411852	0.142163773663485	1.78415706192386	2.34185576576261
7	1	1582	2.10664264508217	1.25185	5.72055672643851	0.143870701624175	1.82444521268248	2.38884007748187
7	1.05	1582	2.13892801232617	1.2372	5.78770354391129	0.145559428823923	1.85341819961268	2.42443782503966
7	1.1	1582	2.16115945480405	1.19525	5.85406890785357	0.147228502644971	1.87237581120304	2.44994309840505
7	1.15	1582	2.17482150556258	1.22265	5.91983327216595	0.14888246146191	1.8827936786347	2.46684933249046
7	1.2	1582	2.18138864671302	1.21245	5.98552520957031	0.150534598758571	1.88612020930763	2.47665708411841
7	1.25	1582	2.1820429758976	1.1618	6.05133598986985	0.152189724927038	1.88352806544547	2.48055788634973
7	1.3	1582	2.17763039216182	1.13185	6.11675897620469	0.153835098165423	1.87588813869982	2.47937264562382
7	1.35	1582	2.16867700069532	1.07915	6.18081715711501	0.155446146857544	1.86377473064026	2.47357927075038
7	1.4	1582	2.15553956278761	1.05125	6.242290099504	0.156992177388372	1.84760480702639	2.46347431854883
7	1.45	1582	2.13846999557522	0.98047	6.30021423792322	0.158448956305856	1.82767781807735	2.44926217307309
7	1.5	1582	2.11765947509482	0.94796	6.35429908355212	0.159809177882177	1.80419926976363	2.43111968042601
7	1.55	1582	2.09329197920354	0.92728	6.4052225911315	0.161089892524993	1.77731969615424	2.40926426225284
7	1.6	1582	2.06570921767383	0.88353	6.45466719012641	0.162333412953004	1.74729781207935	2.38412062326831
7	1.65	1582	2.035372375	0.87807	6.50446195105227	0.163585739874001	1.71450457322728	2.35624017677272
7	1.7	1582	2.00298607016435	0.8411	6.55569411766951	0.164874217221474	1.67959096439535	2.32638117593334
7	1.75	1582	1.96925995129456	0.780665	6.60815065982532	0.166193487335492	1.64327714257692	2.29524276001221
7	1.8	1582	1.93480506542351	0.7355	6.6604323948624	0.1675083610902	1.60624317706478	2.26336695378225
7	1.85	1582	1.90016685587863	0.711805	6.71080891070819	0.168775319015225	1.56911987313053	2.23121383862674
7	1.9	1582	1.86579824582807	0.656415	6.75770470995345	0.169954737708769	1.53243787388199	2.19915861777414
7	1.95	1582	1.83206992202649	0.639075	6.79986930587678	0.171015167713974	1.49662955310166	2.16751029095131
7	2	1582	1.79915261020228	0.60422	6.83607495744569	0.171925731622886	1.46192620149152	2.13637901891303
7	2.05	1582	1.76691359216182	0.56014	6.86503513373974	0.172654073475232	1.42825856596105	2.10556861836259
7	2.1	1582	1.73497128286979	0.51366	6.88538589641298	0.173165890531578	1.39531234511837	2.0746302206212
7	2.15	1582	1.70289323653603	0.46814	6.89592769232308	0.173431014303003	1.36271426762664	2.04307220544542
7	2.2	1582	1.67047091921618	0.424345	6.89641083453142	0.173443165219745	1.33026811670157	2.01067372173079
7	2.25	1582	1.63783676282554	0.38211	6.8878554663559	0.173227999654411	1.2980560001661	1.97761752548497
7	2.3	1582	1.60531215069532	0.3601	6.8721388375766	0.172832730012351	1.26630669584238	1.94431760554826
7	2.35	1582	1.57339783046776	0.353845	6.85148589663802	0.172313313241304	1.23541119374443	1.91138446719109
7	2.4	1582	1.54260307780657	0.3666	6.827762020001	0.171716663135339	1.20578674974264	1.8794194058705
7	2.45	1582	1.51354369791403	0.325215	6.80219128776022	0.171073565030652	1.17798878466128	1.84909861116678
7	2.5	1582	1.48693576232617	0.3502	6.77565417505961	0.170406162677019	1.1526899358329	1.82118158881944
7	2.55	1582	1.46337956927939	0.33813	6.74898600220526	0.169735464190304	1.13044929479726	1.79630984376153
7	2.6	1582	1.4430973221871	0.288615	6.72300426352511	0.169082029367072	1.11144873763402	1.77474590674019
7	2.65	1582	1.42577163470291	0.243675	6.69822155418117	0.168458749859155	1.09534559146515	1.75619767794067
7	2.7	1582	1.41065077673831	0.188505	6.67488986298424	0.16787196312788	1.08137569548977	1.73992585798684
7	2.75	1582	1.39692412566372	0.20077	6.65273500556809	0.167314773498746	1.06874195270663	1.72510629862081
7	2.8	1582	1.38409634493679	0.200345	6.63138087230647	0.166777721900127	1.056967580217	1.71122510965658
7	2.85	1582	1.3721187958091	0.162815	6.61045992283277	0.166251564775329	1.04602207019095	1.69821552142725
7	2.9	1582	1.36132188825537	0.18644	6.58981253796728	0.165732287738258	1.03624370668345	1.6864000698273
7	2.95	1582	1.35205327079646	0.186025	6.56943051254382	0.165219684430849	1.02798054297959	1.67612599861333
7	3	1582	1.34438678445006	0.21188	6.54904984466389	0.164707115265351	1.02131944342006	1.66745412548006
7	3.05	1582	1.33821355335019	0.210615	6.52847833333575	0.164189746430501	1.0161610134934	1.66026609320698
7	3.1	1582	1.33331111770544	0.199125	6.50738721895042	0.163659309696848	1.01229901125585	1.65432322415503
7	3.15	1582	1.32954956887484	0.201895	6.4858785704876	0.163118372076033	1.00959849296141	1.64950064478827
7	3.2	1582	1.32697783868521	0.20161	6.46435968888192	0.162577177094001	1.00808829811312	1.6458673792573
7	3.25	1582	1.32564534723894	0.21661	6.44347884402802	0.162052028591277	1.00778586739098	1.64350482708689
7	3.3	1582	1.32536713546144	0.232685	6.42377198532946	0.161556405573562	1.00847980311439	1.64225446780849
7	3.35	1582	1.32556083552465	0.250155	6.40548900777095	0.161096592842929	1.00957541003219	1.64154626101711
7	3.4	1582	1.32534070701643	0.260705	6.38848835628411	0.16066903032158	1.01019393070239	1.64048748333048
7	3.45	1582	1.32380489045512	0.264545	6.37248354225212	0.160266512885907	1.00944763824543	1.63816214266481
7	3.5	1582	1.32040099900759	0.266795	6.35736392199846	0.159886257872591	1.00678960392658	1.63401239408859
7	3.55	1582	1.31496965517257	0.23461	6.34326085592852	0.159531568965975	1.00205397018137	1.62788534016377
7	3.6	1582	1.30756043268015	0.19634	6.33055759562778	0.159212084856337	0.995271404780457	1.61984946057985
7	3.65	1582	1.29821563211125	0.209475	6.31933498407011	0.158929838726097	0.986480220287376	1.60995104393513
7	3.7	1582	1.28681632541087	0.24597	6.3092671284233	0.158676634444586	0.975577565075508	1.59805508574624
7	3.75	1582	1.27317265834387	0.19909	6.29953390548621	0.158431846099677	0.962414041926863	1.58393127476087
7	3.8	1582	1.25736305641593	0.198215	6.28910355106252	0.158169525056309	0.947118973702222	1.56760713912964
7	3.85	1582	1.23982647572061	0.197215	6.27712122162449	0.15786817219403	0.930173486280383	1.54947946516083
7	3.9	1582	1.22137847231353	0.16034	6.26324523978778	0.157519194404273	0.912409990803843	1.53034695382321
7	3.95	1582	1.20288952806574	0.157785	6.2475480190918	0.157124412871098	0.894695396953761	1.51108365917772
7	4	1582	1.1849355969469	0.16893	6.23028133535932	0.156690159699228	0.87759323849419	1.49227795539962
7	4.05	1582	1.16762226668774	0.12902	6.21156288096054	0.156219394825029	0.861203297342489	1.47404123603298
7	4.1	1582	1.15076156664981	0.161365	6.19135014365518	0.155711049075318	0.845339700006644	1.45618343329298
7	4.15	1582	1.13408361972187	0.144585	6.16977604420748	0.155168465377108	0.829726012339056	1.43844122710469
7	4.2	1582	1.1173928034134	0.154115	6.14737992498005	0.154605208068249	0.814140005867098	1.4206456009597
7	4.25	1582	1.10066617149178	0.135145	6.12519568119994	0.154047279378739	0.798507731878431	1.40282461110513
7	4.3	1582	1.08396298588496	0.166725	6.10402126700433	0.153514747673788	0.782849088892946	1.38507688287697
7	4.35	1582	1.06731906498104	0.167405	6.0841421660315	0.153014792802018	0.767185812272654	1.36745231768942
7	4.4	1582	1.05061619405815	0.16219	6.06522422986372	0.152539011006662	0.751416170975514	1.34981621714079
7	4.45	1582	1.03371724254109	0.10689	6.04689467662876	0.152078026908352	0.735421423910442	1.33201306117173
7	4.5	1582	1.01654093451327	0.113165	6.02883226587999	0.151623761382858	0.719136142085148	1.3139457269414
7	4.55	1582	0.999053064475348	0.121	6.01086616628061	0.151171918060885	0.702534547180855	1.29557158176984
7	4.6	1582	0.981190599304678	0.127	5.99294825556744	0.150721286678448	0.685555979966105	1.27682521864325
7	4.65	1582	0.962884278761062	0.1709	5.97518037951521	0.150274428633637	0.66812615610645	1.25764240141567
7	4.7	1582	0.944155219804045	0.14366	5.95795578844388	0.14984123408263	0.650246793360294	1.2380636462478
7	4.75	1582	0.925238714418458	0.098607	5.94174720901133	0.14943359199344	0.632129863910659	1.21834756492626
7	4.8	1582	0.906536995448799	0.090013	5.92692860539091	0.149060907480042	0.614159152794503	1.1989148381031
7	4.85	1582	0.888438836788875	0.12426	5.9137354481487	0.148729102573659	0.596711818045088	1.18016585553266
7	4.9	1582	0.871111230404551	0.0825825	5.90251512514411	0.148446914000008	0.579937714841313	1.16228474596779
7	4.95	1582	0.854405543615676	0.134615	5.89386901609369	0.148229466322293	0.563658544192555	1.1451525430388
8	-5	1730	0.236994440734104	0.11967	1.47464226766639	0.0354641194670192	0.167437351855043	0.306551529613165
8	-4.95	1730	0.219761373526012	0.161455	1.37903549450072	0.0331648431613365	0.154713940286381	0.284808806765642
8	-4.9	1730	0.202378061445087	0.19049	1.2915836814309	0.0310616879661287	0.141455624258878	0.263300498631295
8	-4.85	1730	0.185217011296532	0.21439	1.21371145713525	0.029188915208873	0.127967712569262	0.242466310023801
8	-4.8	1730	0.168849798075144	0.20512	1.14558979860866	0.027550636767213	0.114813715434663	0.222885880715626
8	-4.75	1730	0.15377042199422	0.195755	1.08653423548437	0.0261303916055534	0.102519918706173	0.205020925282266
8	-4.7	1730	0.14019785283237	0.20158	1.03576230590892	0.0249093620612936	0.0913421999398906	0.189053505724849
8	-4.65	1730	0.127989315202312	0.183095	0.992770732821034	0.0238754446716364	0.0811615227176704	0.174817107686954
8	-4.6	1730	0.11686577283237	0.144685	0.957049996778763	0.0230163858488769	0.0717228841825068	0.162008661482233
8	-4.55	1730	0.106592884739884	0.18257	0.927996539407598	0.0223176704344791	0.062820412468909	0.15036535701086
8	-4.5	1730	0.0971317838439306	0.15938	0.90491037252492	0.0217624642001844	0.0544482580903207	0.139815309597541
8	-4.45	1730	0.0885571870520231	0.157215	0.886867016742497	0.0213285340605944	0.0467247445267684	0.130389629577278
8	-4.4	1730	0.0808432936416185	0.148385	0.8725120511066	0.0209833071351096	0.0396879574508865	0.12199862983235
8	-4.35	1730	0.073722532716763	0.11238	0.860307848942764	0.0206898045731473	0.0331428539537483	0.114302211479778
8	-4.3	1730	0.066727492849711	0.089739	0.849152203292628	0.0204215190650328	0.0266740123742428	0.106780973325179
8	-4.25	1730	0.0595036078150289	0.0761875	0.838723167965222	0.0201707080291046	0.0199420522986487	0.0990651633314091
8	-4.2	1730	0.0520140760635838	0.0444375	0.829396995847254	0.0199464200852326	0.0128924247850887	0.0911357273420789
8	-4.15	1730	0.0445721603757225	0.0208295	0.821761894589136	0.0197628012177298	0.00581064757179593	0.0833336731796492
8	-4.1	1730	0.0374877884456647	-0.00028808	0.816456873467477	0.0196352191546364	-0.00102349294027294	0.0759990698316024
8	-4.05	1730	0.0307664764739884	-0.042214	0.814157892309307	0.0195799302589948	-0.00763636475649165	0.0691693177044685
8	-4	1730	0.0239701595375723	-0.0808575	0.815420701795373	0.0196102999476032	-0.0144922468861656	0.0624325659613101
8	-3.95	1730	0.0164193995953757	-0.109905	0.82014844481411	0.0197239988743885	-0.0222660087377486	0.0551048079285001
8	-3.9	1730	0.00745319139884393	-0.13828	0.827377230622299	0.0198978461383143	-0.0315731900014255	0.0464795727991133
8	-3.85	1730	-0.00330965239884393	-0.160155	0.835586624154024	0.0200952763350098	-0.0427232609443334	0.0361039561466455
8	-3.8	1730	-0.0159160706358382	-0.20251	0.843302836825159	0.0202808458755025	-0.055693643582962	0.0238615023112857
8	-3.75	1730	-0.0302314006069364	-0.21288	0.849613524575496	0.0204326135205811	-0.0703066410483148	0.00984383983444199
8	-3.7	1730	-0.0459996958959538	-0.232965	0.854507723845631	0.0205503156042777	-0.086305789786395	-0.00569360200551248
8	-3.65	1730	-0.0629171798381503	-0.27626	0.85913130867683	0.0206615095991976	-0.103441362622485	-0.0223929970538158
8	-3.6	1730	-0.0805985432369942	-0.273175	0.86555866330786	0.0208160830014998	-0.121425896550975	-0.039771189923013
8	-3.55	1730	-0.0986470032947977	-0.319115	0.876113031148157	0.0210699081970704	-0.139972193350629	-0.0573218132389662
8	-3.5	1730	-0.116693458878613	-0.33955	0.892462470685277	0.0214631008307528	-0.158789832186099	-0.0745970855711266
8	-3.45	1730	-0.134409022537572	-0.365555	0.915155146805113	0.0220088438862627	-0.17757578187995	-0.0912422631951944
8	-3.4	1730	-0.151446521763006	-0.412695	0.943692259882017	0.022695141580011	-0.195959342149587	-0.106933701376424
8	-3.35	1730	-0.167404178208092	-0.452405	0.977161904223238	0.0235000632152182	-0.213495721161658	-0.121312635254527
8	-3.3	1730	-0.181807262300578	-0.4344	1.01506261694963	0.0244115489589037	-0.229686535947541	-0.133927988653615
8	-3.25	1730	-0.194145923358381	-0.458395	1.057916428807	0.025442153286916	-0.24404655938287	-0.144245287333893
8	-3.2	1730	-0.203938531156069	-0.488565	1.1075464968953	0.0266357218577024	-0.256180157353419	-0.15169690495872
8	-3.15	1730	-0.210740110115607	-0.48861	1.16677144522123	0.0280600406154868	-0.265775305360101	-0.155704914871112
8	-3.1	1730	-0.21413362867052	-0.48722	1.23899736585057	0.0297970237021494	-0.27257563307188	-0.15569162426916
8	-3.05	1730	-0.213736323213873	-0.52271	1.32757024355712	0.0319271397210627	-0.276356202929127	-0.151116443498618
8	-3	1730	-0.209232941271676	-0.54704	1.4348110254813	0.0345062058344422	-0.276911238722077	-0.141554643821276
8	-2.95	1730	-0.200454844219653	-0.56628	1.56101886934786	0.0375414165772087	-0.274086212733827	-0.12682347570548
8	-2.9	1730	-0.187511211815029	-0.55546	1.70424732284364	0.0409859611269109	-0.267898492924589	-0.107123930705469
8	-2.85	1730	-0.170779381479769	-0.56071	1.8606192634222	0.0447465973866755	-0.258542537543887	-0.0830162254156503
8	-2.8	1730	-0.150891267456647	-0.54677	2.02501191631842	0.0487001261913515	-0.24640862575631	-0.0553739091569845
8	-2.75	1730	-0.128651012774566	-0.560455	2.19197428749476	0.052715454930887	-0.23204378380721	-0.0252582417419225
8	-2.7	1730	-0.104945510578035	-0.545425	2.35690536593088	0.0566819324947907	-0.216117880726507	0.0062268595704376
8	-2.65	1730	-0.080625070982659	-0.570575	2.51638248407352	0.0605172461122529	-0.199319783548711	0.0380696415833935
8	-2.6	1730	-0.0564795218150289	-0.52715	2.66732953786409	0.0641474176231339	-0.182294223999417	0.069335180369359
8	-2.55	1730	-0.0332081320231214	-0.490145	2.80587996926873	0.0674794589997295	-0.165558090169415	0.099141826123172
8	-2.5	1730	-0.0115032328323699	-0.496745	2.92790574518421	0.0704140939210319	-0.149608998964773	0.126602533300034
8	-2.45	1730	0.0079461060150289	-0.479005	3.03050959462779	0.07288164503782	-0.134999359366179	0.150891571396237
8	-2.4	1730	0.0246198967052023	-0.456015	3.11266020454065	0.0748573099893262	-0.122200513400207	0.171440306810612
8	-2.35	1730	0.0383700139306358	-0.442985	3.17433499841654	0.0763405458262996	-0.111359521467928	0.1880995493292
8	-2.3	1730	0.0496246726473988	-0.44483	3.21585567748992	0.0773390892393676	-0.102063342870683	0.201312688165481
8	-2.25	1730	0.0592329905202312	-0.399755	3.23841819334283	0.0778817020311129	-0.0935192715306725	0.211985252571135
8	-2.2	1730	0.0682147209248555	-0.422355	3.24524437764004	0.0780458670091068	-0.08485952396777	0.221288965817481
8	-2.15	1730	0.0773304088439306	-0.387075	3.24113018262241	0.0779469234844193	-0.0755497744550581	0.230210592142919
8	-2.1	1730	0.0868961944549133	-0.36045	3.2306467611113	0.0776948044986526	-0.0654894985546045	0.239281887464431
8	-2.05	1730	0.0967720099479769	-0.320885	3.21667099945067	0.0773586971646619	-0.0549544633190338	0.248498483214988
8	-2	1730	0.10658851734104	-0.2787	3.20070637227462	0.0769747590002461	-0.0443849238070938	0.257561958489175
8	-1.95	1730	0.115913342283237	-0.256505	3.18351625704174	0.076561348701601	-0.0342492619593563	0.26607594652583
8	-1.9	1730	0.124246341653179	-0.263895	3.16550668292471	0.0761282309875351	-0.0250667728012806	0.273559456107639
8	-1.85	1730	0.130933559190751	-0.26193	3.14684858520189	0.0756795167324389	-0.0174994754029338	0.279366593784437
8	-1.8	1730	0.135177364855491	-0.22212	3.12767195962712	0.0752183322436515	-0.0123511315469648	0.282705861257947
8	-1.75	1730	0.136216954809827	-0.22818	3.10837140089083	0.0747541672486474	-0.0104011576243465	0.282835067244
8	-1.7	1730	0.133541379104046	-0.242895	3.09014667182365	0.0743158752078834	-0.0122170949437076	0.2792998531518
8	-1.65	1730	0.127030996531792	-0.267925	3.07520415296622	0.0739565180366444	-0.0180226570079427	0.272084650071526
8	-1.6	1730	0.11689539716763	-0.254295	3.06616894915153	0.0737392276778103	-0.0277320767565063	0.261522871091766
8	-1.55	1730	0.103474551445087	-0.28104	3.06478317076496	0.0737059006727911	-0.0410875569917619	0.248036659881935
8	-1.5	1730	0.0870240732369942	-0.26035	3.0711387361039	0.0738587475926187	-0.057837819515583	0.231885965989572
8	-1.45	1730	0.067644649017341	-0.25768	3.08406191954677	0.0741695411535803	-0.0778268146386657	0.213116112673348
8	-1.4	1730	0.0453368994797688	-0.28626	3.10194219666561	0.0745995493648934	-0.100977955181641	0.191651754141179
8	-1.35	1730	0.0200389106358381	-0.33928	3.12304214795333	0.0751069884975042	-0.127271203160105	0.167349024431781
8	-1.3	1730	-0.00839441572254335	-0.37206	3.1458120580345	0.0756545889759917	-0.156778558585747	0.13998972714066
8	-1.25	1730	-0.0401567658959538	-0.38661	3.16916100239258	0.0762161148255485	-0.189642250171619	0.109328718379711
8	-1.2	1730	-0.0755344323121387	-0.423015	3.1928398525962	0.076785574680915	-0.226136819259238	0.0750679546349607
8	-1.15	1730	-0.114764848728324	-0.45422	3.21725170751406	0.0773726627891304	-0.266518713291016	0.0369890158343684
8	-1.1	1730	-0.157966342427746	-0.51939	3.24293586248422	0.077990348827462	-0.310931697457797	-0.00500098739769411
8	-1.05	1730	-0.205151335294798	-0.589255	3.2700548573374	0.0786425417656317	-0.359395860450834	-0.0509068101387615
8	-1	1730	-0.256237225549133	-0.63326	3.29826169778302	0.0793208966326284	-0.411812233189561	-0.100662217908705
8	-0.95	1730	-0.311030759521965	-0.65495	3.32595548528619	0.0799869129336944	-0.467912049561177	-0.154149469482753
8	-0.9	1730	-0.369031519103468	-0.69134	3.35041594159206	0.0805751698714409	-0.527066579226853	-0.210996458980084
8	-0.85	1730	-0.429394114277457	-0.75725	3.36897974931862	0.081021616517799	-0.588304806716747	-0.270483421838166
8	-0.8	1730	-0.49088425834104	-0.81733	3.38072868721892	0.0813041702913092	-0.650349133944401	-0.33141938273768
8	-0.75	1730	-0.55216658132948	-0.853475	3.38643856030411	0.0814414887621511	-0.711900784727372	-0.392432377931587
8	-0.7	1730	-0.611986885549133	-0.89593	3.3876601884346	0.0814708680678404	-0.771778711665642	-0.452195059432624
8	-0.649999999999999	1730	-0.66919533017341	-0.944785	3.38557600195791	0.0814207448346864	-0.828888847739311	-0.509501812607509
8	-0.6	1730	-0.72258863416185	-0.96267	3.38145783647931	0.081321705823178	-0.882087902852281	-0.563089365471418
8	-0.55	1730	-0.770752563265896	-0.99546	3.37759543546643	0.0812288177689336	-0.930069647180786	-0.611435479351006
8	-0.5	1730	-0.812249528676301	-1.0071	3.37730337279248	0.081221793865043	-0.971552836348765	-0.652946221003837
8	-0.45	1730	-0.845976028744509	-1.04595	3.38332714877575	0.0813666614819544	-1.00556347063084	-0.686388586858179
8	-0.399999999999999	1730	-0.871524996265896	-1.04665	3.39648857086034	0.0816831845163186	-1.0317332464837	-0.711316746048092
8	-0.35	1730	-0.889069944913295	-1.0532	3.41558266829697	0.0821423842608636	-1.05017884057006	-0.727961049256535
8	-0.3	1730	-0.898630587485549	-1.06785	3.43884678012419	0.0827018699471381	-1.06083682310709	-0.736424351864013
8	-0.25	1730	-0.89902079699422	-1.0786	3.46544534149393	0.0833415468225066	-1.06248165452496	-0.735559939463481
8	-0.2	1730	-0.886929457791907	-1.0768	3.4957525305185	0.0840704136099599	-1.05181986870442	-0.72203904687939
8	-0.149999999999999	1730	-0.856640445780347	-1.05485	3.52989234158021	0.0848914522880321	-1.02314119021198	-0.690139701348709
8	-0.0999999999999996	1730	-0.800808828063584	-1.0015	3.56655194492545	0.0857730902155184	-0.969038761563015	-0.632578894564152
8	-0.0499999999999998	1730	-0.712102806878613	-0.939465	3.60302959844241	0.0866503523763602	-0.882053347092914	-0.542152266664311
8	0	1730	-0.585159396242775	-0.83274	3.63764965230864	0.0874829405593977	-0.756742922447355	-0.413575870038195
8	0.0499999999999998	1730	-0.418029824046243	-0.73114	3.67138717221883	0.0882943044154667	-0.591204708183799	-0.244854939908687
8	0.100000000000001	1730	-0.212720257687861	-0.55919	3.70826140168824	0.0891811039517549	-0.387634454547417	-0.0378060608283055
8	0.15	1730	0.0250199853757226	-0.39166	3.75397498412815	0.0902804837704819	-0.152050465774431	0.202090436525876
8	0.2	1730	0.286256961213873	-0.16418	3.8139114643008	0.0917219143736065	0.106359378921558	0.466154543506188
8	0.25	1730	0.559426788150289	0.0743285	3.89189380894622	0.0935973354485767	0.375850873155574	0.743002703145004
8	0.3	1730	0.831089841156069	0.29865	3.98867222536397	0.0959247889584368	0.642949005529452	1.01923067678269
8	0.350000000000001	1730	1.08709899940636	0.516215	4.10054229945075	0.0986151863240814	0.893681387942795	1.28051661086992
8	0.4	1730	1.31443604063584	0.6473	4.2194671332492	0.101475245747238	1.11540888886828	1.51346319240339
8	0.45	1730	1.5032599350289	0.77014	4.33478354192217	0.10424852505935	1.29879344799804	1.70772642205976
8	0.5	1730	1.64833876034682	0.85825	4.43633613260439	0.106690794135116	1.43908216066907	1.85759536002457
8	0.55	1730	1.74925312479769	0.920275	4.51695284984494	0.108629570036191	1.53619393225441	1.96231231734097
8	0.600000000000001	1730	1.80940526057803	0.97341	4.5738031134666	0.109996779280777	1.5936645099876	2.02514601116847
8	0.65	1730	1.8343580034104	1.0052	4.60814569149549	0.110822694363185	1.61699735502871	2.0517186517921
8	0.7	1730	1.83036209774566	0.976	4.62433518923741	0.11121204050809	1.61223781037299	2.04848638511834
8	0.75	1730	1.80345541361272	0.92175	4.62836402443092	0.111308931188459	1.58514109096588	2.02176973625956
8	0.8	1730	1.75901041999676	0.89474	4.62641109889146	0.111261964689424	1.54078821448118	1.97723262551235
8	0.850000000000001	1730	1.70169849497688	0.82615	4.62387627951723	0.111201004048945	1.48359585381962	1.91980113613413
8	0.9	1730	1.63551368563584	0.748805	4.62464942712617	0.111219597710452	1.41737457604273	1.85365279522895
8	0.95	1730	1.56381428820809	0.6517	4.63110263064562	0.111374792760517	1.34537078882459	1.7822577875916
8	1	1730	1.48934936144509	0.57277	4.64453090667232	0.111697733446329	1.27027246655302	1.70842625633716
8	1.05	1730	1.41435988849711	0.503625	4.66552030544947	0.112202513868059	1.19429294909847	1.63442682789575
8	1.1	1730	1.3405943859422	0.425235	4.69412945388464	0.112890543962002	1.11917798767879	1.5620107842056
8	1.15	1730	1.26927029468208	0.392675	4.72970053277614	0.11374600363452	1.04617605173035	1.49236453763381
8	1.2	1730	1.2011889533422	0.320035	4.77104461118164	0.114740299924525	0.97614456031046	1.42623334637393
8	1.25	1730	1.1367403600289	0.27008	4.81642827686441	0.115831745475026	0.909555274480227	1.36392544557758
8	1.3	1730	1.07602662086705	0.186665	4.8636720198119	0.116967924588223	0.846613105210797	1.30544013652331
8	1.35	1730	1.01902629554913	0.105045	4.91040268295235	0.118091764489413	0.787408551138075	1.25064403996019
8	1.4	1730	0.965714047630058	0.040688	4.95400010141589	0.119140252038391	0.732039865818921	1.19938822944119
8	1.45	1730	0.916267709075145	0.00053685	4.99207102163217	0.120055831153661	0.680797768089559	1.15173765006073
8	1.5	1730	0.871119692271676	-0.031579	5.02266552580271	0.120791607670263	0.634206645597029	1.10803273894632
8	1.55	1730	0.830967412589595	-0.1000665	5.04515154683749	0.12133238081491	0.592993727550006	1.06894109762919
8	1.6	1730	0.796470055144509	-0.11972	5.06054831573097	0.121702662383137	0.557770123173133	1.03516998711588
8	1.65	1730	0.768108082641618	-0.17208	5.07135330007538	0.12196251473108	0.528898492651576	1.00731767263166
8	1.7	1730	0.746023044572254	-0.187725	5.08032584770512	0.122178298252305	0.506390230382935	0.985655858761573
8	1.75	1730	0.729969275861272	-0.2077	5.0889698377301	0.122386180191972	0.489928735136764	0.970009816585779
8	1.8	1730	0.719454266763006	-0.214355	5.09752560411239	0.122591940414479	0.479010160905632	0.959898372620379
8	1.85	1730	0.713706827300578	-0.208655	5.10586175217002	0.12279241896924	0.472869515440591	0.954544139160565
8	1.9	1730	0.71174835416185	-0.223875	5.11390333697674	0.122985813482976	0.47053173049086	0.952964977832839
8	1.95	1730	0.71252290267052	-0.20657	5.12129546934894	0.123163589117997	0.470957601072896	0.954088204268145
8	2	1730	0.71492424699422	-0.23966	5.12669955944151	0.123293553720841	0.473104041015294	0.956744452973145
8	2.05	1730	0.718035812196532	-0.226465	5.12869823972505	0.123341620589603	0.476121330890518	0.959950293502546
8	2.1	1730	0.721295195312139	-0.212025	5.12744207984841	0.12331141081947	0.479439965545363	0.963150425078914
8	2.15	1730	0.724603898612717	-0.231575	5.12521076789135	0.123257749320985	0.48285391712718	0.966353880098254
8	2.2	1730	0.728238227543353	-0.22846	5.12505260236751	0.123253945550296	0.48649570653392	0.969980748552786
8	2.25	1730	0.732612232947977	-0.224915	5.12917956209152	0.123353196057282	0.490675048249175	0.974549417646779
8	2.3	1730	0.738061546763006	-0.200965	5.1385395174297	0.12357829646407	0.495682864312758	0.980440229213253
8	2.35	1730	0.744605740419653	-0.164275	5.15307297052623	0.123927815888669	0.501541532597645	0.987669948241661
8	2.4	1730	0.75187122017341	-0.14588	5.17206074421924	0.124384458621233	0.507911382074596	0.995831058272225
8	2.45	1730	0.759223772543353	-0.157995	5.19446788039513	0.124923334639966	0.514207016982802	1.0042405281039
8	2.5	1730	0.765930426473988	-0.156065	5.2188073209387	0.125508681232915	0.519765608996133	1.01209524395184
8	2.55	1730	0.771528960531792	-0.13295	5.24376764861346	0.126108959728929	0.524186794643009	1.01887112642057
8	2.6	1730	0.775858420450867	-0.14186	5.26812680299438	0.126694780425937	0.52736726276696	1.02434957813477
8	2.65	1730	0.779022306589595	-0.13498	5.29091522979315	0.127242826218586	0.529456246427296	1.02858836675189
8	2.7	1730	0.781156437398844	-0.089612	5.31127831517357	0.127732544239344	0.530629875173967	1.03168299962372
8	2.75	1730	0.782281685919075	-0.102146	5.32852653869359	0.128147352001823	0.530941545891165	1.03362182594699
8	2.8	1730	0.782404695606936	-0.102375	5.34188494685308	0.12846861241409	0.530434455653094	1.03437493556078
8	2.85	1730	0.781572798092486	-0.0862125	5.35073232891578	0.128681385790605	0.529185237847495	1.03396035833748
8	2.9	1730	0.779953513212139	-0.10466	5.35517495605697	0.128788227879115	0.527356399628219	1.03255062679606
8	2.95	1730	0.777745783526012	-0.085001	5.35604089020602	0.128809052992287	0.52510782487757	1.03038374217445
8	3	1730	0.775008782757225	-0.077357	5.35458844991173	0.128774122814816	0.522439333957482	1.02757823155697
8	3.05	1730	0.771701417210983	-0.0886845	5.35193187960428	0.128710234149191	0.519257275613562	1.0241455588084
8	3.1	1730	0.767830845433526	-0.10968	5.34876897708321	0.128634168546482	0.515535894115401	1.02012579675165
8	3.15	1730	0.763569358381503	-0.106125	5.34531450813365	0.128551090974241	0.511437350177801	1.0157013665852
8	3.2	1730	0.759346286647399	-0.12169	5.34159905996974	0.128461737033663	0.507389531631423	1.01130304166338
8	3.25	1730	0.755682320190751	-0.095942	5.33775979613786	0.128369405412507	0.503906658597526	1.00745798178398
8	3.3	1730	0.752884802080925	-0.108935	5.33438666683793	0.128288284002187	0.501268246909413	1.00450135725244
8	3.35	1730	0.750943273641619	-0.133545	5.33264610932531	0.128246424806285	0.499408818458869	1.00247772882437
8	3.4	1730	0.749452248554913	-0.13908	5.33389785521648	0.128276528423142	0.497858750035271	1.00104574707456
8	3.45	1730	0.747923761982659	-0.15415	5.33880985531856	0.128394658604449	0.496098570370281	0.999748953595037
8	3.5	1730	0.745977464104046	-0.146425	5.34667720797482	0.128583862956317	0.493781179000078	0.998173749208014
8	3.55	1730	0.743386598554798	-0.151805	5.35580010038402	0.128803262164775	0.490759997670485	0.996013199439111
8	3.6	1730	0.739964825063584	-0.15558	5.36447833000374	0.129011967542848	0.486928882603889	0.993000767523279
8	3.65	1730	0.735394255849711	-0.172955	5.37192107139456	0.129190960289519	0.482007248297297	0.988781263402125
8	3.7	1730	0.729303661687861	-0.176485	5.37808830541052	0.129339277972199	0.475625753180014	0.982981570195708
8	3.75	1730	0.72158171734104	-0.161135	5.38310808808227	0.129460000249237	0.467667031767251	0.97549640291483
8	3.8	1730	0.712728301040462	-0.1438	5.38698139200313	0.129553150510825	0.458630916414173	0.966825685666752
8	3.85	1730	0.703875602930636	-0.136735	5.3898580681978	0.129622332569737	0.449642528974035	0.958108676887237
8	3.9	1730	0.69643429933526	-0.11376	5.39263027853098	0.129689002297439	0.442070463576449	0.950798135094072
8	3.95	1730	0.691442286184971	-0.120555	5.39680533242319	0.129789409435673	0.436881518193155	0.946003054176788
8	4	1730	0.68919920617341	-0.160505	5.40386056633222	0.129959082897301	0.434305651347232	0.944092760999589
8	4.05	1730	0.689259218890173	-0.19616	5.41464054701485	0.130218333924593	0.433857185437756	0.944661252342591
8	4.1	1730	0.690870942774567	-0.22282	5.42909345591934	0.130565916317471	0.434787183122329	0.946954702426804
8	4.15	1730	0.693402129653179	-0.21579	5.44609964375983	0.130974903290432	0.436516208727627	0.950288050578731
8	4.2	1730	0.696509836705202	-0.21241	5.4635302077169	0.131394096213425	0.438801737199151	0.954217936211254
8	4.25	1730	0.699995056242775	-0.2322	5.47864233898103	0.131757532444912	0.441574135817007	0.958415976668543
8	4.3	1730	0.703565278728324	-0.209335	5.48871605415305	0.131999798278579	0.444669193364641	0.962461364092007
8	4.35	1730	0.706810670578035	-0.174975	5.49222277056778	0.132084132365968	0.447749177650306	0.965872163505763
8	4.4	1730	0.709327730462428	-0.165525	5.48963413397644	0.1320218774589	0.450388340385952	0.968267120538904
8	4.45	1730	0.711006594069364	-0.115515	5.48341856299113	0.131872397305773	0.452360384944593	0.969652803194135
8	4.5	1730	0.712111095433526	-0.097823	5.47682222596195	0.131713759994489	0.453776027533359	0.970446163333693
8	4.55	1730	0.713237269190751	-0.150425	5.47215888670963	0.13160160993343	0.45512216535235	0.971352373029153
8	4.6	1730	0.714999647919075	-0.13849	5.47007903971513	0.1315515910618	0.456982647943166	0.973016647894985
8	4.65	1730	0.717839733526012	-0.13246	5.46978385454476	0.131544492064046	0.4598366570769	0.975842809975123
8	4.7	1730	0.721808912312139	-0.1089	5.46994024161978	0.131548253064278	0.463798459274199	0.979819365350078
8	4.75	1730	0.726583851560694	-0.0966045	5.46919769540099	0.131530395344891	0.468608423528119	0.984559279593268
8	4.8	1730	0.731597956710983	-0.11104	5.46673303477366	0.13147112197341	0.473738783733666	0.9894571296883
8	4.85	1730	0.736196271404624	-0.163325	5.46217558790546	0.131361518550436	0.478552067673628	0.993840475135621
8	4.9	1730	0.739802105959538	-0.124105	5.45565479634437	0.131204698055043	0.482465480064957	0.997138731854118
8	4.95	1730	0.742065002543353	-0.158525	5.44787341669344	0.131017561294074	0.485095414897878	0.999034590188827
9	-5	1320	0.168956396818182	0.0633285	1.47750994333174	0.0406825357266416	0.0891468568732579	0.248765936763106
9	-4.95	1320	0.148745210530303	0.069975	1.37475755328132	0.0378532973867643	0.0744859689202068	0.223004452140399
9	-4.9	1320	0.130822330151515	0.047492	1.28128856497268	0.0352796731121118	0.0616119323679506	0.20003272793508
9	-4.85	1320	0.115117248409091	0.0755735	1.19879015811293	0.0330081185959408	0.0503631048303669	0.179871391987815
9	-4.8	1320	0.101039030681818	0.061717	1.1281692884126	0.0310636064337067	0.0400995613438541	0.161978500019782
9	-4.75	1320	0.0874190590378788	0.073595	1.0695029847773	0.0294482575798025	0.0296485231643111	0.145189594911447
9	-4.7	1320	0.073104404469697	0.0281925	1.02201348683768	0.0281406567712338	0.0178990729792752	0.128309735960119
9	-4.65	1320	0.0576756604545455	0.03159	0.98439168316628	0.0271047582455622	0.00450251755037584	0.110848803358715
9	-4.6	1320	0.0420048090151515	0.0262415	0.954666318106041	0.0262862844129437	-0.00956268126998869	0.0935722993002917
9	-4.55	1320	0.0277731644924242	-0.024048	0.930257565164174	0.025614200974127	-0.0224758565995227	0.0780221855843712
9	-4.5	1320	0.0163823896969697	-0.0502595	0.908641349370594	0.0250190087216038	-0.0326990045741752	0.0654637839681146
9	-4.45	1320	0.00833782439393939	-0.0121685	0.888508839091157	0.0244646695969118	-0.0396560872578228	0.0563317360457016
9	-4.4	1320	0.00315828204545454	-0.02044	0.869915429129081	0.0239527088696923	-0.0438312834076389	0.0501478474985479
9	-4.35	1320	0.000129567803030304	-0.011276	0.853657401293508	0.0235050517820019	-0.045981800025861	0.0462409356319216
9	-4.3	1320	-0.00121234863636364	0.0267465	0.840299063338586	0.0231372362802841	-0.0466021492017501	0.0441774519290228
9	-4.25	1320	-0.00116050871212121	0.025811	0.830253822632149	0.0228606453403945	-0.0460077030886052	0.0436866856643627
9	-4.2	1320	-0.000149049187121214	-0.0112993	0.824280680124053	0.0226961776936063	-0.0446735968310075	0.044375498456765
9	-4.15	1320	0.00107452916666667	-0.0300505	0.822791808641917	0.0226551823232957	-0.0433695952296045	0.0455186535629378
9	-4.1	1320	0.00171399613636364	-0.034899	0.824522868406861	0.0227028462331395	-0.0428236336092832	0.0462516258820105
9	-4.05	1320	0.00145882010606061	-0.0644895	0.826759634035595	0.0227644345141618	-0.0431996313210914	0.0461172715332126
9	-4	1320	0.000782526212121212	-0.0764935	0.827187475201081	0.0227762149177921	-0.0438990355884946	0.045464088012737
9	-3.95	1320	0.000487167803030302	-0.0814775	0.825940899384354	0.0227418910437438	-0.0441270586521359	0.0451013942581965
9	-3.9	1320	0.000785544371212123	-0.099091	0.825601702902188	0.0227325514294378	-0.0438103599634738	0.045381448705898
9	-3.85	1320	0.000857641590909091	-0.0904485	0.828955383800778	0.0228248934428289	-0.0439194159947898	0.045634699176608
9	-3.8	1320	-0.000639332045454546	-0.096333	0.837072093797215	0.0230483832040336	-0.0458548238316172	0.0445761597407081
9	-3.75	1320	-0.00457451515151515	-0.124745	0.848798088493265	0.0233712529080958	-0.0504234011468417	0.0412743708438114
9	-3.7	1320	-0.0107553057575758	-0.147595	0.861454583071352	0.0237197434852123	-0.0572878480722058	0.0357772365570543
9	-3.65	1320	-0.0184476126515151	-0.152155	0.8724234374768	0.0240217656903717	-0.0655726512994339	0.0286774259964036
9	-3.6	1320	-0.0271932151515152	-0.154145	0.881271090069869	0.0242653816093975	-0.0747961707747019	0.0204097404716716
9	-3.55	1320	-0.0370728228030303	-0.185475	0.890304419427047	0.0245141100500841	-0.0851637249631734	0.0110180793571128
9	-3.5	1320	-0.0482410956060606	-0.179975	0.903344729411319	0.0248731688024234	-0.0970363863527449	0.000554195140623659
9	-3.45	1320	-0.0602124338636364	-0.194585	0.923217825142498	0.0254203650705308	-0.110081194629758	-0.010343673097515
9	-3.4	1320	-0.0717382491666667	-0.201505	0.950836452850788	0.0261808308890753	-0.123098864509643	-0.02037763382369
9	-3.35	1320	-0.0811243451515151	-0.228075	0.98619838469523	0.0271545049155123	-0.134395079289161	-0.0278536110138692
9	-3.3	1320	-0.0871332260606061	-0.266765	1.02932407055267	0.0283419502275046	-0.142733447836305	-0.0315330042849071
9	-3.25	1320	-0.0895288560606061	-0.26476	1.08064948900335	0.0297551712885393	-0.147901484243799	-0.0311562278774128
9	-3.2	1320	-0.0890370395454545	-0.238235	1.14086013155256	0.0314130427821881	-0.150662020583076	-0.0274120585078332
9	-3.15	1320	-0.0865698111339394	-0.254235	1.21020690458789	0.0333224732968655	-0.151940644493972	-0.0211989777739073
9	-3.1	1320	-0.0824789873257576	-0.22441	1.28887416738288	0.0354885390777547	-0.152099130871979	-0.0128588437795366
9	-3.05	1320	-0.0764750487121212	-0.21583	1.3774991843566	0.0379287868984749	-0.150882382939668	-0.00206771448457449
9	-3	1320	-0.0680009476363636	-0.236955	1.47647075619901	0.0406539222016736	-0.147754354593923	0.0117524593211958
9	-2.95	1320	-0.0567549306060606	-0.23518	1.58495821094077	0.0436410728285397	-0.142368422561229	0.0288585613491075
9	-2.9	1320	-0.0429202746969697	-0.230855	1.70100240871813	0.0468362947918528	-0.134802038537337	0.0489614891433979
9	-2.85	1320	-0.0267226763318182	-0.262065	1.82266321848202	0.0501861675030919	-0.125176100349773	0.0717307476861369
9	-2.8	1320	-0.00807127516666667	-0.307095	1.94827338504827	0.0536447838812922	-0.113309688789126	0.0971671384557928
9	-2.75	1320	0.0134494574242424	-0.312105	2.07608259735407	0.0571639499412509	-0.0986927299974292	0.125591644845914
9	-2.7	1320	0.0382776376363636	-0.32145	2.2032823074886	0.0606663336479198	-0.0807354005655553	0.157290675838283
9	-2.65	1320	0.0660664982575758	-0.35435	2.32630012819091	0.0640535710119202	-0.0595915007580345	0.191724497273186
9	-2.6	1320	0.0956461764545455	-0.345045	2.44196276119633	0.0672382867701571	-0.0362594837498385	0.227551836658929
9	-2.55	1320	0.125355901136364	-0.338655	2.54946249226812	0.0701982408941007	-0.0123564909413071	0.263068293214034
9	-2.5	1320	0.153560593333333	-0.320235	2.65017069878115	0.072971193609528	0.0104083220407996	0.296712864625867
9	-2.45	1320	0.17901582469697	-0.310925	2.74606646299025	0.0756116380079414	0.0306836242548987	0.327348025139041
9	-2.4	1320	0.200632207878788	-0.3289	2.8369981844597	0.0781153998432247	0.0473882172388712	0.353876198518705
9	-2.35	1320	0.217322803787879	-0.32109	2.91956747683364	0.0803889061584187	0.0596187299737788	0.375026877601979
9	-2.3	1320	0.228000656136364	-0.27555	2.98868695243186	0.0822920781459386	0.0665630077540352	0.389438304518692
9	-2.25	1320	0.23219022319697	-0.29033	3.04073209909709	0.0837251165821012	0.0679412913911591	0.39643915500278
9	-2.2	1320	0.230652187575758	-0.25739	3.07584927785948	0.0846920514484737	0.0645063576178646	0.396798017533651
9	-2.15	1320	0.225346697484848	-0.276115	3.09773066149918	0.0852945449719103	0.0580189173346576	0.392674477635039
9	-2.1	1320	0.218839853318182	-0.28413	3.11145823782728	0.0856725272771587	0.0507705610338432	0.38690914560252
9	-2.05	1320	0.213518166325758	-0.283685	3.12117676151392	0.0859401222188216	0.0449239158792926	0.382112416772223
9	-2	1320	0.211086889295455	-0.27342	3.13003641104792	0.0861840684679276	0.0420140738440138	0.380159704746895
9	-1.95	1320	0.212293583598485	-0.258835	3.14080856976231	0.0864806747504972	0.042638896576508	0.381948270620462
9	-1.9	1320	0.217073005833333	-0.23524	3.15620465148223	0.0869045985605857	0.0465866802802139	0.387559331386453
9	-1.85	1320	0.224600071363636	-0.226355	3.17792980570249	0.0875027903810341	0.0529402345449066	0.396259908182366
9	-1.8	1320	0.233724808787879	-0.229365	3.20607840517928	0.0882778487209375	0.0605444903070963	0.406905127268661
9	-1.75	1320	0.243433705606061	-0.26178	3.23901820977288	0.089184830621977	0.0684741025510146	0.418393308661107
9	-1.7	1320	0.253040558338636	-0.220305	3.27470611782371	0.0901674802486951	0.0761532284781037	0.429927888199169
9	-1.65	1320	0.262186283401515	-0.196995	3.31153672215791	0.091181593475765	0.0833095025724306	0.4410630642306
9	-1.6	1320	0.270477481439394	-0.17265	3.3484376441514	0.092197642866242	0.0896074513458053	0.451347511532983
9	-1.55	1320	0.277064948939394	-0.13991	3.38433901655281	0.0931861701326388	0.0942556614975355	0.459874236381252
9	-1.5	1320	0.280742405742424	-0.0817465	3.41767134947017	0.0941039601149553	0.0961326308199693	0.465352180664879
9	-1.45	1320	0.280632638293939	-0.102995	3.44683204167349	0.0949068859481989	0.0944477122601661	0.466817564327713
9	-1.4	1320	0.276553858712121	-0.11791	3.46993281273027	0.0955429547259908	0.0891211157558727	0.46398660166837
9	-1.35	1320	0.269137661363636	-0.111185	3.48559604261894	0.0959742343342372	0.0808588495351561	0.457416473192117
9	-1.3	1320	0.259300400431818	-0.0979585	3.49286105021041	0.096174272873557	0.070629160169141	0.447971640694495
9	-1.25	1320	0.247455376227273	-0.15355	3.49134526526838	0.0961325364538891	0.0588660129762701	0.436044739478275
9	-1.2	1320	0.233276215606061	-0.19231	3.4810570353368	0.0958492549208988	0.0452425839096189	0.421309847302502
9	-1.15	1320	0.215984010530303	-0.19177	3.46286200011763	0.0953482632533354	0.0289332063245847	0.403034814736021
9	-1.1	1320	0.195121737727273	-0.189065	3.43867192678678	0.0946822010539207	0.00937759046317599	0.380865884991369
9	-1.05	1320	0.171047243106061	-0.197195	3.41124795575274	0.0939270950146052	-0.0132155642039009	0.355310050416022
9	-1	1320	0.144669986666667	-0.208545	3.38434932123822	0.0931864538672656	-0.0381398573956097	0.327479830728943
9	-0.95	1320	0.116791313128788	-0.267875	3.36185049785274	0.0925669594331888	-0.0648032289642521	0.298385855221828
9	-0.9	1320	0.0874311761363636	-0.29837	3.34586039117107	0.092126679427436	-0.0932996404273193	0.268161992700047
9	-0.85	1320	0.0560344246666667	-0.33412	3.33630867025106	0.0918636773208626	-0.124180443794096	0.236249293127429
9	-0.8	1320	0.0220896520530303	-0.383895	3.33196202977964	0.0917439946364468	-0.157890427208583	0.202069731314644
9	-0.75	1320	-0.0139796333333333	-0.43985	3.33170324139022	0.0917368690208488	-0.193945733817751	0.165986467151084
9	-0.7	1320	-0.0507746266666667	-0.4673	3.33573123881974	0.091847778020191	-0.23095830444943	0.129409051116096
9	-0.649999999999999	1320	-0.0862578871212121	-0.50413	3.34522358104707	0.092109145162616	-0.26695430559285	0.0944385313504257
9	-0.6	1320	-0.118594771212121	-0.52114	3.36074288286035	0.0925364617795501	-0.300129484101725	0.0629399416774824
9	-0.55	1320	-0.146834739924242	-0.553915	3.38093798489712	0.0930925243386024	-0.329460316404964	0.0357908365564794
9	-0.5	1320	-0.170899966431818	-0.57019	3.40254611936138	0.0936874940755547	-0.354692733210273	0.0128928003466367
9	-0.45	1320	-0.191246244234848	-0.58067	3.42201777438922	0.0942236368642391	-0.376090796713123	-0.00640169175657379
9	-0.399999999999999	1320	-0.208270341348485	-0.551825	3.43745111202774	0.0946485864983815	-0.393948544782751	-0.0225921379142189
9	-0.35	1320	-0.222280300378788	-0.56656	3.4493580542152	0.0949764385058231	-0.408601672126351	-0.0359589286312252
9	-0.3	1320	-0.233552077439394	-0.589805	3.45973290402459	0.0952621050760781	-0.42043385962211	-0.0466702952566783
9	-0.25	1320	-0.242032849621212	-0.59707	3.47026410133978	0.0955520766007728	-0.429483487544349	-0.0545822116980748
9	-0.2	1320	-0.246695498787879	-0.646535	3.48135838850835	0.0958575525375906	-0.434745408451241	-0.0586455891245162
9	-0.149999999999999	1320	-0.245100018181818	-0.66234	3.49361449106911	0.0961950185103564	-0.433811956490948	-0.056388079872688
9	-0.0999999999999996	1320	-0.233381005909091	-0.64219	3.51000685070552	0.096646374360489	-0.422978397941966	-0.0437836138762159
9	-0.0499999999999998	1320	-0.207037867272727	-0.607655	3.53619294942574	0.0973673961725823	-0.398049734044839	-0.0160260005006159
9	0	1320	-0.161277806212121	-0.58348	3.57800497682079	0.0985186705216852	-0.354548201724174	0.0319925892999312
9	0.0499999999999998	1320	-0.091034013030303	-0.55251	3.63839799618597	0.100181563674488	-0.287566612707663	0.105498586647057
9	0.100000000000001	1320	0.00869977671969697	-0.518805	3.71626780958096	0.102325672064259	-0.192039057921224	0.209438611360618
9	0.15	1320	0.142401226363636	-0.41937	3.80840024038286	0.104862494861694	-0.0633142562853018	0.348116709012575
9	0.2	1320	0.312976624621212	-0.33201	3.9121858426837	0.107720182210988	0.101655033390792	0.524298215851632
9	0.25	1320	0.520369888787879	-0.19037	4.02715853619205	0.110885900812309	0.302837904309994	0.737901873265764
9	0.3	1320	0.760768783636364	-0.0081888	4.15380856180178	0.114373149216221	0.536395640272514	0.985141927000214
9	0.350000000000001	1320	1.02670136469697	0.21059	4.29133674286939	0.118159922472776	0.794899465330491	1.25850326406345
9	0.4	1320	1.30815577537879	0.415205	4.43696909808073	0.122169840321776	1.06848736294892	1.54782418780866
9	0.45	1320	1.59398637984848	0.59941	4.58633956202794	0.126282685222389	1.34624953575574	1.84172322394123
9	0.5	1320	1.87292697394697	0.80631	4.73468791402685	0.130367386755141	1.61717690884136	2.12867703905258
9	0.55	1320	2.13404749295455	1.0364	4.87698518114535	0.13428547453484	1.870611063723	2.39748392218609
9	0.600000000000001	1320	2.36749548504545	1.19105	5.00853977634947	0.137907767937027	2.09695297049227	2.63803799959864
9	0.65	1320	2.56568796917424	1.32735	5.12493367747238	0.141112618816147	2.28885829307406	2.84251764527442
9	0.7	1320	2.72446061901515	1.47415	5.22313766479015	0.143816619043411	2.44232633221915	3.00659490581116
9	0.75	1320	2.84347613515152	1.62985	5.30218501301052	0.14599315029627	2.55707200738164	3.12988026292139
9	0.8	1320	2.92568295136364	1.69675	5.36384512812088	0.147690932329621	2.63594817567351	3.21541772705376
9	0.850000000000001	1320	2.9760742519697	1.65385	5.41259101502907	0.149033127212721	2.68370640648136	3.26844209745804
9	0.9	1320	3.00035261575758	1.65995	5.45418148181997	0.150178300995642	2.7057382094013	3.29496702211385
9	0.95	1320	3.003818495	1.60475	5.49367188288554	0.151265650464565	2.70707096544174	3.30056602455826
9	1	1320	2.99090947504545	1.59645	5.53352495659905	0.152362985952887	2.69200923207039	3.28980971802052
9	1.05	1320	2.96523433310606	1.497	5.57360737407678	0.153466636313013	2.66416898842511	3.26629967778701
9	1.1	1320	2.92975250121212	1.41685	5.61231062481299	0.154532311970845	2.62659655223468	3.23290845018956
9	1.15	1320	2.88669281106061	1.36785	5.64748536348697	0.155500831722091	2.58163685476077	3.19174876736045
9	1.2	1320	2.83752492356061	1.28785	5.67721759138325	0.156319494519646	2.5308629439371	3.14418690318411
9	1.25	1320	2.78320764968182	1.29765	5.70061787662981	0.156963810278638	2.47528167450381	3.09113362485983
9	1.3	1320	2.72453780449621	1.2161	5.7176184431474	0.157431912816862	2.4156935225422	3.03338208645023
9	1.35	1320	2.66266272765152	1.15215	5.72843747741968	0.157729809795692	2.35323404208532	2.97209141321771
9	1.4	1320	2.59902722893182	1.11195	5.73344355260631	0.15786764970232	2.28932813397895	2.90872632388468
9	1.45	1320	2.53507670613636	1.03985	5.73285097744613	0.157851333426255	2.22540961986887	2.84474379240385
9	1.5	1320	2.47204601606061	0.97277	5.72821522522985	0.157723690187026	2.16262933572328	2.78146269639794
9	1.55	1320	2.4108680930303	0.954925	5.72210070486055	0.157555329767864	2.10178169612684	2.71995448993377
9	1.6	1320	2.3523033967197	0.88978	5.71762642972396	0.157432132723461	2.0434586833608	2.66114811007859
9	1.65	1320	2.29701389128788	0.761975	5.71701135743033	0.157415196999493	1.98820240182505	2.60582538075071
9	1.7	1320	2.24560116454545	0.6919	5.72108373647409	0.15752732802554	1.9365697004561	2.55463262863481
9	1.75	1320	2.19862494318182	0.64719	5.72975717939964	0.157766147163972	1.88912497226938	2.50812491409426
9	1.8	1320	2.15644038113636	0.60236	5.7428434932842	0.158126472611893	1.84623353667941	2.46664722559332
9	1.85	1320	2.11917378522727	0.549265	5.76038131369203	0.158609368181245	1.80801961355624	2.4303279568983
9	1.9	1320	2.08649151	0.54552	5.78171973571181	0.159196911513924	1.77418471688487	2.39879830311513
9	1.95	1320	2.05747931969697	0.480005	5.80508107284922	0.159840154855198	1.74391063485797	2.37104800453597
9	2	1320	2.03070610475	0.440205	5.82765417734557	0.160461694584442	1.71591810555504	2.34549410394497
9	2.05	1320	2.0048317475	0.38616	5.8467388068743	0.160987180809517	1.68901286826962	2.32065062673038
9	2.1	1320	1.97912970443182	0.372385	5.86154505649416	0.1613948638724	1.66251104718586	2.29574836167777
9	2.15	1320	1.95386114727273	0.33615	5.87377097925604	0.161731498858713	1.63658209158043	2.27114020296502
9	2.2	1320	1.92980402886364	0.38218	5.88618179591087	0.162073224810701	1.61185458745107	2.2477534702762
9	2.25	1320	1.90762696234848	0.335915	5.90089651269345	0.16247838756031	1.58888268718056	2.22637123751641
9	2.3	1320	1.8874087969697	0.32381	5.91769495629905	0.16294092473999	1.56775713294663	2.20706046099277
9	2.35	1320	1.86888115454545	0.348985	5.93447263242492	0.163402890096961	1.54832322344852	2.18943908564239
9	2.4	1320	1.85148120371212	0.352875	5.94843015097831	0.163787203752356	1.53016933986533	2.17279306755892
9	2.45	1320	1.83482717378788	0.32804	5.95790657654764	0.16404813263715	1.51300342901032	2.15665091856544
9	2.5	1320	1.81841803962121	0.331595	5.96254672482757	0.164175896919906	1.49634365145464	2.14049242778779
9	2.55	1320	1.80147773030303	0.38124	5.96241840883745	0.164172363799959	1.47941027328449	2.12354518732157
9	2.6	1320	1.78314039871212	0.3595	5.95694991836284	0.164021791507632	1.461368329018	2.10491246840624
9	2.65	1320	1.76316222931818	0.338955	5.9450413197906	0.163693893892421	1.44203341740905	2.08429104122731
9	2.7	1320	1.74236728030303	0.28015	5.92629459481026	0.163177711708868	1.42225109609424	2.06248346451182
9	2.75	1320	1.72254974791667	0.26434	5.90230852603213	0.162517266678083	1.40372920108948	2.04137029474385
9	2.8	1320	1.70566375847121	0.2656	5.87690264305641	0.161817727736575	1.388215542058	2.02311197488442
9	2.85	1320	1.69271361843182	0.220675	5.85444091071867	0.161199254586911	1.3764787004687	2.00894853639493
9	2.9	1320	1.6834961444697	0.253545	5.83834319518114	0.160756011622335	1.36813076466232	1.99886152427707
9	2.95	1320	1.6769141219697	0.25608	5.8287570352581	0.160492061254142	1.36206655053089	1.9917616934085
9	3	1320	1.67180787257576	0.269265	5.82315443976661	0.160337796443761	1.3572629323109	1.98635281284061
9	3.05	1320	1.66738573159091	0.32215	5.81784849517751	0.16019169977532	1.35312739853201	1.98164406464981
9	3.1	1320	1.66298673	0.31757	5.81005183280816	0.159977022373776	1.34914954337034	1.97682391662966
9	3.15	1320	1.65767889318182	0.282305	5.79855793522304	0.159660543353614	1.34446256374678	1.97089522261686
9	3.2	1320	1.65018838090909	0.297165	5.78351400577495	0.159246315889357	1.3377846680616	1.96259209375658
9	3.25	1320	1.63948330371212	0.301955	5.76543850010593	0.158748615411282	1.32805596181782	1.95091064560642
9	3.3	1320	1.62509382681818	0.312065	5.74452635114805	0.158172809305245	1.31479608069758	1.93539157293878
9	3.35	1320	1.60761141467579	0.298085	5.72081359550693	0.157519889822097	1.29859454258726	1.91662828676432
9	3.4	1320	1.58808238204545	0.31192	5.69377486549018	0.15677539121153	1.28052604063766	1.89563872345325
9	3.45	1320	1.56755704812121	0.28834	5.66359796208921	0.155944484484797	1.26163074973835	1.87348334650407
9	3.5	1320	1.54652935613636	0.26132	5.63101236503468	0.155047255520398	1.24236320936635	1.85069550290638
9	3.55	1320	1.52492067174242	0.24814	5.59722304937531	0.154116882734959	1.22257969694503	1.82726164653982
9	3.6	1320	1.50234676156061	0.24432	5.56270206543761	0.153166363810397	1.20187048070923	1.80282304241199
9	3.65	1320	1.47874275644697	0.234025	5.52657759028735	0.152171693515595	1.18021778411673	1.77726772877721
9	3.7	1320	1.45446049545455	0.22514	5.48753086025471	0.151096560318198	1.15804468088282	1.75087631002627
9	3.75	1320	1.43000789022727	0.23017	5.44504286504113	0.149926673515722	1.13588711763918	1.72412866281537
9	3.8	1320	1.40588475234848	0.20833	5.40016900171526	0.148691092966037	1.11418789738189	1.69758160731508
9	3.85	1320	1.38254480469697	0.176025	5.35598907030346	0.147474619502577	1.0932343837552	1.67185522563874
9	3.9	1320	1.36045854116667	0.162945	5.31570496574821	0.146365415784402	1.07332411630949	1.64759296602384
9	3.95	1320	1.34013426159091	0.12525	5.28116814192547	0.145414460716117	1.05486538629088	1.62540313689094
9	4	1320	1.32202496189394	0.16396	5.2522213073947	0.144617423352486	1.03831968591667	1.60573023787121
9	4.05	1320	1.30612070795455	0.0958505	5.22718691629504	0.143928113263641	1.02376769579484	1.58847372011425
9	4.1	1320	1.29198653678788	0.11397	5.20478545589883	0.143311299673309	1.01084356741427	1.57312950616149
9	4.15	1320	1.27889184680303	0.144505	5.18516661321122	0.142771104142202	0.998808613654018	1.55897507995204
9	4.2	1320	1.26645955951515	0.148375	5.17013717252994	0.142357275619269	0.9871881603249	1.5457309587054
9	4.25	1320	1.25467171098485	0.183225	5.16214857024306	0.142137313243105	0.97583182609756	1.53351159587214
9	4.3	1320	1.24384729605303	0.16028	5.16406161937047	0.142189988143754	0.964904075434271	1.52279051667179
9	4.35	1320	1.23407449416667	0.142945	5.17818083826945	0.142578754141494	0.954368606352471	1.51378038198086
9	4.4	1320	1.22534430189394	0.13	5.20616537589455	0.143349295116101	0.944126794422962	1.50656180936492
9	4.45	1320	1.21728230174242	0.133765	5.24723442200497	0.144480111827817	0.933846398591037	1.50071820489381
9	4.5	1320	1.20972116878788	0.0977675	5.29672157054606	0.145842716998509	0.923612155667875	1.49583018190788
9	4.55	1320	1.2030556705303	0.0504665	5.34704193164645	0.147228264281952	0.91422854042746	1.49188280063315
9	4.6	1320	1.19779272916667	0.0243725	5.3895765144902	0.148399433852735	0.906668040591321	1.48891741774201
9	4.65	1320	1.19421958848485	0.049185	5.41751114419685	0.149168600636471	0.9015859760911	1.4868532008786
9	4.7	1320	1.19190794	0.044968	5.42711064227744	0.149432918264508	0.898755798760492	1.48506008123951
9	4.75	1320	1.18980794583333	0.051542	5.41786914331943	0.149178457972566	0.897154995671062	1.4824608959956
9	4.8	1320	1.18686076613636	0.0807695	5.39215301262086	0.148470376507113	0.895596904805257	1.47812462746747
9	4.85	1320	1.18228821910606	0.0702755	5.35469951657213	0.147439112252029	0.893047455015327	1.47152898319679
9	4.9	1320	1.17572592916667	0.0760785	5.31145041184134	0.146248268659878	0.888821319338158	1.46263053899518
9	4.95	1320	1.16672251560606	0.11473	5.26770466481344	0.14504375025756	0.882180886792063	1.45126414442006
