# Supplementary material for: Delineation of an insula-BNST circuit engaged by struggling behavior that regulates avoidance in mice
Source: Nat Commun. 2021 Jun 11;12:3561. doi: 10.1038/s41467-021-23674-z (PMC8196075; doi:10.1038/s41467-021-23674-z)
Supplement: Supplementary file 16 — Source Data [file 41467_2021_23674_MOESM16_ESM.zip › Source_Data_Nat_Comm/Fig_2d.csv]

subj_num	boutType	boutLength
1	WholeBody	289.2
1	HeadOnly	126.100000000001
1	TailOnly	1.39999999999986
2	WholeBody	227.600000000001
2	HeadOnly	34.4000000000007
2	TailOnly	6.59999999999997
3	WholeBody	470.6
3	HeadOnly	75.5000000000005
3	TailOnly	12.1999999999996
4	WholeBody	165.900000000001
4	HeadOnly	80.7
4	TailOnly	2.40000000000001
5	WholeBody	222.200000000001
5	HeadOnly	114.399999999999
5	TailOnly	11.4000000000009
6	WholeBody	510.3
6	HeadOnly	97.0000000000013
6	TailOnly	2.09999999999992
7	WholeBody	177.7
7	HeadOnly	41.8000000000013
7	TailOnly	0.200000000000045
8	WholeBody	152.199999999999
8	HeadOnly	19.7000000000006
8	TailOnly	7.4000000000002
9	WholeBody	137.7
9	HeadOnly	77.2999999999982
9	TailOnly	0.400000000000091
10	WholeBody	126.5
10	HeadOnly	222.000000000004
10	TailOnly	1.19999999999986
11	WholeBody	294.4
11	HeadOnly	16.6999999999999
11	TailOnly	1.99999999999989
12	WholeBody	260.499999999999
12	HeadOnly	58.6999999999995
12	TailOnly	0.899999999999977
13	WholeBody	280.199999999999
13	HeadOnly	53.4000000000005
13	TailOnly	65.1000000000008
14	WholeBody	257.800000000002
14	HeadOnly	21.5000000000002
14	TailOnly	27.8000000000001
15	WholeBody	290.600000000001
15	HeadOnly	45.9000000000001
15	TailOnly	17
16	WholeBody	316.9
16	HeadOnly	36.3999999999996
16	TailOnly	42.0999999999992
17	WholeBody	327.7
17	HeadOnly	45.6999999999995
17	TailOnly	51.4000000000007
18	WholeBody	228.600000000001
18	HeadOnly	13.4999999999997
18	TailOnly	39.5999999999996
19	WholeBody	388.799999999999
19	HeadOnly	67.6999999999999
19	TailOnly	9.40000000000006
20	WholeBody	378.899999999999
20	HeadOnly	91.0000000000003
20	TailOnly	16.2999999999995
21	WholeBody	271.7
21	HeadOnly	52.5000000000016
21	TailOnly	40.7000000000002
22	WholeBody	255.999999999999
22	HeadOnly	42.6000000000004
22	TailOnly	31.3000000000005
23	WholeBody	301.3
23	HeadOnly	65.1999999999992
23	TailOnly	23.4999999999997
24	WholeBody	421.3
24	HeadOnly	99.1999999999991
24	TailOnly	17.4999999999999
25	WholeBody	430.2
25	HeadOnly	139.599999999999
25	TailOnly	23.9
26	WholeBody	245.9
26	HeadOnly	30.2000000000006
26	TailOnly	26.1999999999996
27	WholeBody	367.5
27	HeadOnly	110.2
27	TailOnly	54.5000000000005
28	WholeBody	300.599999999999
28	HeadOnly	64.7000000000002
28	TailOnly	22.1999999999997
29	WholeBody	425.6
29	HeadOnly	140.7
29	TailOnly	7.2999999999997
30	WholeBody	608.1
30	HeadOnly	178.4
30	TailOnly	24.5999999999996
31	WholeBody	352.1
31	HeadOnly	110.9
31	TailOnly	52.9
32	WholeBody	263.9
32	HeadOnly	17.4999999999995
32	TailOnly	1.00000000000028
33	WholeBody	476.6
33	HeadOnly	129.599999999997
33	TailOnly	25.6999999999996
34	WholeBody	421.499999999999
34	HeadOnly	98.8000000000001
34	TailOnly	13.7000000000009
35	WholeBody	316.700000000001
35	HeadOnly	92.3999999999989
35	TailOnly	9.70000000000053
36	WholeBody	255.999999999999
36	HeadOnly	42.6000000000004
36	TailOnly	31.3000000000005
37	WholeBody	341.4
37	HeadOnly	77.9999999999999
37	TailOnly	16.1000000000002
38	WholeBody	304.2
38	HeadOnly	65.6999999999987
38	TailOnly	29.8999999999999
39	WholeBody	418.800000000001
39	HeadOnly	150
39	TailOnly	11.3999999999994
40	WholeBody	308.199999999999
40	HeadOnly	64.8000000000009
40	TailOnly	15.7999999999994
41	WholeBody	372.199999999999
41	HeadOnly	113.899999999998
41	TailOnly	16.5000000000002
42	WholeBody	398.899999999999
42	HeadOnly	124.700000000001
42	TailOnly	26.7
43	WholeBody	356.099999999999
43	HeadOnly	109.499999999999
43	TailOnly	31.2000000000006
44	WholeBody	257.899999999998
44	HeadOnly	82.8
44	TailOnly	14.4000000000004
45	WholeBody	357.999999999998
45	HeadOnly	110.4
45	TailOnly	76.7999999999993
46	WholeBody	370.100000000001
46	HeadOnly	132.000000000001
46	TailOnly	14.8000000000002
47	WholeBody	424.900000000001
47	HeadOnly	134.499999999999
47	TailOnly	8.39999999999996
48	WholeBody	317.3
48	HeadOnly	179.199999999997
48	TailOnly	15.1999999999996
49	WholeBody	317.7
49	HeadOnly	91.0999999999986
49	TailOnly	12.3000000000003
50	WholeBody	284.700000000001
50	HeadOnly	56.8
50	TailOnly	49.399999999999
51	WholeBody	312.9
51	HeadOnly	103.4
51	TailOnly	26.2999999999999
52	WholeBody	294.700000000002
52	HeadOnly	105.500000000001
52	TailOnly	12.2999999999999
53	WholeBody	510.900000000001
53	HeadOnly	157.3
53	TailOnly	22.6000000000002
54	WholeBody	351.599999999999
54	HeadOnly	112.5
54	TailOnly	52.3
55	WholeBody	322.399999999999
55	HeadOnly	109.299999999999
55	TailOnly	34.2999999999996
56	WholeBody	386.900000000001
56	HeadOnly	153.2
56	TailOnly	33.5000000000003
57	WholeBody	345
57	HeadOnly	108.300000000001
57	TailOnly	27.9000000000008
58	WholeBody	380.600000000002
58	HeadOnly	76.5999999999994
58	TailOnly	29.4999999999995
59	WholeBody	405.600000000001
59	HeadOnly	105.2
59	TailOnly	39.0999999999996
60	WholeBody	278.8
60	HeadOnly	105.400000000001
60	TailOnly	38.2999999999996
61	WholeBody	382.5
61	HeadOnly	164.799999999999
61	TailOnly	9.00000000000044
62	WholeBody	368.6
62	HeadOnly	86.5000000000006
62	TailOnly	9.69999999999954
63	WholeBody	377.799999999998
63	HeadOnly	129.7
63	TailOnly	20.6000000000003
64	WholeBody	461.1
64	HeadOnly	170.399999999999
64	TailOnly	24.4999999999998
65	WholeBody	336.2
65	HeadOnly	97.6999999999988
65	TailOnly	30.1000000000002
66	WholeBody	293
66	HeadOnly	111.8
66	TailOnly	9.00000000000055
67	WholeBody	448
67	HeadOnly	133.800000000001
67	TailOnly	20.6999999999999
68	WholeBody	389.1
68	HeadOnly	124.6
68	TailOnly	60.1000000000004
69	WholeBody	300.3
69	HeadOnly	56.1999999999993
69	TailOnly	31.0999999999999
70	WholeBody	356.499999999999
70	HeadOnly	75.6000000000005
70	TailOnly	8.30000000000013
71	WholeBody	409.7
71	HeadOnly	80.0000000000007
71	TailOnly	2.7000000000001
72	WholeBody	396.699999999999
72	HeadOnly	97.5999999999983
72	TailOnly	31.4000000000002
73	WholeBody	451.300000000001
73	HeadOnly	133.500000000001
73	TailOnly	38.4999999999993
74	WholeBody	344.2
74	HeadOnly	118.199999999998
74	TailOnly	24.0999999999993
75	WholeBody	391.800000000001
75	HeadOnly	145.100000000001
75	TailOnly	5.79999999999961
76	WholeBody	413.5
76	HeadOnly	150.999999999999
76	TailOnly	9.99999999999947
77	WholeBody	568.899999999999
77	HeadOnly	146.9
77	TailOnly	14.3000000000001
78	WholeBody	357.699999999999
78	HeadOnly	137.200000000002
78	TailOnly	19.5000000000003
79	WholeBody	349.400000000002
79	HeadOnly	98.0000000000017
79	TailOnly	14.8
80	WholeBody	361.2
80	HeadOnly	55.3999999999994
80	TailOnly	10.3999999999997
81	WholeBody	453.100000000002
81	HeadOnly	114.5
81	TailOnly	12.6000000000003
82	WholeBody	497.500000000001
82	HeadOnly	128.799999999999
82	TailOnly	26.1999999999998
83	WholeBody	285.5
83	HeadOnly	126.499999999999
83	TailOnly	47.8000000000003
84	WholeBody	301.9
84	HeadOnly	55.1999999999992
84	TailOnly	29.3
85	WholeBody	362.600000000002
85	HeadOnly	75.8999999999993
85	TailOnly	15.3999999999994
86	WholeBody	216.500000000001
86	HeadOnly	6.9999999999998
86	TailOnly	49
87	WholeBody	343
87	HeadOnly	96.0999999999989
87	TailOnly	84.1000000000007
88	WholeBody	281.099999999999
88	HeadOnly	63.7999999999996
88	TailOnly	50.5999999999992
89	WholeBody	437.599999999997
89	HeadOnly	70.7999999999994
89	TailOnly	26.4999999999991
90	WholeBody	419.400000000002
90	HeadOnly	148.900000000001
90	TailOnly	13.8999999999998
91	WholeBody	333.599999999999
91	HeadOnly	115.899999999999
91	TailOnly	22.5000000000001
92	WholeBody	304.800000000001
92	HeadOnly	43.8999999999995
92	TailOnly	20.7999999999998
93	WholeBody	341.999999999999
93	HeadOnly	107.400000000001
93	TailOnly	24.1999999999993
94	WholeBody	348.700000000003
94	HeadOnly	58.7999999999999
94	TailOnly	8.40000000000001
95	WholeBody	384.2
95	HeadOnly	129.300000000002
95	TailOnly	19.5000000000001
96	WholeBody	342.2
96	HeadOnly	61.1000000000013
96	TailOnly	24.1999999999991
97	WholeBody	191.6
97	HeadOnly	88.6000000000005
97	TailOnly	0.399999999999928
98	WholeBody	155.2
98	HeadOnly	120.699999999998
98	TailOnly	3.19999999999999
99	WholeBody	222.200000000001
99	HeadOnly	134.5
99	TailOnly	0.199999999999818
100	WholeBody	189
100	HeadOnly	236.100000000004
100	TailOnly	0.200000000000031
101	WholeBody	191.3
101	HeadOnly	203.399999999999
101	TailOnly	0.999999999999886
102	WholeBody	152.3
102	HeadOnly	279.599999999999
103	WholeBody	154.6
103	HeadOnly	235.100000000002
103	TailOnly	6.10000000000007
104	WholeBody	189.3
104	HeadOnly	73.2000000000014
104	TailOnly	5.79999999999973
105	WholeBody	180.100000000001
105	HeadOnly	223.899999999998
105	TailOnly	3.60000000000016
106	WholeBody	264.9
106	HeadOnly	171.400000000001
107	WholeBody	113.4
107	HeadOnly	73.5000000000012
108	WholeBody	194.6
108	HeadOnly	50.8999999999992
108	TailOnly	0.299999999999955
109	WholeBody	114.5
109	HeadOnly	46.1999999999999
109	TailOnly	3.69999999999993
110	WholeBody	172.9
110	HeadOnly	86.1000000000011
110	TailOnly	1.09999999999991
111	WholeBody	134.9
111	HeadOnly	160.799999999999
112	WholeBody	139.499999999999
112	HeadOnly	134.1
112	TailOnly	13.9
113	WholeBody	114.6
113	HeadOnly	26.6999999999999
113	TailOnly	3.80000000000039
114	WholeBody	141.1
114	HeadOnly	14.0999999999994
114	TailOnly	2.89999999999978
115	WholeBody	206.8
115	HeadOnly	60.3000000000001
115	TailOnly	0.100000000000023
116	WholeBody	235.9
116	HeadOnly	94.6999999999999
116	TailOnly	0.300000000000068
117	WholeBody	218.2
117	HeadOnly	120.200000000001
117	TailOnly	10.9999999999999
118	WholeBody	225.1
118	HeadOnly	151.100000000003
119	WholeBody	255.9
119	HeadOnly	142.9
119	TailOnly	3.90000000000018
120	WholeBody	316.3
120	HeadOnly	46.7000000000004
120	TailOnly	0.60000000000025
121	WholeBody	309.199999999999
121	HeadOnly	122.700000000001
121	TailOnly	1.9000000000002
122	WholeBody	222.8
122	HeadOnly	297.5
122	TailOnly	0.0999999999999943
123	WholeBody	286.299999999999
123	HeadOnly	152.200000000002
123	TailOnly	0.699999999999863
124	WholeBody	214.9
124	HeadOnly	166.800000000001
124	TailOnly	0.399999999999864
125	WholeBody	267.1
125	HeadOnly	112.499999999999
126	WholeBody	324.2
126	HeadOnly	64.9
127	WholeBody	163.299999999999
127	HeadOnly	54.3000000000015
127	TailOnly	0.600000000000057
128	WholeBody	129.299999999999
128	HeadOnly	36.4999999999978
128	TailOnly	0.400000000000091
129	WholeBody	283.400000000001
129	HeadOnly	125.2
129	TailOnly	7.20000000000005
130	WholeBody	208.3
130	HeadOnly	114.100000000001
130	TailOnly	2.3000000000001
131	WholeBody	179.4
131	HeadOnly	91.0000000000019
132	WholeBody	148.2
132	HeadOnly	49.0000000000003
132	TailOnly	0.400000000000091
133	WholeBody	170.700000000001
133	HeadOnly	96.6000000000018
133	TailOnly	0.599999999999909
134	WholeBody	137.299999999999
134	HeadOnly	36.4999999999998
134	TailOnly	10.2
135	WholeBody	195.400000000001
135	HeadOnly	6.09999999999902
135	TailOnly	10.2999999999999
136	WholeBody	123.2
136	HeadOnly	69.7000000000004
136	TailOnly	1.69999999999982
