# Supplementary material for: Delineation of an insula-BNST circuit engaged by struggling behavior that regulates avoidance in mice
Source: Nat Commun. 2021 Jun 11;12:3561. doi: 10.1038/s41467-021-23674-z (PMC8196075; doi:10.1038/s41467-021-23674-z)
Supplement: Supplementary file 16 — Source Data [file 41467_2021_23674_MOESM16_ESM.zip › Source_Data_Nat_Comm/Fig_S3e.csv]

subj_num	trial_number	Time	photometry_z_score
1	1	-5	-0.27644
1	2	-5	0.96924
1	3	-5	0.75026
1	4	-5	1.8722
1	5	-5	-0.43025
1	6	-5	1.1922
1	7	-5	-0.64668
1	8	-5	1.3282
1	9	-5	2.1301
1	10	-5	0.78199
1	11	-5	1.9603
1	12	-5	-1.436
1	13	-5	0.44751
1	14	-5	-0.064077
1	15	-5	0.55351
1	16	-5	-2.011
1	17	-5	-1.3191
1	18	-5	-0.70782
1	19	-5	1.3211
1	20	-5	2.8047
1	21	-5	2.2349
1	22	-5	-1.0813
1	23	-5	-2.4176
1	24	-5	1.0405
1	25	-5	2.0369
1	26	-5	-0.41444
1	27	-5	1.8362
1	28	-5	-1.2254
1	29	-5	1.369
1	30	-5	1.7456
1	31	-5	-1.79
1	32	-5	-1.9639
1	33	-5	1.0786
1	34	-5	-2.5152
1	35	-5	1.4352
1	36	-5	-2.1865
1	37	-5	-0.18766
1	38	-5	0.76004
1	39	-5	-1.979
1	40	-5	-3.643
1	41	-5	-1.2763
2	42	-5	0.3091
2	43	-5	-1.077
2	44	-5	-0.95071
2	45	-5	0.58794
2	46	-5	2.5379
2	47	-5	-1.8402
2	48	-5	-0.55969
2	49	-5	-0.1107
2	50	-5	-0.3233
2	51	-5	1.7055
2	52	-5	-1.693
2	53	-5	-0.73865
2	54	-5	2.6002
2	55	-5	-1.3222
2	56	-5	-2.2573
2	57	-5	-0.44793
2	58	-5	-1.9993
2	59	-5	0.030151
2	60	-5	-0.61372
2	61	-5	-1.2263
2	62	-5	-0.20507
2	63	-5	-0.012251
2	64	-5	2.4878
3	65	-5	0.54215
3	66	-5	0.27036
3	67	-5	0.38954
3	68	-5	-0.96317
3	69	-5	1.1894
3	70	-5	1.5314
3	71	-5	1.7763
3	72	-5	-2.5746
3	73	-5	1.3847
3	74	-5	2.4545
3	75	-5	-0.8607
3	76	-5	1.334
3	77	-5	-0.019156
4	78	-5	1.002
4	79	-5	-2.3228
4	80	-5	-1.0815
4	81	-5	-2.114
4	82	-5	0.81888
4	83	-5	2.2079
4	84	-5	2.7903
4	85	-5	2.1602
4	86	-5	-0.20185
4	87	-5	-0.30984
4	88	-5	0.90378
4	89	-5	-0.3403
4	90	-5	0.28212
4	91	-5	1.4024
5	92	-5	0.42927
5	93	-5	-0.24216
5	94	-5	-1.0738
5	95	-5	0.60614
5	96	-5	-0.1055
5	97	-5	4.2008
5	98	-5	-1.6233
5	99	-5	-0.8002
5	100	-5	1.3848
5	101	-5	-1.2075
5	102	-5	0.97948
5	103	-5	1.2901
5	104	-5	-1.0121
5	105	-5	-1.2818
5	106	-5	-2.0135
5	107	-5	1.5886
5	108	-5	1.0893
5	109	-5	-0.95622
5	110	-5	-1.1825
1	1	-4.99900190019002	-0.28069
1	2	-4.99900190019002	0.96506
1	3	-4.99900190019002	0.75392
1	4	-4.99900190019002	1.8698
1	5	-4.99900190019002	-0.434
1	6	-4.99900190019002	1.1945
1	7	-4.99900190019002	-0.6484
1	8	-4.99900190019002	1.3372
1	9	-4.99900190019002	2.1322
1	10	-4.99900190019002	0.78431
1	11	-4.99900190019002	1.9575
1	12	-4.99900190019002	-1.4431
1	13	-4.99900190019002	0.44682
1	14	-4.99900190019002	-0.067176
1	15	-4.99900190019002	0.55093
1	16	-4.99900190019002	-2.0074
1	17	-4.99900190019002	-1.3144
1	18	-4.99900190019002	-0.70641
1	19	-4.99900190019002	1.3159
1	20	-4.99900190019002	2.7983
1	21	-4.99900190019002	2.2303
1	22	-4.99900190019002	-1.0874
1	23	-4.99900190019002	-2.4189
1	24	-4.99900190019002	1.0463
1	25	-4.99900190019002	2.0209
1	26	-4.99900190019002	-0.41899
1	27	-4.99900190019002	1.8318
1	28	-4.99900190019002	-1.2291
1	29	-4.99900190019002	1.3665
1	30	-4.99900190019002	1.7449
1	31	-4.99900190019002	-1.7899
1	32	-4.99900190019002	-1.956
1	33	-4.99900190019002	1.079
1	34	-4.99900190019002	-2.5121
1	35	-4.99900190019002	1.4308
1	36	-4.99900190019002	-2.1856
1	37	-4.99900190019002	-0.19091
1	38	-4.99900190019002	0.75906
1	39	-4.99900190019002	-1.9784
1	40	-4.99900190019002	-3.6234
1	41	-4.99900190019002	-1.2744
2	42	-4.99900190019002	0.30821
2	43	-4.99900190019002	-1.078
2	44	-4.99900190019002	-0.94489
2	45	-4.99900190019002	0.58828
2	46	-4.99900190019002	2.5336
2	47	-4.99900190019002	-1.828
2	48	-4.99900190019002	-0.55932
2	49	-4.99900190019002	-0.11202
2	50	-4.99900190019002	-0.31789
2	51	-4.99900190019002	1.6983
2	52	-4.99900190019002	-1.6898
2	53	-4.99900190019002	-0.73862
2	54	-4.99900190019002	2.5918
2	55	-4.99900190019002	-1.322
2	56	-4.99900190019002	-2.254
2	57	-4.99900190019002	-0.45233
2	58	-4.99900190019002	-1.9986
2	59	-4.99900190019002	0.028362
2	60	-4.99900190019002	-0.61568
2	61	-4.99900190019002	-1.2036
2	62	-4.99900190019002	-0.19759
2	63	-4.99900190019002	-0.0087549
2	64	-4.99900190019002	2.4843
3	65	-4.99900190019002	0.53681
3	66	-4.99900190019002	0.27871
3	67	-4.99900190019002	0.39273
3	68	-4.99900190019002	-0.96271
3	69	-4.99900190019002	1.1929
3	70	-4.99900190019002	1.5237
3	71	-4.99900190019002	1.774
3	72	-4.99900190019002	-2.5701
3	73	-4.99900190019002	1.3864
3	74	-4.99900190019002	2.4487
3	75	-4.99900190019002	-0.86219
3	76	-4.99900190019002	1.3289
3	77	-4.99900190019002	-0.02134
4	78	-4.99900190019002	1.0033
4	79	-4.99900190019002	-2.3023
4	80	-4.99900190019002	-1.0798
4	81	-4.99900190019002	-2.1167
4	82	-4.99900190019002	0.82356
4	83	-4.99900190019002	2.203
4	84	-4.99900190019002	2.7852
4	85	-4.99900190019002	2.1561
4	86	-4.99900190019002	-0.20095
4	87	-4.99900190019002	-0.30881
4	88	-4.99900190019002	0.89859
4	89	-4.99900190019002	-0.34202
4	90	-4.99900190019002	0.2819
4	91	-4.99900190019002	1.3953
5	92	-4.99900190019002	0.42829
5	93	-4.99900190019002	-0.23593
5	94	-4.99900190019002	-1.0773
5	95	-4.99900190019002	0.60544
5	96	-4.99900190019002	-0.10767
5	97	-4.99900190019002	4.1846
5	98	-4.99900190019002	-1.6176
5	99	-4.99900190019002	-0.80034
5	100	-4.99900190019002	1.3871
5	101	-4.99900190019002	-1.2092
5	102	-4.99900190019002	0.98121
5	103	-4.99900190019002	1.2896
5	104	-4.99900190019002	-1.0123
5	105	-4.99900190019002	-1.2769
5	106	-4.99900190019002	-2.0068
5	107	-4.99900190019002	1.5917
5	108	-4.99900190019002	1.087
5	109	-4.99900190019002	-0.95754
5	110	-4.99900190019002	-1.1886
1	1	-4.99800380038004	-0.28515
1	2	-4.99800380038004	0.96086
1	3	-4.99800380038004	0.75791
1	4	-4.99800380038004	1.8674
1	5	-4.99800380038004	-0.43748
1	6	-4.99800380038004	1.1967
1	7	-4.99800380038004	-0.65062
1	8	-4.99800380038004	1.3457
1	9	-4.99800380038004	2.1343
1	10	-4.99800380038004	0.78683
1	11	-4.99800380038004	1.9547
1	12	-4.99800380038004	-1.45
1	13	-4.99800380038004	0.44603
1	14	-4.99800380038004	-0.070124
1	15	-4.99800380038004	0.54813
1	16	-4.99800380038004	-2.0036
1	17	-4.99800380038004	-1.3099
1	18	-4.99800380038004	-0.70455
1	19	-4.99800380038004	1.3106
1	20	-4.99800380038004	2.7924
1	21	-4.99800380038004	2.2258
1	22	-4.99800380038004	-1.0928
1	23	-4.99800380038004	-2.4196
1	24	-4.99800380038004	1.0519
1	25	-4.99800380038004	2.0042
1	26	-4.99800380038004	-0.42292
1	27	-4.99800380038004	1.8271
1	28	-4.99800380038004	-1.2324
1	29	-4.99800380038004	1.3637
1	30	-4.99800380038004	1.7442
1	31	-4.99800380038004	-1.7901
1	32	-4.99800380038004	-1.9484
1	33	-4.99800380038004	1.079
1	34	-4.99800380038004	-2.5091
1	35	-4.99800380038004	1.4263
1	36	-4.99800380038004	-2.1847
1	37	-4.99800380038004	-0.19437
1	38	-4.99800380038004	0.75812
1	39	-4.99800380038004	-1.9779
1	40	-4.99800380038004	-3.6036
1	41	-4.99800380038004	-1.2728
2	42	-4.99800380038004	0.30722
2	43	-4.99800380038004	-1.079
2	44	-4.99800380038004	-0.93885
2	45	-4.99800380038004	0.58876
2	46	-4.99800380038004	2.5292
2	47	-4.99800380038004	-1.8159
2	48	-4.99800380038004	-0.55898
2	49	-4.99800380038004	-0.113
2	50	-4.99800380038004	-0.31263
2	51	-4.99800380038004	1.691
2	52	-4.99800380038004	-1.6864
2	53	-4.99800380038004	-0.73862
2	54	-4.99800380038004	2.5835
2	55	-4.99800380038004	-1.3218
2	56	-4.99800380038004	-2.2507
2	57	-4.99800380038004	-0.45697
2	58	-4.99800380038004	-1.9979
2	59	-4.99800380038004	0.026667
2	60	-4.99800380038004	-0.61754
2	61	-4.99800380038004	-1.1813
2	62	-4.99800380038004	-0.19046
2	63	-4.99800380038004	-0.0052595
2	64	-4.99800380038004	2.4807
3	65	-4.99800380038004	0.53136
3	66	-4.99800380038004	0.28718
3	67	-4.99800380038004	0.3959
3	68	-4.99800380038004	-0.96214
3	69	-4.99800380038004	1.1966
3	70	-4.99800380038004	1.5162
3	71	-4.99800380038004	1.7716
3	72	-4.99800380038004	-2.566
3	73	-4.99800380038004	1.3881
3	74	-4.99800380038004	2.4432
3	75	-4.99800380038004	-0.8637
3	76	-4.99800380038004	1.3238
3	77	-4.99800380038004	-0.023571
4	78	-4.99800380038004	1.0046
4	79	-4.99800380038004	-2.2827
4	80	-4.99800380038004	-1.078
4	81	-4.99800380038004	-2.1195
4	82	-4.99800380038004	0.82791
4	83	-4.99800380038004	2.1981
4	84	-4.99800380038004	2.78
4	85	-4.99800380038004	2.1518
4	86	-4.99800380038004	-0.20004
4	87	-4.99800380038004	-0.30758
4	88	-4.99800380038004	0.89335
4	89	-4.99800380038004	-0.34395
4	90	-4.99800380038004	0.28176
4	91	-4.99800380038004	1.3883
5	92	-4.99800380038004	0.4273
5	93	-4.99800380038004	-0.22956
5	94	-4.99800380038004	-1.0809
5	95	-4.99800380038004	0.60376
5	96	-4.99800380038004	-0.10995
5	97	-4.99800380038004	4.1689
5	98	-4.99800380038004	-1.6112
5	99	-4.99800380038004	-0.80025
5	100	-4.99800380038004	1.389
5	101	-4.99800380038004	-1.2107
5	102	-4.99800380038004	0.98271
5	103	-4.99800380038004	1.2892
5	104	-4.99800380038004	-1.0125
5	105	-4.99800380038004	-1.2721
5	106	-4.99800380038004	-2.0007
5	107	-4.99800380038004	1.5947
5	108	-4.99800380038004	1.0843
5	109	-4.99800380038004	-0.95829
5	110	-4.99800380038004	-1.1948
1	1	-4.99700570057006	-0.28941
1	2	-4.99700570057006	0.95662
1	3	-4.99700570057006	0.76172
1	4	-4.99700570057006	1.8641
1	5	-4.99700570057006	-0.4411
1	6	-4.99700570057006	1.199
1	7	-4.99700570057006	-0.65258
1	8	-4.99700570057006	1.354
1	9	-4.99700570057006	2.136
1	10	-4.99700570057006	0.78899
1	11	-4.99700570057006	1.9518
1	12	-4.99700570057006	-1.4573
1	13	-4.99700570057006	0.4453
1	14	-4.99700570057006	-0.073009
1	15	-4.99700570057006	0.5455
1	16	-4.99700570057006	-1.9997
1	17	-4.99700570057006	-1.3052
1	18	-4.99700570057006	-0.70315
1	19	-4.99700570057006	1.3056
1	20	-4.99700570057006	2.7861
1	21	-4.99700570057006	2.2209
1	22	-4.99700570057006	-1.0998
1	23	-4.99700570057006	-2.421
1	24	-4.99700570057006	1.0574
1	25	-4.99700570057006	1.9881
1	26	-4.99700570057006	-0.42705
1	27	-4.99700570057006	1.8223
1	28	-4.99700570057006	-1.2366
1	29	-4.99700570057006	1.3613
1	30	-4.99700570057006	1.7433
1	31	-4.99700570057006	-1.7899
1	32	-4.99700570057006	-1.9411
1	33	-4.99700570057006	1.0795
1	34	-4.99700570057006	-2.5059
1	35	-4.99700570057006	1.4218
1	36	-4.99700570057006	-2.1839
1	37	-4.99700570057006	-0.19783
1	38	-4.99700570057006	0.75737
1	39	-4.99700570057006	-1.9772
1	40	-4.99700570057006	-3.5843
1	41	-4.99700570057006	-1.2712
2	42	-4.99700570057006	0.30626
2	43	-4.99700570057006	-1.0799
2	44	-4.99700570057006	-0.93284
2	45	-4.99700570057006	0.58904
2	46	-4.99700570057006	2.5248
2	47	-4.99700570057006	-1.8037
2	48	-4.99700570057006	-0.55862
2	49	-4.99700570057006	-0.11405
2	50	-4.99700570057006	-0.30728
2	51	-4.99700570057006	1.6837
2	52	-4.99700570057006	-1.6833
2	53	-4.99700570057006	-0.73859
2	54	-4.99700570057006	2.5751
2	55	-4.99700570057006	-1.3216
2	56	-4.99700570057006	-2.2474
2	57	-4.99700570057006	-0.46138
2	58	-4.99700570057006	-1.9971
2	59	-4.99700570057006	0.024878
2	60	-4.99700570057006	-0.61942
2	61	-4.99700570057006	-1.1591
2	62	-4.99700570057006	-0.18309
2	63	-4.99700570057006	-0.001824
2	64	-4.99700570057006	2.4772
3	65	-4.99700570057006	0.52597
3	66	-4.99700570057006	0.29564
3	67	-4.99700570057006	0.39907
3	68	-4.99700570057006	-0.96164
3	69	-4.99700570057006	1.2002
3	70	-4.99700570057006	1.5087
3	71	-4.99700570057006	1.7694
3	72	-4.99700570057006	-2.5613
3	73	-4.99700570057006	1.3897
3	74	-4.99700570057006	2.4376
3	75	-4.99700570057006	-0.86519
3	76	-4.99700570057006	1.3186
3	77	-4.99700570057006	-0.025851
4	78	-4.99700570057006	1.0059
4	79	-4.99700570057006	-2.2626
4	80	-4.99700570057006	-1.0762
4	81	-4.99700570057006	-2.1223
4	82	-4.99700570057006	0.832
4	83	-4.99700570057006	2.1931
4	84	-4.99700570057006	2.7748
4	85	-4.99700570057006	2.1476
4	86	-4.99700570057006	-0.19916
4	87	-4.99700570057006	-0.30655
4	88	-4.99700570057006	0.88821
4	89	-4.99700570057006	-0.34561
4	90	-4.99700570057006	0.28117
4	91	-4.99700570057006	1.3812
5	92	-4.99700570057006	0.42656
5	93	-4.99700570057006	-0.22291
5	94	-4.99700570057006	-1.084
5	95	-4.99700570057006	0.60208
5	96	-4.99700570057006	-0.112
5	97	-4.99700570057006	4.1525
5	98	-4.99700570057006	-1.6053
5	99	-4.99700570057006	-0.80042
5	100	-4.99700570057006	1.3908
5	101	-4.99700570057006	-1.2124
5	102	-4.99700570057006	0.98432
5	103	-4.99700570057006	1.2887
5	104	-4.99700570057006	-1.0126
5	105	-4.99700570057006	-1.267
5	106	-4.99700570057006	-1.9944
5	107	-4.99700570057006	1.5976
5	108	-4.99700570057006	1.082
5	109	-4.99700570057006	-0.95924
5	110	-4.99700570057006	-1.2008
1	1	-4.99600760076008	-0.29332
1	2	-4.99600760076008	0.95256
1	3	-4.99600760076008	0.76507
1	4	-4.99600760076008	1.8613
1	5	-4.99600760076008	-0.44463
1	6	-4.99600760076008	1.2012
1	7	-4.99600760076008	-0.65494
1	8	-4.99600760076008	1.3631
1	9	-4.99600760076008	2.1381
1	10	-4.99600760076008	0.79185
1	11	-4.99600760076008	1.9489
1	12	-4.99600760076008	-1.4642
1	13	-4.99600760076008	0.44421
1	14	-4.99600760076008	-0.075616
1	15	-4.99600760076008	0.54243
1	16	-4.99600760076008	-1.9964
1	17	-4.99600760076008	-1.3005
1	18	-4.99600760076008	-0.70165
1	19	-4.99600760076008	1.3003
1	20	-4.99600760076008	2.7796
1	21	-4.99600760076008	2.2164
1	22	-4.99600760076008	-1.1062
1	23	-4.99600760076008	-2.4219
1	24	-4.99600760076008	1.0631
1	25	-4.99600760076008	1.9723
1	26	-4.99600760076008	-0.4315
1	27	-4.99600760076008	1.8178
1	28	-4.99600760076008	-1.2404
1	29	-4.99600760076008	1.3583
1	30	-4.99600760076008	1.7425
1	31	-4.99600760076008	-1.7901
1	32	-4.99600760076008	-1.9335
1	33	-4.99600760076008	1.0799
1	34	-4.99600760076008	-2.5027
1	35	-4.99600760076008	1.4177
1	36	-4.99600760076008	-2.1828
1	37	-4.99600760076008	-0.20142
1	38	-4.99600760076008	0.75668
1	39	-4.99600760076008	-1.9764
1	40	-4.99600760076008	-3.5648
1	41	-4.99600760076008	-1.2688
2	42	-4.99600760076008	0.30516
2	43	-4.99600760076008	-1.0809
2	44	-4.99600760076008	-0.92674
2	45	-4.99600760076008	0.58947
2	46	-4.99600760076008	2.5204
2	47	-4.99600760076008	-1.7917
2	48	-4.99600760076008	-0.55822
2	49	-4.99600760076008	-0.11508
2	50	-4.99600760076008	-0.30197
2	51	-4.99600760076008	1.6762
2	52	-4.99600760076008	-1.6799
2	53	-4.99600760076008	-0.73863
2	54	-4.99600760076008	2.5669
2	55	-4.99600760076008	-1.3213
2	56	-4.99600760076008	-2.244
2	57	-4.99600760076008	-0.46585
2	58	-4.99600760076008	-1.9963
2	59	-4.99600760076008	0.023077
2	60	-4.99600760076008	-0.62136
2	61	-4.99600760076008	-1.1368
2	62	-4.99600760076008	-0.17571
2	63	-4.99600760076008	0.0016999
2	64	-4.99600760076008	2.4736
3	65	-4.99600760076008	0.52069
3	66	-4.99600760076008	0.30415
3	67	-4.99600760076008	0.40227
3	68	-4.99600760076008	-0.96112
3	69	-4.99600760076008	1.2039
3	70	-4.99600760076008	1.5011
3	71	-4.99600760076008	1.7671
3	72	-4.99600760076008	-2.5569
3	73	-4.99600760076008	1.3913
3	74	-4.99600760076008	2.4321
3	75	-4.99600760076008	-0.86677
3	76	-4.99600760076008	1.3134
3	77	-4.99600760076008	-0.028082
4	78	-4.99600760076008	1.0074
4	79	-4.99600760076008	-2.2425
4	80	-4.99600760076008	-1.0746
4	81	-4.99600760076008	-2.1255
4	82	-4.99600760076008	0.83646
4	83	-4.99600760076008	2.1882
4	84	-4.99600760076008	2.7697
4	85	-4.99600760076008	2.1433
4	86	-4.99600760076008	-0.19816
4	87	-4.99600760076008	-0.30526
4	88	-4.99600760076008	0.88295
4	89	-4.99600760076008	-0.34771
4	90	-4.99600760076008	0.28094
4	91	-4.99600760076008	1.374
5	92	-4.99600760076008	0.42544
5	93	-4.99600760076008	-0.21703
5	94	-4.99600760076008	-1.0876
5	95	-4.99600760076008	0.60073
5	96	-4.99600760076008	-0.11437
5	97	-4.99600760076008	4.1362
5	98	-4.99600760076008	-1.5993
5	99	-4.99600760076008	-0.80024
5	100	-4.99600760076008	1.3931
5	101	-4.99600760076008	-1.214
5	102	-4.99600760076008	0.986
5	103	-4.99600760076008	1.2883
5	104	-4.99600760076008	-1.0127
5	105	-4.99600760076008	-1.2619
5	106	-4.99600760076008	-1.9879
5	107	-4.99600760076008	1.6005
5	108	-4.99600760076008	1.0793
5	109	-4.99600760076008	-0.96017
5	110	-4.99600760076008	-1.2065
1	1	-4.9950095009501	-0.29758
1	2	-4.9950095009501	0.94857
1	3	-4.9950095009501	0.76886
1	4	-4.9950095009501	1.8586
1	5	-4.9950095009501	-0.44801
1	6	-4.9950095009501	1.2033
1	7	-4.9950095009501	-0.65665
1	8	-4.9950095009501	1.372
1	9	-4.9950095009501	2.1399
1	10	-4.9950095009501	0.79416
1	11	-4.9950095009501	1.9459
1	12	-4.9950095009501	-1.4711
1	13	-4.9950095009501	0.44302
1	14	-4.9950095009501	-0.078286
1	15	-4.9950095009501	0.53926
1	16	-4.9950095009501	-1.9931
1	17	-4.9950095009501	-1.2956
1	18	-4.9950095009501	-0.69992
1	19	-4.9950095009501	1.2955
1	20	-4.9950095009501	2.7729
1	21	-4.9950095009501	2.2118
1	22	-4.9950095009501	-1.1123
1	23	-4.9950095009501	-2.4228
1	24	-4.9950095009501	1.0689
1	25	-4.9950095009501	1.9564
1	26	-4.9950095009501	-0.43543
1	27	-4.9950095009501	1.8132
1	28	-4.9950095009501	-1.2434
1	29	-4.9950095009501	1.3555
1	30	-4.9950095009501	1.7416
1	31	-4.9950095009501	-1.7902
1	32	-4.9950095009501	-1.9258
1	33	-4.9950095009501	1.0799
1	34	-4.9950095009501	-2.4995
1	35	-4.9950095009501	1.4131
1	36	-4.9950095009501	-2.1821
1	37	-4.9950095009501	-0.2051
1	38	-4.9950095009501	0.75584
1	39	-4.9950095009501	-1.9759
1	40	-4.9950095009501	-3.5454
1	41	-4.9950095009501	-1.2673
2	42	-4.9950095009501	0.30393
2	43	-4.9950095009501	-1.0818
2	44	-4.9950095009501	-0.9207
2	45	-4.9950095009501	0.58975
2	46	-4.9950095009501	2.5158
2	47	-4.9950095009501	-1.7795
2	48	-4.9950095009501	-0.55788
2	49	-4.9950095009501	-0.11621
2	50	-4.9950095009501	-0.29688
2	51	-4.9950095009501	1.6688
2	52	-4.9950095009501	-1.6769
2	53	-4.9950095009501	-0.73857
2	54	-4.9950095009501	2.5582
2	55	-4.9950095009501	-1.3211
2	56	-4.9950095009501	-2.2407
2	57	-4.9950095009501	-0.47045
2	58	-4.9950095009501	-1.9956
2	59	-4.9950095009501	0.02125
2	60	-4.9950095009501	-0.62324
2	61	-4.9950095009501	-1.1143
2	62	-4.9950095009501	-0.16859
2	63	-4.9950095009501	0.0052353
2	64	-4.9950095009501	2.4701
3	65	-4.9950095009501	0.51519
3	66	-4.9950095009501	0.31239
3	67	-4.9950095009501	0.40528
3	68	-4.9950095009501	-0.96067
3	69	-4.9950095009501	1.2074
3	70	-4.9950095009501	1.4934
3	71	-4.9950095009501	1.7646
3	72	-4.9950095009501	-2.5523
3	73	-4.9950095009501	1.3928
3	74	-4.9950095009501	2.4265
3	75	-4.9950095009501	-0.86825
3	76	-4.9950095009501	1.3083
3	77	-4.9950095009501	-0.030409
4	78	-4.9950095009501	1.0088
4	79	-4.9950095009501	-2.2226
4	80	-4.9950095009501	-1.0728
4	81	-4.9950095009501	-2.1281
4	82	-4.9950095009501	0.84073
4	83	-4.9950095009501	2.1832
4	84	-4.9950095009501	2.7645
4	85	-4.9950095009501	2.139
4	86	-4.9950095009501	-0.19731
4	87	-4.9950095009501	-0.30425
4	88	-4.9950095009501	0.87782
4	89	-4.9950095009501	-0.34982
4	90	-4.9950095009501	0.28046
4	91	-4.9950095009501	1.3669
5	92	-4.9950095009501	0.42478
5	93	-4.9950095009501	-0.21061
5	94	-4.9950095009501	-1.0909
5	95	-4.9950095009501	0.59893
5	96	-4.9950095009501	-0.11657
5	97	-4.9950095009501	4.1202
5	98	-4.9950095009501	-1.5932
5	99	-4.9950095009501	-0.80031
5	100	-4.9950095009501	1.3952
5	101	-4.9950095009501	-1.2153
5	102	-4.9950095009501	0.98772
5	103	-4.9950095009501	1.2877
5	104	-4.9950095009501	-1.013
5	105	-4.9950095009501	-1.2569
5	106	-4.9950095009501	-1.9815
5	107	-4.9950095009501	1.6037
5	108	-4.9950095009501	1.077
5	109	-4.9950095009501	-0.96128
5	110	-4.9950095009501	-1.2129
1	1	-4.99401140114011	-0.30173
1	2	-4.99401140114011	0.94421
1	3	-4.99401140114011	0.77221
1	4	-4.99401140114011	1.8558
1	5	-4.99401140114011	-0.45155
1	6	-4.99401140114011	1.2057
1	7	-4.99401140114011	-0.65931
1	8	-4.99401140114011	1.3809
1	9	-4.99401140114011	2.1416
1	10	-4.99401140114011	0.79764
1	11	-4.99401140114011	1.9431
1	12	-4.99401140114011	-1.4782
1	13	-4.99401140114011	0.4413
1	14	-4.99401140114011	-0.081085
1	15	-4.99401140114011	0.53598
1	16	-4.99401140114011	-1.9897
1	17	-4.99401140114011	-1.2913
1	18	-4.99401140114011	-0.69856
1	19	-4.99401140114011	1.2906
1	20	-4.99401140114011	2.7668
1	21	-4.99401140114011	2.2072
1	22	-4.99401140114011	-1.1179
1	23	-4.99401140114011	-2.4244
1	24	-4.99401140114011	1.0744
1	25	-4.99401140114011	1.9406
1	26	-4.99401140114011	-0.43947
1	27	-4.99401140114011	1.8085
1	28	-4.99401140114011	-1.2475
1	29	-4.99401140114011	1.353
1	30	-4.99401140114011	1.7407
1	31	-4.99401140114011	-1.7904
1	32	-4.99401140114011	-1.9189
1	33	-4.99401140114011	1.0804
1	34	-4.99401140114011	-2.4964
1	35	-4.99401140114011	1.4089
1	36	-4.99401140114011	-2.1813
1	37	-4.99401140114011	-0.20879
1	38	-4.99401140114011	0.75536
1	39	-4.99401140114011	-1.9754
1	40	-4.99401140114011	-3.5257
1	41	-4.99401140114011	-1.2652
2	42	-4.99401140114011	0.30299
2	43	-4.99401140114011	-1.0827
2	44	-4.99401140114011	-0.91446
2	45	-4.99401140114011	0.59027
2	46	-4.99401140114011	2.5114
2	47	-4.99401140114011	-1.7676
2	48	-4.99401140114011	-0.55754
2	49	-4.99401140114011	-0.11717
2	50	-4.99401140114011	-0.29135
2	51	-4.99401140114011	1.6613
2	52	-4.99401140114011	-1.6734
2	53	-4.99401140114011	-0.73859
2	54	-4.99401140114011	2.5498
2	55	-4.99401140114011	-1.3208
2	56	-4.99401140114011	-2.2374
2	57	-4.99401140114011	-0.47496
2	58	-4.99401140114011	-1.9947
2	59	-4.99401140114011	0.019516
2	60	-4.99401140114011	-0.62513
2	61	-4.99401140114011	-1.0918
2	62	-4.99401140114011	-0.16134
2	63	-4.99401140114011	0.0086639
2	64	-4.99401140114011	2.4665
3	65	-4.99401140114011	0.50983
3	66	-4.99401140114011	0.32086
3	67	-4.99401140114011	0.40847
3	68	-4.99401140114011	-0.96024
3	69	-4.99401140114011	1.2111
3	70	-4.99401140114011	1.4859
3	71	-4.99401140114011	1.7623
3	72	-4.99401140114011	-2.5479
3	73	-4.99401140114011	1.3945
3	74	-4.99401140114011	2.421
3	75	-4.99401140114011	-0.86973
3	76	-4.99401140114011	1.3033
3	77	-4.99401140114011	-0.032736
4	78	-4.99401140114011	1.0101
4	79	-4.99401140114011	-2.203
4	80	-4.99401140114011	-1.0712
4	81	-4.99401140114011	-2.1304
4	82	-4.99401140114011	0.84522
4	83	-4.99401140114011	2.1783
4	84	-4.99401140114011	2.7592
4	85	-4.99401140114011	2.1349
4	86	-4.99401140114011	-0.19637
4	87	-4.99401140114011	-0.30313
4	88	-4.99401140114011	0.87263
4	89	-4.99401140114011	-0.35182
4	90	-4.99401140114011	0.28007
4	91	-4.99401140114011	1.3599
5	92	-4.99401140114011	0.42373
5	93	-4.99401140114011	-0.20417
5	94	-4.99401140114011	-1.0944
5	95	-4.99401140114011	0.59752
5	96	-4.99401140114011	-0.11881
5	97	-4.99401140114011	4.104
5	98	-4.99401140114011	-1.5872
5	99	-4.99401140114011	-0.80039
5	100	-4.99401140114011	1.3973
5	101	-4.99401140114011	-1.2169
5	102	-4.99401140114011	0.98929
5	103	-4.99401140114011	1.2871
5	104	-4.99401140114011	-1.0132
5	105	-4.99401140114011	-1.2519
5	106	-4.99401140114011	-1.9744
5	107	-4.99401140114011	1.6067
5	108	-4.99401140114011	1.074
5	109	-4.99401140114011	-0.96225
5	110	-4.99401140114011	-1.2184
1	1	-4.99301330133013	-0.30582
1	2	-4.99301330133013	0.94082
1	3	-4.99301330133013	0.77576
1	4	-4.99301330133013	1.8529
1	5	-4.99301330133013	-0.45481
1	6	-4.99301330133013	1.2078
1	7	-4.99301330133013	-0.66152
1	8	-4.99301330133013	1.3891
1	9	-4.99301330133013	2.1431
1	10	-4.99301330133013	0.80042
1	11	-4.99301330133013	1.94
1	12	-4.99301330133013	-1.4848
1	13	-4.99301330133013	0.44018
1	14	-4.99301330133013	-0.08397
1	15	-4.99301330133013	0.53335
1	16	-4.99301330133013	-1.9862
1	17	-4.99301330133013	-1.2867
1	18	-4.99301330133013	-0.69678
1	19	-4.99301330133013	1.2856
1	20	-4.99301330133013	2.7601
1	21	-4.99301330133013	2.2031
1	22	-4.99301330133013	-1.1237
1	23	-4.99301330133013	-2.4256
1	24	-4.99301330133013	1.0799
1	25	-4.99301330133013	1.9247
1	26	-4.99301330133013	-0.44338
1	27	-4.99301330133013	1.8038
1	28	-4.99301330133013	-1.2511
1	29	-4.99301330133013	1.3498
1	30	-4.99301330133013	1.7397
1	31	-4.99301330133013	-1.7903
1	32	-4.99301330133013	-1.9113
1	33	-4.99301330133013	1.0811
1	34	-4.99301330133013	-2.4933
1	35	-4.99301330133013	1.4047
1	36	-4.99301330133013	-2.1804
1	37	-4.99301330133013	-0.21288
1	38	-4.99301330133013	0.75468
1	39	-4.99301330133013	-1.9746
1	40	-4.99301330133013	-3.5066
1	41	-4.99301330133013	-1.2635
2	42	-4.99301330133013	0.30175
2	43	-4.99301330133013	-1.0837
2	44	-4.99301330133013	-0.90839
2	45	-4.99301330133013	0.59073
2	46	-4.99301330133013	2.5069
2	47	-4.99301330133013	-1.7555
2	48	-4.99301330133013	-0.55716
2	49	-4.99301330133013	-0.11831
2	50	-4.99301330133013	-0.28604
2	51	-4.99301330133013	1.6539
2	52	-4.99301330133013	-1.6702
2	53	-4.99301330133013	-0.73855
2	54	-4.99301330133013	2.5415
2	55	-4.99301330133013	-1.3206
2	56	-4.99301330133013	-2.2339
2	57	-4.99301330133013	-0.47952
2	58	-4.99301330133013	-1.994
2	59	-4.99301330133013	0.017661
2	60	-4.99301330133013	-0.62702
2	61	-4.99301330133013	-1.0693
2	62	-4.99301330133013	-0.15403
2	63	-4.99301330133013	0.012046
2	64	-4.99301330133013	2.463
3	65	-4.99301330133013	0.50436
3	66	-4.99301330133013	0.32944
3	67	-4.99301330133013	0.41155
3	68	-4.99301330133013	-0.95968
3	69	-4.99301330133013	1.2146
3	70	-4.99301330133013	1.4783
3	71	-4.99301330133013	1.7601
3	72	-4.99301330133013	-2.5436
3	73	-4.99301330133013	1.3961
3	74	-4.99301330133013	2.4153
3	75	-4.99301330133013	-0.8713
3	76	-4.99301330133013	1.2983
3	77	-4.99301330133013	-0.034952
4	78	-4.99301330133013	1.0116
4	79	-4.99301330133013	-2.1831
4	80	-4.99301330133013	-1.0695
4	81	-4.99301330133013	-2.1332
4	82	-4.99301330133013	0.84941
4	83	-4.99301330133013	2.1733
4	84	-4.99301330133013	2.754
4	85	-4.99301330133013	2.1305
4	86	-4.99301330133013	-0.19525
4	87	-4.99301330133013	-0.30196
4	88	-4.99301330133013	0.86734
4	89	-4.99301330133013	-0.35359
4	90	-4.99301330133013	0.27967
4	91	-4.99301330133013	1.3527
5	92	-4.99301330133013	0.42286
5	93	-4.99301330133013	-0.1976
5	94	-4.99301330133013	-1.0972
5	95	-4.99301330133013	0.59667
5	96	-4.99301330133013	-0.12107
5	97	-4.99301330133013	4.0875
5	98	-4.99301330133013	-1.5813
5	99	-4.99301330133013	-0.8003
5	100	-4.99301330133013	1.3992
5	101	-4.99301330133013	-1.2184
5	102	-4.99301330133013	0.99075
5	103	-4.99301330133013	1.2866
5	104	-4.99301330133013	-1.0133
5	105	-4.99301330133013	-1.2468
5	106	-4.99301330133013	-1.9683
5	107	-4.99301330133013	1.6096
5	108	-4.99301330133013	1.0714
5	109	-4.99301330133013	-0.96308
5	110	-4.99301330133013	-1.2248
1	1	-4.99201520152015	-0.30992
1	2	-4.99201520152015	0.93667
1	3	-4.99201520152015	0.779
1	4	-4.99201520152015	1.8497
1	5	-4.99201520152015	-0.4583
1	6	-4.99201520152015	1.2102
1	7	-4.99201520152015	-0.66354
1	8	-4.99201520152015	1.398
1	9	-4.99201520152015	2.1448
1	10	-4.99201520152015	0.80366
1	11	-4.99201520152015	1.9369
1	12	-4.99201520152015	-1.4921
1	13	-4.99201520152015	0.43889
1	14	-4.99201520152015	-0.086042
1	15	-4.99201520152015	0.53098
1	16	-4.99201520152015	-1.9828
1	17	-4.99201520152015	-1.2823
1	18	-4.99201520152015	-0.69536
1	19	-4.99201520152015	1.281
1	20	-4.99201520152015	2.7534
1	21	-4.99201520152015	2.1984
1	22	-4.99201520152015	-1.1281
1	23	-4.99201520152015	-2.4262
1	24	-4.99201520152015	1.0855
1	25	-4.99201520152015	1.9088
1	26	-4.99201520152015	-0.44722
1	27	-4.99201520152015	1.7991
1	28	-4.99201520152015	-1.255
1	29	-4.99201520152015	1.3474
1	30	-4.99201520152015	1.7386
1	31	-4.99201520152015	-1.7905
1	32	-4.99201520152015	-1.9042
1	33	-4.99201520152015	1.0815
1	34	-4.99201520152015	-2.4901
1	35	-4.99201520152015	1.4
1	36	-4.99201520152015	-2.1792
1	37	-4.99201520152015	-0.21666
1	38	-4.99201520152015	0.75418
1	39	-4.99201520152015	-1.9739
1	40	-4.99201520152015	-3.4873
1	41	-4.99201520152015	-1.2617
2	42	-4.99201520152015	0.30064
2	43	-4.99201520152015	-1.0846
2	44	-4.99201520152015	-0.9019
2	45	-4.99201520152015	0.59129
2	46	-4.99201520152015	2.5025
2	47	-4.99201520152015	-1.7435
2	48	-4.99201520152015	-0.55683
2	49	-4.99201520152015	-0.1194
2	50	-4.99201520152015	-0.28078
2	51	-4.99201520152015	1.6463
2	52	-4.99201520152015	-1.6668
2	53	-4.99201520152015	-0.73857
2	54	-4.99201520152015	2.533
2	55	-4.99201520152015	-1.3203
2	56	-4.99201520152015	-2.2306
2	57	-4.99201520152015	-0.48407
2	58	-4.99201520152015	-1.9932
2	59	-4.99201520152015	0.015867
2	60	-4.99201520152015	-0.62902
2	61	-4.99201520152015	-1.0468
2	62	-4.99201520152015	-0.14671
2	63	-4.99201520152015	0.015649
2	64	-4.99201520152015	2.4594
3	65	-4.99201520152015	0.49904
3	66	-4.99201520152015	0.33768
3	67	-4.99201520152015	0.41472
3	68	-4.99201520152015	-0.95917
3	69	-4.99201520152015	1.2178
3	70	-4.99201520152015	1.4708
3	71	-4.99201520152015	1.7577
3	72	-4.99201520152015	-2.5393
3	73	-4.99201520152015	1.3977
3	74	-4.99201520152015	2.4097
3	75	-4.99201520152015	-0.87284
3	76	-4.99201520152015	1.293
3	77	-4.99201520152015	-0.037279
4	78	-4.99201520152015	1.013
4	79	-4.99201520152015	-2.1636
4	80	-4.99201520152015	-1.0676
4	81	-4.99201520152015	-2.1358
4	82	-4.99201520152015	0.85378
4	83	-4.99201520152015	2.1685
4	84	-4.99201520152015	2.7489
4	85	-4.99201520152015	2.1263
4	86	-4.99201520152015	-0.1944
4	87	-4.99201520152015	-0.30083
4	88	-4.99201520152015	0.8623
4	89	-4.99201520152015	-0.35536
4	90	-4.99201520152015	0.27956
4	91	-4.99201520152015	1.3456
5	92	-4.99201520152015	0.42208
5	93	-4.99201520152015	-0.19155
5	94	-4.99201520152015	-1.1009
5	95	-4.99201520152015	0.59461
5	96	-4.99201520152015	-0.12323
5	97	-4.99201520152015	4.0717
5	98	-4.99201520152015	-1.575
5	99	-4.99201520152015	-0.80042
5	100	-4.99201520152015	1.4012
5	101	-4.99201520152015	-1.22
5	102	-4.99201520152015	0.99239
5	103	-4.99201520152015	1.2863
5	104	-4.99201520152015	-1.0137
5	105	-4.99201520152015	-1.2417
5	106	-4.99201520152015	-1.9615
5	107	-4.99201520152015	1.6128
5	108	-4.99201520152015	1.0687
5	109	-4.99201520152015	-0.96394
5	110	-4.99201520152015	-1.2303
1	1	-4.99101710171017	-0.31397
1	2	-4.99101710171017	0.93329
1	3	-4.99101710171017	0.78245
1	4	-4.99101710171017	1.8462
1	5	-4.99101710171017	-0.46166
1	6	-4.99101710171017	1.2122
1	7	-4.99101710171017	-0.6661
1	8	-4.99101710171017	1.4064
1	9	-4.99101710171017	2.1464
1	10	-4.99101710171017	0.8075
1	11	-4.99101710171017	1.9337
1	12	-4.99101710171017	-1.4993
1	13	-4.99101710171017	0.43665
1	14	-4.99101710171017	-0.08899
1	15	-4.99101710171017	0.52728
1	16	-4.99101710171017	-1.98
1	17	-4.99101710171017	-1.278
1	18	-4.99101710171017	-0.69388
1	19	-4.99101710171017	1.2759
1	20	-4.99101710171017	2.7467
1	21	-4.99101710171017	2.1939
1	22	-4.99101710171017	-1.1331
1	23	-4.99101710171017	-2.4272
1	24	-4.99101710171017	1.091
1	25	-4.99101710171017	1.8935
1	26	-4.99101710171017	-0.45093
1	27	-4.99101710171017	1.7944
1	28	-4.99101710171017	-1.2588
1	29	-4.99101710171017	1.3441
1	30	-4.99101710171017	1.7377
1	31	-4.99101710171017	-1.7909
1	32	-4.99101710171017	-1.8967
1	33	-4.99101710171017	1.082
1	34	-4.99101710171017	-2.4867
1	35	-4.99101710171017	1.3957
1	36	-4.99101710171017	-2.1781
1	37	-4.99101710171017	-0.22062
1	38	-4.99101710171017	0.7537
1	39	-4.99101710171017	-1.9735
1	40	-4.99101710171017	-3.4679
1	41	-4.99101710171017	-1.2597
2	42	-4.99101710171017	0.29936
2	43	-4.99101710171017	-1.0855
2	44	-4.99101710171017	-0.89564
2	45	-4.99101710171017	0.59171
2	46	-4.99101710171017	2.4978
2	47	-4.99101710171017	-1.7315
2	48	-4.99101710171017	-0.55647
2	49	-4.99101710171017	-0.12026
2	50	-4.99101710171017	-0.2753
2	51	-4.99101710171017	1.6389
2	52	-4.99101710171017	-1.6637
2	53	-4.99101710171017	-0.73854
2	54	-4.99101710171017	2.5242
2	55	-4.99101710171017	-1.3201
2	56	-4.99101710171017	-2.2273
2	57	-4.99101710171017	-0.48861
2	58	-4.99101710171017	-1.9924
2	59	-4.99101710171017	0.014045
2	60	-4.99101710171017	-0.63093
2	61	-4.99101710171017	-1.0246
2	62	-4.99101710171017	-0.13958
2	63	-4.99101710171017	0.019066
2	64	-4.99101710171017	2.4558
3	65	-4.99101710171017	0.49359
3	66	-4.99101710171017	0.34618
3	67	-4.99101710171017	0.41787
3	68	-4.99101710171017	-0.95879
3	69	-4.99101710171017	1.2211
3	70	-4.99101710171017	1.4632
3	71	-4.99101710171017	1.7555
3	72	-4.99101710171017	-2.5347
3	73	-4.99101710171017	1.3992
3	74	-4.99101710171017	2.4043
3	75	-4.99101710171017	-0.87438
3	76	-4.99101710171017	1.2879
3	77	-4.99101710171017	-0.039591
4	78	-4.99101710171017	1.0144
4	79	-4.99101710171017	-2.1446
4	80	-4.99101710171017	-1.0661
4	81	-4.99101710171017	-2.1385
4	82	-4.99101710171017	0.858
4	83	-4.99101710171017	2.1634
4	84	-4.99101710171017	2.7434
4	85	-4.99101710171017	2.1221
4	86	-4.99101710171017	-0.19348
4	87	-4.99101710171017	-0.2999
4	88	-4.99101710171017	0.8571
4	89	-4.99101710171017	-0.35739
4	90	-4.99101710171017	0.27908
4	91	-4.99101710171017	1.3384
5	92	-4.99101710171017	0.42142
5	93	-4.99101710171017	-0.18505
5	94	-4.99101710171017	-1.1044
5	95	-4.99101710171017	0.59221
5	96	-4.99101710171017	-0.12551
5	97	-4.99101710171017	4.0552
5	98	-4.99101710171017	-1.5691
5	99	-4.99101710171017	-0.80052
5	100	-4.99101710171017	1.4031
5	101	-4.99101710171017	-1.2214
5	102	-4.99101710171017	0.99401
5	103	-4.99101710171017	1.2858
5	104	-4.99101710171017	-1.0138
5	105	-4.99101710171017	-1.2367
5	106	-4.99101710171017	-1.9549
5	107	-4.99101710171017	1.6156
5	108	-4.99101710171017	1.0659
5	109	-4.99101710171017	-0.96502
5	110	-4.99101710171017	-1.2359
1	1	-4.99001900190019	-0.31764
1	2	-4.99001900190019	0.9292
1	3	-4.99001900190019	0.78562
1	4	-4.99001900190019	1.8428
1	5	-4.99001900190019	-0.46506
1	6	-4.99001900190019	1.2141
1	7	-4.99001900190019	-0.66836
1	8	-4.99001900190019	1.416
1	9	-4.99001900190019	2.1478
1	10	-4.99001900190019	0.81077
1	11	-4.99001900190019	1.9306
1	12	-4.99001900190019	-1.5061
1	13	-4.99001900190019	0.4342
1	14	-4.99001900190019	-0.091275
1	15	-4.99001900190019	0.524
1	16	-4.99001900190019	-1.9767
1	17	-4.99001900190019	-1.2736
1	18	-4.99001900190019	-0.69225
1	19	-4.99001900190019	1.271
1	20	-4.99001900190019	2.7401
1	21	-4.99001900190019	2.1894
1	22	-4.99001900190019	-1.137
1	23	-4.99001900190019	-2.4285
1	24	-4.99001900190019	1.0963
1	25	-4.99001900190019	1.8777
1	26	-4.99001900190019	-0.45437
1	27	-4.99001900190019	1.7895
1	28	-4.99001900190019	-1.2628
1	29	-4.99001900190019	1.341
1	30	-4.99001900190019	1.7368
1	31	-4.99001900190019	-1.7911
1	32	-4.99001900190019	-1.8896
1	33	-4.99001900190019	1.0827
1	34	-4.99001900190019	-2.4832
1	35	-4.99001900190019	1.3914
1	36	-4.99001900190019	-2.1768
1	37	-4.99001900190019	-0.22472
1	38	-4.99001900190019	0.75325
1	39	-4.99001900190019	-1.9731
1	40	-4.99001900190019	-3.4485
1	41	-4.99001900190019	-1.258
2	42	-4.99001900190019	0.29806
2	43	-4.99001900190019	-1.0863
2	44	-4.99001900190019	-0.88932
2	45	-4.99001900190019	0.59238
2	46	-4.99001900190019	2.4933
2	47	-4.99001900190019	-1.7193
2	48	-4.99001900190019	-0.55616
2	49	-4.99001900190019	-0.1213
2	50	-4.99001900190019	-0.2698
2	51	-4.99001900190019	1.6311
2	52	-4.99001900190019	-1.6604
2	53	-4.99001900190019	-0.7385
2	54	-4.99001900190019	2.5157
2	55	-4.99001900190019	-1.3198
2	56	-4.99001900190019	-2.2238
2	57	-4.99001900190019	-0.4932
2	58	-4.99001900190019	-1.9915
2	59	-4.99001900190019	0.012228
2	60	-4.99001900190019	-0.63288
2	61	-4.99001900190019	-1.0024
2	62	-4.99001900190019	-0.13237
2	63	-4.99001900190019	0.022562
2	64	-4.99001900190019	2.4522
3	65	-4.99001900190019	0.48826
3	66	-4.99001900190019	0.35454
3	67	-4.99001900190019	0.421
3	68	-4.99001900190019	-0.95827
3	69	-4.99001900190019	1.2248
3	70	-4.99001900190019	1.4557
3	71	-4.99001900190019	1.7531
3	72	-4.99001900190019	-2.5303
3	73	-4.99001900190019	1.4008
3	74	-4.99001900190019	2.3986
3	75	-4.99001900190019	-0.87593
3	76	-4.99001900190019	1.2828
3	77	-4.99001900190019	-0.041982
4	78	-4.99001900190019	1.0158
4	79	-4.99001900190019	-2.1251
4	80	-4.99001900190019	-1.0644
4	81	-4.99001900190019	-2.141
4	82	-4.99001900190019	0.86219
4	83	-4.99001900190019	2.1586
4	84	-4.99001900190019	2.7384
4	85	-4.99001900190019	2.1178
4	86	-4.99001900190019	-0.19244
4	87	-4.99001900190019	-0.29868
4	88	-4.99001900190019	0.8518
4	89	-4.99001900190019	-0.3593
4	90	-4.99001900190019	0.27846
4	91	-4.99001900190019	1.3312
5	92	-4.99001900190019	0.42042
5	93	-4.99001900190019	-0.17894
5	94	-4.99001900190019	-1.1079
5	95	-4.99001900190019	0.59178
5	96	-4.99001900190019	-0.12776
5	97	-4.99001900190019	4.0386
5	98	-4.99001900190019	-1.5634
5	99	-4.99001900190019	-0.80043
5	100	-4.99001900190019	1.4053
5	101	-4.99001900190019	-1.2226
5	102	-4.99001900190019	0.99585
5	103	-4.99001900190019	1.2853
5	104	-4.99001900190019	-1.014
5	105	-4.99001900190019	-1.2314
5	106	-4.99001900190019	-1.9485
5	107	-4.99001900190019	1.6181
5	108	-4.99001900190019	1.0631
5	109	-4.99001900190019	-0.96586
5	110	-4.99001900190019	-1.2419
1	1	-4.98902090209021	-0.32181
1	2	-4.98902090209021	0.92538
1	3	-4.98902090209021	0.78866
1	4	-4.98902090209021	1.8395
1	5	-4.98902090209021	-0.46837
1	6	-4.98902090209021	1.2162
1	7	-4.98902090209021	-0.6712
1	8	-4.98902090209021	1.4245
1	9	-4.98902090209021	2.1492
1	10	-4.98902090209021	0.81419
1	11	-4.98902090209021	1.9274
1	12	-4.98902090209021	-1.5134
1	13	-4.98902090209021	0.43275
1	14	-4.98902090209021	-0.093924
1	15	-4.98902090209021	0.52061
1	16	-4.98902090209021	-1.9738
1	17	-4.98902090209021	-1.2693
1	18	-4.98902090209021	-0.6907
1	19	-4.98902090209021	1.2661
1	20	-4.98902090209021	2.7332
1	21	-4.98902090209021	2.1852
1	22	-4.98902090209021	-1.1418
1	23	-4.98902090209021	-2.4298
1	24	-4.98902090209021	1.1018
1	25	-4.98902090209021	1.8622
1	26	-4.98902090209021	-0.45802
1	27	-4.98902090209021	1.7846
1	28	-4.98902090209021	-1.266
1	29	-4.98902090209021	1.3375
1	30	-4.98902090209021	1.7355
1	31	-4.98902090209021	-1.7914
1	32	-4.98902090209021	-1.8828
1	33	-4.98902090209021	1.0834
1	34	-4.98902090209021	-2.4799
1	35	-4.98902090209021	1.3872
1	36	-4.98902090209021	-2.1759
1	37	-4.98902090209021	-0.2292
1	38	-4.98902090209021	0.75293
1	39	-4.98902090209021	-1.9723
1	40	-4.98902090209021	-3.4292
1	41	-4.98902090209021	-1.2566
2	42	-4.98902090209021	0.29673
2	43	-4.98902090209021	-1.0871
2	44	-4.98902090209021	-0.88318
2	45	-4.98902090209021	0.59304
2	46	-4.98902090209021	2.4888
2	47	-4.98902090209021	-1.7075
2	48	-4.98902090209021	-0.55573
2	49	-4.98902090209021	-0.1221
2	50	-4.98902090209021	-0.26459
2	51	-4.98902090209021	1.6234
2	52	-4.98902090209021	-1.6571
2	53	-4.98902090209021	-0.73845
2	54	-4.98902090209021	2.5073
2	55	-4.98902090209021	-1.3195
2	56	-4.98902090209021	-2.2205
2	57	-4.98902090209021	-0.49765
2	58	-4.98902090209021	-1.9907
2	59	-4.98902090209021	0.01029
2	60	-4.98902090209021	-0.63475
2	61	-4.98902090209021	-0.97959
2	62	-4.98902090209021	-0.12495
2	63	-4.98902090209021	0.026127
2	64	-4.98902090209021	2.4487
3	65	-4.98902090209021	0.48282
3	66	-4.98902090209021	0.36297
3	67	-4.98902090209021	0.42408
3	68	-4.98902090209021	-0.95789
3	69	-4.98902090209021	1.2283
3	70	-4.98902090209021	1.4479
3	71	-4.98902090209021	1.7506
3	72	-4.98902090209021	-2.5257
3	73	-4.98902090209021	1.4023
3	74	-4.98902090209021	2.393
3	75	-4.98902090209021	-0.87754
3	76	-4.98902090209021	1.2779
3	77	-4.98902090209021	-0.044229
4	78	-4.98902090209021	1.0172
4	79	-4.98902090209021	-2.1056
4	80	-4.98902090209021	-1.0627
4	81	-4.98902090209021	-2.1435
4	82	-4.98902090209021	0.8662
4	83	-4.98902090209021	2.1533
4	84	-4.98902090209021	2.7331
4	85	-4.98902090209021	2.1134
4	86	-4.98902090209021	-0.19133
4	87	-4.98902090209021	-0.29752
4	88	-4.98902090209021	0.8466
4	89	-4.98902090209021	-0.36101
4	90	-4.98902090209021	0.2782
4	91	-4.98902090209021	1.324
5	92	-4.98902090209021	0.41987
5	93	-4.98902090209021	-0.1724
5	94	-4.98902090209021	-1.1112
5	95	-4.98902090209021	0.58977
5	96	-4.98902090209021	-0.13002
5	97	-4.98902090209021	4.0226
5	98	-4.98902090209021	-1.5575
5	99	-4.98902090209021	-0.80047
5	100	-4.98902090209021	1.4073
5	101	-4.98902090209021	-1.2241
5	102	-4.98902090209021	0.99741
5	103	-4.98902090209021	1.2848
5	104	-4.98902090209021	-1.0142
5	105	-4.98902090209021	-1.2261
5	106	-4.98902090209021	-1.9419
5	107	-4.98902090209021	1.6213
5	108	-4.98902090209021	1.0606
5	109	-4.98902090209021	-0.96673
5	110	-4.98902090209021	-1.2479
1	1	-4.98802280228023	-0.32551
1	2	-4.98802280228023	0.92145
1	3	-4.98802280228023	0.7915
1	4	-4.98802280228023	1.8357
1	5	-4.98802280228023	-0.47162
1	6	-4.98802280228023	1.2182
1	7	-4.98802280228023	-0.67404
1	8	-4.98802280228023	1.4338
1	9	-4.98802280228023	2.1505
1	10	-4.98802280228023	0.81774
1	11	-4.98802280228023	1.924
1	12	-4.98802280228023	-1.5203
1	13	-4.98802280228023	0.43021
1	14	-4.98802280228023	-0.096017
1	15	-4.98802280228023	0.5175
1	16	-4.98802280228023	-1.9704
1	17	-4.98802280228023	-1.2653
1	18	-4.98802280228023	-0.68941
1	19	-4.98802280228023	1.2614
1	20	-4.98802280228023	2.7266
1	21	-4.98802280228023	2.1808
1	22	-4.98802280228023	-1.1471
1	23	-4.98802280228023	-2.4306
1	24	-4.98802280228023	1.1072
1	25	-4.98802280228023	1.8467
1	26	-4.98802280228023	-0.46168
1	27	-4.98802280228023	1.78
1	28	-4.98802280228023	-1.2704
1	29	-4.98802280228023	1.3347
1	30	-4.98802280228023	1.7345
1	31	-4.98802280228023	-1.7918
1	32	-4.98802280228023	-1.876
1	33	-4.98802280228023	1.0839
1	34	-4.98802280228023	-2.4766
1	35	-4.98802280228023	1.3827
1	36	-4.98802280228023	-2.1747
1	37	-4.98802280228023	-0.23311
1	38	-4.98802280228023	0.75271
1	39	-4.98802280228023	-1.9718
1	40	-4.98802280228023	-3.4102
1	41	-4.98802280228023	-1.2546
2	42	-4.98802280228023	0.29533
2	43	-4.98802280228023	-1.0879
2	44	-4.98802280228023	-0.87677
2	45	-4.98802280228023	0.59362
2	46	-4.98802280228023	2.4844
2	47	-4.98802280228023	-1.6955
2	48	-4.98802280228023	-0.55551
2	49	-4.98802280228023	-0.12311
2	50	-4.98802280228023	-0.25912
2	51	-4.98802280228023	1.6161
2	52	-4.98802280228023	-1.6539
2	53	-4.98802280228023	-0.73842
2	54	-4.98802280228023	2.4986
2	55	-4.98802280228023	-1.3192
2	56	-4.98802280228023	-2.2169
2	57	-4.98802280228023	-0.50229
2	58	-4.98802280228023	-1.9899
2	59	-4.98802280228023	0.0084623
2	60	-4.98802280228023	-0.63673
2	61	-4.98802280228023	-0.95759
2	62	-4.98802280228023	-0.11789
2	63	-4.98802280228023	0.029563
2	64	-4.98802280228023	2.445
3	65	-4.98802280228023	0.47745
3	66	-4.98802280228023	0.37132
3	67	-4.98802280228023	0.4272
3	68	-4.98802280228023	-0.95745
3	69	-4.98802280228023	1.2314
3	70	-4.98802280228023	1.4403
3	71	-4.98802280228023	1.7482
3	72	-4.98802280228023	-2.5213
3	73	-4.98802280228023	1.4038
3	74	-4.98802280228023	2.3875
3	75	-4.98802280228023	-0.87905
3	76	-4.98802280228023	1.2731
3	77	-4.98802280228023	-0.046572
4	78	-4.98802280228023	1.0187
4	79	-4.98802280228023	-2.0868
4	80	-4.98802280228023	-1.061
4	81	-4.98802280228023	-2.1461
4	82	-4.98802280228023	0.87055
4	83	-4.98802280228023	2.1482
4	84	-4.98802280228023	2.7278
4	85	-4.98802280228023	2.1091
4	86	-4.98802280228023	-0.19048
4	87	-4.98802280228023	-0.29644
4	88	-4.98802280228023	0.84158
4	89	-4.98802280228023	-0.36302
4	90	-4.98802280228023	0.27761
4	91	-4.98802280228023	1.3169
5	92	-4.98802280228023	0.41909
5	93	-4.98802280228023	-0.16592
5	94	-4.98802280228023	-1.1141
5	95	-4.98802280228023	0.58853
5	96	-4.98802280228023	-0.13222
5	97	-4.98802280228023	4.0065
5	98	-4.98802280228023	-1.5517
5	99	-4.98802280228023	-0.8008
5	100	-4.98802280228023	1.4092
5	101	-4.98802280228023	-1.2256
5	102	-4.98802280228023	0.99903
5	103	-4.98802280228023	1.2843
5	104	-4.98802280228023	-1.0144
5	105	-4.98802280228023	-1.221
5	106	-4.98802280228023	-1.9355
5	107	-4.98802280228023	1.6236
5	108	-4.98802280228023	1.0577
5	109	-4.98802280228023	-0.96773
5	110	-4.98802280228023	-1.2535
1	1	-4.98702470247025	-0.32925
1	2	-4.98702470247025	0.91827
1	3	-4.98702470247025	0.79471
1	4	-4.98702470247025	1.832
1	5	-4.98702470247025	-0.47492
1	6	-4.98702470247025	1.2203
1	7	-4.98702470247025	-0.67656
1	8	-4.98702470247025	1.4412
1	9	-4.98702470247025	2.1517
1	10	-4.98702470247025	0.82105
1	11	-4.98702470247025	1.9209
1	12	-4.98702470247025	-1.5274
1	13	-4.98702470247025	0.42793
1	14	-4.98702470247025	-0.098089
1	15	-4.98702470247025	0.51438
1	16	-4.98702470247025	-1.9676
1	17	-4.98702470247025	-1.261
1	18	-4.98702470247025	-0.68785
1	19	-4.98702470247025	1.2567
1	20	-4.98702470247025	2.7193
1	21	-4.98702470247025	2.1765
1	22	-4.98702470247025	-1.1507
1	23	-4.98702470247025	-2.4316
1	24	-4.98702470247025	1.1127
1	25	-4.98702470247025	1.8312
1	26	-4.98702470247025	-0.46515
1	27	-4.98702470247025	1.7752
1	28	-4.98702470247025	-1.274
1	29	-4.98702470247025	1.331
1	30	-4.98702470247025	1.7335
1	31	-4.98702470247025	-1.792
1	32	-4.98702470247025	-1.8689
1	33	-4.98702470247025	1.0846
1	34	-4.98702470247025	-2.4731
1	35	-4.98702470247025	1.3782
1	36	-4.98702470247025	-2.1732
1	37	-4.98702470247025	-0.23771
1	38	-4.98702470247025	0.7521
1	39	-4.98702470247025	-1.9712
1	40	-4.98702470247025	-3.3907
1	41	-4.98702470247025	-1.2529
2	42	-4.98702470247025	0.29408
2	43	-4.98702470247025	-1.0887
2	44	-4.98702470247025	-0.87034
2	45	-4.98702470247025	0.59416
2	46	-4.98702470247025	2.4798
2	47	-4.98702470247025	-1.6835
2	48	-4.98702470247025	-0.5551
2	49	-4.98702470247025	-0.12414
2	50	-4.98702470247025	-0.25388
2	51	-4.98702470247025	1.6083
2	52	-4.98702470247025	-1.6506
2	53	-4.98702470247025	-0.7384
2	54	-4.98702470247025	2.4904
2	55	-4.98702470247025	-1.3189
2	56	-4.98702470247025	-2.2136
2	57	-4.98702470247025	-0.50684
2	58	-4.98702470247025	-1.989
2	59	-4.98702470247025	0.0065794
2	60	-4.98702470247025	-0.63863
2	61	-4.98702470247025	-0.93515
2	62	-4.98702470247025	-0.11065
2	63	-4.98702470247025	0.032991
2	64	-4.98702470247025	2.4414
3	65	-4.98702470247025	0.47209
3	66	-4.98702470247025	0.37949
3	67	-4.98702470247025	0.43026
3	68	-4.98702470247025	-0.95701
3	69	-4.98702470247025	1.2347
3	70	-4.98702470247025	1.4327
3	71	-4.98702470247025	1.7459
3	72	-4.98702470247025	-2.5168
3	73	-4.98702470247025	1.4053
3	74	-4.98702470247025	2.382
3	75	-4.98702470247025	-0.88065
3	76	-4.98702470247025	1.2679
3	77	-4.98702470247025	-0.048851
4	78	-4.98702470247025	1.0202
4	79	-4.98702470247025	-2.0678
4	80	-4.98702470247025	-1.0594
4	81	-4.98702470247025	-2.1483
4	82	-4.98702470247025	0.87483
4	83	-4.98702470247025	2.1433
4	84	-4.98702470247025	2.7224
4	85	-4.98702470247025	2.1048
4	86	-4.98702470247025	-0.18954
4	87	-4.98702470247025	-0.29561
4	88	-4.98702470247025	0.83635
4	89	-4.98702470247025	-0.36503
4	90	-4.98702470247025	0.27723
4	91	-4.98702470247025	1.3096
5	92	-4.98702470247025	0.41842
5	93	-4.98702470247025	-0.15954
5	94	-4.98702470247025	-1.1175
5	95	-4.98702470247025	0.58592
5	96	-4.98702470247025	-0.13448
5	97	-4.98702470247025	3.9899
5	98	-4.98702470247025	-1.5454
5	99	-4.98702470247025	-0.80079
5	100	-4.98702470247025	1.4112
5	101	-4.98702470247025	-1.2268
5	102	-4.98702470247025	1.0007
5	103	-4.98702470247025	1.284
5	104	-4.98702470247025	-1.0145
5	105	-4.98702470247025	-1.2157
5	106	-4.98702470247025	-1.9288
5	107	-4.98702470247025	1.6269
5	108	-4.98702470247025	1.0552
5	109	-4.98702470247025	-0.96838
5	110	-4.98702470247025	-1.2585
1	1	-4.98602660266027	-0.33303
1	2	-4.98602660266027	0.91497
1	3	-4.98602660266027	0.79773
1	4	-4.98602660266027	1.8281
1	5	-4.98602660266027	-0.47818
1	6	-4.98602660266027	1.2222
1	7	-4.98602660266027	-0.6793
1	8	-4.98602660266027	1.4515
1	9	-4.98602660266027	2.1529
1	10	-4.98602660266027	0.82518
1	11	-4.98602660266027	1.9173
1	12	-4.98602660266027	-1.5347
1	13	-4.98602660266027	0.42535
1	14	-4.98602660266027	-0.10033
1	15	-4.98602660266027	0.51105
1	16	-4.98602660266027	-1.9648
1	17	-4.98602660266027	-1.2566
1	18	-4.98602660266027	-0.68626
1	19	-4.98602660266027	1.252
1	20	-4.98602660266027	2.7128
1	21	-4.98602660266027	2.1721
1	22	-4.98602660266027	-1.1546
1	23	-4.98602660266027	-2.4326
1	24	-4.98602660266027	1.1181
1	25	-4.98602660266027	1.816
1	26	-4.98602660266027	-0.46872
1	27	-4.98602660266027	1.7702
1	28	-4.98602660266027	-1.2775
1	29	-4.98602660266027	1.3279
1	30	-4.98602660266027	1.7323
1	31	-4.98602660266027	-1.7924
1	32	-4.98602660266027	-1.8626
1	33	-4.98602660266027	1.0856
1	34	-4.98602660266027	-2.4698
1	35	-4.98602660266027	1.374
1	36	-4.98602660266027	-2.172
1	37	-4.98602660266027	-0.24227
1	38	-4.98602660266027	0.75203
1	39	-4.98602660266027	-1.9707
1	40	-4.98602660266027	-3.3717
1	41	-4.98602660266027	-1.2513
2	42	-4.98602660266027	0.29267
2	43	-4.98602660266027	-1.0895
2	44	-4.98602660266027	-0.86392
2	45	-4.98602660266027	0.59472
2	46	-4.98602660266027	2.4754
2	47	-4.98602660266027	-1.6716
2	48	-4.98602660266027	-0.55485
2	49	-4.98602660266027	-0.12517
2	50	-4.98602660266027	-0.24846
2	51	-4.98602660266027	1.6006
2	52	-4.98602660266027	-1.6474
2	53	-4.98602660266027	-0.73836
2	54	-4.98602660266027	2.4814
2	55	-4.98602660266027	-1.3186
2	56	-4.98602660266027	-2.2102
2	57	-4.98602660266027	-0.51147
2	58	-4.98602660266027	-1.9882
2	59	-4.98602660266027	0.004608
2	60	-4.98602660266027	-0.64052
2	61	-4.98602660266027	-0.91287
2	62	-4.98602660266027	-0.10353
2	63	-4.98602660266027	0.036461
2	64	-4.98602660266027	2.4378
3	65	-4.98602660266027	0.46672
3	66	-4.98602660266027	0.38788
3	67	-4.98602660266027	0.43329
3	68	-4.98602660266027	-0.95654
3	69	-4.98602660266027	1.238
3	70	-4.98602660266027	1.425
3	71	-4.98602660266027	1.7436
3	72	-4.98602660266027	-2.5122
3	73	-4.98602660266027	1.4069
3	74	-4.98602660266027	2.3764
3	75	-4.98602660266027	-0.88223
3	76	-4.98602660266027	1.2631
3	77	-4.98602660266027	-0.05113
4	78	-4.98602660266027	1.0215
4	79	-4.98602660266027	-2.0494
4	80	-4.98602660266027	-1.0578
4	81	-4.98602660266027	-2.1508
4	82	-4.98602660266027	0.87906
4	83	-4.98602660266027	2.138
4	84	-4.98602660266027	2.7172
4	85	-4.98602660266027	2.1005
4	86	-4.98602660266027	-0.18858
4	87	-4.98602660266027	-0.2945
4	88	-4.98602660266027	0.83122
4	89	-4.98602660266027	-0.36667
4	90	-4.98602660266027	0.27643
4	91	-4.98602660266027	1.3025
5	92	-4.98602660266027	0.41789
5	93	-4.98602660266027	-0.15323
5	94	-4.98602660266027	-1.1211
5	95	-4.98602660266027	0.58489
5	96	-4.98602660266027	-0.13676
5	97	-4.98602660266027	3.9735
5	98	-4.98602660266027	-1.5396
5	99	-4.98602660266027	-0.80063
5	100	-4.98602660266027	1.4131
5	101	-4.98602660266027	-1.2285
5	102	-4.98602660266027	1.0023
5	103	-4.98602660266027	1.2833
5	104	-4.98602660266027	-1.0147
5	105	-4.98602660266027	-1.2104
5	106	-4.98602660266027	-1.9223
5	107	-4.98602660266027	1.6292
5	108	-4.98602660266027	1.0522
5	109	-4.98602660266027	-0.96939
5	110	-4.98602660266027	-1.2646
1	1	-4.98502850285028	-0.3369
1	2	-4.98502850285028	0.9114
1	3	-4.98502850285028	0.80046
1	4	-4.98502850285028	1.8244
1	5	-4.98502850285028	-0.48135
1	6	-4.98502850285028	1.2244
1	7	-4.98502850285028	-0.68216
1	8	-4.98502850285028	1.4591
1	9	-4.98502850285028	2.1543
1	10	-4.98502850285028	0.8293
1	11	-4.98502850285028	1.9141
1	12	-4.98502850285028	-1.5414
1	13	-4.98502850285028	0.42241
1	14	-4.98502850285028	-0.10257
1	15	-4.98502850285028	0.50777
1	16	-4.98502850285028	-1.9622
1	17	-4.98502850285028	-1.253
1	18	-4.98502850285028	-0.68481
1	19	-4.98502850285028	1.2477
1	20	-4.98502850285028	2.7053
1	21	-4.98502850285028	2.1679
1	22	-4.98502850285028	-1.1587
1	23	-4.98502850285028	-2.434
1	24	-4.98502850285028	1.1233
1	25	-4.98502850285028	1.8008
1	26	-4.98502850285028	-0.47162
1	27	-4.98502850285028	1.7655
1	28	-4.98502850285028	-1.2816
1	29	-4.98502850285028	1.3244
1	30	-4.98502850285028	1.7311
1	31	-4.98502850285028	-1.7928
1	32	-4.98502850285028	-1.8558
1	33	-4.98502850285028	1.0866
1	34	-4.98502850285028	-2.4663
1	35	-4.98502850285028	1.3695
1	36	-4.98502850285028	-2.1706
1	37	-4.98502850285028	-0.24661
1	38	-4.98502850285028	0.75167
1	39	-4.98502850285028	-1.9701
1	40	-4.98502850285028	-3.3526
1	41	-4.98502850285028	-1.2493
2	42	-4.98502850285028	0.29122
2	43	-4.98502850285028	-1.0903
2	44	-4.98502850285028	-0.85732
2	45	-4.98502850285028	0.59535
2	46	-4.98502850285028	2.4708
2	47	-4.98502850285028	-1.6598
2	48	-4.98502850285028	-0.55455
2	49	-4.98502850285028	-0.12584
2	50	-4.98502850285028	-0.24304
2	51	-4.98502850285028	1.5927
2	52	-4.98502850285028	-1.644
2	53	-4.98502850285028	-0.73831
2	54	-4.98502850285028	2.4728
2	55	-4.98502850285028	-1.3183
2	56	-4.98502850285028	-2.2067
2	57	-4.98502850285028	-0.516
2	58	-4.98502850285028	-1.9873
2	59	-4.98502850285028	0.0026752
2	60	-4.98502850285028	-0.64239
2	61	-4.98502850285028	-0.89071
2	62	-4.98502850285028	-0.096469
2	63	-4.98502850285028	0.040026
2	64	-4.98502850285028	2.4341
3	65	-4.98502850285028	0.46134
3	66	-4.98502850285028	0.39628
3	67	-4.98502850285028	0.43642
3	68	-4.98502850285028	-0.9561
3	69	-4.98502850285028	1.2413
3	70	-4.98502850285028	1.4175
3	71	-4.98502850285028	1.7412
3	72	-4.98502850285028	-2.5078
3	73	-4.98502850285028	1.4083
3	74	-4.98502850285028	2.371
3	75	-4.98502850285028	-0.8838
3	76	-4.98502850285028	1.2581
3	77	-4.98502850285028	-0.053378
4	78	-4.98502850285028	1.023
4	79	-4.98502850285028	-2.0299
4	80	-4.98502850285028	-1.0561
4	81	-4.98502850285028	-2.1535
4	82	-4.98502850285028	0.8831
4	83	-4.98502850285028	2.133
4	84	-4.98502850285028	2.7119
4	85	-4.98502850285028	2.0963
4	86	-4.98502850285028	-0.18745
4	87	-4.98502850285028	-0.29364
4	88	-4.98502850285028	0.8258
4	89	-4.98502850285028	-0.36858
4	90	-4.98502850285028	0.27591
4	91	-4.98502850285028	1.2952
5	92	-4.98502850285028	0.41699
5	93	-4.98502850285028	-0.14672
5	94	-4.98502850285028	-1.1244
5	95	-4.98502850285028	0.58386
5	96	-4.98502850285028	-0.13918
5	97	-4.98502850285028	3.9569
5	98	-4.98502850285028	-1.5339
5	99	-4.98502850285028	-0.80097
5	100	-4.98502850285028	1.415
5	101	-4.98502850285028	-1.2297
5	102	-4.98502850285028	1.0041
5	103	-4.98502850285028	1.283
5	104	-4.98502850285028	-1.0149
5	105	-4.98502850285028	-1.2052
5	106	-4.98502850285028	-1.9153
5	107	-4.98502850285028	1.6317
5	108	-4.98502850285028	1.0494
5	109	-4.98502850285028	-0.96985
5	110	-4.98502850285028	-1.2702
1	1	-4.9840304030403	-0.34064
1	2	-4.9840304030403	0.908
1	3	-4.9840304030403	0.80293
1	4	-4.9840304030403	1.8204
1	5	-4.9840304030403	-0.48437
1	6	-4.9840304030403	1.2264
1	7	-4.9840304030403	-0.68502
1	8	-4.9840304030403	1.468
1	9	-4.9840304030403	2.155
1	10	-4.9840304030403	0.83371
1	11	-4.9840304030403	1.9104
1	12	-4.9840304030403	-1.5486
1	13	-4.9840304030403	0.42053
1	14	-4.9840304030403	-0.10458
1	15	-4.9840304030403	0.50444
1	16	-4.9840304030403	-1.9595
1	17	-4.9840304030403	-1.2487
1	18	-4.9840304030403	-0.68342
1	19	-4.9840304030403	1.2428
1	20	-4.9840304030403	2.6985
1	21	-4.9840304030403	2.1639
1	22	-4.9840304030403	-1.1615
1	23	-4.9840304030403	-2.4351
1	24	-4.9840304030403	1.1285
1	25	-4.9840304030403	1.786
1	26	-4.9840304030403	-0.47493
1	27	-4.9840304030403	1.7607
1	28	-4.9840304030403	-1.2852
1	29	-4.9840304030403	1.3213
1	30	-4.9840304030403	1.7298
1	31	-4.9840304030403	-1.7932
1	32	-4.9840304030403	-1.8493
1	33	-4.9840304030403	1.0874
1	34	-4.9840304030403	-2.4628
1	35	-4.9840304030403	1.3652
1	36	-4.9840304030403	-2.1695
1	37	-4.9840304030403	-0.25106
1	38	-4.9840304030403	0.75159
1	39	-4.9840304030403	-1.9697
1	40	-4.9840304030403	-3.3337
1	41	-4.9840304030403	-1.2479
2	42	-4.9840304030403	0.28973
2	43	-4.9840304030403	-1.0911
2	44	-4.9840304030403	-0.85083
2	45	-4.9840304030403	0.59596
2	46	-4.9840304030403	2.4663
2	47	-4.9840304030403	-1.6479
2	48	-4.9840304030403	-0.55421
2	49	-4.9840304030403	-0.12694
2	50	-4.9840304030403	-0.23748
2	51	-4.9840304030403	1.585
2	52	-4.9840304030403	-1.6408
2	53	-4.9840304030403	-0.73834
2	54	-4.9840304030403	2.4641
2	55	-4.9840304030403	-1.318
2	56	-4.9840304030403	-2.2033
2	57	-4.9840304030403	-0.52056
2	58	-4.9840304030403	-1.9864
2	59	-4.9840304030403	0.0007483
2	60	-4.9840304030403	-0.64438
2	61	-4.9840304030403	-0.86857
2	62	-4.9840304030403	-0.0893
2	63	-4.9840304030403	0.043395
2	64	-4.9840304030403	2.4305
3	65	-4.9840304030403	0.4559
3	66	-4.9840304030403	0.40452
3	67	-4.9840304030403	0.43931
3	68	-4.9840304030403	-0.95575
3	69	-4.9840304030403	1.2446
3	70	-4.9840304030403	1.4096
3	71	-4.9840304030403	1.7388
3	72	-4.9840304030403	-2.5032
3	73	-4.9840304030403	1.4098
3	74	-4.9840304030403	2.3654
3	75	-4.9840304030403	-0.88541
3	76	-4.9840304030403	1.2534
3	77	-4.9840304030403	-0.055721
4	78	-4.9840304030403	1.0245
4	79	-4.9840304030403	-2.0116
4	80	-4.9840304030403	-1.0545
4	81	-4.9840304030403	-2.1557
4	82	-4.9840304030403	0.88742
4	83	-4.9840304030403	2.1279
4	84	-4.9840304030403	2.7064
4	85	-4.9840304030403	2.092
4	86	-4.9840304030403	-0.18656
4	87	-4.9840304030403	-0.29246
4	88	-4.9840304030403	0.82073
4	89	-4.9840304030403	-0.37049
4	90	-4.9840304030403	0.27552
4	91	-4.9840304030403	1.288
5	92	-4.9840304030403	0.41645
5	93	-4.9840304030403	-0.14007
5	94	-4.9840304030403	-1.1278
5	95	-4.9840304030403	0.58152
5	96	-4.9840304030403	-0.14149
5	97	-4.9840304030403	3.9411
5	98	-4.9840304030403	-1.5281
5	99	-4.9840304030403	-0.80104
5	100	-4.9840304030403	1.4171
5	101	-4.9840304030403	-1.231
5	102	-4.9840304030403	1.0056
5	103	-4.9840304030403	1.2824
5	104	-4.9840304030403	-1.0149
5	105	-4.9840304030403	-1.1999
5	106	-4.9840304030403	-1.9088
5	107	-4.9840304030403	1.6348
5	108	-4.9840304030403	1.0462
5	109	-4.9840304030403	-0.97074
5	110	-4.9840304030403	-1.2756
1	1	-4.98303230323032	-0.34404
1	2	-4.98303230323032	0.90437
1	3	-4.98303230323032	0.80553
1	4	-4.98303230323032	1.8164
1	5	-4.98303230323032	-0.48734
1	6	-4.98303230323032	1.2281
1	7	-4.98303230323032	-0.68794
1	8	-4.98303230323032	1.4763
1	9	-4.98303230323032	2.1558
1	10	-4.98303230323032	0.83682
1	11	-4.98303230323032	1.907
1	12	-4.98303230323032	-1.5558
1	13	-4.98303230323032	0.41679
1	14	-4.98303230323032	-0.10661
1	15	-4.98303230323032	0.50101
1	16	-4.98303230323032	-1.9568
1	17	-4.98303230323032	-1.245
1	18	-4.98303230323032	-0.68202
1	19	-4.98303230323032	1.2382
1	20	-4.98303230323032	2.6914
1	21	-4.98303230323032	2.1594
1	22	-4.98303230323032	-1.1651
1	23	-4.98303230323032	-2.4361
1	24	-4.98303230323032	1.1339
1	25	-4.98303230323032	1.7709
1	26	-4.98303230323032	-0.47823
1	27	-4.98303230323032	1.7557
1	28	-4.98303230323032	-1.289
1	29	-4.98303230323032	1.3177
1	30	-4.98303230323032	1.7286
1	31	-4.98303230323032	-1.7937
1	32	-4.98303230323032	-1.8426
1	33	-4.98303230323032	1.0883
1	34	-4.98303230323032	-2.4593
1	35	-4.98303230323032	1.361
1	36	-4.98303230323032	-2.168
1	37	-4.98303230323032	-0.25581
1	38	-4.98303230323032	0.75157
1	39	-4.98303230323032	-1.9691
1	40	-4.98303230323032	-3.3144
1	41	-4.98303230323032	-1.2457
2	42	-4.98303230323032	0.28822
2	43	-4.98303230323032	-1.0918
2	44	-4.98303230323032	-0.84439
2	45	-4.98303230323032	0.59665
2	46	-4.98303230323032	2.4615
2	47	-4.98303230323032	-1.636
2	48	-4.98303230323032	-0.55394
2	49	-4.98303230323032	-0.12765
2	50	-4.98303230323032	-0.23214
2	51	-4.98303230323032	1.5773
2	52	-4.98303230323032	-1.6376
2	53	-4.98303230323032	-0.73826
2	54	-4.98303230323032	2.4554
2	55	-4.98303230323032	-1.3176
2	56	-4.98303230323032	-2.1998
2	57	-4.98303230323032	-0.52524
2	58	-4.98303230323032	-1.9856
2	59	-4.98303230323032	-0.0012062
2	60	-4.98303230323032	-0.64627
2	61	-4.98303230323032	-0.84615
2	62	-4.98303230323032	-0.082026
2	63	-4.98303230323032	0.046833
2	64	-4.98303230323032	2.4269
3	65	-4.98303230323032	0.45057
3	66	-4.98303230323032	0.41269
3	67	-4.98303230323032	0.44241
3	68	-4.98303230323032	-0.95533
3	69	-4.98303230323032	1.2475
3	70	-4.98303230323032	1.402
3	71	-4.98303230323032	1.7364
3	72	-4.98303230323032	-2.4986
3	73	-4.98303230323032	1.4113
3	74	-4.98303230323032	2.3599
3	75	-4.98303230323032	-0.887
3	76	-4.98303230323032	1.2484
3	77	-4.98303230323032	-0.05808
4	78	-4.98303230323032	1.0261
4	79	-4.98303230323032	-1.9929
4	80	-4.98303230323032	-1.0528
4	81	-4.98303230323032	-2.1579
4	82	-4.98303230323032	0.89172
4	83	-4.98303230323032	2.1229
4	84	-4.98303230323032	2.7012
4	85	-4.98303230323032	2.0878
4	86	-4.98303230323032	-0.1854
4	87	-4.98303230323032	-0.29159
4	88	-4.98303230323032	0.81558
4	89	-4.98303230323032	-0.37234
4	90	-4.98303230323032	0.27493
4	91	-4.98303230323032	1.2807
5	92	-4.98303230323032	0.41586
5	93	-4.98303230323032	-0.13368
5	94	-4.98303230323032	-1.131
5	95	-4.98303230323032	0.57972
5	96	-4.98303230323032	-0.1438
5	97	-4.98303230323032	3.9242
5	98	-4.98303230323032	-1.5219
5	99	-4.98303230323032	-0.80091
5	100	-4.98303230323032	1.4193
5	101	-4.98303230323032	-1.2325
5	102	-4.98303230323032	1.0072
5	103	-4.98303230323032	1.2817
5	104	-4.98303230323032	-1.0152
5	105	-4.98303230323032	-1.1945
5	106	-4.98303230323032	-1.9025
5	107	-4.98303230323032	1.6374
5	108	-4.98303230323032	1.043
5	109	-4.98303230323032	-0.97158
5	110	-4.98303230323032	-1.2807
1	1	-4.98203420342034	-0.34757
1	2	-4.98203420342034	0.9011
1	3	-4.98203420342034	0.80837
1	4	-4.98203420342034	1.8119
1	5	-4.98203420342034	-0.49062
1	6	-4.98203420342034	1.23
1	7	-4.98203420342034	-0.69092
1	8	-4.98203420342034	1.4847
1	9	-4.98203420342034	2.1569
1	10	-4.98203420342034	0.84133
1	11	-4.98203420342034	1.9036
1	12	-4.98203420342034	-1.5625
1	13	-4.98203420342034	0.41395
1	14	-4.98203420342034	-0.10853
1	15	-4.98203420342034	0.49854
1	16	-4.98203420342034	-1.954
1	17	-4.98203420342034	-1.2409
1	18	-4.98203420342034	-0.68067
1	19	-4.98203420342034	1.2337
[truncated: 998,000+ more rows]
