# Supplementary material for: Delineation of an insula-BNST circuit engaged by struggling behavior that regulates avoidance in mice
Source: Nat Commun. 2021 Jun 11;12:3561. doi: 10.1038/s41467-021-23674-z (PMC8196075; doi:10.1038/s41467-021-23674-z)
Supplement: Supplementary file 16 — Source Data [file 41467_2021_23674_MOESM16_ESM.zip › Source_Data_Nat_Comm/Fig_S2a.csv]

trial_number	-5	-4.99900190019002	-4.99800380038004	-4.99700570057006	-4.99600760076008	-4.9950095009501	-4.99401140114011	-4.99301330133013	-4.99201520152015	-4.99101710171017	-4.99001900190019	-4.98902090209021	-4.98802280228023	-4.98702470247025	-4.98602660266027	-4.98502850285028	-4.9840304030403	-4.98303230323032	-4.98203420342034	-4.98103610361036	-4.98003800380038	-4.9790399039904	-4.97804180418042	-4.97704370437044	-4.97604560456046	-4.97504750475048	-4.97404940494049	-4.97305130513051	-4.97205320532053	-4.97105510551055	-4.97005700570057	-4.96905890589059	-4.96806080608061	-4.96706270627063	-4.96606460646065	-4.96506650665066	-4.96406840684068	-4.9630703070307	-4.96207220722072	-4.96107410741074	-4.96007600760076	-4.95907790779078	-4.9580798079808	-4.95708170817082	-4.95608360836084	-4.95508550855086	-4.95408740874087	-4.95308930893089	-4.95209120912091
1	-0.98845	-0.988	-0.9868	-0.98815	-0.98769	-0.98872	-0.98911	-0.98802	-0.99032	-0.98912	-0.99005	-0.99224	-0.9921	-0.99313	-0.99268	-0.99233	-0.99347	-0.99406	-0.99562	-0.99517	-0.9945	-0.99649	-0.99698	-0.99917	-0.99967	-0.99742	-0.99962	-1.0001	-1.0009	-1.0015	-1.0009	-1.0025	-1.0049	-1.0054	-1.0075	-1.0085	-1.011	-1.0097	-1.0106	-1.0139	-1.014	-1.0143	-1.0146	-1.0151	-1.0166	-1.0182	-1.0184	-1.0207	-1.0214
2	1.3606	1.352	1.3396	1.3352	1.3243	1.3144	1.3062	1.2982	1.2892	1.2803	1.2666	1.265	1.2544	1.2445	1.2378	1.2296	1.2175	1.2128	1.2007	1.1931	1.1799	1.1692	1.1622	1.1549	1.1436	1.1356	1.1256	1.1153	1.108	1.0982	1.09	1.0814	1.0681	1.06	1.05	1.0418	1.0329	1.0235	1.0133	1.0075	1.0002	0.98851	0.97774	0.96497	0.9573	0.94526	0.93759	0.92756	0.91497
3	1.1307	1.1324	1.134	1.1345	1.1347	1.1373	1.1382	1.1412	1.1421	1.1439	1.1457	1.1472	1.1482	1.151	1.1529	1.1536	1.1558	1.1576	1.1586	1.1604	1.1628	1.1639	1.1656	1.1679	1.1688	1.1702	1.1728	1.1749	1.1758	1.1784	1.1796	1.1809	1.1825	1.1856	1.1868	1.1887	1.1901	1.1919	1.1947	1.1973	1.1983	1.1997	1.2013	1.2035	1.2056	1.2079	1.2098	1.2123	1.2143
4	-1.8347	-1.8373	-1.8397	-1.8433	-1.8455	-1.85	-1.8529	-1.857	-1.8609	-1.8644	-1.868	-1.8708	-1.8724	-1.8761	-1.8785	-1.8798	-1.8834	-1.889	-1.8923	-1.8952	-1.8992	-1.9018	-1.904	-1.9061	-1.9096	-1.9122	-1.9134	-1.9176	-1.9195	-1.9215	-1.9239	-1.9274	-1.9293	-1.9315	-1.9342	-1.9367	-1.9405	-1.9434	-1.9463	-1.947	-1.949	-1.9531	-1.9554	-1.957	-1.9595	-1.9619	-1.9623	-1.9636	-1.966
5	-0.64145	-0.64248	-0.64184	-0.64363	-0.6435	-0.64697	-0.65057	-0.64916	-0.648	-0.64993	-0.65018	-0.65121	-0.64928	-0.64941	-0.64992	-0.64876	-0.64902	-0.64812	-0.6467	-0.64503	-0.64593	-0.64696	-0.64683	-0.6467	-0.64438	-0.64335	-0.63963	-0.63898	-0.63808	-0.63525	-0.63191	-0.63011	-0.63191	-0.62715	-0.62535	-0.62188	-0.62046	-0.62033	-0.61802	-0.6139	-0.61339	-0.60902	-0.60747	-0.60323	-0.60079	-0.59847	-0.59873	-0.5932	-0.58973
6	-0.80332	-0.80445	-0.80737	-0.80883	-0.81036	-0.81249	-0.81348	-0.81547	-0.81633	-0.8174	-0.81952	-0.82085	-0.82257	-0.82383	-0.82602	-0.82748	-0.82808	-0.83007	-0.83147	-0.83392	-0.83485	-0.83664	-0.8377	-0.83963	-0.83983	-0.84162	-0.84215	-0.84474	-0.8464	-0.84839	-0.84898	-0.85124	-0.85203	-0.85389	-0.85422	-0.85449	-0.85747	-0.85873	-0.85999	-0.86026	-0.86231	-0.86457	-0.86596	-0.86769	-0.86968	-0.87008	-0.87213	-0.8722	-0.87439
7	1.6768	1.6828	1.6844	1.6914	1.6942	1.6982	1.7022	1.7065	1.7106	1.7133	1.718	1.7214	1.7262	1.7288	1.7335	1.7365	1.7384	1.7425	1.7464	1.7513	1.7546	1.7588	1.7597	1.7612	1.7671	1.77	1.7724	1.7749	1.777	1.7783	1.7811	1.7848	1.7887	1.7914	1.7944	1.7964	1.7961	1.7991	1.8021	1.805	1.8074	1.8096	1.8097	1.8125	1.8146	1.8152	1.8167	1.8194	1.8212
8	-1.1207	-1.1247	-1.1258	-1.1274	-1.1319	-1.1357	-1.1378	-1.1393	-1.1448	-1.1476	-1.1477	-1.1502	-1.1559	-1.1552	-1.1593	-1.1625	-1.1665	-1.1689	-1.1737	-1.1768	-1.179	-1.1828	-1.1864	-1.1874	-1.1921	-1.1965	-1.1985	-1.2023	-1.207	-1.2102	-1.2119	-1.2144	-1.2213	-1.2225	-1.2247	-1.2307	-1.2351	-1.237	-1.2425	-1.2471	-1.2502	-1.2524	-1.2577	-1.2612	-1.2646	-1.2692	-1.2747	-1.2791	-1.2804
9	1.276	1.2797	1.2826	1.2844	1.2869	1.2889	1.291	1.2913	1.2958	1.2964	1.2979	1.3027	1.3018	1.3058	1.3071	1.3111	1.3132	1.313	1.3163	1.3205	1.3199	1.3244	1.3256	1.33	1.3343	1.3325	1.3356	1.3364	1.3387	1.3402	1.3434	1.345	1.3485	1.3491	1.3513	1.3546	1.3575	1.3618	1.3628	1.3663	1.3688	1.3696	1.3721	1.3739	1.3738	1.3792	1.3826	1.3858	1.3867
10	-1.0723	-1.0669	-1.0626	-1.055	-1.0452	-1.0419	-1.0326	-1.0276	-1.0239	-1.0177	-1.0122	-1.0086	-0.99334	-0.9873	-0.9816	-0.97624	-0.96933	-0.96346	-0.95516	-0.946	-0.94273	-0.93201	-0.92804	-0.9175	-0.91301	-0.90368	-0.89711	-0.88571	-0.87983	-0.86843	-0.85961	-0.85236	-0.84337	-0.83387	-0.82315	-0.81659	-0.80795	-0.79775	-0.79153	-0.77978	-0.76959	-0.76129	-0.74954	-0.73796	-0.7295	-0.7212	-0.70668	-0.70202	-0.69079
11	-2.0434	-2.0341	-2.0245	-2.0161	-2.0072	-1.9984	-1.9901	-1.9801	-1.9703	-1.9621	-1.9534	-1.9445	-1.9358	-1.9271	-1.9186	-1.9087	-1.9006	-1.8927	-1.8831	-1.875	-1.8668	-1.8573	-1.8489	-1.8409	-1.8319	-1.8229	-1.8142	-1.807	-1.7977	-1.7893	-1.7811	-1.7723	-1.7661	-1.7543	-1.7452	-1.7374	-1.7297	-1.7213	-1.7139	-1.706	-1.6988	-1.689	-1.6811	-1.6728	-1.6659	-1.6583	-1.651	-1.643	-1.6344
12	-1.664	-1.6568	-1.6539	-1.6481	-1.6445	-1.639	-1.6327	-1.6292	-1.6223	-1.6194	-1.6149	-1.6073	-1.6043	-1.597	-1.596	-1.5896	-1.5832	-1.5801	-1.5737	-1.5704	-1.5657	-1.5606	-1.5559	-1.5507	-1.5467	-1.5412	-1.538	-1.5322	-1.5265	-1.522	-1.5151	-1.5111	-1.5068	-1.5008	-1.4947	-1.4899	-1.4854	-1.4806	-1.4751	-1.4704	-1.4652	-1.4596	-1.456	-1.4492	-1.4444	-1.4386	-1.4334	-1.429	-1.4228
13	0.1417	0.13822	0.13659	0.13555	0.13311	0.13172	0.12812	0.12859	0.12511	0.12348	0.12186	0.12012	0.11791	0.11803	0.11362	0.1135	0.11234	0.10875	0.10689	0.10666	0.10503	0.1041	0.099926	0.099578	0.096793	0.095516	0.096675	0.093427	0.090295	0.08983	0.088553	0.086581	0.084261	0.084144	0.083331	0.083446	0.080546	0.079037	0.078572	0.074397	0.072889	0.072192	0.070567	0.07045	0.067667	0.068013	0.066389	0.065112	0.064532
14	0.58372	0.58597	0.58924	0.59306	0.59488	0.59961	0.60276	0.60609	0.60967	0.61367	0.61876	0.62137	0.62482	0.62925	0.63319	0.63731	0.64131	0.64422	0.64695	0.65198	0.65635	0.65944	0.66344	0.66708	0.67059	0.67393	0.67853	0.68265	0.68599	0.69084	0.69393	0.69872	0.70254	0.70715	0.71109	0.71672	0.71969	0.7246	0.72776	0.73176	0.73642	0.74115	0.74564	0.74909	0.75322	0.7577	0.7628	0.76752	0.77055
15	-0.52293	-0.51763	-0.50947	-0.50291	-0.49669	-0.48895	-0.4823	-0.47456	-0.46683	-0.46001	-0.45253	-0.4458	-0.43991	-0.43158	-0.42392	-0.41736	-0.40903	-0.40314	-0.39532	-0.38716	-0.38076	-0.37344	-0.36739	-0.3599	-0.35443	-0.34778	-0.33962	-0.33365	-0.32709	-0.31994	-0.31346	-0.30622	-0.30109	-0.29276	-0.28754	-0.28199	-0.27366	-0.26769	-0.26036	-0.25363	-0.24816	-0.24093	-0.23571	-0.22906	-0.22149	-0.21467	-0.20904	-0.20205	-0.19725
16	-2.2038	-2.2003	-2.1975	-2.1937	-2.1927	-2.1866	-2.1807	-2.1802	-2.1741	-2.1694	-2.1642	-2.1571	-2.1551	-2.1495	-2.1435	-2.1418	-2.1374	-2.1326	-2.1293	-2.1252	-2.1179	-2.112	-2.1075	-2.103	-2.0978	-2.0909	-2.0842	-2.0801	-2.0769	-2.0715	-2.0654	-2.0598	-2.0541	-2.0491	-2.0407	-2.0363	-2.0286	-2.0266	-2.0186	-2.0134	-2.0044	-2.0016	-1.9936	-1.9877	-1.9804	-1.9731	-1.9652	-1.9619	-1.9539
17	2.6017	2.5986	2.5986	2.5981	2.5961	2.5916	2.5891	2.586	2.5838	2.5816	2.5798	2.5759	2.5733	2.5696	2.5676	2.5674	2.5596	2.5573	2.5547	2.5512	2.5468	2.5429	2.5402	2.536	2.5291	2.5268	2.5251	2.5185	2.5131	2.5094	2.504	2.5	2.4941	2.4909	2.4846	2.4773	2.4751	2.4695	2.4629	2.4576	2.4491	2.4455	2.4379	2.4324	2.427	2.4205	2.415	2.4086	2.4018
18	-2.2738	-2.2756	-2.2745	-2.2699	-2.268	-2.2646	-2.2598	-2.2599	-2.2602	-2.2571	-2.2559	-2.2503	-2.249	-2.244	-2.241	-2.2392	-2.236	-2.234	-2.229	-2.2242	-2.2217	-2.2211	-2.2158	-2.2127	-2.2078	-2.2066	-2.1994	-2.1952	-2.1954	-2.1895	-2.1886	-2.1812	-2.1761	-2.174	-2.1679	-2.1612	-2.1564	-2.1544	-2.1481	-2.143	-2.135	-2.1368	-2.1281	-2.1189	-2.1156	-2.1139	-2.1113	-2.1076	-2.0998
19	0.51679	0.51878	0.52246	0.5235	0.52582	0.52918	0.53214	0.53285	0.53694	0.53845	0.54013	0.54453	0.54612	0.55013	0.55172	0.55428	0.55652	0.55964	0.56075	0.56467	0.56595	0.56963	0.5709	0.57354	0.57522	0.57874	0.57921	0.58313	0.58497	0.58704	0.5892	0.59304	0.59447	0.59751	0.59814	0.59998	0.60342	0.60461	0.60613	0.60988	0.6122	0.61452	0.61676	0.61811	0.61874	0.62146	0.6225	0.62633	0.62825
20	0.069854	0.082796	0.090651	0.10036	0.11253	0.12316	0.13871	0.14934	0.15797	0.17399	0.18308	0.1971	0.21081	0.22006	0.23022	0.24301	0.25256	0.2635	0.2729	0.28768	0.29924	0.3091	0.32065	0.33128	0.34037	0.35177	0.36132	0.36841	0.38643	0.39413	0.40384	0.41216	0.42248	0.43326	0.44327	0.45529	0.46469	0.4764	0.4844	0.49041	0.50258	0.50951	0.52122	0.52954	0.53816	0.54679	0.55619	0.56466	0.57035
21	-1.5667	-1.5657	-1.565	-1.565	-1.5656	-1.564	-1.5624	-1.5625	-1.5632	-1.5627	-1.5611	-1.5603	-1.5596	-1.5594	-1.5582	-1.5575	-1.5567	-1.5561	-1.5559	-1.5552	-1.5542	-1.5535	-1.5531	-1.5524	-1.5517	-1.55	-1.5496	-1.5485	-1.5479	-1.5464	-1.5459	-1.5453	-1.5447	-1.543	-1.5408	-1.5411	-1.5399	-1.5386	-1.5373	-1.5367	-1.5365	-1.5344	-1.5332	-1.5328	-1.5314	-1.5312	-1.5293	-1.5281	-1.5272
22	0.81847	0.81746	0.81564	0.81467	0.81386	0.81338	0.81333	0.81256	0.81155	0.81014	0.80997	0.8092	0.80876	0.80855	0.80754	0.80766	0.80669	0.80532	0.80487	0.80555	0.80498	0.80486	0.80514	0.80473	0.80432	0.80404	0.80351	0.80331	0.80371	0.80245	0.80286	0.80273	0.80289	0.80305	0.80292	0.80324	0.80356	0.80307	0.80396	0.80452	0.80395	0.80395	0.80403	0.8054	0.80636	0.80551	0.80595	0.80692	0.80699
23	-0.66292	-0.67127	-0.67895	-0.68795	-0.69506	-0.7036	-0.71308	-0.72085	-0.72787	-0.73555	-0.74398	-0.75062	-0.75849	-0.76664	-0.77413	-0.78039	-0.78845	-0.79831	-0.80523	-0.81471	-0.82115	-0.82751	-0.83528	-0.84229	-0.8514	-0.85756	-0.86581	-0.87159	-0.88021	-0.88846	-0.89624	-0.90335	-0.91083	-0.91756	-0.92467	-0.93378	-0.93994	-0.94619	-0.95273	-0.96193	-0.97084	-0.97814	-0.98335	-0.99037	-0.99757	-1.005	-1.0142	-1.0205	-1.026
24	0.5579	0.54539	0.52847	0.51348	0.49868	0.48528	0.46924	0.45003	0.44069	0.42271	0.40385	0.38764	0.36808	0.35398	0.336	0.32296	0.30445	0.29141	0.27537	0.25969	0.24048	0.2262	0.20717	0.18814	0.1714	0.15906	0.14074	0.12294	0.10532	0.092452	0.077122	0.057914	0.040647	0.023906	0.0085763	-0.011157	-0.027192	-0.042874	-0.058732	-0.076176	-0.093971	-0.11318	-0.1271	-0.14683	-0.16321	-0.18013	-0.20021	-0.218	-0.23228
25	3.1525	3.1445	3.1357	3.1228	3.1096	3.1008	3.0913	3.0825	3.0676	3.056	3.047	3.0364	3.0285	3.0119	3.0033	2.9865	2.9772	2.9693	2.9609	2.9478	2.9394	2.9267	2.915	2.9036	2.8903	2.881	2.8677	2.8548	2.8444	2.8313	2.8201	2.8089	2.7941	2.785	2.7741	2.7646	2.7528	2.7426	2.7278	2.7166	2.7015	2.6897	2.6785	2.6686	2.6507	2.6408	2.632	2.6165	2.6068
26	-1.3454	-1.3506	-1.352	-1.3552	-1.3584	-1.3623	-1.365	-1.3676	-1.3705	-1.3753	-1.3779	-1.3796	-1.3812	-1.3827	-1.385	-1.3875	-1.3909	-1.3917	-1.3957	-1.398	-1.399	-1.4021	-1.4029	-1.4052	-1.4072	-1.4095	-1.4105	-1.4122	-1.4125	-1.4158	-1.4176	-1.4197	-1.4213	-1.4233	-1.4253	-1.4257	-1.4274	-1.4281	-1.4291	-1.43	-1.4327	-1.4342	-1.436	-1.4361	-1.4376	-1.4403	-1.4404	-1.4406	-1.4409
27	0.23692	0.23943	0.24096	0.24157	0.24492	0.24492	0.24843	0.2514	0.25247	0.25377	0.25514	0.25559	0.25834	0.25948	0.26116	0.26329	0.26497	0.26474	0.2652	0.26748	0.26863	0.27023	0.27099	0.27053	0.27328	0.27366	0.27259	0.27465	0.2751	0.27525	0.27563	0.27655	0.27739	0.27769	0.27746	0.27769	0.27944	0.27952	0.27822	0.27913	0.27692	0.27806	0.27837	0.27768	0.27646	0.27508	0.2744	0.27569	0.27439
28	-0.66767	-0.6631	-0.65995	-0.65647	-0.65298	-0.65057	-0.64609	-0.64352	-0.6397	-0.63464	-0.63149	-0.62725	-0.62286	-0.61887	-0.61597	-0.61107	-0.60659	-0.60277	-0.59804	-0.59489	-0.5914	-0.58842	-0.58277	-0.57912	-0.57431	-0.56949	-0.56568	-0.56252	-0.55721	-0.55248	-0.54725	-0.5431	-0.5397	-0.53696	-0.5319	-0.528	-0.52236	-0.51771	-0.51339	-0.50858	-0.50368	-0.50028	-0.49472	-0.48999	-0.48543	-0.48119	-0.47621	-0.47264	-0.46642
29	-1.3283	-1.33	-1.3319	-1.3347	-1.3349	-1.3374	-1.3405	-1.3433	-1.3442	-1.3481	-1.3508	-1.3522	-1.3533	-1.3564	-1.3586	-1.3618	-1.3623	-1.3652	-1.3668	-1.3692	-1.3709	-1.3748	-1.3765	-1.3789	-1.3806	-1.3835	-1.3856	-1.3875	-1.3888	-1.3921	-1.3937	-1.3955	-1.397	-1.3984	-1.4013	-1.4034	-1.4069	-1.4082	-1.4095	-1.4128	-1.413	-1.4174	-1.4175	-1.4202	-1.4206	-1.4242	-1.4244	-1.4248	-1.4245
30	0.10142	0.10149	0.10059	0.10253	0.10417	0.10491	0.1058	0.10543	0.10565	0.10669	0.1049	0.10475	0.10781	0.10736	0.10847	0.10929	0.1078	0.10847	0.10944	0.10906	0.10921	0.10831	0.10988	0.10965	0.10905	0.11002	0.10942	0.11002	0.10949	0.10897	0.10807	0.11023	0.11008	0.10881	0.10896	0.10791	0.10903	0.11022	0.10642	0.10686	0.10902	0.10761	0.10649	0.10798	0.10596	0.10432	0.10626	0.10484	0.10543
31	1.6003	1.6025	1.6059	1.6092	1.6131	1.6165	1.6189	1.6208	1.6262	1.6276	1.6319	1.635	1.639	1.6436	1.6469	1.6509	1.6547	1.6559	1.6595	1.6624	1.6645	1.6691	1.671	1.6758	1.6784	1.6829	1.6858	1.6911	1.6925	1.6979	1.7009	1.7049	1.7069	1.71	1.7129	1.7162	1.719	1.7224	1.7261	1.7287	1.7317	1.7356	1.7375	1.7418	1.7417	1.7468	1.7486	1.7533	1.7568
32	-0.47395	-0.47665	-0.48219	-0.48854	-0.49313	-0.49826	-0.50204	-0.50778	-0.51359	-0.51947	-0.52399	-0.52939	-0.53419	-0.54006	-0.54425	-0.55087	-0.55721	-0.56066	-0.56586	-0.57153	-0.577	-0.58267	-0.58895	-0.59462	-0.60036	-0.60448	-0.61008	-0.61562	-0.62183	-0.6273	-0.63351	-0.64074	-0.64479	-0.65033	-0.65634	-0.66383	-0.66869	-0.67436	-0.6799	-0.68408	-0.69273	-0.69887	-0.70502	-0.71102	-0.71737	-0.72297	-0.72952	-0.73391	-0.73979
33	0.3801	0.37741	0.37906	0.37699	0.37347	0.3716	0.37015	0.37067	0.37077	0.37118	0.369	0.37065	0.36868	0.36899	0.36454	0.36453	0.36691	0.36484	0.3638	0.36535	0.3639	0.36338	0.36192	0.36047	0.36264	0.3616	0.36077	0.35912	0.35829	0.35725	0.35724	0.35652	0.35838	0.35672	0.35537	0.35598	0.35412	0.35381	0.35204	0.35277	0.35328	0.35379	0.35214	0.35234	0.35254	0.35109	0.35233	0.35181	0.35067
34	0.83362	0.83054	0.82485	0.82058	0.81679	0.81418	0.80482	0.80269	0.79961	0.79441	0.78978	0.78445	0.77853	0.77686	0.77355	0.76691	0.76561	0.76015	0.75423	0.75056	0.75045	0.74428	0.74037	0.73717	0.73102	0.72829	0.72746	0.72651	0.72224	0.71525	0.71584	0.71324	0.71158	0.70684	0.70542	0.69891	0.69903	0.6969	0.69511	0.68907	0.6873	0.68659	0.68398	0.68078	0.67901	0.67522	0.67498	0.67284	0.67249
35	-2.0615	-2.0641	-2.0678	-2.0726	-2.0704	-2.0737	-2.0795	-2.0822	-2.0856	-2.0879	-2.09	-2.0958	-2.0958	-2.0985	-2.1007	-2.1029	-2.1048	-2.1093	-2.1099	-2.1136	-2.1171	-2.1168	-2.1188	-2.1185	-2.1203	-2.1191	-2.1202	-2.1225	-2.1244	-2.1275	-2.1266	-2.1279	-2.1311	-2.1299	-2.1309	-2.1315	-2.1334	-2.133	-2.1352	-2.1336	-2.1351	-2.1365	-2.1331	-2.1341	-2.132	-2.1323	-2.1317	-2.1307	-2.1317
36	1.0881	1.093	1.0971	1.1011	1.1073	1.111	1.113	1.1173	1.1224	1.1245	1.1281	1.1317	1.1357	1.14	1.1429	1.1468	1.1499	1.1531	1.155	1.1604	1.164	1.1662	1.1703	1.1734	1.1774	1.1798	1.1825	1.1861	1.1879	1.1903	1.1942	1.1963	1.1989	1.2016	1.2018	1.2071	1.2089	1.2124	1.2152	1.2163	1.22	1.2236	1.2245	1.2243	1.2255	1.2268	1.2293	1.2307	1.2319
37	1.2673	1.2636	1.2579	1.256	1.2562	1.2524	1.2496	1.249	1.2432	1.2418	1.2385	1.2386	1.2359	1.2344	1.2299	1.2245	1.2242	1.2197	1.2167	1.2158	1.2114	1.212	1.2093	1.2043	1.2041	1.1965	1.1972	1.1941	1.193	1.1891	1.1886	1.1864	1.1812	1.1809	1.1786	1.1769	1.1722	1.1726	1.1665	1.1674	1.1627	1.1624	1.1616	1.1569	1.1584	1.1547	1.1515	1.1499	1.1467
38	0.45714	0.46258	0.46719	0.47145	0.47643	0.47996	0.48603	0.49019	0.49517	0.49961	0.5045	0.50957	0.51346	0.51836	0.52361	0.52768	0.53275	0.53819	0.54244	0.54724	0.55304	0.55521	0.55983	0.56572	0.57106	0.57342	0.57876	0.58302	0.588	0.59316	0.59615	0.60294	0.60874	0.61291	0.61671	0.62097	0.62577	0.62921	0.6322	0.63655	0.64189	0.64651	0.65077	0.65412	0.6581	0.66182	0.66744	0.67134	0.67405
39	-1.2565	-1.2469	-1.2393	-1.2335	-1.2242	-1.2165	-1.2071	-1.1984	-1.1896	-1.1823	-1.1739	-1.1654	-1.1556	-1.1469	-1.1383	-1.1321	-1.1225	-1.1154	-1.1069	-1.097	-1.0875	-1.0812	-1.0731	-1.0635	-1.0542	-1.047	-1.0389	-1.0292	-1.0207	-1.0118	-1.0029	-0.99413	-0.98587	-0.9761	-0.96665	-0.95915	-0.94981	-0.94016	-0.9305	-0.9232	-0.91334	-0.90636	-0.89734	-0.88919	-0.88017	-0.8718	-0.86204	-0.85388	-0.84691
40	2.3173	2.3047	2.2936	2.2849	2.2707	2.2611	2.2494	2.2389	2.225	2.2139	2.1976	2.1858	2.1747	2.1663	2.1549	2.1436	2.132	2.1152	2.1025	2.0943	2.079	2.0679	2.0554	2.0437	2.0295	2.0166	2.0076	1.9922	1.9811	1.9682	1.9563	1.9454	1.9326	1.9216	1.9059	1.8958	1.8825	1.8703	1.8578	1.8456	1.8341	1.8227	1.812	1.7975	1.7839	1.7712	1.7602	1.749	1.7358
41	1.0575	1.0606	1.0632	1.064	1.0648	1.0664	1.066	1.0651	1.0675	1.0699	1.0697	1.0702	1.0714	1.0696	1.0725	1.0736	1.072	1.0718	1.075	1.0717	1.0721	1.0773	1.0729	1.0734	1.0745	1.073	1.0728	1.071	1.0717	1.0717	1.071	1.0702	1.071	1.0684	1.0682	1.07	1.0665	1.0671	1.0655	1.0625	1.0607	1.0588	1.0578	1.0573	1.0561	1.0565	1.0522	1.0527	1.0519
42	-0.20865	-0.2065	-0.20374	-0.20159	-0.19876	-0.19667	-0.1931	-0.1915	-0.188	-0.18769	-0.18554	-0.18278	-0.18136	-0.17915	-0.17522	-0.17196	-0.17055	-0.16876	-0.16569	-0.1636	-0.16114	-0.15856	-0.15641	-0.15438	-0.15241	-0.15045	-0.14762	-0.14608	-0.14307	-0.14208	-0.13913	-0.13723	-0.1344	-0.13194	-0.13065	-0.12868	-0.12708	-0.12456	-0.12241	-0.11964	-0.11743	-0.11546	-0.11417	-0.11251	-0.11147	-0.10987	-0.10728	-0.10605	-0.10537
43	0.0057258	0.006253	0.0037127	0.0020671	0.0008056	-0.0019912	-0.0022325	-0.0018349	-0.0051416	-0.0074281	-0.0095826	-0.01238	-0.012619	-0.013373	-0.014124	-0.017049	-0.017929	-0.019193	-0.019945	-0.023381	-0.025157	-0.02642	-0.027554	-0.028816	-0.0288	-0.031982	-0.033631	-0.031698	-0.034879	-0.035249	-0.037664	-0.039184	-0.041088	-0.041328	-0.043232	-0.044879	-0.047036	-0.048045	-0.05161	-0.050319	-0.051073	-0.051828	-0.055776	-0.055763	-0.055108	-0.05599	-0.060705	-0.061715	-0.061957
44	-0.93114	-0.93989	-0.94764	-0.95767	-0.96408	-0.97176	-0.97978	-0.9874	-0.99709	-1.0042	-1.0119	-1.0189	-1.0267	-1.0347	-1.0413	-1.0503	-1.0561	-1.0634	-1.0705	-1.078	-1.0856	-1.093	-1.0999	-1.1078	-1.1137	-1.1204	-1.1262	-1.1335	-1.1408	-1.1459	-1.1538	-1.1601	-1.1661	-1.1723	-1.1786	-1.185	-1.1911	-1.1976	-1.2038	-1.2082	-1.2144	-1.2198	-1.2251	-1.2309	-1.2363	-1.2408	-1.2468	-1.2519	-1.2569
45	1.1116	1.1118	1.1154	1.1176	1.1166	1.1156	1.1184	1.125	1.1277	1.1299	1.1249	1.1262	1.1312	1.1325	1.1352	1.1309	1.1284	1.1317	1.1351	1.1359	1.1351	1.1316	1.1331	1.1305	1.1345	1.1358	1.1325	1.1315	1.1309	1.1309	1.1303	1.1293	1.127	1.1271	1.1283	1.1235	1.1249	1.1234	1.1224	1.1238	1.1201	1.1152	1.118	1.1197	1.1149	1.1106	1.1057	1.1082	1.1077
46	-0.6375	-0.63841	-0.63606	-0.63438	-0.63394	-0.63541	-0.63441	-0.62902	-0.62835	-0.62937	-0.62702	-0.62535	-0.62187	-0.62143	-0.61783	-0.61695	-0.61786	-0.61573	-0.61304	-0.60855	-0.60653	-0.60293	-0.60205	-0.59913	-0.59667	-0.59319	-0.59297	-0.59029	-0.58737	-0.58738	-0.58311	-0.5838	-0.57807	-0.57752	-0.57269	-0.57248	-0.57024	-0.56676	-0.56396	-0.55968	-0.55723	-0.55375	-0.55208	-0.54668	-0.54613	-0.54321	-0.53928	-0.53581	-0.53358
47	0.82667	0.83064	0.83708	0.84124	0.84369	0.84914	0.85324	0.8563	0.86065	0.86555	0.86989	0.87319	0.87631	0.88109	0.88568	0.88794	0.89302	0.89718	0.89987	0.90452	0.90764	0.9102	0.91351	0.91736	0.92251	0.92532	0.92739	0.931	0.93565	0.93699	0.94109	0.94433	0.94751	0.95069	0.95288	0.95723	0.95955	0.96217	0.96548	0.96933	0.96993	0.97311	0.97678	0.97829	0.98006	0.98275	0.98501	0.98733	0.9902
48	-1.0303	-1.0177	-1.0108	-1.0054	-0.99524	-0.98705	-0.98022	-0.97106	-0.95918	-0.95041	-0.94553	-0.93637	-0.92915	-0.92116	-0.91278	-0.90303	-0.89737	-0.88704	-0.88236	-0.87164	-0.8656	-0.85585	-0.84746	-0.8383	-0.83303	-0.82523	-0.81957	-0.81236	-0.80417	-0.79832	-0.78935	-0.78155	-0.77745	-0.76887	-0.76185	-0.75308	-0.74976	-0.74117	-0.73688	-0.72772	-0.7242	-0.71796	-0.71055	-0.7047	-0.7006	-0.69611	-0.68947	-0.68382	-0.67913
49	-0.91656	-0.91734	-0.91693	-0.91806	-0.91694	-0.91843	-0.91944	-0.9204	-0.92194	-0.9213	-0.92249	-0.92273	-0.92285	-0.92322	-0.92346	-0.92411	-0.924	-0.92401	-0.92472	-0.92514	-0.92539	-0.92587	-0.92617	-0.92682	-0.92623	-0.92742	-0.92856	-0.92856	-0.92857	-0.92869	-0.92834	-0.92983	-0.92983	-0.92972	-0.92907	-0.92896	-0.9292	-0.92914	-0.92909	-0.9288	-0.92987	-0.93029	-0.93053	-0.9303	-0.92995	-0.92936	-0.92948	-0.93038	-0.9305
50	-1.4005	-1.4104	-1.415	-1.4258	-1.4352	-1.4452	-1.4545	-1.458	-1.4665	-1.477	-1.4817	-1.4876	-1.4983	-1.5018	-1.508	-1.5202	-1.527	-1.5347	-1.5432	-1.5513	-1.5559	-1.5636	-1.5689	-1.5768	-1.5809	-1.5875	-1.6	-1.6037	-1.6112	-1.6156	-1.623	-1.6274	-1.635	-1.6405	-1.6412	-1.6488	-1.6528	-1.6605	-1.6657	-1.6686	-1.6741	-1.6789	-1.6841	-1.6905	-1.6925	-1.6999	-1.7045	-1.7109	-1.7148
51	-0.90103	-0.89469	-0.89108	-0.88562	-0.87873	-0.87458	-0.8678	-0.86506	-0.85905	-0.85315	-0.84768	-0.8443	-0.83905	-0.83216	-0.82615	-0.82134	-0.81314	-0.8092	-0.8069	-0.80133	-0.79696	-0.79029	-0.78526	-0.77859	-0.77279	-0.76886	-0.76219	-0.7576	-0.75432	-0.74601	-0.74175	-0.73639	-0.73464	-0.72841	-0.72075	-0.71572	-0.71102	-0.70872	-0.70271	-0.69702	-0.69123	-0.68478	-0.68041	-0.67669	-0.67024	-0.6639	-0.6604	-0.65449	-0.6511
52	-0.74067	-0.74159	-0.74353	-0.74307	-0.74501	-0.7463	-0.74565	-0.74556	-0.74639	-0.74953	-0.75147	-0.75174	-0.75183	-0.75368	-0.75377	-0.75303	-0.75386	-0.75496	-0.75431	-0.75505	-0.7569	-0.75736	-0.75874	-0.76087	-0.76327	-0.76493	-0.76558	-0.76585	-0.76788	-0.7701	-0.7713	-0.77315	-0.77657	-0.77767	-0.77804	-0.77915	-0.78164	-0.78303	-0.78534	-0.78774	-0.78959	-0.79097	-0.79236	-0.79466	-0.79605	-0.79845	-0.79752	-0.80066	-0.80362
53	-1.6945	-1.6848	-1.6788	-1.6714	-1.663	-1.6571	-1.6475	-1.6394	-1.6309	-1.625	-1.6173	-1.6092	-1.6023	-1.5942	-1.5867	-1.5782	-1.5713	-1.5637	-1.5551	-1.5471	-1.5385	-1.5313	-1.5244	-1.5143	-1.5076	-1.502	-1.4934	-1.487	-1.4782	-1.4699	-1.4623	-1.454	-1.4458	-1.4383	-1.4307	-1.4227	-1.4158	-1.4087	-1.4	-1.3925	-1.3843	-1.3766	-1.3668	-1.3604	-1.352	-1.3454	-1.337	-1.329	-1.3235
54	-0.18719	-0.18787	-0.18931	-0.19173	-0.19221	-0.19385	-0.19423	-0.19452	-0.19568	-0.19935	-0.2007	-0.20186	-0.20331	-0.20272	-0.2034	-0.20349	-0.20649	-0.20774	-0.20977	-0.21093	-0.2146	-0.21392	-0.2142	-0.217	-0.21671	-0.21893	-0.22066	-0.22337	-0.22414	-0.22326	-0.22636	-0.22684	-0.22828	-0.22818	-0.22982	-0.23146	-0.2331	-0.2359	-0.23648	-0.23783	-0.23782	-0.23907	-0.24294	-0.24535	-0.24573	-0.24515	-0.24689	-0.24959	-0.2522
55	-1.1944	-1.1822	-1.173	-1.1685	-1.1648	-1.1526	-1.1465	-1.1378	-1.1294	-1.1172	-1.1177	-1.1069	-1.0984	-1.0887	-1.0828	-1.0783	-1.0659	-1.0564	-1.0522	-1.0445	-1.0345	-1.0284	-1.0213	-1.0147	-1.0078	-0.9991	-0.99276	-0.98588	-0.98245	-0.97715	-0.97029	-0.96262	-0.95786	-0.9539	-0.94308	-0.93936	-0.92986	-0.92511	-0.91613	-0.91006	-0.90477	-0.89764	-0.89287	-0.88865	-0.88415	-0.86913	-0.862	-0.85725	-0.85354
56	-2.1905	-2.1895	-2.1885	-2.1882	-2.1889	-2.1877	-2.1856	-2.1852	-2.1842	-2.1841	-2.1848	-2.1844	-2.1829	-2.1815	-2.1799	-2.1783	-2.1781	-2.1781	-2.1761	-2.1752	-2.1736	-2.1735	-2.1737	-2.172	-2.1708	-2.1689	-2.1688	-2.1681	-2.1667	-2.1653	-2.1652	-2.1624	-2.1612	-2.161	-2.1608	-2.1576	-2.1549	-2.1543	-2.1523	-2.1527	-2.1504	-2.1492	-2.1476	-2.1454	-2.1432	-2.1404	-2.1384	-2.1362	-2.1363
57	1.3925	1.3937	1.3934	1.3941	1.394	1.3944	1.396	1.3934	1.3954	1.3955	1.3986	1.3974	1.3985	1.3981	1.4012	1.4004	1.4	1.401	1.4019	1.3997	1.401	1.4011	1.4013	1.4005	1.4007	1.401	1.4027	1.4004	1.4017	1.4014	1.4005	1.3994	1.3992	1.4002	1.399	1.3976	1.3986	1.3966	1.3972	1.397	1.3962	1.3963	1.3946	1.3924	1.3927	1.3931	1.3949	1.3904	1.3911
58	0.025914	0.019202	0.012735	0.0042808	-0.0015204	-0.0073217	-0.013373	-0.019171	-0.028036	-0.034998	-0.041628	-0.049004	-0.052737	-0.058872	-0.066329	-0.072212	-0.078925	-0.083818	-0.092932	-0.099481	-0.10644	-0.11199	-0.11697	-0.12277	-0.12841	-0.13636	-0.14183	-0.14838	-0.15443	-0.15949	-0.16587	-0.17184	-0.17789	-0.18452	-0.1885	-0.19612	-0.20242	-0.20955	-0.21552	-0.22057	-0.22662	-0.23392	-0.23798	-0.24379	-0.24909	-0.25398	-0.26053	-0.26616	-0.27354
59	-0.15979	-0.16849	-0.17638	-0.18445	-0.19127	-0.19611	-0.20445	-0.21198	-0.21889	-0.22803	-0.23306	-0.23987	-0.24776	-0.25565	-0.26435	-0.27081	-0.27574	-0.28309	-0.29027	-0.29807	-0.30533	-0.31197	-0.31932	-0.32371	-0.3325	-0.3394	-0.34694	-0.35276	-0.35832	-0.3672	-0.37509	-0.38092	-0.38639	-0.38997	-0.39571	-0.40396	-0.41024	-0.41589	-0.42172	-0.42665	-0.434	-0.44189	-0.44852	-0.45489	-0.46009	-0.46574	-0.47148	-0.47731	-0.48269
60	0.12023	0.12298	0.12558	0.12826	0.13102	0.13317	0.13603	0.13879	0.14123	0.14407	0.14663	0.14925	0.15207	0.15454	0.15747	0.15998	0.16262	0.16527	0.16792	0.1708	0.17347	0.1764	0.17903	0.18176	0.1844	0.18699	0.18981	0.19241	0.19519	0.19793	0.20088	0.2037	0.20622	0.20907	0.21167	0.21454	0.21721	0.22023	0.22284	0.22588	0.22851	0.23136	0.23396	0.23692	0.23982	0.24264	0.24535	0.24849	0.25123
61	-0.94385	-0.94347	-0.94308	-0.9428	-0.94242	-0.94201	-0.94173	-0.94128	-0.94084	-0.94061	-0.94009	-0.93967	-0.93947	-0.93894	-0.93859	-0.93803	-0.93784	-0.9374	-0.93689	-0.9364	-0.9361	-0.93559	-0.93512	-0.93481	-0.93439	-0.93398	-0.93353	-0.93315	-0.93265	-0.93221	-0.93187	-0.9314	-0.93088	-0.93049	-0.93002	-0.92961	-0.92927	-0.92866	-0.92839	-0.92779	-0.9273	-0.927	-0.92652	-0.926	-0.92568	-0.92492	-0.92451	-0.92411	-0.92377
62	-2.6457	-2.6403	-2.6349	-2.6294	-2.6239	-2.6186	-2.613	-2.6075	-2.6019	-2.5966	-2.5911	-2.5854	-2.5801	-2.5744	-2.5691	-2.5638	-2.5581	-2.5527	-2.5469	-2.5412	-2.536	-2.5306	-2.5249	-2.5194	-2.5137	-2.5084	-2.5026	-2.4973	-2.4919	-2.4863	-2.4806	-2.475	-2.4694	-2.4638	-2.4581	-2.4526	-2.4474	-2.4415	-2.4358	-2.4303	-2.4246	-2.4192	-2.4139	-2.4079	-2.4024	-2.3966	-2.3914	-2.3856	-2.3797
63	-1.5201	-1.5218	-1.5237	-1.5256	-1.5271	-1.529	-1.5302	-1.5322	-1.5341	-1.5356	-1.5371	-1.5392	-1.5407	-1.5425	-1.5441	-1.5458	-1.5474	-1.5494	-1.551	-1.5526	-1.5542	-1.556	-1.5576	-1.5589	-1.5609	-1.5625	-1.5643	-1.566	-1.5674	-1.569	-1.5708	-1.5724	-1.574	-1.5756	-1.5774	-1.5789	-1.5805	-1.5821	-1.5838	-1.5852	-1.587	-1.5885	-1.5902	-1.5919	-1.5935	-1.5951	-1.5965	-1.598	-1.5998
64	-0.27356	-0.26541	-0.26065	-0.2513	-0.24673	-0.23858	-0.23142	-0.22346	-0.21812	-0.20956	-0.20279	-0.19522	-0.19048	-0.18172	-0.17456	-0.16702	-0.15946	-0.15329	-0.14532	-0.13818	-0.133	-0.12467	-0.11732	-0.10874	-0.10198	-0.09402	-0.08847	-0.078504	-0.07235	-0.063786	-0.055003	-0.048259	-0.041102	-0.034138	-0.025183	-0.019443	-0.0096712	-0.0023086	0.0034393	0.010802	0.020562	0.026739	0.034083	0.041658	0.049613	0.057957	0.065301	0.073682	0.081041
65	-0.20649	-0.20988	-0.21332	-0.21622	-0.21973	-0.22305	-0.22608	-0.22982	-0.23321	-0.23659	-0.24004	-0.2424	-0.24638	-0.24916	-0.25296	-0.25593	-0.25931	-0.26228	-0.2662	-0.26934	-0.27284	-0.27646	-0.27913	-0.28323	-0.2865	-0.28994	-0.29374	-0.29724	-0.30032	-0.30346	-0.30715	-0.31119	-0.31428	-0.31747	-0.32025	-0.32387	-0.32707	-0.33106	-0.33414	-0.33794	-0.34114	-0.34481	-0.34795	-0.35247	-0.35622	-0.35966	-0.36262	-0.36576	-0.36986
66	0.86442	0.87172	0.87867	0.8858	0.89292	0.90026	0.90765	0.91499	0.92167	0.92879	0.93543	0.94185	0.94919	0.95617	0.96298	0.96975	0.97607	0.98254	0.98921	0.99545	1.0022	1.0084	1.0145	1.0207	1.027	1.033	1.0394	1.0457	1.0514	1.0578	1.0639	1.0696	1.075	1.0808	1.0864	1.0924	1.0976	1.1036	1.1085	1.1146	1.1198	1.1253	1.1307	1.1359	1.1414	1.1464	1.1518	1.1568	1.1622
67	2.1523	2.1425	2.135	2.1232	2.1133	2.1032	2.0936	2.0855	2.0734	2.0616	2.0528	2.042	2.0328	2.022	2.0118	2.0014	1.9917	1.982	1.9718	1.9609	1.9497	1.9399	1.9292	1.9196	1.9093	1.8964	1.887	1.8756	1.8676	1.8563	1.8442	1.8348	1.8256	1.8161	1.8057	1.7938	1.783	1.7713	1.7621	1.7499	1.7406	1.7296	1.7192	1.7073	1.6954	1.6866	1.6733	1.6648	1.6524
68	-0.66242	-0.66079	-0.65892	-0.65745	-0.65605	-0.65449	-0.65333	-0.65146	-0.6498	-0.64818	-0.64661	-0.64502	-0.6434	-0.64168	-0.63983	-0.63865	-0.63693	-0.63518	-0.6334	-0.63193	-0.63008	-0.62833	-0.62673	-0.62491	-0.62323	-0.62144	-0.61978	-0.61793	-0.61665	-0.61493	-0.61312	-0.6115	-0.60993	-0.60828	-0.60656	-0.60499	-0.60361	-0.60189	-0.60027	-0.59874	-0.59711	-0.59536	-0.59383	-0.59204	-0.59026	-0.58885	-0.58691	-0.58525	-0.58328
69	1.3482	1.3513	1.3539	1.3564	1.3592	1.3622	1.3649	1.3678	1.3699	1.3733	1.3757	1.3785	1.3806	1.3841	1.3869	1.3893	1.3922	1.3951	1.3979	1.4006	1.4027	1.4054	1.4084	1.4114	1.4138	1.4164	1.4193	1.4218	1.4241	1.427	1.4291	1.4321	1.4341	1.4369	1.4391	1.4418	1.444	1.4467	1.4495	1.452	1.4544	1.4569	1.4598	1.4622	1.4648	1.4674	1.4699	1.4717	1.4741
70	0.40486	0.40493	0.40603	0.40731	0.40494	0.40429	0.40348	0.40477	0.40588	0.40228	0.40304	0.40222	0.40367	0.40445	0.40187	0.40122	0.39936	0.40082	0.40261	0.40231	0.40184	0.40225	0.40283	0.40078	0.40116	0.40191	0.40353	0.40253	0.40153	0.40263	0.40214	0.40444	0.40308	0.40278	0.40353	0.40566	0.40274	0.40242	0.40386	0.40442	0.40498	0.4052	0.40556	0.40664	0.40686	0.40653	0.40569	0.40834	0.40872
71	1.2496	1.2391	1.2323	1.2271	1.219	1.2111	1.2044	1.1985	1.1939	1.1881	1.1814	1.1741	1.1706	1.1586	1.1538	1.1494	1.1403	1.1378	1.1296	1.12	1.1172	1.1069	1.1021	1.0969	1.0881	1.0811	1.0709	1.0672	1.0614	1.0556	1.0501	1.0393	1.0362	1.0257	1.0185	1.0136	1.0057	0.99968	0.99091	0.98581	0.97678	0.97164	0.9626	0.95806	0.95251	0.94505	0.94108	0.93448	0.92902
72	2.5277	2.5259	2.5239	2.5219	2.5204	2.5187	2.5173	2.5147	2.5123	2.5106	2.5087	2.5059	2.5041	2.502	2.5001	2.4981	2.4963	2.4934	2.4906	2.4879	2.4861	2.4838	2.4814	2.4786	2.4767	2.4745	2.4723	2.4699	2.4673	2.4643	2.4616	2.4596	2.4572	2.4546	2.4519	2.4487	2.4465	2.4439	2.4404	2.4381	2.4352	2.4328	2.4312	2.4275	2.4243	2.4215	2.4191	2.4153	2.4125
73	-0.1464	-0.15525	-0.16406	-0.17241	-0.18148	-0.19059	-0.19844	-0.20773	-0.2163	-0.22552	-0.23423	-0.24341	-0.25142	-0.26083	-0.26918	-0.27815	-0.28713	-0.29605	-0.30462	-0.3139	-0.32266	-0.33155	-0.34052	-0.34946	-0.35799	-0.3669	-0.37596	-0.38507	-0.39404	-0.40229	-0.41155	-0.42048	-0.42967	-0.4385	-0.4472	-0.45642	-0.46493	-0.47396	-0.48334	-0.49184	-0.50117	-0.50951	-0.51895	-0.52773	-0.53646	-0.54575	-0.55485	-0.56364	-0.57251
74	0.38848	0.39455	0.40031	0.40609	0.41224	0.41845	0.4251	0.43004	0.43651	0.44214	0.44872	0.45404	0.45917	0.46602	0.47172	0.47773	0.48344	0.48958	0.49547	0.50112	0.50643	0.51195	0.51815	0.52399	0.52983	0.53608	0.54152	0.54704	0.55203	0.55762	0.56325	0.56958	0.57432	0.58059	0.58629	0.59204	0.59737	0.60295	0.60865	0.61447	0.61966	0.62504	0.6304	0.63521	0.64122	0.64622	0.65204	0.65704	0.66287
75	2.2486	2.2469	2.245	2.2425	2.2392	2.2361	2.2342	2.2322	2.2286	2.2252	2.2225	2.2194	2.2164	2.214	2.2113	2.2083	2.2037	2.2012	2.1974	2.1937	2.1911	2.1868	2.1833	2.1799	2.1769	2.1736	2.1702	2.1662	2.1622	2.1594	2.1553	2.151	2.1468	2.1431	2.1387	2.1349	2.131	2.1267	2.1224	2.1187	2.1138	2.1092	2.105	2.1001	2.0963	2.0925	2.0873	2.0826	2.0782
76	-1.9658	-1.9637	-1.9619	-1.9599	-1.9582	-1.9561	-1.9542	-1.9522	-1.9502	-1.9482	-1.9459	-1.9439	-1.9416	-1.9395	-1.9373	-1.935	-1.9327	-1.9304	-1.9282	-1.9259	-1.9235	-1.9211	-1.9186	-1.9162	-1.9139	-1.9114	-1.9086	-1.9062	-1.9037	-1.901	-1.8982	-1.8956	-1.8929	-1.8901	-1.8875	-1.8846	-1.8819	-1.8791	-1.8763	-1.8735	-1.8705	-1.8676	-1.8646	-1.8616	-1.8585	-1.8555	-1.8524	-1.8494	-1.8462
77	0.12497	0.1242	0.12429	0.1239	0.12368	0.12274	0.12265	0.12201	0.12179	0.12146	0.12113	0.12104	0.12023	0.11996	0.1209	0.12033	0.12006	0.11992	0.12092	0.1206	0.12033	0.1205	0.12041	0.1207	0.12153	0.12163	0.12155	0.12287	0.12297	0.1232	0.12337	0.12348	0.12395	0.12479	0.12611	0.12604	0.12699	0.12742	0.12814	0.12825	0.12981	0.13017	0.13174	0.13222	0.13276	0.13458	0.13561	0.13597	0.13761
78	0.94534	0.94576	0.94573	0.94568	0.94586	0.94579	0.94551	0.94553	0.94585	0.94569	0.94573	0.94564	0.94566	0.94528	0.94563	0.9456	0.94555	0.94532	0.9451	0.94531	0.94496	0.94514	0.9449	0.94492	0.94506	0.94475	0.94449	0.94435	0.94439	0.94411	0.94406	0.94389	0.94384	0.94361	0.94353	0.94348	0.94331	0.94289	0.94282	0.94272	0.94225	0.94181	0.94159	0.94159	0.94181	0.94099	0.94085	0.94071	0.94014
79	1.4353	1.4267	1.4174	1.4125	1.4009	1.3955	1.3871	1.3796	1.3712	1.362	1.3553	1.3467	1.3371	1.3302	1.323	1.3169	1.3102	1.3024	1.2935	1.2854	1.2796	1.275	1.2657	1.2597	1.2527	1.2458	1.2363	1.2282	1.223	1.2178	1.2103	1.2045	1.1955	1.1892	1.1837	1.175	1.1646	1.1571	1.1505	1.1447	1.1426	1.1357	1.1259	1.1183	1.1111	1.1053	1.1001	1.094	1.0848
80	-0.042125	-0.040498	-0.03909	-0.037897	-0.036272	-0.034482	-0.033399	-0.031991	-0.030039	-0.028412	-0.026894	-0.025595	-0.02375	-0.022938	-0.020607	-0.019524	-0.018116	-0.016164	-0.014158	-0.012912	-0.011069	-0.0098778	-0.0077637	-0.0057034	-0.0044583	-0.0029411	-0.0013147	0.00025601	0.0026962	0.0039407	0.0055656	0.0073556	0.0088721	0.011367	0.012177	0.014019	0.015536	0.017922	0.019981	0.021714	0.023774	0.025454	0.026753	0.028867	0.030764	0.032334	0.034284	0.03629	0.037861
81	-1.4854	-1.4852	-1.4837	-1.483	-1.482	-1.4816	-1.4806	-1.4804	-1.4794	-1.4784	-1.4776	-1.477	-1.476	-1.4757	-1.4754	-1.4748	-1.4738	-1.4733	-1.473	-1.4719	-1.471	-1.4706	-1.4699	-1.4695	-1.4689	-1.4686	-1.4679	-1.4674	-1.4669	-1.4664	-1.4657	-1.4649	-1.4641	-1.4638	-1.4638	-1.4631	-1.4626	-1.4621	-1.4618	-1.4613	-1.4608	-1.4599	-1.4596	-1.4594	-1.4589	-1.4586	-1.4581	-1.4577	-1.458
82	-1.8934	-1.8933	-1.8941	-1.894	-1.8944	-1.8944	-1.8947	-1.895	-1.8951	-1.8951	-1.8954	-1.895	-1.8953	-1.8952	-1.896	-1.896	-1.8955	-1.896	-1.8962	-1.8962	-1.8955	-1.8955	-1.8955	-1.8959	-1.8951	-1.8959	-1.8959	-1.8956	-1.896	-1.8962	-1.8958	-1.8955	-1.8956	-1.8957	-1.8956	-1.895	-1.8947	-1.8951	-1.8954	-1.8945	-1.8949	-1.8948	-1.8947	-1.8944	-1.8938	-1.8937	-1.8928	-1.8935	-1.8935
83	-0.36285	-0.36256	-0.36095	-0.36059	-0.36053	-0.36076	-0.36003	-0.35989	-0.35938	-0.35844	-0.35844	-0.35808	-0.35794	-0.357	-0.35619	-0.35642	-0.35562	-0.35556	-0.35534	-0.35476	-0.3547	-0.35382	-0.35405	-0.35398	-0.35348	-0.35282	-0.35268	-0.35291	-0.3527	-0.35212	-0.35198	-0.35132	-0.35126	-0.35127	-0.35149	-0.35099	-0.3507	-0.35093	-0.35145	-0.35153	-0.35103	-0.35074	-0.35075	-0.35061	-0.35025	-0.3504	-0.35137	-0.35079	-0.35109
84	-1.0723	-1.0707	-1.069	-1.0669	-1.0634	-1.0625	-1.0625	-1.0583	-1.057	-1.0554	-1.0534	-1.0516	-1.0507	-1.048	-1.0442	-1.0431	-1.0403	-1.0378	-1.0357	-1.0344	-1.032	-1.0295	-1.0283	-1.0251	-1.0245	-1.0206	-1.0183	-1.0162	-1.0146	-1.0122	-1.0089	-1.0069	-1.0035	-1.0016	-0.9993	-0.9966	-0.99406	-0.99094	-0.98994	-0.98626	-0.98527	-0.98187	-0.97918	-0.97649	-0.97295	-0.97153	-0.96856	-0.9677	-0.96473
85	0.16272	0.16128	0.15917	0.15706	0.15529	0.15328	0.15285	0.15063	0.14964	0.14809	0.14576	0.14454	0.14322	0.14088	0.14	0.13834	0.13679	0.13546	0.13413	0.13303	0.1326	0.13105	0.13085	0.12896	0.12797	0.12731	0.12733	0.12634	0.12523	0.12535	0.12392	0.12225	0.12238	0.12095	0.1204	0.11964	0.11921	0.11844	0.11812	0.11803	0.11714	0.11704	0.11639	0.11629	0.11586	0.11554	0.11555	0.11489	0.11379
86	0.53218	0.53373	0.53553	0.53753	0.53935	0.54134	0.54318	0.54474	0.54656	0.54859	0.55024	0.55191	0.55384	0.55551	0.55733	0.55927	0.56099	0.56249	0.56433	0.56613	0.56803	0.56991	0.57173	0.57342	0.57505	0.57675	0.57846	0.58015	0.58187	0.58367	0.58551	0.58728	0.58885	0.59067	0.59232	0.59381	0.5955	0.59744	0.59922	0.60062	0.60246	0.60413	0.60597	0.60769	0.60925	0.6107	0.6126	0.61438	0.61607
87	2.1549	2.1469	2.1381	2.1285	2.1208	2.1107	2.1038	2.0939	2.0864	2.0777	2.0714	2.0621	2.0519	2.0448	2.0364	2.028	2.0213	2.0121	2.0025	1.9959	1.9867	1.9793	1.9723	1.9643	1.9552	1.9469	1.9397	1.932	1.9228	1.9161	1.9068	1.9002	1.8936	1.8859	1.877	1.8696	1.8634	1.8569	1.848	1.8422	1.8345	1.8266	1.82	1.813	1.8051	1.7995	1.7925	1.7854	1.7777
88	1.0929	1.0892	1.0852	1.0814	1.0775	1.0738	1.0694	1.0653	1.0614	1.0573	1.0531	1.0488	1.0447	1.0406	1.0362	1.0317	1.0274	1.0231	1.0186	1.014	1.0094	1.0048	1.0003	0.9956	0.99099	0.98612	0.98158	0.97675	0.972	0.96709	0.96225	0.95712	0.95247	0.94711	0.9422	0.93709	0.93194	0.92667	0.92163	0.91645	0.9113	0.90591	0.9008	0.89524	0.88993	0.88455	0.87896	0.87376	0.86795
89	0.85964	0.85978	0.86014	0.86028	0.86032	0.86065	0.86085	0.86089	0.86109	0.86124	0.86147	0.86159	0.8619	0.86207	0.8623	0.8624	0.86257	0.86273	0.86292	0.86307	0.86318	0.86331	0.86355	0.86374	0.86378	0.86398	0.86416	0.86431	0.86448	0.86461	0.86478	0.86495	0.86507	0.86535	0.86535	0.86551	0.86563	0.86581	0.86594	0.86606	0.86619	0.86641	0.86658	0.8666	0.86683	0.86701	0.86701	0.8671	0.86733
90	0.79354	0.79763	0.80171	0.80569	0.80961	0.81352	0.81755	0.82159	0.82558	0.8294	0.8333	0.83707	0.84095	0.84473	0.84852	0.85222	0.85616	0.85979	0.86375	0.86735	0.87096	0.87491	0.87852	0.88205	0.88569	0.88933	0.89297	0.89663	0.90013	0.90372	0.90733	0.91071	0.9143	0.91777	0.92134	0.92468	0.92825	0.9317	0.93508	0.93857	0.94196	0.94532	0.9488	0.95211	0.95528	0.95873	0.96203	0.96537	0.96859
91	1.1637	1.1654	1.1672	1.1683	1.1711	1.1717	1.1735	1.1755	1.1776	1.179	1.1805	1.1825	1.1848	1.185	1.1867	1.1886	1.1898	1.193	1.1935	1.1943	1.1965	1.199	1.2001	1.2015	1.2029	1.2043	1.2065	1.2076	1.2096	1.2101	1.2127	1.2143	1.2158	1.2178	1.2186	1.2203	1.2217	1.2228	1.2238	1.2259	1.2277	1.2291	1.2299	1.2318	1.2344	1.2365	1.2362	1.2383	1.2399
92	2.3406	2.3362	2.33	2.3259	2.3202	2.3152	2.3104	2.3053	2.2995	2.294	2.2883	2.2835	2.2787	2.2728	2.2672	2.2624	2.2579	2.2526	2.2473	2.2411	2.2357	2.2308	2.2248	2.2201	2.2146	2.2081	2.2027	2.1976	2.1919	2.1859	2.1812	2.1761	2.1696	2.1635	2.1583	2.1526	2.1479	2.1423	2.1363	2.1307	2.1257	2.1192	2.1146	2.1085	2.1032	2.0966	2.0912	2.0864	2.0805
93	2.3859	2.384	2.3825	2.3806	2.379	2.3771	2.3754	2.3734	2.3714	2.3696	2.3676	2.3655	2.3634	2.3613	2.3591	2.3569	2.3547	2.3525	2.3502	2.3478	2.3455	2.3432	2.3407	2.3383	2.3357	2.3331	2.3306	2.328	2.3252	2.3224	2.3198	2.3171	2.3143	2.311	2.3082	2.3053	2.3022	2.2991	2.2962	2.2931	2.29	2.2866	2.2836	2.2801	2.2768	2.2736	2.2701	2.2668	2.2633
94	0.17862	0.17832	0.17776	0.17773	0.17742	0.17709	0.17669	0.17669	0.17622	0.17593	0.17575	0.17548	0.17544	0.17501	0.17474	0.17452	0.17444	0.17424	0.1741	0.17389	0.17379	0.17352	0.17357	0.17334	0.17323	0.17312	0.173	0.17289	0.17291	0.17276	0.17263	0.17286	0.17271	0.17251	0.17265	0.17264	0.17261	0.17272	0.17249	0.17269	0.17264	0.17262	0.17266	0.1728	0.17298	0.17289	0.17297	0.1732	0.17328
95	0.70101	0.69348	0.68588	0.67829	0.67077	0.66286	0.65549	0.64771	0.63985	0.63217	0.62457	0.61676	0.60899	0.60113	0.59357	0.58542	0.57778	0.56987	0.5623	0.55422	0.54652	0.53879	0.53059	0.52267	0.51476	0.50697	0.49915	0.49107	0.48315	0.47523	0.46713	0.45921	0.4513	0.44327	0.43539	0.42745	0.41951	0.41133	0.4033	0.39523	0.38737	0.37934	0.37111	0.36334	0.35523	0.34708	0.33908	0.33084	0.32278
96	-1.8209	-1.8093	-1.7971	-1.7851	-1.773	-1.7607	-1.7487	-1.7365	-1.7245	-1.7121	-1.6998	-1.6875	-1.6758	-1.6638	-1.6518	-1.64	-1.6276	-1.6158	-1.6036	-1.5917	-1.5796	-1.5678	-1.5563	-1.5442	-1.5322	-1.5203	-1.5088	-1.4968	-1.4847	-1.473	-1.4619	-1.4501	-1.4382	-1.4266	-1.415	-1.4032	-1.3918	-1.3802	-1.3684	-1.3574	-1.3459	-1.3342	-1.3229	-1.3116	-1.2999	-1.2886	-1.2771	-1.2659	-1.2548
97	-0.56942	-0.57179	-0.57444	-0.57714	-0.57986	-0.58218	-0.58467	-0.58722	-0.58985	-0.59205	-0.59462	-0.59687	-0.59935	-0.6016	-0.60403	-0.60631	-0.60865	-0.6112	-0.61316	-0.61537	-0.61769	-0.61993	-0.62218	-0.62445	-0.62649	-0.6285	-0.63071	-0.63285	-0.63506	-0.63727	-0.63904	-0.64103	-0.64309	-0.64519	-0.64706	-0.64927	-0.65098	-0.65297	-0.65485	-0.65664	-0.65855	-0.66044	-0.66229	-0.66395	-0.66587	-0.66777	-0.66945	-0.671	-0.67288
98	-2.0605	-2.0461	-2.0309	-2.0165	-2.0018	-1.9869	-1.9725	-1.9573	-1.9428	-1.9283	-1.9136	-1.8987	-1.8843	-1.8699	-1.8556	-1.8407	-1.8268	-1.813	-1.7985	-1.7841	-1.7703	-1.7567	-1.7429	-1.7284	-1.7152	-1.7005	-1.6866	-1.673	-1.6595	-1.6459	-1.6322	-1.6182	-1.605	-1.5918	-1.5787	-1.5655	-1.552	-1.5389	-1.5257	-1.5124	-1.4992	-1.4866	-1.4738	-1.4605	-1.4473	-1.435	-1.4225	-1.4105	-1.3977
99	0.0045744	0.011281	0.018873	0.02611	0.032949	0.040365	0.047779	0.054707	0.061946	0.069404	0.075977	0.083481	0.090984	0.097558	0.10404	0.1115	0.11817	0.12549	0.13233	0.13917	0.14623	0.15342	0.15969	0.16679	0.17407	0.18083	0.18723	0.19424	0.20042	0.20713	0.21432	0.22041	0.22734	0.23334	0.24058	0.24711	0.25346	0.26026	0.26661	0.27261	0.28003	0.28585	0.29269	0.299	0.30487	0.31109	0.31785	0.32381	0.32976
100	0.68798	0.68588	0.68372	0.68199	0.6797	0.67766	0.67575	0.67409	0.67187	0.66958	0.66704	0.6655	0.6641	0.66206	0.65945	0.65741	0.65556	0.65322	0.65136	0.6497	0.64804	0.64632	0.64327	0.64124	0.63933	0.63704	0.63469	0.63328	0.6308	0.6292	0.62729	0.62531	0.62309	0.62105	0.61895	0.61647	0.61419	0.61246	0.61036	0.60776	0.60667	0.60431	0.60171	0.59999	0.59789	0.59554	0.5935	0.59083	0.58923
101	1.652	1.6521	1.6517	1.6519	1.652	1.6519	1.6518	1.6518	1.6517	1.6513	1.6514	1.6513	1.6512	1.6513	1.6509	1.6508	1.6507	1.6507	1.6507	1.6505	1.6504	1.6503	1.6503	1.6498	1.6498	1.6495	1.6493	1.6492	1.6489	1.6486	1.6485	1.648	1.6476	1.6474	1.6468	1.6464	1.6465	1.6462	1.6457	1.6454	1.6454	1.6448	1.6443	1.6441	1.6437	1.6432	1.6427	1.6422	1.6417
102	3.0272	3.0232	3.0198	3.0165	3.0129	3.0094	3.0056	3.0022	2.9982	2.9944	2.9903	2.9865	2.9828	2.9791	2.9755	2.971	2.9673	2.9634	2.9593	2.9553	2.9508	2.9469	2.9431	2.9395	2.9346	2.9308	2.9264	2.9218	2.9177	2.9136	2.9093	2.9049	2.9003	2.8958	2.8911	2.8868	2.8828	2.8779	2.8734	2.8692	2.8647	2.8592	2.855	2.85	2.8457	2.8409	2.8358	2.8309	2.8266
103	0.94943	0.94956	0.94969	0.94974	0.94976	0.95015	0.9501	0.95007	0.95038	0.95065	0.95036	0.95049	0.9507	0.95081	0.95078	0.95111	0.95114	0.95123	0.95142	0.95153	0.9517	0.9518	0.9519	0.95199	0.95218	0.95236	0.95256	0.95247	0.9527	0.95287	0.95298	0.95322	0.95331	0.9535	0.95367	0.95386	0.95383	0.95406	0.95419	0.95445	0.95469	0.95471	0.95472	0.95492	0.9551	0.9553	0.95535	0.95548	0.9558
104	-3.0216	-3.0115	-3.0017	-2.9914	-2.9815	-2.9716	-2.9614	-2.9515	-2.9415	-2.9316	-2.9218	-2.912	-2.9019	-2.8922	-2.8822	-2.8726	-2.8626	-2.8529	-2.8432	-2.8334	-2.8237	-2.8141	-2.8044	-2.7946	-2.7851	-2.7753	-2.7656	-2.7562	-2.7464	-2.7368	-2.7272	-2.7177	-2.708	-2.6987	-2.6892	-2.6796	-2.6702	-2.6608	-2.6514	-2.6421	-2.6327	-2.6232	-2.614	-2.6048	-2.5958	-2.5865	-2.5769	-2.5678	-2.5588
105	-0.13137	-0.1215	-0.11351	-0.10312	-0.093878	-0.085175	-0.075042	-0.065702	-0.056287	-0.047663	-0.038406	-0.028531	-0.020277	-0.011552	-0.0017612	0.0068783	0.015416	0.023242	0.033129	0.039811	0.048887	0.058693	0.066532	0.075348	0.083732	0.091221	0.10102	0.10913	0.11708	0.12545	0.13419	0.14142	0.14982	0.15759	0.16509	0.1741	0.18088	0.18821	0.19696	0.205	0.21251	0.22002	0.2286	0.2362	0.24361	0.24962	0.25776	0.26394	0.27307
106	0.12929	0.12626	0.12345	0.12081	0.11817	0.11528	0.11271	0.11069	0.10796	0.10429	0.10226	0.10087	0.097976	0.095401	0.092896	0.091419	0.088918	0.08681	0.084377	0.08203	0.079451	0.078818	0.074516	0.072943	0.070517	0.068085	0.066907	0.064164	0.061257	0.060699	0.057864	0.05621	0.055269	0.052275	0.051094	0.049749	0.04786	0.044704	0.043903	0.041374	0.040192	0.038608	0.037266	0.035275	0.033534	0.031001	0.029489	0.02908	0.02749
107	0.87483	0.86241	0.84997	0.83726	0.82459	0.81225	0.79962	0.78678	0.7746	0.76192	0.74919	0.73632	0.72391	0.71115	0.69853	0.68584	0.67299	0.66044	0.64754	0.63505	0.62217	0.60964	0.5965	0.58369	0.57067	0.55822	0.5454	0.53236	0.51965	0.50694	0.49446	0.48132	0.4684	0.45535	0.44282	0.42976	0.41682	0.40408	0.39081	0.37834	0.36537	0.35242	0.3399	0.3267	0.31391	0.30111	0.28875	0.27567	0.26251
108	2.0196	2.0124	2.005	1.9978	1.9905	1.9831	1.9758	1.9683	1.9609	1.9534	1.9458	1.9385	1.9307	1.9232	1.9156	1.908	1.9004	1.8926	1.885	1.8768	1.8691	1.8615	1.8537	1.8457	1.838	1.83	1.8219	1.8138	1.806	1.7978	1.7896	1.7815	1.7734	1.7653	1.7569	1.7489	1.7408	1.7322	1.724	1.7155	1.7071	1.6987	1.6903	1.682	1.6734	1.6649	1.6565	1.6477	1.6393
109	0.84629	0.84886	0.85162	0.85413	0.85676	0.85939	0.86215	0.86527	0.86747	0.87029	0.8728	0.87543	0.87739	0.8799	0.88321	0.8859	0.88853	0.8911	0.89367	0.89612	0.899	0.90127	0.90426	0.9069	0.90941	0.91198	0.91455	0.9167	0.91932	0.92147	0.92422	0.92637	0.92918	0.932	0.93414	0.93678	0.9391	0.94125	0.94443	0.94669	0.9492	0.95135	0.9538	0.95624	0.95827	0.96078	0.96341	0.96561	0.96807
110	0.97725	0.9777	0.97799	0.97841	0.97847	0.97885	0.97928	0.97954	0.97969	0.98009	0.98024	0.98059	0.98107	0.98112	0.98139	0.98156	0.98187	0.98213	0.9824	0.9828	0.98304	0.98335	0.98352	0.98395	0.9841	0.98436	0.98451	0.98475	0.98511	0.98505	0.98559	0.9856	0.98579	0.98578	0.98588	0.98617	0.98664	0.98651	0.98661	0.98695	0.98705	0.98734	0.98751	0.98784	0.98795	0.98809	0.98831	0.98837	0.98861
111	0.41571	0.41696	0.418	0.41968	0.42078	0.42195	0.4232	0.42412	0.42584	0.42679	0.42819	0.42987	0.43101	0.43208	0.43343	0.43478	0.43601	0.43746	0.43896	0.44063	0.44173	0.4429	0.4445	0.44555	0.4469	0.44832	0.44952	0.45089	0.45227	0.45369	0.45494	0.45649	0.45777	0.45919	0.46064	0.46219	0.46324	0.46479	0.46636	0.46741	0.46909	0.47056	0.47168	0.47328	0.47466	0.47626	0.47761	0.47918	0.48051
112	-0.76688	-0.7644	-0.7618	-0.759	-0.75663	-0.75421	-0.75174	-0.74932	-0.74702	-0.74455	-0.74212	-0.73992	-0.73759	-0.73558	-0.73317	-0.73088	-0.72885	-0.72672	-0.72458	-0.72248	-0.72038	-0.71832	-0.7164	-0.71439	-0.71241	-0.71054	-0.70866	-0.70671	-0.7048	-0.70302	-0.70132	-0.6995	-0.69785	-0.69637	-0.69456	-0.69296	-0.69134	-0.68993	-0.6882	-0.68673	-0.68528	-0.68378	-0.68249	-0.68091	-0.67968	-0.67832	-0.67702	-0.67568	-0.67447
113	1.8051	1.803	1.8	1.7938	1.7911	1.7874	1.7817	1.7792	1.7756	1.7711	1.7676	1.763	1.7591	1.7562	1.7506	1.7479	1.743	1.7398	1.7346	1.7316	1.727	1.7232	1.7195	1.7158	1.7119	1.7068	1.7048	1.7016	1.6969	1.6936	1.6896	1.6849	1.6817	1.6784	1.6737	1.6699	1.667	1.6635	1.6587	1.6563	1.6543	1.647	1.6452	1.6414	1.6366	1.6338	1.6308	1.6255	1.6222
114	0.038353	0.035683	0.033826	0.03153	0.029029	0.026844	0.024177	0.022263	0.019488	0.017466	0.015444	0.013367	0.010539	0.0090546	0.0062793	0.0040444	0.0016456	-0.00010917	-0.0022931	-0.0046377	-0.0067645	-0.0087341	-0.010861	-0.013042	-0.015441	-0.017518	-0.01986	-0.022094	-0.024437	-0.026731	-0.02869	-0.030873	-0.033108	-0.035504	-0.037739	-0.039651	-0.041885	-0.043963	-0.045604	-0.047571	-0.050181	-0.051769	-0.054328	-0.056456	-0.05837	-0.060337	-0.062246	-0.064051	-0.066069
115	-0.26318	-0.26372	-0.26384	-0.26407	-0.2644	-0.26464	-0.26493	-0.26552	-0.26583	-0.26626	-0.26653	-0.26675	-0.26709	-0.2674	-0.2677	-0.2682	-0.26845	-0.26887	-0.26905	-0.26934	-0.26961	-0.26985	-0.27035	-0.27075	-0.2712	-0.2716	-0.2722	-0.2722	-0.27282	-0.27324	-0.27364	-0.27407	-0.27432	-0.27467	-0.275	-0.27521	-0.276	-0.27629	-0.27658	-0.27712	-0.27741	-0.278	-0.27837	-0.27862	-0.27916	-0.27958	-0.28018	-0.28035	-0.28083
116	-1.6993	-1.7014	-1.704	-1.7083	-1.7113	-1.7131	-1.7167	-1.7186	-1.7218	-1.7249	-1.7277	-1.7306	-1.7323	-1.7343	-1.7377	-1.7398	-1.7428	-1.7462	-1.748	-1.7512	-1.7548	-1.7572	-1.7593	-1.7613	-1.7644	-1.7666	-1.7676	-1.77	-1.7729	-1.7759	-1.777	-1.7806	-1.7825	-1.7858	-1.7884	-1.7891	-1.7918	-1.7946	-1.797	-1.7982	-1.8	-1.8029	-1.8044	-1.8051	-1.8081	-1.81	-1.8107	-1.812	-1.8141
117	-0.47035	-0.47468	-0.48021	-0.48644	-0.49154	-0.49729	-0.50345	-0.50897	-0.51309	-0.52067	-0.52556	-0.53073	-0.53634	-0.54109	-0.54662	-0.55186	-0.55655	-0.56222	-0.56718	-0.57293	-0.57762	-0.58384	-0.58924	-0.59343	-0.5991	-0.60435	-0.60896	-0.61456	-0.62043	-0.62562	-0.63023	-0.63541	-0.64045	-0.64562	-0.65011	-0.65458	-0.65983	-0.66417	-0.66913	-0.67424	-0.67823	-0.68411	-0.68928	-0.69418	-0.6983	-0.70271	-0.70782	-0.71222	-0.71656
118	1.7558	1.7573	1.7587	1.7604	1.7615	1.7625	1.7638	1.7652	1.7671	1.7684	1.7694	1.7707	1.7719	1.7731	1.7745	1.7756	1.7767	1.7777	1.7793	1.7808	1.7816	1.7827	1.7838	1.7851	1.7858	1.787	1.7879	1.7886	1.7904	1.791	1.792	1.7928	1.7943	1.7948	1.7955	1.7965	1.7973	1.7983	1.799	1.7996	1.8002	1.8007	1.8015	1.8024	1.8032	1.8032	1.8042	1.8047	1.8054
119	-0.54927	-0.55188	-0.55423	-0.55697	-0.55956	-0.56211	-0.56434	-0.56698	-0.56962	-0.5721	-0.57479	-0.57743	-0.57986	-0.58225	-0.58492	-0.58737	-0.58982	-0.59251	-0.59489	-0.59742	-0.60021	-0.60288	-0.60523	-0.60776	-0.61016	-0.61247	-0.61521	-0.61776	-0.62021	-0.62291	-0.62531	-0.62774	-0.63	-0.63248	-0.63496	-0.63751	-0.6399	-0.64235	-0.6449	-0.64758	-0.64991	-0.65203	-0.65478	-0.65728	-0.65938	-0.66217	-0.66477	-0.66701	-0.66957
120	0.91676	0.91651	0.91604	0.91554	0.915	0.91462	0.91434	0.91401	0.91324	0.91287	0.91254	0.91206	0.91153	0.9111	0.91065	0.91031	0.90981	0.90928	0.9089	0.90843	0.90797	0.90796	0.90749	0.90677	0.90655	0.90609	0.90572	0.90537	0.90511	0.9046	0.90415	0.90395	0.90352	0.90313	0.90261	0.90228	0.90186	0.90142	0.90107	0.90076	0.90037	0.9002	0.89976	0.89938	0.89902	0.89881	0.8983	0.89795	0.89759
121	0.18071	0.17671	0.17116	0.16616	0.16158	0.1572	0.15308	0.14782	0.14257	0.13803	0.13345	0.1282	0.12299	0.1184	0.11294	0.10798	0.10248	0.097233	0.092191	0.086899	0.081899	0.076273	0.071359	0.065982	0.060315	0.054145	0.048728	0.042977	0.037436	0.031643	0.025808	0.020227	0.015062	0.0093136	0.0031859	-0.0026488	-0.0081874	-0.014438	-0.02044	-0.025686	-0.032481	-0.038355	-0.04515	-0.051024	-0.057233	-0.063691	-0.070402	-0.075983	-0.082484
122	0.1593	0.15876	0.15825	0.15755	0.15694	0.15637	0.1558	0.15508	0.15447	0.15407	0.15317	0.15253	0.15214	0.15157	0.15093	0.15031	0.14969	0.14895	0.14841	0.1477	0.14688	0.14638	0.14569	0.14504	0.14447	0.14378	0.14304	0.14239	0.1417	0.14112	0.14047	0.13985	0.13903	0.1383	0.13779	0.13698	0.13626	0.13554	0.13505	0.13413	0.13344	0.13276	0.13203	0.13123	0.13039	0.12961	0.12866	0.12818	0.12726
123	1.7779	1.7759	1.7729	1.771	1.7681	1.7656	1.7634	1.7605	1.7583	1.7552	1.753	1.7501	1.7478	1.7451	1.7425	1.74	1.7376	1.7348	1.7322	1.7299	1.7268	1.7243	1.7216	1.7188	1.7164	1.7137	1.7111	1.7079	1.7057	1.7026	1.7004	1.6976	1.6948	1.6919	1.6892	1.6864	1.6838	1.6809	1.678	1.6752	1.6721	1.67	1.6667	1.6641	1.6615	1.6585	1.6553	1.6529	1.65
124	0.53864	0.54484	0.54945	0.55515	0.5602	0.5661	0.57102	0.57635	0.5814	0.58673	0.59236	0.59748	0.60182	0.60632	0.612	0.61676	0.62246	0.62701	0.63164	0.63648	0.64133	0.64636	0.65092	0.65556	0.6609	0.66538	0.67056	0.67483	0.68011	0.68467	0.68907	0.69329	0.6984	0.70266	0.70731	0.71228	0.71627	0.72062	0.72581	0.72951	0.73414	0.7392	0.74311	0.74802	0.75251	0.75635	0.76148	0.76567	0.76917
125	-1.508	-1.5069	-1.5057	-1.5048	-1.5032	-1.5019	-1.5007	-1.4994	-1.4983	-1.4969	-1.4959	-1.4946	-1.4929	-1.4921	-1.491	-1.4894	-1.4885	-1.4871	-1.4858	-1.4847	-1.4835	-1.4822	-1.481	-1.4793	-1.4783	-1.477	-1.4762	-1.4751	-1.4738	-1.4729	-1.4711	-1.4695	-1.4682	-1.4668	-1.4654	-1.4645	-1.4633	-1.462	-1.4606	-1.459	-1.4575	-1.4559	-1.4546	-1.4535	-1.4521	-1.451	-1.4496	-1.4481	-1.4467
126	-2.8038	-2.7982	-2.7923	-2.7867	-2.7811	-2.7748	-2.7691	-2.7632	-2.7573	-2.7514	-2.7456	-2.7394	-2.7334	-2.727	-2.7209	-2.7147	-2.7089	-2.7023	-2.6962	-2.6898	-2.6834	-2.6771	-2.6706	-2.6645	-2.6578	-2.6512	-2.6448	-2.638	-2.6317	-2.6246	-2.618	-2.6115	-2.6046	-2.5973	-2.5906	-2.5837	-2.5772	-2.5702	-2.5628	-2.5556	-2.5488	-2.5418	-2.5342	-2.5279	-2.5204	-2.5132	-2.5062	-2.4987	-2.4911
127	-1.0405	-1.0426	-1.0452	-1.0465	-1.0484	-1.0511	-1.053	-1.055	-1.0564	-1.0585	-1.0607	-1.0624	-1.0635	-1.0655	-1.0679	-1.0694	-1.0721	-1.0736	-1.0759	-1.0775	-1.0794	-1.081	-1.084	-1.0857	-1.0867	-1.0892	-1.0916	-1.0936	-1.0948	-1.098	-1.0997	-1.1014	-1.1036	-1.1063	-1.1078	-1.1109	-1.1125	-1.1149	-1.1161	-1.1184	-1.1201	-1.1219	-1.124	-1.1263	-1.1273	-1.1307	-1.1325	-1.1342	-1.1366
128	0.54533	0.55141	0.55753	0.56376	0.56963	0.57636	0.58209	0.58812	0.59389	0.60036	0.60669	0.61281	0.61834	0.62432	0.63104	0.63697	0.64324	0.64887	0.65564	0.66136	0.66779	0.67347	0.67979	0.68652	0.69295	0.69877	0.70454	0.71061	0.71728	0.72295	0.72902	0.73495	0.74142	0.7478	0.75377	0.7592	0.76561	0.77173	0.77775	0.78373	0.78995	0.79667	0.803	0.80891	0.81463	0.8207	0.82677	0.83305	0.83912
129	-0.64576	-0.64792	-0.6502	-0.65244	-0.6547	-0.65699	-0.65923	-0.66119	-0.66352	-0.66583	-0.66805	-0.67014	-0.67235	-0.67457	-0.67682	-0.67896	-0.68113	-0.68339	-0.68561	-0.68772	-0.68975	-0.6923	-0.69439	-0.69645	-0.69865	-0.70081	-0.70321	-0.70538	-0.70749	-0.7098	-0.71195	-0.71396	-0.7162	-0.71837	-0.72057	-0.72271	-0.72477	-0.72682	-0.72899	-0.73116	-0.73336	-0.7353	-0.73745	-0.73956	-0.74166	-0.74385	-0.74599	-0.748	-0.75026
130	-0.08621	-0.093549	-0.10058	-0.1081	-0.11513	-0.12256	-0.12967	-0.13697	-0.14438	-0.15153	-0.15876	-0.16603	-0.17351	-0.18084	-0.18818	-0.19567	-0.20293	-0.21022	-0.21784	-0.22486	-0.23253	-0.23973	-0.24713	-0.2548	-0.26212	-0.26934	-0.27696	-0.28423	-0.29158	-0.29913	-0.30639	-0.31386	-0.32139	-0.32872	-0.33633	-0.34353	-0.35117	-0.35848	-0.36604	-0.37324	-0.38072	-0.38809	-0.39575	-0.40311	-0.41079	-0.41794	-0.42526	-0.43296	-0.44021
131	-0.61535	-0.61039	-0.60515	-0.60034	-0.59509	-0.59031	-0.58503	-0.58042	-0.5755	-0.5706	-0.56603	-0.56121	-0.5565	-0.5515	-0.54678	-0.54238	-0.53773	-0.5333	-0.52851	-0.52408	-0.51939	-0.51552	-0.51116	-0.50693	-0.5026	-0.49806	-0.49379	-0.48968	-0.4858	-0.48129	-0.47759	-0.47344	-0.46921	-0.46523	-0.46118	-0.45744	-0.45339	-0.44916	-0.4456	-0.4419	-0.43819	-0.43463	-0.4309	-0.42656	-0.42303	-0.41969	-0.41609	-0.4132	-0.4091
132	1.8589	1.8629	1.8667	1.8707	1.8746	1.8785	1.882	1.8859	1.8895	1.8932	1.8968	1.9002	1.9038	1.9071	1.9107	1.914	1.9174	1.9205	1.9236	1.9268	1.93	1.9331	1.9364	1.9394	1.9421	1.9449	1.9478	1.9508	1.9534	1.9563	1.9588	1.9615	1.9641	1.9667	1.9691	1.9717	1.9741	1.9764	1.9785	1.9811	1.9833	1.9855	1.9875	1.9899	1.9917	1.9937	1.9956	1.9974	1.9993
133	0.95179	0.95143	0.95133	0.95121	0.95089	0.95073	0.95056	0.95012	0.94986	0.94968	0.94948	0.94919	0.94913	0.94859	0.94823	0.94815	0.94797	0.94761	0.94732	0.94688	0.94661	0.94626	0.94592	0.94563	0.94536	0.94495	0.94452	0.9443	0.94381	0.94368	0.94325	0.94269	0.94232	0.94192	0.94163	0.94129	0.94097	0.94045	0.94011	0.93961	0.93944	0.93894	0.93842	0.93782	0.93752	0.9371	0.93675	0.93612	0.93583
134	-1.7187	-1.7241	-1.7289	-1.7341	-1.7392	-1.7442	-1.7489	-1.7537	-1.7588	-1.7638	-1.7682	-1.7731	-1.778	-1.7823	-1.787	-1.7915	-1.7961	-1.8004	-1.8046	-1.809	-1.8134	-1.8179	-1.8217	-1.8258	-1.8303	-1.8344	-1.8382	-1.8422	-1.8461	-1.8499	-1.8538	-1.8577	-1.8616	-1.8649	-1.8687	-1.8722	-1.876	-1.8795	-1.8827	-1.8863	-1.8896	-1.893	-1.8961	-1.8991	-1.9024	-1.9055	-1.9088	-1.9114	-1.9144
135	0.17877	0.17865	0.17932	0.17974	0.18006	0.18074	0.18084	0.18097	0.18104	0.18178	0.1821	0.18234	0.18237	0.18287	0.18319	0.18354	0.18383	0.18367	0.18371	0.18352	0.18395	0.18412	0.18398	0.18433	0.18444	0.18447	0.18397	0.18429	0.18439	0.1844	0.18414	0.18453	0.18442	0.18435	0.18443	0.18435	0.18378	0.18425	0.18367	0.18361	0.18328	0.18343	0.18289	0.183	0.18284	0.18259	0.18241	0.1822	0.18124
136	-0.81846	-0.82029	-0.82205	-0.82389	-0.82554	-0.82751	-0.8293	-0.83135	-0.8332	-0.8351	-0.83711	-0.83899	-0.84084	-0.84272	-0.84475	-0.8469	-0.84865	-0.8505	-0.85256	-0.85459	-0.85673	-0.85876	-0.8608	-0.86291	-0.86504	-0.86707	-0.86924	-0.87129	-0.87335	-0.87559	-0.87781	-0.87992	-0.88212	-0.88432	-0.88647	-0.88884	-0.89079	-0.89323	-0.89537	-0.89741	-0.89984	-0.90202	-0.90422	-0.90676	-0.90869	-0.91114	-0.91343	-0.91557	-0.91795
137	1.2849	1.2887	1.2924	1.2963	1.3001	1.3039	1.3075	1.3113	1.3149	1.3186	1.322	1.3258	1.3293	1.333	1.3366	1.3403	1.3438	1.3473	1.3509	1.3542	1.3578	1.3614	1.3648	1.368	1.3715	1.375	1.3783	1.3816	1.3851	1.3883	1.3916	1.3949	1.3981	1.4015	1.4047	1.408	1.4111	1.4143	1.4175	1.4207	1.4237	1.4268	1.43	1.4332	1.4362	1.4392	1.4421	1.4451	1.4483
138	0.84168	0.84205	0.84245	0.84277	0.84302	0.84338	0.84372	0.84398	0.84448	0.8446	0.84522	0.84542	0.84585	0.84605	0.84667	0.84677	0.84736	0.84762	0.84793	0.84818	0.84862	0.84903	0.84934	0.84978	0.85002	0.8502	0.85077	0.85106	0.85153	0.85168	0.85218	0.85259	0.85286	0.85313	0.85371	0.85395	0.85431	0.85462	0.85499	0.85524	0.85564	0.8559	0.85645	0.85658	0.85713	0.85745	0.85785	0.85823	0.8586
139	0.67226	0.67171	0.67124	0.67095	0.67014	0.66951	0.66827	0.6691	0.66735	0.66732	0.66727	0.66664	0.66576	0.66502	0.66447	0.66376	0.66328	0.66324	0.66175	0.66188	0.66235	0.66101	0.66106	0.66076	0.66055	0.66025	0.6596	0.65947	0.65876	0.65836	0.65798	0.65776	0.65832	0.65733	0.65804	0.65723	0.65762	0.6568	0.65615	0.6561	0.65563	0.65498	0.65503	0.65396	0.65383	0.65368	0.65398	0.65436	0.65328
140	-0.63895	-0.63947	-0.63981	-0.64032	-0.64064	-0.64109	-0.6415	-0.64188	-0.64247	-0.64282	-0.64306	-0.64341	-0.64384	-0.64422	-0.6445	-0.64504	-0.64531	-0.64571	-0.64608	-0.64638	-0.64666	-0.64707	-0.64726	-0.64772	-0.64804	-0.64839	-0.64878	-0.64924	-0.64927	-0.6498	-0.65011	-0.65034	-0.65068	-0.65092	-0.65121	-0.65157	-0.65193	-0.65226	-0.65246	-0.65277	-0.65299	-0.65333	-0.65336	-0.65381	-0.65409	-0.65437	-0.65455	-0.65495	-0.65509
141	1.8709	1.8694	1.8699	1.8694	1.8699	1.8688	1.8692	1.869	1.8686	1.868	1.8688	1.8684	1.8682	1.8681	1.8677	1.8676	1.8676	1.8674	1.8679	1.8669	1.8668	1.867	1.8667	1.8664	1.866	1.8657	1.866	1.8656	1.8656	1.8653	1.865	1.8645	1.8647	1.8641	1.8636	1.8634	1.8634	1.8629	1.8635	1.8631	1.8631	1.8631	1.8624	1.8617	1.8619	1.8609	1.8617	1.8608	1.8603
142	-0.78387	-0.78378	-0.78359	-0.78386	-0.78346	-0.7834	-0.783	-0.78278	-0.78288	-0.78273	-0.78246	-0.78242	-0.78236	-0.78203	-0.78208	-0.78187	-0.78176	-0.78178	-0.78153	-0.78129	-0.78101	-0.78068	-0.78064	-0.78049	-0.78013	-0.78028	-0.78004	-0.77962	-0.77966	-0.77923	-0.779	-0.77882	-0.77847	-0.77821	-0.77813	-0.77768	-0.77762	-0.7773	-0.77699	-0.77664	-0.77665	-0.77618	-0.77601	-0.77581	-0.77565	-0.77564	-0.7752	-0.77507	-0.7748
143	1.1145	1.1163	1.1177	1.1191	1.1206	1.1229	1.1241	1.1262	1.1271	1.1288	1.1304	1.1325	1.1339	1.136	1.1371	1.1392	1.141	1.1427	1.1448	1.1463	1.1483	1.1502	1.1517	1.1538	1.1556	1.1578	1.1591	1.1613	1.1632	1.1651	1.1673	1.1691	1.1709	1.1728	1.1748	1.1766	1.1792	1.1812	1.1826	1.1851	1.1874	1.1891	1.1909	1.1931	1.1949	1.1969	1.1992	1.2008	1.2036
144	0.87838	0.88124	0.88379	0.88633	0.88878	0.8912	0.89403	0.89686	0.89975	0.90233	0.90515	0.90773	0.91043	0.91276	0.9155	0.91817	0.92084	0.92351	0.926	0.92873	0.931	0.93395	0.936	0.93939	0.94191	0.9438	0.94691	0.94924	0.95213	0.95462	0.95682	0.95959	0.96198	0.9645	0.9672	0.96947	0.97224	0.97472	0.97708	0.97945	0.98187	0.98454	0.98665	0.98952	0.99181	0.99386	0.99604	0.99868	1.0011
145	-1.2276	-1.2285	-1.2291	-1.2297	-1.2304	-1.2312	-1.232	-1.2331	-1.2336	-1.2344	-1.235	-1.236	-1.2367	-1.2373	-1.2377	-1.2387	-1.2392	-1.2404	-1.2409	-1.2416	-1.2424	-1.2432	-1.2439	-1.2449	-1.2453	-1.2461	-1.2467	-1.2475	-1.2481	-1.2489	-1.2497	-1.2504	-1.2508	-1.2516	-1.2522	-1.2531	-1.2538	-1.2544	-1.2551	-1.2555	-1.2563	-1.2571	-1.258	-1.2588	-1.259	-1.2599	-1.2608	-1.2616	-1.2619
146	1.447	1.45	1.4527	1.4555	1.4581	1.4606	1.4636	1.4662	1.469	1.4711	1.4739	1.4766	1.4792	1.4816	1.4845	1.4868	1.4897	1.4923	1.4945	1.4973	1.4998	1.5025	1.505	1.5077	1.5104	1.5127	1.5153	1.5178	1.5203	1.5227	1.5253	1.528	1.5303	1.5325	1.5349	1.5378	1.5402	1.5425	1.5451	1.5476	1.5499	1.5523	1.5545	1.5571	1.5598	1.5622	1.5648	1.5668	1.5693
147	-0.48484	-0.48385	-0.48253	-0.48171	-0.4807	-0.4794	-0.47834	-0.47736	-0.47643	-0.47539	-0.47433	-0.47354	-0.47234	-0.47137	-0.47039	-0.46924	-0.46832	-0.46732	-0.46655	-0.46537	-0.46402	-0.46291	-0.46185	-0.46126	-0.46025	-0.459	-0.45806	-0.45691	-0.45602	-0.45496	-0.454	-0.45299	-0.45232	-0.45117	-0.45009	-0.44896	-0.44826	-0.44733	-0.44646	-0.44538	-0.44457	-0.44351	-0.44214	-0.44139	-0.44053	-0.43969	-0.43878	-0.4377	-0.43678
148	2.1654	2.1594	2.1543	2.1493	2.1431	2.1389	2.1323	2.1268	2.1206	2.1154	2.1088	2.1044	2.0988	2.0933	2.0866	2.0821	2.0776	2.0723	2.0667	2.0616	2.0546	2.0498	2.0446	2.0396	2.0345	2.0283	2.0232	2.0177	2.0112	2.0082	2.003	1.9973	1.9928	1.9869	1.9818	1.9775	1.9718	1.9666	1.9603	1.9556	1.95	1.9464	1.9404	1.9358	1.9308	1.9251	1.9209	1.9145	1.9099
149	1.8449	1.8455	1.8463	1.8468	1.8472	1.8476	1.8479	1.8485	1.8491	1.8497	1.8505	1.8508	1.8513	1.8519	1.8525	1.8528	1.8531	1.8538	1.8539	1.8542	1.8546	1.8548	1.8553	1.8554	1.8561	1.8565	1.8571	1.8573	1.8575	1.8574	1.8575	1.8581	1.8585	1.8585	1.8591	1.8592	1.8591	1.8593	1.8591	1.8597	1.86	1.8599	1.8598	1.8602	1.86	1.8602	1.8606	1.8603	1.8601
150	0.11492	0.11714	0.11915	0.1213	0.12341	0.12548	0.12752	0.12957	0.13184	0.13366	0.13588	0.13784	0.14012	0.14198	0.14423	0.14636	0.14852	0.15071	0.15262	0.15484	0.15704	0.159	0.16139	0.16354	0.16565	0.16777	0.16997	0.1722	0.17413	0.17657	0.17814	0.18036	0.18275	0.18464	0.18674	0.18885	0.19123	0.19377	0.19565	0.19759	0.19957	0.20167	0.20385	0.20592	0.20821	0.21019	0.21251	0.21454	0.21683
151	3.2165	3.2073	3.1978	3.1887	3.1793	3.1704	3.1613	3.1515	3.1425	3.1331	3.1237	3.1147	3.1055	3.096	3.0868	3.0776	3.0682	3.0593	3.0501	3.0404	3.0314	3.0219	3.013	3.0038	2.9946	2.9852	2.9757	2.9667	2.9572	2.9477	2.9388	2.9295	2.9206	2.9111	2.9018	2.8929	2.8836	2.8742	2.8648	2.8561	2.8464	2.8373	2.8283	2.8193	2.8101	2.8004	2.792	2.7824	2.7737
152	2.5163	2.5101	2.5041	2.4979	2.4917	2.4856	2.4796	2.4734	2.4674	2.4614	2.4551	2.4493	2.4432	2.4371	2.431	2.4249	2.4187	2.4126	2.4067	2.4008	2.3946	2.3884	2.3825	2.3764	2.3703	2.3645	2.3588	2.3523	2.3467	2.3406	2.3344	2.3285	2.3224	2.3165	2.3107	2.3046	2.2987	2.2927	2.2867	2.2806	2.2751	2.2687	2.2631	2.2571	2.2514	2.2454	2.2393	2.2336	2.2277
153	1.2629	1.264	1.2651	1.2662	1.2672	1.2684	1.2695	1.2706	1.2717	1.2728	1.2738	1.2749	1.276	1.2771	1.2782	1.2792	1.2802	1.2813	1.2825	1.2834	1.2844	1.2856	1.2865	1.2875	1.2884	1.2894	1.2905	1.2914	1.2924	1.2934	1.2944	1.2954	1.2962	1.2972	1.2982	1.2991	1.3	1.3009	1.3019	1.3027	1.3036	1.3044	1.3054	1.3063	1.3071	1.3079	1.3089	1.3097	1.3106
154	0.16872	0.16701	0.16566	0.16368	0.16185	0.16103	0.15946	0.15759	0.15632	0.15479	0.15355	0.15213	0.15049	0.14955	0.14816	0.14693	0.14532	0.1439	0.14315	0.14191	0.1409	0.13962	0.1382	0.13696	0.13584	0.13456	0.13329	0.13198	0.13089	0.13002	0.12882	0.12795	0.12712	0.12588	0.12516	0.12373	0.12265	0.12215	0.12154	0.12034	0.11921	0.11849	0.11766	0.1166	0.11607	0.11516	0.11429	0.11402	0.11348
155	0.7215	0.72261	0.72414	0.7261	0.72752	0.729	0.73005	0.73165	0.73331	0.7349	0.73613	0.7381	0.7403	0.74141	0.74368	0.74479	0.74664	0.7489	0.75068	0.75222	0.754	0.7562	0.75707	0.75977	0.76094	0.7629	0.7648	0.76707	0.76885	0.76985	0.77193	0.77402	0.77508	0.7777	0.77846	0.77993	0.78202	0.78374	0.7851	0.7867	0.78903	0.7913	0.79363	0.79596	0.7975	0.79892	0.80119	0.80279	0.80488
156	1.7245	1.725	1.7255	1.726	1.7264	1.7268	1.7273	1.7277	1.7282	1.7287	1.7291	1.7295	1.7298	1.7303	1.731	1.7314	1.7316	1.732	1.7323	1.7327	1.7333	1.7334	1.7338	1.734	1.7343	1.7348	1.7347	1.7352	1.7355	1.7358	1.7362	1.7363	1.7365	1.7367	1.7371	1.7374	1.7375	1.7376	1.7379	1.7379	1.7382	1.7384	1.7385	1.7387	1.7389	1.7391	1.7392	1.7393	1.7393
157	2.3048	2.3015	2.2982	2.2948	2.2917	2.2885	2.2852	2.2818	2.2786	2.2753	2.272	2.2686	2.2655	2.262	2.2588	2.2555	2.2523	2.249	2.2456	2.2423	2.239	2.2356	2.2323	2.2292	2.2256	2.2224	2.219	2.2156	2.2124	2.209	2.2056	2.2024	2.1991	2.1958	2.1923	2.1889	2.1856	2.1822	2.179	2.1756	2.1723	2.169	2.1657	2.1622	2.1588	2.1555	2.1522	2.1488	2.1453
158	-0.76528	-0.75822	-0.75228	-0.74553	-0.73913	-0.73248	-0.72613	-0.71938	-0.71303	-0.70613	-0.69933	-0.69384	-0.68638	-0.68079	-0.67324	-0.66739	-0.66039	-0.65475	-0.64729	-0.6413	-0.63551	-0.6278	-0.6211	-0.61576	-0.60779	-0.60135	-0.5953	-0.58865	-0.58286	-0.57551	-0.56941	-0.562	-0.55566	-0.54926	-0.54236	-0.53567	-0.53022	-0.52378	-0.51627	-0.50993	-0.50317	-0.49713	-0.48983	-0.48374	-0.47714	-0.47059	-0.4643	-0.45694	-0.45075
159	2.3402	2.3372	2.3342	2.3316	2.3282	2.3253	2.3225	2.3197	2.3162	2.3132	2.3104	2.3072	2.3044	2.3012	2.2983	2.2951	2.2921	2.2886	2.2861	2.2828	2.2797	2.2767	2.2736	2.2707	2.2675	2.2644	2.2612	2.2583	2.2548	2.252	2.2487	2.2457	2.2425	2.2392	2.2361	2.2333	2.2297	2.2269	2.2234	2.2202	2.2175	2.214	2.2108	2.2078	2.2042	2.2013	2.1977	2.1949	2.1917
160	-0.20926	-0.21477	-0.22078	-0.22542	-0.2312	-0.23596	-0.2419	-0.24632	-0.25178	-0.25773	-0.26281	-0.26853	-0.27268	-0.27798	-0.28283	-0.28813	-0.29293	-0.2979	-0.30259	-0.30696	-0.31253	-0.31716	-0.32257	-0.32573	-0.33075	-0.33583	-0.34085	-0.34538	-0.35029	-0.35487	-0.35946	-0.36404	-0.36786	-0.37277	-0.37725	-0.38069	-0.38489	-0.38958	-0.39422	-0.39836	-0.4024	-0.40699	-0.41113	-0.41517	-0.41888	-0.4227	-0.42745	-0.43039	-0.4346
161	0.94175	0.9344	0.92692	0.91909	0.91118	0.90358	0.89579	0.88848	0.88101	0.87329	0.8657	0.85795	0.85076	0.84308	0.83577	0.8283	0.82027	0.81272	0.80484	0.79741	0.78954	0.78195	0.77419	0.76672	0.75909	0.75174	0.74371	0.73615	0.72876	0.72125	0.71358	0.70611	0.69792	0.69041	0.68325	0.6753	0.66739	0.65952	0.65233	0.6447	0.63727	0.629	0.6216	0.61301	0.60558	0.59767	0.59024	0.58277	0.57522
162	3.0821	3.0752	3.0675	3.0604	3.0535	3.0462	3.0389	3.0321	3.0246	3.0172	3.0098	3.0027	2.9952	2.9879	2.9803	2.9731	2.9659	2.958	2.9508	2.943	2.9357	2.9283	2.921	2.9137	2.9058	2.8979	2.8905	2.8829	2.8753	2.8677	2.86	2.8524	2.8443	2.8367	2.829	2.8213	2.8136	2.806	2.7981	2.7899	2.7821	2.7748	2.7671	2.7587	2.7511	2.7434	2.7353	2.7274	2.7197
163	0.41092	0.4124	0.41358	0.41485	0.41614	0.41752	0.41867	0.41997	0.42126	0.42252	0.42368	0.42497	0.42632	0.42743	0.42862	0.42983	0.43109	0.43207	0.43327	0.4347	0.43556	0.43674	0.43797	0.4393	0.44027	0.44148	0.44254	0.44362	0.44476	0.4458	0.44693	0.44812	0.44924	0.45045	0.45145	0.45244	0.45347	0.45466	0.45569	0.45676	0.45791	0.45871	0.46008	0.46079	0.4621	0.46302	0.464	0.46527	0.46625
164	0.10422	0.10373	0.10222	0.10346	0.10262	0.10231	0.10236	0.10277	0.10245	0.10122	0.10266	0.10243	0.1012	0.10052	0.1013	0.102	0.10104	0.10163	0.10242	0.10239	0.10161	0.10185	0.10253	0.10285	0.10199	0.10304	0.10316	0.10304	0.10383	0.10342	0.10456	0.10515	0.1052	0.10533	0.10675	0.1056	0.10593	0.10716	0.10684	0.10881	0.10822	0.10844	0.10967	0.10952	0.10975	0.11145	0.11203	0.11263	0.11322
165	0.21616	0.21895	0.22212	0.22565	0.22857	0.23141	0.23425	0.23774	0.24005	0.24334	0.24634	0.24979	0.25207	0.25555	0.2588	0.26172	0.26464	0.2674	0.27021	0.27333	0.27649	0.27926	0.28161	0.28518	0.28798	0.29058	0.29351	0.29667	0.29972	0.30207	0.30459	0.30731	0.31011	0.31304	0.3156	0.31836	0.32116	0.32384	0.32656	0.32957	0.33189	0.33444	0.33741	0.33972	0.34188	0.34569	0.34765	0.35009	0.35248
166	1.3265	1.3265	1.3266	1.3269	1.3269	1.3273	1.3274	1.3271	1.3273	1.3276	1.3275	1.3278	1.3281	1.3282	1.3284	1.3285	1.3284	1.3286	1.3288	1.3288	1.3291	1.3293	1.3292	1.3293	1.3296	1.3296	1.3295	1.3296	1.3298	1.3298	1.33	1.3302	1.3305	1.3303	1.3305	1.3308	1.3307	1.3307	1.3307	1.3307	1.331	1.3311	1.331	1.3312	1.3313	1.3312	1.3313	1.3315	1.3317
167	0.98332	0.98857	0.99433	0.99957	1.0048	1.0102	1.0154	1.0206	1.0259	1.0315	1.0365	1.0416	1.047	1.0523	1.0575	1.0624	1.068	1.0732	1.078	1.0834	1.0882	1.0937	1.0987	1.1036	1.1086	1.1138	1.1186	1.1233	1.1287	1.1335	1.1388	1.1436	1.1486	1.1534	1.1585	1.1634	1.1684	1.1732	1.1779	1.1825	1.1877	1.1924	1.1972	1.202	1.2069	1.2114	1.2163	1.2207	1.2256
168	-0.89257	-0.89063	-0.88862	-0.88657	-0.88495	-0.88301	-0.88044	-0.87855	-0.87641	-0.87444	-0.87247	-0.87069	-0.86803	-0.86551	-0.86405	-0.86207	-0.85979	-0.85733	-0.85512	-0.85246	-0.85002	-0.84725	-0.84543	-0.84302	-0.84049	-0.83788	-0.8357	-0.83313	-0.83064	-0.82776	-0.82467	-0.82284	-0.82024	-0.81826	-0.81533	-0.8128	-0.81038	-0.80737	-0.80484	-0.80207	-0.79934	-0.79642	-0.79364	-0.79091	-0.78802	-0.78517	-0.78231	-0.77907	-0.77642
169	-1.5173	-1.5156	-1.5147	-1.513	-1.5123	-1.511	-1.5094	-1.5082	-1.5068	-1.5056	-1.5045	-1.5029	-1.502	-1.5004	-1.4989	-1.4975	-1.496	-1.4948	-1.4931	-1.4917	-1.4908	-1.4888	-1.487	-1.4858	-1.4841	-1.4832	-1.4813	-1.4796	-1.4774	-1.4762	-1.4748	-1.4735	-1.4709	-1.47	-1.468	-1.4665	-1.4645	-1.4627	-1.4609	-1.4592	-1.4576	-1.4554	-1.4538	-1.452	-1.4503	-1.4483	-1.4466	-1.4446	-1.4428
170	-1.3719	-1.3725	-1.373	-1.3736	-1.3742	-1.3749	-1.3754	-1.376	-1.3765	-1.3773	-1.3777	-1.3784	-1.3789	-1.3795	-1.3801	-1.3806	-1.3812	-1.3817	-1.3824	-1.3829	-1.3834	-1.3839	-1.3845	-1.385	-1.3856	-1.3861	-1.3865	-1.387	-1.3876	-1.388	-1.3885	-1.3891	-1.3896	-1.39	-1.3906	-1.391	-1.3914	-1.392	-1.3924	-1.3929	-1.3934	-1.3937	-1.3942	-1.3946	-1.395	-1.3956	-1.396	-1.3964	-1.3968
171	2.4103	2.3997	2.3893	2.3799	2.3687	2.3598	2.3501	2.3386	2.3294	2.3198	2.3089	2.2982	2.2897	2.2788	2.2698	2.2597	2.2495	2.2396	2.2303	2.2192	2.2115	2.2009	2.192	2.1817	2.1721	2.1626	2.1528	2.1435	2.1339	2.1247	2.1141	2.1064	2.0967	2.0875	2.0793	2.0697	2.0609	2.0514	2.0422	2.034	2.0258	2.0161	2.007	1.997	1.9891	1.9805	1.9715	1.963	1.9546
172	1.7302	1.728	1.7258	1.7237	1.7214	1.7192	1.7169	1.7149	1.7126	1.7105	1.7084	1.7063	1.7042	1.702	1.6998	1.6977	1.6957	1.6936	1.6915	1.6894	1.6873	1.6853	1.6832	1.681	1.679	1.677	1.6748	1.673	1.6709	1.6688	1.667	1.6648	1.6628	1.6608	1.6588	1.6569	1.6549	1.6529	1.6511	1.6491	1.6471	1.6451	1.6431	1.6412	1.6392	1.6374	1.6352	1.6336	1.6315
173	-1.0774	-1.0748	-1.0721	-1.0693	-1.0669	-1.0647	-1.0623	-1.0595	-1.057	-1.0546	-1.0521	-1.0494	-1.0472	-1.0444	-1.0418	-1.0393	-1.037	-1.0348	-1.0326	-1.0296	-1.0272	-1.0248	-1.0223	-1.0202	-1.0173	-1.0144	-1.013	-1.0104	-1.0077	-1.0049	-1.0025	-1.0005	-0.99807	-0.99593	-0.99324	-0.99105	-0.98785	-0.98548	-0.9833	-0.98116	-0.97884	-0.97587	-0.97327	-0.97108	-0.96885	-0.96699	-0.96452	-0.96174	-0.95997
174	3.047	3.0411	3.0356	3.0299	3.0235	3.0179	3.0127	3.0062	3.0002	2.9943	2.9889	2.983	2.9763	2.9705	2.965	2.9587	2.9529	2.9464	2.9405	2.9341	2.9286	2.9224	2.9165	2.9099	2.9037	2.8979	2.8912	2.8856	2.88	2.8732	2.8664	2.8607	2.8543	2.8479	2.8416	2.8346	2.8286	2.8216	2.8158	2.8091	2.8026	2.7955	2.79	2.7833	2.7769	2.77	2.7642	2.758	2.7509
175	-1.479	-1.4804	-1.4817	-1.4831	-1.4844	-1.4855	-1.4868	-1.4882	-1.4892	-1.4906	-1.4919	-1.4931	-1.4943	-1.4955	-1.4965	-1.4977	-1.4989	-1.5	-1.501	-1.5022	-1.5031	-1.5043	-1.5053	-1.506	-1.5072	-1.508	-1.5091	-1.5101	-1.5109	-1.5118	-1.5126	-1.5136	-1.5145	-1.5152	-1.516	-1.5168	-1.5176	-1.5184	-1.5191	-1.5198	-1.5206	-1.5212	-1.5218	-1.5224	-1.5232	-1.5238	-1.5245	-1.5249	-1.5254
176	1.7796	1.7782	1.7759	1.7745	1.7724	1.7704	1.7683	1.7668	1.7654	1.7629	1.7611	1.7592	1.7574	1.7555	1.7537	1.7519	1.7498	1.7476	1.7457	1.744	1.7423	1.7405	1.7383	1.7364	1.7344	1.7326	1.7303	1.7283	1.7262	1.7247	1.7226	1.7211	1.7188	1.7164	1.7141	1.7123	1.7106	1.7084	1.7066	1.7042	1.7023	1.7008	1.6983	1.6963	1.6942	1.6919	1.6898	1.6876	1.6856
177	-2.0902	-2.089	-2.0878	-2.0866	-2.0853	-2.0842	-2.083	-2.0818	-2.0805	-2.0792	-2.078	-2.0767	-2.0755	-2.0743	-2.073	-2.0716	-2.0703	-2.069	-2.0677	-2.0664	-2.0651	-2.0637	-2.0624	-2.0611	-2.0596	-2.0583	-2.057	-2.0557	-2.0542	-2.0528	-2.0514	-2.0502	-2.0487	-2.0474	-2.0459	-2.0444	-2.0431	-2.0415	-2.0401	-2.0387	-2.0373	-2.0359	-2.0343	-2.0329	-2.0315	-2.03	-2.0285	-2.027	-2.0255
178	-3.4253	-3.3913	-3.3574	-3.3241	-3.2902	-3.2563	-3.2229	-3.19	-3.1569	-3.1237	-3.0903	-3.0582	-3.0264	-2.9938	-2.9614	-2.9288	-2.8976	-2.865	-2.834	-2.8025	-2.7713	-2.7399	-2.7094	-2.6781	-2.6471	-2.6169	-2.5866	-2.5565	-2.5259	-2.4965	-2.4659	-2.4374	-2.4073	-2.3773	-2.3485	-2.3199	-2.2908	-2.2624	-2.2332	-2.205	-2.1774	-2.1502	-2.1212	-2.0932	-2.0661	-2.0387	-2.0114	-1.9843	-1.9571
179	0.84183	0.84486	0.84812	0.85144	0.85466	0.85784	0.86069	0.86396	0.86714	0.87029	0.87329	0.87637	0.87983	0.88274	0.88611	0.88926	0.89253	0.8958	0.89864	0.90186	0.90513	0.90847	0.91143	0.91485	0.9181	0.9211	0.92447	0.92758	0.93092	0.93429	0.93742	0.94083	0.94396	0.94733	0.95037	0.95369	0.95716	0.95966	0.96317	0.96666	0.96977	0.97324	0.97642	0.97947	0.98295	0.98595	0.98935	0.99231	0.99549
180	1.4699	1.4766	1.4833	1.4898	1.4962	1.5027	1.5092	1.5154	1.5219	1.5281	1.5345	1.5407	1.5469	1.5531	1.5593	1.5654	1.5714	1.5775	1.5834	1.5893	1.5952	1.6014	1.6072	1.6129	1.6187	1.6244	1.6301	1.6358	1.6415	1.647	1.6526	1.658	1.6638	1.6691	1.6746	1.68	1.6853	1.6906	1.6958	1.7011	1.7062	1.7113	1.7165	1.7216	1.7267	1.7315	1.7367	1.7416	1.7466
181	1.3491	1.3506	1.3522	1.3536	1.3555	1.3574	1.3588	1.3603	1.3621	1.3637	1.3651	1.3668	1.3685	1.37	1.3715	1.373	1.3748	1.3765	1.3779	1.3796	1.381	1.3825	1.384	1.3857	1.3873	1.3886	1.3903	1.3916	1.3928	1.3945	1.396	1.3974	1.3989	1.4004	1.4019	1.4031	1.405	1.4063	1.4075	1.4091	1.4106	1.412	1.4133	1.4149	1.4162	1.4177	1.4189	1.4204	1.4219
182	0.91149	0.91333	0.91497	0.91652	0.91801	0.91979	0.92138	0.92328	0.92525	0.92632	0.92848	0.92974	0.93165	0.9333	0.93536	0.93705	0.93906	0.9408	0.94248	0.94445	0.94604	0.94801	0.94953	0.95147	0.95342	0.95542	0.9573	0.95901	0.96076	0.96257	0.96455	0.96681	0.96846	0.9705	0.97234	0.97435	0.97635	0.97836	0.98004	0.98275	0.98451	0.98603	0.9879	0.99032	0.99198	0.99392	0.99599	0.99812	1.0002
183	0.65196	0.64689	0.64243	0.63721	0.63198	0.6274	0.62273	0.61755	0.61252	0.60839	0.60284	0.59854	0.59303	0.58825	0.58403	0.57937	0.5739	0.56944	0.5647	0.56028	0.55586	0.55076	0.5463	0.54115	0.53681	0.53216	0.5279	0.52331	0.51853	0.51428	0.50934	0.50517	0.50043	0.49645	0.49219	0.48773	0.48356	0.4791	0.47481	0.47068	0.46598	0.46237	0.4578	0.4537	0.4498	0.4456	0.44171	0.43753	0.43337
184	2.7648	2.7592	2.7533	2.7477	2.7422	2.7369	2.731	2.7254	2.7197	2.7141	2.7083	2.7027	2.6973	2.6916	2.6857	2.68	2.6744	2.669	2.6631	2.6575	2.6517	2.6461	2.6404	2.6347	2.629	2.6232	2.6177	2.6119	2.6062	2.6004	2.5946	2.589	2.5833	2.5774	2.5715	2.5658	2.5603	2.5543	2.5485	2.5427	2.5371	2.5309	2.5254	2.5195	2.5138	2.508	2.5021	2.4964	2.4905
185	-0.13767	-0.13591	-0.13409	-0.13241	-0.13071	-0.12891	-0.12751	-0.12567	-0.12389	-0.12205	-0.12033	-0.1182	-0.11634	-0.1145	-0.11262	-0.1105	-0.10833	-0.10639	-0.10429	-0.10221	-0.09988	-0.097941	-0.095823	-0.093408	-0.091527	-0.089094	-0.086762	-0.084738	-0.082305	-0.079811	-0.077456	-0.075161	-0.07292	-0.070428	-0.067735	-0.06524	-0.062903	-0.060131	-0.057694	-0.055118	-0.052505	-0.050029	-0.047275	-0.044619	-0.041968	-0.039113	-0.03632	-0.033586	-0.030732
186	-0.23563	-0.23407	-0.2322	-0.23043	-0.22874	-0.22658	-0.22489	-0.22327	-0.22135	-0.21932	-0.21757	-0.21546	-0.21356	-0.21182	-0.20961	-0.2074	-0.20558	-0.20365	-0.20152	-0.19951	-0.1972	-0.19561	-0.19358	-0.19109	-0.18893	-0.18693	-0.18505	-0.183	-0.18037	-0.17863	-0.17595	-0.17377	-0.17161	-0.16906	-0.16682	-0.16454	-0.16199	-0.16019	-0.1578	-0.15533	-0.1527	-0.1507	-0.14799	-0.14563	-0.14293	-0.14066	-0.13788	-0.13554	-0.13312
187	-0.84157	-0.83802	-0.83444	-0.8308	-0.82724	-0.82356	-0.81997	-0.81611	-0.81232	-0.80875	-0.80497	-0.8012	-0.79734	-0.79363	-0.78979	-0.78594	-0.78207	-0.77828	-0.7744	-0.77041	-0.76651	-0.76241	-0.75869	-0.75458	-0.75053	-0.74666	-0.74245	-0.73847	-0.73433	-0.73021	-0.72617	-0.72193	-0.71762	-0.71355	-0.70935	-0.70528	-0.70104	-0.69677	-0.69239	-0.68815	-0.68384	-0.67945	-0.67515	-0.67089	-0.66639	-0.66205	-0.65771	-0.65311	-0.64876
188	0.15753	0.15463	0.15273	0.15071	0.14835	0.14698	0.14536	0.1431	0.14125	0.13932	0.13752	0.13504	0.1334	0.13127	0.12946	0.1271	0.12551	0.12349	0.12161	0.11946	0.11706	0.1153	0.11398	0.11156	0.10975	0.10778	0.10568	0.1042	0.10185	0.099749	0.09816	0.095681	0.094034	0.091672	0.089861	0.088039	0.085948	0.083795	0.081864	0.079835	0.07802	0.076362	0.074929	0.072239	0.069814	0.068164	0.066675	0.064137	0.062539
189	1.9269	1.9261	1.9253	1.9245	1.9236	1.9227	1.9218	1.921	1.9201	1.9192	1.9182	1.9174	1.9165	1.9157	1.9147	1.9137	1.9128	1.9119	1.9108	1.9099	1.909	1.9079	1.9069	1.906	1.905	1.9041	1.903	1.902	1.9011	1.9	1.8989	1.8979	1.8969	1.8959	1.8948	1.8937	1.8927	1.8916	1.8906	1.8894	1.8883	1.8872	1.8861	1.885	1.8839	1.8828	1.8817	1.8806	1.8795
190	-0.80661	-0.80741	-0.80797	-0.80853	-0.80935	-0.80992	-0.81042	-0.81104	-0.81168	-0.81261	-0.81304	-0.81377	-0.81459	-0.81541	-0.81619	-0.81662	-0.81752	-0.81827	-0.81913	-0.81978	-0.8208	-0.82132	-0.82239	-0.82329	-0.82399	-0.82489	-0.82569	-0.82661	-0.82761	-0.82849	-0.8293	-0.83015	-0.83111	-0.83228	-0.83295	-0.83404	-0.83489	-0.83592	-0.83688	-0.83781	-0.8389	-0.83979	-0.84085	-0.84189	-0.843	-0.844	-0.84489	-0.84618	-0.84709
191	0.32761	0.33374	0.34038	0.3469	0.35277	0.35912	0.36568	0.37219	0.37828	0.3849	0.39093	0.39729	0.40359	0.40985	0.41607	0.42231	0.42825	0.43458	0.44082	0.44684	0.45268	0.45898	0.4651	0.47099	0.477	0.48301	0.48898	0.49485	0.50097	0.50676	0.51317	0.51858	0.52472	0.53062	0.53648	0.54211	0.5479	0.55357	0.55956	0.56531	0.57086	0.57667	0.58237	0.58799	0.5933	0.59914	0.60492	0.61038	0.61588
192	-0.79995	-0.7996	-0.79929	-0.79914	-0.79835	-0.79804	-0.79763	-0.79688	-0.79628	-0.79601	-0.79545	-0.79521	-0.79469	-0.79398	-0.79334	-0.79322	-0.79273	-0.79206	-0.79131	-0.79079	-0.79052	-0.78948	-0.78917	-0.78898	-0.78783	-0.78753	-0.78681	-0.78603	-0.78569	-0.78462	-0.78446	-0.78353	-0.78341	-0.7823	-0.78163	-0.7807	-0.78036	-0.77954	-0.77854	-0.77806	-0.77743	-0.77686	-0.77564	-0.77501	-0.77423	-0.77367	-0.77289	-0.7723	-0.77126
193	1.3765	1.3702	1.3632	1.3556	1.3483	1.3412	1.3346	1.3286	1.32	1.313	1.3058	1.2998	1.2921	1.2852	1.2777	1.2706	1.263	1.256	1.2482	1.2416	1.2344	1.2262	1.2208	1.212	1.2042	1.1977	1.1904	1.1837	1.1749	1.1689	1.1618	1.1553	1.1471	1.1403	1.1338	1.1266	1.1192	1.1115	1.1046	1.097	1.0897	1.083	1.0737	1.0684	1.061	1.0543	1.0466	1.0399	1.0331
194	-0.19252	-0.19466	-0.19747	-0.20007	-0.20293	-0.20525	-0.20794	-0.21051	-0.21343	-0.21586	-0.21844	-0.2211	-0.2237	-0.22647	-0.22876	-0.23182	-0.23417	-0.23694	-0.23975	-0.24235	-0.24487	-0.2473	-0.25019	-0.25248	-0.25491	-0.25739	-0.26022	-0.2628	-0.26532	-0.26798	-0.27012	-0.27278	-0.27561	-0.27769	-0.28018	-0.28281	-0.28541	-0.28807	-0.29062	-0.29325	-0.29562	-0.29799	-0.30048	-0.30296	-0.30539	-0.30773	-0.3101	-0.3127	-0.31525
195	-0.20159	-0.19716	-0.19247	-0.18723	-0.1824	-0.17811	-0.17362	-0.16987	-0.16402	-0.1602	-0.15577	-0.15148	-0.14692	-0.14269	-0.13718	-0.13363	-0.12941	-0.12505	-0.12048	-0.11612	-0.11169	-0.10862	-0.10371	-0.099553	-0.09465	-0.091099	-0.087141	-0.083455	-0.078416	-0.074182	-0.071041	-0.067085	-0.062853	-0.059298	-0.055477	-0.051447	-0.047283	-0.043933	-0.039839	-0.035602	-0.032389	-0.029172	-0.025277	-0.021655	-0.017148	-0.013797	-0.010377	-0.0064142	-0.0027226
196	1.8435	1.8415	1.8392	1.8374	1.8352	1.8331	1.8313	1.8293	1.8274	1.8256	1.8237	1.8217	1.8193	1.817	1.8151	1.8134	1.8112	1.8092	1.8069	1.8053	1.8029	1.8007	1.7988	1.7967	1.7944	1.7928	1.7904	1.7883	1.7863	1.7838	1.782	1.7795	1.7772	1.7753	1.7733	1.7707	1.7689	1.7669	1.7642	1.7624	1.7603	1.7579	1.7556	1.7533	1.751	1.7485	1.7465	1.7445	1.7422
197	0.11435	0.11148	0.10807	0.10508	0.102	0.098542	0.09546	0.092285	0.089393	0.086312	0.083065	0.079653	0.076737	0.073467	0.070315	0.067399	0.064436	0.061165	0.058155	0.054931	0.051376	0.048674	0.045308	0.04206	0.038884	0.035849	0.032957	0.029426	0.026722	0.023451	0.020275	0.016932	0.013566	0.010602	0.0074495	0.0044385	0.001427	-0.001963	-0.0049032	-0.0078433	-0.011423	-0.014126	-0.017327	-0.02067	-0.023658	-0.02693	-0.030225	-0.033237	-0.036533
198	2.254	2.2502	2.2465	2.2426	2.2387	2.2349	2.2313	2.2275	2.2236	2.2198	2.2162	2.2124	2.209	2.2052	2.2013	2.1974	2.1938	2.1901	2.1862	2.1827	2.1788	2.1752	2.1713	2.1677	2.164	2.1601	2.1564	2.1529	2.1489	2.1451	2.1416	2.1378	2.134	2.1301	2.1268	2.123	2.1192	2.1156	2.1115	2.1079	2.1046	2.101	2.097	2.0931	2.0893	2.0856	2.0819	2.0781	2.0744
199	-0.46991	-0.4701	-0.47038	-0.47058	-0.4709	-0.47136	-0.47151	-0.47177	-0.4722	-0.47226	-0.47274	-0.47315	-0.47348	-0.47383	-0.47416	-0.47448	-0.47489	-0.47538	-0.47561	-0.47606	-0.47655	-0.47674	-0.47733	-0.47762	-0.47819	-0.47858	-0.47908	-0.47962	-0.48016	-0.48086	-0.48111	-0.48168	-0.48216	-0.48262	-0.48319	-0.48358	-0.48438	-0.48474	-0.48529	-0.48604	-0.48659	-0.48711	-0.48767	-0.48845	-0.48907	-0.48959	-0.49039	-0.49101	-0.4916
200	2.2463	2.2451	2.2438	2.242	2.2405	2.2387	2.2375	2.2357	2.2337	2.2318	2.23	2.2283	2.2266	2.2246	2.2227	2.2208	2.2188	2.2166	2.2146	2.2127	2.2104	2.2085	2.2061	2.2038	2.2017	2.1994	2.1974	2.1951	2.1928	2.1902	2.188	2.1854	2.1835	2.1809	2.1785	2.1759	2.1734	2.1707	2.1684	2.1653	2.163	2.1603	2.1577	2.1551	2.1522	2.1493	2.1465	2.1436	2.1406
201	1.569	1.5664	1.5642	1.5615	1.5587	1.5569	1.5551	1.5525	1.5499	1.5479	1.545	1.5427	1.5408	1.5384	1.5364	1.5341	1.5319	1.5295	1.527	1.5251	1.5226	1.5205	1.5183	1.5158	1.5138	1.5116	1.5091	1.5074	1.5051	1.5024	1.5004	1.4982	1.4953	1.4935	1.4915	1.4884	1.4864	1.4838	1.482	1.4804	1.4784	1.4758	1.4735	1.471	1.4689	1.4663	1.4642	1.4622	1.4598
202	-0.44143	-0.45944	-0.47687	-0.49598	-0.51425	-0.53317	-0.55032	-0.56727	-0.58528	-0.60167	-0.62048	-0.63677	-0.6542	-0.67041	-0.68708	-0.70366	-0.72033	-0.73736	-0.7518	-0.76911	-0.78391	-0.80076	-0.81593	-0.83164	-0.84764	-0.86207	-0.87733	-0.89138	-0.90654	-0.9216	-0.93434	-0.94949	-0.96575	-0.9796	-0.99336	-1.0063	-1.0205	-1.0328	-1.0463	-1.0606	-1.0723	-1.0853	-1.0984	-1.1107	-1.1236	-1.1341	-1.1467	-1.1595	-1.1707
203	-0.82119	-0.82246	-0.8236	-0.82446	-0.82591	-0.8268	-0.82779	-0.82888	-0.83019	-0.83106	-0.83214	-0.83318	-0.83425	-0.83537	-0.83638	-0.83733	-0.83832	-0.83931	-0.84055	-0.84167	-0.84247	-0.84368	-0.84465	-0.84557	-0.84657	-0.84755	-0.84839	-0.84943	-0.85047	-0.85134	-0.85237	-0.8534	-0.85439	-0.85531	-0.85593	-0.85712	-0.85789	-0.85903	-0.8599	-0.86051	-0.86143	-0.86256	-0.8633	-0.86404	-0.86515	-0.86585	-0.86671	-0.86776	-0.86843
204	1.1606	1.1578	1.1564	1.1552	1.1536	1.1522	1.1506	1.1488	1.1482	1.1462	1.1442	1.1444	1.1412	1.14	1.139	1.1372	1.1354	1.1346	1.1338	1.1319	1.1305	1.1289	1.1278	1.1261	1.1245	1.124	1.1224	1.1199	1.1191	1.1178	1.1165	1.116	1.1145	1.1134	1.1124	1.1111	1.1095	1.1081	1.1066	1.106	1.1044	1.1028	1.1033	1.1012	1.0996	1.0985	1.0974	1.0963	1.0944
205	0.049741	0.050731	0.051634	0.053238	0.053761	0.055834	0.057115	0.057876	0.059221	0.060707	0.061672	0.063512	0.064971	0.066375	0.067807	0.069064	0.070319	0.072834	0.074266	0.076343	0.078036	0.079531	0.081549	0.08336	0.085499	0.087548	0.089156	0.09132	0.09343	0.095714	0.097968	0.09987	0.10254	0.10438	0.10687	0.10921	0.11194	0.11408	0.11633	0.11929	0.12219	0.1241	0.12682	0.12975	0.13268	0.13526	0.13834	0.14086	0.14355
206	-0.44962	-0.45215	-0.45323	-0.45503	-0.45707	-0.45868	-0.46105	-0.4624	-0.46474	-0.46677	-0.46858	-0.47091	-0.47252	-0.47441	-0.47564	-0.47748	-0.4797	-0.48146	-0.48388	-0.48523	-0.48715	-0.48972	-0.49102	-0.49294	-0.4949	-0.49636	-0.49862	-0.50046	-0.50299	-0.50422	-0.50683	-0.50767	-0.51017	-0.51212	-0.51403	-0.51661	-0.51795	-0.52028	-0.52174	-0.52427	-0.52569	-0.52838	-0.53018	-0.53187	-0.53329	-0.53554	-0.53727	-0.53946	-0.54103
207	-0.090209	-0.094584	-0.099203	-0.1039	-0.10734	-0.11236	-0.11933	-0.12153	-0.12797	-0.13289	-0.13706	-0.14113	-0.14819	-0.14924	-0.15631	-0.15875	-0.16301	-0.16729	-0.17177	-0.17539	-0.18063	-0.18693	-0.18754	-0.19352	-0.19723	-0.20302	-0.20643	-0.21078	-0.21591	-0.2194	-0.22421	-0.22877	-0.23175	-0.23623	-0.24134	-0.24416	-0.24842	-0.25214	-0.25725	-0.26063	-0.26382	-0.26729	-0.27088	-0.27665	-0.27916	-0.28232	-0.28861	-0.28995	-0.29537
208	-0.75465	-0.75458	-0.75449	-0.75438	-0.75426	-0.7542	-0.75416	-0.75394	-0.75363	-0.75324	-0.75303	-0.75309	-0.753	-0.75269	-0.75288	-0.75299	-0.75312	-0.75318	-0.7529	-0.75249	-0.75255	-0.75286	-0.75287	-0.75286	-0.75253	-0.75269	-0.7527	-0.75249	-0.75273	-0.7521	-0.75246	-0.75233	-0.75288	-0.75258	-0.75217	-0.75236	-0.75225	-0.75224	-0.75268	-0.7526	-0.75269	-0.75256	-0.7525	-0.75279	-0.75276	-0.75302	-0.75294	-0.75286	-0.75302
209	0.65952	0.66388	0.66801	0.67228	0.67662	0.68068	0.68514	0.68881	0.69275	0.69721	0.70148	0.70565	0.71002	0.71401	0.71863	0.72278	0.72673	0.73093	0.73508	0.73983	0.74357	0.748	0.75213	0.75629	0.76042	0.76471	0.76891	0.77339	0.77793	0.78209	0.78599	0.7901	0.79473	0.79898	0.80279	0.80729	0.81119	0.81571	0.81989	0.82436	0.82882	0.83286	0.83726	0.84118	0.84564	0.84981	0.85468	0.8587	0.86313
210	-0.81681	-0.81807	-0.8184	-0.82077	-0.82197	-0.82376	-0.82345	-0.82471	-0.82557	-0.82811	-0.82926	-0.83081	-0.83132	-0.83287	-0.83199	-0.83349	-0.83469	-0.83571	-0.83599	-0.83726	-0.83718	-0.83787	-0.83913	-0.83975	-0.8395	-0.84071	-0.84145	-0.84253	-0.84166	-0.84268	-0.84331	-0.84201	-0.84339	-0.84372	-0.84441	-0.84346	-0.84357	-0.84332	-0.8447	-0.84318	-0.84473	-0.84431	-0.84371	-0.84294	-0.84362	-0.84326	-0.84248	-0.84282	-0.84181
211	0.84593	0.85183	0.85725	0.86281	0.86893	0.87487	0.88107	0.88622	0.89253	0.89814	0.90475	0.91013	0.91618	0.92159	0.92821	0.93369	0.93888	0.9449	0.95064	0.95704	0.96234	0.96764	0.97396	0.97907	0.98504	0.99019	0.99591	1.0012	1.0074	1.0124	1.0181	1.0239	1.0287	1.0344	1.0398	1.0457	1.0505	1.0557	1.0614	1.0674	1.0718	1.0773	1.0827	1.0887	1.0934	1.0983	1.1034	1.1087	1.1137
212	-1.398	-1.3996	-1.4034	-1.406	-1.4081	-1.411	-1.4138	-1.4167	-1.419	-1.4215	-1.4249	-1.4274	-1.4299	-1.433	-1.4345	-1.4372	-1.4401	-1.442	-1.4443	-1.4473	-1.4496	-1.4516	-1.4546	-1.456	-1.4583	-1.4607	-1.4624	-1.4648	-1.4671	-1.4698	-1.4713	-1.4738	-1.4754	-1.4778	-1.48	-1.4804	-1.4831	-1.486	-1.4871	-1.4897	-1.4908	-1.4924	-1.4948	-1.4957	-1.4979	-1.5002	-1.5013	-1.503	-1.5045
213	1.894	1.8969	1.8989	1.9012	1.9032	1.9048	1.9069	1.9088	1.9113	1.9132	1.9148	1.9169	1.9186	1.92	1.9218	1.9231	1.925	1.9267	1.9286	1.9299	1.931	1.9328	1.9336	1.9351	1.9365	1.9379	1.9392	1.9405	1.9414	1.9425	1.9437	1.9442	1.9453	1.9466	1.9479	1.9483	1.9489	1.9496	1.9501	1.9508	1.9516	1.9522	1.9525	1.9534	1.9539	1.9541	1.9544	1.9552	1.9554
214	-0.028698	-0.026994	-0.02747	-0.027822	-0.028637	-0.025902	-0.026024	-0.02604	-0.02731	-0.025827	-0.02664	-0.025848	-0.024715	-0.024034	-0.024839	-0.024511	-0.02496	-0.023264	-0.022354	-0.024299	-0.023158	-0.021334	-0.022708	-0.021347	-0.020317	-0.020895	-0.020661	-0.019863	-0.018486	-0.019968	-0.01689	-0.017563	-0.018248	-0.016766	-0.015054	-0.015734	-0.015383	-0.016187	-0.014464	-0.014798	-0.015015	-0.013976	-0.011926	-0.012605	-0.013623	-0.012591	-0.011547	-0.012571	-0.011309
215	-0.38664	-0.39302	-0.40144	-0.40942	-0.41642	-0.42359	-0.43194	-0.44099	-0.44674	-0.45596	-0.4618	-0.46961	-0.47848	-0.48575	-0.49293	-0.49983	-0.50907	-0.51543	-0.52288	-0.52899	-0.53634	-0.54395	-0.55221	-0.55849	-0.56513	-0.57293	-0.57922	-0.58702	-0.59356	-0.60038	-0.60712	-0.61223	-0.61906	-0.62712	-0.6334	-0.63977	-0.64721	-0.6535	-0.65916	-0.66471	-0.67297	-0.6796	-0.68508	-0.69127	-0.69728	-0.70303	-0.70984	-0.71461	-0.72035
216	-0.17676	-0.18352	-0.19066	-0.19582	-0.20297	-0.21028	-0.21559	-0.22416	-0.22861	-0.23488	-0.24219	-0.2475	-0.25529	-0.26244	-0.2695	-0.27553	-0.28093	-0.28815	-0.29529	-0.30031	-0.30681	-0.31364	-0.31952	-0.32587	-0.33317	-0.3385	-0.34548	-0.3508	-0.35675	-0.36358	-0.36947	-0.37661	-0.38209	-0.38979	-0.39638	-0.40114	-0.40781	-0.41314	-0.42147	-0.42743	-0.43306	-0.43934	-0.44482	-0.45189	-0.45768	-0.46444	-0.46944	-0.47603	-0.48302
217	-1.273	-1.2749	-1.2771	-1.2785	-1.2809	-1.2822	-1.2847	-1.286	-1.2888	-1.2905	-1.292	-1.2942	-1.2954	-1.2975	-1.2989	-1.3005	-1.3023	-1.3046	-1.3063	-1.3075	-1.3093	-1.3117	-1.3132	-1.3151	-1.316	-1.3176	-1.3196	-1.3212	-1.3228	-1.3234	-1.3258	-1.3271	-1.3277	-1.3301	-1.3313	-1.3327	-1.3348	-1.3362	-1.3373	-1.3388	-1.3403	-1.3414	-1.3434	-1.3452	-1.3471	-1.3479	-1.3491	-1.3507	-1.3521
218	-1.3367	-1.3455	-1.3516	-1.3583	-1.3653	-1.3715	-1.3788	-1.3859	-1.3929	-1.3994	-1.4073	-1.414	-1.4197	-1.4257	-1.4317	-1.4388	-1.4467	-1.4523	-1.4595	-1.465	-1.4701	-1.476	-1.4823	-1.4893	-1.4945	-1.4994	-1.5055	-1.5099	-1.5157	-1.5222	-1.5262	-1.5328	-1.5369	-1.5431	-1.549	-1.5541	-1.5596	-1.5642	-1.5709	-1.5739	-1.5782	-1.5827	-1.5867	-1.5915	-1.5962	-1.6001	-1.6042	-1.6085	-1.6129
219	0.34252	0.34176	0.34088	0.34127	0.34003	0.33915	0.33905	0.3387	0.33891	0.33772	0.33754	0.337	0.33704	0.3362	0.33554	0.33527	0.33495	0.33512	0.33459	0.33393	0.33309	0.33278	0.33308	0.33268	0.33219	0.33227	0.33147	0.33107	0.33059	0.33106	0.3307	0.33061	0.33025	0.3302	0.33011	0.32932	0.32909	0.32944	0.32886	0.32885	0.32867	0.32845	0.32875	0.32883	0.3283	0.32803	0.32851	0.32811	0.32736
220	0.57788	0.58167	0.58483	0.58835	0.59192	0.59536	0.59869	0.60213	0.6057	0.60907	0.61247	0.61591	0.61939	0.62279	0.62628	0.62972	0.63322	0.63683	0.64007	0.64355	0.64691	0.65034	0.6537	0.6572	0.66082	0.66393	0.66758	0.67084	0.67437	0.67778	0.68109	0.68447	0.6879	0.6914	0.69474	0.698	0.70149	0.70502	0.70838	0.71158	0.71503	0.71844	0.72206	0.72531	0.72865	0.73204	0.73541	0.73881	0.74216
221	3.8356	3.8198	3.8042	3.7886	3.7731	3.7567	3.7415	3.7264	3.7104	3.6954	3.6794	3.6636	3.6481	3.6331	3.6175	3.6024	3.5862	3.5711	3.5553	3.5402	3.5249	3.5095	3.4943	3.4788	3.4635	3.4481	3.4329	3.4176	3.4027	3.3875	3.3725	3.357	3.3427	3.3271	3.3123	3.2971	3.2822	3.2667	3.2521	3.2369	3.222	3.2072	3.1919	3.1776	3.1629	3.1482	3.133	3.1185	3.1038
222	-1.7609	-1.7612	-1.7614	-1.7617	-1.7622	-1.7623	-1.7623	-1.7626	-1.7628	-1.7633	-1.7633	-1.7633	-1.7638	-1.7642	-1.7642	-1.7643	-1.7645	-1.7647	-1.765	-1.7654	-1.7656	-1.7658	-1.7661	-1.7664	-1.7667	-1.7663	-1.7669	-1.767	-1.7674	-1.7676	-1.7677	-1.7679	-1.7681	-1.7685	-1.7687	-1.769	-1.769	-1.769	-1.7693	-1.7693	-1.7697	-1.7697	-1.77	-1.7702	-1.7705	-1.7705	-1.7705	-1.7708	-1.7706
223	-0.53333	-0.53295	-0.5326	-0.53217	-0.53161	-0.53107	-0.53025	-0.52957	-0.52896	-0.52828	-0.52779	-0.52728	-0.52704	-0.52643	-0.52601	-0.52529	-0.52487	-0.524	-0.52375	-0.523	-0.52293	-0.52193	-0.52132	-0.52091	-0.52025	-0.5194	-0.51899	-0.51836	-0.51787	-0.51731	-0.5169	-0.51597	-0.51563	-0.51478	-0.51395	-0.51386	-0.5131	-0.51235	-0.51169	-0.51121	-0.5106	-0.50972	-0.50921	-0.5086	-0.5079	-0.50712	-0.50632	-0.50578	-0.5052
224	1.8762	1.8758	1.8757	1.8753	1.8754	1.875	1.8748	1.8744	1.8744	1.8738	1.8739	1.8737	1.8734	1.8728	1.873	1.8722	1.8724	1.8719	1.8713	1.8711	1.871	1.8705	1.8701	1.8699	1.8697	1.869	1.8688	1.8686	1.8672	1.8673	1.8668	1.8665	1.8659	1.8656	1.8657	1.8654	1.8642	1.8634	1.8631	1.862	1.8622	1.861	1.8603	1.8598	1.8588	1.8586	1.858	1.8568	1.8562
225	-0.97778	-0.97701	-0.97626	-0.97571	-0.97499	-0.97453	-0.97354	-0.97277	-0.97222	-0.9715	-0.97088	-0.97021	-0.96967	-0.96878	-0.96815	-0.96749	-0.96681	-0.96576	-0.96513	-0.96434	-0.96376	-0.963	-0.9624	-0.96154	-0.96087	-0.96018	-0.9592	-0.95863	-0.95762	-0.95696	-0.95635	-0.95578	-0.95528	-0.95423	-0.953	-0.95244	-0.95204	-0.95107	-0.95061	-0.94956	-0.94898	-0.94808	-0.94751	-0.94665	-0.94581	-0.9451	-0.94436	-0.94374	-0.94265
226	-0.84739	-0.84051	-0.83459	-0.8273	-0.82042	-0.81426	-0.80746	-0.79968	-0.79247	-0.78688	-0.78008	-0.77368	-0.76752	-0.76007	-0.75577	-0.74873	-0.74176	-0.73544	-0.72766	-0.72134	-0.71519	-0.70847	-0.70223	-0.69599	-0.68895	-0.68247	-0.67607	-0.66967	-0.664	-0.65801	-0.65201	-0.64545	-0.63938	-0.63306	-0.62764	-0.62245	-0.61476	-0.60909	-0.60301	-0.59613	-0.59095	-0.58568	-0.5792	-0.57208	-0.56608	-0.56017	-0.55491	-0.54908	-0.54325
227	0.88224	0.87561	0.86724	0.86018	0.8536	0.84617	0.8383	0.83068	0.82349	0.81778	0.80942	0.80174	0.79388	0.78663	0.77858	0.77022	0.76414	0.75646	0.74841	0.74042	0.73231	0.72457	0.71695	0.70903	0.70172	0.69447	0.68463	0.67763	0.66996	0.66179	0.65312	0.64489	0.6374	0.6299	0.62217	0.61387	0.60502	0.59667	0.5885	0.58027	0.57235	0.5643	0.55662	0.54778	0.53844	0.53058	0.52228	0.51307	0.50515
228	3.3089	3.2921	3.2777	3.2622	3.2459	3.2314	3.216	3.1976	3.1812	3.1654	3.1463	3.134	3.1182	3.1017	3.0839	3.0675	3.0506	3.0343	3.0186	3.0029	2.9858	2.9678	2.9515	2.9336	2.9167	2.9023	2.8868	2.8702	2.8508	2.8343	2.8181	2.8027	2.7844	2.7693	2.748	2.7351	2.7162	2.6987	2.684	2.6646	2.6468	2.6323	2.6123	2.597	2.579	2.5626	2.5464	2.5272	2.5112
229	1.7883	1.7879	1.7865	1.7856	1.7849	1.7842	1.7829	1.7823	1.7811	1.7803	1.7791	1.7783	1.7769	1.7756	1.7741	1.7741	1.7725	1.7718	1.7695	1.7693	1.7671	1.7664	1.7654	1.7631	1.7632	1.761	1.7605	1.7582	1.7575	1.756	1.7544	1.7528	1.752	1.7498	1.7494	1.7469	1.746	1.7445	1.743	1.741	1.7395	1.7386	1.7371	1.7355	1.7333	1.7327	1.7306	1.73	1.728
230	1.0072	1.0017	0.99504	0.98895	0.98422	0.97588	0.9683	0.96288	0.95507	0.94906	0.94192	0.93636	0.92892	0.92231	0.91525	0.90879	0.90143	0.89496	0.88835	0.88196	0.87602	0.86844	0.86152	0.85454	0.8489	0.84243	0.83529	0.8292	0.82259	0.81508	0.80816	0.8017	0.79561	0.7878	0.78223	0.77434	0.76803	0.76231	0.75637	0.74938	0.74247	0.7357	0.72961	0.72322	0.71705	0.71066	0.7048	0.69803	0.69284
231	2.1392	2.1355	2.1335	2.1307	2.1278	2.1245	2.1219	2.1181	2.1153	2.1116	2.1086	2.1056	2.102	2.0998	2.0965	2.0931	2.0891	2.0862	2.0831	2.0805	2.077	2.0729	2.0701	2.0668	2.0635	2.0605	2.0565	2.0527	2.05	2.0457	2.0424	2.0406	2.0362	2.0323	2.0291	2.0258	2.0218	2.0182	2.0139	2.0113	2.0071	2.0038	2.0013	1.998	1.9942	1.9896	1.9857	1.982	1.9785
232	1.0451	1.0445	1.043	1.0427	1.0415	1.0409	1.0402	1.0394	1.0384	1.0381	1.0375	1.0368	1.0357	1.0347	1.034	1.0333	1.0327	1.0315	1.0298	1.0295	1.0282	1.028	1.027	1.0256	1.0248	1.0239	1.0223	1.0212	1.021	1.0203	1.0187	1.0173	1.0169	1.0153	1.0138	1.0123	1.0119	1.0105	1.0098	1.0087	1.0059	1.0048	1.0041	1.0024	1.0017	1.0003	0.99943	0.99815	0.99624
233	0.27655	0.2779	0.27988	0.28079	0.28258	0.28416	0.28559	0.28745	0.2886	0.29046	0.29153	0.29344	0.29482	0.29605	0.29712	0.29903	0.30037	0.30208	0.3041	0.30541	0.30735	0.30901	0.30961	0.31151	0.31321	0.31405	0.31611	0.31801	0.31952	0.32055	0.32277	0.32328	0.3251	0.32597	0.32804	0.32954	0.33137	0.33323	0.33465	0.3362	0.33715	0.33925	0.34068	0.34246	0.34428	0.34551	0.34738	0.34868	0.3513
234	-0.26217	-0.25533	-0.24929	-0.24245	-0.2363	-0.2293	-0.22339	-0.21731	-0.21116	-0.20517	-0.19879	-0.19229	-0.18734	-0.18092	-0.17558	-0.16912	-0.16366	-0.15802	-0.15248	-0.14645	-0.1413	-0.13542	-0.13028	-0.12513	-0.1194	-0.11456	-0.1093	-0.10385	-0.098969	-0.094361	-0.088712	-0.083757	-0.078803	-0.074737	-0.070359	-0.065249	-0.060759	-0.055725	-0.050809	-0.046434	-0.042519	-0.038489	-0.033224	-0.028771	-0.024819	-0.020403	-0.01672	-0.012651	-0.0085432
235	1.8438	1.8411	1.8383	1.8352	1.8311	1.8291	1.8271	1.8226	1.8186	1.8172	1.814	1.8108	1.808	1.806	1.8019	1.7989	1.7972	1.7931	1.7922	1.7911	1.7854	1.7828	1.7824	1.7782	1.7773	1.7735	1.7721	1.7693	1.765	1.764	1.7603	1.7575	1.7536	1.7519	1.7495	1.7478	1.7446	1.7422	1.7411	1.7375	1.7353	1.7326	1.73	1.7287	1.7252	1.7237	1.7212	1.7181	1.7146
236	1.7741	1.7741	1.7743	1.7744	1.7747	1.7746	1.7746	1.7748	1.7748	1.7747	1.7748	1.7747	1.7746	1.7748	1.775	1.7751	1.7749	1.7749	1.7751	1.7751	1.7752	1.7753	1.7754	1.7756	1.7755	1.7753	1.7753	1.7754	1.7752	1.7751	1.7752	1.7752	1.7752	1.7751	1.7753	1.7752	1.7752	1.7752	1.7749	1.775	1.7748	1.7748	1.7749	1.7746	1.7747	1.7746	1.7743	1.7746	1.774
237	-0.50119	-0.50148	-0.50218	-0.50336	-0.50345	-0.50435	-0.50475	-0.50552	-0.5063	-0.50662	-0.50729	-0.50781	-0.50836	-0.50901	-0.50932	-0.5102	-0.51042	-0.51127	-0.51141	-0.51254	-0.51319	-0.51384	-0.51372	-0.51455	-0.5151	-0.51552	-0.51611	-0.51705	-0.51721	-0.51781	-0.51797	-0.51867	-0.51907	-0.51972	-0.52042	-0.52096	-0.52151	-0.52211	-0.52251	-0.52321	-0.52355	-0.52394	-0.52434	-0.52489	-0.52577	-0.52552	-0.52597	-0.52672	-0.52724
238	-1.2492	-1.2467	-1.2468	-1.2449	-1.2433	-1.2422	-1.2403	-1.2374	-1.2368	-1.2343	-1.2339	-1.2323	-1.2311	-1.2276	-1.2267	-1.2264	-1.2235	-1.2218	-1.2204	-1.2183	-1.217	-1.2161	-1.2154	-1.2128	-1.2118	-1.2102	-1.2077	-1.2055	-1.2033	-1.2032	-1.2016	-1.199	-1.1966	-1.1965	-1.1949	-1.1921	-1.1916	-1.1895	-1.1884	-1.1855	-1.1828	-1.1811	-1.1793	-1.1766	-1.1751	-1.1732	-1.1723	-1.169	-1.1679
239	0.3577	0.35719	0.35637	0.35489	0.35337	0.35296	0.35208	0.35084	0.34997	0.34849	0.34776	0.34684	0.34509	0.34444	0.34385	0.34242	0.34118	0.34026	0.33947	0.33851	0.3369	0.33657	0.33524	0.33441	0.33307	0.33192	0.33054	0.32971	0.32852	0.32801	0.32718	0.32571	0.32502	0.32378	0.3224	0.32148	0.32102	0.31968	0.31761	0.31697	0.31545	0.31494	0.31374	0.31227	0.31085	0.31062	0.30845	0.30799	0.30638
240	1.6102	1.6019	1.5934	1.5859	1.5783	1.5711	1.5641	1.5568	1.5495	1.5408	1.5349	1.5285	1.5196	1.5127	1.505	1.4985	1.4919	1.4846	1.4775	1.4713	1.464	1.4566	1.4506	1.4435	1.4368	1.4305	1.4242	1.4182	1.4112	1.4048	1.3972	1.3927	1.3867	1.3808	1.3743	1.3671	1.3621	1.3564	1.3527	1.3453	1.339	1.3337	1.328	1.3236	1.318	1.3125	1.307	1.3019	1.2973
241	-0.49489	-0.48487	-0.47552	-0.46539	-0.45506	-0.44644	-0.43595	-0.42614	-0.41674	-0.4075	-0.39784	-0.38719	-0.37655	-0.36746	-0.35755	-0.34659	-0.33745	-0.32728	-0.31689	-0.30749	-0.29721	-0.28668	-0.27666	-0.26695	-0.25662	-0.24644	-0.23611	-0.22733	-0.21633	-0.20672	-0.19608	-0.18643	-0.17558	-0.16488	-0.1546	-0.14526	-0.13446	-0.12501	-0.11494	-0.10435	-0.093504	-0.084004	-0.0744	-0.063449	-0.053171	-0.043256	-0.032926	-0.022545	-0.012216
242	-1.787	-1.7846	-1.7832	-1.7842	-1.7816	-1.7804	-1.7785	-1.7781	-1.777	-1.7755	-1.7734	-1.772	-1.7705	-1.7686	-1.767	-1.7657	-1.7641	-1.7629	-1.7607	-1.7587	-1.7583	-1.7559	-1.756	-1.7542	-1.7506	-1.7505	-1.7465	-1.7465	-1.7439	-1.7432	-1.7422	-1.7407	-1.7384	-1.7361	-1.7347	-1.7332	-1.7312	-1.7298	-1.7271	-1.7274	-1.7252	-1.7237	-1.7211	-1.7195	-1.717	-1.7163	-1.7141	-1.7123	-1.7105
243	-0.40691	-0.40481	-0.40239	-0.39914	-0.39651	-0.39369	-0.39128	-0.38772	-0.38499	-0.38187	-0.37879	-0.37611	-0.37348	-0.37049	-0.36754	-0.36428	-0.36187	-0.35839	-0.35531	-0.35219	-0.34951	-0.34581	-0.3426	-0.33881	-0.33559	-0.33225	-0.32953	-0.32618	-0.32221	-0.31869	-0.3157	-0.31293	-0.30887	-0.30642	-0.30267	-0.29892	-0.29549	-0.29223	-0.28853	-0.28496	-0.2813	-0.27844	-0.27421	-0.27028	-0.26658	-0.26364	-0.25966	-0.25596	-0.25235
244	1.7247	1.7281	1.7338	1.7352	1.7403	1.7444	1.7476	1.751	1.7557	1.7607	1.7658	1.7667	1.7723	1.7758	1.7803	1.7856	1.789	1.7923	1.7963	1.8008	1.8022	1.8061	1.8119	1.8165	1.8206	1.8247	1.8264	1.829	1.835	1.8376	1.8416	1.8456	1.848	1.8529	1.8571	1.8604	1.8631	1.8683	1.8709	1.8751	1.8791	1.8817	1.8841	1.8883	1.8893	1.8945	1.8972	1.9003	1.9049
245	-0.94619	-0.94736	-0.94772	-0.94868	-0.94952	-0.94976	-0.95067	-0.95231	-0.95225	-0.9535	-0.95442	-0.95546	-0.95533	-0.95662	-0.95716	-0.95825	-0.9587	-0.95924	-0.961	-0.96132	-0.96207	-0.9624	-0.9642	-0.96369	-0.96532	-0.96553	-0.96627	-0.96736	-0.96837	-0.9684	-0.96961	-0.9699	-0.97074	-0.97212	-0.97304	-0.97295	-0.97412	-0.97479	-0.97571	-0.97693	-0.97734	-0.97805	-0.9783	-0.97922	-0.98005	-0.9809	-0.9814	-0.9824	-0.98337
246	1.7177	1.7102	1.6994	1.6909	1.6801	1.6713	1.6622	1.6523	1.641	1.6335	1.6243	1.6126	1.6033	1.5935	1.5864	1.5741	1.5653	1.5564	1.5476	1.5361	1.528	1.5184	1.5064	1.4981	1.4876	1.4779	1.4696	1.461	1.4486	1.4408	1.4318	1.424	1.4149	1.4041	1.3952	1.386	1.3755	1.3654	1.356	1.3492	1.3388	1.3292	1.3209	1.3106	1.3021	1.2933	1.2836	1.2761	1.2639
247	1.9788	1.9773	1.9768	1.9758	1.9745	1.9732	1.9726	1.971	1.9713	1.9688	1.9682	1.967	1.9657	1.965	1.9639	1.9625	1.9623	1.9602	1.9597	1.9585	1.9568	1.9563	1.9548	1.9535	1.9523	1.9515	1.9505	1.9493	1.948	1.9462	1.9459	1.9453	1.9438	1.9422	1.9408	1.9398	1.9382	1.9375	1.9359	1.9347	1.9334	1.9323	1.9311	1.9294	1.9282	1.9264	1.9247	1.9237	1.9225
248	-0.96554	-0.96779	-0.97114	-0.97397	-0.97726	-0.97953	-0.98279	-0.98594	-0.98829	-0.99092	-0.99375	-0.99753	-1.0002	-1.0031	-1.0061	-1.0088	-1.0112	-1.0145	-1.0175	-1.0205	-1.0225	-1.0256	-1.0286	-1.0314	-1.0344	-1.0369	-1.0403	-1.0424	-1.0454	-1.0479	-1.051	-1.0535	-1.0566	-1.0592	-1.0625	-1.0649	-1.0681	-1.0705	-1.0734	-1.076	-1.0785	-1.0814	-1.084	-1.0869	-1.0894	-1.0921	-1.0948	-1.0974	-1.1009
249	0.32646	0.32538	0.3244	0.32303	0.322	0.32108	0.3198	0.31875	0.3175	0.31619	0.31519	0.31391	0.31236	0.31133	0.30994	0.309	0.30763	0.30626	0.30494	0.30404	0.30263	0.30102	0.30025	0.29871	0.29732	0.29601	0.29476	0.29359	0.29216	0.29131	0.28935	0.28744	0.28662	0.28527	0.28395	0.28247	0.28112	0.27932	0.27768	0.27629	0.2747	0.27315	0.27192	0.27039	0.26909	0.26741	0.26613	0.26438	0.26265
250	1.1211	1.1212	1.1227	1.126	1.1262	1.1274	1.128	1.1287	1.1313	1.1315	1.1342	1.1342	1.1365	1.1361	1.1389	1.1388	1.1406	1.1412	1.1418	1.1435	1.1452	1.147	1.1452	1.1452	1.1458	1.1486	1.1476	1.1483	1.1511	1.1488	1.1519	1.1523	1.153	1.1531	1.153	1.1531	1.1543	1.1529	1.1548	1.1552	1.1573	1.1567	1.1563	1.1571	1.1582	1.1585	1.1569	1.1583	1.1582
251	-2.4559	-2.4553	-2.4551	-2.4542	-2.4526	-2.4521	-2.4521	-2.4501	-2.4493	-2.4485	-2.4478	-2.447	-2.4462	-2.4444	-2.4435	-2.4421	-2.4414	-2.4409	-2.4396	-2.4384	-2.4367	-2.4355	-2.4348	-2.4331	-2.4326	-2.4301	-2.4284	-2.4271	-2.4269	-2.4249	-2.4229	-2.4215	-2.4199	-2.4186	-2.4171	-2.415	-2.4129	-2.4115	-2.4097	-2.4081	-2.4068	-2.4043	-2.4025	-2.4004	-2.3984	-2.3967	-2.3951	-2.3931	-2.3907
252	1.8013	1.8011	1.8035	1.8033	1.8043	1.8049	1.8058	1.8067	1.8069	1.8083	1.809	1.8109	1.8104	1.8114	1.8123	1.813	1.8138	1.8147	1.8159	1.8173	1.8171	1.8183	1.8184	1.8197	1.821	1.8219	1.8232	1.8234	1.824	1.8245	1.8257	1.8272	1.8281	1.8293	1.8297	1.8307	1.8316	1.8325	1.8337	1.8344	1.8349	1.8358	1.8365	1.8373	1.8382	1.8389	1.8396	1.841	1.8409
253	1.3055	1.3096	1.3133	1.3173	1.3211	1.3252	1.3293	1.333	1.3368	1.3405	1.3445	1.3484	1.3522	1.3561	1.3597	1.3633	1.367	1.3706	1.3741	1.3778	1.3813	1.3852	1.3888	1.3923	1.3957	1.399	1.4026	1.4061	1.4096	1.4131	1.4166	1.4198	1.4234	1.4268	1.4302	1.4334	1.4364	1.4399	1.4431	1.4464	1.4495	1.4525	1.4557	1.4589	1.4623	1.4652	1.4684	1.4712	1.4743
254	0.0029089	0.0030232	0.0053974	0.0081295	0.010266	0.012641	0.014659	0.016201	0.018099	0.022021	0.023325	0.02332	0.027955	0.029259	0.033181	0.034247	0.032697	0.035548	0.036495	0.038989	0.040056	0.041002	0.046233	0.046228	0.047296	0.051337	0.051451	0.052279	0.052632	0.054294	0.056788	0.057735	0.059634	0.062961	0.064028	0.064976	0.066042	0.067942	0.069603	0.070551	0.074829	0.074587	0.076725	0.077911	0.078858	0.079331	0.080635	0.082535	0.083125
255	-0.87742	-0.8813	-0.88363	-0.88656	-0.88953	-0.89329	-0.89622	-0.89901	-0.902	-0.90521	-0.90781	-0.91066	-0.91356	-0.91671	-0.91947	-0.92255	-0.92531	-0.92824	-0.9317	-0.93463	-0.9372	-0.93956	-0.94296	-0.94556	-0.94819	-0.95146	-0.95437	-0.95669	-0.95942	-0.96293	-0.96523	-0.96759	-0.97041	-0.97331	-0.97616	-0.97816	-0.98103	-0.98357	-0.98639	-0.98875	-0.99141	-0.99423	-0.99638	-0.99901	-1.0018	-1.0039	-1.0066	-1.0089	-1.0112
256	0.66548	0.6709	0.67595	0.6816	0.68668	0.69128	0.69689	0.70231	0.708	0.71271	0.71783	0.72337	0.72883	0.7341	0.73937	0.74502	0.74969	0.75463	0.76072	0.76584	0.77104	0.77658	0.78196	0.78731	0.79254	0.79789	0.8032	0.80836	0.81464	0.81983	0.82492	0.8303	0.8361	0.84152	0.84668	0.8524	0.8576	0.86365	0.86904	0.87453	0.87973	0.88504	0.89061	0.89565	0.90178	0.90687	0.91229	0.91827	0.92362
257	0.55685	0.55631	0.55604	0.55444	0.55377	0.5531	0.5511	0.55215	0.55162	0.54936	0.54896	0.54629	0.54589	0.54536	0.54549	0.5476	0.54534	0.54361	0.54321	0.54307	0.54227	0.54333	0.54014	0.542	0.54093	0.54053	0.5396	0.53946	0.5392	0.54132	0.54065	0.54224	0.54078	0.54038	0.53905	0.53918	0.54144	0.54131	0.54224	0.53971	0.54237	0.54117	0.54251	0.54131	0.5437	0.54437	0.54649	0.54689	0.54609
258	-1.5039	-1.5035	-1.5025	-1.5017	-1.5009	-1.5003	-1.4994	-1.4987	-1.4977	-1.4968	-1.4961	-1.4954	-1.4944	-1.4934	-1.4928	-1.4919	-1.4912	-1.4903	-1.4894	-1.4887	-1.4879	-1.487	-1.4862	-1.4853	-1.4846	-1.4838	-1.4831	-1.4821	-1.4813	-1.4804	-1.4795	-1.4788	-1.4778	-1.4772	-1.4764	-1.4754	-1.4747	-1.474	-1.4731	-1.4722	-1.4715	-1.4705	-1.4698	-1.469	-1.468	-1.4672	-1.4664	-1.4657	-1.4648
259	-2.7556	-2.7489	-2.7427	-2.7362	-2.7294	-2.7233	-2.718	-2.7114	-2.7047	-2.6985	-2.6917	-2.6857	-2.6795	-2.6734	-2.6673	-2.6604	-2.6538	-2.6482	-2.6413	-2.6349	-2.6294	-2.6226	-2.6165	-2.6097	-2.6034	-2.5969	-2.5909	-2.585	-2.5786	-2.5726	-2.5658	-2.5599	-2.5538	-2.5474	-2.541	-2.5348	-2.5283	-2.522	-2.5157	-2.5099	-2.5036	-2.4971	-2.4911	-2.4852	-2.4792	-2.4729	-2.4667	-2.4605	-2.4548
260	2.3783	2.3747	2.3708	2.3645	2.3612	2.3561	2.3524	2.3473	2.3435	2.3395	2.3336	2.3301	2.3247	2.3206	2.3158	2.3099	2.3058	2.3014	2.2972	2.2933	2.2876	2.2834	2.2771	2.2734	2.2687	2.264	2.2593	2.2537	2.2489	2.2439	2.2384	2.234	2.2296	2.2235	2.2189	2.2126	2.2077	2.2038	2.1986	2.1921	2.1887	2.184	2.1778	2.1736	2.1665	2.1625	2.1568	2.1516	2.1449
261	-2.1247	-2.1246	-2.1245	-2.1248	-2.1242	-2.1242	-2.1242	-2.1245	-2.1239	-2.1239	-2.124	-2.1238	-2.1236	-2.1238	-2.1234	-2.1236	-2.1234	-2.1228	-2.123	-2.1224	-2.1224	-2.1223	-2.1216	-2.1218	-2.1214	-2.1211	-2.1213	-2.121	-2.1206	-2.1209	-2.1203	-2.1208	-2.1203	-2.1194	-2.1193	-2.1193	-2.1191	-2.1186	-2.1183	-2.1182	-2.1178	-2.1176	-2.1171	-2.1166	-2.1169	-2.1158	-2.1159	-2.1152	-2.1152
262	-1.0059	-1.0046	-1.003	-1.0018	-0.99997	-0.9985	-0.99685	-0.99546	-0.99362	-0.99237	-0.9907	-0.98917	-0.98748	-0.98582	-0.98472	-0.98268	-0.98125	-0.97976	-0.97829	-0.97664	-0.97525	-0.97353	-0.97198	-0.97033	-0.96918	-0.96782	-0.96578	-0.96433	-0.96282	-0.96135	-0.95937	-0.95813	-0.95623	-0.95496	-0.95315	-0.95164	-0.95023	-0.94856	-0.94691	-0.94514	-0.94375	-0.94198	-0.94053	-0.93898	-0.93727	-0.93574	-0.93431	-0.93262	-0.93119
263	1.055	1.0508	1.0467	1.0427	1.039	1.035	1.0312	1.027	1.0231	1.019	1.0149	1.0115	1.0077	1.0039	0.99983	0.99624	0.9927	0.98867	0.98529	0.98099	0.97684	0.97323	0.96987	0.96605	0.96201	0.95866	0.95499	0.95116	0.94738	0.94389	0.93985	0.93649	0.93282	0.92922	0.92558	0.92243	0.91833	0.91505	0.91146	0.90789	0.90439	0.90098	0.89738	0.89405	0.89051	0.88717	0.88368	0.88069	0.87696
264	-1.8145	-1.813	-1.8116	-1.81	-1.8085	-1.807	-1.8054	-1.804	-1.8025	-1.8009	-1.7994	-1.7979	-1.7963	-1.7949	-1.7934	-1.7918	-1.7903	-1.7886	-1.7872	-1.7857	-1.7839	-1.7825	-1.7811	-1.7795	-1.7778	-1.7764	-1.7748	-1.7733	-1.7718	-1.7703	-1.7685	-1.7671	-1.7654	-1.7638	-1.7623	-1.7609	-1.7594	-1.7577	-1.7563	-1.7547	-1.7531	-1.7516	-1.7499	-1.7485	-1.7468	-1.7452	-1.7438	-1.7422	-1.7407
265	-1.1903	-1.189	-1.1878	-1.1868	-1.1855	-1.1842	-1.1836	-1.1825	-1.1813	-1.1801	-1.1793	-1.1781	-1.1769	-1.1759	-1.175	-1.174	-1.1729	-1.1719	-1.171	-1.17	-1.1693	-1.1682	-1.1672	-1.1662	-1.165	-1.1639	-1.1632	-1.1624	-1.1611	-1.1603	-1.1593	-1.1581	-1.1575	-1.1565	-1.1556	-1.1547	-1.154	-1.1533	-1.1522	-1.1514	-1.1505	-1.1496	-1.1489	-1.148	-1.1471	-1.1464	-1.1457	-1.1447	-1.144
266	2.6344	2.6306	2.6275	2.6242	2.6202	2.6166	2.6127	2.6093	2.6051	2.6015	2.5972	2.5932	2.5892	2.5853	2.5809	2.5766	2.5727	2.5684	2.5639	2.5593	2.5552	2.5502	2.5461	2.5414	2.5365	2.5316	2.5269	2.5218	2.5168	2.512	2.5068	2.5018	2.4966	2.4914	2.4861	2.4808	2.4751	2.47	2.4645	2.4589	2.4528	2.4476	2.4418	2.4357	2.4299	2.4244	2.4182	2.4121	2.4062
267	2.5808	2.5796	2.5781	2.5763	2.5749	2.5735	2.572	2.5703	2.5686	2.567	2.5656	2.5637	2.5621	2.5603	2.5584	2.5565	2.5544	2.5527	2.5509	2.549	2.5469	2.5448	2.5428	2.5406	2.5385	2.5363	2.5343	2.5318	2.5298	2.5273	2.5251	2.5228	2.5203	2.5178	2.5153	2.513	2.5104	2.508	2.5054	2.5027	2.5002	2.4975	2.4948	2.492	2.4891	2.4864	2.4835	2.4807	2.478
268	0.99332	0.99558	0.99814	1.0014	1.0038	1.0067	1.0112	1.0136	1.0168	1.0192	1.0216	1.0243	1.0265	1.0309	1.0342	1.0359	1.0378	1.0419	1.0451	1.0464	1.0505	1.0515	1.0562	1.0571	1.06	1.0628	1.0654	1.0693	1.0722	1.0723	1.0771	1.0791	1.0825	1.0853	1.0874	1.0896	1.0921	1.0947	1.0965	1.1003	1.1016	1.1039	1.1067	1.1081	1.1112	1.1142	1.116	1.1181	1.121
269	1.5093	1.5098	1.5082	1.5086	1.5091	1.5088	1.507	1.5059	1.5057	1.5067	1.5066	1.505	1.5047	1.5036	1.5023	1.5017	1.4996	1.4997	1.5013	1.4995	1.4975	1.4984	1.4981	1.4971	1.4964	1.495	1.4954	1.4959	1.4929	1.4929	1.4922	1.4925	1.4903	1.4906	1.4873	1.4872	1.4878	1.4836	1.485	1.483	1.4827	1.4825	1.4796	1.4791	1.478	1.4778	1.477	1.4745	1.4722
270	0.3188	0.31523	0.31355	0.31127	0.30896	0.3053	0.30342	0.29917	0.29689	0.29443	0.29235	0.28901	0.28654	0.28344	0.28121	0.2783	0.27667	0.27279	0.27008	0.26792	0.26555	0.26218	0.25962	0.25747	0.25472	0.25137	0.24902	0.24624	0.24384	0.24115	0.23955	0.23664	0.23266	0.23027	0.22738	0.22542	0.22292	0.21995	0.21686	0.21565	0.21188	0.21066	0.20725	0.20493	0.20161	0.19966	0.19633	0.19459	0.19113
271	-1.2424	-1.2419	-1.2411	-1.2407	-1.2401	-1.2394	-1.239	-1.2382	-1.2378	-1.237	-1.2364	-1.236	-1.235	-1.2345	-1.234	-1.2333	-1.2326	-1.2319	-1.2309	-1.2305	-1.2296	-1.229	-1.2284	-1.2277	-1.2269	-1.2261	-1.2254	-1.2246	-1.2238	-1.2228	-1.2224	-1.2214	-1.2206	-1.2199	-1.2188	-1.2178	-1.2171	-1.2162	-1.2154	-1.2148	-1.2137	-1.2128	-1.212	-1.211	-1.2103	-1.2093	-1.2082	-1.2072	-1.2065
272	-1.4356	-1.4324	-1.4295	-1.4263	-1.4237	-1.4208	-1.4181	-1.4153	-1.4126	-1.4099	-1.4069	-1.4043	-1.4014	-1.399	-1.396	-1.3934	-1.3908	-1.3885	-1.3855	-1.3831	-1.3807	-1.378	-1.3752	-1.3728	-1.3706	-1.3679	-1.3654	-1.3631	-1.3606	-1.3582	-1.3556	-1.3534	-1.3511	-1.3488	-1.3466	-1.3447	-1.3423	-1.3397	-1.3374	-1.3352	-1.3331	-1.331	-1.3286	-1.3262	-1.3244	-1.3222	-1.3204	-1.3183	-1.3162
273	-2.2095	-2.2103	-2.2108	-2.2115	-2.212	-2.2126	-2.2132	-2.2138	-2.2143	-2.2149	-2.2153	-2.216	-2.2165	-2.2169	-2.2173	-2.2179	-2.2184	-2.2187	-2.2193	-2.2197	-2.22	-2.2204	-2.2208	-2.2212	-2.2215	-2.2218	-2.2219	-2.2223	-2.2227	-2.2229	-2.2231	-2.2235	-2.2238	-2.224	-2.224	-2.2242	-2.2245	-2.2247	-2.2247	-2.2249	-2.225	-2.2248	-2.225	-2.225	-2.2251	-2.2253	-2.2251	-2.225	-2.225
274	1.3334	1.3293	1.3258	1.322	1.3182	1.315	1.311	1.3071	1.3025	1.2993	1.2958	1.2921	1.2883	1.2849	1.2804	1.277	1.2733	1.27	1.2661	1.2627	1.2586	1.2556	1.2517	1.2485	1.2444	1.2408	1.237	1.234	1.2293	1.2261	1.2225	1.2187	1.2149	1.2118	1.2076	1.2044	1.2001	1.1966	1.1934	1.189	1.1862	1.1819	1.1792	1.1747	1.1715	1.1684	1.1646	1.1611	1.1574
275	-2.1046	-2.1025	-2.1003	-2.0977	-2.0951	-2.0929	-2.0902	-2.0878	-2.0856	-2.0834	-2.0807	-2.0784	-2.0757	-2.0734	-2.0711	-2.0682	-2.066	-2.0639	-2.0606	-2.0586	-2.0564	-2.0537	-2.0511	-2.0488	-2.0463	-2.0436	-2.041	-2.0381	-2.0363	-2.0337	-2.0311	-2.0284	-2.026	-2.0233	-2.0213	-2.0186	-2.0154	-2.0137	-2.0111	-2.0077	-2.0056	-2.0035	-2.0005	-1.9983	-1.9956	-1.9927	-1.9908	-1.9878	-1.9857
276	1.7561	1.7471	1.7374	1.7299	1.7211	1.7127	1.7038	1.6948	1.6864	1.6769	1.6687	1.6603	1.651	1.6415	1.6335	1.6252	1.6157	1.6069	1.5983	1.5905	1.5816	1.573	1.5652	1.5556	1.5483	1.5387	1.5299	1.5226	1.5121	1.5037	1.4962	1.488	1.4787	1.4704	1.4621	1.453	1.4452	1.4358	1.4275	1.4201	1.4123	1.4024	1.3956	1.3865	1.378	1.3692	1.3607	1.3516	1.3439
277	1.9505	1.949	1.9477	1.9462	1.9448	1.9428	1.9416	1.9402	1.9385	1.937	1.9354	1.9335	1.9321	1.9306	1.9288	1.927	1.9255	1.9238	1.9225	1.9204	1.9189	1.9172	1.9156	1.9142	1.9124	1.9107	1.909	1.9072	1.9052	1.9036	1.902	1.9003	1.8989	1.8973	1.8956	1.8939	1.892	1.8901	1.8882	1.8867	1.8848	1.8827	1.8808	1.8789	1.8773	1.8752	1.8734	1.8718	1.87
278	2.1644	2.1628	2.1614	2.1591	2.1573	2.156	2.1539	2.152	2.1498	2.148	2.1461	2.1442	2.1424	2.1406	2.1383	2.1367	2.1345	2.1324	2.1306	2.1281	2.1265	2.1244	2.1224	2.1204	2.1185	2.1162	2.1142	2.1121	2.1096	2.1081	2.1055	2.1037	2.1016	2.0994	2.0972	2.0952	2.0933	2.0912	2.089	2.0865	2.0845	2.0823	2.0799	2.0784	2.0761	2.0736	2.0713	2.0691	2.0676
279	-0.74145	-0.74185	-0.74221	-0.74292	-0.74355	-0.74363	-0.74428	-0.74489	-0.74535	-0.74603	-0.74647	-0.7468	-0.74728	-0.74757	-0.74831	-0.74879	-0.74917	-0.74959	-0.74997	-0.75054	-0.75105	-0.75158	-0.75201	-0.7525	-0.75305	-0.75368	-0.75425	-0.75459	-0.75513	-0.75566	-0.75603	-0.75682	-0.75758	-0.75738	-0.75803	-0.75858	-0.75876	-0.75959	-0.76003	-0.76045	-0.76096	-0.76152	-0.76182	-0.76204	-0.76279	-0.76331	-0.76376	-0.76446	-0.76507
280	1.7898	1.7933	1.7968	1.8002	1.8036	1.8072	1.8106	1.8138	1.8172	1.8205	1.8239	1.8272	1.8304	1.8338	1.8369	1.8401	1.8431	1.8463	1.8494	1.8522	1.8555	1.8585	1.8615	1.8646	1.8675	1.8705	1.8734	1.8762	1.8789	1.8817	1.8846	1.8873	1.8901	1.8929	1.8956	1.8982	1.9009	1.9035	1.906	1.9087	1.9113	1.9138	1.9163	1.9185	1.9211	1.9234	1.9258	1.9281	1.9305
281	-0.10991	-0.11364	-0.11834	-0.12269	-0.12734	-0.13108	-0.13369	-0.13868	-0.14228	-0.14725	-0.1516	-0.15494	-0.15981	-0.16311	-0.16801	-0.17257	-0.17631	-0.1794	-0.18362	-0.18741	-0.19215	-0.1959	-0.19995	-0.20324	-0.20815	-0.21209	-0.21598	-0.21914	-0.22336	-0.22738	-0.2319	-0.23493	-0.23922	-0.24343	-0.2463	-0.25021	-0.25384	-0.25834	-0.26123	-0.26539	-0.2687	-0.27251	-0.27599	-0.2805	-0.28451	-0.28695	-0.29145	-0.29514	-0.29852
282	-1.8051	-1.8044	-1.8035	-1.8025	-1.8012	-1.8004	-1.7995	-1.7979	-1.7973	-1.7954	-1.7951	-1.7934	-1.7925	-1.7913	-1.7907	-1.7882	-1.787	-1.786	-1.7847	-1.7826	-1.7819	-1.7805	-1.7792	-1.7777	-1.7762	-1.7749	-1.7732	-1.7717	-1.7705	-1.7688	-1.7674	-1.7657	-1.7643	-1.7622	-1.7608	-1.7597	-1.758	-1.7559	-1.7541	-1.7523	-1.7506	-1.75	-1.7481	-1.7455	-1.7443	-1.7429	-1.7404	-1.7388	-1.7374
283	-3.1309	-3.1152	-3.101	-3.0861	-3.0728	-3.0567	-3.0426	-3.0272	-3.0133	-2.9992	-2.9842	-2.97	-2.9538	-2.9397	-2.9255	-2.9099	-2.8942	-2.8794	-2.8664	-2.8501	-2.8359	-2.8211	-2.8062	-2.7922	-2.7757	-2.7616	-2.7476	-2.7314	-2.7178	-2.7021	-2.6876	-2.6728	-2.6567	-2.643	-2.6268	-2.6122	-2.5976	-2.582	-2.5674	-2.5531	-2.5382	-2.5219	-2.5072	-2.4915	-2.477	-2.4617	-2.4474	-2.4324	-2.4162
284	-2.3997	-2.3951	-2.3904	-2.3862	-2.3813	-2.3764	-2.3726	-2.3679	-2.3633	-2.359	-2.3543	-2.3498	-2.3446	-2.3396	-2.3355	-2.3304	-2.3254	-2.321	-2.3169	-2.3123	-2.3067	-2.3025	-2.2972	-2.2927	-2.2874	-2.2828	-2.277	-2.2733	-2.2683	-2.2636	-2.2585	-2.2538	-2.248	-2.2435	-2.2383	-2.2344	-2.2285	-2.2235	-2.2185	-2.2139	-2.2083	-2.2038	-2.1985	-2.1931	-2.1874	-2.1833	-2.1783	-2.1733	-2.1673
285	-2.0367	-2.0369	-2.0357	-2.0326	-2.0329	-2.0298	-2.0284	-2.0265	-2.0259	-2.024	-2.0218	-2.02	-2.0187	-2.0176	-2.0151	-2.0152	-2.0119	-2.0095	-2.0084	-2.005	-2.0038	-2.0018	-2.0006	-1.9982	-1.9963	-1.9933	-1.9922	-1.9893	-1.9877	-1.9844	-1.9846	-1.9808	-1.9775	-1.9762	-1.9735	-1.9716	-1.9682	-1.9649	-1.9625	-1.96	-1.9585	-1.956	-1.9524	-1.9494	-1.9477	-1.9438	-1.941	-1.9372	-1.9364
286	-2.2671	-2.2654	-2.2641	-2.2621	-2.2618	-2.2606	-2.2591	-2.2576	-2.2565	-2.255	-2.254	-2.2521	-2.252	-2.2498	-2.2485	-2.2473	-2.2452	-2.2439	-2.2439	-2.2426	-2.2412	-2.2394	-2.2377	-2.2364	-2.2358	-2.2344	-2.2331	-2.2314	-2.2295	-2.2277	-2.2269	-2.2264	-2.225	-2.2239	-2.2212	-2.2204	-2.2194	-2.2179	-2.2165	-2.2151	-2.2136	-2.2127	-2.2113	-2.2101	-2.2084	-2.2073	-2.2056	-2.2046	-2.2035
287	-0.07059	-0.064519	-0.058555	-0.052577	-0.046132	-0.040472	-0.03491	-0.029665	-0.023534	-0.018019	-0.012107	-0.0067531	-0.0011375	0.0043366	0.010148	0.016174	0.021641	0.026942	0.0323	0.038439	0.043233	0.048213	0.053836	0.060025	0.064922	0.07075	0.075796	0.080697	0.086328	0.09148	0.096842	0.10195	0.10737	0.11274	0.11773	0.1218	0.12773	0.13252	0.13752	0.14212	0.14705	0.15254	0.15718	0.16224	0.16797	0.17272	0.1771	0.18196	0.18711
288	-2.1031	-2.1002	-2.0968	-2.0933	-2.0901	-2.0867	-2.0833	-2.0796	-2.0763	-2.0725	-2.069	-2.0655	-2.0617	-2.0579	-2.0544	-2.0507	-2.0467	-2.0431	-2.0391	-2.0354	-2.0314	-2.0273	-2.0235	-2.0192	-2.0151	-2.011	-2.007	-2.0029	-1.9986	-1.9944	-1.99	-1.9856	-1.981	-1.9767	-1.9721	-1.9675	-1.9631	-1.9585	-1.9541	-1.9492	-1.9443	-1.9399	-1.9351	-1.9302	-1.9253	-1.9203	-1.9153	-1.9103	-1.9053
289	1.2661	1.2679	1.2698	1.2722	1.2746	1.2761	1.2791	1.2802	1.2828	1.2847	1.2871	1.2892	1.2912	1.2934	1.2955	1.2975	1.2998	1.3018	1.3046	1.3068	1.3082	1.3104	1.313	1.3148	1.317	1.3188	1.3207	1.3224	1.3254	1.3266	1.3283	1.3309	1.3336	1.3347	1.337	1.3396	1.3412	1.3439	1.3459	1.3479	1.3495	1.3508	1.3527	1.3547	1.3566	1.3587	1.3604	1.3618	1.3649
290	1.575	1.5771	1.5798	1.5823	1.5845	1.5876	1.5901	1.5927	1.595	1.5978	1.6003	1.6027	1.6047	1.6077	1.6095	1.6121	1.6143	1.6169	1.6192	1.6211	1.6234	1.6259	1.6283	1.6299	1.6318	1.6342	1.6372	1.6387	1.6409	1.6432	1.6456	1.6471	1.6495	1.6517	1.6535	1.6555	1.6576	1.6593	1.6614	1.6627	1.6653	1.6672	1.669	1.671	1.6725	1.6747	1.676	1.6779	1.6799
291	1.025	1.0301	1.0355	1.0407	1.046	1.0513	1.0565	1.0614	1.0672	1.0723	1.0772	1.0826	1.0874	1.0926	1.0979	1.1029	1.1081	1.1128	1.1181	1.1229	1.128	1.133	1.1378	1.1428	1.1476	1.1526	1.1577	1.1626	1.1671	1.172	1.1769	1.1815	1.1863	1.191	1.1955	1.2001	1.2051	1.2097	1.2147	1.2192	1.2237	1.2282	1.233	1.2372	1.2418	1.2462	1.2508	1.2554	1.2598
292	-0.9479	-0.94719	-0.94641	-0.94568	-0.94493	-0.94421	-0.94342	-0.94274	-0.94193	-0.94115	-0.94041	-0.93953	-0.93888	-0.9381	-0.93732	-0.9365	-0.93566	-0.93488	-0.93417	-0.93327	-0.93236	-0.93169	-0.93083	-0.9301	-0.92925	-0.92838	-0.92756	-0.92676	-0.92601	-0.92513	-0.92432	-0.92343	-0.92267	-0.92167	-0.92097	-0.91997	-0.91913	-0.91833	-0.91751	-0.9166	-0.9157	-0.91467	-0.91389	-0.91297	-0.91217	-0.91126	-0.91047	-0.90953	-0.9087
293	1.473	1.475	1.477	1.4794	1.4814	1.4835	1.4853	1.4875	1.4895	1.4916	1.4935	1.4955	1.4976	1.4996	1.5016	1.5034	1.5053	1.5074	1.5093	1.5111	1.513	1.5149	1.5167	1.5186	1.5204	1.5223	1.5241	1.5259	1.5276	1.5293	1.531	1.533	1.5347	1.5362	1.5378	1.5394	1.5412	1.5431	1.5446	1.5461	1.5477	1.5496	1.5511	1.5525	1.5541	1.5558	1.5571	1.5587	1.5601
294	0.53023	0.52796	0.52605	0.52328	0.52128	0.5193	0.51692	0.51467	0.51242	0.50994	0.50758	0.50549	0.50329	0.50109	0.49868	0.49594	0.49373	0.49151	0.4891	0.48665	0.48422	0.48209	0.47941	0.47705	0.4748	0.47249	0.47001	0.46747	0.46493	0.46237	0.45999	0.45751	0.45515	0.45288	0.4503	0.44755	0.44501	0.44256	0.44013	0.43717	0.43508	0.43191	0.42959	0.42719	0.42456	0.42211	0.41923	0.41691	0.41395
295	1.5306	1.5316	1.5342	1.536	1.5381	1.54	1.5422	1.5439	1.5459	1.5479	1.5492	1.5508	1.5525	1.5537	1.5562	1.5575	1.5589	1.5606	1.5624	1.5638	1.5653	1.5666	1.5683	1.5696	1.5709	1.5721	1.5735	1.5746	1.576	1.5768	1.578	1.5791	1.5805	1.5818	1.583	1.5835	1.5853	1.5862	1.5871	1.5878	1.5889	1.5901	1.5903	1.5906	1.5918	1.5937	1.5939	1.594	1.5947
296	-0.33495	-0.32688	-0.31832	-0.3101	-0.30168	-0.2931	-0.2848	-0.27654	-0.26802	-0.25983	-0.25158	-0.24314	-0.23504	-0.22663	-0.21842	-0.20985	-0.20143	-0.19339	-0.18488	-0.17659	-0.16828	-0.15995	-0.15189	-0.14343	-0.13529	-0.12675	-0.11864	-0.11047	-0.10231	-0.093812	-0.085789	-0.077437	-0.06916	-0.06101	-0.05264	-0.04467	-0.036518	-0.028058	-0.020015	-0.011625	-0.0037277	0.0044986	0.012651	0.020659	0.02905	0.037439	0.045229	0.053239	0.061576
297	-0.33029	-0.33293	-0.33583	-0.3379	-0.34062	-0.34313	-0.34565	-0.34901	-0.35081	-0.35398	-0.3558	-0.35805	-0.36249	-0.36444	-0.36599	-0.36889	-0.37186	-0.37469	-0.37664	-0.37837	-0.38263	-0.38527	-0.38799	-0.39083	-0.39238	-0.39586	-0.39836	-0.40198	-0.40282	-0.40624	-0.40952	-0.41236	-0.4148	-0.41745	-0.41971	-0.42268	-0.42519	-0.42803	-0.43119	-0.4337	-0.43609	-0.43789	-0.44119	-0.44401	-0.44673	-0.44892	-0.45252	-0.45529	-0.45774
298	-0.35705	-0.35733	-0.35742	-0.35774	-0.35801	-0.35831	-0.35859	-0.35882	-0.35893	-0.35914	-0.35942	-0.35982	-0.36009	-0.36034	-0.36063	-0.36075	-0.36114	-0.36126	-0.36169	-0.36194	-0.36238	-0.36257	-0.36287	-0.36318	-0.36347	-0.36362	-0.36393	-0.36429	-0.36452	-0.36479	-0.36511	-0.3654	-0.36581	-0.36612	-0.36633	-0.36677	-0.36711	-0.36745	-0.36764	-0.36784	-0.36843	-0.36847	-0.36891	-0.36912	-0.36935	-0.36994	-0.37014	-0.37058	-0.37097
299	-0.0038531	-0.0074128	-0.011058	-0.01496	-0.018742	-0.022472	-0.026202	-0.030087	-0.03344	-0.037136	-0.040918	-0.044665	-0.048172	-0.051919	-0.055409	-0.059139	-0.062783	-0.066461	-0.070224	-0.073731	-0.077443	-0.080898	-0.084319	-0.087997	-0.091931	-0.095591	-0.099098	-0.10254	-0.10602	-0.10956	-0.11292	-0.11671	-0.12022	-0.12378	-0.12711	-0.13075	-0.13448	-0.13802	-0.14139	-0.14483	-0.1485	-0.1519	-0.15534	-0.15871	-0.16232	-0.16567	-0.16897	-0.17232	-0.17567
300	2.1892	2.1876	2.186	2.1844	2.1828	2.1812	2.1796	2.178	2.1764	2.1748	2.1732	2.1716	2.1699	2.1684	2.1665	2.165	2.1635	2.1618	2.1601	2.1584	2.1568	2.155	2.1535	2.1518	2.1501	2.1485	2.1469	2.1451	2.1434	2.1418	2.1401	2.1383	2.1366	2.1349	2.133	2.1313	2.1296	2.128	2.1261	2.1244	2.1226	2.121	2.1192	2.1174	2.1157	2.1139	2.112	2.1102	2.1084
301	1.2818	1.2795	1.2769	1.2741	1.2724	1.2699	1.2674	1.265	1.2624	1.2603	1.2582	1.2557	1.253	1.2503	1.2479	1.2458	1.2432	1.2408	1.2387	1.2359	1.2333	1.2306	1.2283	1.2255	1.223	1.2202	1.2173	1.2148	1.2121	1.2097	1.2073	1.2048	1.2021	1.1991	1.1967	1.1945	1.1917	1.1888	1.1864	1.1838	1.1809	1.178	1.1756	1.1727	1.1699	1.167	1.1641	1.1618	1.1592
302	0.09572	0.092734	0.090584	0.087702	0.085342	0.082531	0.079371	0.077219	0.074476	0.071526	0.068924	0.066321	0.064241	0.061742	0.059001	0.056571	0.053726	0.051123	0.049182	0.046581	0.044012	0.041271	0.038877	0.036588	0.034613	0.031732	0.029651	0.026841	0.024482	0.02223	0.019697	0.017303	0.015015	0.012692	0.009812	0.008081	0.0055485	0.0034339	0.001076	-0.0014909	-0.0033959	-0.005963	-0.0079369	-0.010017	-0.011853	-0.014315	-0.016498	-0.018647	-0.021178
303	0.43421	0.42678	0.41928	0.41284	0.40674	0.39912	0.39239	0.38503	0.3781	0.37081	0.36366	0.357	0.34986	0.34229	0.33605	0.32897	0.32217	0.31503	0.30782	0.30186	0.29437	0.28806	0.28014	0.27411	0.26703	0.26029	0.25357	0.24636	0.23983	0.23388	0.22645	0.22007	0.21383	0.20591	0.19994	0.1935	0.18635	0.18005	0.17373	0.16658	0.16013	0.15353	0.14723	0.14043	0.13384	0.12767	0.12136	0.1147	0.10825
304	-1.4636	-1.4635	-1.4632	-1.4628	-1.4627	-1.4622	-1.4619	-1.4618	-1.4615	-1.4611	-1.4609	-1.4606	-1.4602	-1.4599	-1.4596	-1.4594	-1.4591	-1.4588	-1.4584	-1.4581	-1.4577	-1.4577	-1.4574	-1.457	-1.4567	-1.4565	-1.4563	-1.4558	-1.4555	-1.4554	-1.455	-1.4547	-1.4545	-1.4541	-1.454	-1.4538	-1.4534	-1.4532	-1.4529	-1.4526	-1.4523	-1.4521	-1.4518	-1.4516	-1.4512	-1.4511	-1.4507	-1.4505	-1.4503
305	0.29548	0.29479	0.29414	0.29322	0.2924	0.29139	0.29066	0.28991	0.28896	0.28821	0.28743	0.28641	0.28534	0.28483	0.28399	0.28303	0.28223	0.28146	0.281	0.28005	0.27898	0.27856	0.27768	0.27689	0.27634	0.2755	0.27479	0.27382	0.27324	0.27271	0.2721	0.27112	0.27044	0.26969	0.26889	0.26801	0.26732	0.26648	0.26581	0.26524	0.26442	0.2639	0.2632	0.26249	0.26184	0.26123	0.26045	0.25985	0.25924
306	1.19	1.1861	1.1823	1.1784	1.1741	1.1707	1.1665	1.1627	1.1587	1.1548	1.1507	1.1469	1.1429	1.1389	1.1353	1.1311	1.1271	1.1229	1.1195	1.1157	1.1121	1.1078	1.1033	1.0995	1.0962	1.0925	1.088	1.0842	1.0799	1.0758	1.072	1.068	1.0643	1.0602	1.0562	1.0522	1.0481	1.0446	1.0403	1.0368	1.0324	1.0284	1.0245	1.0206	1.0166	1.0129	1.0089	1.0052	1.0004
307	1.6527	1.6481	1.6427	1.6378	1.6332	1.6281	1.6232	1.618	1.6135	1.6084	1.6035	1.5986	1.594	1.589	1.5844	1.5793	1.5745	1.5697	1.5652	1.56	1.5554	1.5506	1.546	1.5412	1.5363	1.5313	1.5269	1.522	1.5174	1.513	1.508	1.5034	1.4989	1.4942	1.4897	1.4847	1.4802	1.4758	1.4709	1.4663	1.4619	1.4572	1.4522	1.4478	1.4433	1.4388	1.4342	1.4296	1.4249
308	1.3853	1.385	1.3839	1.3826	1.3835	1.3826	1.3827	1.3812	1.3811	1.3798	1.3797	1.3783	1.3792	1.3775	1.3782	1.3768	1.3755	1.3752	1.3749	1.3747	1.3735	1.3728	1.3707	1.3716	1.3707	1.3701	1.3694	1.3687	1.3675	1.3672	1.3668	1.3661	1.3651	1.3639	1.3631	1.361	1.3615	1.3602	1.3597	1.3599	1.3575	1.3566	1.355	1.3544	1.3537	1.3528	1.3524	1.3513	1.3512
309	-1.2748	-1.273	-1.2709	-1.269	-1.2673	-1.2654	-1.2638	-1.2618	-1.2598	-1.2583	-1.2566	-1.2548	-1.2528	-1.2511	-1.2493	-1.2475	-1.2457	-1.2442	-1.2422	-1.2407	-1.2388	-1.2373	-1.2356	-1.234	-1.2321	-1.2306	-1.2288	-1.2271	-1.2255	-1.2239	-1.2222	-1.2205	-1.2189	-1.2173	-1.2159	-1.2142	-1.2128	-1.211	-1.2096	-1.2078	-1.2065	-1.2048	-1.2032	-1.2013	-1.2	-1.1986	-1.1973	-1.1956	-1.1941
310	0.12925	0.13064	0.13172	0.13305	0.13437	0.13558	0.13694	0.13782	0.13902	0.14036	0.14148	0.1428	0.14392	0.14514	0.14626	0.14739	0.14845	0.14952	0.15083	0.15174	0.15301	0.15406	0.15512	0.1563	0.15734	0.15835	0.15952	0.16053	0.16152	0.1626	0.16354	0.16456	0.16562	0.16677	0.16764	0.16868	0.16967	0.17067	0.17155	0.17247	0.17348	0.17438	0.17525	0.17612	0.17703	0.17804	0.179	0.17982	0.18071
311	0.38383	0.3806	0.37689	0.37476	0.37253	0.37226	0.37062	0.36765	0.36442	0.36227	0.3593	0.35754	0.35541	0.35191	0.35102	0.34888	0.34513	0.34486	0.34051	0.33798	0.33743	0.33392	0.33276	0.33086	0.32782	0.3258	0.32289	0.3201	0.31744	0.31577	0.31161	0.31066	0.30812	0.30655	0.30339	0.30081	0.30012	0.29545	0.29522	0.29251	0.29105	0.28725	0.28625	0.28391	0.28131	0.28022	0.27599	0.27327	0.27165
312	2.5299	2.522	2.5149	2.5066	2.4988	2.4909	2.4829	2.4759	2.4672	2.4598	2.4518	2.4438	2.4368	2.4281	2.4208	2.4124	2.4051	2.3974	2.3901	2.382	2.3746	2.3669	2.3588	2.3515	2.3447	2.3377	2.3288	2.3222	2.3138	2.3072	2.2992	2.292	2.2845	2.277	2.2688	2.2624	2.2548	2.2475	2.2396	2.2332	2.2255	2.2173	2.2108	2.2033	2.1958	2.1885	2.1815	2.1741	2.1672
313	0.32926	0.33458	0.34001	0.34582	0.35103	0.35662	0.36196	0.36774	0.37301	0.37852	0.38433	0.38948	0.39456	0.40026	0.40596	0.411	0.41676	0.42191	0.42775	0.43255	0.43815	0.44363	0.44862	0.45413	0.4597	0.4648	0.47028	0.47574	0.48131	0.48633	0.49205	0.49691	0.50256	0.50783	0.51279	0.51871	0.52376	0.52876	0.53432	0.53913	0.54507	0.55026	0.55563	0.56058	0.56582	0.57111	0.57627	0.58184	0.58697
314	1.3724	1.377	1.3816	1.3861	1.3903	1.3951	1.3995	1.4042	1.4088	1.413	1.4177	1.422	1.4266	1.431	1.4353	1.4399	1.4438	1.4486	1.453	1.4571	1.4616	1.466	1.4707	1.4749	1.4791	1.4835	1.4878	1.492	1.4963	1.5005	1.505	1.5092	1.5134	1.5179	1.522	1.5259	1.53	1.5343	1.5383	1.5426	1.5468	1.5505	1.5549	1.559	1.5628	1.5667	1.5709	1.5751	1.5791
315	3.0886	3.0764	3.0632	3.0506	3.04	3.0265	3.0138	3.0011	2.9889	2.9771	2.9622	2.9519	2.9384	2.9259	2.9135	2.901	2.8877	2.8764	2.8633	2.851	2.8374	2.8279	2.8141	2.8022	2.7896	2.7767	2.7634	2.7506	2.7385	2.725	2.7148	2.7027	2.6908	2.6781	2.6669	2.6543	2.6424	2.6297	2.6188	2.6063	2.5935	2.5814	2.5707	2.5555	2.5453	2.5325	2.518	2.5083	2.4963
316	-1.1963	-1.196	-1.1957	-1.1951	-1.1947	-1.1946	-1.1939	-1.1936	-1.1931	-1.1923	-1.1922	-1.1918	-1.1912	-1.1904	-1.1905	-1.1898	-1.1893	-1.1887	-1.1885	-1.1878	-1.1875	-1.1869	-1.1862	-1.186	-1.1853	-1.1847	-1.1843	-1.184	-1.1833	-1.1827	-1.1821	-1.1817	-1.1812	-1.1806	-1.1802	-1.1794	-1.1788	-1.1781	-1.1776	-1.1773	-1.1765	-1.1761	-1.1756	-1.1745	-1.1741	-1.1734	-1.1728	-1.1724	-1.1718
317	-0.83782	-0.83864	-0.83929	-0.84001	-0.84064	-0.84147	-0.84219	-0.84299	-0.84379	-0.84466	-0.84532	-0.84622	-0.84687	-0.84779	-0.84849	-0.84937	-0.85005	-0.85072	-0.85154	-0.85227	-0.85304	-0.85391	-0.85465	-0.85561	-0.85627	-0.85709	-0.85769	-0.85853	-0.85926	-0.86021	-0.86086	-0.86163	-0.86248	-0.86325	-0.86402	-0.86486	-0.86563	-0.86661	-0.86739	-0.86821	-0.86896	-0.86977	-0.87058	-0.87137	-0.87209	-0.87289	-0.87377	-0.87461	-0.87545
318	1.3779	1.3731	1.3677	1.3621	1.3573	1.3527	1.3475	1.3423	1.337	1.3325	1.3271	1.322	1.3172	1.3122	1.3075	1.3028	1.2976	1.2928	1.288	1.2829	1.2782	1.2735	1.2691	1.2641	1.259	1.2541	1.2497	1.2448	1.2408	1.2361	1.2314	1.2267	1.2217	1.2173	1.2127	1.2079	1.2034	1.1987	1.1939	1.1894	1.1846	1.1801	1.1762	1.172	1.1673	1.1627	1.1583	1.1538	1.149
319	2.1362	2.1316	2.1285	2.1256	2.1214	2.1181	2.1145	2.1115	2.1068	2.1034	2.1003	2.0959	2.0928	2.0895	2.0851	2.0824	2.0785	2.0739	2.0697	2.0667	2.0624	2.0589	2.0543	2.0516	2.0483	2.0442	2.0407	2.0362	2.0319	2.0288	2.0242	2.0213	2.017	2.0135	2.0097	2.0055	2.0015	1.9979	1.9935	1.9897	1.9862	1.9817	1.9784	1.9747	1.9702	1.9664	1.9627	1.9588	1.9546
320	-0.020085	-0.026099	-0.033373	-0.039384	-0.045949	-0.053307	-0.059396	-0.065327	-0.071177	-0.077578	-0.08501	-0.089834	-0.09568	-0.10249	-0.11008	-0.11585	-0.12272	-0.12873	-0.13489	-0.1413	-0.14699	-0.15386	-0.16106	-0.16643	-0.17291	-0.17915	-0.18508	-0.19148	-0.1986	-0.20436	-0.20949	-0.21622	-0.22174	-0.22822	-0.23485	-0.24038	-0.24694	-0.25334	-0.25902	-0.26534	-0.27237	-0.27782	-0.28374	-0.2899	-0.29534	-0.30087	-0.30735	-0.31264	-0.31839
321	-0.64351	-0.644	-0.64505	-0.64608	-0.6471	-0.64839	-0.64968	-0.65016	-0.65146	-0.6524	-0.65334	-0.65425	-0.65492	-0.65606	-0.65697	-0.65799	-0.65878	-0.65915	-0.66106	-0.6617	-0.66211	-0.66351	-0.66384	-0.66529	-0.66562	-0.66718	-0.66789	-0.66838	-0.66951	-0.66984	-0.67106	-0.67212	-0.67257	-0.67336	-0.67465	-0.67568	-0.67674	-0.67718	-0.67794	-0.67908	-0.68011	-0.68036	-0.68127	-0.6814	-0.68293	-0.68369	-0.68467	-0.68504	-0.68611
322	-0.338	-0.34046	-0.34222	-0.34476	-0.3475	-0.34996	-0.35221	-0.35448	-0.35716	-0.35931	-0.36188	-0.36403	-0.36694	-0.36926	-0.3716	-0.37383	-0.37615	-0.37881	-0.38093	-0.38347	-0.38554	-0.38836	-0.39082	-0.39305	-0.39526	-0.39769	-0.39984	-0.4023	-0.40516	-0.40702	-0.40979	-0.41222	-0.41494	-0.41712	-0.41966	-0.42167	-0.42461	-0.42724	-0.42933	-0.43205	-0.43431	-0.43685	-0.4389	-0.44155	-0.44374	-0.44662	-0.44871	-0.45115	-0.454
323	-2.0601	-2.0566	-2.0531	-2.0499	-2.0463	-2.043	-2.0393	-2.036	-2.0324	-2.0289	-2.0253	-2.0218	-2.0183	-2.0146	-2.011	-2.0073	-2.0041	-2.0001	-1.9966	-1.9927	-1.9891	-1.9856	-1.9819	-1.9781	-1.9744	-1.9705	-1.9667	-1.963	-1.9593	-1.9552	-1.9513	-1.9478	-1.9439	-1.9398	-1.9357	-1.9322	-1.9281	-1.9243	-1.9204	-1.9165	-1.9122	-1.9082	-1.9043	-1.9005	-1.8964	-1.8925	-1.8883	-1.8842	-1.8801
324	-2.7961	-2.7879	-2.7806	-2.7709	-2.7592	-2.7493	-2.7365	-2.725	-2.7122	-2.7056	-2.6943	-2.6853	-2.6747	-2.6599	-2.6533	-2.6403	-2.6319	-2.6247	-2.6147	-2.6039	-2.5951	-2.5825	-2.5704	-2.5631	-2.5521	-2.5415	-2.5323	-2.5226	-2.5133	-2.5012	-2.4915	-2.4804	-2.4721	-2.4621	-2.452	-2.4399	-2.4322	-2.4216	-2.4103	-2.4026	-2.3916	-2.3841	-2.3735	-2.3603	-2.3519	-2.3409	-2.3292	-2.3217	-2.3131
325	0.16553	0.16395	0.16203	0.16009	0.15829	0.15649	0.15457	0.15258	0.1509	0.14919	0.14729	0.14544	0.14375	0.14187	0.14017	0.13855	0.13685	0.13506	0.13319	0.13158	0.12966	0.12806	0.1266	0.12493	0.12306	0.12148	0.1197	0.11801	0.11643	0.11478	0.11294	0.11127	0.10981	0.10803	0.10639	0.10464	0.10324	0.10159	0.10005	0.098445	0.096959	0.095354	0.093792	0.09211	0.090775	0.089199	0.08749	0.086018	0.084452
326	0.65751	0.66003	0.66332	0.66688	0.67025	0.67316	0.67699	0.68009	0.68361	0.68663	0.69008	0.69372	0.69671	0.70046	0.70407	0.70654	0.71061	0.71348	0.71666	0.71956	0.72367	0.72681	0.72952	0.73339	0.73676	0.74013	0.74296	0.74649	0.74986	0.7528	0.75687	0.75978	0.76322	0.76632	0.76985	0.77357	0.77659	0.77934	0.78326	0.78678	0.78981	0.79248	0.79651	0.79977	0.80267	0.80581	0.80879	0.81221	0.81542
327	-0.4554	-0.45394	-0.45223	-0.45093	-0.44927	-0.44773	-0.44602	-0.44479	-0.44311	-0.44177	-0.44033	-0.43866	-0.43711	-0.43572	-0.43408	-0.43259	-0.43113	-0.42979	-0.42832	-0.42664	-0.42502	-0.42372	-0.42231	-0.42064	-0.41905	-0.41736	-0.41611	-0.41478	-0.41335	-0.41193	-0.41029	-0.40904	-0.4076	-0.406	-0.4046	-0.40314	-0.40183	-0.40052	-0.39916	-0.39756	-0.39636	-0.39468	-0.3933	-0.39206	-0.39042	-0.38904	-0.3878	-0.38651	-0.38506
328	-3.7035	-3.6886	-3.6744	-3.6595	-3.6442	-3.6311	-3.6168	-3.6002	-3.5866	-3.5732	-3.5577	-3.5433	-3.5289	-3.5145	-3.4991	-3.4844	-3.4703	-3.4571	-3.4423	-3.4271	-3.4119	-3.3983	-3.3843	-3.3681	-3.3538	-3.3391	-3.3243	-3.3099	-3.2958	-3.2809	-3.2665	-3.2523	-3.2373	-3.2228	-3.2072	-3.1939	-3.1781	-3.1635	-3.1491	-3.1358	-3.1196	-3.1061	-3.0892	-3.0759	-3.0605	-3.0461	-3.0316	-3.0154	-3.0019
329	-0.2989	-0.29878	-0.29845	-0.29835	-0.29831	-0.29819	-0.29795	-0.29774	-0.29755	-0.29757	-0.29738	-0.29724	-0.29713	-0.29712	-0.29692	-0.29658	-0.2963	-0.2963	-0.29627	-0.296	-0.29578	-0.29561	-0.29557	-0.29532	-0.29524	-0.29517	-0.29491	-0.29477	-0.29469	-0.29458	-0.29443	-0.2943	-0.29424	-0.29428	-0.29413	-0.29386	-0.29376	-0.29351	-0.29349	-0.2933	-0.29343	-0.29315	-0.29313	-0.293	-0.29273	-0.29287	-0.29243	-0.29262	-0.29235
330	-1.2576	-1.2565	-1.2541	-1.2521	-1.2503	-1.2483	-1.2469	-1.2452	-1.2434	-1.2415	-1.2399	-1.2378	-1.2358	-1.2343	-1.2326	-1.2308	-1.2295	-1.2277	-1.2257	-1.224	-1.2219	-1.2207	-1.2188	-1.2166	-1.2156	-1.2131	-1.2117	-1.2099	-1.2087	-1.2069	-1.2052	-1.204	-1.2017	-1.2002	-1.1985	-1.1972	-1.1954	-1.1942	-1.1929	-1.191	-1.1892	-1.188	-1.1856	-1.1844	-1.1822	-1.1808	-1.1801	-1.178	-1.1762
331	2.2668	2.2601	2.2533	2.2473	2.2405	2.234	2.2272	2.2212	2.2142	2.2079	2.2019	2.1946	2.1889	2.1819	2.1755	2.1686	2.1626	2.156	2.1493	2.143	2.1365	2.1294	2.123	2.1164	2.1093	2.1029	2.0967	2.0901	2.0835	2.0763	2.0699	2.063	2.0566	2.0499	2.0437	2.0369	2.0307	2.024	2.018	2.0109	2.0042	1.9973	1.9905	1.9842	1.9773	1.9708	1.9644	1.9578	1.9511
332	2.0997	2.0967	2.0946	2.0921	2.0899	2.0867	2.0844	2.0817	2.0788	2.0769	2.074	2.0718	2.0686	2.0663	2.0637	2.0607	2.0588	2.0557	2.0535	2.0503	2.0479	2.0454	2.0422	2.0397	2.0373	2.0346	2.0318	2.029	2.0269	2.0238	2.0207	2.0187	2.0153	2.0129	2.01	2.0067	2.0046	2.0015	1.9987	1.9959	1.9929	1.9904	1.9876	1.985	1.9818	1.979	1.9769	1.9742	1.9707
333	1.973	1.9707	1.969	1.967	1.965	1.9633	1.9612	1.959	1.9574	1.9553	1.9531	1.9512	1.9492	1.9475	1.9454	1.9433	1.9411	1.9394	1.9372	1.935	1.933	1.931	1.9291	1.9271	1.9254	1.9232	1.9211	1.9192	1.9171	1.9149	1.9126	1.911	1.9088	1.9067	1.9045	1.9027	1.9008	1.8986	1.8966	1.8943	1.8925	1.8904	1.8881	1.8863	1.8845	1.882	1.8801	1.8777	1.8764
334	2.3935	2.3881	2.3831	2.3786	2.3744	2.3691	2.3641	2.3595	2.3535	2.3495	2.3443	2.3395	2.3346	2.3293	2.324	2.3195	2.3141	2.3091	2.3053	2.3	2.2955	2.289	2.2847	2.2799	2.276	2.2701	2.265	2.2607	2.2559	2.2507	2.2456	2.2405	2.2365	2.2314	2.2264	2.2217	2.217	2.2113	2.2063	2.2015	2.1964	2.1929	2.1873	2.182	2.1777	2.172	2.1677	2.1624	2.1569
335	-0.42533	-0.42741	-0.42917	-0.43154	-0.43317	-0.43467	-0.4356	-0.43723	-0.43879	-0.44137	-0.44292	-0.4443	-0.447	-0.44781	-0.45	-0.45207	-0.45231	-0.45494	-0.45708	-0.4596	-0.46135	-0.46279	-0.46505	-0.46661	-0.46868	-0.47062	-0.47225	-0.47369	-0.47596	-0.47802	-0.48022	-0.48229	-0.48379	-0.4851	-0.48756	-0.49026	-0.49195	-0.49358	-0.4954	-0.4983	-0.50017	-0.50263	-0.50445	-0.50621	-0.50821	-0.50946	-0.51197	-0.51354	-0.51668
336	0.78575	0.78567	0.78516	0.78579	0.78565	0.78562	0.78535	0.78528	0.78518	0.78557	0.78516	0.78542	0.78533	0.7852	0.78537	0.78528	0.78515	0.78542	0.78542	0.78535	0.78554	0.78554	0.78552	0.78559	0.78573	0.78556	0.78554	0.78573	0.78593	0.78615	0.78593	0.78595	0.78624	0.78587	0.78587	0.78604	0.78599	0.78619	0.78658	0.78658	0.7866	0.78687	0.7867	0.78699	0.78694	0.78711	0.78711	0.78701	0.78728
337	0.65939	0.66311	0.66684	0.67088	0.67458	0.67836	0.68228	0.68581	0.68946	0.69338	0.69725	0.70098	0.70463	0.70867	0.71277	0.71622	0.71953	0.72345	0.72725	0.73105	0.7348	0.7384	0.74195	0.74588	0.74923	0.75318	0.75653	0.76033	0.76391	0.76786	0.77158	0.77474	0.77862	0.78259	0.78602	0.78965	0.79302	0.79678	0.80048	0.80418	0.80761	0.81104	0.81481	0.81884	0.82209	0.82577	0.82942	0.83255	0.83621
338	0.75867	0.75182	0.74681	0.74141	0.73504	0.72896	0.72529	0.71776	0.71342	0.70792	0.70339	0.69771	0.69356	0.68787	0.68284	0.67811	0.67251	0.66634	0.66082	0.65813	0.65138	0.64645	0.64404	0.63738	0.63207	0.62753	0.6229	0.61875	0.61459	0.60995	0.60581	0.60039	0.59634	0.59064	0.58715	0.58252	0.5772	0.57256	0.5687	0.56473	0.5603	0.55643	0.55237	0.54743	0.54415	0.53815	0.53583	0.53158	0.5282
339	1.8115	1.8118	1.8113	1.8114	1.8118	1.8117	1.8118	1.8121	1.8118	1.8122	1.8119	1.8119	1.8121	1.8116	1.8121	1.8124	1.8121	1.8121	1.8117	1.8119	1.8113	1.8116	1.8117	1.8116	1.8112	1.8108	1.811	1.8109	1.8104	1.8104	1.8101	1.8098	1.8091	1.8092	1.8089	1.8084	1.8082	1.8082	1.8078	1.8078	1.8074	1.8071	1.807	1.8066	1.8066	1.8056	1.8053	1.8045	1.8047
340	2.3184	2.3133	2.3071	2.3001	2.2955	2.2891	2.2821	2.277	2.2713	2.2643	2.2589	2.253	2.2474	2.2421	2.2355	2.2304	2.2241	2.2176	2.2126	2.2068	2.2018	2.1954	2.19	2.1839	2.1782	2.1724	2.1677	2.1619	2.1558	2.1508	2.145	2.1397	2.1345	2.1281	2.123	2.1172	2.1114	2.1061	2.1011	2.0958	2.0904	2.0859	2.08	2.0737	2.0683	2.0627	2.0583	2.0529	2.0479
341	2.0209	2.019	2.018	2.0164	2.0149	2.0134	2.0115	2.01	2.008	2.0068	2.0049	2.0034	2.0017	1.9996	1.9977	1.9967	1.9947	1.993	1.991	1.9893	1.9869	1.9852	1.983	1.9814	1.9787	1.9772	1.9752	1.9728	1.9705	1.9688	1.9667	1.9645	1.9622	1.9598	1.9577	1.9556	1.9539	1.9511	1.9489	1.9464	1.9443	1.9408	1.9389	1.9363	1.9337	1.9319	1.9293	1.9262	1.924
342	-2.3682	-2.364	-2.3585	-2.3535	-2.3484	-2.3433	-2.3383	-2.3336	-2.3286	-2.3235	-2.3182	-2.3126	-2.3081	-2.3024	-2.2982	-2.2935	-2.2879	-2.2829	-2.2773	-2.2729	-2.2675	-2.262	-2.2585	-2.2524	-2.2474	-2.2425	-2.2375	-2.2316	-2.2275	-2.2221	-2.2175	-2.2118	-2.206	-2.2018	-2.1965	-2.1918	-2.1862	-2.1804	-2.1753	-2.1709	-2.1655	-2.1605	-2.155	-2.1495	-2.1439	-2.1396	-2.1345	-2.1288	-2.1239
343	0.8608	0.85913	0.85696	0.85499	0.8532	0.85067	0.84867	0.84677	0.84507	0.84268	0.84093	0.83896	0.83669	0.83458	0.83303	0.83064	0.82844	0.8265	0.82442	0.82254	0.82036	0.8181	0.81574	0.81393	0.81181	0.80969	0.8077	0.80564	0.80323	0.80156	0.7992	0.79727	0.79527	0.79315	0.79092	0.78874	0.78672	0.78475	0.78243	0.78079	0.77843	0.77635	0.77346	0.77095	0.76937	0.76723	0.76544	0.76306	0.76121
344	0.88675	0.88576	0.88543	0.88397	0.88303	0.88204	0.88212	0.88153	0.88044	0.87929	0.87896	0.87802	0.87651	0.87557	0.87447	0.87358	0.87284	0.87159	0.87106	0.87063	0.86917	0.86797	0.86683	0.86635	0.86545	0.86394	0.86346	0.86283	0.86117	0.86058	0.85903	0.85813	0.85699	0.85543	0.85438	0.85426	0.85301	0.85166	0.85041	0.8488	0.84806	0.84717	0.8453	0.84451	0.84352	0.84176	0.84025	0.84023	0.83841
345	-0.21575	-0.21638	-0.21694	-0.21771	-0.21823	-0.21876	-0.21951	-0.22026	-0.22077	-0.22148	-0.22217	-0.22294	-0.22358	-0.22398	-0.22446	-0.22518	-0.22588	-0.22656	-0.22715	-0.22781	-0.22852	-0.22931	-0.22978	-0.23046	-0.23098	-0.23168	-0.23233	-0.23302	-0.23378	-0.23425	-0.23491	-0.23549	-0.23626	-0.23696	-0.23761	-0.23829	-0.23894	-0.23951	-0.24033	-0.24099	-0.24155	-0.2423	-0.24299	-0.24348	-0.24416	-0.24486	-0.24559	-0.24634	-0.24684
346	1.8545	1.8567	1.8586	1.8609	1.8625	1.8647	1.8662	1.8683	1.8702	1.8719	1.8737	1.8756	1.8773	1.8792	1.8809	1.8825	1.8844	1.886	1.8874	1.8891	1.8908	1.8923	1.8942	1.8956	1.8971	1.8986	1.9	1.9013	1.9031	1.9042	1.9058	1.9074	1.9085	1.91	1.9111	1.9126	1.9137	1.9148	1.9163	1.9174	1.9188	1.9196	1.9208	1.922	1.9228	1.9241	1.925	1.9264	1.9274
347	0.045872	0.042232	0.038927	0.035711	0.032406	0.028837	0.025692	0.022493	0.019277	0.016114	0.01267	0.0096306	0.0062386	0.0031113	-0.00010381	-0.0033189	-0.0063223	-0.0094317	-0.012664	-0.015702	-0.018988	-0.021673	-0.025064	-0.027908	-0.031051	-0.034036	-0.037003	-0.040041	-0.042849	-0.045658	-0.048766	-0.05152	-0.05461	-0.057471	-0.060173	-0.063175	-0.06607	-0.06886	-0.071509	-0.074352	-0.077088	-0.079737	-0.082596	-0.085438	-0.088069	-0.091034	-0.093383	-0.096172	-0.098873
348	0.43194	0.42843	0.42489	0.42176	0.41809	0.41467	0.41122	0.40815	0.40472	0.40074	0.39746	0.39427	0.39049	0.38775	0.38409	0.38046	0.37754	0.37444	0.37087	0.36768	0.36414	0.36098	0.35782	0.35448	0.351	0.34764	0.34469	0.34118	0.33814	0.3346	0.33194	0.32858	0.32545	0.32244	0.31931	0.31592	0.31253	0.30938	0.30628	0.30297	0.30026	0.29742	0.2938	0.29065	0.28746	0.28454	0.28168	0.27832	0.27554
349	3.8681	3.8566	3.8428	3.8311	3.8171	3.8042	3.7928	3.78	3.7643	3.7496	3.7398	3.7275	3.7118	3.7007	3.6878	3.6744	3.6611	3.6494	3.6347	3.6226	3.6083	3.5976	3.5832	3.5683	3.5583	3.5455	3.5317	3.5176	3.508	3.4921	3.4793	3.4657	3.4517	3.4394	3.4274	3.4138	3.4005	3.3852	3.3739	3.3604	3.347	3.335	3.321	3.3084	3.2943	3.2814	3.2676	3.254	3.2417
350	0.25659	0.25663	0.25659	0.25674	0.25648	0.25648	0.25606	0.25602	0.25629	0.25564	0.2555	0.25572	0.25577	0.25588	0.25513	0.25531	0.25539	0.25486	0.25415	0.25358	0.2537	0.25344	0.25321	0.25363	0.25292	0.25257	0.2514	0.25156	0.25095	0.25073	0.24986	0.2496	0.24938	0.24851	0.24863	0.24776	0.24739	0.24602	0.24618	0.24585	0.24528	0.24449	0.2439	0.2436	0.24239	0.24144	0.24073	0.24032	0.23979
351	-0.095862	-0.096981	-0.098285	-0.099606	-0.1008	-0.10203	-0.1031	-0.10432	-0.10546	-0.10665	-0.10784	-0.10902	-0.11011	-0.11126	-0.11255	-0.11368	-0.11466	-0.11587	-0.11693	-0.1181	-0.1193	-0.12031	-0.12137	-0.12243	-0.12353	-0.12459	-0.12574	-0.12685	-0.12781	-0.12882	-0.12991	-0.13093	-0.13191	-0.13291	-0.13396	-0.13508	-0.13609	-0.13712	-0.13793	-0.13903	-0.13999	-0.14098	-0.14183	-0.14289	-0.14382	-0.14462	-0.14573	-0.14669	-0.14754
352	0.82893	0.83009	0.83057	0.83274	0.83342	0.83495	0.83568	0.83616	0.83745	0.83856	0.83955	0.84096	0.8415	0.84324	0.84366	0.84421	0.84457	0.8463	0.84779	0.84872	0.84914	0.85088	0.85105	0.8521	0.85379	0.85484	0.85596	0.85739	0.85775	0.85874	0.85954	0.86123	0.8624	0.86333	0.86472	0.86614	0.8672	0.86783	0.86874	0.87043	0.87143	0.87249	0.87317	0.87417	0.87549	0.87617	0.87716	0.8778	0.88012
353	-0.14518	-0.13952	-0.13377	-0.12808	-0.12246	-0.11677	-0.11097	-0.10529	-0.099428	-0.093783	-0.088078	-0.082301	-0.076429	-0.070866	-0.065137	-0.059252	-0.053689	-0.04778	-0.042144	-0.036306	-0.030683	-0.024832	-0.019053	-0.013429	-0.0076256	-0.0018697	0.003922	0.0096188	0.015232	0.02106	0.026901	0.032658	0.038344	0.044244	0.049931	0.055677	0.061328	0.066919	0.072833	0.078592	0.084398	0.090194	0.095679	0.10151	0.10722	0.11313	0.11874	0.12444	0.1303
354	2.1814	2.1786	2.1763	2.1733	2.1707	2.1682	2.1654	2.1627	2.1599	2.1577	2.155	2.1528	2.1496	2.147	2.1445	2.1423	2.1389	2.1367	2.1339	2.1315	2.1286	2.1262	2.1233	2.1208	2.1182	2.1157	2.1129	2.1107	2.1077	2.105	2.1027	2.1001	2.097	2.0945	2.0922	2.0896	2.0868	2.0841	2.0815	2.0794	2.0766	2.0737	2.0712	2.0689	2.066	2.0632	2.0606	2.058	2.0555
355	-0.89563	-0.89691	-0.89847	-0.89998	-0.90155	-0.90306	-0.90467	-0.90609	-0.9078	-0.90914	-0.91075	-0.91206	-0.9138	-0.91499	-0.91653	-0.91804	-0.91979	-0.92124	-0.92261	-0.9243	-0.92548	-0.92679	-0.92823	-0.92974	-0.93117	-0.93277	-0.93417	-0.93566	-0.937	-0.93843	-0.94	-0.94143	-0.94298	-0.94433	-0.94561	-0.94706	-0.94846	-0.94982	-0.95132	-0.95281	-0.95429	-0.95539	-0.95691	-0.9584	-0.95983	-0.96125	-0.96271	-0.964	-0.96522
356	2.2561	2.2529	2.2491	2.2457	2.2423	2.2391	2.2354	2.2323	2.229	2.2253	2.2216	2.2186	2.2153	2.2119	2.2086	2.2053	2.2019	2.1989	2.1955	2.1917	2.1884	2.1845	2.1819	2.1782	2.1752	2.1719	2.1682	2.1652	2.1623	2.1587	2.1555	2.1521	2.1493	2.146	2.1425	2.1394	2.1358	2.133	2.1295	2.1263	2.1227	2.1199	2.1167	2.1135	2.1103	2.1071	2.1035	2.1006	2.0976
357	-0.7627	-0.76346	-0.76426	-0.76491	-0.76577	-0.76663	-0.76733	-0.76799	-0.76881	-0.76969	-0.77039	-0.77132	-0.77209	-0.77264	-0.77347	-0.77424	-0.77506	-0.77584	-0.7766	-0.77743	-0.77817	-0.77898	-0.77968	-0.78053	-0.78126	-0.78206	-0.78279	-0.78361	-0.78439	-0.78512	-0.78589	-0.78672	-0.78746	-0.78828	-0.78894	-0.78986	-0.79064	-0.79143	-0.79226	-0.79297	-0.79365	-0.79454	-0.79534	-0.79609	-0.79693	-0.79763	-0.79837	-0.79922	-0.8
358	2.6136	2.6073	2.6011	2.5948	2.5888	2.5829	2.5764	2.5704	2.5642	2.558	2.552	2.546	2.5394	2.5334	2.5271	2.5213	2.5148	2.5088	2.5027	2.4966	2.4903	2.4842	2.4782	2.4717	2.4655	2.4594	2.4534	2.4473	2.4409	2.4347	2.4286	2.4222	2.4161	2.4099	2.4038	2.3974	2.3915	2.3849	2.3791	2.3729	2.3667	2.3608	2.3544	2.3482	2.3421	2.336	2.3299	2.3238	2.3176
359	0.17754	0.17593	0.17377	0.17145	0.16921	0.16692	0.16449	0.16299	0.16045	0.15882	0.15652	0.15437	0.15262	0.15036	0.14837	0.14649	0.14422	0.14261	0.14026	0.13863	0.13664	0.1344	0.13285	0.13039	0.12851	0.12679	0.12477	0.12267	0.1212	0.11932	0.11736	0.11572	0.11392	0.1119	0.11035	0.10855	0.10686	0.10479	0.10302	0.10144	0.099282	0.097428	0.096068	0.094378	0.092277	0.090754	0.089147	0.087513	0.085356
360	2.2383	2.2254	2.2134	2.2016	2.1895	2.1783	2.1662	2.1536	2.1424	2.1309	2.1191	2.108	2.0961	2.085	2.072	2.0608	2.0501	2.039	2.0254	2.0151	2.0032	1.9922	1.9797	1.9679	1.9552	1.9466	1.9347	1.9218	1.9109	1.8984	1.8876	1.8766	1.8644	1.8529	1.8414	1.8295	1.8191	1.8068	1.7947	1.784	1.7727	1.761	1.7495	1.7393	1.7274	1.7158	1.7049	1.6929	1.6825
361	0.72903	0.73085	0.73242	0.73394	0.73553	0.73729	0.73903	0.74032	0.7421	0.74403	0.74556	0.74729	0.74908	0.75078	0.75254	0.75455	0.75622	0.75795	0.75981	0.76167	0.76365	0.76552	0.76738	0.76928	0.77116	0.77322	0.77502	0.77703	0.77907	0.78096	0.78331	0.78504	0.78719	0.78925	0.79147	0.79345	0.79569	0.79771	0.79994	0.802	0.80428	0.80647	0.80865	0.81099	0.81309	0.81564	0.8176	0.82013	0.82234
362	-0.38416	-0.38491	-0.38579	-0.38625	-0.38682	-0.38792	-0.38796	-0.38889	-0.38949	-0.38963	-0.39051	-0.39115	-0.39175	-0.39217	-0.39259	-0.39348	-0.39372	-0.3944	-0.39486	-0.39468	-0.39546	-0.39627	-0.39659	-0.39638	-0.39694	-0.39765	-0.39835	-0.39881	-0.39873	-0.39954	-0.39979	-0.40035	-0.40066	-0.40095	-0.4008	-0.4015	-0.40175	-0.40203	-0.40252	-0.40219	-0.40268	-0.40328	-0.40372	-0.40372	-0.40389	-0.40445	-0.40434	-0.40405	-0.40447
363	0.30268	0.29669	0.29064	0.28463	0.2785	0.27209	0.26614	0.26027	0.25469	0.24831	0.24229	0.23587	0.22956	0.22396	0.21812	0.21221	0.20719	0.20073	0.1949	0.18892	0.18298	0.177	0.1715	0.16552	0.15972	0.154	0.1481	0.14259	0.13658	0.13111	0.12517	0.12	0.11406	0.1079	0.10225	0.096664	0.090951	0.085555	0.080165	0.074586	0.068796	0.063511	0.057316	0.051885	0.046424	0.041139	0.035307	0.029843	0.024014
364	-0.8932	-0.89518	-0.89584	-0.89548	-0.89687	-0.89793	-0.89853	-0.89979	-0.90084	-0.90164	-0.90258	-0.9035	-0.90502	-0.90576	-0.90604	-0.9078	-0.90892	-0.90938	-0.91102	-0.91228	-0.9132	-0.91444	-0.9161	-0.91655	-0.91794	-0.91963	-0.92003	-0.92153	-0.9227	-0.92454	-0.92519	-0.92658	-0.92788	-0.92925	-0.93075	-0.93173	-0.93376	-0.935	-0.93682	-0.93696	-0.93864	-0.94014	-0.94178	-0.94341	-0.94529	-0.94633	-0.94822	-0.94998	-0.95101
365	0.16377	0.163	0.16228	0.16136	0.1613	0.16032	0.15905	0.15862	0.15705	0.15694	0.15668	0.15499	0.15429	0.15387	0.15284	0.15173	0.15132	0.15054	0.15003	0.14931	0.14814	0.14722	0.14631	0.14533	0.14446	0.14415	0.14328	0.14192	0.1413	0.13993	0.14047	0.13986	0.13919	0.13768	0.13702	0.13565	0.13493	0.13458	0.13386	0.13254	0.13179	0.13092	0.13051	0.13	0.12858	0.12782	0.1273	0.1268	0.12584
366	0.58126	0.58551	0.58938	0.59335	0.59723	0.60101	0.60482	0.60882	0.61253	0.61647	0.62023	0.62405	0.62763	0.6314	0.63528	0.6389	0.6425	0.64623	0.65	0.65346	0.65704	0.66081	0.66429	0.66789	0.67154	0.67516	0.67857	0.68223	0.6856	0.68905	0.69261	0.69613	0.69948	0.70289	0.70623	0.70967	0.71299	0.71633	0.71953	0.723	0.72632	0.72956	0.733	0.73619	0.73941	0.74262	0.74577	0.74883	0.75206
367	2.3663	2.3608	2.3547	2.3493	2.3426	2.3367	2.3307	2.3254	2.3196	2.3136	2.3085	2.3022	2.2969	2.291	2.2856	2.2797	2.2735	2.2689	2.2636	2.2578	2.2525	2.2472	2.2413	2.2355	2.2299	2.2242	2.2185	2.2137	2.2085	2.2032	2.1975	2.1919	2.1866	2.1815	2.1762	2.1711	2.165	2.1598	2.1542	2.149	2.144	2.1388	2.1335	2.129	2.1235	2.1186	2.1124	2.1075	2.102
368	0.84572	0.85214	0.85918	0.86598	0.87293	0.87934	0.88584	0.8927	0.8993	0.906	0.91266	0.91935	0.92583	0.93214	0.93868	0.94497	0.95141	0.95791	0.96439	0.97061	0.97673	0.9833	0.9892	0.99517	1.0018	1.0077	1.0139	1.0202	1.0261	1.0324	1.0386	1.045	1.0505	1.0565	1.0626	1.0685	1.0745	1.0802	1.0859	1.0921	1.0978	1.1034	1.1092	1.1146	1.1203	1.1257	1.1314	1.137	1.1429
369	2.5226	2.5177	2.5127	2.5075	2.5028	2.4978	2.4927	2.4877	2.4828	2.478	2.4728	2.4681	2.4629	2.4584	2.4534	2.4486	2.4438	2.4395	2.4341	2.4292	2.4246	2.4199	2.4149	2.4095	2.4051	2.4004	2.3952	2.3907	2.3858	2.3806	2.376	2.3715	2.3669	2.3619	2.3574	2.3529	2.3484	2.3433	2.3385	2.3336	2.3289	2.3248	2.3199	2.3151	2.3108	2.3059	2.3012	2.2965	2.2921
370	2.2366	2.2357	2.235	2.2342	2.2335	2.2327	2.2317	2.2308	2.2298	2.2287	2.2279	2.2267	2.2257	2.2246	2.2234	2.2223	2.2211	2.2199	2.2186	2.2174	2.2159	2.2146	2.2133	2.2118	2.2102	2.2087	2.2072	2.2057	2.2041	2.2025	2.201	2.1993	2.1974	2.1959	2.1942	2.1924	2.1905	2.1886	2.1868	2.1849	2.1829	2.181	2.1791	2.177	2.175	2.1729	2.1708	2.1688	2.1665
371	2.2868	2.274	2.2605	2.248	2.2345	2.223	2.2112	2.1982	2.1866	2.1739	2.1606	2.1485	2.1362	2.1249	2.1118	2.0991	2.0868	2.0742	2.0626	2.0507	2.0379	2.026	2.0148	2.0025	1.9902	1.9787	1.9663	1.954	1.9425	1.9307	1.9183	1.9067	1.8948	1.8838	1.8722	1.8594	1.8483	1.8374	1.8253	1.8135	1.8017	1.7905	1.7792	1.7691	1.7569	1.7449	1.7335	1.7227	1.7116
372	0.13276	0.135	0.13764	0.13998	0.14222	0.14423	0.14683	0.14903	0.15115	0.15345	0.15588	0.15817	0.16048	0.16266	0.16531	0.16759	0.16961	0.17225	0.17436	0.17646	0.17906	0.1814	0.18338	0.18583	0.18808	0.19028	0.19283	0.1949	0.1975	0.19962	0.20201	0.20414	0.20642	0.20867	0.21108	0.21319	0.21568	0.21766	0.22019	0.22263	0.22465	0.22729	0.22925	0.23169	0.23393	0.23582	0.23828	0.24057	0.24266
373	-1.2517	-1.252	-1.2521	-1.2523	-1.2527	-1.2531	-1.2533	-1.2535	-1.2534	-1.2537	-1.2537	-1.2539	-1.2542	-1.2543	-1.2546	-1.2547	-1.2548	-1.2551	-1.2552	-1.2553	-1.2553	-1.2557	-1.2556	-1.2561	-1.2561	-1.2562	-1.2562	-1.2563	-1.2565	-1.2567	-1.2568	-1.257	-1.2571	-1.2572	-1.2573	-1.2574	-1.2576	-1.2577	-1.2579	-1.258	-1.2579	-1.2581	-1.258	-1.2582	-1.2584	-1.2584	-1.2583	-1.2584	-1.2585
374	2.2202	2.2192	2.2171	2.2158	2.2141	2.2122	2.2107	2.2091	2.2075	2.206	2.2039	2.2025	2.2002	2.1985	2.1972	2.195	2.1931	2.1913	2.1897	2.1879	2.1859	2.1838	2.1819	2.1802	2.1781	2.1762	2.1743	2.1722	2.1704	2.1681	2.1662	2.1639	2.1621	2.1597	2.1579	2.1558	2.1536	2.1514	2.1491	2.1471	2.1446	2.1426	2.1403	2.1382	2.1358	2.1338	2.1313	2.1291	2.1267
375	-2.2197	-2.2031	-2.1896	-2.1777	-2.1618	-2.1495	-2.1334	-2.1204	-2.1043	-2.0894	-2.074	-2.0626	-2.0486	-2.0349	-2.0181	-2.0029	-1.9885	-1.9776	-1.9619	-1.9512	-1.9328	-1.9228	-1.9066	-1.8927	-1.8801	-1.8624	-1.8475	-1.8347	-1.8198	-1.8015	-1.7904	-1.7738	-1.7647	-1.7517	-1.7341	-1.72	-1.7051	-1.6935	-1.6731	-1.6613	-1.6474	-1.6332	-1.6224	-1.6061	-1.5931	-1.5782	-1.5621	-1.5465	-1.535
376	2.1892	2.1893	2.1895	2.1891	2.1893	2.1891	2.1888	2.1886	2.1884	2.1882	2.188	2.1876	2.1873	2.1868	2.1868	2.1865	2.1855	2.1852	2.1849	2.1844	2.1841	2.1835	2.1824	2.1822	2.1813	2.1807	2.1798	2.1792	2.1786	2.1775	2.1766	2.1757	2.175	2.1735	2.1735	2.1721	2.1708	2.1702	2.1693	2.1677	2.1667	2.1658	2.1643	2.1636	2.1612	2.1606	2.1588	2.1577	2.1563
377	-0.88785	-0.88853	-0.88913	-0.89	-0.89056	-0.89118	-0.89161	-0.89246	-0.89274	-0.89374	-0.89462	-0.89511	-0.89599	-0.89636	-0.89717	-0.89814	-0.89888	-0.89938	-0.90006	-0.90091	-0.90165	-0.90239	-0.90308	-0.90361	-0.90433	-0.9051	-0.9065	-0.90697	-0.90766	-0.90844	-0.90924	-0.9103	-0.9112	-0.91151	-0.91238	-0.91353	-0.91471	-0.91501	-0.91604	-0.91666	-0.91741	-0.91828	-0.91893	-0.92042	-0.92129	-0.92188	-0.92274	-0.92361	-0.92451
378	-0.92236	-0.91972	-0.91631	-0.91458	-0.91144	-0.90851	-0.90624	-0.90315	-0.90093	-0.89748	-0.89418	-0.89191	-0.88904	-0.88623	-0.88272	-0.88007	-0.87693	-0.87412	-0.86981	-0.86683	-0.86418	-0.86121	-0.85796	-0.85429	-0.85111	-0.84738	-0.84414	-0.84079	-0.83755	-0.83291	-0.82967	-0.82659	-0.82207	-0.81813	-0.81553	-0.81051	-0.80637	-0.80317	-0.79903	-0.79492	-0.7911	-0.78758	-0.78294	-0.77793	-0.77453	-0.76984	-0.76531	-0.7609	-0.75637
379	-0.99807	-0.9994	-1.0008	-1.0023	-1.0038	-1.0051	-1.0062	-1.0076	-1.0091	-1.0102	-1.0116	-1.0131	-1.0144	-1.0159	-1.017	-1.0182	-1.0196	-1.0209	-1.0219	-1.0236	-1.0248	-1.0265	-1.0273	-1.0289	-1.0303	-1.0315	-1.0326	-1.034	-1.0354	-1.0366	-1.0379	-1.0394	-1.0407	-1.0417	-1.0432	-1.0444	-1.0456	-1.047	-1.048	-1.0493	-1.0506	-1.0518	-1.0534	-1.0545	-1.0556	-1.0569	-1.0581	-1.0592	-1.0604
380	2.7324	2.7299	2.7274	2.7247	2.7222	2.7194	2.7169	2.7139	2.7113	2.7085	2.7056	2.7028	2.6999	2.6971	2.6941	2.6912	2.6882	2.6854	2.6823	2.6793	2.6761	2.673	2.67	2.6668	2.6634	2.6604	2.6571	2.6538	2.6505	2.6472	2.644	2.6408	2.6373	2.6339	2.6304	2.627	2.6236	2.6202	2.6165	2.6132	2.6094	2.6059	2.6023	2.5986	2.5949	2.5915	2.5877	2.584	2.5804
381	0.29094	0.28964	0.28833	0.28687	0.28582	0.28431	0.28286	0.28148	0.27998	0.27877	0.27735	0.27576	0.27435	0.27294	0.27143	0.26986	0.2683	0.26667	0.26519	0.2636	0.26198	0.2604	0.2588	0.25736	0.25554	0.25395	0.25236	0.25078	0.24897	0.24733	0.24539	0.24371	0.24225	0.24038	0.23855	0.23694	0.23505	0.23323	0.23167	0.22978	0.22787	0.22609	0.22409	0.22239	0.22057	0.21871	0.21678	0.2149	0.21299
382	1.465	1.4665	1.4677	1.469	1.4703	1.4716	1.4728	1.474	1.4753	1.4767	1.4777	1.479	1.4801	1.4811	1.4821	1.4831	1.4842	1.4854	1.4863	1.4873	1.4884	1.4893	1.4902	1.4911	1.4918	1.4928	1.4936	1.4943	1.4953	1.4961	1.4968	1.4977	1.4982	1.4991	1.4998	1.5004	1.501	1.5017	1.5022	1.503	1.5032	1.5039	1.5046	1.5051	1.5056	1.506	1.5064	1.507	1.5074
383	-1.5477	-1.5468	-1.5455	-1.5441	-1.5428	-1.5418	-1.5402	-1.5388	-1.5378	-1.5363	-1.5351	-1.5339	-1.5326	-1.5311	-1.5296	-1.5284	-1.527	-1.5256	-1.5243	-1.5229	-1.5212	-1.5196	-1.5181	-1.5167	-1.5151	-1.5133	-1.5119	-1.5104	-1.5088	-1.5071	-1.5056	-1.5039	-1.5021	-1.5007	-1.4988	-1.4974	-1.4955	-1.494	-1.4921	-1.4904	-1.4888	-1.4872	-1.4853	-1.4837	-1.4818	-1.48	-1.4782	-1.4762	-1.4746
384	0.24876	0.24598	0.24308	0.23997	0.23703	0.23422	0.23128	0.22832	0.22545	0.22252	0.21962	0.21668	0.2138	0.211	0.20805	0.20518	0.20219	0.19928	0.19647	0.19364	0.19071	0.18804	0.18507	0.18219	0.17947	0.17671	0.17397	0.17109	0.1682	0.16553	0.16281	0.1601	0.15707	0.15452	0.15165	0.14885	0.14623	0.14345	0.14079	0.13795	0.13521	0.13237	0.12976	0.12693	0.12404	0.12146	0.11898	0.11631	0.11369
385	0.45105	0.44568	0.44086	0.43598	0.43113	0.42636	0.42165	0.41661	0.41217	0.40718	0.40225	0.39792	0.39312	0.3883	0.38372	0.37909	0.37451	0.36961	0.36468	0.36029	0.35539	0.35087	0.34665	0.34196	0.33695	0.33259	0.3282	0.32346	0.31886	0.31453	0.30982	0.30587	0.30124	0.29669	0.29244	0.28803	0.28389	0.27945	0.27498	0.2709	0.26622	0.26191	0.25777	0.25336	0.24873	0.24481	0.24089	0.2364	0.23218
386	-1.2323	-1.2329	-1.2335	-1.2343	-1.2352	-1.2355	-1.2364	-1.2369	-1.2373	-1.2385	-1.2394	-1.2399	-1.2405	-1.2415	-1.2419	-1.2424	-1.2433	-1.2444	-1.2451	-1.2457	-1.2463	-1.2465	-1.2477	-1.249	-1.2494	-1.2499	-1.2507	-1.2513	-1.2522	-1.2528	-1.2535	-1.2545	-1.255	-1.2556	-1.2566	-1.2573	-1.2579	-1.2585	-1.2593	-1.2599	-1.2608	-1.2615	-1.2623	-1.2631	-1.2639	-1.2646	-1.265	-1.2659	-1.2666
387	2.0465	2.0438	2.041	2.0383	2.0353	2.0327	2.03	2.0273	2.0243	2.0217	2.0189	2.0161	2.0135	2.0107	2.0077	2.0051	2.0024	1.9996	1.997	1.994	1.9913	1.9885	1.9857	1.9831	1.9802	1.9776	1.9746	1.972	1.9691	1.9661	1.9635	1.961	1.9581	1.9554	1.9524	1.95	1.9472	1.9445	1.9417	1.9389	1.9365	1.9338	1.9309	1.9282	1.9253	1.9228	1.92	1.9171	1.9144
388	1.6897	1.6884	1.6872	1.686	1.6848	1.6833	1.6822	1.681	1.6799	1.6787	1.6776	1.6764	1.6752	1.6737	1.6726	1.6714	1.6701	1.6687	1.6678	1.6667	1.6653	1.6637	1.6626	1.6616	1.6602	1.659	1.6577	1.6565	1.6551	1.6538	1.6528	1.6514	1.6501	1.6486	1.6475	1.6464	1.645	1.6439	1.6424	1.6412	1.6397	1.6385	1.6373	1.636	1.6349	1.6335	1.6323	1.631	1.6297
389	-1.8021	-1.799	-1.7968	-1.794	-1.792	-1.7887	-1.7866	-1.7836	-1.7811	-1.7782	-1.7756	-1.7729	-1.7706	-1.7673	-1.7644	-1.762	-1.7594	-1.7563	-1.7535	-1.7504	-1.748	-1.745	-1.7419	-1.7387	-1.7363	-1.7333	-1.7307	-1.7279	-1.7251	-1.7217	-1.7194	-1.7164	-1.7133	-1.7104	-1.707	-1.7043	-1.701	-1.698	-1.6947	-1.692	-1.6888	-1.6858	-1.6828	-1.6798	-1.6764	-1.6733	-1.6702	-1.6675	-1.6641
390	2.1971	2.1913	2.1854	2.1793	2.1736	2.1679	2.1618	2.1559	2.1501	2.1442	2.1385	2.1326	2.1268	2.1211	2.1152	2.1094	2.1035	2.0977	2.0922	2.0862	2.0803	2.0745	2.0689	2.0629	2.0571	2.0513	2.0458	2.0396	2.034	2.0282	2.0224	2.0165	2.0109	2.0049	1.9996	1.9936	1.9879	1.9822	1.9763	1.9707	1.965	1.9594	1.9536	1.9479	1.9422	1.9368	1.9308	1.9253	1.9197
391	3.0594	3.0506	3.0422	3.0337	3.024	3.0154	3.0063	2.9988	2.9894	2.9802	2.9715	2.9624	2.9537	2.9447	2.9365	2.9281	2.9189	2.9104	2.9015	2.8935	2.8845	2.8755	2.8671	2.8585	2.8491	2.8406	2.8322	2.8233	2.8141	2.8058	2.7974	2.7883	2.7792	2.7705	2.7626	2.7535	2.7449	2.7365	2.7278	2.7192	2.71	2.7016	2.6927	2.684	2.6753	2.6672	2.6587	2.6499	2.6414
392	1.0502	1.0539	1.0579	1.062	1.0657	1.0697	1.0734	1.0773	1.0811	1.085	1.0885	1.0926	1.0964	1.1	1.1038	1.1076	1.1117	1.1153	1.1194	1.1232	1.1269	1.1309	1.1346	1.1385	1.1423	1.1461	1.1498	1.1535	1.1573	1.1611	1.1649	1.1688	1.1727	1.1765	1.1799	1.1839	1.1875	1.1913	1.1951	1.1987	1.2026	1.2063	1.2102	1.2139	1.2176	1.2215	1.2251	1.2289	1.2323
393	-1.6369	-1.6368	-1.6367	-1.637	-1.6373	-1.637	-1.6374	-1.6374	-1.6377	-1.6378	-1.6376	-1.6379	-1.638	-1.6377	-1.6377	-1.6379	-1.6383	-1.638	-1.6379	-1.6379	-1.6379	-1.638	-1.6382	-1.638	-1.6382	-1.6382	-1.6385	-1.6383	-1.6378	-1.6382	-1.638	-1.6379	-1.6382	-1.6382	-1.6382	-1.6382	-1.6382	-1.638	-1.6384	-1.6379	-1.6383	-1.6379	-1.6379	-1.6377	-1.6379	-1.6377	-1.6379	-1.6375	-1.6375
394	2.1992	2.1945	2.1902	2.1856	2.181	2.1768	2.1723	2.1677	2.1635	2.159	2.1547	2.1499	2.1455	2.141	2.1367	2.1322	2.1277	2.1232	2.1189	2.1148	2.1102	2.1061	2.1014	2.0971	2.0928	2.0884	2.084	2.0796	2.0754	2.0711	2.0668	2.0622	2.0581	2.0538	2.0494	2.0449	2.0407	2.0365	2.032	2.028	2.0236	2.0193	2.0148	2.0106	2.0066	2.0024	1.9979	1.9938	1.9894
395	0.95002	0.94953	0.94619	0.94359	0.94164	0.93978	0.93655	0.93468	0.93271	0.92965	0.92768	0.92536	0.92321	0.92015	0.91854	0.9163	0.91571	0.91156	0.90986	0.90689	0.90465	0.90149	0.89962	0.89709	0.89503	0.89262	0.88981	0.88738	0.88422	0.88197	0.88018	0.8773	0.8735	0.87088	0.86836	0.86555	0.86359	0.86024	0.85771	0.85463	0.85191	0.84847	0.84613	0.84361	0.84006	0.83708	0.83537	0.83182	0.82911
396	-0.31065	-0.31258	-0.31491	-0.31666	-0.3181	-0.32058	-0.32271	-0.32494	-0.3261	-0.32848	-0.33061	-0.33235	-0.33371	-0.33585	-0.33705	-0.33909	-0.34079	-0.34243	-0.34408	-0.34577	-0.34727	-0.34945	-0.35076	-0.35193	-0.35362	-0.35561	-0.35711	-0.35841	-0.35982	-0.36142	-0.36268	-0.36407	-0.36539	-0.36659	-0.36785	-0.36974	-0.37042	-0.37206	-0.37235	-0.37414	-0.37501	-0.37612	-0.37685	-0.3784	-0.3798	-0.37975	-0.38057	-0.381	-0.3829
397	-1.8746	-1.8731	-1.8716	-1.8701	-1.8687	-1.8672	-1.8658	-1.8644	-1.8629	-1.8613	-1.8599	-1.8582	-1.8566	-1.855	-1.8535	-1.8518	-1.8503	-1.8486	-1.8469	-1.8453	-1.8436	-1.8419	-1.8404	-1.8385	-1.8369	-1.8351	-1.8334	-1.8319	-1.83	-1.8283	-1.8267	-1.8251	-1.8233	-1.8219	-1.82	-1.8182	-1.8166	-1.8149	-1.813	-1.8113	-1.8094	-1.8076	-1.8058	-1.8041	-1.8024	-1.8006	-1.799	-1.7972	-1.7953
398	0.79252	0.7986	0.80359	0.80903	0.81474	0.82019	0.82602	0.83152	0.83634	0.8422	0.84734	0.85284	0.85823	0.86364	0.86887	0.87441	0.87952	0.88427	0.8896	0.89465	0.89994	0.90449	0.90966	0.9146	0.91944	0.92449	0.9293	0.93415	0.93881	0.94369	0.94853	0.95334	0.95782	0.96222	0.96727	0.97167	0.97627	0.98099	0.98533	0.98948	0.99415	0.99848	1.0028	1.0072	1.0112	1.0157	1.02	1.0243	1.0288
399	1.1352	1.1348	1.1343	1.1339	1.1335	1.1329	1.1325	1.1321	1.1315	1.1311	1.1304	1.1299	1.1294	1.1289	1.1282	1.1278	1.1276	1.1268	1.1261	1.1258	1.1249	1.1244	1.1238	1.1234	1.1226	1.1218	1.1212	1.1204	1.1197	1.1191	1.1183	1.1176	1.1167	1.1162	1.1154	1.1146	1.114	1.1131	1.1125	1.1117	1.1105	1.11	1.1088	1.1078	1.1071	1.1061	1.1053	1.1045	1.1034
400	0.082006	0.083509	0.08468	0.086271	0.087354	0.088592	0.089785	0.091111	0.09215	0.093365	0.094161	0.095089	0.096172	0.097343	0.098183	0.098978	0.099641	0.10055	0.10117	0.10174	0.10245	0.10335	0.10373	0.10455	0.10514	0.10563	0.1062	0.10651	0.107	0.10702	0.10786	0.10775	0.10782	0.10815	0.10819	0.10833	0.10822	0.1085	0.10872	0.10844	0.10864	0.10868	0.10848	0.10828	0.10804	0.10742	0.10725	0.10727	0.10676
401	1.0554	1.0485	1.0412	1.0341	1.0294	1.0202	1.0159	1.0091	1.0013	0.99562	0.9889	0.98271	0.97583	0.96965	0.96418	0.95712	0.9511	0.94762	0.94234	0.93812	0.93209	0.9279	0.92331	0.91877	0.91598	0.90855	0.90471	0.90102	0.89611	0.89246	0.88788	0.88582	0.88053	0.87885	0.87283	0.87168	0.86532	0.86417	0.86177	0.85789	0.85549	0.85308	0.84852	0.84558	0.84316	0.84129	0.83888	0.83664	0.8362
402	1.4561	1.4564	1.4569	1.4573	1.4576	1.4581	1.4585	1.4589	1.4595	1.4599	1.4604	1.4609	1.4613	1.4617	1.4622	1.4626	1.4632	1.4637	1.4642	1.4648	1.4653	1.4657	1.4662	1.4668	1.4673	1.4679	1.4685	1.4691	1.4697	1.4704	1.4709	1.4715	1.4721	1.4727	1.4734	1.474	1.4747	1.4753	1.476	1.4767	1.4773	1.478	1.4787	1.4794	1.4802	1.4809	1.4816	1.4823	1.4831
403	-3.036	-3.0283	-3.0196	-3.0123	-3.0033	-2.9961	-2.9874	-2.9795	-2.9713	-2.9628	-2.9551	-2.9465	-2.9387	-2.9298	-2.9214	-2.9131	-2.9038	-2.8958	-2.8874	-2.8792	-2.8705	-2.8614	-2.8532	-2.845	-2.8362	-2.8281	-2.8192	-2.8109	-2.8018	-2.7933	-2.7837	-2.775	-2.7658	-2.7575	-2.7486	-2.7398	-2.7318	-2.7221	-2.7131	-2.7043	-2.6947	-2.6865	-2.6773	-2.6676	-2.6592	-2.6501	-2.6412	-2.6324	-2.6228
404	-0.79059	-0.79	-0.78941	-0.78888	-0.78823	-0.7877	-0.78707	-0.78658	-0.78594	-0.7853	-0.78468	-0.78401	-0.78344	-0.7828	-0.78214	-0.78148	-0.78087	-0.78029	-0.77957	-0.77896	-0.77827	-0.7776	-0.77698	-0.77622	-0.77556	-0.77491	-0.77418	-0.7735	-0.77275	-0.77211	-0.77137	-0.77067	-0.76989	-0.76918	-0.76841	-0.76771	-0.76696	-0.76621	-0.76547	-0.76473	-0.76407	-0.7632	-0.76243	-0.76169	-0.76097	-0.7601	-0.75928	-0.75851	-0.75763
405	0.94965	0.94972	0.94954	0.94954	0.94959	0.9494	0.94952	0.94943	0.94947	0.94941	0.94936	0.94932	0.94944	0.94936	0.94927	0.94918	0.94909	0.94929	0.94922	0.94914	0.94907	0.94917	0.94908	0.94912	0.94925	0.94924	0.94908	0.94923	0.94916	0.94911	0.94908	0.94926	0.94923	0.94934	0.94926	0.94919	0.94935	0.94932	0.94942	0.94947	0.94948	0.94933	0.94947	0.9496	0.94959	0.94971	0.94964	0.94972	0.94975
406	-0.81126	-0.81285	-0.81418	-0.81519	-0.81634	-0.8177	-0.81907	-0.82001	-0.82149	-0.8228	-0.82394	-0.82529	-0.8264	-0.82789	-0.82897	-0.82987	-0.83128	-0.83236	-0.83349	-0.83456	-0.83577	-0.83682	-0.83787	-0.83903	-0.8405	-0.84137	-0.8426	-0.84356	-0.84453	-0.84569	-0.84684	-0.84772	-0.84869	-0.84963	-0.85089	-0.85163	-0.85296	-0.8537	-0.85487	-0.8557	-0.85655	-0.85735	-0.85853	-0.85929	-0.86003	-0.86096	-0.86196	-0.86266	-0.86316
407	0.053615	0.058911	0.064168	0.069457	0.074762	0.08005	0.085268	0.090628	0.095885	0.10128	0.10657	0.11182	0.1173	0.12272	0.12794	0.13327	0.13858	0.14409	0.14943	0.15487	0.1602	0.16552	0.17089	0.1763	0.18178	0.18714	0.19261	0.19799	0.2035	0.20881	0.21426	0.21977	0.22518	0.23059	0.23614	0.24154	0.24715	0.25248	0.25801	0.26342	0.26889	0.27437	0.27994	0.28545	0.29091	0.29642	0.30186	0.30731	0.31288
408	-0.29412	-0.29402	-0.29375	-0.2934	-0.29322	-0.29293	-0.29273	-0.29269	-0.29243	-0.29203	-0.29178	-0.29175	-0.29136	-0.29089	-0.29081	-0.29052	-0.29022	-0.28999	-0.28982	-0.28945	-0.28917	-0.28885	-0.28842	-0.28801	-0.28798	-0.2876	-0.28744	-0.287	-0.28659	-0.28644	-0.28589	-0.28564	-0.28556	-0.28503	-0.28471	-0.28436	-0.28398	-0.28375	-0.28333	-0.28293	-0.28247	-0.28229	-0.28187	-0.28137	-0.28114	-0.28055	-0.28007	-0.27964	-0.27916
409	0.81661	0.81892	0.82199	0.82462	0.82733	0.83006	0.83266	0.83525	0.83797	0.84043	0.84323	0.84571	0.84862	0.85107	0.85406	0.85644	0.8594	0.86208	0.86481	0.86754	0.87029	0.8728	0.87548	0.87823	0.88091	0.88372	0.8863	0.88901	0.89168	0.89431	0.89727	0.89973	0.90256	0.90509	0.90782	0.91057	0.91338	0.91612	0.91877	0.92125	0.92414	0.92676	0.92944	0.93213	0.93493	0.93766	0.94045	0.94323	0.94577
410	0.78646	0.79292	0.7999	0.80628	0.81313	0.81959	0.82612	0.83269	0.8392	0.84587	0.85266	0.85908	0.86548	0.87215	0.87855	0.88484	0.89121	0.89791	0.90413	0.91042	0.9169	0.92317	0.92967	0.93592	0.94207	0.94849	0.95469	0.96109	0.96731	0.97322	0.97942	0.98562	0.99163	0.99789	1.0042	1.0102	1.0164	1.0222	1.0283	1.0344	1.0401	1.0463	1.0522	1.0582	1.064	1.0701	1.0757	1.0815	1.0871
411	0.30036	0.29739	0.29507	0.29186	0.2885	0.28577	0.28318	0.28024	0.27748	0.27478	0.27187	0.26887	0.26607	0.26281	0.25991	0.2568	0.25389	0.25081	0.24801	0.24434	0.24164	0.23842	0.23507	0.23226	0.22929	0.22572	0.22275	0.21963	0.21642	0.21288	0.2098	0.20655	0.2034	0.20011	0.19679	0.19346	0.19014	0.18668	0.18332	0.18042	0.17688	0.17314	0.16943	0.16621	0.16296	0.15935	0.15586	0.15239	0.14886
412	2.0689	2.0713	2.0738	2.0758	2.0783	2.0806	2.0825	2.0847	2.0869	2.0885	2.0907	2.0925	2.0941	2.0955	2.0971	2.0985	2.1	2.1015	2.1031	2.1042	2.1051	2.1063	2.1074	2.1082	2.1091	2.1098	2.1103	2.1109	2.1113	2.1121	2.1123	2.1128	2.1126	2.1129	2.113	2.1128	2.1129	2.1124	2.1122	2.112	2.1118	2.1116	2.1106	2.1104	2.1098	2.1091	2.1082	2.1073	2.1065
413	2.0979	2.0937	2.0897	2.0853	2.0812	2.0769	2.0727	2.0687	2.0643	2.0601	2.0558	2.0519	2.0478	2.0437	2.0392	2.035	2.031	2.0271	2.0225	2.0185	2.0143	2.0103	2.0063	2.002	1.9976	1.9939	1.9897	1.9853	1.9815	1.9772	1.9731	1.9689	1.9652	1.9609	1.9566	1.9529	1.9486	1.9446	1.9405	1.9364	1.9324	1.9285	1.9244	1.9205	1.9166	1.9124	1.9084	1.9044	1.9005
414	1.3661	1.3681	1.3732	1.3749	1.3786	1.3817	1.3838	1.3886	1.3905	1.394	1.396	1.3991	1.4007	1.4044	1.4089	1.412	1.4139	1.4177	1.4199	1.4226	1.4249	1.428	1.4324	1.4341	1.4365	1.4389	1.4425	1.4461	1.448	1.4508	1.4532	1.4545	1.4606	1.4632	1.4641	1.4667	1.4698	1.4745	1.4765	1.4785	1.4807	1.4846	1.4881	1.4908	1.4936	1.4967	1.4985	1.5028	1.5056
415	0.82121	0.82331	0.82624	0.82828	0.83054	0.83283	0.83512	0.83767	0.84019	0.84273	0.8447	0.84719	0.84938	0.85203	0.85435	0.85696	0.85944	0.86151	0.86412	0.86629	0.86871	0.87125	0.8738	0.87615	0.87857	0.88147	0.88351	0.88609	0.88866	0.89089	0.89347	0.89618	0.89812	0.90041	0.90305	0.9055	0.90811	0.91015	0.91257	0.91533	0.9174	0.92046	0.92285	0.92558	0.92797	0.93068	0.93297	0.93536	0.93739
416	-1.0052	-1.0032	-1.0007	-0.99817	-0.99633	-0.99371	-0.99064	-0.98877	-0.98604	-0.98372	-0.98162	-0.97936	-0.9772	-0.97447	-0.97173	-0.96929	-0.96679	-0.96487	-0.96196	-0.95899	-0.95643	-0.95411	-0.9516	-0.94939	-0.94683	-0.94431	-0.94182	-0.93971	-0.93726	-0.93452	-0.93168	-0.92975	-0.92724	-0.9241	-0.92172	-0.91985	-0.91704	-0.91454	-0.91202	-0.90929	-0.90666	-0.90415	-0.90135	-0.89901	-0.89587	-0.8936	-0.8916	-0.8891	-0.88664
417	2.0936	2.0913	2.0893	2.087	2.0851	2.0831	2.0807	2.0786	2.0762	2.0743	2.0724	2.0701	2.0676	2.0655	2.063	2.061	2.0585	2.0562	2.0537	2.0512	2.0488	2.0462	2.0436	2.041	2.0385	2.0359	2.0335	2.0308	2.028	2.0255	2.0227	2.0199	2.0172	2.0142	2.0117	2.0087	2.006	2.0034	2.0003	1.9974	1.9943	1.9915	1.9887	1.986	1.9826	1.9799	1.9765	1.9738	1.9704
418	-1.2914	-1.2889	-1.2862	-1.2836	-1.281	-1.2786	-1.276	-1.2734	-1.271	-1.2683	-1.2655	-1.2631	-1.2605	-1.2578	-1.2554	-1.2526	-1.25	-1.2475	-1.2447	-1.2421	-1.2395	-1.2367	-1.2342	-1.2316	-1.2289	-1.2262	-1.2236	-1.2209	-1.218	-1.2154	-1.2127	-1.2099	-1.2071	-1.2047	-1.2017	-1.1991	-1.1963	-1.1936	-1.1907	-1.188	-1.1852	-1.1824	-1.1795	-1.1769	-1.1738	-1.1712	-1.1681	-1.1654	-1.1626
419	-0.90354	-0.90458	-0.90554	-0.90652	-0.90754	-0.90843	-0.9094	-0.91037	-0.91123	-0.91218	-0.91315	-0.91406	-0.91489	-0.91588	-0.91669	-0.9176	-0.91853	-0.91938	-0.92023	-0.92112	-0.92194	-0.92284	-0.92377	-0.92449	-0.92529	-0.92614	-0.92694	-0.92778	-0.92867	-0.92938	-0.93015	-0.93102	-0.93176	-0.9326	-0.93322	-0.93396	-0.93472	-0.93541	-0.93621	-0.93681	-0.93759	-0.9382	-0.93902	-0.93958	-0.9403	-0.94094	-0.94169	-0.94212	-0.94282
420	-0.15537	-0.14937	-0.14152	-0.13403	-0.12723	-0.12035	-0.11337	-0.10684	-0.098288	-0.091493	-0.084346	-0.078256	-0.070314	-0.063084	-0.055931	-0.049927	-0.041807	-0.034218	-0.027591	-0.020527	-0.014345	-0.0070162	0.0003988	0.0075476	0.014265	0.021685	0.029276	0.034847	0.042359	0.047927	0.054469	0.061454	0.068872	0.076123	0.083187	0.089198	0.096011	0.10299	0.11067	0.11704	0.12341	0.1303	0.13852	0.14286	0.15029	0.15789	0.16461	0.17134	0.17745
421	-0.73038	-0.7215	-0.71283	-0.70371	-0.69478	-0.6858	-0.67669	-0.66763	-0.65861	-0.6495	-0.6402	-0.63111	-0.62179	-0.6127	-0.60338	-0.59414	-0.58484	-0.57549	-0.56585	-0.55625	-0.54688	-0.53736	-0.52791	-0.5186	-0.50871	-0.49912	-0.48955	-0.47993	-0.47041	-0.46086	-0.45091	-0.44099	-0.43139	-0.42158	-0.41197	-0.40202	-0.39213	-0.38243	-0.37253	-0.36255	-0.35266	-0.34264	-0.33268	-0.32271	-0.31286	-0.30261	-0.29301	-0.28294	-0.27303
422	2.0094	2.0051	2.0022	1.9982	1.9921	1.9902	1.9865	1.9829	1.9794	1.9742	1.9698	1.9675	1.9633	1.9584	1.9541	1.9509	1.9472	1.9443	1.9401	1.9355	1.9311	1.9287	1.9266	1.922	1.9185	1.9128	1.9108	1.9067	1.9032	1.899	1.8963	1.894	1.8904	1.8869	1.8816	1.8789	1.8755	1.8725	1.8696	1.8659	1.8618	1.8594	1.8558	1.8526	1.849	1.8467	1.8429	1.8393	1.8363
423	1.7564	1.7559	1.7568	1.7606	1.763	1.763	1.7651	1.7698	1.7699	1.7694	1.7688	1.7705	1.7742	1.7758	1.7779	1.7785	1.7806	1.7806	1.7807	1.782	1.7827	1.7837	1.785	1.7872	1.7881	1.7883	1.7895	1.7892	1.7887	1.7896	1.7929	1.7931	1.7943	1.794	1.7927	1.7951	1.7954	1.7965	1.7961	1.7941	1.7948	1.7939	1.7957	1.7981	1.7976	1.797	1.7976	1.7953	1.7975
424	2.6544	2.6555	2.6522	2.6531	2.6542	2.6561	2.653	2.6517	2.6533	2.6488	2.6451	2.6458	2.6453	2.6442	2.6435	2.6448	2.6405	2.6412	2.6407	2.6384	2.6341	2.6328	2.6354	2.6309	2.6292	2.6269	2.6214	2.6205	2.622	2.6189	2.6184	2.6163	2.6136	2.6121	2.6092	2.6091	2.608	2.6036	2.602	2.5968	2.5958	2.5941	2.5896	2.5872	2.5841	2.5808	2.5759	2.5732	2.5723
425	-2.0475	-2.0458	-2.0441	-2.0353	-2.0316	-2.031	-2.0298	-2.0288	-2.0221	-2.0199	-2.0149	-2.014	-2.0107	-2.0077	-2.0053	-2.0033	-1.9979	-1.9989	-1.9984	-1.9932	-1.9885	-1.9895	-1.9826	-1.9807	-1.978	-1.9737	-1.9723	-1.9703	-1.9647	-1.9632	-1.9569	-1.9586	-1.9556	-1.9527	-1.9486	-1.9475	-1.9448	-1.9407	-1.9382	-1.9312	-1.9326	-1.9306	-1.9282	-1.9243	-1.9204	-1.9174	-1.9145	-1.9138	-1.906
426	0.32251	0.32413	0.324	0.32558	0.32803	0.32846	0.33125	0.33164	0.33413	0.33576	0.3368	0.33942	0.34007	0.3414	0.34371	0.34429	0.34555	0.34833	0.34912	0.35076	0.35309	0.35312	0.35583	0.35763	0.35857	0.36021	0.36169	0.36472	0.3649	0.36638	0.36917	0.37013	0.37246	0.3734	0.37588	0.37681	0.3787	0.37949	0.38145	0.38341	0.38466	0.38592	0.38847	0.38928	0.39199	0.39315	0.39512	0.39721	0.39855
427	0.79307	0.77774	0.76572	0.75006	0.73135	0.7171	0.70404	0.68677	0.67072	0.64831	0.63743	0.621	0.60793	0.59853	0.58058	0.56492	0.5488	0.53387	0.51929	0.50358	0.48565	0.47149	0.45502	0.44461	0.42174	0.40718	0.39113	0.37504	0.36503	0.34595	0.32693	0.31346	0.30188	0.28584	0.26643	0.25033	0.24031	0.21902	0.20595	0.1911	0.1709	0.16042	0.14024	0.12833	0.11458	0.097368	0.088128	0.066076	0.058994
428	0.098017	0.096356	0.097651	0.099514	0.09808	0.099147	0.098969	0.099698	0.099061	0.09978	0.099022	0.10146	0.10071	0.10144	0.10194	0.1037	0.10214	0.10333	0.10293	0.10206	0.10416	0.10386	0.10243	0.10409	0.10378	0.10431	0.10401	0.1052	0.1049	0.10517	0.10695	0.10711	0.10533	0.10675	0.10635	0.10549	0.10783	0.10833	0.1085	0.10775	0.10781	0.10729	0.10916	0.10819	0.10836	0.1082	0.10916	0.10875	0.10847
429	1.9685	1.9659	1.9594	1.9563	1.9527	1.9478	1.9438	1.9373	1.9331	1.9295	1.9241	1.9191	1.9171	1.9139	1.9105	1.9053	1.9036	1.8979	1.8928	1.8871	1.8835	1.8815	1.8772	1.873	1.868	1.8639	1.8597	1.8573	1.8537	1.8504	1.8479	1.8416	1.838	1.8376	1.8324	1.8296	1.8253	1.8228	1.8197	1.8162	1.8118	1.8063	1.8051	1.8007	1.7982	1.7954	1.7899	1.7883	1.7866
430	-1.8004	-1.8011	-1.8015	-1.8025	-1.8031	-1.8035	-1.8039	-1.8054	-1.8065	-1.8067	-1.8084	-1.8078	-1.8084	-1.809	-1.8103	-1.8112	-1.8121	-1.8128	-1.8125	-1.8132	-1.8144	-1.8145	-1.8156	-1.8158	-1.8166	-1.8177	-1.8178	-1.8188	-1.8203	-1.8195	-1.8208	-1.8212	-1.8216	-1.8218	-1.8228	-1.8244	-1.824	-1.8245	-1.8246	-1.8249	-1.8265	-1.827	-1.8272	-1.8277	-1.8277	-1.8277	-1.8289	-1.8286	-1.8298
431	1.43	1.4292	1.4294	1.4307	1.4296	1.4305	1.4322	1.43	1.4318	1.4301	1.4315	1.4304	1.4308	1.4307	1.4315	1.4308	1.431	1.4312	1.432	1.4329	1.4323	1.4316	1.431	1.4301	1.4306	1.4298	1.43	1.4302	1.4312	1.4323	1.4313	1.4317	1.4313	1.4325	1.4309	1.4318	1.4315	1.433	1.4316	1.4318	1.4324	1.4309	1.4314	1.4308	1.4319	1.4291	1.4313	1.4299	1.4305
432	0.45923	0.45192	0.43759	0.42766	0.42079	0.40997	0.39916	0.38635	0.38015	0.36935	0.35918	0.34925	0.34107	0.32982	0.31922	0.31062	0.30309	0.2936	0.28192	0.27242	0.26293	0.2563	0.24264	0.23315	0.22124	0.21308	0.20335	0.19345	0.18154	0.17097	0.16017	0.15376	0.13747	0.13501	0.11981	0.11363	0.10218	0.092039	0.079702	0.069782	0.060741	0.049487	0.04222	0.030749	0.02281	0.011581	0.002313	-0.0078334	-0.019717
433	-0.099232	-0.098039	-0.1006	-0.099745	-0.1023	-0.10367	-0.10555	-0.10691	-0.10913	-0.11032	-0.11101	-0.11493	-0.11698	-0.11766	-0.12107	-0.12329	-0.12499	-0.12704	-0.12704	-0.12824	-0.13301	-0.13676	-0.13523	-0.13608	-0.13847	-0.14188	-0.14444	-0.14666	-0.14785	-0.15144	-0.15366	-0.15587	-0.15707	-0.15877	-0.1615	-0.16253	-0.16969	-0.16884	-0.17071	-0.17447	-0.17515	-0.18095	-0.18504	-0.18641	-0.18948	-0.19187	-0.19272	-0.1992	-0.20142
434	1.7745	1.7755	1.7751	1.7737	1.7738	1.7747	1.7742	1.7754	1.7742	1.7751	1.7748	1.7751	1.776	1.7763	1.7763	1.7764	1.7756	1.7747	1.7758	1.7762	1.7761	1.7763	1.7764	1.7752	1.7757	1.7756	1.7756	1.7757	1.7759	1.7756	1.7759	1.7763	1.7761	1.7761	1.7748	1.7759	1.7748	1.7748	1.7748	1.7733	1.7728	1.7741	1.7739	1.7719	1.7728	1.7732	1.7721	1.7719	1.7719
435	1.1895	1.1955	1.203	1.2081	1.2131	1.2188	1.2262	1.2305	1.2369	1.2443	1.2496	1.256	1.2612	1.2658	1.2738	1.2802	1.2846	1.2919	1.2983	1.302	1.3097	1.3136	1.3192	1.3253	1.332	1.3366	1.3414	1.3444	1.3501	1.3547	1.3602	1.364	1.3663	1.373	1.3775	1.3828	1.3888	1.3908	1.3996	1.4046	1.4062	1.4096	1.416	1.4184	1.4239	1.43	1.4346	1.4358	1.4438
436	-1.8925	-1.889	-1.8853	-1.8817	-1.8764	-1.8725	-1.866	-1.8623	-1.8578	-1.8561	-1.8506	-1.8457	-1.8405	-1.8336	-1.8292	-1.826	-1.8208	-1.8191	-1.812	-1.8071	-1.8047	-1.8008	-1.7947	-1.7913	-1.7858	-1.7797	-1.7763	-1.7719	-1.7672	-1.7632	-1.7618	-1.7559	-1.7517	-1.7484	-1.7437	-1.7388	-1.7338	-1.7304	-1.724	-1.723	-1.7186	-1.7125	-1.707	-1.7043	-1.6978	-1.6938	-1.6925	-1.688	-1.6821
437	-0.51159	-0.51263	-0.51415	-0.51633	-0.51795	-0.5189	-0.52165	-0.5226	-0.52459	-0.52583	-0.52782	-0.52868	-0.53057	-0.53219	-0.53418	-0.53485	-0.53532	-0.53731	-0.53883	-0.53912	-0.53988	-0.54102	-0.54396	-0.54302	-0.5433	-0.54605	-0.54672	-0.54871	-0.54843	-0.54834	-0.55005	-0.55043	-0.55137	-0.5527	-0.55242	-0.55299	-0.55413	-0.5547	-0.55603	-0.55651	-0.55622	-0.5567	-0.55642	-0.5586	-0.55775	-0.557	-0.55738	-0.55908	-0.55833
438	-1.2399	-1.2409	-1.2413	-1.242	-1.2427	-1.2434	-1.2437	-1.2449	-1.2453	-1.246	-1.247	-1.2479	-1.2485	-1.2488	-1.25	-1.2502	-1.2509	-1.2518	-1.2525	-1.2537	-1.254	-1.2559	-1.2568	-1.2572	-1.2581	-1.2589	-1.2596	-1.2598	-1.2611	-1.2618	-1.2623	-1.2637	-1.2646	-1.2653	-1.2661	-1.2674	-1.2681	-1.269	-1.2695	-1.2715	-1.2721	-1.2724	-1.274	-1.2737	-1.2751	-1.2763	-1.2779	-1.278	-1.2795
439	-1.93	-1.9208	-1.914	-1.9089	-1.8997	-1.8917	-1.8871	-1.8814	-1.8752	-1.8662	-1.8641	-1.8568	-1.8504	-1.8451	-1.8373	-1.8363	-1.8281	-1.8242	-1.8148	-1.8113	-1.8065	-1.8046	-1.7968	-1.7943	-1.7883	-1.7835	-1.7773	-1.7711	-1.769	-1.7619	-1.7589	-1.7552	-1.7488	-1.7453	-1.7432	-1.7366	-1.7368	-1.7317	-1.7246	-1.7207	-1.7149	-1.7115	-1.7083	-1.7071	-1.7043	-1.6947	-1.6915	-1.6896	-1.6875
440	1.2923	1.294	1.2984	1.3016	1.3068	1.3105	1.3137	1.3173	1.3211	1.3244	1.3281	1.3309	1.3362	1.3405	1.3425	1.3464	1.3498	1.3518	1.3556	1.3585	1.3628	1.3665	1.3695	1.3728	1.3743	1.378	1.3824	1.3859	1.3901	1.3922	1.3953	1.3993	1.4023	1.4047	1.4081	1.41	1.4125	1.4169	1.4198	1.4234	1.4255	1.4298	1.4323	1.4347	1.4362	1.439	1.4434	1.4458	1.4482
441	0.98207	0.97732	0.97199	0.96895	0.96477	0.96191	0.95754	0.95392	0.95107	0.94404	0.94195	0.94004	0.93453	0.92825	0.92578	0.92692	0.92293	0.92008	0.91494	0.91133	0.90657	0.9022	0.89554	0.8944	0.89193	0.88888	0.88432	0.87918	0.87405	0.87253	0.87139	0.87063	0.86435	0.85959	0.85312	0.85179	0.84894	0.844	0.84172	0.83829	0.83411	0.83125	0.82498	0.82098	0.8168	0.81394	0.81128	0.81052	0.80653
442	0.74734	0.74781	0.74779	0.7474	0.74763	0.74984	0.74883	0.74992	0.75015	0.75075	0.74949	0.75208	0.75119	0.75142	0.75214	0.75324	0.75222	0.7517	0.7533	0.7539	0.75426	0.75324	0.75434	0.75345	0.75256	0.75366	0.75438	0.75474	0.75335	0.75432	0.75405	0.75304	0.75302	0.75561	0.75484	0.75333	0.75604	0.75491	0.75551	0.75636	0.75398	0.75507	0.75468	0.75504	0.75526	0.755	0.75585	0.7562	0.7568
443	0.36547	0.36502	0.3636	0.36127	0.36069	0.35901	0.35714	0.35558	0.35448	0.35202	0.35125	0.34937	0.34716	0.34522	0.34334	0.34185	0.34016	0.33783	0.33647	0.33426	0.33232	0.33043	0.32868	0.327	0.32453	0.32226	0.31992	0.31758	0.31582	0.3133	0.31089	0.30868	0.30654	0.30459	0.30285	0.29933	0.29752	0.29459	0.29212	0.28965	0.28764	0.28582	0.28315	0.28003	0.27795	0.27463	0.27177	0.26957	0.26716
444	0.44143	0.44532	0.44959	0.45533	0.45776	0.45926	0.46205	0.46928	0.4693	0.47411	0.47636	0.48081	0.48489	0.48732	0.49123	0.49216	0.50014	0.50275	0.50537	0.51092	0.5141	0.52038	0.52006	0.5234	0.52913	0.53341	0.54027	0.54269	0.54532	0.5492	0.55385	0.55903	0.5611	0.56886	0.56945	0.57576	0.57707	0.57931	0.58619	0.59285	0.596	0.6012	0.60438	0.60829	0.60979	0.6181	0.61814	0.62537	0.62834
445	0.43914	0.43885	0.44089	0.43724	0.43817	0.43775	0.43721	0.43842	0.43585	0.43691	0.43462	0.43501	0.43715	0.43379	0.43554	0.43404	0.43336	0.43348	0.43079	0.43105	0.42888	0.42834	0.42765	0.42872	0.42683	0.42601	0.42291	0.42303	0.42289	0.42275	0.4222	0.42045	0.41978	0.41895	0.41654	0.41693	0.41423	0.41355	0.41125	0.40976	0.4088	0.4076	0.40787	0.4057	0.40315	0.40531	0.40059	0.39816	0.39843
446	-2.4834	-2.4819	-2.4762	-2.4737	-2.4715	-2.4665	-2.4619	-2.4602	-2.4545	-2.4517	-2.4485	-2.4438	-2.441	-2.4367	-2.4323	-2.4317	-2.4288	-2.4225	-2.4191	-2.4141	-2.4103	-2.4077	-2.4022	-2.4003	-2.3962	-2.3934	-2.3881	-2.3846	-2.3804	-2.3794	-2.3717	-2.3676	-2.3647	-2.3592	-2.357	-2.3534	-2.3472	-2.344	-2.3384	-2.3356	-2.3305	-2.3274	-2.3252	-2.3201	-2.3151	-2.3111	-2.3051	-2.301	-2.2994
447	1.859	1.8583	1.8595	1.8594	1.8597	1.8599	1.8605	1.8601	1.8607	1.8621	1.8612	1.8615	1.8623	1.8621	1.8619	1.8626	1.8626	1.8618	1.8627	1.8622	1.8628	1.8627	1.8636	1.8621	1.8625	1.8637	1.8628	1.8627	1.8625	1.8622	1.863	1.8638	1.8626	1.8628	1.8623	1.8623	1.8626	1.8628	1.8619	1.8618	1.8613	1.8621	1.8614	1.8614	1.8612	1.8599	1.8608	1.86	1.8596
448	0.77139	0.77279	0.77594	0.77979	0.78201	0.78539	0.78784	0.79111	0.79274	0.79659	0.79927	0.80137	0.80336	0.80779	0.81129	0.81258	0.81538	0.81561	0.81841	0.82168	0.82541	0.82786	0.82926	0.83218	0.83615	0.83766	0.83953	0.84163	0.84443	0.84887	0.85003	0.85307	0.85552	0.85692	0.8603	0.86252	0.86509	0.86696	0.86812	0.87069	0.87302	0.87582	0.87921	0.88119	0.88294	0.88563	0.88901	0.89158	0.89543
449	-1.7897	-1.7917	-1.795	-1.7994	-1.8018	-1.8077	-1.8101	-1.8146	-1.819	-1.823	-1.8283	-1.831	-1.835	-1.8418	-1.8446	-1.8482	-1.8515	-1.8557	-1.8598	-1.8637	-1.8662	-1.8731	-1.8785	-1.8807	-1.8849	-1.89	-1.8913	-1.898	-1.9019	-1.9053	-1.9115	-1.9172	-1.9205	-1.9262	-1.9301	-1.9331	-1.9382	-1.9422	-1.9454	-1.9514	-1.9568	-1.9626	-1.9668	-1.9703	-1.9742	-1.977	-1.9827	-1.9866	-1.9916
450	2.092	2.0898	2.0906	2.0854	2.0836	2.0856	2.0829	2.0849	2.0827	2.0824	2.0826	2.0812	2.0758	2.076	2.0774	2.0731	2.0717	2.0715	2.0706	2.0679	2.0673	2.062	2.0622	2.0621	2.0587	2.0613	2.058	2.0555	2.0529	2.0514	2.053	2.0487	2.0454	2.0444	2.0413	2.0427	2.0392	2.0376	2.0353	2.0365	2.0285	2.0271	2.0265	2.0211	2.0211	2.0193	2.0178	2.0164	2.0127
451	1.3716	1.368	1.3632	1.3602	1.3561	1.35	1.3462	1.3404	1.3367	1.3311	1.3291	1.3186	1.3124	1.3106	1.3091	1.302	1.2972	1.2927	1.2839	1.2852	1.2716	1.2686	1.2643	1.2574	1.2503	1.2466	1.2428	1.2348	1.2294	1.2264	1.2206	1.215	1.2079	1.201	1.1952	1.1879	1.1816	1.1775	1.1728	1.1623	1.1605	1.1556	1.1453	1.1429	1.1341	1.1285	1.1197	1.1143	1.1061
452	-1.6701	-1.6614	-1.6548	-1.6481	-1.6403	-1.631	-1.6242	-1.6176	-1.6097	-1.5998	-1.5944	-1.5864	-1.5769	-1.5701	-1.5611	-1.5544	-1.5467	-1.5379	-1.5307	-1.5243	-1.5168	-1.5083	-1.4999	-1.4887	-1.4821	-1.4774	-1.4678	-1.459	-1.453	-1.4466	-1.4369	-1.43	-1.4235	-1.4152	-1.4043	-1.3965	-1.3883	-1.3809	-1.3723	-1.3657	-1.3563	-1.3491	-1.3421	-1.3344	-1.3247	-1.3186	-1.3105	-1.3014	-1.2924
453	-1.2357	-1.2357	-1.2355	-1.2385	-1.2389	-1.2407	-1.2412	-1.2428	-1.2432	-1.2458	-1.244	-1.2478	-1.249	-1.2482	-1.2476	-1.2492	-1.2512	-1.2512	-1.2522	-1.2524	-1.2536	-1.2526	-1.2536	-1.2572	-1.2578	-1.2538	-1.2564	-1.2552	-1.2566	-1.2588	-1.257	-1.2582	-1.2592	-1.2578	-1.2586	-1.2598	-1.2596	-1.2588	-1.2594	-1.2592	-1.257	-1.2572	-1.2592	-1.2584	-1.2582	-1.2572	-1.2566	-1.2562	-1.2588
454	-0.869	-0.86718	-0.86536	-0.86354	-0.86144	-0.85999	-0.85804	-0.85651	-0.85338	-0.85178	-0.85026	-0.84772	-0.84561	-0.84336	-0.84176	-0.8406	-0.83857	-0.83698	-0.83487	-0.83371	-0.83102	-0.82841	-0.82667	-0.82456	-0.82304	-0.82042	-0.81882	-0.81679	-0.81403	-0.81316	-0.812	-0.80967	-0.80793	-0.80568	-0.80292	-0.80132	-0.79959	-0.79668	-0.7961	-0.79312	-0.79182	-0.78993	-0.78833	-0.78637	-0.78339	-0.78259	-0.78019	-0.77795	-0.77635
455	0.95045	0.95826	0.96686	0.97535	0.9841	0.99379	1.0008	1.0106	1.0172	1.026	1.0349	1.0417	1.0507	1.058	1.0666	1.0747	1.0822	1.0921	1.0991	1.1072	1.1128	1.1226	1.1296	1.1361	1.1443	1.1503	1.1605	1.1682	1.1728	1.1802	1.1885	1.1954	1.2024	1.2087	1.2135	1.2195	1.2278	1.2345	1.2403	1.2464	1.2543	1.2606	1.2663	1.273	1.2796	1.2828	1.2904	1.2958	1.3032
456	0.9957	1.0047	1.011	1.0158	1.0251	1.033	1.0399	1.0464	1.0538	1.0597	1.0684	1.0742	1.0825	1.0898	1.0944	1.1028	1.1085	1.115	1.123	1.1295	1.1358	1.1421	1.1487	1.1563	1.1638	1.1696	1.1777	1.1839	1.1903	1.1943	1.1992	1.2068	1.2142	1.2211	1.2262	1.2331	1.239	1.2467	1.2522	1.2579	1.2633	1.2704	1.2797	1.2824	1.2902	1.2931	1.299	1.3053	1.312
457	1.5937	1.5957	1.5958	1.5976	1.5985	1.5997	1.6012	1.6007	1.6025	1.6038	1.6043	1.6048	1.6061	1.6078	1.6074	1.6086	1.6092	1.6103	1.611	1.6123	1.6129	1.6134	1.613	1.6136	1.6141	1.6157	1.6158	1.6167	1.617	1.6176	1.618	1.6185	1.619	1.6196	1.6196	1.6209	1.6213	1.6211	1.6224	1.6234	1.6237	1.624	1.6234	1.6237	1.6246	1.6256	1.625	1.6253	1.6251
458	1.0138	1.0115	1.0097	1.0085	1.0071	1.0063	1.0041	1.0031	1.0014	1.0009	0.99833	0.99722	0.99542	0.99437	0.99141	0.99013	0.98801	0.98743	0.98639	0.98396	0.98184	0.97989	0.97776	0.97564	0.97376	0.97118	0.97052	0.96847	0.96498	0.96485	0.96196	0.96068	0.95734	0.955	0.95304	0.95175	0.95033	0.94759	0.94493	0.94374	0.94216	0.9398	0.93693	0.93449	0.93191	0.93049	0.92883	0.9257	0.92504
459	1.9505	1.9494	1.9505	1.9496	1.9497	1.9474	1.945	1.9461	1.9453	1.9462	1.9433	1.9438	1.9411	1.9413	1.9387	1.9401	1.9395	1.9386	1.9362	1.9351	1.9341	1.9331	1.9334	1.931	1.9288	1.9307	1.9278	1.9258	1.926	1.9243	1.9224	1.9213	1.9202	1.9187	1.918	1.9166	1.9143	1.914	1.9116	1.9114	1.9086	1.9077	1.9067	1.9063	1.9043	1.9027	1.9017	1.8995	1.8989
460	1.6405	1.6369	1.6328	1.6282	1.6237	1.6056	1.5993	1.5939	1.5875	1.5784	1.5726	1.5585	1.5536	1.5472	1.534	1.5286	1.5232	1.5101	1.497	1.4915	1.4906	1.4825	1.4689	1.4576	1.4471	1.4444	1.4394	1.4245	1.4083	1.4055	1.3951	1.3888	1.3784	1.3666	1.3607	1.3494	1.335	1.3291	1.3209	1.3096	1.2987	1.286	1.2716	1.2621	1.2558	1.244	1.2399	1.2291	1.2151
461	-2.3495	-2.3429	-2.3361	-2.3299	-2.3236	-2.3175	-2.3114	-2.3058	-2.2981	-2.2928	-2.2835	-2.2795	-2.2717	-2.2665	-2.261	-2.254	-2.2485	-2.2411	-2.2335	-2.2294	-2.2224	-2.2153	-2.2079	-2.2013	-2.1965	-2.1888	-2.1829	-2.1764	-2.1691	-2.1643	-2.1553	-2.1479	-2.1424	-2.1348	-2.13	-2.1245	-2.1159	-2.1109	-2.1033	-2.0956	-2.0894	-2.0826	-2.0762	-2.0702	-2.0627	-2.0566	-2.0515	-2.0464	-2.0385
462	-1.334	-1.3315	-1.3284	-1.3248	-1.3214	-1.3169	-1.3135	-1.3106	-1.3083	-1.3039	-1.3004	-1.2964	-1.2932	-1.2899	-1.2877	-1.2845	-1.2816	-1.2771	-1.2738	-1.2711	-1.267	-1.2633	-1.2611	-1.2589	-1.2558	-1.2511	-1.2484	-1.2467	-1.2406	-1.2377	-1.2353	-1.2327	-1.2277	-1.2257	-1.2213	-1.2189	-1.218	-1.2142	-1.2118	-1.2073	-1.2056	-1.2014	-1.1982	-1.1963	-1.1916	-1.189	-1.1852	-1.1831	-1.1794
463	-0.81312	-0.80625	-0.80205	-0.79673	-0.78972	-0.78637	-0.78273	-0.77713	-0.77209	-0.76874	-0.7627	-0.75725	-0.75277	-0.74854	-0.74407	-0.73916	-0.73482	-0.72739	-0.72234	-0.71939	-0.7135	-0.70803	-0.70578	-0.70003	-0.694	-0.68811	-0.68544	-0.67886	-0.67379	-0.67014	-0.66481	-0.66115	-0.65638	-0.65356	-0.64766	-0.64274	-0.63856	-0.63222	-0.62788	-0.62182	-0.61747	-0.61381	-0.61056	-0.60467	-0.60003	-0.59411	-0.59157	-0.58526	-0.57948
464	-0.55532	-0.55595	-0.5571	-0.55736	-0.56014	-0.56027	-0.55976	-0.56331	-0.56281	-0.56635	-0.56837	-0.56774	-0.5685	-0.57116	-0.57193	-0.57433	-0.57471	-0.57674	-0.57901	-0.57902	-0.57978	-0.58079	-0.58219	-0.58384	-0.58523	-0.58637	-0.58701	-0.58904	-0.59032	-0.59284	-0.59348	-0.59412	-0.595	-0.59791	-0.59842	-0.60159	-0.5997	-0.60286	-0.60312	-0.60667	-0.60667	-0.60806	-0.60971	-0.61047	-0.61061	-0.61275	-0.61415	-0.61604	-0.61782
465	2.1761	2.1759	2.1762	2.1756	2.1759	2.1764	2.1757	2.1742	2.1735	2.1726	2.174	2.1741	2.1712	2.1711	2.1723	2.172	2.1713	2.1698	2.1678	2.1692	2.1687	2.1686	2.1672	2.1667	2.1655	2.1645	2.1638	2.1616	2.1633	2.1613	2.1601	2.1589	2.1588	2.1568	2.1568	2.1545	2.1533	2.1528	2.151	2.1499	2.1485	2.1484	2.1481	2.1453	2.1429	2.1419	2.139	2.1387	2.1371
466	2.3172	2.3132	2.3063	2.2994	2.2943	2.2877	2.2815	2.2754	2.2699	2.2641	2.2574	2.2511	2.2455	2.2395	2.2327	2.2272	2.2211	2.2154	2.2103	2.2038	2.198	2.191	2.185	2.18	2.1744	2.168	2.1626	2.1568	2.1516	2.1443	2.1388	2.1341	2.1268	2.1209	2.1157	2.1091	2.1037	2.098	2.0929	2.0869	2.0813	2.0747	2.0698	2.0634	2.0594	2.0531	2.0486	2.042	2.0369
467	-0.77885	-0.78418	-0.78881	-0.79236	-0.79467	-0.79929	-0.80071	-0.80552	-0.808	-0.81297	-0.81653	-0.81884	-0.82436	-0.82471	-0.83094	-0.83449	-0.83644	-0.84249	-0.84177	-0.84728	-0.84907	-0.85387	-0.85761	-0.86008	-0.8631	-0.86559	-0.86772	-0.87021	-0.87449	-0.87767	-0.87804	-0.87929	-0.88444	-0.8855	-0.88959	-0.89243	-0.89599	-0.8992	-0.90044	-0.90469	-0.90398	-0.90754	-0.91288	-0.91287	-0.91874	-0.92176	-0.92301	-0.92283	-0.92514
468	3.0427	3.0362	3.0288	3.0231	3.016	3.0091	3.0012	2.9935	2.9865	2.9805	2.9739	2.9661	2.9604	2.9538	2.9468	2.9396	2.9318	2.9253	2.9185	2.9101	2.905	2.8974	2.8902	2.883	2.876	2.8685	2.8631	2.8559	2.8483	2.8418	2.8348	2.8278	2.8209	2.8131	2.8064	2.8005	2.7932	2.7866	2.7783	2.7721	2.766	2.7586	2.7498	2.7435	2.7364	2.7292	2.7208	2.7135	2.7074
469	-0.87181	-0.89134	-0.90336	-0.91388	-0.92037	-0.93088	-0.94591	-0.9494	-0.95741	-0.96893	-0.97594	-0.98494	-0.99544	-1.0059	-1.013	-1.0169	-1.0265	-1.036	-1.0425	-1.052	-1.064	-1.07	-1.083	-1.0775	-1.086	-1.0874	-1.094	-1.103	-1.114	-1.1189	-1.1179	-1.1214	-1.1264	-1.1349	-1.1384	-1.1434	-1.1494	-1.1504	-1.1604	-1.1559	-1.1613	-1.1638	-1.1643	-1.1713	-1.1753	-1.1713	-1.1748	-1.1772	-1.1802
470	0.73475	0.72988	0.72431	0.72315	0.72013	0.71713	0.71505	0.71133	0.70973	0.70531	0.70416	0.70277	0.70046	0.69744	0.69489	0.68978	0.68886	0.68423	0.67981	0.68168	0.67821	0.67356	0.66938	0.66637	0.66336	0.6636	0.6622	0.65826	0.65316	0.65107	0.64457	0.64411	0.64389	0.63947	0.6339	0.63042	0.62996	0.62648	0.62578	0.61859	0.61836	0.61372	0.61163	0.61233	0.60537	0.60352	0.60003	0.60027	0.59911
471	-0.22157	-0.22609	-0.23212	-0.24136	-0.24682	-0.25191	-0.2587	-0.26209	-0.27076	-0.27509	-0.27961	-0.28583	-0.29243	-0.29714	-0.30581	-0.3092	-0.31354	-0.3207	-0.32654	-0.33295	-0.34086	-0.34426	-0.35085	-0.35576	-0.36235	-0.36744	-0.37366	-0.38025	-0.38496	-0.39212	-0.39759	-0.40211	-0.41135	-0.41587	-0.42284	-0.42736	-0.43094	-0.43829	-0.4464	-0.45054	-0.45582	-0.4611	-0.46807	-0.47429	-0.48107	-0.48446	-0.49294	-0.49954	-0.50274
472	0.2426	0.24083	0.24083	0.24044	0.23868	0.23927	0.23927	0.24064	0.24044	0.23692	0.23711	0.2379	0.23672	0.23633	0.23614	0.23477	0.23496	0.23379	0.233	0.2334	0.23144	0.23183	0.22968	0.23105	0.23242	0.2287	0.22811	0.23026	0.22772	0.22831	0.22478	0.22478	0.22596	0.22263	0.22126	0.22341	0.22498	0.224	0.22145	0.22047	0.21969	0.2195	0.21793	0.21812	0.21812	0.21715	0.21734	0.21636	0.21695
473	1.9086	1.9069	1.9081	1.9084	1.9073	1.9074	1.9061	1.9067	1.905	1.9049	1.9036	1.9034	1.9009	1.902	1.8993	1.8985	1.8994	1.8985	1.8972	1.8962	1.8968	1.894	1.8938	1.8937	1.8914	1.891	1.8901	1.8897	1.8888	1.8867	1.8877	1.8864	1.886	1.8842	1.8829	1.8823	1.8807	1.8815	1.8789	1.8785	1.8756	1.8747	1.8745	1.8749	1.8721	1.8715	1.8703	1.8688	1.8673
474	0.031	0.027079	0.02252	0.018811	0.014781	0.0099062	0.0060908	0.0010022	-0.0031312	-0.0075841	-0.010657	-0.014471	-0.018393	-0.024225	-0.028782	-0.032387	-0.036625	-0.039594	-0.044576	-0.048391	-0.051998	-0.056235	-0.060899	-0.064292	-0.068427	-0.072771	-0.075632	-0.080296	-0.083371	-0.088353	-0.092167	-0.096301	-0.10001	-0.10584	-0.10807	-0.11135	-0.11623	-0.11972	-0.12471	-0.12778	-0.13308	-0.13615	-0.13954	-0.14357	-0.14791	-0.15194	-0.15608	-0.15894	-0.16392
475	1.0365	1.0386	1.041	1.0427	1.0437	1.0455	1.0479	1.0504	1.052	1.0535	1.0562	1.057	1.0577	1.06	1.0616	1.0627	1.0655	1.067	1.069	1.0691	1.071	1.0728	1.0745	1.0773	1.0778	1.0798	1.0804	1.0838	1.0853	1.0872	1.0868	1.0884	1.0893	1.0903	1.0924	1.0942	1.0951	1.0973	1.0981	1.0998	1.1006	1.102	1.103	1.1052	1.1063	1.1079	1.1103	1.1101	1.11
476	-1.5734	-1.5685	-1.5645	-1.5621	-1.5575	-1.5527	-1.549	-1.5473	-1.5434	-1.5376	-1.5348	-1.5313	-1.5279	-1.5243	-1.5187	-1.5149	-1.511	-1.5072	-1.5058	-1.5006	-1.4939	-1.4903	-1.4872	-1.4824	-1.477	-1.4735	-1.4693	-1.4645	-1.46	-1.4562	-1.4505	-1.4445	-1.4424	-1.4375	-1.4313	-1.4266	-1.4233	-1.4199	-1.4142	-1.4101	-1.4048	-1.4001	-1.3949	-1.3926	-1.3858	-1.3817	-1.3758	-1.372	-1.3646
477	2.3132	2.3106	2.3092	2.3057	2.3031	2.3016	2.299	2.2976	2.2951	2.2939	2.291	2.2897	2.2872	2.2865	2.2825	2.2802	2.2781	2.2755	2.2741	2.2703	2.2687	2.2664	2.2644	2.2615	2.2597	2.2567	2.2537	2.2516	2.2487	2.2464	2.2437	2.2404	2.2388	2.2378	2.2346	2.2322	2.229	2.2264	2.2239	2.222	2.218	2.2165	2.2137	2.2097	2.2073	2.2056	2.2004	2.2002	2.1961
478	-1.5666	-1.5676	-1.5686	-1.5695	-1.5712	-1.5709	-1.5713	-1.5725	-1.5736	-1.5742	-1.5744	-1.5775	-1.5778	-1.5779	-1.5785	-1.5798	-1.5803	-1.5822	-1.5823	-1.582	-1.5841	-1.5844	-1.5858	-1.586	-1.5866	-1.5875	-1.5876	-1.5899	-1.5901	-1.5894	-1.5907	-1.5911	-1.5926	-1.5938	-1.5938	-1.593	-1.5937	-1.5942	-1.5954	-1.5954	-1.5959	-1.5964	-1.5973	-1.5959	-1.5978	-1.5986	-1.5987	-1.5974	-1.5985
479	-2.0807	-2.0757	-2.0687	-2.0689	-2.0628	-2.0551	-2.0508	-2.0476	-2.042	-2.0361	-2.0302	-2.0282	-2.0216	-2.0169	-2.0159	-2.0067	-2.0042	-1.9976	-1.9945	-1.9893	-1.9856	-1.9811	-1.9746	-1.9705	-1.9646	-1.9596	-1.9542	-1.9495	-1.9454	-1.9431	-1.9366	-1.9289	-1.9257	-1.918	-1.9133	-1.9117	-1.9049	-1.9035	-1.8947	-1.8907	-1.8873	-1.8827	-1.8778	-1.8705	-1.8642	-1.8588	-1.854	-1.8504	-1.845
480	1.8441	1.8419	1.8391	1.8378	1.8349	1.8319	1.8323	1.8277	1.8254	1.8243	1.8212	1.8204	1.8179	1.814	1.8124	1.8094	1.807	1.8042	1.8031	1.7995	1.7971	1.7931	1.79	1.7914	1.7873	1.7848	1.7829	1.7799	1.7757	1.7715	1.7697	1.7677	1.7636	1.7594	1.7571	1.7527	1.7495	1.7472	1.7447	1.7413	1.7368	1.7324	1.7309	1.7276	1.7262	1.7222	1.718	1.7152	1.7125
481	0.93462	0.94032	0.948	0.95476	0.96218	0.96535	0.97383	0.98112	0.98734	0.99383	0.99939	1.0075	1.0149	1.022	1.0273	1.0358	1.0417	1.0481	1.0557	1.0635	1.0693	1.075	1.0829	1.0891	1.095	1.1013	1.1078	1.1157	1.1217	1.1276	1.1339	1.1402	1.147	1.1555	1.1606	1.1661	1.172	1.1809	1.1873	1.1939	1.1997	1.2066	1.212	1.22	1.2269	1.2335	1.2379	1.2454	1.2506
482	0.77815	0.79335	0.804	0.81869	0.83017	0.843	0.85481	0.86782	0.87931	0.89046	0.90565	0.91698	0.92845	0.94095	0.95395	0.96765	0.97828	0.98859	1.0019	1.0111	1.0251	1.0354	1.0448	1.0575	1.0685	1.0791	1.0904	1.0977	1.1132	1.1246	1.134	1.1474	1.159	1.1693	1.181	1.1886	1.1989	1.2085	1.2195	1.2298	1.2405	1.2504	1.2594	1.2682	1.2805	1.2881	1.2986	1.3075	1.315
483	1.6433	1.6404	1.6412	1.6418	1.6372	1.6383	1.6378	1.6354	1.6328	1.6304	1.6275	1.6272	1.6281	1.626	1.6206	1.6182	1.6155	1.615	1.6121	1.6059	1.606	1.606	1.6047	1.5999	1.5956	1.5935	1.5898	1.5825	1.5826	1.5826	1.5772	1.573	1.5654	1.5649	1.5585	1.5548	1.5564	1.5535	1.5504	1.5466	1.5432	1.5394	1.5357	1.5344	1.5282	1.5231	1.5205	1.5181	1.5141
484	0.057287	0.063699	0.069624	0.076514	0.08581	0.093017	0.099433	0.1044	0.11179	0.11898	0.12748	0.13436	0.13901	0.14766	0.15567	0.16319	0.16976	0.1776	0.18722	0.19282	0.20018	0.20851	0.21396	0.22198	0.2282	0.23591	0.24421	0.24934	0.2559	0.26455	0.27113	0.27785	0.28569	0.29177	0.29946	0.30587	0.31449	0.32186	0.33018	0.33723	0.34234	0.35004	0.35915	0.36411	0.36954	0.37658	0.3862	0.39323	0.39995
485	-0.81459	-0.81777	-0.82434	-0.827	-0.82977	-0.83422	-0.83718	-0.83995	-0.84483	-0.84959	-0.85236	-0.85777	-0.86158	-0.86425	-0.86975	-0.87568	-0.87823	-0.88237	-0.8863	-0.89011	-0.89416	-0.89734	-0.90127	-0.90614	-0.90933	-0.9141	-0.91856	-0.9227	-0.92683	-0.93108	-0.93543	-0.93883	-0.94181	-0.94764	-0.95136	-0.95496	-0.95888	-0.96303	-0.96726	-0.97225	-0.97702	-0.97958	-0.98341	-0.98839	-0.99158	-0.99731	-1.0007	-1.0065	-1.0092
486	-3.4574	-3.4486	-3.445	-3.437	-3.4327	-3.4239	-3.4223	-3.4167	-3.4104	-3.4047	-3.3978	-3.3938	-3.3879	-3.3809	-3.3753	-3.3703	-3.3652	-3.3582	-3.3495	-3.3443	-3.3376	-3.3342	-3.324	-3.3176	-3.3132	-3.3058	-3.2986	-3.2917	-3.2847	-3.2782	-3.2712	-3.2654	-3.258	-3.2477	-3.2422	-3.2359	-3.2289	-3.2198	-3.2152	-3.2065	-3.1986	-3.1901	-3.184	-3.177	-3.1659	-3.1569	-3.1523	-3.1423	-3.1328
487	0.22067	0.21245	0.20236	0.19456	0.18718	0.17687	0.17055	0.16128	0.15433	0.14317	0.13728	0.12528	0.11686	0.1097	0.098749	0.092853	0.084011	0.075165	0.066324	0.057907	0.048222	0.041897	0.032437	0.023997	0.014115	0.0042246	-0.0023052	-0.010512	-0.017895	-0.023371	-0.035364	-0.04357	-0.052201	-0.059775	-0.068823	-0.077254	-0.086511	-0.09157	-0.099571	-0.11009	-0.11703	-0.12482	-0.13682	-0.14313	-0.15008	-0.15997	-0.16629	-0.17492	-0.18564
488	0.83813	0.83424	0.83514	0.83394	0.82856	0.83065	0.82735	0.82106	0.82049	0.81809	0.81749	0.81601	0.81062	0.81152	0.80823	0.80675	0.80437	0.80616	0.80467	0.79809	0.79388	0.79721	0.79272	0.79153	0.79094	0.78615	0.78587	0.78469	0.7829	0.7814	0.77782	0.77363	0.77365	0.77516	0.76917	0.76888	0.7701	0.76622	0.76594	0.76355	0.76266	0.75968	0.75849	0.75551	0.75614	0.75106	0.75167	0.75139	0.7481
489	1.6913	1.687	1.6863	1.6865	1.6839	1.6813	1.6771	1.676	1.6752	1.6719	1.6678	1.666	1.6632	1.6604	1.6617	1.6592	1.6577	1.6577	1.6551	1.6536	1.6522	1.6492	1.6485	1.647	1.6438	1.6403	1.6342	1.635	1.6341	1.6317	1.6322	1.6319	1.6291	1.6273	1.625	1.6243	1.6219	1.6225	1.6206	1.6203	1.6212	1.6175	1.6151	1.6129	1.6144	1.611	1.6109	1.609	1.6068
490	0.74466	0.73977	0.732	0.72878	0.7227	0.71709	0.71292	0.7066	0.69911	0.69184	0.68788	0.67635	0.67528	0.66919	0.66027	0.65466	0.6512	0.64419	0.63406	0.62871	0.6212	0.61656	0.61167	0.60371	0.59386	0.5873	0.58194	0.57682	0.56647	0.56562	0.55862	0.55015	0.54361	0.53422	0.53029	0.51878	0.51201	0.5095	0.50034	0.49239	0.48655	0.48073	0.47535	0.46479	0.4585	0.44958	0.44542	0.43793	0.43163
491	-1.4042	-1.4021	-1.4014	-1.4003	-1.3995	-1.3974	-1.3961	-1.3951	-1.3932	-1.3917	-1.3899	-1.3886	-1.3872	-1.3857	-1.3858	-1.3831	-1.3823	-1.3796	-1.3787	-1.3777	-1.3764	-1.3743	-1.3728	-1.3719	-1.3702	-1.3697	-1.3672	-1.3664	-1.3633	-1.3629	-1.3614	-1.3595	-1.3586	-1.3574	-1.356	-1.3546	-1.3518	-1.3518	-1.3501	-1.349	-1.3474	-1.3455	-1.344	-1.3418	-1.3411	-1.3388	-1.3378	-1.3366	-1.3351
492	2.0556	2.0551	2.0541	2.0534	2.0525	2.0514	2.0506	2.049	2.0482	2.047	2.0459	2.0443	2.0431	2.0417	2.0407	2.0392	2.0379	2.0368	2.0356	2.0342	2.0329	2.0311	2.0297	2.0282	2.0272	2.0257	2.0243	2.0222	2.0212	2.0194	2.0175	2.016	2.0144	2.0131	2.0112	2.0098	2.0085	2.0067	2.0046	2.0031	2.0011	1.9992	1.997	1.9947	1.9931	1.9914	1.9894	1.9875	1.9854
493	-1.0766	-1.0836	-1.0882	-1.0939	-1.0998	-1.1043	-1.1108	-1.1179	-1.1232	-1.1295	-1.1348	-1.1413	-1.1468	-1.1514	-1.1575	-1.1662	-1.1684	-1.1756	-1.1799	-1.1874	-1.1918	-1.1985	-1.2031	-1.2082	-1.2119	-1.2187	-1.2251	-1.2307	-1.2348	-1.2385	-1.2445	-1.2494	-1.2559	-1.2615	-1.2651	-1.2697	-1.2757	-1.2811	-1.2852	-1.2922	-1.2954	-1.3014	-1.3038	-1.3098	-1.3143	-1.32	-1.3256	-1.3288	-1.3339
494	-1.0796	-1.0812	-1.0835	-1.0861	-1.0884	-1.0904	-1.0922	-1.0948	-1.0967	-1.0995	-1.1008	-1.104	-1.1059	-1.1074	-1.1099	-1.1115	-1.1135	-1.116	-1.1184	-1.1204	-1.1227	-1.1253	-1.1273	-1.1292	-1.1317	-1.1332	-1.1351	-1.1385	-1.1402	-1.1423	-1.1444	-1.1456	-1.1484	-1.1502	-1.1521	-1.1538	-1.1564	-1.1583	-1.1608	-1.1629	-1.1646	-1.1667	-1.1682	-1.1702	-1.1731	-1.1745	-1.1762	-1.1786	-1.1814
495	-1.452	-1.4498	-1.4501	-1.449	-1.4478	-1.4473	-1.4461	-1.4457	-1.4447	-1.4442	-1.4436	-1.4425	-1.4407	-1.4398	-1.4393	-1.4382	-1.438	-1.4375	-1.4362	-1.4353	-1.4343	-1.4333	-1.4328	-1.4321	-1.4297	-1.4296	-1.4284	-1.428	-1.4269	-1.4262	-1.4252	-1.424	-1.4233	-1.4219	-1.4206	-1.4196	-1.4185	-1.4178	-1.4161	-1.4147	-1.4141	-1.4122	-1.4118	-1.4105	-1.4093	-1.4084	-1.4076	-1.4062	-1.4055
496	2.9059	2.9029	2.8996	2.897	2.8939	2.8888	2.8857	2.8818	2.8765	2.8733	2.8708	2.8665	2.8618	2.8588	2.8568	2.8506	2.8447	2.8425	2.8384	2.8333	2.8294	2.8248	2.8206	2.8164	2.8125	2.8103	2.8017	2.7952	2.7914	2.7894	2.7837	2.7778	2.7738	2.7662	2.7624	2.7567	2.7502	2.7453	2.7399	2.7337	2.7297	2.7251	2.7163	2.7142	2.7047	2.7003	2.6973	2.6907	2.6841
497	1.6983	1.6963	1.695	1.693	1.6897	1.6877	1.6857	1.6812	1.6799	1.677	1.6763	1.6694	1.6692	1.6616	1.6611	1.656	1.6498	1.6489	1.6444	1.639	1.6382	1.6317	1.6279	1.6208	1.6174	1.6105	1.6069	1.602	1.5976	1.5922	1.586	1.5788	1.5746	1.5683	1.5634	1.5549	1.5509	1.5427	1.5331	1.5286	1.5233	1.5119	1.5043	1.5005	1.4931	1.4846	1.4777	1.4719	1.4626
498	-0.70074	-0.69764	-0.69446	-0.69355	-0.69136	-0.68799	-0.6859	-0.68281	-0.67953	-0.67844	-0.67507	-0.67271	-0.6707	-0.6667	-0.66497	-0.66197	-0.65951	-0.65742	-0.65369	-0.65132	-0.64914	-0.64659	-0.64395	-0.64113	-0.63994	-0.63685	-0.63394	-0.63157	-0.62766	-0.62547	-0.62256	-0.62101	-0.61847	-0.61555	-0.61264	-0.61082	-0.608	-0.60618	-0.60363	-0.60136	-0.59826	-0.5949	-0.59144	-0.58971	-0.58725	-0.58443	-0.58197	-0.57933	-0.57642
499	0.68816	0.68747	0.69023	0.69355	0.69466	0.69535	0.69591	0.69688	0.69785	0.69896	0.70021	0.70159	0.7027	0.70519	0.70712	0.70947	0.70975	0.71059	0.71294	0.71363	0.71529	0.71598	0.7193	0.71986	0.72165	0.72318	0.72318	0.72608	0.72761	0.72954	0.73231	0.73521	0.73411	0.73839	0.73674	0.73923	0.74227	0.74338	0.74476	0.74794	0.74808	0.74988	0.75209	0.75389	0.75555	0.75707	0.75846	0.75887	0.76302
500	0.57302	0.57765	0.5807	0.58545	0.58725	0.59041	0.59392	0.59674	0.60092	0.60465	0.60725	0.61029	0.61312	0.61742	0.62081	0.62454	0.62679	0.62984	0.63414	0.63685	0.64013	0.64239	0.6451	0.64871	0.65256	0.65493	0.65798	0.6599	0.66442	0.66657	0.66939	0.67244	0.67481	0.67696	0.67979	0.6834	0.68747	0.68882	0.69086	0.69255	0.69515	0.69945	0.70023	0.70306	0.70747	0.70894	0.70972	0.713	0.71492
501	-0.97209	-0.97267	-0.97598	-0.97709	-0.97731	-0.98044	-0.98138	-0.98068	-0.98252	-0.98765	-0.98549	-0.98697	-0.98937	-0.98976	-0.98942	-0.99181	-0.99039	-0.99515	-0.99663	-0.9992	-0.99869	-0.9978	-0.99964	-1.0011	-1.0015	-1.0026	-1.003	-1.0058	-1.0074	-1.0076	-1.0115	-1.0119	-1.0139	-1.0158	-1.0172	-1.0187	-1.0169	-1.0173	-1.0202	-1.0215	-1.0252	-1.0252	-1.0247	-1.0282	-1.0309	-1.0321	-1.0317	-1.0336	-1.0339
502	-1.3657	-1.366	-1.3654	-1.3639	-1.3631	-1.363	-1.3629	-1.3626	-1.36	-1.3585	-1.3588	-1.3583	-1.3576	-1.3565	-1.3542	-1.354	-1.3531	-1.3541	-1.3519	-1.3509	-1.3513	-1.3493	-1.3485	-1.3487	-1.3471	-1.3456	-1.3465	-1.345	-1.3432	-1.3426	-1.3416	-1.3402	-1.3397	-1.3407	-1.3385	-1.3383	-1.3369	-1.3358	-1.3336	-1.3352	-1.3347	-1.3327	-1.3321	-1.3299	-1.3301	-1.3284	-1.3284	-1.3277	-1.3264
503	-0.22208	-0.22477	-0.23092	-0.23533	-0.23879	-0.24186	-0.24763	-0.25339	-0.25994	-0.26242	-0.268	-0.27068	-0.27723	-0.28164	-0.28471	-0.29008	-0.29509	-0.29795	-0.30334	-0.31027	-0.31141	-0.31562	-0.32236	-0.32658	-0.32848	-0.33348	-0.33577	-0.34057	-0.34364	-0.34998	-0.35131	-0.35592	-0.3615	-0.36398	-0.36783	-0.3703	-0.37337	-0.37719	-0.38219	-0.38371	-0.38909	-0.39312	-0.39387	-0.39808	-0.39979	-0.4071	-0.40959	-0.41226	-0.41725
504	-0.71105	-0.70795	-0.70382	-0.70293	-0.70146	-0.69644	-0.69732	-0.69615	-0.69335	-0.68966	-0.68877	-0.68626	-0.6839	-0.68213	-0.68125	-0.67785	-0.67711	-0.67505	-0.67313	-0.6718	-0.67018	-0.66753	-0.66561	-0.66266	-0.66118	-0.65779	-0.65793	-0.65793	-0.65646	-0.65409	-0.65144	-0.64982	-0.64908	-0.64643	-0.64363	-0.64082	-0.63964	-0.63595	-0.63625	-0.63448	-0.63227	-0.63123	-0.62917	-0.62681	-0.62429	-0.62488	-0.62252	-0.62179	-0.61869
505	1.26	1.2584	1.2558	1.2553	1.2537	1.252	1.2496	1.2493	1.2469	1.2457	1.2436	1.2425	1.2395	1.2369	1.2356	1.234	1.2337	1.2304	1.2284	1.2279	1.2254	1.2237	1.2208	1.2206	1.2176	1.2152	1.2143	1.2125	1.2105	1.2079	1.2059	1.2047	1.2022	1.202	1.1994	1.1975	1.1954	1.1937	1.192	1.1902	1.1881	1.1862	1.184	1.1813	1.1788	1.1771	1.1747	1.1735	1.1712
506	1.4801	1.4792	1.4789	1.4775	1.4782	1.4773	1.4766	1.4771	1.4755	1.4745	1.4743	1.4753	1.4752	1.473	1.4729	1.4735	1.4717	1.4718	1.4712	1.4728	1.4724	1.4703	1.4702	1.4687	1.4698	1.4702	1.4691	1.469	1.4673	1.4697	1.4696	1.4702	1.4693	1.4703	1.4683	1.4684	1.4682	1.4675	1.4677	1.4693	1.4687	1.4675	1.4688	1.4681	1.4688	1.4688	1.4697	1.4669	1.4666
507	1.2106	1.2047	1.201	1.1925	1.1889	1.1834	1.1766	1.1702	1.1666	1.1596	1.1549	1.1457	1.1404	1.1349	1.1311	1.124	1.1213	1.1121	1.1098	1.1059	1.0972	1.0917	1.0851	1.0827	1.0768	1.07	1.0657	1.0597	1.055	1.0495	1.0427	1.0382	1.0365	1.0297	1.025	1.0191	1.0163	1.0105	1.0052	0.99971	0.99821	0.98989	0.98632	0.98142	0.97691	0.97427	0.96824	0.9656	0.95862
508	0.89091	0.89545	0.89891	0.90431	0.90809	0.91241	0.91733	0.92103	0.92619	0.93043	0.93512	0.93906	0.94453	0.94815	0.95331	0.9567	0.96239	0.96572	0.97111	0.97504	0.98058	0.98451	0.98868	0.99252	0.99784	1.0015	1.0061	1.0099	1.015	1.0195	1.0242	1.0283	1.0341	1.0386	1.0422	1.048	1.0513	1.0561	1.0615	1.0654	1.0696	1.074	1.0786	1.0828	1.0874	1.0913	1.0957	1.1003	1.1055
509	0.13328	0.13058	0.13094	0.13063	0.12817	0.12876	0.13043	0.13016	0.12723	0.12717	0.12928	0.12921	0.12825	0.12774	0.12767	0.12713	0.12732	0.12484	0.12368	0.1247	0.12463	0.12284	0.12343	0.12422	0.12502	0.12388	0.12139	0.12001	0.12062	0.12033	0.11986	0.11956	0.11865	0.1188	0.11938	0.12041	0.11948	0.11809	0.11696	0.11494	0.11664	0.11462	0.11434	0.11622	0.1166	0.11307	0.11104	0.10903	0.11009
510	0.90552	0.90167	0.89471	0.89191	0.88462	0.87592	0.87122	0.86408	0.85903	0.85346	0.84823	0.84232	0.83347	0.82684	0.82144	0.81326	0.8096	0.80316	0.79723	0.79216	0.78537	0.77823	0.77196	0.76848	0.7603	0.753	0.74639	0.74167	0.73471	0.72881	0.72394	0.71385	0.70949	0.7027	0.69436	0.68998	0.68198	0.67432	0.67083	0.66388	0.6576	0.65029	0.64366	0.63498	0.63254	0.6254	0.61757	0.61163	0.60503
511	1.5847	1.5909	1.5935	1.5975	1.6028	1.6071	1.6129	1.6174	1.6211	1.6248	1.6274	1.6323	1.6363	1.639	1.6432	1.6472	1.6539	1.6585	1.6624	1.666	1.668	1.6727	1.678	1.6816	1.6837	1.688	1.6922	1.6986	1.702	1.706	1.7105	1.7137	1.7158	1.7209	1.7226	1.7274	1.7323	1.7364	1.7383	1.7426	1.7461	1.7488	1.7533	1.7568	1.7607	1.7651	1.7677	1.7732	1.7759
512	-1.1708	-1.1699	-1.1682	-1.1611	-1.1582	-1.1546	-1.1506	-1.1468	-1.1432	-1.1397	-1.1349	-1.1312	-1.1277	-1.1235	-1.1182	-1.1149	-1.1108	-1.1068	-1.1038	-1.1003	-1.0952	-1.092	-1.0861	-1.0805	-1.0732	-1.0711	-1.0661	-1.0623	-1.0564	-1.0526	-1.0473	-1.0423	-1.0397	-1.0332	-1.0276	-1.0231	-1.0176	-1.0141	-1.0094	-1.0052	-0.9996	-0.99069	-0.9851	-0.97965	-0.9745	-0.9695	-0.96542	-0.96041	-0.95404
513	-2.3762	-2.375	-2.3715	-2.3681	-2.3686	-2.369	-2.3707	-2.3682	-2.3652	-2.3589	-2.3567	-2.3576	-2.3597	-2.361	-2.3551	-2.3512	-2.3461	-2.3478	-2.3453	-2.344	-2.3427	-2.338	-2.3342	-2.3346	-2.3291	-2.3282	-2.3282	-2.3248	-2.3248	-2.3193	-2.3188	-2.3103	-2.3094	-2.3086	-2.3086	-2.2979	-2.2996	-2.3043	-2.2962	-2.2954	-2.2877	-2.283	-2.2877	-2.2787	-2.2804	-2.2774	-2.2701	-2.2697	-2.2646
514	-1.0768	-1.0827	-1.087	-1.0924	-1.0989	-1.1033	-1.1089	-1.1143	-1.1194	-1.1237	-1.1288	-1.1333	-1.1392	-1.1449	-1.148	-1.155	-1.1599	-1.1639	-1.1702	-1.1744	-1.18	-1.1828	-1.1882	-1.1931	-1.1961	-1.2018	-1.2069	-1.214	-1.2181	-1.2223	-1.2284	-1.2304	-1.235	-1.2405	-1.2452	-1.2487	-1.2537	-1.2589	-1.2639	-1.2666	-1.2707	-1.2756	-1.2798	-1.2834	-1.2874	-1.2922	-1.2947	-1.3001	-1.3037
515	-1.8597	-1.8567	-1.8526	-1.8506	-1.8473	-1.8447	-1.8403	-1.8377	-1.8342	-1.8308	-1.828	-1.825	-1.8204	-1.8176	-1.8154	-1.8123	-1.8089	-1.8066	-1.8028	-1.7997	-1.7958	-1.7923	-1.79	-1.7881	-1.7843	-1.7809	-1.778	-1.7746	-1.7713	-1.7684	-1.764	-1.7623	-1.7603	-1.7558	-1.7523	-1.7504	-1.747	-1.7427	-1.7405	-1.7374	-1.7346	-1.7319	-1.7283	-1.7256	-1.7221	-1.7192	-1.7158	-1.7133	-1.7103
516	2.6747	2.669	2.6635	2.6579	2.6526	2.6469	2.6413	2.6357	2.6301	2.6249	2.6193	2.6137	2.6082	2.6029	2.5974	2.5918	2.5864	2.5811	2.5757	2.5704	2.5647	2.5596	2.554	2.5487	2.5431	2.5376	2.5323	2.527	2.5216	2.5163	2.5109	2.5055	2.5002	2.4948	2.4895	2.4843	2.479	2.4737	2.4683	2.4628	2.4577	2.4525	2.4471	2.4421	2.4367	2.4313	2.4262	2.4208	2.4155
517	-1.1879	-1.1898	-1.192	-1.1941	-1.1966	-1.1996	-1.2013	-1.205	-1.2062	-1.2084	-1.2112	-1.2134	-1.2155	-1.2179	-1.2194	-1.2228	-1.2243	-1.2264	-1.2281	-1.2304	-1.2333	-1.236	-1.2379	-1.24	-1.2413	-1.2441	-1.2469	-1.2482	-1.2512	-1.2519	-1.2552	-1.2564	-1.2588	-1.2606	-1.2625	-1.2651	-1.2662	-1.2686	-1.2705	-1.2721	-1.2742	-1.2757	-1.278	-1.2789	-1.2816	-1.2839	-1.2846	-1.2866	-1.2886
518	1.9081	1.9122	1.9146	1.9182	1.9238	1.9252	1.9299	1.9338	1.9352	1.9403	1.9436	1.9451	1.9476	1.9516	1.9545	1.9577	1.9616	1.9635	1.9675	1.9714	1.9712	1.9762	1.9783	1.9804	1.9859	1.988	1.991	1.9904	1.9946	1.9967	2.0009	2.0031	2.0047	2.0063	2.0095	2.0111	2.0151	2.0144	2.017	2.0202	2.0222	2.0239	2.0269	2.0259	2.0311	2.0299	2.0341	2.0351	2.0353
519	0.33302	0.33719	0.34311	0.3473	0.35238	0.35737	0.36204	0.36698	0.37188	0.37738	0.38186	0.3868	0.39118	0.39613	0.40102	0.40606	0.4103	0.41561	0.42079	0.42582	0.43081	0.43468	0.44031	0.44442	0.4495	0.45415	0.459	0.46395	0.46851	0.47354	0.47806	0.4822	0.48751	0.49226	0.49636	0.50088	0.50558	0.51024	0.51527	0.52016	0.52468	0.52868	0.53324	0.5379	0.54279	0.5474	0.55228	0.55703	0.56131
520	0.94864	0.9478	0.94977	0.94931	0.95141	0.95192	0.95413	0.956	0.95431	0.95543	0.95581	0.95744	0.9577	0.95906	0.95896	0.96082	0.96218	0.96292	0.96406	0.96542	0.96567	0.96606	0.96841	0.9699	0.96798	0.9708	0.97325	0.9734	0.97354	0.97638	0.97798	0.97812	0.97888	0.97875	0.98158	0.98417	0.98223	0.98481	0.98496	0.98764	0.98914	0.98991	0.99271	0.99346	0.99398	0.99532	0.99692	0.99756	1.0001
521	-1.2464	-1.2461	-1.2453	-1.2448	-1.2443	-1.244	-1.2436	-1.2428	-1.2424	-1.2421	-1.2415	-1.2409	-1.2408	-1.2401	-1.2395	-1.2392	-1.2384	-1.2381	-1.2378	-1.2377	-1.2368	-1.2365	-1.2357	-1.2355	-1.2354	-1.235	-1.2345	-1.2342	-1.2342	-1.2337	-1.2329	-1.2331	-1.2324	-1.2322	-1.2315	-1.2311	-1.2309	-1.2304	-1.2303	-1.2298	-1.2298	-1.2291	-1.2291	-1.2289	-1.2283	-1.2279	-1.2278	-1.2278	-1.2276
522	1.8449	1.8354	1.8248	1.8159	1.8054	1.7954	1.7865	1.7759	1.7649	1.7559	1.7455	1.7359	1.7266	1.7167	1.7057	1.6962	1.6862	1.677	1.6662	1.6561	1.6464	1.6354	1.6271	1.6175	1.6067	1.5978	1.5875	1.5776	1.5693	1.559	1.5483	1.5382	1.5285	1.5193	1.5096	1.4999	1.4906	1.4816	1.47	1.4616	1.4512	1.4428	1.4342	1.4239	1.4139	1.4024	1.3942	1.3871	1.3776
523	-1.3822	-1.377	-1.3738	-1.3687	-1.3639	-1.3562	-1.3518	-1.3454	-1.3424	-1.3367	-1.3323	-1.3266	-1.3234	-1.3195	-1.3107	-1.3065	-1.2998	-1.2986	-1.2926	-1.2857	-1.2817	-1.2773	-1.2708	-1.2651	-1.2581	-1.2564	-1.2449	-1.24	-1.2367	-1.2288	-1.2225	-1.2186	-1.2174	-1.2051	-1.2001	-1.1929	-1.1838	-1.1794	-1.1757	-1.1636	-1.1619	-1.1559	-1.1501	-1.1409	-1.1337	-1.1274	-1.1217	-1.1144	-1.1102
524	0.18588	0.18515	0.17995	0.17854	0.17284	0.17074	0.16759	0.16326	0.16323	0.16197	0.15885	0.15538	0.15361	0.15118	0.14753	0.14561	0.14403	0.14071	0.14068	0.13756	0.1365	0.1325	0.12973	0.12728	0.12759	0.12566	0.12148	0.11786	0.11767	0.11608	0.11224	0.11154	0.10893	0.10665	0.10455	0.10126	0.10002	0.098075	0.096834	0.096805	0.092278	0.090535	0.090854	0.084961	0.083736	0.081804	0.08074	0.078472	0.078795
525	0.93578	0.9331	0.92969	0.92603	0.92222	0.92039	0.91586	0.91283	0.90904	0.90745	0.90267	0.8978	0.8951	0.89304	0.88974	0.88434	0.87932	0.87702	0.87508	0.87252	0.86749	0.86358	0.86051	0.85574	0.85133	0.84779	0.84414	0.83933	0.83482	0.83301	0.8275	0.82259	0.81878	0.81463	0.81084	0.80793	0.80128	0.79663	0.79296	0.7882	0.78256	0.77827	0.77498	0.7718	0.76704	0.76201	0.75662	0.75084	0.74806
526	1.935	1.9184	1.9018	1.8888	1.8685	1.8561	1.8347	1.8158	1.7997	1.7825	1.7694	1.7549	1.7352	1.7197	1.6989	1.6882	1.6689	1.6542	1.637	1.6185	1.6044	1.5847	1.5735	1.5563	1.5399	1.519	1.5028	1.4879	1.4715	1.4538	1.4406	1.4196	1.4038	1.3883	1.37	1.3524	1.3398	1.323	1.3068	1.2862	1.2725	1.2566	1.2398	1.2207	1.2055	1.1902	1.1744	1.1547	1.1364
527	2.4161	2.4115	2.4069	2.4035	2.399	2.3949	2.3906	2.3863	2.3817	2.3774	2.3729	2.3697	2.3651	2.3596	2.3571	2.3526	2.348	2.3424	2.3396	2.3356	2.3303	2.3245	2.3205	2.3163	2.311	2.3063	2.3018	2.2978	2.2947	2.2909	2.2861	2.2806	2.2765	2.272	2.2687	2.2636	2.259	2.2556	2.249	2.2467	2.2402	2.2367	2.2318	2.2283	2.2238	2.2184	2.2149	2.2101	2.2056
528	-1.7221	-1.7235	-1.7248	-1.7275	-1.7285	-1.7283	-1.7311	-1.7323	-1.7331	-1.7357	-1.7369	-1.7367	-1.7383	-1.7403	-1.7414	-1.7431	-1.7443	-1.7446	-1.7462	-1.7485	-1.7505	-1.7511	-1.7513	-1.7542	-1.7553	-1.7571	-1.7579	-1.7597	-1.7616	-1.7621	-1.7645	-1.7659	-1.7678	-1.7683	-1.7688	-1.7714	-1.773	-1.7736	-1.7751	-1.7763	-1.7781	-1.7794	-1.7797	-1.7824	-1.7846	-1.7848	-1.7876	-1.789	-1.79
529	1.6322	1.627	1.6218	1.6177	1.6122	1.6085	1.6034	1.598	1.5957	1.591	1.5844	1.5809	1.5755	1.5713	1.5667	1.5623	1.5584	1.5551	1.5483	1.5437	1.5381	1.535	1.5279	1.5245	1.5201	1.5147	1.5097	1.5058	1.4993	1.495	1.4897	1.4876	1.4803	1.476	1.4707	1.4649	1.4607	1.4546	1.4491	1.445	1.4392	1.4343	1.4287	1.4239	1.4188	1.4132	1.4082	1.4026	1.3975
530	0.2832	0.29727	0.30927	0.32203	0.33629	0.34736	0.35843	0.37175	0.38394	0.39764	0.40983	0.42484	0.43347	0.4483	0.45636	0.46969	0.48226	0.49351	0.50534	0.51678	0.52935	0.54211	0.55412	0.56594	0.57964	0.59259	0.6031	0.61698	0.62899	0.64419	0.65114	0.66446	0.67741	0.68886	0.70124	0.71175	0.72339	0.7354	0.74441	0.75698	0.7673	0.78119	0.79283	0.80052	0.81103	0.82305	0.83449	0.84519	0.85739
531	-0.71374	-0.70402	-0.6879	-0.67111	-0.65808	-0.64593	-0.63135	-0.61677	-0.60307	-0.58496	-0.57149	-0.55647	-0.54719	-0.53305	-0.52002	-0.505	-0.49086	-0.47518	-0.46258	-0.44977	-0.43718	-0.42172	-0.41023	-0.39808	-0.38372	-0.36649	-0.3539	-0.34197	-0.32827	-0.3148	-0.30265	-0.28652	-0.27525	-0.26046	-0.24676	-0.23637	-0.22268	-0.21561	-0.19904	-0.18535	-0.17033	-0.16171	-0.15243	-0.13763	-0.12217	-0.11465	-0.10228	-0.087703	-0.076439
532	1.2327	1.2358	1.237	1.2369	1.2405	1.2426	1.2434	1.2459	1.2482	1.2497	1.2532	1.2528	1.2539	1.257	1.2605	1.2618	1.2635	1.2652	1.2671	1.2696	1.2728	1.2732	1.2756	1.28	1.2815	1.2837	1.2856	1.288	1.2915	1.2948	1.2952	1.297	1.3001	1.3028	1.3044	1.3077	1.3108	1.3133	1.3156	1.3183	1.3194	1.3245	1.3287	1.3296	1.3324	1.3353	1.3381	1.3419	1.3447
533	0.56823	0.56709	0.56339	0.55686	0.55529	0.55086	0.54858	0.54332	0.54047	0.53747	0.53378	0.5322	0.52863	0.52552	0.52095	0.51838	0.51226	0.51068	0.50515	0.50301	0.50228	0.49729	0.49473	0.49058	0.4876	0.48417	0.48258	0.47815	0.47559	0.47032	0.46676	0.46304	0.45876	0.45617	0.45289	0.44776	0.44547	0.44274	0.43803	0.43631	0.43203	0.42832	0.42459	0.42272	0.41492	0.41417	0.41003	0.40759	0.40428
534	0.70058	0.69577	0.69198	0.6858	0.68132	0.67574	0.67127	0.66688	0.6619	0.65708	0.65252	0.64541	0.6412	0.63562	0.63148	0.62496	0.62116	0.61576	0.61001	0.60571	0.59961	0.59608	0.58913	0.58415	0.57814	0.57383	0.56909	0.56309	0.55775	0.55183	0.54744	0.54177	0.53584	0.53086	0.52536	0.51909	0.51351	0.50938	0.50327	0.49692	0.49194	0.48814	0.48111	0.47646	0.46985	0.46486	0.45859	0.45181	0.44742
535	2.0284	2.0262	2.0223	2.0181	2.0148	2.011	2.0058	2.0015	1.9979	1.9938	1.9917	1.9875	1.984	1.9805	1.9757	1.971	1.9674	1.9642	1.9609	1.9576	1.9534	1.9491	1.945	1.9424	1.9385	1.9335	1.9306	1.927	1.9241	1.9197	1.9151	1.9111	1.9076	1.9038	1.9007	1.8977	1.893	1.8885	1.8847	1.8821	1.8772	1.8738	1.8702	1.8666	1.8626	1.8587	1.8552	1.8509	1.8473
536	0.83173	0.83556	0.83864	0.84077	0.84418	0.84742	0.84998	0.85355	0.85679	0.86053	0.86216	0.86515	0.86805	0.87281	0.87563	0.87963	0.88303	0.88618	0.88867	0.89156	0.89506	0.89838	0.90119	0.90485	0.90742	0.91191	0.9149	0.91856	0.92163	0.92444	0.92759	0.93083	0.93449	0.93798	0.94181	0.94614	0.94828	0.95371	0.95661	0.96044	0.96282	0.9653	0.96996	0.9721	0.97686	0.98044	0.98376	0.98741	0.99158
537	1.8134	1.8143	1.8152	1.8163	1.817	1.8179	1.8188	1.8197	1.8206	1.8214	1.8222	1.8229	1.8238	1.8246	1.8252	1.8259	1.8266	1.8273	1.828	1.8287	1.8292	1.83	1.8306	1.8311	1.8318	1.8323	1.833	1.8335	1.834	1.8345	1.8349	1.8354	1.8358	1.8364	1.8368	1.8372	1.8376	1.8379	1.8382	1.8386	1.8389	1.8393	1.8395	1.8397	1.84	1.8402	1.8405	1.8408	1.8411
538	2.8274	2.8217	2.8165	2.8119	2.8063	2.8012	2.7954	2.791	2.7852	2.7806	2.7747	2.7692	2.7642	2.7578	2.7526	2.7477	2.742	2.7362	2.73	2.7252	2.7192	2.7131	2.708	2.7019	2.6952	2.6893	2.683	2.6767	2.6714	2.6658	2.6592	2.6535	2.6472	2.6412	2.6338	2.628	2.6229	2.6165	2.6086	2.6027	2.5982	2.5901	2.5825	2.5774	2.57	2.5631	2.5567	2.55	2.5435
539	0.53077	0.53382	0.53878	0.54237	0.54695	0.55176	0.55603	0.56023	0.56503	0.56846	0.57304	0.57816	0.58266	0.58693	0.59143	0.59731	0.60005	0.60593	0.60944	0.61409	0.61875	0.62379	0.62867	0.63332	0.63714	0.64194	0.64675	0.65194	0.65804	0.66132	0.66781	0.67285	0.6762	0.68192	0.68642	0.69161	0.69542	0.70023	0.70557	0.71137	0.71587	0.7206	0.72594	0.7309	0.7364	0.74051	0.7457	0.75058	0.756
540	0.6926	0.69168	0.69444	0.68567	0.67997	0.68299	0.6815	0.6818	0.67635	0.67187	0.66585	0.67249	0.66616	0.66556	0.66043	0.65564	0.65472	0.65112	0.65173	0.64751	0.64842	0.64209	0.64267	0.63878	0.63369	0.63341	0.63369	0.63098	0.62619	0.62679	0.62105	0.61836	0.61536	0.6099	0.60478	0.6027	0.6021	0.59789	0.59518	0.58886	0.58978	0.58406	0.58558	0.57471	0.57321	0.569	0.56932	0.56209	0.5591
541	-1.8339	-1.834	-1.8334	-1.833	-1.8329	-1.833	-1.8325	-1.8316	-1.8314	-1.8312	-1.8315	-1.831	-1.8309	-1.8311	-1.8306	-1.83	-1.8304	-1.8297	-1.8294	-1.8292	-1.829	-1.8288	-1.8292	-1.8283	-1.8285	-1.8285	-1.8288	-1.8282	-1.8278	-1.8275	-1.828	-1.8281	-1.8283	-1.8281	-1.8284	-1.828	-1.8282	-1.8281	-1.8287	-1.8283	-1.828	-1.8282	-1.8284	-1.8282	-1.8282	-1.8289	-1.8286	-1.8285	-1.8284
542	2.1441	2.1403	2.135	2.1301	2.1274	2.1207	2.1177	2.1123	2.1084	2.1045	2.1001	2.0944	2.0904	2.086	2.0827	2.0774	2.0723	2.0693	2.0634	2.0583	2.0536	2.0478	2.045	2.0396	2.0351	2.0307	2.0247	2.0206	2.0163	2.0114	2.0062	2.0012	1.9957	1.9912	1.9863	1.9823	1.9774	1.9718	1.9679	1.9621	1.9561	1.9511	1.9458	1.9408	1.9366	1.9322	1.9278	1.9212	1.9173
543	-2.3792	-2.3742	-2.3706	-2.3661	-2.3618	-2.3578	-2.353	-2.349	-2.3438	-2.3392	-2.3359	-2.3303	-2.3265	-2.3218	-2.3186	-2.3135	-2.3103	-2.3059	-2.301	-2.296	-2.2924	-2.2875	-2.2839	-2.2803	-2.275	-2.2713	-2.2672	-2.2631	-2.2583	-2.2537	-2.2498	-2.2454	-2.2413	-2.2378	-2.2334	-2.229	-2.2254	-2.2205	-2.2169	-2.2123	-2.2081	-2.204	-2.2005	-2.1955	-2.1917	-2.1878	-2.1837	-2.1791	-2.175
544	-1.5242	-1.5273	-1.5338	-1.5373	-1.5405	-1.546	-1.5504	-1.5557	-1.5602	-1.5655	-1.5684	-1.5721	-1.5754	-1.5812	-1.5846	-1.5883	-1.5927	-1.5965	-1.6004	-1.6036	-1.6072	-1.6122	-1.6143	-1.6175	-1.6197	-1.6218	-1.6257	-1.6288	-1.6334	-1.637	-1.6384	-1.6417	-1.6437	-1.6486	-1.651	-1.6534	-1.655	-1.6577	-1.6604	-1.6624	-1.6648	-1.6668	-1.6692	-1.6713	-1.6743	-1.6766	-1.6787	-1.6802	-1.6814
545	-0.76926	-0.7724	-0.77534	-0.7789	-0.78177	-0.78624	-0.78918	-0.79295	-0.7954	-0.79806	-0.80204	-0.80547	-0.80917	-0.81162	-0.81602	-0.81924	-0.82315	-0.82539	-0.82972	-0.83196	-0.83762	-0.84077	-0.84371	-0.84811	-0.85105	-0.85559	-0.85832	-0.86237	-0.86524	-0.8695	-0.87307	-0.87705	-0.88146	-0.88404	-0.88824	-0.89131	-0.89579	-0.9002	-0.90348	-0.90796	-0.91187	-0.91488	-0.91998	-0.92362	-0.92669	-0.93033	-0.93522	-0.93872	-0.94228
546	-2.8816	-2.8761	-2.8708	-2.8653	-2.8599	-2.8545	-2.8489	-2.8435	-2.838	-2.8324	-2.827	-2.8214	-2.816	-2.8106	-2.8051	-2.7995	-2.794	-2.7885	-2.7829	-2.7775	-2.7719	-2.7664	-2.7609	-2.7553	-2.7499	-2.7443	-2.7388	-2.7332	-2.7277	-2.7222	-2.7168	-2.711	-2.7053	-2.6999	-2.6943	-2.6886	-2.6831	-2.6776	-2.6721	-2.6665	-2.6609	-2.6553	-2.6497	-2.6442	-2.6384	-2.6327	-2.6273	-2.6217	-2.616
547	1.0154	1.0179	1.0206	1.0229	1.0261	1.03	1.0325	1.0347	1.0368	1.0391	1.0421	1.0458	1.0491	1.0517	1.0552	1.0576	1.0599	1.0625	1.0656	1.0689	1.0713	1.0731	1.0765	1.0802	1.0824	1.0848	1.0882	1.0909	1.0931	1.0962	1.098	1.1015	1.1047	1.106	1.1088	1.1129	1.1151	1.1175	1.1209	1.123	1.1256	1.1282	1.131	1.1341	1.1367	1.1399	1.1428	1.1446	1.1477
548	1.3704	1.3676	1.3651	1.3621	1.3596	1.3562	1.3542	1.3515	1.3484	1.3462	1.3423	1.34	1.3368	1.3324	1.3309	1.3284	1.3246	1.3208	1.319	1.316	1.3121	1.3094	1.3066	1.3022	1.3	1.2964	1.2925	1.2891	1.2878	1.2821	1.2801	1.2764	1.273	1.27	1.2654	1.2619	1.2596	1.2566	1.2519	1.2494	1.2449	1.241	1.2385	1.2349	1.2312	1.2278	1.2235	1.2199	1.216
549	1.1669	1.1692	1.17	1.1717	1.1734	1.1759	1.1766	1.1787	1.1815	1.1829	1.185	1.1875	1.1883	1.1912	1.1935	1.1961	1.1979	1.201	1.2026	1.2048	1.2074	1.2092	1.2111	1.2135	1.2163	1.2179	1.2207	1.2227	1.2261	1.2282	1.2305	1.2327	1.2358	1.2381	1.2412	1.2437	1.2477	1.2493	1.2533	1.2554	1.2593	1.2615	1.2636	1.2671	1.2697	1.274	1.2769	1.2807	1.2825
550	0.48217	0.49113	0.49391	0.5011	0.50981	0.51423	0.52016	0.52836	0.53038	0.53845	0.54439	0.55095	0.55852	0.56268	0.56861	0.57606	0.58048	0.58666	0.59246	0.59814	0.60483	0.61025	0.61694	0.62186	0.62943	0.63398	0.63978	0.64533	0.65139	0.65732	0.66388	0.66956	0.67461	0.68268	0.68798	0.69189	0.69997	0.70691	0.71006	0.717	0.7194	0.72785	0.73265	0.73681	0.74249	0.74867	0.75397	0.75939	0.76318
551	0.053272	0.050025	0.046045	0.041227	0.036933	0.032744	0.028136	0.02269	0.019024	0.014312	0.010332	0.0069806	0.0028962	-0.003178	-0.0072623	-0.010928	-0.015955	-0.019934	-0.024333	-0.029045	-0.034596	-0.038052	-0.041822	-0.046534	-0.050828	-0.056902	-0.062242	-0.065698	-0.068526	-0.073238	-0.078265	-0.082768	-0.088003	-0.092088	-0.095648	-0.099837	-0.10581	-0.10989	-0.11492	-0.11963	-0.12403	-0.12842	-0.13387	-0.13774	-0.1413	-0.14549	-0.15041	-0.15387	-0.15774
552	-0.050958	-0.040312	-0.031318	-0.021853	-0.014756	-0.001259	0.0051204	0.015303	0.023111	0.032573	0.041099	0.047243	0.059555	0.067357	0.075638	0.083451	0.092908	0.10096	0.11138	0.11847	0.12912	0.13313	0.14284	0.14946	0.16059	0.16863	0.17881	0.18567	0.19276	0.20105	0.20981	0.21928	0.22851	0.23442	0.24342	0.25028	0.26093	0.26638	0.27229	0.28057	0.28673	0.29453	0.30447	0.30991	0.31677	0.3234	0.32956	0.33618	0.34162
553	-0.96557	-0.96448	-0.96569	-0.96303	-0.96303	-0.96327	-0.96182	-0.96062	-0.96038	-0.96158	-0.95965	-0.95893	-0.95965	-0.9576	-0.95784	-0.95663	-0.95603	-0.95494	-0.95518	-0.95409	-0.95421	-0.95313	-0.95409	-0.95204	-0.95252	-0.95228	-0.95143	-0.95131	-0.95119	-0.95022	-0.9495	-0.95034	-0.94841	-0.94805	-0.9466	-0.94587	-0.94635	-0.94575	-0.94539	-0.94382	-0.94466	-0.94514	-0.94321	-0.94224	-0.9408	-0.93995	-0.94007	-0.94067	-0.94031
554	-0.28896	-0.28972	-0.29014	-0.29089	-0.29081	-0.293	-0.29199	-0.29409	-0.29249	-0.29501	-0.29333	-0.29518	-0.29543	-0.29551	-0.29711	-0.29678	-0.29711	-0.29762	-0.29854	-0.2998	-0.29946	-0.29921	-0.29896	-0.29954	-0.3003	-0.3003	-0.29963	-0.3008	-0.29962	-0.29979	-0.30054	-0.29953	-0.30004	-0.29986	-0.30054	-0.30163	-0.30095	-0.29994	-0.30112	-0.30069	-0.29901	-0.29968	-0.29943	-0.29917	-0.29943	-0.29799	-0.29765	-0.29807	-0.29858
555	-1.9479	-1.9473	-1.947	-1.9465	-1.946	-1.9455	-1.945	-1.9445	-1.9441	-1.9436	-1.943	-1.9426	-1.942	-1.9415	-1.941	-1.9405	-1.9401	-1.9395	-1.939	-1.9385	-1.9379	-1.9375	-1.9369	-1.9364	-1.9359	-1.9352	-1.9347	-1.9342	-1.9337	-1.9331	-1.9325	-1.932	-1.9314	-1.9308	-1.9303	-1.9297	-1.9291	-1.9285	-1.9278	-1.9273	-1.9267	-1.926	-1.9255	-1.9248	-1.9242	-1.9236	-1.923	-1.9223	-1.9217
556	-0.54455	-0.5502	-0.55579	-0.56122	-0.56645	-0.5719	-0.57701	-0.5826	-0.58794	-0.59319	-0.5986	-0.60422	-0.60951	-0.6149	-0.62024	-0.62556	-0.63101	-0.63631	-0.64186	-0.64713	-0.65261	-0.65743	-0.66275	-0.6678	-0.67362	-0.6789	-0.68411	-0.68934	-0.69466	-0.6998	-0.70485	-0.71022	-0.71556	-0.7208	-0.72603	-0.73131	-0.73654	-0.74212	-0.74714	-0.75215	-0.75722	-0.76262	-0.76749	-0.77274	-0.77782	-0.78314	-0.78836	-0.79302	-0.79817
557	2.3742	2.3746	2.3776	2.3796	2.3831	2.3853	2.3879	2.3899	2.3918	2.3954	2.3967	2.3985	2.4023	2.404	2.4051	2.4064	2.408	2.4114	2.413	2.4161	2.4175	2.4194	2.4223	2.4236	2.424	2.427	2.4281	2.4288	2.43	2.4323	2.4334	2.4329	2.4351	2.4382	2.4379	2.4395	2.4395	2.4423	2.4429	2.4424	2.4438	2.4457	2.4467	2.4464	2.4473	2.4464	2.4496	2.4486	2.4504
558	0.21532	0.2105	0.20561	0.20078	0.19538	0.19196	0.18675	0.18154	0.17722	0.17214	0.16725	0.16192	0.15722	0.15233	0.14719	0.14217	0.13658	0.13112	0.12598	0.12014	0.11506	0.10864	0.10299	0.098607	0.092765	0.087367	0.080953	0.074665	0.06895	0.062408	0.057137	0.051612	0.045451	0.039799	0.032559	0.027478	0.021762	0.015729	0.0087426	0.0025185	-0.0033247	-0.0095489	-0.016789	-0.022569	-0.029238	-0.0347	-0.04156	-0.048546	-0.053945
559	1.0092	1.0115	1.0126	1.0164	1.0176	1.019	1.021	1.024	1.0251	1.028	1.0308	1.0335	1.0341	1.0367	1.0392	1.0412	1.0432	1.0463	1.0486	1.0505	1.0526	1.0558	1.0567	1.0588	1.0623	1.0632	1.0666	1.0689	1.0719	1.0725	1.0759	1.0786	1.0813	1.0832	1.0875	1.0897	1.0913	1.0938	1.0959	1.1001	1.1021	1.1044	1.106	1.1093	1.1124	1.1145	1.1175	1.1195	1.1214
560	1.9651	1.9653	1.9649	1.9648	1.9668	1.9651	1.9663	1.9667	1.9661	1.9658	1.9653	1.9658	1.9652	1.9659	1.9651	1.9629	1.9636	1.9632	1.9622	1.9623	1.9611	1.9612	1.9613	1.9603	1.9591	1.9591	1.9587	1.9576	1.9556	1.9547	1.9543	1.9534	1.9516	1.9513	1.9508	1.9494	1.9482	1.9465	1.9448	1.9429	1.9411	1.9403	1.9382	1.9344	1.9353	1.9338	1.9307	1.9272	1.9261
561	-1.2743	-1.2725	-1.2705	-1.2687	-1.2669	-1.2653	-1.2637	-1.2622	-1.2596	-1.2579	-1.2559	-1.254	-1.2525	-1.2502	-1.2479	-1.2465	-1.2439	-1.2425	-1.2405	-1.2389	-1.2368	-1.2346	-1.2326	-1.2309	-1.2288	-1.2271	-1.2252	-1.2236	-1.2215	-1.2196	-1.2174	-1.2152	-1.2134	-1.2117	-1.2092	-1.2076	-1.2058	-1.2033	-1.2017	-1.1995	-1.1978	-1.1958	-1.1946	-1.1918	-1.1901	-1.1882	-1.1866	-1.1842	-1.1824
562	1.7052	1.7054	1.7054	1.7056	1.7057	1.7058	1.7056	1.7059	1.7059	1.7059	1.7058	1.7058	1.7059	1.7059	1.706	1.7059	1.7059	1.706	1.706	1.7059	1.706	1.7059	1.7059	1.7057	1.7058	1.7056	1.7056	1.7055	1.7054	1.7054	1.7052	1.7051	1.7051	1.7047	1.7048	1.7046	1.7045	1.7044	1.7042	1.704	1.7039	1.7037	1.7035	1.7033	1.703	1.703	1.7027	1.7026	1.7023
563	0.32651	0.3242	0.32124	0.31608	0.31356	0.30961	0.30577	0.30083	0.29755	0.29524	0.29085	0.28614	0.28142	0.27495	0.27221	0.26804	0.26442	0.26135	0.25718	0.25466	0.24984	0.24556	0.23986	0.2392	0.23229	0.22791	0.22407	0.21947	0.21453	0.21092	0.20719	0.20313	0.19765	0.19359	0.18987	0.18461	0.18165	0.17595	0.17157	0.1674	0.16225	0.15819	0.15414	0.14954	0.14406	0.14044	0.13562	0.13058	0.12675
564	1.5271	1.5258	1.5254	1.5247	1.5201	1.5197	1.518	1.5155	1.5123	1.5125	1.5092	1.5081	1.5045	1.5062	1.5042	1.5029	1.5002	1.4995	1.4967	1.4943	1.4953	1.4934	1.4913	1.4902	1.4876	1.4865	1.4849	1.4839	1.4815	1.481	1.4786	1.4801	1.477	1.4744	1.4729	1.4715	1.471	1.4697	1.4684	1.4678	1.4654	1.4642	1.462	1.4605	1.4591	1.457	1.4567	1.4563	1.4552
565	-0.25683	-0.25742	-0.25703	-0.2582	-0.25761	-0.25565	-0.25663	-0.25526	-0.25389	-0.25398	-0.2533	-0.2532	-0.25389	-0.25173	-0.25055	-0.24918	-0.24987	-0.24947	-0.24859	-0.2481	-0.24585	-0.24536	-0.24389	-0.24114	-0.24212	-0.24183	-0.23879	-0.23791	-0.23663	-0.23555	-0.23457	-0.23232	-0.23056	-0.22987	-0.22791	-0.22644	-0.22516	-0.22409	-0.22056	-0.21938	-0.21703	-0.21546	-0.21301	-0.21262	-0.21007	-0.20811	-0.20585	-0.2036	-0.20174
566	0.10971	0.10975	0.10989	0.10975	0.10975	0.11058	0.10998	0.11067	0.11081	0.11104	0.11118	0.1115	0.11196	0.11205	0.11269	0.11223	0.11297	0.11384	0.1143	0.11486	0.11509	0.11596	0.11697	0.11766	0.11766	0.11785	0.11959	0.11996	0.12065	0.12176	0.12268	0.12337	0.12373	0.12498	0.12594	0.127	0.12783	0.12801	0.12972	0.12976	0.13183	0.13298	0.13409	0.13505	0.1362	0.13768	0.13864	0.13984	0.14094
567	-2.3979	-2.3863	-2.3743	-2.3641	-2.3531	-2.3421	-2.3309	-2.3196	-2.3094	-2.2999	-2.2893	-2.2775	-2.2672	-2.2569	-2.2462	-2.2352	-2.225	-2.2155	-2.2043	-2.1935	-2.1827	-2.1722	-2.1612	-2.1502	-2.1412	-2.1294	-2.12	-2.1102	-2.0999	-2.0899	-2.0801	-2.0679	-2.058	-2.0498	-2.038	-2.0285	-2.0172	-2.0088	-1.9991	-1.9881	-1.9788	-1.9681	-1.9588	-1.9491	-1.9384	-1.9295	-1.9189	-1.9087	-1.9004
568	-2.2058	-2.1997	-2.1911	-2.1831	-2.1771	-2.1682	-2.1612	-2.1545	-2.1473	-2.1367	-2.1283	-2.1219	-2.1145	-2.1044	-2.0967	-2.0891	-2.0799	-2.0696	-2.0611	-2.0544	-2.0445	-2.0349	-2.0269	-2.0181	-2.008	-1.9997	-1.9903	-1.9812	-1.9715	-1.9629	-1.9525	-1.9423	-1.9318	-1.9232	-1.9137	-1.9041	-1.8939	-1.8821	-1.8752	-1.8636	-1.8528	-1.843	-1.8309	-1.8252	-1.8153	-1.8033	-1.7912	-1.7828	-1.7714
569	-0.40679	-0.40351	-0.40119	-0.39724	-0.39292	-0.38922	-0.38599	-0.38253	-0.37821	-0.37541	-0.37153	-0.36896	-0.36441	-0.36076	-0.357	-0.35232	-0.34904	-0.34563	-0.34156	-0.33713	-0.33361	-0.32978	-0.32493	-0.32092	-0.31703	-0.31296	-0.30817	-0.30531	-0.30075	-0.2962	-0.29159	-0.28831	-0.28376	-0.27818	-0.27441	-0.27053	-0.26615	-0.26118	-0.25693	-0.25262	-0.24783	-0.24304	-0.23782	-0.23339	-0.22914	-0.22441	-0.22035	-0.21598	-0.21034
570	-1.4302	-1.4329	-1.4359	-1.4375	-1.4391	-1.442	-1.4445	-1.4453	-1.4487	-1.4509	-1.4533	-1.4566	-1.4586	-1.4605	-1.4631	-1.4664	-1.4683	-1.4715	-1.4731	-1.4753	-1.4789	-1.4807	-1.4832	-1.4856	-1.4876	-1.4914	-1.4944	-1.4959	-1.4983	-1.5013	-1.5039	-1.506	-1.5086	-1.5109	-1.5141	-1.5166	-1.5189	-1.5218	-1.525	-1.527	-1.5292	-1.5326	-1.5354	-1.5383	-1.5411	-1.543	-1.5466	-1.5507	-1.5518
571	-0.86289	-0.85459	-0.84602	-0.83529	-0.82699	-0.81841	-0.80768	-0.80086	-0.78932	-0.78197	-0.77285	-0.76348	-0.75342	-0.74713	-0.73628	-0.72607	-0.72047	-0.71082	-0.7013	-0.69475	-0.68698	-0.67839	-0.67063	-0.66205	-0.65429	-0.64557	-0.63981	-0.6311	-0.62429	-0.61624	-0.60834	-0.60029	-0.59119	-0.58611	-0.57941	-0.57287	-0.56496	-0.55611	-0.55076	-0.54233	-0.53831	-0.5296	-0.52426	-0.5146	-0.50872	-0.50336	-0.49666	-0.48796	-0.48167
572	0.25245	0.25511	0.25959	0.26448	0.26656	0.27195	0.27602	0.28066	0.28373	0.28779	0.29276	0.2974	0.30104	0.30494	0.30934	0.31365	0.31655	0.32324	0.32607	0.33096	0.33494	0.33982	0.34363	0.34868	0.35315	0.35836	0.36127	0.36639	0.36954	0.37483	0.3788	0.38385	0.38724	0.39113	0.3947	0.39916	0.40429	0.40826	0.4128	0.41793	0.42189	0.42677	0.43214	0.43586	0.4414	0.44503	0.45073	0.45321	0.45817
573	-0.87732	-0.86995	-0.86349	-0.85764	-0.853	-0.84533	-0.83867	-0.8313	-0.82585	-0.8197	-0.81384	-0.80769	-0.80123	-0.79447	-0.7875	-0.78215	-0.7765	-0.77035	-0.76459	-0.75875	-0.75369	-0.74734	-0.74067	-0.73592	-0.72947	-0.72342	-0.71736	-0.70979	-0.70706	-0.7013	-0.69726	-0.68788	-0.68252	-0.67687	-0.67152	-0.66415	-0.65911	-0.65416	-0.6484	-0.64194	-0.63841	-0.63316	-0.62458	-0.62004	-0.61468	-0.60873	-0.60307	-0.59732	-0.59197
574	0.66414	0.66103	0.65678	0.65306	0.65204	0.64726	0.64395	0.64053	0.6369	0.63494	0.6306	0.62748	0.62511	0.62098	0.61683	0.61288	0.61094	0.60691	0.60338	0.6011	0.59737	0.59417	0.59065	0.5859	0.58403	0.58021	0.57658	0.57391	0.56977	0.56584	0.56272	0.55933	0.55675	0.55209	0.54824	0.54505	0.54206	0.53709	0.53555	0.53193	0.52863	0.52459	0.5214	0.51745	0.5129	0.51043	0.50692	0.50382	0.5002
575	0.68104	0.68172	0.6823	0.68307	0.68335	0.68395	0.68443	0.685	0.68546	0.68606	0.68651	0.68678	0.68762	0.68797	0.68826	0.68887	0.68939	0.68947	0.6901	0.6905	0.69081	0.69113	0.69164	0.69199	0.69233	0.69256	0.69291	0.69338	0.69358	0.69396	0.69416	0.69457	0.69474	0.695	0.69508	0.69536	0.69557	0.69585	0.69607	0.69623	0.69624	0.69648	0.69697	0.69705	0.69711	0.69732	0.69723	0.69764	0.69775
576	2.5624	2.5544	2.5478	2.5397	2.5321	2.5251	2.5179	2.5103	2.5043	2.4956	2.4885	2.4806	2.4721	2.4656	2.4574	2.4493	2.4414	2.4347	2.426	2.4191	2.4106	2.4029	2.3959	2.3865	2.378	2.3693	2.3626	2.3534	2.3463	2.338	2.3306	2.3208	2.314	2.305	2.2974	2.2872	2.2794	2.2714	2.2621	2.2548	2.2459	2.2374	2.228	2.2199	2.2107	2.2018	2.1929	2.1845	2.176
577	1.4463	1.4519	1.4564	1.4615	1.4657	1.4698	1.4746	1.481	1.4847	1.4907	1.4938	1.4993	1.503	1.5072	1.5127	1.5167	1.5221	1.5253	1.5301	1.5343	1.5377	1.5437	1.5468	1.551	1.5556	1.5593	1.5626	1.5679	1.5709	1.5745	1.5773	1.5819	1.5858	1.5922	1.5938	1.5985	1.6004	1.6034	1.6079	1.6121	1.6154	1.6188	1.6214	1.6245	1.6274	1.6294	1.633	1.6378	1.6403
578	0.82049	0.82108	0.8192	0.81748	0.81713	0.8167	0.81625	0.81541	0.8151	0.81478	0.81239	0.81221	0.80982	0.80821	0.80919	0.80731	0.80751	0.80642	0.80599	0.80426	0.80433	0.80181	0.8019	0.79964	0.8005	0.79889	0.79704	0.79516	0.79407	0.79338	0.79294	0.79109	0.79078	0.78943	0.78926	0.78701	0.78658	0.78511	0.78416	0.78204	0.78161	0.77806	0.77868	0.77682	0.77521	0.77349	0.77384	0.76991	0.77026
579	0.048088	0.046314	0.043991	0.040898	0.038203	0.035592	0.032416	0.030641	0.026721	0.023091	0.021134	0.017404	0.014787	0.01189	0.0085362	0.0062968	0.0031283	-0.0012608	-0.0022849	-0.0063034	-0.0093727	-0.011343	-0.014045	-0.018905	-0.021886	-0.024879	-0.028251	-0.0303	-0.035531	-0.037008	-0.041219	-0.043739	-0.047277	-0.050551	-0.05326	-0.056717	-0.059799	-0.064099	-0.066149	-0.070542	-0.074647	-0.077362	-0.080061	-0.085763	-0.086977	-0.092023	-0.094168	-0.09903	-0.10155
580	-1.8013	-1.7935	-1.788	-1.7808	-1.7724	-1.768	-1.7599	-1.7518	-1.7447	-1.7389	-1.7292	-1.7243	-1.7163	-1.7097	-1.7018	-1.6967	-1.6859	-1.6799	-1.6722	-1.6636	-1.655	-1.6495	-1.6411	-1.6352	-1.6269	-1.6204	-1.6123	-1.6033	-1.5947	-1.5881	-1.5768	-1.5696	-1.5625	-1.5556	-1.5466	-1.5408	-1.5313	-1.5228	-1.5148	-1.5072	-1.4976	-1.4905	-1.4825	-1.4712	-1.4657	-1.4579	-1.4488	-1.4403	-1.431
581	0.014098	0.025932	0.036949	0.046111	0.052653	0.063652	0.071255	0.081229	0.093792	0.10247	0.11718	0.12189	0.13607	0.1471	0.15654	0.16916	0.17598	0.18911	0.19622	0.20567	0.21751	0.2293	0.23979	0.2519	0.26082	0.26919	0.28209	0.29001	0.29917	0.30944	0.32021	0.33309	0.34201	0.35071	0.36173	0.3741	0.38199	0.38962	0.40068	0.4117	0.42596	0.43015	0.44387	0.45333	0.4612	0.47252	0.48093	0.48958	0.4988
[truncated: 5,000 more columns]
