# Supplementary material for: Delineation of an insula-BNST circuit engaged by struggling behavior that regulates avoidance in mice
Source: Nat Commun. 2021 Jun 11;12:3561. doi: 10.1038/s41467-021-23674-z (PMC8196075; doi:10.1038/s41467-021-23674-z)
Supplement: Supplementary file 16 — Source Data [file 41467_2021_23674_MOESM16_ESM.zip › Source_Data_Nat_Comm/Fig_4c.xlsx]

## Sheet: CNO_stress
Mouse	Treatment	Image		DAPI only	CRF only	cfos only	PKCd only	CRF/cfos	CRF/pkcd	cfos/pkcd	all three	Total cells		Total CRF	Total cfos	%CRF cells that are cfos+		Total PKCd	%cfos+ PKCd cells		Total NON-CRF cells	% cfos+ NON-CRF cells		Total CRF+/PKCd+	%cfos+ CRF/PKCd cells	% of PKCd+/CRF cells	Total CRF-/PKCd+	%cfos+ CRF-/PKCd+ cells		% of CRF+ PKCd cells		Total CRF+/PKCd-		% of cfos+ CRF+/PKCd- cells		Total PKCd+/CRF+
1 male	CNO/stress	1 left	GFP	47	50	8	24	16	16	6	4	171		86	34	23.2558		50			85			20			30					66				20
		2 left		78	32	8	19	11	9	5	4	166		56	28	26.7857		37			110			13			24					43
		3 left		73	17	9	3	14	0	0	0	116		31	23	45.1613		3			85			0			3					31
												453	Sum	173	85	28.3237	Sum	90	21.1111	Sum	280	12.8571		33	24.2424	19.0751	57	19.2982		36.6667		140		29.2857
		1 right	DREADD	81	46	4	9	3	13	1	1	158		63	9	6.34921		24			95			14			10					49
		2 right		89	45	4	16	14	0	2	0	170		59	20	23.7288		18			111			0			18					59
		3 right		78	26	10	26	7	4	3	2	156		39	22	23.0769		35			117			6			29					33
												484	Sum	161	51	16.7702	Sum	77	11.6883	Sum	323	7.43034		20	15	12.4224	57	10.5263		25.974		141		17.0213
9 male	CNO/stress	1 left	GFP	85	23	4	29	8	18	9	9	185		58	30	29.3103		65			127			27			38					31
		2 left		93	10	8	38	4	7	5	2	167		23	19	26.087		52			144			9			43					14
		3 left		87	17	7	50	6	17	4	8	196		48	25	29.1667		79			148			25			54					23
												548	Sum	129	74	28.6822	Sum	196	18.8776	Sum	419	8.83055		61	31.1475	47.2868	135	13.3333		31.1224		68		26.4706
		1 right	DREADD	66	33	8	32	3	21	7	9	179		66	27	18.1818		69			113			30			39					36
		2 right		91	23	8	29	3	9	14	6	183		41	31	21.9512		58			142			15			43					26
		3 right		66	23	3	24	3	20	9	3	151		49	18	12.2449		56			102			23			33					26
												513	Sum	156	76	17.3077	Sum	183	26.2295	Sum	357	13.7255		68	26.4706	43.5897	115	26.087		37.1585		88		10.2273
5 male	CNO/stress	1 left	GFP	18	3	0	71	0	31	14	31	168		65	45	47.6923		147			103			62			85					3
		2 left		61	7	1	33	5	26	14	37	184		75	57	56		110			109			63			47					12
		3 left		60	7	0	54	2	24	16	16	179		49	34	36.7347		110			130			40			70					9
												531	Sum	189	136	48.1481	Sum	367	34.8774	Sum	342	13.1579		165	50.9091	87.3016	202	21.7822		44.9591		24		29.1667
		1 right	DREADD	27	1	0	85	0	31	3	12	159		44	15	27.2727		131			115			43			88					1
		2 right		43	12	0	46	1	39	23	28	192		80	52	36.25		136			112			67			69					13
		3 right		31	8	2	31	2	38	8	20	140		68	32	32.3529		97			72			58			39					10
												491	Sum	192	99	32.8125	Sum	364	25.8242	Sum	299	12.0401		168	35.7143	87.5	196	17.3469		46.1538		24		12.5
5 female	CNO/stress	1 left	GFP	158	16	1	9	4	7	1	6	202		33	12	30.303		23			169			13			10					20
		2 left		90	20	5	4	11	12	0	26	168		69	42	53.6232		42			99			38			4					31
		3 left		100	9	1	8	3	14	1	14	150		40	19	42.5		37			110			28			9					12
												520	Sum	142	73	45.0704	Sum	102	47.0588	Sum	378	2.38095		79	58.2278	55.6338	23	8.69565		77.451		63		28.5714
		1 right	DREADD	83	39	4	1	11	3	0	1	142		54	16	22.2222		5			88			4			1					50
		2 right		68	15	5	1	20	1	1	3	114		39	29	58.9744		6			75			4			2					35
		3 right		73	18	3	12	5	10	7	9	137		42	24	33.3333		38			95			19			19					23
												393	Sum	135	69	36.2963	Sum	49	42.8571	Sum	258	7.75194		27	48.1481	20	22	36.3636		55.102		108		33.3333
1 fem	CNO/stress	1 left	GFP	66	7	7	33	3	15	10	13	154		38	33	42.1053		71			116			28			43					10
		2 left		74	7	5	36	7	16	17	7	169		37	36	37.8378		76			132			23			53					14
		3 left		71	8	3	41	7	13	12	7	162		35	29	40		73			127			20			53					15
												485	Sum	110	98	40	Sum	220	30	Sum	375	14.4		71	38.0282	64.5455	149	26.1745		32.2727		39		43.5897
		1 right	DREADD	49	12	6	41	7	22	14	12	163		53	39	35.8491		89			110			34			55					19
		2 right		43	23	2	16	5	44	5	22	160		94	34	28.7234		87			66			66			21					28
		3 right		62	10	6	31	4	19	9	12	153		45	31	35.5556		71			108			31			40					14
												476	Sum	192	104	32.2917	Sum	247	29.9595	Sum	284	14.7887		131	35.1145	68.2292	116	24.1379		53.0364		61		26.2295
9 fem	CNO/stress	1 left	GFP	32	24	13	18	21	24	27	30	189		99	91	51.5152		99			90			54			45					45
		2 left		65	26	17	8	41	5	15	15	192		87	88	64.3678		43			105			20			23					67
		3 left		65	12	18	12	30	7	15	15	174		64	78	70.3125		49			110			22			27					42
												555	Sum	250	257	60.8	Sum	191	61.2565	Sum	305	34.4262		96	62.5	38.4	95	60		50.2618		154		59.7403
		1 right	DREADD	42	40	5	9	22	43	4	17	182		122	48	31.9672		73			60			60			13					62
		2 right		54	31	16	19	33	8	6	9	176		81	64	51.8519		42			95			17			25					64
		3 right		52	11	25	15	14	5	12	4	138		34	55	52.9412		36			104			9			27					25
												496	Sum	237	167	41.7722	Sum	151	34.4371	Sum	259	26.2548		86	34.8837	36.2869	65	33.8462		56.9536		151		45.6954

## Sheet: CNO_nostress
Mouse	Treatment	Image		DAPI only	CRF only	cfos only	PKCd only	CRF/cfos	CRF/pkcd	cfos/pkcd	all three	Total cells		Total CRF	Total cfos	%CRF cells that are cfos+		Total PKCd	% cfos+ PKCd cells		Total NON-CRF cells	% cfos+ NON-CRF cells		Total CRF+/PKCd+	%cfos+ CRF/PKCd cells	% of PKCd+/CRF cells	Total CRF-/PKCd+	%cfos+ CRF-/PKCd+ cells		% of CRF+ PKCd cells		Total CRF+/PKCd-		% of cfos+ CRF+/PKCd- cells
3 male	CNO/nostress	1 left	GFP	91	32	6	19	11	7	2	3	171		53	22	26.4151		31			118			10			21					43
		2 left		102	25	12	25	5	11	3	3	186		44	23	18.1818		42			142			14			28					30
		3 left		76	22	3	26	7	1	7	1	143		31	18	25.8065		35			112			2			33					29
												500	Sum	128	63	23.4375	Sum	108	17.5926	Sum	372	8.87097		26	26.9231	20.3125	82	14.6341		24.0741		102		22.549
		1 right	DREADD	83	21	10	34	2	5	13	4	172		32	29	18.75		56			140			9			47					23
		2 right		85	15	9	24	8	6	8	1	156		30	26	30		39			126			7			32					23
		3 right		88	25	6	20	5	8	5	1	158		39	17	15.3846		34			119			9			25					30
												486	Sum	101	72	20.7921	Sum	129	24.8062	Sum	385	13.2468		25	24	24.7525	104	25		19.3798		76		19.7368
10 male	CNO/nostress	1 left	GFP	53	22	1	17	5	23	1	6	128		56	13	19.6429		47			72			29			18					27
		2 left		78	26	3	34	10	29	3	10	193		75	26	26.6667		76			118			39			37					36
		3 left		64	25	1	27	8	18	3	10	156		61	22	29.5082		58			95			28			30					33
												477	Sum	192	61	25.5208	Sum	181	18.232	Sum	285	4.21053		96	27.0833	50	85	8.23529		53.0387		96		23.9583
		1 right	DREADD	39	29	0	17	8	31	0	14	138		82	22	26.8293		62			56			45			17					37
		2 right		77	36	0	17	12	38	4	14	198		100	30	26		73			98			52			21					48
		3 right		55	27	1	21	8	12	0	11	135		58	20	32.7586		44			77			23			21					35
												471	Sum	240	72	27.9167	Sum	179	24.0223	Sum	231	2.1645		120	32.5	50	59	6.77966		67.0391		120		23.3333
10 female	CNO/nostress	1 left	GFP	91	24	0	23	6	17	0	1	162		48	7	14.5833		41			114			18			23					30
		2 left		111	25	0	30	9	18	0	2	195		54	11	20.3704		50			141			20			30					34
		3 left		91	21	1	24	7	11	0	5	160		44	13	27.2727		40			116			16			24					28
												517	Sum	146	31	20.5479	Sum	131	6.10687	Sum	371	0.269542		54	14.8148	36.9863	77	0		41.2214		92		23.913
		1 right	DREADD	74	27	0	30	3	26	1	5	166		61	9	13.1148		62			105			31			31					30
		2 right		99	19	0	23	2	15	0	4	162		40	6	15		42			122			19			23					21
		3 right		82	23	0	14	10	10	0	4	143		47	14	29.7872		28			96			14			14					33
												471	Sum	148	29	18.9189	Sum	132	10.6061	Sum	323	0.309598		64	20.3125	43.2432	68	1.47059		48.4848		84		17.8571
7 female	CNO/nostress	1 left	GFP	61	37	7	20	7	16	6	4	158		64	24	17.1875		46			94			20			26					44
		2 left		79	44	8	14	6	6	3	5	165		61	22	18.0328		28			104			11			17					50
		3 left		60	26	9	34	9	11	3	1	153		47	22	21.2766		49			106			12			37					35
												476	Sum	172	68	18.6047	Sum	123	17.8862	Sum	304	11.8421		43	23.2558	25	80	15		34.9593		129		17.0543
		1 right	DREADD	38	15	6	43	4	40	21	9	176		68	40	19.1176		113			108			49			64					19
		2 right		44	27	4	38	5	18	17	8	161		58	34	22.4138		81			103			26			55					32
		3 right		72	24	7	19	3	7	2	1	135		35	13	11.4286		29			100			8			21					27
												472	Sum	161	87	18.6335	Sum	223	26.009	Sum	311	18.328		83	21.6867	51.5528	140	28.5714		37.2197		78		15.3846
3 female	CNO/nostress	1 left	GFP	110	32	8	27	4	3	0	1	185		40	13	12.5		31			145			4			27					36
		2 left		121	30	6	16	9	3	5	0	190		42	20	21.4286		24			148			3			21					39
		3 left		112	16	18	3	2	0	0	0	151		18	20	11.1111		3			133			0			3					18
												526	Sum	100	53	16	Sum	58	10.3448	Sum	426	8.68545		7	14.2857	7	51	9.80392		12.069		93		16.129
		1 right	DREADD	73	50	0	21	8	13	7	0	172		71	15	11.2676		41			101			13			28					58
		2 right		113	20	14	6	2	0	0	0	155		22	16	9.09091		6			133			0			6					22
		3 right		118	18	8	0	7	0	1	0	152		25	16	28		1			127			0			1					25
												479	Sum	118	47	14.4068	Sum	48	16.6667	Sum	361	8.31025		13	0	11.0169	35	22.8571		27.0833		105		16.1905
																										#DIV/0!
																										#DIV/0!

## Sheet: sal_stress
Mouse	Treatment	Image		DAPI only	CRF only	cfos only	PKCd only	CRF/cfos	CRF/pkcd	cfos/pkcd	all three	Total cells		Total CRF	Total cfos	%CRF cells that are cfos+		Total PKCd	% cfos+ PKCd cells		Total NON-CRF cells	% cfos+ NON-CRF cells		Total CRF+/PKCd+	%cfos+ CRF/PKCd cells	% of PKCd+/CRF cells	Total CRF-/PKCd+	%cfos+ CRF-/PKCd+ cells		% of CRF+ PKCd cells		Total CRF+/PKCd-		% of cfos+ CRF+/PKCd- cells
2 male	sal/stress	1 left	GFP	74	13	11	11	10	6	4	0	129		29	25	34.4828		21			100			6			15					23
		2 left		74	22	2	33	17	10	7	6	171		55	32	41.8182		56			116			16			40					39
		3 left		75	10	19	16	10	1	9	0	140		21	38	47.619		26			119			1			25					20
												440	Sum	105	95	40.9524	Sum	103	25.2427	Sum	335	15.5224		23	26.087	21.9048	80	25		22.3301		82		45.122
		1 right	DREADD	39	13	3	38	9	11	12	6	131		39	30	38.4615		67			92			17			50					22
		2 right		116	23	4	18	17	7	4	7	196		54	32	44.4444		36			142			14			22					40
		3 right		54	21	9	13	5	3	3	4	112		33	21	27.2727		23			79			7			16					26
												439	Sum	126	83	38.0952	Sum	126	28.5714	Sum	313	11.1821		38	44.7368	30.1587	88	21.5909		30.1587		88		35.2273
6 male	sal/stress	1 left	GFP	85	13	0	18	13	12	0	8	149		46	21	45.6522		38			103			20			18					26
		2 left		110	33	3	17	27	8	1	6	205		74	37	44.5946		32			131			14			18					60
		3 left		92	18	1	16	5	7	0	2	141		32	8	21.875		25			109			9			16					23
												495	Sum	152	66	40.1316	Sum	95	17.8947	Sum	343	1.45773		43	37.2093	28.2895	52	1.92308		45.2632		109		41.2844
		1 right	DREADD	36	14	2	60	8	33	12	29	194		84	51	44.0476		134			110			62			72					22
		2 right		77	15	2	48	7	26	2	30	207		78	41	47.4359		106			129			56			50					22
		3 right		40	11	2	36	2	23	13	26	153		62	43	45.1613		98			91			49			49					13
												554	Sum	224	135	45.5357	Sum	338	33.1361	Sum	330	10		167	50.8982	74.5536	171	15.7895		49.4083		57		29.8246
2 female	sal/stress	1 left	GFP	41	3	1	29	6	40	1	15	136		64	23	32.8125		85			72			55			30					9
		2 left		41	13	0	32	6	31	9	41	173		91	56	51.6484		113			82			72			41					19
		3 left		44	7	1	33	6	17	15	22	145		52	44	53.8462		87			93			39			48					13
												454	Sum	207	123	46.3768	Sum	285	36.1404	Sum	247	10.9312		166	46.988	80.1932	119	21.0084		58.2456		41		43.9024
		1 right	DREADD	84	2	2	7	1	7	1	18	122		28	22	67.8571		33			94			25			8					3
		2 right		45	4	4	43	7	21	10	17	151		49	38	48.9796		91			102			38			53					11
		3 right		50	9	3	32	7	14	17	28	160		58	55	60.3448		91			102			42			49					16
												433	Sum	135	115	57.7778	Sum	215	42.3256	Sum	298	12.4161		105	60	77.7778	110	25.4545		48.8372		30		50
6 female	sal/stress	1 left	GFP	66	9	0	48	2	20	1	7	153		38	10	23.6842		76			115			27			49					11
		2 left		65	5	9	26	9	4	12	19	149		37	49	75.6757		61			112			23			38					14
		3 left		63	8	4	18	15	12	8	9	137		44	36	54.5455		47			93			21			26					23
												439	Sum	119	95	51.2605	Sum	184	30.4348	Sum	320	10.625		71	49.2958	59.6639	113	18.5841		38.587		48		54.1667
		1 right	DREADD	40	7	0	62	3	27	6	24	169		61	33	44.2623		119			108			51			68					10
		2 right		42	6	0	56	1	36	4	33	178		76	38	44.7368		129			102			69			60					7
		3 right		69	9	1	54	5	6	2	12	158		32	20	53.125		74			126			18			56					14
												505	Sum	169	91	46.1538	Sum	322	25.1553	Sum	336	3.86905		138	50	81.6568	184	6.52174		42.8571		31		29.0323
																										#DIV/0!
																										#DIV/0!
																										#DIV/0!
																										#DIV/0!

## Sheet: sal_nostress
Mouse	Treatment	Image		DAPI only	CRF only	cfos only	PKCd only	CRF/cfos	CRF/pkcd	cfos/pkcd	all three	Total cells		Total CRF	Total cfos	%CRF cells that are cfos+		Total PKCd	% cfos+ PKCd cells		Total NON-CRF cells	% cfos+ NON-CRF cells		Total CRF+/PKCd+	%cfos+ CRF/PKCd cells	% of PKCd+/CRF cells	Total CRF-/PKCd+	%cfos+ CRF-/PKCd+ cells		% of CRF+ PKCd cells		Total CRF+/PKCd-		% of cfos+ CRF+/PKCd- cells
8 male	sal/nostress	1 left	GFP	64	12	11	19	7	8	19	8	148		35	45	42.8571		54			113			16			38					19
		2 left		58	9	9	25	6	9	1	0	117		24	16	25		35			93			9			26					15
		3 left		81	12	6	51	0	2	6	0	158		14	12	0		59			144			2			57					12
												423	Sum	73	73	28.7671	Sum	148	22.973	Sum	350	14.8571		27	29.6296	36.9863	121	21.4876		18.2432		46		28.2609
		1 right	DREADD	71	8	5	44	5	19	11	0	163		32	21	15.625		74			131			19			55					13
		2 right		86	28	7	42	7	24	10	0	204		59	24	11.8644		76			145			24			52					35
		3 right		61	17	16	14	22	2	24	7	163		48	69	60.4167		47			115			9			38					39
												530	Sum	139	114	29.4964	Sum	197	26.3959	Sum	391	18.6701		52	13.4615	37.4101	145	31.0345		26.3959		87		39.0805
4 male	sal/nostress	1 left	GFP	87	25	20	28	17	10	12	5	204		57	54	38.5965		55			147			15			40					42
		2 left		66	26	15	17	15	4	10	0	153		45	40	33.3333		31			108			4			27					41
		3 left		99	16	20	20	1	2	9	2	169		21	32	14.2857		33			148			4			29					17
												526	Sum	123	126	32.5203	Sum	119	31.9328	Sum	403	21.34		23	30.4348	18.6992	96	32.2917		19.3277		100		33
		1 right	DREADD	71	22	10	32	9	13	9	4	170		48	32	27.0833		58			122			17			41					31
		2 right		84	30	16	10	19	9	7	2	177		60	44	35		28			117			11			17					49
		3 right		74	32	21	6	21	4	7	4	169		61	53	40.9836		21			108			8			13					53
												516	Sum	169	129	34.9112	Sum	107	30.8411	Sum	347	20.1729		36	27.7778	21.3018	71	32.3944		33.6449		133		36.8421
4 female	sal/nostress	1 left	GFP	113	21	3	28	4	13	1	4	187		42	12	19.0476		46			145			17			29					25
		2 left		73	11	7	33	5	17	7	7	160		40	26	30		64			120			24			40					16
		3 left		95	17	7	19	3	8	4	5	158		33	19	24.2424		36			125			13			23					20
												505	Sum	115	57	24.3478	Sum	146	19.1781	Sum	390	7.4359		54	29.6296	46.9565	92	13.0435		36.9863		61		19.6721
		1 right	DREADD	61	16	5	31	6	20	8	5	152		47	24	23.4043		64			105			25			39					22
		2 right		62	14	4	19	6	10	3	3	121		33	16	27.2727		35			88			13			22					20
		3 right		66	17	2	35	10	12	7	4	153		43	23	32.5581		58			110			16			42					27
												426	Sum	123	63	27.6423	Sum	157	19.1083	Sum	303	9.57096		54	22.2222	43.9024	103	17.4757		34.3949		69		31.8841
8 female	sal/nostress	1 left	GFP	50	36	6	53	8	30	8	2	193		76	24	13.1579		93			117			32			61					44
		2 left		46	31	0	49	6	16	7	7	162		60	20	21.6667		79			102			23			56					37
		3 left		54	28	4	19	4	5	3	6	123		43	17	23.2558		33			80			11			22					32
												478	Sum	179	61	18.4358	Sum	205	16.0976	Sum	299	9.36455		66	22.7273	36.8715	139	12.9496		32.1951		113		15.9292
		1 right	DREADD	63	32	4	43	6	11	7	2	168		51	19	15.6863		63			117			13			50					38
		2 right		76	38	4	44	4	10	8	5	189		57	21	15.7895		67			132			15			52					42
		3 right		89	6	15	30	3	3	7	4	157		16	29	43.75		44			141			7			37					9
												514	Sum	124	69	19.3548	Sum	174	18.9655	Sum	390	11.5385		35	31.4286	28.2258	139	15.8273		20.1149		89		14.6067
																										#DIV/0!
																										#DIV/0!
																										#DIV/0!
																										#DIV/0!
