# Supplementary material for: Delineation of an insula-BNST circuit engaged by struggling behavior that regulates avoidance in mice
Source: Nat Commun. 2021 Jun 11;12:3561. doi: 10.1038/s41467-021-23674-z (PMC8196075; doi:10.1038/s41467-021-23674-z)
Supplement: Supplementary file 16 — Source Data [file 41467_2021_23674_MOESM16_ESM.zip › Source_Data_Nat_Comm/Fig_S9e-j.csv]

subj_num	treatmentGroup	boutType	subj_date	Start	End	boutLength
V8	Saline	Full body	191230	14	15.8	1.8
V8	Saline	Full body	191230	23.6	25.7	2.1
V8	Saline	Full body	191230	36.5	39.4	2.9
V8	Saline	Full body	191230	51.5	53.1	1.6
V8	Saline	Full body	191230	61.9	63.8	1.9
V8	Saline	Full body	191230	70.6	72.2	1.60000000000001
V8	Saline	Full body	191230	82.7	85.3	2.59999999999999
V8	Saline	Full body	191230	97.3	99.2	1.90000000000001
V8	Saline	Full body	191230	109.6	111.5	1.90000000000001
V8	Saline	Full body	191230	123.5	125.3	1.8
V8	Saline	Full body	191230	139.7	141.5	1.80000000000001
V8	Saline	Full body	191230	152.9	154.1	1.19999999999999
V8	Saline	Full body	191230	165.7	169	3.30000000000001
V8	Saline	Full body	191230	181.3	183.1	1.79999999999998
V8	Saline	Full body	191230	195.6	198.4	2.80000000000001
V8	Saline	Full body	191230	209.6	211	1.40000000000001
V8	Saline	Full body	191230	225.3	226.8	1.5
V8	Saline	Full body	191230	241.9	244.4	2.5
V8	Saline	Full body	191230	264.9	268.5	3.60000000000002
V8	Saline	Full body	191230	282	283.9	1.89999999999998
V8	Saline	Full body	191230	309.9	312	2.10000000000002
V8	Saline	Full body	191230	335.9	339.9	4
V8	Saline	Full body	191230	341.1	343	1.89999999999998
V8	Saline	Full body	191230	380.5	383.6	3.10000000000002
V8	Saline	Full body	191230	407	411.5	4.5
V8	Saline	Full body	191230	453.3	460	6.69999999999999
V8	Saline	Full body	191230	489.2	493.5	4.30000000000001
V8	Saline	Full body	191230	523.3	524.4	1.10000000000002
V8	Saline	Full body	191230	529	530.2	1.20000000000005
V8	Saline	Full body	191230	541.7	548.1	6.39999999999998
V8	Saline	Full body	191230	574.6	574.9	0.299999999999955
V8	Saline	Full body	191230	578.2	578.4	0.199999999999932
V8	Saline	Full body	191230	585.8	586.2	0.400000000000091
V8	Saline	Full body	191230	600.8	604.4	3.60000000000002
V8	Saline	Full body	191230	614.3	614.4	0.100000000000023
V8	Saline	Full body	191230	618.1	619.6	1.5
V8	Saline	Full body	191230	628.1	632.4	4.29999999999995
V8	Saline	Full body	191230	649.5	656.2	6.70000000000005
V8	Saline	Full body	191230	657.5	658.4	0.899999999999977
V8	Saline	Full body	191230	662.7	663.7	1
V8	Saline	Full body	191230	671.2	671.5	0.299999999999955
V8	Saline	Full body	191230	678.7	679.2	0.5
V8	Saline	Full body	191230	681.9	686.1	4.20000000000005
V8	Saline	Full body	191230	699	705.5	6.5
V8	Saline	Full body	191230	715.4	721.4	6
V8	Saline	Full body	191230	722.9	723.3	0.399999999999977
V8	Saline	Full body	191230	732.2	733.1	0.899999999999977
V8	Saline	Full body	191230	734.8	736.5	1.70000000000005
V8	Saline	Full body	191230	749.2	749.3	0.0999999999999091
V8	Saline	Full body	191230	762.2	768.6	6.39999999999998
V8	Saline	Full body	191230	769.6	770.4	0.799999999999955
V8	Saline	Full body	191230	794.4	798.2	3.80000000000007
V8	Saline	Full body	191230	821.4	821.6	0.200000000000045
V8	Saline	Full body	191230	836.4	837.7	1.30000000000007
V8	Saline	Full body	191230	845.5	845.6	0.100000000000023
V8	Saline	Full body	191230	850.7	851	0.299999999999955
V8	Saline	Full body	191230	855.3	856.5	1.20000000000005
V8	Saline	Full body	191230	861.1	861.2	0.100000000000023
V8	Saline	Full body	191230	865.9	866.3	0.399999999999977
V8	Saline	Full body	191230	869.7	870.1	0.399999999999977
V8	Saline	Full body	191230	873	873.2	0.200000000000045
V8	Saline	Full body	191230	874.9	875	0.100000000000023
V8	Saline	Full body	191230	877.7	877.9	0.199999999999932
V8	Saline	Full body	191230	884.7	885.3	0.599999999999909
V8	Saline	Full body	191230	886.4	886.8	0.399999999999977
V8	Saline	Full body	191230	890.4	890.8	0.399999999999977
V8	Saline	Full body	191230	897	897.2	0.200000000000045
V8	Saline	Full body	191230	898.5	898.8	0.299999999999955
V8	Saline	Full body	191230	902.5	902.8	0.299999999999955
V8	Saline	Full body	191230	905.6	905.8	0.199999999999932
V8	Saline	Full body	191230	913.5	915.3	1.79999999999995
V8	Saline	Full body	191230	937.5	937.8	0.299999999999955
V8	Saline	Full body	191230	941.1	941.3	0.199999999999932
V8	Saline	Full body	191230	944.1	944.4	0.299999999999955
V8	Saline	Full body	191230	947.8	948	0.200000000000045
V8	Saline	Full body	191230	966.7	967.3	0.599999999999909
V8	Saline	Full body	191230	986.9	989	2.10000000000002
V8	Saline	Full body	191230	999.6	1000.1	0.5
V8	Saline	Full body	191230	1002.7	1002.9	0.199999999999932
V8	Saline	Full body	191230	1008.3	1008.6	0.300000000000068
V8	Saline	Full body	191230	1014.6	1020.8	6.19999999999993
V8	Saline	Full body	191230	1034.8	1037.4	2.60000000000014
V8	Saline	Full body	191230	1042.3	1042.4	0.100000000000136
V8	Saline	Full body	191230	1062.2	1062.7	0.5
V8	Saline	Full body	191230	1067.5	1068.1	0.599999999999909
V8	Saline	Full body	191230	1070.4	1070.9	0.5
V8	Saline	Full body	191230	1076.9	1077.2	0.299999999999955
V8	Saline	Full body	191230	1078.7	1078.9	0.200000000000045
V8	Saline	Full body	191230	1083.6	1083.8	0.200000000000045
V8	Saline	Full body	191230	1092.7	1099.2	6.5
V8	Saline	Full body	191230	1113.5	1115.2	1.70000000000005
V8	Saline	Full body	191230	1122.4	1122.7	0.299999999999955
V8	Saline	Full body	191230	1130	1138.2	8.20000000000005
V8	Saline	Full body	191230	1166.7	1167.2	0.5
V8	Saline	Full body	191230	1169.7	1169.9	0.200000000000045
V8	Saline	Full body	191230	1180.9	1181.4	0.5
V8	Saline	Full body	191230	1192.8	1193	0.200000000000045
V8	Saline	Full body	191230	1195.9	1196.2	0.299999999999955
V8	Saline	Full body	191230	1199.3	1199.8	0.5
V8	Saline	Full body	191230	1201.4	1201.6	0.199999999999818
V8	Saline	Full body	191230	1205.9	1206.4	0.5
V8	Saline	Full body	191230	1212	1212.3	0.299999999999955
V8	Saline	Full body	191230	1215.1	1215.3	0.200000000000045
V8	Saline	Full body	191230	1222.4	1222.7	0.299999999999955
V8	Saline	Full body	191230	1227.9	1228.2	0.299999999999955
V8	Saline	Full body	191230	1231.4	1231.9	0.5
V8	Saline	Full body	191230	1236.2	1237.4	1.20000000000005
V8	Saline	Full body	191230	1244.8	1245.3	0.5
V8	Saline	Full body	191230	1250	1250.1	0.0999999999999091
V8	Saline	Full body	191230	1257.2	1257.5	0.299999999999955
V8	Saline	Full body	191230	1272.7	1272.9	0.200000000000045
V8	Saline	Full body	191230	1274.2	1274.5	0.299999999999955
V8	Saline	Full body	191230	1276.1	1276.2	0.100000000000136
V8	Saline	Full body	191230	1289.7	1293.9	4.20000000000005
V8	Saline	Full body	191230	1315	1315.6	0.599999999999909
V8	Saline	Full body	191230	1320.1	1320.5	0.400000000000091
V8	Saline	Full body	191230	1323.5	1323.8	0.299999999999955
V8	Saline	Full body	191230	1348.9	1349.5	0.599999999999909
V8	Saline	Full body	191230	1354.6	1355	0.400000000000091
V8	Saline	Full body	191230	1374.1	1374.4	0.300000000000182
V8	Saline	Full body	191230	1381.9	1382.6	0.699999999999818
V8	Saline	Full body	191230	1391.2	1395	3.79999999999995
V8	Saline	Full body	191230	1398.9	1399	0.0999999999999091
V8	Saline	Full body	191230	1403.8	1412.4	8.60000000000014
V8	Saline	Full body	191230	1418	1418.2	0.200000000000045
V8	Saline	Full body	191230	1422.9	1423	0.0999999999999091
V8	Saline	Full body	191230	1426.3	1426.4	0.100000000000136
V8	Saline	Full body	191230	1428.8	1429	0.200000000000045
V8	Saline	Full body	191230	1435.6	1435.8	0.200000000000045
V8	Saline	Full body	191230	1437.5	1437.6	0.0999999999999091
V8	Saline	Full body	191230	1441.2	1441.5	0.299999999999955
V8	Saline	Full body	191230	1443.4	1443.7	0.299999999999955
V8	Saline	Full body	191230	1445	1445.2	0.200000000000045
V8	Saline	Full body	191230	1447.5	1447.7	0.200000000000045
V8	Saline	Full body	191230	1450.9	1451.2	0.299999999999955
V8	Saline	Full body	191230	1453.6	1453.9	0.300000000000182
V8	Saline	Full body	191230	1456.1	1456.3	0.200000000000045
V8	Saline	Full body	191230	1458.5	1458.7	0.200000000000045
V8	Saline	Full body	191230	1463.2	1463.4	0.200000000000045
V8	Saline	Full body	191230	1464.8	1465	0.200000000000045
V8	Saline	Full body	191230	1471.1	1471.6	0.5
V8	Saline	Full body	191230	1472.9	1473.2	0.299999999999955
V8	Saline	Full body	191230	1477.7	1478.2	0.5
V8	Saline	Full body	191230	1480.6	1481.1	0.5
V8	Saline	Full body	191230	1492.4	1492.8	0.399999999999864
V8	Saline	Full body	191230	1496.6	1497	0.400000000000091
V8	Saline	Full body	191230	1512.6	1515.8	3.20000000000005
V8	Saline	Full body	191230	1520.1	1520.5	0.400000000000091
V8	Saline	Full body	191230	1523.2	1523.6	0.399999999999864
V8	Saline	Full body	191230	1525.4	1525.5	0.0999999999999091
V8	Saline	Full body	191230	1527.5	1527.7	0.200000000000045
V8	Saline	Full body	191230	1529.6	1529.8	0.200000000000045
V8	Saline	Full body	191230	1530.6	1530.8	0.200000000000045
V8	Saline	Full body	191230	1532.8	1533	0.200000000000045
V8	Saline	Full body	191230	1536	1536.6	0.599999999999909
V8	Saline	Full body	191230	1542.2	1543.4	1.20000000000005
V8	Saline	Full body	191230	1545.9	1546.4	0.5
V8	Saline	Full body	191230	1548	1548.2	0.200000000000045
V8	Saline	Full body	191230	1550.4	1550.6	0.199999999999818
V8	Saline	Full body	191230	1554.5	1554.7	0.200000000000045
V8	Saline	Full body	191230	1556	1556.5	0.5
V8	Saline	Full body	191230	1558.7	1559	0.299999999999955
V8	Saline	Full body	191230	1560	1560.3	0.299999999999955
V8	Saline	Full body	191230	1564.8	1565	0.200000000000045
V8	Saline	Full body	191230	1568.6	1568.9	0.300000000000182
V8	Saline	Full body	191230	1571.4	1571.6	0.199999999999818
V8	Saline	Full body	191230	1574.5	1574.8	0.299999999999955
V8	Saline	Full body	191230	1579	1579.6	0.599999999999909
V8	Saline	Full body	191230	1582.5	1583	0.5
V8	Saline	Full body	191230	1584.4	1584.6	0.199999999999818
V8	Saline	Full body	191230	1586.3	1586.6	0.299999999999955
V8	Saline	Full body	191230	1589.6	1590	0.400000000000091
V8	Saline	Full body	191230	1591.8	1592.2	0.400000000000091
V8	Saline	Full body	191230	1597.5	1597.7	0.200000000000045
V8	Saline	Full body	191230	1604.3	1604.6	0.299999999999955
V8	Saline	Full body	191230	1608.2	1608.5	0.299999999999955
V8	Saline	Full body	191230	1611.7	1612	0.299999999999955
V8	Saline	Full body	191230	1613.2	1613.6	0.399999999999864
V8	Saline	Full body	191230	1618.6	1619.8	1.20000000000005
V8	Saline	Full body	191230	1622.8	1623.2	0.400000000000091
V8	Saline	Full body	191230	1625.4	1625.8	0.399999999999864
V8	Saline	Full body	191230	1628	1628.1	0.0999999999999091
V8	Saline	Full body	191230	1630.5	1630.8	0.299999999999955
V8	Saline	Full body	191230	1633.3	1633.8	0.5
V8	Saline	Full body	191230	1635	1635.2	0.200000000000045
V8	Saline	Full body	191230	1641.7	1641.9	0.200000000000045
V8	Saline	Full body	191230	1645.4	1646	0.599999999999909
V8	Saline	Full body	191230	1647	1647.3	0.299999999999955
V8	Saline	Full body	191230	1661.2	1666.2	5
V8	Saline	Full body	191230	1675.3	1675.5	0.200000000000045
V8	Saline	Full body	191230	1684	1684.5	0.5
V8	Saline	Full body	191230	1690.8	1691.5	0.700000000000045
V8	Saline	Full body	191230	1693.8	1694.1	0.299999999999955
V8	Saline	Full body	191230	1702.7	1703.2	0.5
V8	Saline	Full body	191230	1706.7	1707	0.299999999999955
V8	Saline	Full body	191230	1713.2	1714.2	1
V8	Saline	Full body	191230	1719.5	1719.9	0.400000000000091
V8	Saline	Full body	191230	1723.4	1725.3	1.89999999999986
V8	Saline	Full body	191230	1728.3	1728.9	0.600000000000136
V8	Saline	Full body	191230	1730.9	1731.1	0.199999999999818
V8	Saline	Full body	191230	1740.1	1740.6	0.5
V8	Saline	Full body	191230	1742.3	1742.8	0.5
V8	Saline	Full body	191230	1745.6	1745.8	0.200000000000045
V8	Saline	Full body	191230	1757.3	1763	5.70000000000005
V8	Saline	Full body	191230	1776.1	1778.1	2
V8	Saline	Full body	191230	1780.2	1780.5	0.299999999999955
V8	Saline	Full body	191230	1782.1	1782.7	0.600000000000136
V8	Saline	Full body	191230	1787.4	1787.9	0.5
V8	Saline	Full body	191230	1796	1796.5	0.5
V8	Saline	Full body	191230	1798	1798.5	0.5
HC9	CNO	Full body	191230	4.7	12.8	8.1
HC9	CNO	Full body	191230	25.4	28.4	3
HC9	CNO	Full body	191230	39.6	42	2.4
HC9	CNO	Full body	191230	42.9	43.2	0.300000000000004
HC9	CNO	Full body	191230	49.8	53.1	3.3
HC9	CNO	Full body	191230	69.6	72	2.40000000000001
HC9	CNO	Full body	191230	81.8	84.6	2.8
HC9	CNO	Full body	191230	89.7	90.3	0.599999999999994
HC9	CNO	Full body	191230	110.6	114.2	3.60000000000001
HC9	CNO	Full body	191230	128.5	133.2	4.69999999999999
HC9	CNO	Full body	191230	151.3	155.7	4.39999999999998
HC9	CNO	Full body	191230	164.4	166.1	1.69999999999999
HC9	CNO	Full body	191230	178.9	182.6	3.69999999999999
HC9	CNO	Full body	191230	195.2	199.1	3.90000000000001
HC9	CNO	Full body	191230	225.6	228.4	2.80000000000001
HC9	CNO	Full body	191230	242.2	243.4	1.20000000000002
HC9	CNO	Full body	191230	248.3	251.1	2.79999999999998
HC9	CNO	Full body	191230	277.2	285.6	8.40000000000003
HC9	CNO	Full body	191230	288.9	289	0.100000000000023
HC9	CNO	Full body	191230	300.7	303.3	2.60000000000002
HC9	CNO	Full body	191230	330.9	335.9	5
HC9	CNO	Full body	191230	352.6	354	1.39999999999998
HC9	CNO	Full body	191230	360.1	366	5.89999999999998
HC9	CNO	Full body	191230	373.7	381.6	7.90000000000003
HC9	CNO	Full body	191230	383.6	385.4	1.79999999999995
HC9	CNO	Full body	191230	386.5	387	0.5
HC9	CNO	Full body	191230	387.8	390.9	3.09999999999997
HC9	CNO	Full body	191230	400.7	405.6	4.90000000000003
HC9	CNO	Full body	191230	408.4	409.2	0.800000000000011
HC9	CNO	Full body	191230	412	414	2
HC9	CNO	Full body	191230	424.8	427.2	2.39999999999998
HC9	CNO	Full body	191230	430	431.5	1.5
HC9	CNO	Full body	191230	434.9	438.5	3.60000000000002
HC9	CNO	Full body	191230	444.1	448	3.89999999999998
HC9	CNO	Full body	191230	450	452.1	2.10000000000002
HC9	CNO	Full body	191230	455.4	457.4	2
HC9	CNO	Full body	191230	550.6	552.3	1.69999999999993
HC9	CNO	Full body	191230	565	569.4	4.39999999999998
HC9	CNO	Full body	191230	586.3	588.9	2.60000000000002
HC9	CNO	Full body	191230	595.1	595.8	0.699999999999932
HC9	CNO	Full body	191230	613.9	615.1	1.20000000000005
HC9	CNO	Full body	191230	622.7	623.1	0.399999999999977
HC9	CNO	Full body	191230	692.7	693.2	0.5
HC9	CNO	Full body	191230	702	702.4	0.399999999999977
HC9	CNO	Full body	191230	723.2	723.6	0.399999999999977
HC9	CNO	Full body	191230	743.2	743.7	0.5
HC9	CNO	Full body	191230	754.6	755.1	0.5
HC9	CNO	Full body	191230	760.8	764.7	3.90000000000009
HC9	CNO	Full body	191230	778.5	778.5	0
HC9	CNO	Full body	191230	781.7	788.6	6.89999999999998
HC9	CNO	Full body	191230	796.3	796.8	0.5
HC9	CNO	Full body	191230	799.3	799.3	0
HC9	CNO	Full body	191230	812.5	812.8	0.299999999999955
HC9	CNO	Full body	191230	878.2	886.8	8.59999999999991
HC9	CNO	Full body	191230	889.8	891.2	1.40000000000009
HC9	CNO	Full body	191230	892.8	895.4	2.60000000000002
HC9	CNO	Full body	191230	896.4	897.6	1.20000000000005
HC9	CNO	Full body	191230	902.4	903.6	1.20000000000005
HC9	CNO	Full body	191230	907.2	909.2	2
HC9	CNO	Full body	191230	910.6	911.2	0.600000000000023
HC9	CNO	Full body	191230	913.6	914	0.399999999999977
HC9	CNO	Full body	191230	923.9	923.9	0
HC9	CNO	Full body	191230	927.1	927.8	0.699999999999932
HC9	CNO	Full body	191230	928.8	933.6	4.80000000000007
HC9	CNO	Full body	191230	943	949	6
HC9	CNO	Full body	191230	953	953.5	0.5
HC9	CNO	Full body	191230	955.3	966.6	11.3000000000001
HC9	CNO	Full body	191230	967.2	967.8	0.599999999999909
HC9	CNO	Full body	191230	974.4	974.7	0.300000000000068
HC9	CNO	Full body	191230	985.1	985.7	0.600000000000023
HC9	CNO	Full body	191230	994.8	995.7	0.900000000000091
HC9	CNO	Full body	191230	998.8	1000.2	1.40000000000009
HC9	CNO	Full body	191230	1004.4	1005.6	1.20000000000005
HC9	CNO	Full body	191230	1011.4	1011.6	0.200000000000045
HC9	CNO	Full body	191230	1013	1014.1	1.10000000000002
HC9	CNO	Full body	191230	1015.2	1016.4	1.19999999999993
HC9	CNO	Full body	191230	1017.6	1017.8	0.199999999999932
HC9	CNO	Full body	191230	1020	1020.2	0.200000000000045
HC9	CNO	Full body	191230	1023.6	1024.5	0.899999999999977
HC9	CNO	Full body	191230	1030.1	1030.6	0.5
HC9	CNO	Full body	191230	1034.2	1034.6	0.399999999999864
HC9	CNO	Full body	191230	1043.2	1043.4	0.200000000000045
HC9	CNO	Full body	191230	1047.5	1047.8	0.299999999999955
HC9	CNO	Full body	191230	1078.5	1078.9	0.400000000000091
HC9	CNO	Full body	191230	1087.4	1088.1	0.699999999999818
HC9	CNO	Full body	191230	1089.5	1090.4	0.900000000000091
HC9	CNO	Full body	191230	1098.9	1099.8	0.899999999999864
HC9	CNO	Full body	191230	1102	1106.1	4.09999999999991
HC9	CNO	Full body	191230	1110.3	1120.4	10.1000000000001
HC9	CNO	Full body	191230	1128.7	1129.1	0.399999999999864
HC9	CNO	Full body	191230	1137.9	1141.2	3.29999999999995
HC9	CNO	Full body	191230	1153.9	1154.8	0.899999999999864
HC9	CNO	Full body	191230	1164	1164.7	0.700000000000045
HC9	CNO	Full body	191230	1167.5	1172.4	4.90000000000009
HC9	CNO	Full body	191230	1184.3	1185	0.700000000000045
HC9	CNO	Full body	191230	1211.5	1219.2	7.70000000000005
HC9	CNO	Full body	191230	1234.4	1237.7	3.29999999999995
HC9	CNO	Full body	191230	1248	1250.9	2.90000000000009
HC9	CNO	Full body	191230	1265.6	1269	3.40000000000009
HC9	CNO	Full body	191230	1270.8	1273.3	2.5
HC9	CNO	Full body	191230	1275.3	1275.8	0.5
HC9	CNO	Full body	191230	1279.6	1280.5	0.900000000000091
HC9	CNO	Full body	191230	1288.2	1291.9	3.70000000000005
HC9	CNO	Full body	191230	1295	1299.9	4.90000000000009
HC9	CNO	Full body	191230	1304.4	1308	3.59999999999991
HC9	CNO	Full body	191230	1320.8	1325.5	4.70000000000005
HC9	CNO	Full body	191230	1347.6	1348.4	0.800000000000182
HC9	CNO	Full body	191230	1353.7	1354.3	0.599999999999909
HC9	CNO	Full body	191230	1363.2	1363.7	0.5
HC9	CNO	Full body	191230	1370.1	1371	0.900000000000091
HC9	CNO	Full body	191230	1383.2	1384.9	1.70000000000005
HC9	CNO	Full body	191230	1416.6	1417.2	0.600000000000136
HC9	CNO	Full body	191230	1443.9	1445.7	1.79999999999995
HC9	CNO	Full body	191230	1448.3	1448.6	0.299999999999955
HC9	CNO	Full body	191230	1561.5	1561.9	0.400000000000091
HC9	CNO	Full body	191230	1571.2	1572	0.799999999999955
HC9	CNO	Full body	191230	1587.5	1587.8	0.299999999999955
HC9	CNO	Full body	191230	1591.2	1594.5	3.29999999999995
HC9	CNO	Full body	191230	1599.1	1604.5	5.40000000000009
HC9	CNO	Full body	191230	1605.5	1610.4	4.90000000000009
HC9	CNO	Full body	191230	1627.4	1630.3	2.89999999999986
HC9	CNO	Full body	191230	1637.8	1637.9	0.100000000000136
HC9	CNO	Full body	191230	1640.1	1640.7	0.600000000000136
HC9	CNO	Full body	191230	1654.9	1655.4	0.5
HC9	CNO	Full body	191230	1659.3	1659.7	0.400000000000091
HC9	CNO	Full body	191230	1663.9	1664.7	0.799999999999955
HC9	CNO	Full body	191230	1665.6	1666.8	1.20000000000005
HC9	CNO	Full body	191230	1669.5	1669.8	0.299999999999955
HC9	CNO	Full body	191230	1671.3	1671.5	0.200000000000045
HC9	CNO	Full body	191230	1672.8	1673.3	0.5
HC9	CNO	Full body	191230	1677.6	1678.8	1.20000000000005
HC9	CNO	Full body	191230	1690.8	1691.5	0.700000000000045
HC9	CNO	Full body	191230	1693.1	1693.5	0.400000000000091
HC9	CNO	Full body	191230	1701.5	1701.9	0.400000000000091
HC9	CNO	Full body	191230	1704.9	1705.2	0.299999999999955
HC9	CNO	Full body	191230	1720.2	1721.1	0.899999999999864
HC9	CNO	Full body	191230	1726.4	1726.9	0.5
HC9	CNO	Full body	191230	1730.8	1731.9	1.10000000000014
HC9	CNO	Full body	191230	1748.8	1749.5	0.700000000000045
HC9	CNO	Full body	191230	1750.7	1751.1	0.399999999999864
HC9	CNO	Full body	191230	1758.5	1760	1.5
HC9	CNO	Full body	191230	1775.9	1776.2	0.299999999999955
HC9	CNO	Full body	191230	1800.8	1802.4	1.60000000000014
HC9	CNO	Full body	191230	1803.6	1805.6	2
HC1	CNO	Full body	191230	1.2	4.2	3
HC1	CNO	Full body	191230	8.5	10.8	2.3
HC1	CNO	Full body	191230	15.6	15.9	0.300000000000001
HC1	CNO	Full body	191230	17.7	18.3	0.600000000000001
HC1	CNO	Full body	191230	27.9	29.7	1.8
HC1	CNO	Full body	191230	37.2	40	2.8
HC1	CNO	Full body	191230	47	49.4	2.4
HC1	CNO	Full body	191230	58.8	60.2	1.40000000000001
HC1	CNO	Full body	191230	71.6	74	2.40000000000001
HC1	CNO	Full body	191230	84.7	87.2	2.5
HC1	CNO	Full body	191230	98.2	102.6	4.39999999999999
HC1	CNO	Full body	191230	112.7	114.3	1.59999999999999
HC1	CNO	Full body	191230	128	130.7	2.69999999999999
HC1	CNO	Full body	191230	151.5	153.2	1.69999999999999
HC1	CNO	Full body	191230	159.7	161.6	1.90000000000001
HC1	CNO	Full body	191230	168.5	169.7	1.19999999999999
HC1	CNO	Full body	191230	183	185.6	2.59999999999999
HC1	CNO	Full body	191230	204.2	208.2	4
HC1	CNO	Full body	191230	228.3	230	1.69999999999999
HC1	CNO	Full body	191230	248.8	252.1	3.29999999999998
HC1	CNO	Full body	191230	278.4	280.9	2.5
HC1	CNO	Full body	191230	286.4	286.7	0.300000000000011
HC1	CNO	Full body	191230	292.5	293.1	0.600000000000023
HC1	CNO	Full body	191230	296.5	296.7	0.199999999999989
HC1	CNO	Full body	191230	304.7	305.4	0.699999999999989
HC1	CNO	Full body	191230	310.2	310.4	0.199999999999989
HC1	CNO	Full body	191230	312.1	312.3	0.199999999999989
HC1	CNO	Full body	191230	315	315.5	0.5
HC1	CNO	Full body	191230	319	319.5	0.5
HC1	CNO	Full body	191230	321.5	322	0.5
HC1	CNO	Full body	191230	324.2	324.5	0.300000000000011
HC1	CNO	Full body	191230	328.6	330.9	2.29999999999995
HC1	CNO	Full body	191230	334.4	336.3	1.90000000000003
HC1	CNO	Full body	191230	341.3	342.5	1.19999999999999
HC1	CNO	Full body	191230	344.6	345.1	0.5
HC1	CNO	Full body	191230	347.1	347.9	0.799999999999955
HC1	CNO	Full body	191230	349.7	350	0.300000000000011
HC1	CNO	Full body	191230	352.1	353.8	1.69999999999999
HC1	CNO	Full body	191230	356.2	356.6	0.400000000000034
HC1	CNO	Full body	191230	362.2	362.6	0.400000000000034
HC1	CNO	Full body	191230	372.1	372.2	0.0999999999999659
HC1	CNO	Full body	191230	375.1	381.2	6.09999999999997
HC1	CNO	Full body	191230	388.2	389.9	1.69999999999999
HC1	CNO	Full body	191230	397.4	400.2	2.80000000000001
HC1	CNO	Full body	191230	423.5	423.9	0.399999999999977
HC1	CNO	Full body	191230	427.2	427.3	0.100000000000023
HC1	CNO	Full body	191230	431.9	432.1	0.200000000000045
HC1	CNO	Full body	191230	436.9	437	0.100000000000023
HC1	CNO	Full body	191230	438.8	439	0.199999999999989
HC1	CNO	Full body	191230	441.7	442	0.300000000000011
HC1	CNO	Full body	191230	449.3	449.5	0.199999999999989
HC1	CNO	Full body	191230	452.7	452.8	0.100000000000023
HC1	CNO	Full body	191230	454.7	454.8	0.100000000000023
HC1	CNO	Full body	191230	457.7	458.7	1
HC1	CNO	Full body	191230	459.7	459.9	0.199999999999989
HC1	CNO	Full body	191230	461.3	461.5	0.199999999999989
HC1	CNO	Full body	191230	464.3	464.5	0.199999999999989
HC1	CNO	Full body	191230	466.9	467.1	0.200000000000045
HC1	CNO	Full body	191230	468.7	468.8	0.100000000000023
HC1	CNO	Full body	191230	470.8	471	0.199999999999989
HC1	CNO	Full body	191230	474.7	475.3	0.600000000000023
HC1	CNO	Full body	191230	477.7	477.9	0.199999999999989
HC1	CNO	Full body	191230	479.6	479.8	0.199999999999989
HC1	CNO	Full body	191230	486.5	486.7	0.199999999999989
HC1	CNO	Full body	191230	493.8	494	0.199999999999989
HC1	CNO	Full body	191230	498.8	499	0.199999999999989
HC1	CNO	Full body	191230	502.8	502.9	0.0999999999999659
HC1	CNO	Full body	191230	504.7	504.9	0.199999999999989
HC1	CNO	Full body	191230	505.9	506.1	0.200000000000045
HC1	CNO	Full body	191230	507.3	507.5	0.199999999999989
HC1	CNO	Full body	191230	509.4	509.6	0.200000000000045
HC1	CNO	Full body	191230	510.7	510.8	0.100000000000023
HC1	CNO	Full body	191230	512.8	512.8	0
HC1	CNO	Full body	191230	516.9	517.2	0.300000000000068
HC1	CNO	Full body	191230	518.3	518.4	0.100000000000023
HC1	CNO	Full body	191230	527.5	529.8	2.29999999999995
HC1	CNO	Full body	191230	536.8	536.8	0
HC1	CNO	Full body	191230	541.1	541.6	0.5
HC1	CNO	Full body	191230	544.6	544.7	0.100000000000023
HC1	CNO	Full body	191230	546.2	546.5	0.299999999999955
HC1	CNO	Full body	191230	547.7	547.7	0
HC1	CNO	Full body	191230	549	549.3	0.299999999999955
HC1	CNO	Full body	191230	550.4	550.5	0.100000000000023
HC1	CNO	Full body	191230	558.4	558.6	0.200000000000045
HC1	CNO	Full body	191230	560.1	560.3	0.199999999999932
HC1	CNO	Full body	191230	562.8	564	1.20000000000005
HC1	CNO	Full body	191230	568.5	569.9	1.39999999999998
HC1	CNO	Full body	191230	570.8	571	0.200000000000045
HC1	CNO	Full body	191230	572.3	572.4	0.100000000000023
HC1	CNO	Full body	191230	579.4	579.6	0.200000000000045
HC1	CNO	Full body	191230	581.3	581.5	0.200000000000045
HC1	CNO	Full body	191230	584	589.4	5.39999999999998
HC1	CNO	Full body	191230	590.5	593.3	2.79999999999995
HC1	CNO	Full body	191230	599.6	601.2	1.60000000000002
HC1	CNO	Full body	191230	606.8	608.4	1.60000000000002
HC1	CNO	Full body	191230	615.5	616.3	0.799999999999955
HC1	CNO	Full body	191230	623.7	624.1	0.399999999999977
HC1	CNO	Full body	191230	627.6	631.9	4.29999999999995
HC1	CNO	Full body	191230	640.8	641.3	0.5
HC1	CNO	Full body	191230	643.1	646.8	3.69999999999993
HC1	CNO	Full body	191230	647.6	649	1.39999999999998
HC1	CNO	Full body	191230	651.4	651.8	0.399999999999977
HC1	CNO	Full body	191230	655.1	655.8	0.699999999999932
HC1	CNO	Full body	191230	658.6	659.1	0.5
HC1	CNO	Full body	191230	662.1	662.8	0.699999999999932
HC1	CNO	Full body	191230	676.2	679	2.79999999999995
HC1	CNO	Full body	191230	692	695.7	3.70000000000005
HC1	CNO	Full body	191230	716.8	719.9	3.10000000000002
HC1	CNO	Full body	191230	732.4	732.8	0.399999999999977
HC1	CNO	Full body	191230	740.8	741	0.200000000000045
HC1	CNO	Full body	191230	744.3	747.6	3.30000000000007
HC1	CNO	Full body	191230	768.8	770.7	1.90000000000009
HC1	CNO	Full body	191230	796.7	796.9	0.199999999999932
HC1	CNO	Full body	191230	802.9	803.2	0.300000000000068
HC1	CNO	Full body	191230	806.1	806.6	0.5
HC1	CNO	Full body	191230	811.7	811.9	0.199999999999932
HC1	CNO	Full body	191230	813.8	814.1	0.300000000000068
HC1	CNO	Full body	191230	815.7	816	0.299999999999955
HC1	CNO	Full body	191230	819.1	819.5	0.399999999999977
HC1	CNO	Full body	191230	850.1	850.2	0.100000000000023
HC1	CNO	Full body	191230	851.8	853.1	1.30000000000007
HC1	CNO	Full body	191230	855.8	855.9	0.100000000000023
HC1	CNO	Full body	191230	858.6	865.2	6.60000000000002
HC1	CNO	Full body	191230	875.6	879.3	3.69999999999993
HC1	CNO	Full body	191230	886.1	886.1	0
HC1	CNO	Full body	191230	894.6	895.8	1.19999999999993
HC1	CNO	Full body	191230	897	897.2	0.200000000000045
HC1	CNO	Full body	191230	901.2	901.8	0.599999999999909
HC1	CNO	Full body	191230	905.9	906.2	0.300000000000068
HC1	CNO	Full body	191230	909.7	910.1	0.399999999999977
HC1	CNO	Full body	191230	911.3	911.5	0.200000000000045
HC1	CNO	Full body	191230	914.3	915.6	1.30000000000007
HC1	CNO	Full body	191230	916.9	917.2	0.300000000000068
HC1	CNO	Full body	191230	918.3	919.6	1.30000000000007
HC1	CNO	Full body	191230	922.4	922.6	0.200000000000045
HC1	CNO	Full body	191230	924.5	924.8	0.299999999999955
HC1	CNO	Full body	191230	926.5	926.9	0.399999999999977
HC1	CNO	Full body	191230	928.5	928.9	0.399999999999977
HC1	CNO	Full body	191230	930.1	930.2	0.100000000000023
HC1	CNO	Full body	191230	931.1	931.2	0.100000000000023
HC1	CNO	Full body	191230	932.6	932.7	0.100000000000023
HC1	CNO	Full body	191230	935.2	935.4	0.199999999999932
HC1	CNO	Full body	191230	936.5	938.5	2
HC1	CNO	Full body	191230	942.8	943	0.200000000000045
HC1	CNO	Full body	191230	945.5	947	1.5
HC1	CNO	Full body	191230	949	949.3	0.299999999999955
HC1	CNO	Full body	191230	956.4	957.1	0.700000000000045
HC1	CNO	Full body	191230	964.4	965.1	0.700000000000045
HC1	CNO	Full body	191230	975.2	976.8	1.59999999999991
HC1	CNO	Full body	191230	1034.5	1041.5	7
HC1	CNO	Full body	191230	1049.1	1052.3	3.20000000000005
HC1	CNO	Full body	191230	1063	1063.2	0.200000000000045
HC1	CNO	Full body	191230	1066.4	1066.5	0.0999999999999091
HC1	CNO	Full body	191230	1070.6	1071.3	0.700000000000045
HC1	CNO	Full body	191230	1073.7	1074.1	0.399999999999864
HC1	CNO	Full body	191230	1075.3	1075.5	0.200000000000045
HC1	CNO	Full body	191230	1078.8	1078.9	0.100000000000136
HC1	CNO	Full body	191230	1080.3	1080.5	0.200000000000045
HC1	CNO	Full body	191230	1082.4	1083.1	0.699999999999818
HC1	CNO	Full body	191230	1092.2	1093.4	1.20000000000005
HC1	CNO	Full body	191230	1095.5	1095.8	0.299999999999955
HC1	CNO	Full body	191230	1100.7	1100.8	0.0999999999999091
HC1	CNO	Full body	191230	1169.8	1170.1	0.299999999999955
HC1	CNO	Full body	191230	1171.8	1172.1	0.299999999999955
HC1	CNO	Full body	191230	1174.8	1175	0.200000000000045
HC1	CNO	Full body	191230	1195.1	1195.4	0.300000000000182
HC1	CNO	Full body	191230	1196.7	1196.7	0
HC1	CNO	Full body	191230	1197.9	1198.3	0.399999999999864
HC1	CNO	Full body	191230	1199.4	1199.7	0.299999999999955
HC1	CNO	Full body	191230	1203.6	1209.9	6.30000000000018
HC1	CNO	Full body	191230	1216.4	1216.6	0.199999999999818
HC1	CNO	Full body	191230	1219.2	1219.4	0.200000000000045
HC1	CNO	Full body	191230	1221.3	1221.4	0.100000000000136
HC1	CNO	Full body	191230	1224.5	1225.2	0.700000000000045
HC1	CNO	Full body	191230	1227.5	1227.8	0.299999999999955
HC1	CNO	Full body	191230	1229.4	1230.8	1.39999999999986
HC1	CNO	Full body	191230	1232.3	1232.5	0.200000000000045
HC1	CNO	Full body	191230	1234.7	1234.9	0.200000000000045
HC1	CNO	Full body	191230	1236.2	1236.3	0.0999999999999091
HC1	CNO	Full body	191230	1238.4	1238.5	0.0999999999999091
HC1	CNO	Full body	191230	1239.9	1241.4	1.5
HC1	CNO	Full body	191230	1243.8	1244.3	0.5
HC1	CNO	Full body	191230	1249.3	1249.6	0.299999999999955
HC1	CNO	Full body	191230	1251	1251.3	0.299999999999955
HC1	CNO	Full body	191230	1253.1	1253.2	0.100000000000136
HC1	CNO	Full body	191230	1254.4	1254.5	0.0999999999999091
HC1	CNO	Full body	191230	1256.3	1256.6	0.299999999999955
HC1	CNO	Full body	191230	1257.6	1257.8	0.200000000000045
HC1	CNO	Full body	191230	1259.5	1260	0.5
HC1	CNO	Full body	191230	1260.9	1261.3	0.399999999999864
HC1	CNO	Full body	191230	1263.1	1263.7	0.600000000000136
HC1	CNO	Full body	191230	1265.9	1266.5	0.599999999999909
HC1	CNO	Full body	191230	1268.5	1268.8	0.299999999999955
HC1	CNO	Full body	191230	1270	1270.2	0.200000000000045
HC1	CNO	Full body	191230	1272	1272.2	0.200000000000045
HC1	CNO	Full body	191230	1276	1282.8	6.79999999999995
HC1	CNO	Full body	191230	1312	1313.4	1.40000000000009
HC1	CNO	Full body	191230	1316.4	1316.8	0.399999999999864
HC1	CNO	Full body	191230	1320.8	1328.2	7.40000000000009
HC1	CNO	Full body	191230	1338.8	1339.8	1
HC1	CNO	Full body	191230	1344.1	1344.9	0.800000000000182
HC1	CNO	Full body	191230	1347.8	1351.3	3.5
HC1	CNO	Full body	191230	1358.2	1360	1.79999999999995
HC1	CNO	Full body	191230	1365.8	1366.3	0.5
HC1	CNO	Full body	191230	1368.3	1368.4	0.100000000000136
HC1	CNO	Full body	191230	1372.1	1372.3	0.200000000000045
HC1	CNO	Full body	191230	1375	1381.1	6.09999999999991
HC1	CNO	Full body	191230	1392.6	1394.4	1.80000000000018
HC1	CNO	Full body	191230	1401.4	1403	1.59999999999991
HC1	CNO	Full body	191230	1411.5	1416.8	5.29999999999995
HC1	CNO	Full body	191230	1422	1422.5	0.5
HC1	CNO	Full body	191230	1437	1437.1	0.0999999999999091
HC1	CNO	Full body	191230	1441.5	1441.8	0.299999999999955
HC1	CNO	Full body	191230	1445.3	1445.6	0.299999999999955
HC1	CNO	Full body	191230	1446.9	1447.3	0.399999999999864
HC1	CNO	Full body	191230	1449.6	1449.8	0.200000000000045
HC1	CNO	Full body	191230	1453.1	1453.5	0.400000000000091
HC1	CNO	Full body	191230	1455.6	1456	0.400000000000091
HC1	CNO	Full body	191230	1457.6	1457.6	0
HC1	CNO	Full body	191230	1459.7	1459.9	0.200000000000045
HC1	CNO	Full body	191230	1465.2	1466.1	0.899999999999864
HC1	CNO	Full body	191230	1468.9	1469.1	0.199999999999818
HC1	CNO	Full body	191230	1470.7	1470.8	0.0999999999999091
HC1	CNO	Full body	191230	1472.3	1472.7	0.400000000000091
HC1	CNO	Full body	191230	1475.2	1475.4	0.200000000000045
HC1	CNO	Full body	191230	1477.7	1477.8	0.0999999999999091
HC1	CNO	Full body	191230	1481.3	1481.8	0.5
HC1	CNO	Full body	191230	1492	1492.6	0.599999999999909
HC1	CNO	Full body	191230	1494.5	1495.2	0.700000000000045
HC1	CNO	Full body	191230	1497.4	1497.6	0.199999999999818
HC1	CNO	Full body	191230	1500.3	1500.7	0.400000000000091
HC1	CNO	Full body	191230	1502.5	1502.8	0.299999999999955
HC1	CNO	Full body	191230	1505	1505.4	0.400000000000091
HC1	CNO	Full body	191230	1507.7	1508.5	0.799999999999955
HC1	CNO	Full body	191230	1509.7	1510.1	0.399999999999864
HC1	CNO	Full body	191230	1512.3	1512.6	0.299999999999955
HC1	CNO	Full body	191230	1538.5	1539	0.5
HC1	CNO	Full body	191230	1540.4	1540.6	0.199999999999818
HC1	CNO	Full body	191230	1549.4	1549.7	0.299999999999955
HC1	CNO	Full body	191230	1553.1	1553.8	0.700000000000045
HC1	CNO	Full body	191230	1555.3	1555.7	0.400000000000091
HC1	CNO	Full body	191230	1558.6	1559.2	0.600000000000136
HC1	CNO	Full body	191230	1561.5	1563	1.5
HC1	CNO	Full body	191230	1565.4	1565.7	0.299999999999955
HC1	CNO	Full body	191230	1566.8	1567.2	0.400000000000091
HC1	CNO	Full body	191230	1576.6	1576.8	0.200000000000045
HC1	CNO	Full body	191230	1578.4	1578.7	0.299999999999955
HC1	CNO	Full body	191230	1584.7	1585	0.299999999999955
HC1	CNO	Full body	191230	1591.2	1591.3	0.0999999999999091
HC1	CNO	Full body	191230	1595.6	1595.9	0.300000000000182
HC1	CNO	Full body	191230	1625.5	1625.9	0.400000000000091
HC1	CNO	Full body	191230	1628.8	1629.1	0.299999999999955
HC1	CNO	Full body	191230	1633.3	1633.3	0
HC1	CNO	Full body	191230	1637.1	1647.6	10.5
HC1	CNO	Full body	191230	1648.8	1649.4	0.600000000000136
HC1	CNO	Full body	191230	1650.5	1651	0.5
HC1	CNO	Full body	191230	1653.1	1654.3	1.20000000000005
HC1	CNO	Full body	191230	1762.5	1763	0.5
HC2	CNO	Full body	191230	12	14.4	2.4
HC2	CNO	Full body	191230	26.4	31.5	5.1
HC2	CNO	Full body	191230	39.8	41.7	1.90000000000001
HC2	CNO	Full body	191230	52.6	55.5	2.9
HC2	CNO	Full body	191230	68.9	72	3.09999999999999
HC2	CNO	Full body	191230	80.4	85.7	5.3
HC2	CNO	Full body	191230	98.2	101.4	3.2
HC2	CNO	Full body	191230	118.2	124.8	6.59999999999999
HC2	CNO	Full body	191230	129.2	132	2.80000000000001
HC2	CNO	Full body	191230	136.5	139.4	2.90000000000001
HC2	CNO	Full body	191230	141.9	142.8	0.900000000000006
HC2	CNO	Full body	191230	147.6	149.2	1.59999999999999
HC2	CNO	Full body	191230	150.1	152.5	2.40000000000001
HC2	CNO	Full body	191230	159.4	161.1	1.69999999999999
HC2	CNO	Full body	191230	163.2	171.5	8.30000000000001
HC2	CNO	Full body	191230	190.7	193.4	2.70000000000002
HC2	CNO	Full body	191230	224.9	225.1	0.199999999999989
HC2	CNO	Full body	191230	256.9	262.8	5.90000000000003
HC2	CNO	Full body	191230	267.3	270.7	3.39999999999998
HC2	CNO	Full body	191230	271.6	274.3	2.69999999999999
HC2	CNO	Full body	191230	285.2	286.7	1.5
HC2	CNO	Full body	191230	290.2	292.6	2.40000000000003
HC2	CNO	Full body	191230	293.7	294.8	1.10000000000002
HC2	CNO	Full body	191230	298.9	299.9	1
HC2	CNO	Full body	191230	301.2	302.2	1
HC2	CNO	Full body	191230	303.2	303.5	0.300000000000011
HC2	CNO	Full body	191230	307.4	307.5	0.100000000000023
HC2	CNO	Full body	191230	309.4	309.7	0.300000000000011
HC2	CNO	Full body	191230	310.6	310.9	0.299999999999955
HC2	CNO	Full body	191230	322.5	323	0.5
HC2	CNO	Full body	191230	327.4	327.6	0.200000000000045
HC2	CNO	Full body	191230	329.5	330.2	0.699999999999989
HC2	CNO	Full body	191230	334.1	335.7	1.59999999999997
HC2	CNO	Full body	191230	339	340.6	1.60000000000002
HC2	CNO	Full body	191230	342.7	343.3	0.600000000000023
HC2	CNO	Full body	191230	347.7	348.9	1.19999999999999
HC2	CNO	Full body	191230	351.4	352.7	1.30000000000001
HC2	CNO	Full body	191230	358.1	360	1.89999999999998
HC2	CNO	Full body	191230	361.2	361.6	0.400000000000034
HC2	CNO	Full body	191230	367.5	368.6	1.10000000000002
HC2	CNO	Full body	191230	369.5	369.8	0.300000000000011
HC2	CNO	Full body	191230	373.1	374.2	1.09999999999997
HC2	CNO	Full body	191230	381.9	382.9	1
HC2	CNO	Full body	191230	384.2	386.5	2.30000000000001
HC2	CNO	Full body	191230	392.1	393.3	1.19999999999999
HC2	CNO	Full body	191230	394.6	395.3	0.699999999999989
HC2	CNO	Full body	191230	397.9	399.2	1.30000000000001
HC2	CNO	Full body	191230	405.6	408.8	3.19999999999999
HC2	CNO	Full body	191230	418.4	422.4	4
HC2	CNO	Full body	191230	430.7	432.8	2.10000000000002
HC2	CNO	Full body	191230	437.2	446.2	9
HC2	CNO	Full body	191230	456.2	457.2	1
HC2	CNO	Full body	191230	459.6	460.3	0.699999999999989
HC2	CNO	Full body	191230	470.4	472	1.60000000000002
HC2	CNO	Full body	191230	473	474.8	1.80000000000001
HC2	CNO	Full body	191230	477.6	477.7	0.0999999999999659
HC2	CNO	Full body	191230	515.3	518	2.70000000000005
HC2	CNO	Full body	191230	529.4	536.7	7.30000000000007
HC2	CNO	Full body	191230	570.1	575	4.89999999999998
HC2	CNO	Full body	191230	576	576	0
HC2	CNO	Full body	191230	577.4	577.5	0.100000000000023
HC2	CNO	Full body	191230	586.7	587.1	0.399999999999977
HC2	CNO	Full body	191230	591.4	591.8	0.399999999999977
HC2	CNO	Full body	191230	592.8	592.9	0.100000000000023
HC2	CNO	Full body	191230	601.6	604.6	3
HC2	CNO	Full body	191230	605.6	608.2	2.60000000000002
HC2	CNO	Full body	191230	617.3	619.2	1.90000000000009
HC2	CNO	Full body	191230	626.1	626.4	0.299999999999955
HC2	CNO	Full body	191230	678.2	679.5	1.29999999999995
HC2	CNO	Full body	191230	681.5	683.7	2.20000000000005
HC2	CNO	Full body	191230	693	693.2	0.200000000000045
HC2	CNO	Full body	191230	695.2	696	0.799999999999955
HC2	CNO	Full body	191230	707.6	708.6	1
HC2	CNO	Full body	191230	714.6	717.6	3
HC2	CNO	Full body	191230	721.2	721.4	0.199999999999932
HC2	CNO	Full body	191230	723.2	725.3	2.09999999999991
HC2	CNO	Full body	191230	730.1	733.8	3.69999999999993
HC2	CNO	Full body	191230	735.6	736.9	1.29999999999995
HC2	CNO	Full body	191230	738	743.2	5.20000000000005
HC2	CNO	Full body	191230	746.7	756	9.29999999999995
HC2	CNO	Full body	191230	763.6	765	1.39999999999998
HC2	CNO	Full body	191230	772.3	774.5	2.20000000000005
HC2	CNO	Full body	191230	777.5	778.3	0.799999999999955
HC2	CNO	Full body	191230	780	780.4	0.399999999999977
HC2	CNO	Full body	191230	785.5	785.7	0.200000000000045
HC2	CNO	Full body	191230	797.4	798.6	1.20000000000005
HC2	CNO	Full body	191230	803.3	809.1	5.80000000000007
HC2	CNO	Full body	191230	810	812.2	2.20000000000005
HC2	CNO	Full body	191230	813.7	814.2	0.5
HC2	CNO	Full body	191230	815.7	816.4	0.699999999999932
HC2	CNO	Full body	191230	821	821.3	0.299999999999955
HC2	CNO	Full body	191230	824	824.9	0.899999999999977
HC2	CNO	Full body	191230	826.1	826.4	0.299999999999955
HC2	CNO	Full body	191230	830.9	831.4	0.5
HC2	CNO	Full body	191230	832.4	833	0.600000000000023
HC2	CNO	Full body	191230	834.5	836	1.5
HC2	CNO	Full body	191230	837	840.5	3.5
HC2	CNO	Full body	191230	844.1	845.4	1.29999999999995
HC2	CNO	Full body	191230	859.3	862.9	3.60000000000002
HC2	CNO	Full body	191230	869.9	870.6	0.700000000000045
HC2	CNO	Full body	191230	873.3	873.6	0.300000000000068
HC2	CNO	Full body	191230	876	876.9	0.899999999999977
HC2	CNO	Full body	191230	879	880.8	1.79999999999995
HC2	CNO	Full body	191230	884.8	886.8	2
HC2	CNO	Full body	191230	887.5	888.4	0.899999999999977
HC2	CNO	Full body	191230	891.5	894.3	2.79999999999995
HC2	CNO	Full body	191230	896.3	897.6	1.30000000000007
HC2	CNO	Full body	191230	898.8	899.6	0.800000000000068
HC2	CNO	Full body	191230	901.2	903.9	2.69999999999993
HC2	CNO	Full body	191230	906	906.8	0.799999999999955
HC2	CNO	Full body	191230	914.4	915.3	0.899999999999977
HC2	CNO	Full body	191230	916	917.2	1.20000000000005
HC2	CNO	Full body	191230	918	919.6	1.60000000000002
HC2	CNO	Full body	191230	921.2	921.6	0.399999999999977
HC2	CNO	Full body	191230	924	925.5	1.5
HC2	CNO	Full body	191230	930.3	931.9	1.60000000000002
HC2	CNO	Full body	191230	944.2	944.3	0.0999999999999091
HC2	CNO	Full body	191230	945.4	945.6	0.200000000000045
HC2	CNO	Full body	191230	949.4	951.1	1.70000000000005
HC2	CNO	Full body	191230	960.2	961.8	1.59999999999991
HC2	CNO	Full body	191230	963.3	963.6	0.300000000000068
HC2	CNO	Full body	191230	972.2	972.7	0.5
HC2	CNO	Full body	191230	982.1	983.7	1.60000000000002
HC2	CNO	Full body	191230	987.6	989.5	1.89999999999998
HC2	CNO	Full body	191230	1001.6	1002.3	0.699999999999932
HC2	CNO	Full body	191230	1007.6	1008.1	0.5
HC2	CNO	Full body	191230	1009.2	1009.5	0.299999999999955
HC2	CNO	Full body	191230	1012.2	1012.8	0.599999999999909
HC2	CNO	Full body	191230	1014.6	1015	0.399999999999977
HC2	CNO	Full body	191230	1017.5	1018.7	1.20000000000005
HC2	CNO	Full body	191230	1020	1020	0
HC2	CNO	Full body	191230	1033.4	1034.4	1
HC2	CNO	Full body	191230	1035.4	1035.7	0.299999999999955
HC2	CNO	Full body	191230	1040.3	1042.4	2.10000000000014
HC2	CNO	Full body	191230	1044.5	1044.8	0.299999999999955
HC2	CNO	Full body	191230	1047.6	1047.8	0.200000000000045
HC2	CNO	Full body	191230	1051.1	1056.2	5.10000000000014
HC2	CNO	Full body	191230	1062	1065.6	3.59999999999991
HC2	CNO	Full body	191230	1071.9	1072.8	0.899999999999864
HC2	CNO	Full body	191230	1077.6	1081.8	4.20000000000005
HC2	CNO	Full body	191230	1092	1093.2	1.20000000000005
HC2	CNO	Full body	191230	1096.5	1097.7	1.20000000000005
HC2	CNO	Full body	191230	1099.2	1104	4.79999999999995
HC2	CNO	Full body	191230	1120.8	1122.9	2.10000000000014
HC2	CNO	Full body	191230	1124.3	1129.2	4.90000000000009
HC2	CNO	Full body	191230	1143.9	1145	1.09999999999991
HC2	CNO	Full body	191230	1150.1	1150.9	0.800000000000182
HC2	CNO	Full body	191230	1153.5	1157	3.5
HC2	CNO	Full body	191230	1172.4	1173.6	1.19999999999982
HC2	CNO	Full body	191230	1179.5	1179.7	0.200000000000045
HC2	CNO	Full body	191230	1180.8	1181.9	1.10000000000014
HC2	CNO	Full body	191230	1187	1189.2	2.20000000000005
HC2	CNO	Full body	191230	1191.6	1195.7	4.10000000000014
HC2	CNO	Full body	191230	1197.2	1197.7	0.5
HC2	CNO	Full body	191230	1199	1199.9	0.900000000000091
HC2	CNO	Full body	191230	1201.2	1203.8	2.59999999999991
HC2	CNO	Full body	191230	1204.2	1206	1.79999999999995
HC2	CNO	Full body	191230	1206.9	1210.5	3.59999999999991
HC2	CNO	Full body	191230	1210.7	1212.4	1.70000000000005
HC2	CNO	Full body	191230	1213.4	1217.1	3.69999999999982
HC2	CNO	Full body	191230	1218	1220.4	2.40000000000009
HC2	CNO	Full body	191230	1221.6	1222.7	1.10000000000014
HC2	CNO	Full body	191230	1223.2	1234.2	11
HC2	CNO	Full body	191230	1234.8	1236	1.20000000000005
HC2	CNO	Full body	191230	1237.1	1239.9	2.80000000000018
HC2	CNO	Full body	191230	1240.8	1243.2	2.40000000000009
HC2	CNO	Full body	191230	1245.3	1245.7	0.400000000000091
HC2	CNO	Full body	191230	1246.6	1246.8	0.200000000000045
HC2	CNO	Full body	191230	1248.1	1249.3	1.20000000000005
HC2	CNO	Full body	191230	1251.9	1257.6	5.69999999999982
HC2	CNO	Full body	191230	1258.8	1261.9	3.10000000000014
HC2	CNO	Full body	191230	1262.4	1265.7	3.29999999999995
HC2	CNO	Full body	191230	1266.7	1269	2.29999999999995
HC2	CNO	Full body	191230	1272.9	1273.5	0.599999999999909
HC2	CNO	Full body	191230	1274.4	1274.8	0.399999999999864
HC2	CNO	Full body	191230	1275.6	1279.4	3.80000000000018
HC2	CNO	Full body	191230	1282.6	1286.2	3.60000000000014
HC2	CNO	Full body	191230	1287.3	1287.9	0.600000000000136
HC2	CNO	Full body	191230	1291.2	1293.9	2.70000000000005
HC2	CNO	Full body	191230	1295.3	1297.2	1.90000000000009
HC2	CNO	Full body	191230	1298.3	1299.6	1.29999999999995
HC2	CNO	Full body	191230	1300.4	1304.4	4
HC2	CNO	Full body	191230	1313.8	1328.5	14.7
HC2	CNO	Full body	191230	1347.5	1350.8	3.29999999999995
HC2	CNO	Full body	191230	1363.3	1364.9	1.60000000000014
HC2	CNO	Full body	191230	1370.5	1371.7	1.20000000000005
HC2	CNO	Full body	191230	1372.6	1372.8	0.200000000000045
HC2	CNO	Full body	191230	1376.2	1380	3.79999999999995
HC2	CNO	Full body	191230	1381.2	1382.4	1.20000000000005
HC2	CNO	Full body	191230	1383.6	1386.1	2.5
HC2	CNO	Full body	191230	1387.1	1387.2	0.100000000000136
HC2	CNO	Full body	191230	1391.8	1396.6	4.79999999999995
HC2	CNO	Full body	191230	1398	1402	4
HC2	CNO	Full body	191230	1404	1405.1	1.09999999999991
HC2	CNO	Full body	191230	1406.6	1406.8	0.200000000000045
HC2	CNO	Full body	191230	1419.2	1423.2	4
HC2	CNO	Full body	191230	1427.5	1428	0.5
HC2	CNO	Full body	191230	1429.5	1429.8	0.299999999999955
HC2	CNO	Full body	191230	1431.4	1431.7	0.299999999999955
HC2	CNO	Full body	191230	1433.5	1434.2	0.700000000000045
HC2	CNO	Full body	191230	1435.1	1435.3	0.200000000000045
HC2	CNO	Full body	191230	1437.4	1438.8	1.39999999999986
HC2	CNO	Full body	191230	1443.6	1443.8	0.200000000000045
HC2	CNO	Full body	191230	1446.6	1450.6	4
HC2	CNO	Full body	191230	1451.6	1453.8	2.20000000000005
HC2	CNO	Full body	191230	1457.1	1457.4	0.300000000000182
HC2	CNO	Full body	191230	1458.8	1459.2	0.400000000000091
HC2	CNO	Full body	191230	1460.8	1461.3	0.5
HC2	CNO	Full body	191230	1476.7	1476.9	0.200000000000045
HC2	CNO	Full body	191230	1501.8	1503.8	2
HC2	CNO	Full body	191230	1533.2	1533.6	0.399999999999864
HC2	CNO	Full body	191230	1548.1	1554.5	6.40000000000009
HC2	CNO	Full body	191230	1606.8	1607	0.200000000000045
HC2	CNO	Full body	191230	1612.4	1613.7	1.29999999999995
HC2	CNO	Full body	191230	1623.4	1627.2	3.79999999999995
HC2	CNO	Full body	191230	1628.4	1629.6	1.19999999999982
HC2	CNO	Full body	191230	1631.7	1632.2	0.5
HC2	CNO	Full body	191230	1633.4	1635.2	1.79999999999995
HC2	CNO	Full body	191230	1639.2	1640.8	1.59999999999991
HC2	CNO	Full body	191230	1648.8	1655.6	6.79999999999995
HC2	CNO	Full body	191230	1699.4	1712.9	13.5
HC2	CNO	Full body	191230	1713.6	1714.8	1.20000000000005
HC2	CNO	Full body	191230	1718.4	1718.4	0
HC2	CNO	Full body	191230	1727.5	1729.1	1.59999999999991
HC2	CNO	Full body	191230	1735	1735.6	0.599999999999909
HC2	CNO	Full body	191230	1742.2	1748.1	5.89999999999986
HC2	CNO	Full body	191230	1750.8	1752.7	1.90000000000009
HC2	CNO	Full body	191230	1754.4	1754.6	0.199999999999818
HC2	CNO	Full body	191230	1755.5	1755.7	0.200000000000045
HC2	CNO	Full body	191230	1762.8	1763.4	0.600000000000136
HC2	CNO	Full body	191230	1766.7	1767.6	0.899999999999864
HC2	CNO	Full body	191230	1768.4	1768.8	0.399999999999864
HC2	CNO	Full body	191230	1777.2	1778	0.799999999999955
HC2	CNO	Full body	191230	1778.9	1779.2	0.299999999999955
HC2	CNO	Full body	191230	1786.2	1789.2	3
HC2	CNO	Full body	191230	1792.8	1793.2	0.400000000000091
HC2	CNO	Full body	191230	1797.6	1797.9	0.300000000000182
HC4	CNO	Full body	191230	0	0.3	0.3
HC4	CNO	Full body	191230	15.5	17.9	2.4
HC4	CNO	Full body	191230	26.9	28.5	1.6
HC4	CNO	Full body	191230	38.5	39.8	1.3
HC4	CNO	Full body	191230	51.3	53.1	1.8
HC4	CNO	Full body	191230	63.6	68.2	4.6
HC4	CNO	Full body	191230	76.9	77.3	0.399999999999991
HC4	CNO	Full body	191230	81.6	85.2	3.60000000000001
HC4	CNO	Full body	191230	104.3	106.6	2.3
HC4	CNO	Full body	191230	117.5	118.9	1.40000000000001
HC4	CNO	Full body	191230	132.4	135.2	2.79999999999998
HC4	CNO	Full body	191230	147.9	151.6	3.69999999999999
HC4	CNO	Full body	191230	169.4	173.2	3.79999999999998
HC4	CNO	Full body	191230	194.7	199.3	4.60000000000002
HC4	CNO	Full body	191230	255	259.1	4.10000000000002
HC4	CNO	Full body	191230	287.3	297.1	9.80000000000001
HC4	CNO	Full body	191230	319	323.8	4.80000000000001
HC4	CNO	Full body	191230	333.1	337.9	4.79999999999995
HC4	CNO	Full body	191230	362	364.6	2.60000000000002
HC4	CNO	Full body	191230	371.9	373.6	1.70000000000005
HC4	CNO	Full body	191230	381.5	389.9	8.39999999999998
HC4	CNO	Full body	191230	413.7	420.4	6.69999999999999
HC4	CNO	Full body	191230	453.1	455.1	2
HC4	CNO	Full body	191230	461.4	463.1	1.70000000000005
HC4	CNO	Full body	191230	464.9	465.5	0.600000000000023
HC4	CNO	Full body	191230	467	468.4	1.39999999999998
HC4	CNO	Full body	191230	470.1	471	0.899999999999977
HC4	CNO	Full body	191230	473.1	473.6	0.5
HC4	CNO	Full body	191230	475.9	476.5	0.600000000000023
HC4	CNO	Full body	191230	477.8	478.7	0.899999999999977
HC4	CNO	Full body	191230	480.3	484.2	3.89999999999998
HC4	CNO	Full body	191230	486.7	487	0.300000000000011
HC4	CNO	Full body	191230	488.9	489.7	0.800000000000011
HC4	CNO	Full body	191230	492.5	493.1	0.600000000000023
HC4	CNO	Full body	191230	496.1	498.6	2.5
HC4	CNO	Full body	191230	501	501.7	0.699999999999989
HC4	CNO	Full body	191230	503.3	503.6	0.300000000000011
HC4	CNO	Full body	191230	505.4	505.7	0.300000000000011
HC4	CNO	Full body	191230	515.4	515.8	0.399999999999977
HC4	CNO	Full body	191230	518.1	519.8	1.69999999999993
HC4	CNO	Full body	191230	522	522.8	0.799999999999955
HC4	CNO	Full body	191230	524.5	525.1	0.600000000000023
HC4	CNO	Full body	191230	530.6	534.6	4
HC4	CNO	Full body	191230	539.5	540	0.5
HC4	CNO	Full body	191230	624	628.9	4.89999999999998
HC4	CNO	Full body	191230	632.3	632.7	0.400000000000091
HC4	CNO	Full body	191230	634.2	634.6	0.399999999999977
HC4	CNO	Full body	191230	636.6	636.9	0.299999999999955
HC4	CNO	Full body	191230	639.9	640.1	0.200000000000045
HC4	CNO	Full body	191230	643	643.8	0.799999999999955
HC4	CNO	Full body	191230	645.6	645.8	0.199999999999932
HC4	CNO	Full body	191230	647.2	647.6	0.399999999999977
HC4	CNO	Full body	191230	649.2	649.6	0.399999999999977
HC4	CNO	Full body	191230	651.9	653.3	1.39999999999998
HC4	CNO	Full body	191230	657.8	658.9	1.10000000000002
HC4	CNO	Full body	191230	660	660.3	0.299999999999955
HC4	CNO	Full body	191230	661.2	661.6	0.399999999999977
HC4	CNO	Full body	191230	664.3	664.5	0.200000000000045
HC4	CNO	Full body	191230	666.1	666.7	0.600000000000023
HC4	CNO	Full body	191230	669	670.3	1.29999999999995
HC4	CNO	Full body	191230	672.8	673.2	0.400000000000091
HC4	CNO	Full body	191230	675.4	676	0.600000000000023
HC4	CNO	Full body	191230	677.4	677.9	0.5
HC4	CNO	Full body	191230	680	680.5	0.5
HC4	CNO	Full body	191230	681.7	682.1	0.399999999999977
HC4	CNO	Full body	191230	683.8	684.3	0.5
HC4	CNO	Full body	191230	721	723	2
HC4	CNO	Full body	191230	728.8	729.4	0.600000000000023
HC4	CNO	Full body	191230	732.4	732.9	0.5
HC4	CNO	Full body	191230	734.4	735.9	1.5
HC4	CNO	Full body	191230	738	740.7	2.70000000000005
HC4	CNO	Full body	191230	741.7	745	3.29999999999995
HC4	CNO	Full body	191230	751	757.8	6.79999999999995
HC4	CNO	Full body	191230	766.4	768.9	2.5
HC4	CNO	Full body	191230	770.2	771.5	1.29999999999995
HC4	CNO	Full body	191230	779.7	780.3	0.599999999999909
HC4	CNO	Full body	191230	781.7	782.5	0.799999999999955
HC4	CNO	Full body	191230	784.9	786.1	1.20000000000005
HC4	CNO	Full body	191230	789.2	789.4	0.199999999999932
HC4	CNO	Full body	191230	809.1	809.6	0.5
HC4	CNO	Full body	191230	810.9	811.3	0.399999999999977
HC4	CNO	Full body	191230	812.2	812.5	0.299999999999955
HC4	CNO	Full body	191230	841.1	841.8	0.699999999999932
HC4	CNO	Full body	191230	856.1	856.5	0.399999999999977
HC4	CNO	Full body	191230	890.3	895.4	5.10000000000002
HC4	CNO	Full body	191230	897.7	898.5	0.799999999999955
HC4	CNO	Full body	191230	901	901.6	0.600000000000023
HC4	CNO	Full body	191230	902.9	904.6	1.70000000000005
HC4	CNO	Full body	191230	905.9	906.5	0.600000000000023
HC4	CNO	Full body	191230	907.4	907.7	0.300000000000068
HC4	CNO	Full body	191230	909.1	909.5	0.399999999999977
HC4	CNO	Full body	191230	911.6	912.2	0.600000000000023
HC4	CNO	Full body	191230	913.8	914	0.200000000000045
HC4	CNO	Full body	191230	916.1	918	1.89999999999998
HC4	CNO	Full body	191230	919.5	919.8	0.299999999999955
HC4	CNO	Full body	191230	921.8	922.9	1.10000000000002
HC4	CNO	Full body	191230	923.8	924.1	0.300000000000068
HC4	CNO	Full body	191230	925.4	925.8	0.399999999999977
HC4	CNO	Full body	191230	927.6	928	0.399999999999977
HC4	CNO	Full body	191230	929.3	929.9	0.600000000000023
HC4	CNO	Full body	191230	931.7	932.1	0.399999999999977
HC4	CNO	Full body	191230	933.1	934.6	1.5
HC4	CNO	Full body	191230	954.2	955.2	1
HC4	CNO	Full body	191230	963	966.6	3.60000000000002
HC4	CNO	Full body	191230	967.8	968.7	0.900000000000091
HC4	CNO	Full body	191230	969.8	970.3	0.5
HC4	CNO	Full body	191230	971.3	972.1	0.800000000000068
HC4	CNO	Full body	191230	973.2	973.7	0.5
HC4	CNO	Full body	191230	974.8	976.8	2
HC4	CNO	Full body	191230	980.1	982.3	2.19999999999993
HC4	CNO	Full body	191230	984	984.4	0.399999999999977
HC4	CNO	Full body	191230	986.6	991.1	4.5
HC4	CNO	Full body	191230	992.6	996	3.39999999999998
HC4	CNO	Full body	191230	996.3	999.6	3.30000000000007
HC4	CNO	Full body	191230	1000.6	1002	1.39999999999998
HC4	CNO	Full body	191230	1002.9	1005.3	2.39999999999998
HC4	CNO	Full body	191230	1006.3	1007.3	1
HC4	CNO	Full body	191230	1008.7	1016.9	8.19999999999993
HC4	CNO	Full body	191230	1017.7	1018.2	0.5
HC4	CNO	Full body	191230	1019.9	1020.6	0.700000000000045
HC4	CNO	Full body	191230	1022	1022.6	0.600000000000023
HC4	CNO	Full body	191230	1024	1025.5	1.5
HC4	CNO	Full body	191230	1027	1027.6	0.599999999999909
HC4	CNO	Full body	191230	1028.5	1028.9	0.400000000000091
HC4	CNO	Full body	191230	1031	1032.7	1.70000000000005
HC4	CNO	Full body	191230	1034.1	1035.6	1.5
HC4	CNO	Full body	191230	1037.8	1038.1	0.299999999999955
HC4	CNO	Full body	191230	1040.4	1040.8	0.399999999999864
HC4	CNO	Full body	191230	1042.6	1043.1	0.5
HC4	CNO	Full body	191230	1045.3	1045.9	0.600000000000136
HC4	CNO	Full body	191230	1047	1047.7	0.700000000000045
HC4	CNO	Full body	191230	1050.6	1050.9	0.300000000000182
HC4	CNO	Full body	191230	1052	1052.4	0.400000000000091
HC4	CNO	Full body	191230	1054.7	1055.6	0.899999999999864
HC4	CNO	Full body	191230	1056.9	1057.3	0.399999999999864
HC4	CNO	Full body	191230	1059	1059.4	0.400000000000091
HC4	CNO	Full body	191230	1061.6	1062	0.400000000000091
HC4	CNO	Full body	191230	1063.1	1063.5	0.400000000000091
HC4	CNO	Full body	191230	1065.3	1066.1	0.799999999999955
HC4	CNO	Full body	191230	1071.5	1072.4	0.900000000000091
HC4	CNO	Full body	191230	1083.5	1084.5	1
HC4	CNO	Full body	191230	1089.4	1090.4	1
HC4	CNO	Full body	191230	1091.7	1093	1.29999999999995
HC4	CNO	Full body	191230	1094.7	1095.4	0.700000000000045
HC4	CNO	Full body	191230	1096.8	1101	4.20000000000005
HC4	CNO	Full body	191230	1105.1	1105.6	0.5
HC4	CNO	Full body	191230	1108.1	1109	0.900000000000091
HC4	CNO	Full body	191230	1110.5	1111.2	0.700000000000045
HC4	CNO	Full body	191230	1113	1113.7	0.700000000000045
HC4	CNO	Full body	191230	1115.8	1117.6	1.79999999999995
HC4	CNO	Full body	191230	1119.6	1121.2	1.60000000000014
HC4	CNO	Full body	191230	1127.2	1127.5	0.299999999999955
HC4	CNO	Full body	191230	1128.8	1129.1	0.299999999999955
HC4	CNO	Full body	191230	1130.7	1131	0.299999999999955
HC4	CNO	Full body	191230	1141.5	1141.9	0.400000000000091
HC4	CNO	Full body	191230	1143.3	1144.1	0.799999999999955
HC4	CNO	Full body	191230	1166.7	1169.6	2.89999999999986
HC4	CNO	Full body	191230	1184.3	1186.9	2.60000000000014
HC4	CNO	Full body	191230	1187.8	1188.2	0.400000000000091
HC4	CNO	Full body	191230	1189.6	1189.8	0.200000000000045
HC4	CNO	Full body	191230	1191.9	1192.4	0.5
HC4	CNO	Full body	191230	1193.4	1194.1	0.699999999999818
HC4	CNO	Full body	191230	1195.3	1197.1	1.79999999999995
HC4	CNO	Full body	191230	1201.8	1202.2	0.400000000000091
HC4	CNO	Full body	191230	1203.1	1203.6	0.5
HC4	CNO	Full body	191230	1207	1207.5	0.5
HC4	CNO	Full body	191230	1208.6	1208.8	0.200000000000045
HC4	CNO	Full body	191230	1210.2	1210.6	0.399999999999864
HC4	CNO	Full body	191230	1211.5	1211.8	0.299999999999955
HC4	CNO	Full body	191230	1214	1214.8	0.799999999999955
HC4	CNO	Full body	191230	1216	1217.3	1.29999999999995
HC4	CNO	Full body	191230	1223.9	1225	1.09999999999991
HC4	CNO	Full body	191230	1226.4	1227.2	0.799999999999955
HC4	CNO	Full body	191230	1230.4	1231.2	0.799999999999955
HC4	CNO	Full body	191230	1233.4	1234.2	0.799999999999955
HC4	CNO	Full body	191230	1238.4	1239.7	1.29999999999995
HC4	CNO	Full body	191230	1241	1244.5	3.5
HC4	CNO	Full body	191230	1245.7	1246.2	0.5
HC4	CNO	Full body	191230	1247.4	1247.7	0.299999999999955
HC4	CNO	Full body	191230	1248.9	1249.2	0.299999999999955
HC4	CNO	Full body	191230	1251	1251.9	0.900000000000091
HC4	CNO	Full body	191230	1252.9	1253.6	0.699999999999818
HC4	CNO	Full body	191230	1255.1	1256.1	1
HC4	CNO	Full body	191230	1258.2	1258.6	0.399999999999864
HC4	CNO	Full body	191230	1260	1260.4	0.400000000000091
HC4	CNO	Full body	191230	1262.4	1263.8	1.39999999999986
HC4	CNO	Full body	191230	1264.8	1265.7	0.900000000000091
HC4	CNO	Full body	191230	1273.1	1273.6	0.5
HC4	CNO	Full body	191230	1275.6	1276.1	0.5
HC4	CNO	Full body	191230	1278	1280.7	2.70000000000005
HC4	CNO	Full body	191230	1282.2	1282.8	0.599999999999909
HC4	CNO	Full body	191230	1284.4	1290.6	6.19999999999982
HC4	CNO	Full body	191230	1293.6	1294.6	1
HC4	CNO	Full body	191230	1295.7	1301.4	5.70000000000005
HC4	CNO	Full body	191230	1302.8	1304.6	1.79999999999995
HC4	CNO	Full body	191230	1306	1310.5	4.5
HC4	CNO	Full body	191230	1311.8	1312.4	0.600000000000136
HC4	CNO	Full body	191230	1313.9	1314.3	0.399999999999864
HC4	CNO	Full body	191230	1315.3	1317.5	2.20000000000005
HC4	CNO	Full body	191230	1318.7	1322	3.29999999999995
HC4	CNO	Full body	191230	1322.4	1323.1	0.699999999999818
HC4	CNO	Full body	191230	1324.7	1327.2	2.5
HC4	CNO	Full body	191230	1328.4	1330.7	2.29999999999995
HC4	CNO	Full body	191230	1331.7	1333.2	1.5
HC4	CNO	Full body	191230	1334.2	1339.4	5.20000000000005
HC4	CNO	Full body	191230	1341.5	1342.1	0.599999999999909
HC4	CNO	Full body	191230	1343.3	1343.6	0.299999999999955
HC4	CNO	Full body	191230	1344.8	1347.7	2.90000000000009
HC4	CNO	Full body	191230	1348.9	1351.7	2.79999999999995
HC4	CNO	Full body	191230	1353.3	1354.4	1.10000000000014
HC4	CNO	Full body	191230	1409.5	1417.1	7.59999999999991
HC4	CNO	Full body	191230	1418.7	1419	0.299999999999955
HC4	CNO	Full body	191230	1420.3	1420.9	0.600000000000136
HC4	CNO	Full body	191230	1422.9	1423.4	0.5
HC4	CNO	Full body	191230	1425.1	1425.5	0.400000000000091
HC4	CNO	Full body	191230	1427.3	1428.4	1.10000000000014
HC4	CNO	Full body	191230	1429.9	1431.4	1.5
HC4	CNO	Full body	191230	1435.1	1435.9	0.800000000000182
HC4	CNO	Full body	191230	1437.9	1439.8	1.89999999999986
HC4	CNO	Full body	191230	1441.9	1444.3	2.39999999999986
HC4	CNO	Full body	191230	1464.5	1465.6	1.09999999999991
HC4	CNO	Full body	191230	1470.5	1473.6	3.09999999999991
HC4	CNO	Full body	191230	1496.3	1503	6.70000000000005
HC4	CNO	Full body	191230	1505.8	1506.7	0.900000000000091
HC4	CNO	Full body	191230	1517.9	1521	3.09999999999991
HC4	CNO	Full body	191230	1521.9	1524.7	2.79999999999995
HC4	CNO	Full body	191230	1535.9	1537.7	1.79999999999995
HC4	CNO	Full body	191230	1543.6	1548	4.40000000000009
HC4	CNO	Full body	191230	1557.5	1558	0.5
HC4	CNO	Full body	191230	1558.4	1560	1.59999999999991
HC4	CNO	Full body	191230	1569.6	1572	2.40000000000009
HC4	CNO	Full body	191230	1587.2	1592	4.79999999999995
HC4	CNO	Full body	191230	1597.5	1598.9	1.40000000000009
HC4	CNO	Full body	191230	1605.7	1606	0.299999999999955
HC4	CNO	Full body	191230	1609.7	1615.1	5.39999999999986
HC4	CNO	Full body	191230	1624	1625.3	1.29999999999995
HC4	CNO	Full body	191230	1638.3	1640.3	2
HC4	CNO	Full body	191230	1641.5	1643.9	2.40000000000009
HC4	CNO	Full body	191230	1653.8	1655.6	1.79999999999995
HC4	CNO	Full body	191230	1673.1	1675.2	2.10000000000014
HC4	CNO	Full body	191230	1687.2	1687.6	0.399999999999864
HC4	CNO	Full body	191230	1692.3	1693	0.700000000000045
HC4	CNO	Full body	191230	1695.8	1696.8	1
HC4	CNO	Full body	191230	1701.5	1701.9	0.400000000000091
HC4	CNO	Full body	191230	1704.2	1704.9	0.700000000000045
HC5	CNO	Full body	191230	16.9	19.1	2.2
HC5	CNO	Full body	191230	31.5	33.7	2.2
HC5	CNO	Full body	191230	35.3	36.8	1.5
HC5	CNO	Full body	191230	49.9	51.3	1.4
HC5	CNO	Full body	191230	60	62.4	2.4
HC5	CNO	Full body	191230	63.5	63.6	0.100000000000001
HC5	CNO	Full body	191230	73	74.7	1.7
HC5	CNO	Full body	191230	85.8	90	4.2
HC5	CNO	Full body	191230	92.4	94	1.59999999999999
HC5	CNO	Full body	191230	100.3	101.2	0.900000000000006
HC5	CNO	Full body	191230	112.9	117	4.09999999999999
HC5	CNO	Full body	191230	131.1	135.6	4.5
HC5	CNO	Full body	191230	149.7	151.2	1.5
HC5	CNO	Full body	191230	152.1	155.1	3
HC5	CNO	Full body	191230	176.4	179.5	3.09999999999999
HC5	CNO	Full body	191230	192	195.1	3.09999999999999
HC5	CNO	Full body	191230	222.2	224.4	2.20000000000002
HC5	CNO	Full body	191230	239.3	241.7	2.39999999999998
HC5	CNO	Full body	191230	259.8	261.5	1.69999999999999
HC5	CNO	Full body	191230	287.7	292.1	4.40000000000003
HC5	CNO	Full body	191230	308.7	309.6	0.900000000000034
HC5	CNO	Full body	191230	323.1	327.1	4
HC5	CNO	Full body	191230	330.9	334.8	3.90000000000003
HC5	CNO	Full body	191230	368.8	372	3.19999999999999
HC5	CNO	Full body	191230	385.1	386.9	1.79999999999995
HC5	CNO	Full body	191230	424.6	429.2	4.59999999999997
HC5	CNO	Full body	191230	474.7	477.7	3
HC5	CNO	Full body	191230	483.6	486.2	2.59999999999997
HC5	CNO	Full body	191230	541.7	546.2	4.5
HC5	CNO	Full body	191230	593	596.7	3.70000000000005
HC5	CNO	Full body	191230	644.3	648.8	4.5
HC5	CNO	Full body	191230	662	669.6	7.60000000000002
HC5	CNO	Full body	191230	686.5	690.9	4.39999999999998
HC5	CNO	Full body	191230	762.8	769.2	6.40000000000009
HC5	CNO	Full body	191230	770.4	773.1	2.70000000000005
HC5	CNO	Full body	191230	780.2	780.3	0.0999999999999091
HC5	CNO	Full body	191230	783.6	783.7	0.100000000000023
HC5	CNO	Full body	191230	790.8	794.5	3.70000000000005
HC5	CNO	Full body	191230	795.6	795.7	0.100000000000023
HC5	CNO	Full body	191230	799.5	803.2	3.70000000000005
HC5	CNO	Full body	191230	804.5	804.5	0
HC5	CNO	Full body	191230	810.5	816.5	6
HC5	CNO	Full body	191230	824.5	824.8	0.299999999999955
HC5	CNO	Full body	191230	828.4	829.3	0.899999999999977
HC5	CNO	Full body	191230	831.6	833.1	1.5
HC5	CNO	Full body	191230	836.9	838.6	1.70000000000005
HC5	CNO	Full body	191230	843.4	843.9	0.5
HC5	CNO	Full body	191230	847.5	847.8	0.299999999999955
HC5	CNO	Full body	191230	850.2	852.1	1.89999999999998
HC5	CNO	Full body	191230	854.8	855.2	0.400000000000091
HC5	CNO	Full body	191230	857.2	858.4	1.19999999999993
HC5	CNO	Full body	191230	860	866.4	6.39999999999998
HC5	CNO	Full body	191230	867.9	867.9	0
HC5	CNO	Full body	191230	872.7	872.9	0.199999999999932
HC5	CNO	Full body	191230	874.7	874.8	0.0999999999999091
HC5	CNO	Full body	191230	877.2	877.7	0.5
HC5	CNO	Full body	191230	880.5	881.5	1
HC5	CNO	Full body	191230	882.5	887.7	5.20000000000005
HC5	CNO	Full body	191230	894	895.8	1.79999999999995
HC5	CNO	Full body	191230	901	901.3	0.299999999999955
HC5	CNO	Full body	191230	906	907	1
HC5	CNO	Full body	191230	907.7	913.2	5.5
HC5	CNO	Full body	191230	918	918.6	0.600000000000023
HC5	CNO	Full body	191230	919.9	923.2	3.30000000000007
HC5	CNO	Full body	191230	923.6	925.2	1.60000000000002
HC5	CNO	Full body	191230	927.5	927.5	0
HC5	CNO	Full body	191230	930.4	931.3	0.899999999999977
HC5	CNO	Full body	191230	932.4	935.3	2.89999999999998
HC5	CNO	Full body	191230	937.1	937.2	0.100000000000023
HC5	CNO	Full body	191230	938.4	939.6	1.20000000000005
HC5	CNO	Full body	191230	943.3	944.4	1.10000000000002
HC5	CNO	Full body	191230	945.6	945.8	0.199999999999932
HC5	CNO	Full body	191230	946.8	947.2	0.400000000000091
HC5	CNO	Full body	191230	948	949.2	1.20000000000005
HC5	CNO	Full body	191230	950.4	951.8	1.39999999999998
HC5	CNO	Full body	191230	953.5	953.6	0.100000000000023
HC5	CNO	Full body	191230	957.3	957.8	0.5
HC5	CNO	Full body	191230	959	959.2	0.200000000000045
HC5	CNO	Full body	191230	960.2	962	1.79999999999995
HC5	CNO	Full body	191230	963.9	964	0.100000000000023
HC5	CNO	Full body	191230	973.2	973.7	0.5
HC5	CNO	Full body	191230	979	979.4	0.399999999999977
HC5	CNO	Full body	191230	985.6	986.4	0.799999999999955
HC5	CNO	Full body	191230	987.9	996.9	9
HC5	CNO	Full body	191230	999.5	1007	7.5
HC5	CNO	Full body	191230	1008	1009.2	1.20000000000005
HC5	CNO	Full body	191230	1012.8	1013.5	0.700000000000045
HC5	CNO	Full body	191230	1022.4	1026	3.60000000000002
HC5	CNO	Full body	191230	1060.9	1063.2	2.29999999999995
HC5	CNO	Full body	191230	1066.4	1070.2	3.79999999999995
HC5	CNO	Full body	191230	1073.1	1073.6	0.5
HC5	CNO	Full body	191230	1075.7	1077.1	1.39999999999986
HC5	CNO	Full body	191230	1079.1	1079.5	0.400000000000091
HC5	CNO	Full body	191230	1082.1	1082.4	0.300000000000182
HC5	CNO	Full body	191230	1084.8	1086.4	1.60000000000014
HC5	CNO	Full body	191230	1088.6	1089.2	0.600000000000136
HC5	CNO	Full body	191230	1090.4	1090.9	0.5
HC5	CNO	Full body	191230	1092.7	1093	0.299999999999955
HC5	CNO	Full body	191230	1094	1094.4	0.400000000000091
HC5	CNO	Full body	191230	1097.8	1098.1	0.299999999999955
HC5	CNO	Full body	191230	1100.5	1100.9	0.400000000000091
HC5	CNO	Full body	191230	1102.3	1102.5	0.200000000000045
HC5	CNO	Full body	191230	1104.6	1105.2	0.600000000000136
HC5	CNO	Full body	191230	1107.4	1107.8	0.399999999999864
HC5	CNO	Full body	191230	1109.7	1113.3	3.59999999999991
HC5	CNO	Full body	191230	1121.7	1124.6	2.89999999999986
HC5	CNO	Full body	191230	1125.5	1125.6	0.0999999999999091
HC5	CNO	Full body	191230	1126.6	1127	0.400000000000091
HC5	CNO	Full body	191230	1132.6	1133.5	0.900000000000091
HC5	CNO	Full body	191230	1138.7	1139.1	0.399999999999864
HC5	CNO	Full body	191230	1144.6	1144.8	0.200000000000045
HC5	CNO	Full body	191230	1148.1	1149.6	1.5
HC5	CNO	Full body	191230	1161.6	1166.4	4.80000000000018
HC5	CNO	Full body	191230	1179	1179	0
HC5	CNO	Full body	191230	1234.8	1235.4	0.600000000000136
HC5	CNO	Full body	191230	1277.6	1278.9	1.30000000000018
HC5	CNO	Full body	191230	1307.6	1310.2	2.60000000000014
HC5	CNO	Full body	191230	1311.4	1312.1	0.699999999999818
HC5	CNO	Full body	191230	1315.2	1315.2	0
HC5	CNO	Full body	191230	1346.6	1352.8	6.20000000000005
HC5	CNO	Full body	191230	1368.2	1369.2	1
HC5	CNO	Full body	191230	1376	1376.2	0.200000000000045
HC5	CNO	Full body	191230	1393.2	1394	0.799999999999955
HC5	CNO	Full body	191230	1411.8	1412.4	0.600000000000136
HC5	CNO	Full body	191230	1413.3	1414.3	1
HC5	CNO	Full body	191230	1421.9	1422.3	0.399999999999864
HC5	CNO	Full body	191230	1431.6	1432.8	1.20000000000005
HC5	CNO	Full body	191230	1433.7	1434	0.299999999999955
HC5	CNO	Full body	191230	1436.4	1436.7	0.299999999999955
HC5	CNO	Full body	191230	1437.6	1437.9	0.300000000000182
HC5	CNO	Full body	191230	1438.8	1439.1	0.299999999999955
HC5	CNO	Full body	191230	1445.9	1446.2	0.299999999999955
HC5	CNO	Full body	191230	1453.2	1456.8	3.59999999999991
HC5	CNO	Full body	191230	1457.5	1459.2	1.70000000000005
HC5	CNO	Full body	191230	1460.4	1467.2	6.79999999999995
HC5	CNO	Full body	191230	1472.2	1472.4	0.200000000000045
HC5	CNO	Full body	191230	1477	1486	9
HC5	CNO	Full body	191230	1497.5	1499.2	1.70000000000005
HC5	CNO	Full body	191230	1500.5	1504.8	4.29999999999995
HC5	CNO	Full body	191230	1528.4	1532.1	3.69999999999982
HC5	CNO	Full body	191230	1547.6	1548.5	0.900000000000091
HC5	CNO	Full body	191230	1549.6	1555.9	6.30000000000018
HC5	CNO	Full body	191230	1581.7	1582.7	1
HC5	CNO	Full body	191230	1628.9	1630.8	1.89999999999986
HC5	CNO	Full body	191230	1641.5	1643.7	2.20000000000005
HC5	CNO	Full body	191230	1659.8	1661.6	1.79999999999995
HC5	CNO	Full body	191230	1672.7	1676.2	3.5
HC5	CNO	Full body	191230	1681.5	1682.4	0.900000000000091
HC5	CNO	Full body	191230	1696.8	1698.9	2.10000000000014
HC5	CNO	Full body	191230	1701.2	1702.2	1
HC5	CNO	Full body	191230	1706.2	1707.4	1.20000000000005
HC5	CNO	Full body	191230	1709.3	1710	0.700000000000045
HC5	CNO	Full body	191230	1712.1	1712.2	0.100000000000136
HC5	CNO	Full body	191230	1714	1714.4	0.400000000000091
HC5	CNO	Full body	191230	1723.1	1724.1	1
HC5	CNO	Full body	191230	1725.8	1726.4	0.600000000000136
HC5	CNO	Full body	191230	1728.7	1729.9	1.20000000000005
HC5	CNO	Full body	191230	1739.4	1741.6	2.19999999999982
HC5	CNO	Full body	191230	1743	1743.6	0.599999999999909
HC5	CNO	Full body	191230	1751.5	1751.9	0.400000000000091
HC5	CNO	Full body	191230	1753.4	1753.8	0.399999999999864
HC5	CNO	Full body	191230	1756.1	1756.4	0.300000000000182
HC5	CNO	Full body	191230	1757.9	1758.2	0.299999999999955
HC5	CNO	Full body	191230	1759.8	1759.9	0.100000000000136
HC5	CNO	Full body	191230	1762.4	1763.5	1.09999999999991
HC5	CNO	Full body	191230	1767.6	1767.9	0.300000000000182
HC5	CNO	Full body	191230	1776	1776.5	0.5
HC5	CNO	Full body	191230	1781.3	1782	0.700000000000045
HC5	CNO	Full body	191230	1786.7	1786.9	0.200000000000045
HC5	CNO	Full body	191230	1791.8	1792	0.200000000000045
HC5	CNO	Full body	191230	1793.8	1794.4	0.600000000000136
HC6	CNO	Full body	191230	3.9	5.3	1.4
HC6	CNO	Full body	191230	17.2	21.8	4.6
HC6	CNO	Full body	191230	23.3	23.8	0.5
HC6	CNO	Full body	191230	36.6	39.5	2.9
HC6	CNO	Full body	191230	45.1	46.8	1.7
HC6	CNO	Full body	191230	54.2	56.4	2.2
HC6	CNO	Full body	191230	61.1	64	2.9
HC6	CNO	Full body	191230	69	70.9	1.90000000000001
HC6	CNO	Full body	191230	75.6	76.9	1.30000000000001
HC6	CNO	Full body	191230	83.4	88.5	5.09999999999999
HC6	CNO	Full body	191230	91.9	93.9	2
HC6	CNO	Full body	191230	108.7	110.3	1.59999999999999
HC6	CNO	Full body	191230	120.6	125.7	5.10000000000001
HC6	CNO	Full body	191230	154.5	158.1	3.59999999999999
HC6	CNO	Full body	191230	207.6	212.1	4.5
HC6	CNO	Full body	191230	248.2	255.9	7.70000000000002
HC6	CNO	Full body	191230	260.4	263.5	3.10000000000002
HC6	CNO	Full body	191230	271.2	273.3	2.10000000000002
HC6	CNO	Full body	191230	279	280.8	1.80000000000001
HC6	CNO	Full body	191230	284.1	284.8	0.699999999999989
HC6	CNO	Full body	191230	288	288.8	0.800000000000011
HC6	CNO	Full body	191230	292.2	296.4	4.19999999999999
HC6	CNO	Full body	191230	299.1	300.6	1.5
HC6	CNO	Full body	191230	311.9	312.4	0.5
HC6	CNO	Full body	191230	314	314.9	0.899999999999977
HC6	CNO	Full body	191230	320.4	325.3	4.90000000000003
HC6	CNO	Full body	191230	328	328.7	0.699999999999989
HC6	CNO	Full body	191230	330.4	331.3	0.900000000000034
HC6	CNO	Full body	191230	335.8	342.1	6.30000000000001
HC6	CNO	Full body	191230	343.3	354	10.7
HC6	CNO	Full body	191230	355.7	356.8	1.10000000000002
HC6	CNO	Full body	191230	358.7	361.5	2.80000000000001
HC6	CNO	Full body	191230	365	366	1
HC6	CNO	Full body	191230	367	367.3	0.300000000000011
HC6	CNO	Full body	191230	374	375.7	1.69999999999999
HC6	CNO	Full body	191230	377.3	378	0.699999999999989
HC6	CNO	Full body	191230	380.2	381	0.800000000000011
HC6	CNO	Full body	191230	382.8	384.2	1.39999999999998
HC6	CNO	Full body	191230	385.2	386.4	1.19999999999999
HC6	CNO	Full body	191230	387.5	390.5	3
HC6	CNO	Full body	191230	391.2	393.7	2.5
HC6	CNO	Full body	191230	394.6	396	1.39999999999998
HC6	CNO	Full body	191230	396.9	397.3	0.400000000000034
HC6	CNO	Full body	191230	401	401.8	0.800000000000011
HC6	CNO	Full body	191230	405	405.6	0.600000000000023
HC6	CNO	Full body	191230	406.8	410.7	3.89999999999998
HC6	CNO	Full body	191230	411.6	418	6.39999999999998
HC6	CNO	Full body	191230	420.7	421.5	0.800000000000011
HC6	CNO	Full body	191230	422.6	424.6	2
HC6	CNO	Full body	191230	424.8	426.2	1.39999999999998
HC6	CNO	Full body	191230	427.7	431.2	3.5
HC6	CNO	Full body	191230	431.8	433.3	1.5
HC6	CNO	Full body	191230	434.4	438.2	3.80000000000001
HC6	CNO	Full body	191230	440.2	440.7	0.5
HC6	CNO	Full body	191230	441.9	443.2	1.30000000000001
HC6	CNO	Full body	191230	447.1	452	4.89999999999998
HC6	CNO	Full body	191230	453.5	456.8	3.30000000000001
HC6	CNO	Full body	191230	457.6	460.2	2.59999999999997
HC6	CNO	Full body	191230	464.2	467.1	2.90000000000003
HC6	CNO	Full body	191230	469.2	477.2	8
HC6	CNO	Full body	191230	489.5	490	0.5
HC6	CNO	Full body	191230	491	494	3
HC6	CNO	Full body	191230	495	499.5	4.5
HC6	CNO	Full body	191230	544.8	547.7	2.90000000000009
HC6	CNO	Full body	191230	549.2	550.8	1.59999999999991
HC6	CNO	Full body	191230	577.2	579.2	2
HC6	CNO	Full body	191230	588.2	592.8	4.59999999999991
HC6	CNO	Full body	191230	605.3	607.4	2.10000000000002
HC6	CNO	Full body	191230	609.9	615.1	5.20000000000005
HC6	CNO	Full body	191230	616.1	616.8	0.699999999999932
HC6	CNO	Full body	191230	619.2	620.4	1.19999999999993
HC6	CNO	Full body	191230	621.6	623.4	1.79999999999995
HC6	CNO	Full body	191230	624.9	625.3	0.399999999999977
HC6	CNO	Full body	191230	627.1	627.6	0.5
HC6	CNO	Full body	191230	633	633.6	0.600000000000023
HC6	CNO	Full body	191230	636.4	637.2	0.800000000000068
HC6	CNO	Full body	191230	639.5	639.8	0.299999999999955
HC6	CNO	Full body	191230	641.9	642.5	0.600000000000023
HC6	CNO	Full body	191230	644.1	644.4	0.299999999999955
HC6	CNO	Full body	191230	645.3	646.8	1.5
HC6	CNO	Full body	191230	649.2	651.6	2.39999999999998
HC6	CNO	Full body	191230	652.6	653.3	0.699999999999932
HC6	CNO	Full body	191230	654	655.2	1.20000000000005
HC6	CNO	Full body	191230	657.6	660	2.39999999999998
HC6	CNO	Full body	191230	662.2	662.5	0.299999999999955
HC6	CNO	Full body	191230	664.8	665.9	1.10000000000002
HC6	CNO	Full body	191230	667.3	668.9	1.60000000000002
HC6	CNO	Full body	191230	675.4	675.9	0.5
HC6	CNO	Full body	191230	678	678.5	0.5
HC6	CNO	Full body	191230	680.7	681	0.299999999999955
HC6	CNO	Full body	191230	683	684.5	1.5
HC6	CNO	Full body	191230	688.7	689.2	0.5
HC6	CNO	Full body	191230	695.4	695.6	0.200000000000045
HC6	CNO	Full body	191230	698.6	701.4	2.79999999999995
HC6	CNO	Full body	191230	704.4	704.8	0.399999999999977
HC6	CNO	Full body	191230	705.9	706.2	0.300000000000068
HC6	CNO	Full body	191230	710.2	710.5	0.299999999999955
HC6	CNO	Full body	191230	714.6	717.5	2.89999999999998
HC6	CNO	Full body	191230	734.3	735	0.700000000000045
HC6	CNO	Full body	191230	748.7	749.5	0.799999999999955
HC6	CNO	Full body	191230	754.9	756.3	1.39999999999998
HC6	CNO	Full body	191230	757.6	758.5	0.899999999999977
HC6	CNO	Full body	191230	773.6	773.9	0.299999999999955
HC6	CNO	Full body	191230	776.4	776.8	0.399999999999977
HC6	CNO	Full body	191230	779.1	779.5	0.399999999999977
HC6	CNO	Full body	191230	780.4	781.4	1
HC6	CNO	Full body	191230	784.4	786	1.60000000000002
HC6	CNO	Full body	191230	788	788.4	0.399999999999977
HC6	CNO	Full body	191230	790.8	792	1.20000000000005
HC6	CNO	Full body	191230	795.8	801.7	5.90000000000009
HC6	CNO	Full body	191230	806.4	807.8	1.39999999999998
HC6	CNO	Full body	191230	809.7	810.9	1.19999999999993
HC6	CNO	Full body	191230	812.6	813.2	0.600000000000023
HC6	CNO	Full body	191230	820.5	821	0.5
HC6	CNO	Full body	191230	846.3	847.2	0.900000000000091
HC6	CNO	Full body	191230	851.7	852.4	0.699999999999932
HC6	CNO	Full body	191230	858.4	859.2	0.800000000000068
HC6	CNO	Full body	191230	862.6	863.2	0.600000000000023
HC6	CNO	Full body	191230	867.6	868.3	0.699999999999932
HC6	CNO	Full body	191230	871.1	887	15.9
HC6	CNO	Full body	191230	888	892.8	4.79999999999995
HC6	CNO	Full body	191230	904.4	904.8	0.399999999999977
HC6	CNO	Full body	191230	908.4	909.1	0.700000000000045
HC6	CNO	Full body	191230	912.1	912.6	0.5
HC6	CNO	Full body	191230	915.1	915.8	0.699999999999932
HC6	CNO	Full body	191230	916.9	917.3	0.399999999999977
HC6	CNO	Full body	191230	920.2	921.1	0.899999999999977
HC6	CNO	Full body	191230	923	923.9	0.899999999999977
HC6	CNO	Full body	191230	926.4	927.4	1
HC6	CNO	Full body	191230	929.1	930.1	1
HC6	CNO	Full body	191230	933.3	934.3	1
HC6	CNO	Full body	191230	936.5	937	0.5
HC6	CNO	Full body	191230	938.4	939.4	1
HC6	CNO	Full body	191230	941.6	942.8	1.19999999999993
HC6	CNO	Full body	191230	944.5	945	0.5
HC6	CNO	Full body	191230	946.4	946.9	0.5
HC6	CNO	Full body	191230	949.7	950.4	0.699999999999932
HC6	CNO	Full body	191230	952	952.5	0.5
HC6	CNO	Full body	191230	954.2	954.5	0.299999999999955
HC6	CNO	Full body	191230	956.4	958.5	2.10000000000002
HC6	CNO	Full body	191230	964.8	966	1.20000000000005
HC6	CNO	Full body	191230	967.9	968.4	0.5
HC6	CNO	Full body	191230	971	972	1
HC6	CNO	Full body	191230	973.9	975.2	1.30000000000007
HC6	CNO	Full body	191230	992.4	994.2	1.80000000000007
HC6	CNO	Full body	191230	999.7	1002.9	3.19999999999993
HC6	CNO	Full body	191230	1005.5	1006.5	1
HC6	CNO	Full body	191230	1008.9	1010	1.10000000000002
HC6	CNO	Full body	191230	1010.9	1011.8	0.899999999999977
HC6	CNO	Full body	191230	1013.1	1013.8	0.699999999999932
HC6	CNO	Full body	191230	1163.4	1163.8	0.399999999999864
HC6	CNO	Full body	191230	1182.7	1185.8	3.09999999999991
HC6	CNO	Full body	191230	1198	1201	3
HC6	CNO	Full body	191230	1208.7	1214.2	5.5
HC6	CNO	Full body	191230	1215.3	1219.2	3.90000000000009
HC6	CNO	Full body	191230	1221	1222.2	1.20000000000005
HC6	CNO	Full body	191230	1227.5	1228.4	0.900000000000091
HC6	CNO	Full body	191230	1229.4	1230.7	1.29999999999995
HC6	CNO	Full body	191230	1232.5	1232.8	0.299999999999955
HC6	CNO	Full body	191230	1235.9	1240.3	4.39999999999986
HC6	CNO	Full body	191230	1242.7	1242.9	0.200000000000045
HC6	CNO	Full body	191230	1245.1	1247.9	2.80000000000018
HC6	CNO	Full body	191230	1248.8	1249.4	0.600000000000136
HC6	CNO	Full body	191230	1251.4	1251.7	0.299999999999955
HC6	CNO	Full body	191230	1256.5	1256.8	0.299999999999955
HC6	CNO	Full body	191230	1258	1258.5	0.5
HC6	CNO	Full body	191230	1262.5	1262.9	0.400000000000091
HC6	CNO	Full body	191230	1264.4	1264.8	0.399999999999864
HC6	CNO	Full body	191230	1268.9	1269.2	0.299999999999955
HC6	CNO	Full body	191230	1274.9	1275.3	0.399999999999864
HC6	CNO	Full body	191230	1280.4	1281.6	1.19999999999982
HC6	CNO	Full body	191230	1288.3	1289.6	1.29999999999995
HC6	CNO	Full body	191230	1354.3	1355.6	1.29999999999995
HC6	CNO	Full body	191230	1359.6	1365.1	5.5
HC6	CNO	Full body	191230	1366	1366.8	0.799999999999955
HC6	CNO	Full body	191230	1368.9	1370.3	1.39999999999986
HC6	CNO	Full body	191230	1372.9	1376.9	4
HC6	CNO	Full body	191230	1378.8	1381.1	2.29999999999995
HC6	CNO	Full body	191230	1381.3	1383.6	2.29999999999995
HC6	CNO	Full body	191230	1387.1	1393.2	6.10000000000014
HC6	CNO	Full body	191230	1395.5	1396.8	1.29999999999995
HC6	CNO	Full body	191230	1398	1398.7	0.700000000000045
HC6	CNO	Full body	191230	1401.5	1404.1	2.59999999999991
HC6	CNO	Full body	191230	1405.6	1411.7	6.10000000000014
HC6	CNO	Full body	191230	1414.3	1415.9	1.60000000000014
HC6	CNO	Full body	191230	1417.5	1418.9	1.40000000000009
HC6	CNO	Full body	191230	1420.1	1421	0.900000000000091
HC6	CNO	Full body	191230	1431.6	1434	2.40000000000009
HC6	CNO	Full body	191230	1436.2	1436.7	0.5
HC6	CNO	Full body	191230	1439.6	1440.3	0.700000000000045
HC6	CNO	Full body	191230	1447.7	1448.5	0.799999999999955
HC6	CNO	Full body	191230	1449.5	1449.9	0.400000000000091
HC6	CNO	Full body	191230	1451.9	1452.3	0.399999999999864
HC6	CNO	Full body	191230	1453.2	1455	1.79999999999995
HC6	CNO	Full body	191230	1456.3	1456.7	0.400000000000091
HC6	CNO	Full body	191230	1458.7	1459.2	0.5
HC6	CNO	Full body	191230	1460.4	1461.3	0.899999999999864
HC6	CNO	Full body	191230	1462.8	1463.2	0.400000000000091
HC6	CNO	Full body	191230	1465.2	1466.3	1.09999999999991
HC6	CNO	Full body	191230	1468.1	1468.8	0.700000000000045
HC6	CNO	Full body	191230	1470.6	1471.9	1.30000000000018
HC6	CNO	Full body	191230	1475.8	1477.7	1.90000000000009
HC6	CNO	Full body	191230	1482.7	1483.4	0.700000000000045
HC6	CNO	Full body	191230	1492.1	1494	1.90000000000009
HC6	CNO	Full body	191230	1504.2	1506.1	1.89999999999986
HC6	CNO	Full body	191230	1508.1	1510.7	2.60000000000014
HC6	CNO	Full body	191230	1519.4	1520.8	1.39999999999986
HC6	CNO	Full body	191230	1527.2	1528.3	1.09999999999991
HC6	CNO	Full body	191230	1563.3	1567.2	3.90000000000009
HC6	CNO	Full body	191230	1568.4	1569.6	1.19999999999982
HC6	CNO	Full body	191230	1570.8	1571.9	1.10000000000014
HC6	CNO	Full body	191230	1572.6	1574	1.40000000000009
HC6	CNO	Full body	191230	1576.8	1577.1	0.299999999999955
HC6	CNO	Full body	191230	1591.1	1591.7	0.600000000000136
HC6	CNO	Full body	191230	1623.5	1624.6	1.09999999999991
HC6	CNO	Full body	191230	1639	1641.2	2.20000000000005
HC6	CNO	Full body	191230	1642.6	1643.2	0.600000000000136
HC6	CNO	Full body	191230	1645.3	1647.2	1.90000000000009
HC6	CNO	Full body	191230	1650.4	1654.1	3.69999999999982
HC6	CNO	Full body	191230	1654.9	1655.3	0.399999999999864
HC6	CNO	Full body	191230	1662	1663.2	1.20000000000005
HC6	CNO	Full body	191230	1672.3	1673.5	1.20000000000005
HC6	CNO	Full body	191230	1730.2	1730.6	0.399999999999864
HC6	CNO	Full body	191230	1745.2	1745.4	0.200000000000045
HC6	CNO	Full body	191230	1748.5	1748.7	0.200000000000045
HC6	CNO	Full body	191230	1758.2	1758.5	0.299999999999955
HC6	CNO	Full body	191230	1768.2	1770.3	2.09999999999991
HC6	CNO	Full body	191230	1777.9	1778.3	0.399999999999864
HC6	CNO	Full body	191230	1780.2	1781.1	0.899999999999864
HC6	CNO	Full body	191230	1782.8	1783.1	0.299999999999955
HC6	CNO	Full body	191230	1784.5	1784.8	0.299999999999955
HC6	CNO	Full body	191230	1789.3	1790.4	1.10000000000014
HC6	CNO	Full body	191230	1796.4	1797	0.599999999999909
HC6	CNO	Full body	191230	1799.2	1802.1	2.89999999999986
HC8	CNO	Full body	191230	50.3	53.5	3.2
HC8	CNO	Full body	191230	77.7	80.3	2.59999999999999
HC8	CNO	Full body	191230	93.5	94.6	1.09999999999999
HC8	CNO	Full body	191230	114.2	117.8	3.59999999999999
HC8	CNO	Full body	191230	139.2	141.7	2.5
HC8	CNO	Full body	191230	161.8	164.8	3
HC8	CNO	Full body	191230	197.4	201.1	3.69999999999999
HC8	CNO	Full body	191230	227	230.2	3.19999999999999
HC8	CNO	Full body	191230	266.7	270.5	3.80000000000001
HC8	CNO	Full body	191230	275.5	277.4	1.89999999999998
HC8	CNO	Full body	191230	328.4	334	5.60000000000002
HC8	CNO	Full body	191230	335.4	337.1	1.70000000000005
HC8	CNO	Full body	191230	395.6	400.8	5.19999999999999
HC8	CNO	Full body	191230	446.4	446.4	0
HC8	CNO	Full body	191230	474.3	474.3	0
HC8	CNO	Full body	191230	478.1	482.3	4.19999999999999
HC8	CNO	Full body	191230	594.6	600	5.39999999999998
HC8	CNO	Full body	191230	611.9	616.2	4.30000000000007
HC8	CNO	Full body	191230	624.2	626.4	2.19999999999993
HC8	CNO	Full body	191230	634.3	634.4	0.100000000000023
HC8	CNO	Full body	191230	635.6	636.9	1.29999999999995
HC8	CNO	Full body	191230	643.8	644.1	0.300000000000068
HC8	CNO	Full body	191230	651.2	656.2	5
HC8	CNO	Full body	191230	671.9	676.4	4.5
HC8	CNO	Full body	191230	684.9	685.5	0.600000000000023
HC8	CNO	Full body	191230	693.5	694.8	1.29999999999995
HC8	CNO	Full body	191230	695.9	705.3	9.39999999999998
HC8	CNO	Full body	191230	710.6	711.7	1.10000000000002
HC8	CNO	Full body	191230	716.5	718.3	1.79999999999995
HC8	CNO	Full body	191230	724.7	728.7	4
HC8	CNO	Full body	191230	748.3	749.4	1.10000000000002
HC8	CNO	Full body	191230	750.9	751.2	0.300000000000068
HC8	CNO	Full body	191230	753.1	753.6	0.5
HC8	CNO	Full body	191230	755.9	756.2	0.300000000000068
HC8	CNO	Full body	191230	759.9	760.2	0.300000000000068
HC8	CNO	Full body	191230	761.1	761.5	0.399999999999977
HC8	CNO	Full body	191230	762.8	763.1	0.300000000000068
HC8	CNO	Full body	191230	764.7	765.1	0.399999999999977
HC8	CNO	Full body	191230	766.6	766.9	0.299999999999955
HC8	CNO	Full body	191230	770.4	770.7	0.300000000000068
HC8	CNO	Full body	191230	772.4	772.7	0.300000000000068
HC8	CNO	Full body	191230	775.8	777.2	1.40000000000009
HC8	CNO	Full body	191230	778.1	778.5	0.399999999999977
HC8	CNO	Full body	191230	783.4	785.3	1.89999999999998
HC8	CNO	Full body	191230	787	787.6	0.600000000000023
HC8	CNO	Full body	191230	788.8	789.5	0.700000000000045
HC8	CNO	Full body	191230	791.4	791.8	0.399999999999977
HC8	CNO	Full body	191230	794.6	795.6	1
HC8	CNO	Full body	191230	799.1	799.7	0.600000000000023
HC8	CNO	Full body	191230	802	802.5	0.5
HC8	CNO	Full body	191230	805	805.8	0.799999999999955
HC8	CNO	Full body	191230	808	808.3	0.299999999999955
HC8	CNO	Full body	191230	809.8	811.6	1.80000000000007
HC8	CNO	Full body	191230	816.7	824.4	7.69999999999993
HC8	CNO	Full body	191230	844.5	844.8	0.299999999999955
HC8	CNO	Full body	191230	846.3	847.2	0.900000000000091
HC8	CNO	Full body	191230	856.3	856.6	0.300000000000068
HC8	CNO	Full body	191230	871.9	873.6	1.70000000000005
HC8	CNO	Full body	191230	875	877.8	2.79999999999995
HC8	CNO	Full body	191230	892.1	897.9	5.79999999999995
HC8	CNO	Full body	191230	903.4	903.5	0.100000000000023
HC8	CNO	Full body	191230	916.7	916.9	0.199999999999932
HC8	CNO	Full body	191230	923.9	924.1	0.200000000000045
HC8	CNO	Full body	191230	925.2	925.4	0.199999999999932
HC8	CNO	Full body	191230	928.8	929.1	0.300000000000068
HC8	CNO	Full body	191230	937.6	939.2	1.60000000000002
HC8	CNO	Full body	191230	948.8	951.6	2.80000000000007
HC8	CNO	Full body	191230	981.8	989.7	7.90000000000009
HC8	CNO	Full body	191230	1018.1	1023.3	5.19999999999993
HC8	CNO	Full body	191230	1031.3	1034	2.70000000000005
HC8	CNO	Full body	191230	1062	1062.2	0.200000000000045
HC8	CNO	Full body	191230	1064.6	1064.8	0.200000000000045
HC8	CNO	Full body	191230	1068.5	1068.8	0.299999999999955
HC8	CNO	Full body	191230	1081.5	1081.8	0.299999999999955
HC8	CNO	Full body	191230	1083	1083.6	0.599999999999909
HC8	CNO	Full body	191230	1087.5	1087.7	0.200000000000045
HC8	CNO	Full body	191230	1097.3	1098.1	0.799999999999955
HC8	CNO	Full body	191230	1111.1	1111.6	0.5
HC8	CNO	Full body	191230	1123.6	1124	0.400000000000091
HC8	CNO	Full body	191230	1128.5	1129.8	1.29999999999995
HC8	CNO	Full body	191230	1144.7	1144.8	0.0999999999999091
HC8	CNO	Full body	191230	1146.9	1147.3	0.399999999999864
HC8	CNO	Full body	191230	1156.3	1157.3	1
HC8	CNO	Full body	191230	1161	1161.3	0.299999999999955
HC8	CNO	Full body	191230	1169.3	1175.9	6.60000000000014
HC8	CNO	Full body	191230	1180.1	1181.9	1.80000000000018
HC8	CNO	Full body	191230	1184.3	1187.5	3.20000000000005
HC8	CNO	Full body	191230	1190.6	1194	3.40000000000009
HC8	CNO	Full body	191230	1198.3	1199	0.700000000000045
HC8	CNO	Full body	191230	1201.2	1202.6	1.39999999999986
HC8	CNO	Full body	191230	1204.2	1210.4	6.20000000000005
HC8	CNO	Full body	191230	1219.3	1224.1	4.79999999999995
HC8	CNO	Full body	191230	1233.4	1237.7	4.29999999999995
HC8	CNO	Full body	191230	1267.2	1268.4	1.20000000000005
HC8	CNO	Full body	191230	1269.6	1270.5	0.900000000000091
HC8	CNO	Full body	191230	1279.7	1280.8	1.09999999999991
HC8	CNO	Full body	191230	1282.7	1283	0.299999999999955
HC8	CNO	Full body	191230	1293.6	1297.2	3.60000000000014
HC8	CNO	Full body	191230	1298.4	1300.8	2.39999999999986
HC8	CNO	Full body	191230	1303.5	1304.2	0.700000000000045
HC8	CNO	Full body	191230	1309.5	1309.5	0
HC8	CNO	Full body	191230	1317.2	1317.4	0.200000000000045
HC8	CNO	Full body	191230	1322.7	1325.2	2.5
HC8	CNO	Full body	191230	1326.3	1326.4	0.100000000000136
HC8	CNO	Full body	191230	1330.7	1331.1	0.399999999999864
HC8	CNO	Full body	191230	1333.1	1333.4	0.300000000000182
HC8	CNO	Full body	191230	1341.6	1341.9	0.300000000000182
HC8	CNO	Full body	191230	1344.1	1344.3	0.200000000000045
HC8	CNO	Full body	191230	1346	1346.3	0.299999999999955
HC8	CNO	Full body	191230	1348.3	1348.6	0.299999999999955
HC8	CNO	Full body	191230	1355.7	1355.9	0.200000000000045
HC8	CNO	Full body	191230	1358	1358.3	0.299999999999955
HC8	CNO	Full body	191230	1364.8	1366.5	1.70000000000005
HC8	CNO	Full body	191230	1370.5	1370.7	0.200000000000045
HC8	CNO	Full body	191230	1373.7	1374.3	0.599999999999909
HC8	CNO	Full body	191230	1376.4	1377.5	1.09999999999991
HC8	CNO	Full body	191230	1378.8	1379.3	0.5
HC8	CNO	Full body	191230	1381.2	1382.3	1.09999999999991
HC8	CNO	Full body	191230	1384.9	1385.7	0.799999999999955
HC8	CNO	Full body	191230	1388.5	1389.5	1
HC8	CNO	Full body	191230	1391.7	1392.1	0.399999999999864
HC8	CNO	Full body	191230	1394.4	1400.5	6.09999999999991
HC8	CNO	Full body	191230	1404	1405.4	1.40000000000009
HC8	CNO	Full body	191230	1406.8	1407.6	0.799999999999955
HC8	CNO	Full body	191230	1408.6	1409	0.400000000000091
HC8	CNO	Full body	191230	1410	1410.2	0.200000000000045
HC8	CNO	Full body	191230	1414.2	1414.8	0.599999999999909
HC8	CNO	Full body	191230	1416.4	1417.2	0.799999999999955
HC8	CNO	Full body	191230	1418.6	1418.9	0.300000000000182
HC8	CNO	Full body	191230	1419.9	1420.6	0.699999999999818
HC8	CNO	Full body	191230	1423.3	1426.4	3.10000000000014
HC8	CNO	Full body	191230	1428.2	1429.9	1.70000000000005
HC8	CNO	Full body	191230	1430.8	1432	1.20000000000005
HC8	CNO	Full body	191230	1433.1	1433.4	0.300000000000182
HC8	CNO	Full body	191230	1435.3	1436.4	1.10000000000014
HC8	CNO	Full body	191230	1437.3	1440.6	3.29999999999995
HC8	CNO	Full body	191230	1442.2	1442.5	0.299999999999955
HC8	CNO	Full body	191230	1447.1	1450.9	3.80000000000018
HC8	CNO	Full body	191230	1452.5	1454.2	1.70000000000005
HC8	CNO	Full body	191230	1462.7	1462.8	0.0999999999999091
HC8	CNO	Full body	191230	1470	1470.3	0.299999999999955
HC8	CNO	Full body	191230	1471.8	1472.1	0.299999999999955
HC8	CNO	Full body	191230	1474.1	1474.8	0.700000000000045
HC8	CNO	Full body	191230	1475.8	1476	0.200000000000045
HC8	CNO	Full body	191230	1486.5	1486.8	0.299999999999955
HC8	CNO	Full body	191230	1498	1502	4
HC8	CNO	Full body	191230	1503.3	1503.9	0.600000000000136
HC8	CNO	Full body	191230	1505.8	1506.1	0.299999999999955
HC8	CNO	Full body	191230	1509.8	1510.1	0.299999999999955
HC8	CNO	Full body	191230	1514.3	1514.5	0.200000000000045
HC8	CNO	Full body	191230	1519.9	1522.6	2.69999999999982
HC8	CNO	Full body	191230	1524.6	1524.9	0.300000000000182
HC8	CNO	Full body	191230	1527.8	1527.8	0
HC8	CNO	Full body	191230	1534.8	1535.2	0.400000000000091
HC8	CNO	Full body	191230	1537.4	1537.8	0.399999999999864
HC8	CNO	Full body	191230	1540.3	1540.7	0.400000000000091
HC8	CNO	Full body	191230	1542.4	1542.6	0.199999999999818
HC8	CNO	Full body	191230	1549.8	1550.6	0.799999999999955
HC8	CNO	Full body	191230	1552.8	1552.9	0.100000000000136
HC8	CNO	Full body	191230	1560.3	1564.1	3.79999999999995
HC8	CNO	Full body	191230	1567.4	1568.4	1
HC8	CNO	Full body	191230	1570.1	1571.2	1.10000000000014
HC8	CNO	Full body	191230	1572.1	1572.3	0.200000000000045
HC8	CNO	Full body	191230	1578.9	1579.3	0.399999999999864
HC8	CNO	Full body	191230	1581.8	1582.1	0.299999999999955
HC8	CNO	Full body	191230	1583.8	1584	0.200000000000045
HC8	CNO	Full body	191230	1585.9	1586.2	0.299999999999955
HC8	CNO	Full body	191230	1588.8	1588.8	0
HC8	CNO	Full body	191230	1598.7	1599.6	0.899999999999864
HC8	CNO	Full body	191230	1601.2	1601.5	0.299999999999955
HC8	CNO	Full body	191230	1604.8	1604.9	0.100000000000136
HC8	CNO	Full body	191230	1613.8	1614.2	0.400000000000091
HC8	CNO	Full body	191230	1620	1620.2	0.200000000000045
HC8	CNO	Full body	191230	1621.1	1621.3	0.200000000000045
HC8	CNO	Full body	191230	1623.3	1623.6	0.299999999999955
HC8	CNO	Full body	191230	1645.6	1645.9	0.300000000000182
HC8	CNO	Full body	191230	1665.7	1666.1	0.399999999999864
HC8	CNO	Full body	191230	1668.8	1669	0.200000000000045
HC8	CNO	Full body	191230	1674.6	1679.7	5.10000000000014
HC8	CNO	Full body	191230	1684.7	1684.8	0.0999999999999091
HC8	CNO	Full body	191230	1693.2	1694.4	1.20000000000005
HC8	CNO	Full body	191230	1700	1700.5	0.5
HC8	CNO	Full body	191230	1705.5	1705.6	0.0999999999999091
HC8	CNO	Full body	191230	1707.4	1707.6	0.199999999999818
HC8	CNO	Full body	191230	1708.8	1709.5	0.700000000000045
HC8	CNO	Full body	191230	1712.4	1712.7	0.299999999999955
HC8	CNO	Full body	191230	1714.4	1715.9	1.5
HC8	CNO	Full body	191230	1718	1718.7	0.700000000000045
HC8	CNO	Full body	191230	1721.1	1721.3	0.200000000000045
HC8	CNO	Full body	191230	1724.7	1724.9	0.200000000000045
HC8	CNO	Full body	191230	1726.8	1726.9	0.100000000000136
HC8	CNO	Full body	191230	1729	1729.4	0.400000000000091
HC8	CNO	Full body	191230	1731.3	1731.7	0.400000000000091
HC8	CNO	Full body	191230	1733.6	1734	0.400000000000091
HC8	CNO	Full body	191230	1735.7	1736.1	0.399999999999864
HC8	CNO	Full body	191230	1737.4	1737.7	0.299999999999955
HC8	CNO	Full body	191230	1739.1	1739.5	0.400000000000091
HC8	CNO	Full body	191230	1741	1741.3	0.299999999999955
HC8	CNO	Full body	191230	1742.7	1743	0.299999999999955
HC8	CNO	Full body	191230	1744.7	1745.1	0.399999999999864
HC8	CNO	Full body	191230	1746.9	1747.2	0.299999999999955
HC8	CNO	Full body	191230	1748.6	1749.1	0.5
HC8	CNO	Full body	191230	1754	1754.4	0.400000000000091
HC8	CNO	Full body	191230	1758.1	1758.5	0.400000000000091
HC8	CNO	Full body	191230	1760.8	1761.2	0.400000000000091
HC8	CNO	Full body	191230	1763	1763.3	0.299999999999955
HC8	CNO	Full body	191230	1764.9	1765.2	0.299999999999955
HC8	CNO	Full body	191230	1769.5	1769.8	0.299999999999955
HC8	CNO	Full body	191230	1774.5	1774.9	0.400000000000091
HC8	CNO	Full body	191230	1776.8	1777.7	0.900000000000091
HC8	CNO	Full body	191230	1778.4	1781.1	2.69999999999982
HC8	CNO	Full body	191230	1785.3	1785.5	0.200000000000045
HC8	CNO	Full body	191230	1789.6	1790.4	0.800000000000182
HC8	CNO	Full body	191230	1791.3	1791.7	0.400000000000091
HC8	CNO	Full body	191230	1793.1	1793.4	0.300000000000182
HC8	CNO	Full body	191230	1795	1800	5
HC8	CNO	Full body	191230	1801.1	1801.3	0.200000000000045
HC8	CNO	Full body	191230	1802.4	1803.4	1
V1	Saline	Full body	191230	76.2	78.3	2.09999999999999
V1	Saline	Full body	191230	85.2	87.7	2.5
V1	Saline	Full body	191230	91.2	92.6	1.39999999999999
V1	Saline	Full body	191230	93.7	94.7	1
V1	Saline	Full body	191230	96	97.5	1.5
V1	Saline	Full body	191230	127.8	128.4	0.600000000000009
V1	Saline	Full body	191230	154.8	158.4	3.59999999999999
V1	Saline	Full body	191230	177.6	182.5	4.90000000000001
V1	Saline	Full body	191230	190.8	192.2	1.39999999999998
V1	Saline	Full body	191230	207.6	211.2	3.59999999999999
V1	Saline	Full body	191230	217.3	217.6	0.299999999999983
V1	Saline	Full body	191230	230	233.1	3.09999999999999
V1	Saline	Full body	191230	236.4	237.9	1.5
V1	Saline	Full body	191230	248.4	250.7	2.29999999999998
V1	Saline	Full body	191230	270.7	272.7	2
V1	Saline	Full body	191230	282	283.4	1.39999999999998
V1	Saline	Full body	191230	294	296.3	2.30000000000001
V1	Saline	Full body	191230	303.6	306	2.39999999999998
V1	Saline	Full body	191230	313.8	317.7	3.89999999999998
V1	Saline	Full body	191230	322.7	326.4	3.69999999999999
V1	Saline	Full body	191230	335.2	336.3	1.10000000000002
V1	Saline	Full body	191230	337.1	338.4	1.29999999999995
V1	Saline	Full body	191230	348.3	349.2	0.899999999999977
V1	Saline	Full body	191230	352.9	356.4	3.5
V1	Saline	Full body	191230	362.6	364.8	2.19999999999999
V1	Saline	Full body	191230	370.9	373.3	2.40000000000003
V1	Saline	Full body	191230	375.6	379.2	3.59999999999997
V1	Saline	Full body	191230	382.1	383.3	1.19999999999999
V1	Saline	Full body	191230	385.4	387.7	2.30000000000001
V1	Saline	Full body	191230	390	393	3
V1	Saline	Full body	191230	396	399	3
V1	Saline	Full body	191230	402.2	403.2	1
V1	Saline	Full body	191230	406.6	408.3	1.69999999999999
V1	Saline	Full body	191230	412.8	415.1	2.30000000000001
V1	Saline	Full body	191230	417.6	423.7	6.09999999999997
V1	Saline	Full body	191230	500	500.8	0.800000000000011
V1	Saline	Full body	191230	502.9	505.3	2.40000000000003
V1	Saline	Full body	191230	553.7	554.1	0.399999999999977
V1	Saline	Full body	191230	559.1	563.5	4.39999999999998
V1	Saline	Full body	191230	570.7	571.1	0.399999999999977
V1	Saline	Full body	191230	582.1	584.7	2.60000000000002
V1	Saline	Full body	191230	631.9	632	0.100000000000023
V1	Saline	Full body	191230	638.7	640.7	2
V1	Saline	Full body	191230	648.3	650.6	2.30000000000007
V1	Saline	Full body	191230	654.5	659.7	5.20000000000005
V1	Saline	Full body	191230	671.6	674.8	3.19999999999993
V1	Saline	Full body	191230	686.2	688.5	2.29999999999995
V1	Saline	Full body	191230	704.6	705.6	1
V1	Saline	Full body	191230	708.1	708.3	0.199999999999932
V1	Saline	Full body	191230	746	746.5	0.5
V1	Saline	Full body	191230	810	813	3
V1	Saline	Full body	191230	831	833	2
V1	Saline	Full body	191230	848.4	850	1.60000000000002
V1	Saline	Full body	191230	862.8	873.6	10.8000000000001
V1	Saline	Full body	191230	874.7	876	1.29999999999995
V1	Saline	Full body	191230	876.1	877.1	1
V1	Saline	Full body	191230	878.4	878.9	0.5
V1	Saline	Full body	191230	880.2	888.2	8
V1	Saline	Full body	191230	894.8	900.2	5.40000000000009
V1	Saline	Full body	191230	901.2	903.9	2.69999999999993
V1	Saline	Full body	191230	904.8	906.5	1.70000000000005
V1	Saline	Full body	191230	912.4	914.3	1.89999999999998
V1	Saline	Full body	191230	925.2	928.8	3.59999999999991
V1	Saline	Full body	191230	940.8	944.5	3.70000000000005
V1	Saline	Full body	191230	953.4	957.1	3.70000000000005
V1	Saline	Full body	191230	982.5	991.2	8.70000000000005
V1	Saline	Full body	191230	999.5	1011.7	12.2
V1	Saline	Full body	191230	1043.7	1047.8	4.09999999999991
V1	Saline	Full body	191230	1072.3	1075.1	2.79999999999995
V1	Saline	Full body	191230	1088.7	1096.5	7.79999999999995
V1	Saline	Full body	191230	1136.6	1139.8	3.20000000000005
V1	Saline	Full body	191230	1143.5	1144.5	1
V1	Saline	Full body	191230	1208.1	1209	0.900000000000091
V1	Saline	Full body	191230	1214.1	1214.6	0.5
V1	Saline	Full body	191230	1217.7	1218.1	0.399999999999864
V1	Saline	Full body	191230	1220.2	1220.5	0.299999999999955
V1	Saline	Full body	191230	1227.5	1228	0.5
V1	Saline	Full body	191230	1233.1	1233.7	0.600000000000136
V1	Saline	Full body	191230	1235.7	1236.2	0.5
V1	Saline	Full body	191230	1239.1	1239.6	0.5
V1	Saline	Full body	191230	1242.3	1242.8	0.5
V1	Saline	Full body	191230	1244.3	1244.7	0.400000000000091
V1	Saline	Full body	191230	1249	1249.6	0.599999999999909
V1	Saline	Full body	191230	1253.9	1255.1	1.19999999999982
V1	Saline	Full body	191230	1256.4	1257	0.599999999999909
V1	Saline	Full body	191230	1259.3	1261.6	2.29999999999995
V1	Saline	Full body	191230	1265.8	1271.7	5.90000000000009
V1	Saline	Full body	191230	1290	1290.3	0.299999999999955
V1	Saline	Full body	191230	1295.7	1297.7	2
V1	Saline	Full body	191230	1303.7	1307	3.29999999999995
V1	Saline	Full body	191230	1315.9	1320.2	4.29999999999995
V1	Saline	Full body	191230	1329.2	1345.3	16.0999999999999
V1	Saline	Full body	191230	1349.7	1350.9	1.20000000000005
V1	Saline	Full body	191230	1353.6	1358.4	4.80000000000018
V1	Saline	Full body	191230	1374.3	1376	1.70000000000005
V1	Saline	Full body	191230	1388.8	1392	3.20000000000005
V1	Saline	Full body	191230	1393.2	1394.4	1.20000000000005
V1	Saline	Full body	191230	1402.8	1404	1.20000000000005
V1	Saline	Full body	191230	1406.4	1408.3	1.89999999999986
V1	Saline	Full body	191230	1413.8	1415.6	1.79999999999995
V1	Saline	Full body	191230	1436.9	1437.8	0.899999999999864
V1	Saline	Full body	191230	1440.7	1441.5	0.799999999999955
V1	Saline	Full body	191230	1454.7	1455.7	1
V1	Saline	Full body	191230	1458.2	1460.4	2.20000000000005
V1	Saline	Full body	191230	1463.1	1463.7	0.600000000000136
V1	Saline	Full body	191230	1468.3	1469.1	0.799999999999955
V1	Saline	Full body	191230	1471.2	1472.1	0.899999999999864
V1	Saline	Full body	191230	1531	1531.3	0.299999999999955
V1	Saline	Full body	191230	1536.8	1537.2	0.400000000000091
V1	Saline	Full body	191230	1551.6	1552.1	0.5
V1	Saline	Full body	191230	1561.5	1562	0.5
V1	Saline	Full body	191230	1563.9	1564.4	0.5
V1	Saline	Full body	191230	1569.8	1575	5.20000000000005
V1	Saline	Full body	191230	1619.2	1621.2	2
V1	Saline	Full body	191230	1670	1673.1	3.09999999999991
V1	Saline	Full body	191230	1677.6	1678.3	0.700000000000045
V1	Saline	Full body	191230	1679.6	1680.1	0.5
V1	Saline	Full body	191230	1681.9	1682.4	0.5
V1	Saline	Full body	191230	1690.2	1690.7	0.5
V1	Saline	Full body	191230	1691.9	1692.3	0.399999999999864
V1	Saline	Full body	191230	1695.7	1696.2	0.5
V1	Saline	Full body	191230	1698	1701.6	3.59999999999991
V1	Saline	Full body	191230	1702.2	1708.7	6.5
V1	Saline	Full body	191230	1713.7	1714	0.299999999999955
V1	Saline	Full body	191230	1716.7	1717.2	0.5
V1	Saline	Full body	191230	1718.2	1723.6	5.39999999999986
V1	Saline	Full body	191230	1739.4	1744.6	5.19999999999982
V1	Saline	Full body	191230	1753.1	1754.3	1.20000000000005
V1	Saline	Full body	191230	1767.2	1769.7	2.5
V1	Saline	Full body	191230	1773.5	1775.2	1.70000000000005
V1	Saline	Full body	191230	1779.3	1780.9	1.60000000000014
V1	Saline	Full body	191230	1782.4	1788.1	5.69999999999982
V1	Saline	Full body	191230	1800	1803.7	3.70000000000005
V1	Saline	Full body	191230	1812.1	1813.2	1.10000000000014
V2	Saline	Full body	191230	1	4.9	3.9
V2	Saline	Full body	191230	15.4	17.5	2.1
V2	Saline	Full body	191230	26.9	30	3.1
V2	Saline	Full body	191230	42.9	45.9	3
V2	Saline	Full body	191230	56.4	57.6	1.2
V2	Saline	Full body	191230	66.8	70.9	4.10000000000001
V2	Saline	Full body	191230	92.2	93.1	0.899999999999991
V2	Saline	Full body	191230	94.8	97.4	2.60000000000001
V2	Saline	Full body	191230	103.9	104.9	1
V2	Saline	Full body	191230	114.8	116.6	1.8
V2	Saline	Full body	191230	122.1	124.3	2.2
V2	Saline	Full body	191230	164.8	170.2	5.39999999999998
V2	Saline	Full body	191230	203.1	205.6	2.5
V2	Saline	Full body	191230	230	236.1	6.09999999999999
V2	Saline	Full body	191230	252.6	257.8	5.20000000000002
V2	Saline	Full body	191230	279.3	282.5	3.19999999999999
V2	Saline	Full body	191230	297.6	299.7	2.09999999999997
V2	Saline	Full body	191230	322.6	326.9	4.29999999999995
V2	Saline	Full body	191230	356.6	363	6.39999999999998
V2	Saline	Full body	191230	365.5	366	0.5
V2	Saline	Full body	191230	372.4	372.6	0.200000000000045
V2	Saline	Full body	191230	375.3	375.7	0.399999999999977
V2	Saline	Full body	191230	377.8	378	0.199999999999989
V2	Saline	Full body	191230	381	381.2	0.199999999999989
V2	Saline	Full body	191230	383.5	383.9	0.399999999999977
V2	Saline	Full body	191230	384.9	385.3	0.400000000000034
V2	Saline	Full body	191230	388.9	392.6	3.70000000000005
V2	Saline	Full body	191230	395.1	395.7	0.599999999999966
V2	Saline	Full body	191230	398.8	399.8	1
V2	Saline	Full body	191230	401.4	402	0.600000000000023
V2	Saline	Full body	191230	404.2	405.3	1.10000000000002
V2	Saline	Full body	191230	407.7	410.8	3.10000000000002
V2	Saline	Full body	191230	413.4	413.8	0.400000000000034
V2	Saline	Full body	191230	415.4	415.8	0.400000000000034
V2	Saline	Full body	191230	417.2	417.6	0.400000000000034
V2	Saline	Full body	191230	419.1	419.5	0.399999999999977
V2	Saline	Full body	191230	420.5	420.8	0.300000000000011
V2	Saline	Full body	191230	422.5	423.1	0.600000000000023
V2	Saline	Full body	191230	425.4	425.9	0.5
V2	Saline	Full body	191230	427.4	427.7	0.300000000000011
V2	Saline	Full body	191230	428.9	429.2	0.300000000000011
V2	Saline	Full body	191230	431.3	431.8	0.5
V2	Saline	Full body	191230	432.8	433.6	0.800000000000011
V2	Saline	Full body	191230	435.1	435.5	0.399999999999977
V2	Saline	Full body	191230	439.4	444.5	5.10000000000002
V2	Saline	Full body	191230	445.7	446	0.300000000000011
V2	Saline	Full body	191230	447.9	448.8	0.900000000000034
V2	Saline	Full body	191230	450	450.4	0.399999999999977
V2	Saline	Full body	191230	451.9	452.1	0.200000000000045
V2	Saline	Full body	191230	454.6	455	0.399999999999977
V2	Saline	Full body	191230	457.5	457.9	0.399999999999977
V2	Saline	Full body	191230	459.4	460	0.600000000000023
V2	Saline	Full body	191230	461.6	462	0.399999999999977
V2	Saline	Full body	191230	463	463.1	0.100000000000023
V2	Saline	Full body	191230	465.6	466	0.399999999999977
V2	Saline	Full body	191230	467.2	467.6	0.400000000000034
V2	Saline	Full body	191230	469.3	469.7	0.399999999999977
V2	Saline	Full body	191230	471.4	471.9	0.5
V2	Saline	Full body	191230	473.2	473.5	0.300000000000011
V2	Saline	Full body	191230	475.3	475.6	0.300000000000011
V2	Saline	Full body	191230	477.3	478.7	1.39999999999998
V2	Saline	Full body	191230	479.6	480	0.399999999999977
V2	Saline	Full body	191230	481.2	481.7	0.5
V2	Saline	Full body	191230	483.1	483.3	0.199999999999989
V2	Saline	Full body	191230	484.5	484.8	0.300000000000011
V2	Saline	Full body	191230	485.6	486	0.399999999999977
V2	Saline	Full body	191230	493.9	495.1	1.20000000000005
V2	Saline	Full body	191230	504.1	504.4	0.299999999999955
V2	Saline	Full body	191230	506.1	506.4	0.299999999999955
V2	Saline	Full body	191230	518.7	519	0.299999999999955
V2	Saline	Full body	191230	526.3	526.8	0.5
V2	Saline	Full body	191230	627.3	631.2	3.90000000000009
V2	Saline	Full body	191230	635.5	641.2	5.70000000000005
V2	Saline	Full body	191230	644.4	646.6	2.20000000000005
V2	Saline	Full body	191230	650.9	656.4	5.5
V2	Saline	Full body	191230	658.3	660.3	2
V2	Saline	Full body	191230	673.1	673.8	0.699999999999932
V2	Saline	Full body	191230	680.4	685.8	5.39999999999998
V2	Saline	Full body	191230	687.2	687.5	0.299999999999955
V2	Saline	Full body	191230	689.8	694.4	4.60000000000002
V2	Saline	Full body	191230	704.8	709	4.20000000000005
V2	Saline	Full body	191230	710.8	711.2	0.400000000000091
V2	Saline	Full body	191230	715.2	717.7	2.5
V2	Saline	Full body	191230	719.3	720.7	1.40000000000009
V2	Saline	Full body	191230	724.8	724.8	0
V2	Saline	Full body	191230	733.8	738.2	4.40000000000009
V2	Saline	Full body	191230	741	741.5	0.5
V2	Saline	Full body	191230	743.9	744.3	0.399999999999977
V2	Saline	Full body	191230	749.8	750.6	0.800000000000068
V2	Saline	Full body	191230	753.3	754.5	1.20000000000005
V2	Saline	Full body	191230	757.6	758	0.399999999999977
V2	Saline	Full body	191230	760.4	761	0.600000000000023
V2	Saline	Full body	191230	762.6	763.2	0.600000000000023
V2	Saline	Full body	191230	764.4	765.9	1.5
V2	Saline	Full body	191230	767.4	769.7	2.30000000000007
V2	Saline	Full body	191230	772.2	772.9	0.699999999999932
V2	Saline	Full body	191230	774.3	775.6	1.30000000000007
V2	Saline	Full body	191230	779.4	780.9	1.5
V2	Saline	Full body	191230	783.6	789.5	5.89999999999998
V2	Saline	Full body	191230	792.3	792.6	0.300000000000068
V2	Saline	Full body	191230	795.9	807.7	11.8000000000001
V2	Saline	Full body	191230	810.1	811.3	1.19999999999993
V2	Saline	Full body	191230	813.3	815.2	1.90000000000009
V2	Saline	Full body	191230	817.2	817.7	0.5
V2	Saline	Full body	191230	818.4	819.5	1.10000000000002
V2	Saline	Full body	191230	821	821.5	0.5
V2	Saline	Full body	191230	822.6	823	0.399999999999977
V2	Saline	Full body	191230	824.2	824.5	0.299999999999955
V2	Saline	Full body	191230	826.6	826.9	0.299999999999955
V2	Saline	Full body	191230	828.1	828.6	0.5
V2	Saline	Full body	191230	830.2	830.6	0.399999999999977
V2	Saline	Full body	191230	831.8	832.6	0.800000000000068
V2	Saline	Full body	191230	834.4	834.8	0.399999999999977
V2	Saline	Full body	191230	837.4	838.5	1.10000000000002
V2	Saline	Full body	191230	840.5	841.1	0.600000000000023
V2	Saline	Full body	191230	843.2	844.8	1.59999999999991
V2	Saline	Full body	191230	847.2	848	0.799999999999955
V2	Saline	Full body	191230	851.9	852.3	0.399999999999977
V2	Saline	Full body	191230	879.7	881.5	1.79999999999995
V2	Saline	Full body	191230	904.1	904.6	0.5
V2	Saline	Full body	191230	976.7	981.8	5.09999999999991
V2	Saline	Full body	191230	987.9	988.7	0.800000000000068
V2	Saline	Full body	191230	990.9	991.2	0.300000000000068
V2	Saline	Full body	191230	992.1	992.4	0.299999999999955
V2	Saline	Full body	191230	993.6	995.7	2.10000000000002
V2	Saline	Full body	191230	996.6	998.8	2.19999999999993
V2	Saline	Full body	191230	999.7	1000.1	0.399999999999977
V2	Saline	Full body	191230	1002.8	1004.3	1.5
V2	Saline	Full body	191230	1005.6	1007.9	2.29999999999995
V2	Saline	Full body	191230	1009	1009.4	0.399999999999977
V2	Saline	Full body	191230	1010.8	1012.6	1.80000000000007
V2	Saline	Full body	191230	1013.9	1014.3	0.399999999999977
V2	Saline	Full body	191230	1016	1016.5	0.5
V2	Saline	Full body	191230	1017.6	1018	0.399999999999977
V2	Saline	Full body	191230	1020.5	1020.9	0.399999999999977
V2	Saline	Full body	191230	1024.6	1025	0.400000000000091
V2	Saline	Full body	191230	1029.2	1029.7	0.5
V2	Saline	Full body	191230	1030.9	1031.3	0.399999999999864
V2	Saline	Full body	191230	1041.1	1041.3	0.200000000000045
V2	Saline	Full body	191230	1042.3	1048.2	5.90000000000009
V2	Saline	Full body	191230	1050.1	1051.9	1.80000000000018
V2	Saline	Full body	191230	1053.4	1059.9	6.5
V2	Saline	Full body	191230	1066.3	1066.8	0.5
V2	Saline	Full body	191230	1068.1	1069.2	1.10000000000014
V2	Saline	Full body	191230	1073.6	1074	0.400000000000091
V2	Saline	Full body	191230	1079	1082.5	3.5
V2	Saline	Full body	191230	1084	1084.5	0.5
V2	Saline	Full body	191230	1085.9	1086.2	0.299999999999955
[truncated: 6,247 more rows]
