# Supplementary material for: Delineation of an insula-BNST circuit engaged by struggling behavior that regulates avoidance in mice
Source: Nat Commun. 2021 Jun 11;12:3561. doi: 10.1038/s41467-021-23674-z (PMC8196075; doi:10.1038/s41467-021-23674-z)
Supplement: Supplementary file 16 — Source Data [file 41467_2021_23674_MOESM16_ESM.zip › Source_Data_Nat_Comm/Fig_4gh_S6ab_S7a-d_GCaMP.csv]

boutDateNum	boutNumByAnimal	subj_num	subj_date	Start	End	Length	boutNum	Time	photometry_z_score	AUC	maxPeak	posNegAUC	posNegmaxPeak
1_1_1	1	1	1	15.5	15.6	0.0999999999999996	1	0	-1.7134	-371.969	-1.7134	No	No
1_1_2	2	1	1	33.5	33.7	0.200000000000003	2	0	1.5543	-414.877467	2.6429	No	Yes
1_1_3	3	1	1	85.2	86.5	1.3	3	0	-0.24961	88.501875	1.8502	Yes	Yes
1_1_4	4	1	1	99.6	100.4	0.800000000000011	4	0	-0.95554	-341.27437	2.6774	No	Yes
1_1_5	5	1	1	174.5	176.3	1.80000000000001	5	0	2.5233	842.551	11.036	Yes	Yes
1_1_7	7	1	1	192.1	195.3	3.20000000000002	7	0	-4.1597	-100.156659	1.7805	No	Yes
1_1_8	8	1	1	205.3	207.3	2	8	0	-4.2195	230.567388	6.3571	Yes	Yes
1_1_9	9	1	1	214.8	218.9	4.09999999999999	9	0	-12.415	413.24354	22.781	Yes	Yes
1_1_10	10	1	1	229	231.7	2.69999999999999	10	0	4.8887	1750.3394	25.451	Yes	Yes
1_1_11	11	1	1	235	236.2	1.19999999999999	11	0	1.7618	-77.736814	1.7618	No	Yes
1_1_12	12	1	1	240.9	242.4	1.5	12	0	-1.4872	-28.0160125	1.9485	No	Yes
1_1_13	13	1	1	243.6	245.9	2.30000000000001	13	0	24.051	169.71753	24.051	Yes	Yes
1_1_14	14	1	1	249.2	252.6	3.40000000000001	14	0	-4.419	11.436793	4.6601	Yes	Yes
1_1_15	15	1	1	258	259.9	1.89999999999998	15	0	-5.6937	-538.7045	-2.561	No	No
1_1_16	16	1	1	260.9	263	2.10000000000002	16	0	1.9186	39.739467	3.4366	Yes	Yes
1_1_19	19	1	1	313.7	316	2.30000000000001	19	0	3.2466	965.4822	13.256	Yes	Yes
1_1_20	20	1	1	324.2	325.5	1.30000000000001	20	0	-3.9555	380.84944	6.6571	Yes	Yes
1_1_21	21	1	1	329.9	333.2	3.30000000000001	21	0	2.0658	380.3582	5.3317	Yes	Yes
1_1_22	22	1	1	342.3	342.5	0.199999999999989	22	0	-15.516	-526.30735	3.7012	No	Yes
1_1_23	23	1	1	346.6	347.8	1.19999999999999	23	0	1.2447	253.054671	6.0629	Yes	Yes
1_1_24	24	1	1	350.7	351.4	0.699999999999989	24	0	-2.259	-168.40368	-0.45016	No	No
1_1_25	25	1	1	353.2	353.8	0.600000000000023	25	0	-1.653	-212.88523	-0.84141	No	No
1_1_26	26	1	1	356.5	357.6	1.10000000000002	26	0	-6.8963	-695.9123	-3.2056	No	No
1_1_27	27	1	1	361.2	362.4	1.19999999999999	27	0	-1.0108	-12.421744	2.3892	No	Yes
1_1_28	28	1	1	363.6	364.5	0.899999999999977	28	0	2.0902	360.7143	6.4275	Yes	Yes
1_1_29	29	1	1	366.9	367.3	0.400000000000034	29	0	-0.60441	-31.437167	3.7677	No	Yes
1_1_30	30	1	1	368.4	369.3	0.900000000000034	30	0	-0.77459	-204.548365	0.68019	No	Yes
1_1_31	31	1	1	371	372	1	31	0	-4.4094	-71.715952	2.627	No	Yes
1_1_32	32	1	1	373.5	374.4	0.899999999999977	32	0	-0.80547	94.3561104	2.1806	Yes	Yes
1_1_33	33	1	1	388.3	388.8	0.5	33	0	-1.815	-191.45513	-0.75542	No	No
1_1_34	34	1	1	393.7	394	0.300000000000011	34	0	-0.14801	98.165416	2.3582	Yes	Yes
1_1_35	35	1	1	395.7	396	0.300000000000011	35	0	0.472	-159.908103	0.51802	No	Yes
1_1_36	36	1	1	398.9	399.4	0.5	36	0	-4.7738	-120.657322	2.5446	No	Yes
1_1_37	37	1	1	407.5	408	0.5	37	0	-1.7618	-117.77338	-0.31972	No	No
1_1_39	39	1	1	413.4	413.8	0.400000000000034	39	0	1.9058	186.746176	6.9597	Yes	Yes
1_1_40	40	1	1	415.5	416.4	0.899999999999977	40	0	2.2513	75.183879	3.1996	Yes	Yes
1_1_41	41	1	1	418.8	419.5	0.699999999999989	41	0	-1.2414	-104.5184848	0.71138	No	Yes
1_1_42	42	1	1	421.2	421.6	0.400000000000034	42	0	-0.13319	-100.151885	2.2747	No	Yes
1_1_43	43	1	1	423.6	424.8	1.19999999999999	43	0	-7.112	-720.8757	-5.1964	No	No
1_1_44	44	1	1	425.8	426.2	0.399999999999977	44	0	-5.6489	-426.5481	-2.1895	No	No
1_1_45	45	1	1	428.8	429.6	0.800000000000011	45	0	-0.20859	357.046588	7.8464	Yes	Yes
1_1_46	46	1	1	430.7	431.1	0.400000000000034	46	0	4.2089	607.9438	11.81	Yes	Yes
1_1_47	47	1	1	432.4	433.2	0.800000000000011	47	0	2.8021	303.273371	7.6251	Yes	Yes
1_1_48	48	1	1	434.3	434.4	0.0999999999999659	48	0	2.3179	58.4422293	2.9053	Yes	Yes
1_1_49	49	1	1	441.9	442.3	0.400000000000034	49	0	-1.9625	91.2474439	5.2277	Yes	Yes
1_1_50	50	1	1	445.8	446.1	0.300000000000011	50	0	2.9963	462.7173	7.904	Yes	Yes
1_1_51	51	1	1	447.6	447.9	0.299999999999955	51	0	7.8758	1238.2201	20.55	Yes	Yes
1_1_52	52	1	1	449.8	453.2	3.39999999999998	52	0	2.3945	558.6768	7.8143	Yes	Yes
1_1_53	53	1	1	469.2	470.4	1.19999999999999	53	0	-3.9567	-360.5173	-2.3786	No	No
1_1_54	54	1	1	489.6	489.7	0.0999999999999659	54	0	3.5273	194.859501	4.8048	Yes	Yes
1_1_56	56	1	1	504	505.1	1.10000000000002	56	0	-2.0698	-181.145509	-0.032081	No	No
1_1_57	57	1	1	511.2	512.4	1.19999999999999	57	0	7.7013	535.161347	8.1003	Yes	Yes
1_1_58	58	1	1	513.6	514.8	1.19999999999993	58	0	0.38435	-76.641898	0.84202	No	Yes
1_1_59	59	1	1	515.8	516.2	0.400000000000091	59	0	-4.8376	-407.6663	-2.7653	No	No
1_1_61	61	1	1	531.5	532.3	0.799999999999955	61	0	-2.2022	-32.8819409	1.0159	No	Yes
1_1_62	62	1	1	535.1	537.7	2.60000000000002	62	0	2.926	386.8836	4.9502	Yes	Yes
1_1_64	64	1	1	555.6	558	2.39999999999998	64	0	-3.4915	-213.172796	1.8481	No	Yes
1_1_65	65	1	1	565.4	568.5	3.10000000000002	65	0	-3.6279	40.738893	2.8109	Yes	Yes
1_1_67	67	1	1	601.1	603.6	2.5	67	0	-1.0489	-25.2776101	0.94132	No	Yes
1_1_68	68	1	1	625.3	625.4	0.100000000000023	68	0	2.9432	421.6657	5.9166	Yes	Yes
1_1_70	70	1	1	636	636.4	0.399999999999977	70	0	4.0877	-601.83993	4.4321	No	Yes
1_1_71	71	1	1	639.6	639.8	0.199999999999932	71	0	-3.834	-454.3462	-3.3828	No	No
1_1_72	72	1	1	682.2	683.1	0.899999999999977	72	0	-0.32045	91.8129198	3.0028	Yes	Yes
1_1_73	73	1	1	690.9	691.2	0.300000000000068	73	0	-10.318	-835.6039	-1.2776	No	No
1_1_74	74	1	1	703	703.3	0.299999999999955	74	0	-1.906	-171.49791	-0.19009	No	No
1_1_75	75	1	1	707.9	709.2	1.30000000000007	75	0	-0.93136	-178.83784109	1.5502	No	Yes
1_1_76	76	1	1	715.1	715.5	0.399999999999977	76	0	2.2339	435.434493	14.174	Yes	Yes
1_1_77	77	1	1	764.1	764.5	0.399999999999977	77	0	-1.5178	64.3823929	2.0141	Yes	Yes
1_1_78	78	1	1	773.9	774	0.100000000000023	78	0	10.471	484.634536	11.012	Yes	Yes
1_1_79	79	1	1	788.4	788.8	0.399999999999977	79	0	0.018124	497.504356	9.5077	Yes	Yes
1_1_80	80	1	1	790.6	790.9	0.299999999999955	80	0	6.1983	599.4776	7.4021	Yes	Yes
1_1_81	81	1	1	817.2	817.6	0.399999999999977	81	0	-3.1355	-520.5206	-2.6322	No	No
1_1_82	82	1	1	824.3	824.6	0.300000000000068	82	0	1.4845	23.637519	2.2724	Yes	Yes
1_1_83	83	1	1	826.5	826.9	0.399999999999977	83	0	-2.1618	-162.3906	-1.0454	No	No
1_1_84	84	1	1	850.4	851.6	1.20000000000005	84	0	-3.5087	-83.340578	2.3567	No	Yes
1_1_85	85	1	1	856.6	856.8	0.199999999999932	85	0	-2.0034	15.671046	6.9702	Yes	Yes
1_1_87	87	1	1	873.3	877.2	3.90000000000009	87	0	-4.1624	-229.8705936	0.55607	No	Yes
1_1_88	88	1	1	882.3	885.2	2.90000000000009	88	0	-8.4842	-287.635169	4.1108	No	Yes
1_1_90	90	1	1	910.7	913.4	2.69999999999993	90	0	0.091194	519.989134	7.5699	Yes	Yes
1_1_91	91	1	1	917.7	919.5	1.79999999999995	91	0	1.5338	367.215307	5.7661	Yes	Yes
1_1_92	92	1	1	924.6	926.4	1.79999999999995	92	0	-2.6785	-34.06917	1.3539	No	Yes
1_1_93	93	1	1	936.3	938.5	2.20000000000005	93	0	-4.1748	106.147052	2.989	Yes	Yes
1_1_94	94	1	1	939.5	941.1	1.60000000000002	94	0	12.286	893.7131059	13.454	Yes	Yes
1_1_95	95	1	1	949.3	950.4	1.10000000000002	95	0	2.8604	1790.1743	29.603	Yes	Yes
1_1_96	96	1	1	952.9	955.7	2.80000000000007	96	0	4.988	895.248	11.461	Yes	Yes
1_1_97	97	1	1	956.4	957.6	1.20000000000005	97	0	2.7109	172.2830675	3.8746	Yes	Yes
1_1_99	99	1	1	1005.6	1009.7	4.10000000000002	99	0	-11.128	720.92836	25.536	Yes	Yes
1_1_100	100	1	1	1020.9	1023.4	2.5	100	0	-7.1639	942.10304	13.604	Yes	Yes
1_1_101	101	1	1	1035.4	1035.7	0.299999999999955	101	0	-2.8443	-155.58028	2.3125	No	Yes
1_1_102	102	1	1	1046.6	1047.8	1.20000000000005	102	0	-2.0866	-96.50061	0.87927	No	Yes
1_1_103	103	1	1	1061.9	1062.1	0.199999999999818	103	0	-12.086	-1048.4503	-6.5983	No	No
1_1_104	104	1	1	1067.8	1068.1	0.299999999999955	104	0	0.86127	387.13754	7.8843	Yes	Yes
1_1_105	105	1	1	1085.2	1085.5	0.299999999999955	105	0	-2.0616	-145.589266	1.1042	No	Yes
1_1_106	106	1	1	1089.3	1090.5	1.20000000000005	106	0	0.12146	269.207203	5.7162	Yes	Yes
1_1_107	107	1	1	1107.6	1107.8	0.200000000000045	107	0	2.6504	136.4544	2.6504	Yes	Yes
1_1_108	108	1	1	1110	1110.1	0.0999999999999091	108	0	2.8503	119.820771	3.3905	Yes	Yes
1_1_109	109	1	1	1138.8	1139.5	0.700000000000045	109	0	3.5832	640.7988	9.052	Yes	Yes
1_1_111	111	1	1	1154.9	1157	2.09999999999991	111	0	0.025371	-520.6925259	0.025371	No	Yes
1_1_112	112	1	1	1160.2	1160.6	0.399999999999864	112	0	-11.463	-563.019144	0.60722	No	Yes
1_1_113	113	1	1	1161.5	1164.1	2.59999999999991	113	0	-2.7094	-38.6912903	1.0994	No	Yes
1_1_114	114	1	1	1172.4	1174.8	2.39999999999986	114	0	-6.3573	-569.28658	2.9208	No	Yes
1_1_115	115	1	1	1175.8	1176.7	0.900000000000091	115	0	-2.0061	-9.3291422	1.6625	No	Yes
1_1_116	116	1	1	1186.6	1190.4	3.80000000000018	116	0	1.2857	493.8767	6.964	Yes	Yes
1_1_117	117	1	1	1197.6	1197.7	0.100000000000136	117	0	0.084037	-40.3081	1.7943	No	Yes
1_1_118	118	1	1	1240.8	1241.6	0.799999999999955	118	0	7.4034	446.0504	8.0127	Yes	Yes
1_1_119	119	1	1	1263.5	1263.7	0.200000000000045	119	0	0.72092	517.71132	6.6963	Yes	Yes
1_1_121	121	1	1	1282.5	1283	0.5	121	0	0.031283	-4.751788	1.2022	No	Yes
1_1_122	122	1	1	1294.9	1296.9	2	122	0	-0.28889	981.7992352	14.4	Yes	Yes
1_1_123	123	1	1	1304.4	1305.2	0.799999999999955	123	0	-2.3486	-592.376	-2.279	No	No
1_1_124	124	1	1	1322.2	1322.5	0.299999999999955	124	0	4.5884	756.0839	11.323	Yes	Yes
1_1_125	125	1	1	1348	1350.9	2.90000000000009	125	0	1.2869	1458.4318	18.658	Yes	Yes
1_1_126	126	1	1	1355.7	1359.4	3.70000000000005	126	0	-6.7986	-520.1511	-3.7466	No	No
1_1_127	127	1	1	1381.1	1381.5	0.400000000000091	127	0	5.2369	615.6155	11.082	Yes	Yes
1_1_128	128	1	1	1383	1383.2	0.200000000000045	128	0	3.5154	520.0808	8.4649	Yes	Yes
1_1_129	129	1	1	1394.9	1395.2	0.299999999999955	129	0	-1.457	24.7995591	2.6916	Yes	Yes
1_1_130	130	1	1	1397.8	1398.6	0.799999999999955	130	0	0.32899	437.2296164	8.103	Yes	Yes
1_1_131	131	1	1	1405.1	1407.9	2.80000000000018	131	0	-2.9341	-320.8142	-1.2526	No	No
1_1_132	132	1	1	1410.2	1411.2	1	132	0	3.6541	362.2906	5.9139	Yes	Yes
1_1_133	133	1	1	1412.4	1412.7	0.299999999999955	133	0	3.1057	291.649854	7.6494	Yes	Yes
1_1_134	134	1	1	1417.2	1418.4	1.20000000000005	134	0	-4.1147	-173.3889176	1.0489	No	Yes
1_1_135	135	1	1	1422	1423.2	1.20000000000005	135	0	-0.88819	114.544229	7.7366	Yes	Yes
1_1_136	136	1	1	1425.6	1428	2.40000000000009	136	0	9.6253	2533.0447	43.78	Yes	Yes
1_1_137	137	1	1	1429.8	1430.6	0.799999999999955	137	0	-1.0898	-166.00546	-0.62624	No	No
1_1_138	138	1	1	1432.5	1434.5	2	138	0	-3.3339	-309.0542	-2.184	No	No
1_1_139	139	1	1	1435.6	1436.3	0.700000000000045	139	0	-0.48735	31.2783719	1.4881	Yes	Yes
1_1_140	140	1	1	1437.7	1437.9	0.200000000000045	140	0	0.93243	102.3513575	2.6679	Yes	Yes
1_1_141	141	1	1	1439.7	1440	0.299999999999955	141	0	-0.17633	43.9344224	3.1668	Yes	Yes
1_1_142	142	1	1	1443.1	1443.4	0.300000000000182	142	0	-0.88952	258.8436626	9.7724	Yes	Yes
1_1_143	143	1	1	1447	1447.6	0.599999999999909	143	0	0.63545	146.89626	3.3405	Yes	Yes
1_1_144	144	1	1	1455.1	1456.2	1.10000000000014	144	0	1.64	87.341723	5.026	Yes	Yes
1_1_145	145	1	1	1457.6	1458.3	0.700000000000045	145	0	-1.6045	421.65214	15.984	Yes	Yes
1_1_146	146	1	1	1459.4	1459.9	0.5	146	0	-1.9593	-48.4397075	1.2896	No	Yes
1_1_148	148	1	1	1470	1470.9	0.900000000000091	148	0	0.094825	64.199483	2.9268	Yes	Yes
1_1_149	149	1	1	1476	1476.8	0.799999999999955	149	0	1.681	294.861968	5.6591	Yes	Yes
1_1_150	150	1	1	1486.5	1486.8	0.299999999999955	150	0	-0.20339	-87.2358421	0.015924	No	Yes
1_1_151	151	1	1	1488.5	1489.2	0.700000000000045	151	0	-1.3725	2.366603	2.1746	Yes	Yes
1_1_152	152	1	1	1490.2	1490.8	0.599999999999909	152	0	-4.7985	17.965126	3.699	Yes	Yes
1_1_153	153	1	1	1492.2	1493.1	0.899999999999864	153	0	4.4392	750.6546	14.213	Yes	Yes
1_1_154	154	1	1	1496.4	1497.6	1.19999999999982	154	0	2.4246	319.738105	8.8013	Yes	Yes
1_1_155	155	1	1	1500.5	1501.1	0.599999999999909	155	0	0.58375	84.116157	3.2174	Yes	Yes
1_1_156	156	1	1	1506	1507.1	1.09999999999991	156	0	-3.7484	-365.7745	-1.7332	No	No
1_1_157	157	1	1	1508	1508.4	0.400000000000091	157	0	-0.22861	-74.636553	5.789	No	Yes
1_1_158	158	1	1	1512.3	1513	0.700000000000045	158	0	-0.34269	149.3125998	4.726	Yes	Yes
1_1_159	159	1	1	1514.4	1518.3	3.89999999999986	159	0	0.80143	694.52213	13.555	Yes	Yes
1_1_160	160	1	1	1544.4	1545.6	1.19999999999982	160	0	9.5111	1380.5933	21.788	Yes	Yes
1_1_161	161	1	1	1556	1557.7	1.70000000000005	161	0	9.3945	306.4794	9.3945	Yes	Yes
1_1_162	162	1	1	1566	1566.8	0.799999999999955	162	0	-2.518	-57.39407	4.7706	No	Yes
1_1_163	163	1	1	1571.1	1571.3	0.200000000000045	163	0	7.0217	245.733493	7.0217	Yes	Yes
1_1_164	164	1	1	1632.7	1637.1	4.39999999999986	164	0	-1.2233	1509.71919	19.427	Yes	Yes
1_1_165	165	1	1	1639.8	1640.7	0.900000000000091	165	0	-13.033	-1571.5158	-8.8455	No	No
1_1_166	166	1	1	1642.8	1643.1	0.299999999999955	166	0	-4.303	-677.6587	-4.2096	No	No
1_1_167	167	1	1	1649.5	1653.6	4.09999999999991	167	0	-5.2921	1626.82375	26.107	Yes	Yes
1_1_168	168	1	1	1659	1662.7	3.70000000000005	168	0	-2.7402	397.0166	9.9171	Yes	Yes
1_1_169	169	1	1	1681.8	1684.7	2.90000000000009	169	0	-6.6305	2780.1672	42.56	Yes	Yes
1_1_170	170	1	1	1685.5	1688.1	2.59999999999991	170	0	5.9243	700.6596	8.7358	Yes	Yes
1_1_171	171	1	1	1693.1	1694.7	1.60000000000014	171	0	-2.0915	-131.517489	0.88703	No	Yes
1_1_172	172	1	1	1695.6	1699.2	3.60000000000014	172	0	-7.3052	650.55197	14.971	Yes	Yes
1_1_173	173	1	1	1710.4	1713.1	2.69999999999982	173	0	14.129	5816.123	87.676	Yes	Yes
1_1_174	174	1	1	1713.9	1715.1	1.19999999999982	174	0	5.3263	443.4086	8.232	Yes	Yes
1_1_175	175	1	1	1738.6	1742	3.40000000000009	175	0	-1.6805	323.884775	5.3411	Yes	Yes
1_1_176	176	1	1	1752.1	1753.5	1.40000000000009	176	0	6.3602	2028.1242	33.108	Yes	Yes
1_1_177	177	1	1	1762.2	1765.3	3.09999999999991	177	0	0.50628	571.59877	7.4558	Yes	Yes
1_1_178	178	1	1	1766.5	1770.4	3.90000000000009	178	0	1.8371	101.242823	3.9091	Yes	Yes
1_1_179	179	1	1	1771.4	1772.1	0.699999999999818	179	0	-5.8071	-439.8409	-2.091	No	No
1_1_180	180	1	1	1778.4	1782	3.59999999999991	180	0	-1.7996	-212.503173	1.5655	No	Yes
1_1_181	181	1	1	1787.8	1790.8	3	181	0	-2.4865	1383.50584	20.588	Yes	Yes
1_2_1	1	2	1	6.9	7.8	0.899999999999999	182	0	-10.128	-1740.9448	-9.7305	No	No
1_2_2	2	2	1	12	15.6	3.6	183	0	-5.4631	-726.4871	-5.4256	No	No
1_2_3	3	2	1	28.2	31.2	3	184	0	-8.2863	750.61041	17.492	Yes	Yes
1_2_4	4	2	1	40.8	42.9	2.1	185	0	1.0927	443.944104	11.037	Yes	Yes
1_2_5	5	2	1	49.3	50.7	1.40000000000001	186	0	-3.1495	-401.21289	2.0825	No	Yes
1_2_6	6	2	1	57.5	60	2.5	187	0	-0.50922	436.675408	7.7782	Yes	Yes
1_2_7	7	2	1	66.3	69.6	3.3	188	0	-5.0917	-36.833896	2.3996	No	Yes
1_2_8	8	2	1	76.6	79.2	2.60000000000001	189	0	1.4932	-266.11289	6.7395	No	Yes
1_2_9	9	2	1	87.8	88.9	1.10000000000001	190	0	-0.53472	-660.082371	-0.092131	No	No
1_2_11	11	2	1	113.1	115.2	2.10000000000001	192	0	-23.632	-2325.5626	-5.4212	No	No
1_2_12	12	2	1	116.5	118.2	1.7	193	0	-0.44755	381.63766	5.4817	Yes	Yes
1_2_13	13	2	1	126.3	129.6	3.3	194	0	-0.62031	-77.7881539	9.3845	No	Yes
1_2_14	14	2	1	132	132.2	0.199999999999989	195	0	7.5849	759.0717	8.9379	Yes	Yes
1_2_15	15	2	1	135	135.5	0.5	196	0	4.2353	327.05035	7.0492	Yes	Yes
1_2_16	16	2	1	136.9	138.1	1.19999999999999	197	0	-8.2422	9.824264	8.2471	Yes	Yes
1_2_17	17	2	1	145.6	148.5	2.90000000000001	198	0	-6.6173	-932.9789	-4.6636	No	No
1_2_18	18	2	1	151.9	152.1	0.199999999999989	199	0	-0.41581	257.5438437	7.0123	Yes	Yes
1_2_19	19	2	1	156	157.2	1.19999999999999	200	0	2.6453	359.7867	4.8577	Yes	Yes
1_2_20	20	2	1	159.4	161	1.59999999999999	201	0	1.5256	118.976919	5.1554	Yes	Yes
1_2_21	21	2	1	162.3	165.6	3.29999999999998	202	0	-3.9947	134.842003	4.8738	Yes	Yes
1_2_22	22	2	1	180	183.5	3.5	203	0	-2.4775	-321.34266	-0.52822	No	No
1_2_23	23	2	1	186	190.1	4.09999999999999	204	0	-1.9748	225.12902	5.9353	Yes	Yes
1_2_24	24	2	1	197.6	198.6	1	205	0	4.1415	305.0775	5.8677	Yes	Yes
1_2_26	26	2	1	216.3	217.8	1.5	207	0	-13.63	-1181.331	-6.7493	No	No
1_2_27	27	2	1	222.9	223.7	0.799999999999983	208	0	-6.5123	-1166.2206	-6.5123	No	No
1_2_28	28	2	1	229.5	233.1	3.59999999999999	209	0	0.71209	1022.74988	16.222	Yes	Yes
1_2_29	29	2	1	240.4	241	0.599999999999994	210	0	-13.259	-3329.4204	-7.3892	No	No
1_2_30	30	2	1	244.9	248.8	3.90000000000001	211	0	-3.4954	-5.863746	2.1368	No	Yes
1_2_31	31	2	1	255.9	259.1	3.20000000000002	212	0	21.567	5898.129	91.176	Yes	Yes
1_2_32	32	2	1	262.7	263	0.300000000000011	213	0	0.025743	16.3345008	1.1868	Yes	Yes
1_2_33	33	2	1	268.5	270	1.5	214	0	-6.6814	-1142.5924	-5.5449	No	No
1_2_34	34	2	1	280.1	284	3.89999999999998	215	0	1.8656	3170.777	62.123	Yes	Yes
1_2_35	35	2	1	290.4	291.7	1.30000000000001	216	0	-3.7895	-409.76095	-0.78236	No	No
1_2_36	36	2	1	295.5	297.1	1.60000000000002	217	0	-1.4257	-125.733281	0.076277	No	Yes
1_2_37	37	2	1	300.6	303.1	2.5	218	0	-0.39068	75.83298	4.7664	Yes	Yes
1_2_38	38	2	1	309.4	311.2	1.80000000000001	219	0	-2.2369	-298.602762	1.6804	No	Yes
1_2_39	39	2	1	323.5	324.4	0.899999999999977	220	0	7.7286	1500.5475	17.514	Yes	Yes
1_2_40	40	2	1	326.4	326.9	0.5	221	0	8.7262	749.2876	10.092	Yes	Yes
1_2_41	41	2	1	340.5	340.8	0.300000000000011	222	0	0.34281	503.82512	9.4164	Yes	Yes
1_2_42	42	2	1	343.2	344.1	0.900000000000034	223	0	2.4444	592.9342	8.0429	Yes	Yes
1_2_43	43	2	1	347.2	350.9	3.69999999999999	224	0	0.61516	-153.277058	0.61516	No	Yes
1_2_45	45	2	1	378.6	382.7	4.09999999999997	226	0	-1.5565	-204.50316	-0.8402	No	No
1_2_46	46	2	1	383.9	384.1	0.200000000000045	227	0	0.8333	-54.290329	1.698	No	Yes
1_2_47	47	2	1	388	388.5	0.5	228	0	-3.3171	-378.8116859	0.51927	No	Yes
1_2_50	50	2	1	405.6	407.2	1.59999999999997	231	0	0.0074053	67.1046623	1.7366	Yes	Yes
1_2_51	51	2	1	408.4	409.2	0.800000000000011	232	0	1.3711	-255.772098	2.8982	No	Yes
1_2_52	52	2	1	411.5	413	1.5	233	0	-5.848	-672.21559	-0.37793	No	No
1_2_53	53	2	1	415.4	417.8	2.40000000000003	234	0	0.39793	474.27766	6.4406	Yes	Yes
1_2_54	54	2	1	424.2	424.8	0.600000000000023	235	0	-6.8521	-1386.6309	-4.7944	No	No
1_2_56	56	2	1	447	448	1	237	0	1.7608	595.2374	9.8417	Yes	Yes
1_2_57	57	2	1	453.5	454	0.5	238	0	8.762	1189.4103	16.514	Yes	Yes
1_2_58	58	2	1	455.8	457	1.19999999999999	239	0	1.1673	216.824459	4.5371	Yes	Yes
1_2_59	59	2	1	460.8	461.1	0.300000000000011	240	0	-7.1173	-341.41544	-0.84174	No	No
1_2_60	60	2	1	475	475.5	0.5	241	0	-5.7294	-446.4018	-2.1756	No	No
1_2_61	61	2	1	477.1	477.6	0.5	242	0	-2.0449	-101.852124	0.65932	No	Yes
1_2_62	62	2	1	484.5	484.8	0.300000000000011	243	0	-14.299	-1574.098	-11.229	No	No
1_2_63	63	2	1	496	499.7	3.69999999999999	244	0	1.5138	154.849885	5.768	Yes	Yes
1_2_64	64	2	1	510.5	514.5	4	245	0	9.5764	999.4297	16.085	Yes	Yes
1_2_65	65	2	1	525.4	528.6	3.20000000000005	246	0	3.6059	1224.316	18.148	Yes	Yes
1_2_66	66	2	1	535.2	537.5	2.29999999999995	247	0	-3.1278	-720.6787	-3.1278	No	No
1_2_67	67	2	1	564.4	565.2	0.800000000000068	248	0	1.1175	535.8627	7.6901	Yes	Yes
1_2_68	68	2	1	581.7	581.9	0.199999999999932	249	0	5.781	435.33679	10.486	Yes	Yes
1_2_69	69	2	1	591.4	591.8	0.399999999999977	250	0	-8.5275	-156.44749	4.5173	No	Yes
1_2_70	70	2	1	594	594.1	0.100000000000023	251	0	9.614	1158.5406	18.512	Yes	Yes
1_2_71	71	2	1	596.2	596.7	0.5	252	0	-0.49429	31.7466193	2.8548	Yes	Yes
1_2_72	72	2	1	614.6	618.4	3.79999999999995	253	0	1.4119	248.5531	3.8009	Yes	Yes
1_2_73	73	2	1	625.2	628.4	3.19999999999993	254	0	-3.1536	-346.464653	1.7493	No	Yes
1_2_74	74	2	1	632.4	632.9	0.5	255	0	5.7709	875.1827	13.441	Yes	Yes
1_2_75	75	2	1	644.7	645	0.299999999999955	256	0	-1.0883	-113.06099	-0.14837	No	No
1_2_76	76	2	1	664.8	664.9	0.100000000000023	257	0	1.9816	267.3133	4.2939	Yes	Yes
1_2_77	77	2	1	696.9	697.1	0.200000000000045	258	0	4.123	184.642605	4.778	Yes	Yes
1_2_79	79	2	1	720.6	722.8	2.19999999999993	260	0	-1.3643	-268.480352	1.4326	No	Yes
1_2_80	80	2	1	733.7	735.6	1.89999999999998	261	0	11.212	3592.133	42.203	Yes	Yes
1_2_81	81	2	1	741.5	742.9	1.39999999999998	262	0	-2.4008	-454.7789	4.3434	No	Yes
1_2_82	82	2	1	744.8	745.2	0.400000000000091	263	0	-3.1203	-223.68162	-0.99522	No	No
1_2_83	83	2	1	750	750.2	0.200000000000045	264	0	1.9372	-245.957703	6.017	No	Yes
1_2_84	84	2	1	753.6	753.8	0.199999999999932	265	0	-3.78	-1819.1956	-2.7832	No	No
1_2_85	85	2	1	754.9	755.2	0.300000000000068	266	0	-8.7924	-1798.1007	-7.2828	No	No
1_2_87	87	2	1	769.2	771.6	2.39999999999998	268	0	-0.10829	166.171269	2.8972	Yes	Yes
1_2_88	88	2	1	777.3	778.8	1.5	269	0	-9.1763	-1388.9806	-7.0488	No	No
1_2_89	89	2	1	782.9	783.8	0.899999999999977	270	0	-3.2012	-210.748622	0.21424	No	Yes
1_2_90	90	2	1	786.6	787.3	0.699999999999932	271	0	0.12421	-89.526049	1.164	No	Yes
1_2_91	91	2	1	796.8	797	0.200000000000045	272	0	8.5314	38.646298	11.606	Yes	Yes
1_2_92	92	2	1	802.4	803.3	0.899999999999977	273	0	-2.1339	199.809035	8.1876	Yes	Yes
1_2_93	93	2	1	810.8	811.3	0.5	274	0	-4.9678	-523.9898	-3.6384	No	No
1_2_94	94	2	1	816	820.3	4.29999999999995	275	0	0.4712	319.61181	4.4275	Yes	Yes
1_2_95	95	2	1	822.9	825.1	2.20000000000005	276	0	-3.504	-138.960705	1.8546	No	Yes
1_2_96	96	2	1	826	827.4	1.39999999999998	277	0	3.4348	263.8629706	6.8774	Yes	Yes
1_2_97	97	2	1	829.2	829.7	0.5	278	0	-1.5187	-348.985783	0.13568	No	Yes
1_2_98	98	2	1	832.8	834.2	1.40000000000009	279	0	-4.6472	-410.6922	-2.2846	No	No
1_2_99	99	2	1	835.2	836.3	1.09999999999991	280	0	-2.5783	-223.27904	-0.78288	No	No
1_2_100	100	2	1	840.1	840.4	0.299999999999955	281	0	-0.40831	69.468364	2.416	Yes	Yes
1_2_101	101	2	1	843.1	843.4	0.299999999999955	282	0	-0.62229	115.8042558	3.0533	Yes	Yes
1_2_102	102	2	1	844.6	846.3	1.69999999999993	283	0	0.1769	35.047524	2.544	Yes	Yes
1_2_103	103	2	1	848.3	848.8	0.5	284	0	-1.9885	-282.546633	3.5633	No	Yes
1_2_104	104	2	1	851.7	852	0.299999999999955	285	0	-1.821	-458.6547	-1.5354	No	No
1_2_105	105	2	1	855.4	856.1	0.700000000000045	286	0	-3.0421	-195.832869	1.2863	No	Yes
1_2_106	106	2	1	857.7	858.9	1.19999999999993	287	0	-1.2018	33.4421973	4.6874	Yes	Yes
1_2_107	107	2	1	860.4	861	0.600000000000023	288	0	0.98617	-42.73938	2.6136	No	Yes
1_2_108	108	2	1	867.1	869.1	2	289	0	-6.2929	-534.175049	-0.05505	No	No
1_2_109	109	2	1	870	871.2	1.20000000000005	290	0	-2.615	-46.364283	3.2363	No	Yes
1_2_110	110	2	1	872.4	872.9	0.5	291	0	-1.4259	299.561719	5.8149	Yes	Yes
1_2_111	111	2	1	875.9	876.3	0.399999999999977	292	0	5.9074	899.6984	13.481	Yes	Yes
1_2_112	112	2	1	878.4	879.1	0.700000000000045	293	0	12.505	1886.638	29.528	Yes	Yes
1_2_113	113	2	1	884.4	888	3.60000000000002	294	0	-2.0567	124.86394	5.2534	Yes	Yes
1_2_114	114	2	1	890.1	890.5	0.399999999999977	295	0	-2.7289	-369.7475	-1.8769	No	No
1_2_115	115	2	1	893.2	893.5	0.299999999999955	296	0	-2.9405	-176.3440496	1.8987	No	Yes
1_2_117	117	2	1	906.1	908.4	2.29999999999995	298	0	-3.4611	144.693983	2.7794	Yes	Yes
1_2_118	118	2	1	910.2	910.3	0.0999999999999091	299	0	1.3615	98.08806	1.6381	Yes	Yes
1_2_119	119	2	1	927.4	927.7	0.300000000000068	300	0	5.3238	-52.790163	6.0477	No	Yes
1_2_120	120	2	1	929	929.3	0.299999999999955	301	0	-0.048082	-244.032688	0.3977	No	Yes
1_2_121	121	2	1	931.7	932.3	0.599999999999909	302	0	-3.3802	-154.661339	0.1394	No	Yes
1_2_122	122	2	1	934.9	935.1	0.200000000000045	303	0	5.2232	469.3611	6.4629	Yes	Yes
1_2_123	123	2	1	937	937.4	0.399999999999977	304	0	2.5078	347.88646	7.4695	Yes	Yes
1_2_124	124	2	1	938.4	939.6	1.20000000000005	305	0	-0.82436	29.6198819	2.0115	Yes	Yes
1_2_125	125	2	1	941.2	941.7	0.5	306	0	2.045	137.7320147	4.0203	Yes	Yes
1_2_126	126	2	1	943.2	944.4	1.19999999999993	307	0	-1.1312	170.132515	4.4271	Yes	Yes
1_2_127	127	2	1	947.3	948.1	0.800000000000068	308	0	3.0258	212.425274	5.6498	Yes	Yes
1_2_128	128	2	1	950.1	950.4	0.299999999999955	309	0	-1.8811	-823.037527	0.44324	No	Yes
1_2_129	129	2	1	952.9	954.7	1.80000000000007	310	0	-4.0336	-327.91837	-0.93143	No	No
1_2_130	130	2	1	958.4	958.8	0.399999999999977	311	0	-5.6121	-582.436	-3.9831	No	No
1_2_131	131	2	1	961.4	963.6	2.20000000000005	312	0	-2.0178	-66.946711	0.56245	No	Yes
1_2_132	132	2	1	966	970.2	4.20000000000005	313	0	1.9005	618.3762	8.0181	Yes	Yes
1_2_133	133	2	1	972.8	973.2	0.400000000000091	314	0	-4.2006	-382.53063	-0.64783	No	No
1_2_134	134	2	1	977.6	977.9	0.299999999999955	315	0	1.8858	341.6789	4.879	Yes	Yes
1_2_135	135	2	1	979.2	980.4	1.19999999999993	316	0	4.3989	599.9368	8.2446	Yes	Yes
1_2_136	136	2	1	982.4	986	3.60000000000002	317	0	1.9055	532.0321	9.1216	Yes	Yes
1_2_138	138	2	1	1012.9	1013.2	0.300000000000068	319	0	-10.006	-354.48225	8.0046	No	Yes
1_2_139	139	2	1	1016.6	1016.8	0.199999999999932	320	0	1.8228	197.85969	3.023	Yes	Yes
1_2_141	141	2	1	1026.7	1027.2	0.5	322	0	-0.4806	-38.1559122	3.608	No	Yes
1_2_142	142	2	1	1029.1	1029.6	0.5	323	0	0.4883	-484.499399	0.80199	No	Yes
1_2_143	143	2	1	1030.8	1031.1	0.299999999999955	324	0	-1.4913	-402.2631	-1.4913	No	No
1_2_144	144	2	1	1032.9	1033.2	0.299999999999955	325	0	-17.721	-1902.5668	-7.8428	No	No
1_2_145	145	2	1	1036	1036.6	0.599999999999909	326	0	-2.8326	203.6808314	4.8159	Yes	Yes
1_2_146	146	2	1	1049.8	1050	0.200000000000045	327	0	1.0008	116.5699245	4.8625	Yes	Yes
1_2_147	147	2	1	1058	1058.5	0.5	328	0	0.32872	265.28311	4.3543	Yes	Yes
1_2_148	148	2	1	1061.2	1062	0.799999999999955	329	0	4.3916	414.5466	5.9384	Yes	Yes
1_2_149	149	2	1	1063.9	1064.3	0.399999999999864	330	0	-1.7234	-113.006578	0.68031	No	Yes
1_2_150	150	2	1	1066.4	1066.5	0.0999999999999091	331	0	-2.6532	-549.45141	-0.22327	No	No
1_2_152	152	2	1	1084.8	1084.9	0.100000000000136	333	0	-0.35313	62.42438291	2.9156	Yes	Yes
1_2_153	153	2	1	1087.5	1087.9	0.400000000000091	334	0	8.9733	1508.5717	21.436	Yes	Yes
1_2_154	154	2	1	1097.4	1097.6	0.199999999999818	335	0	-2.6686	-166.488907	0.24781	No	Yes
1_2_155	155	2	1	1107.3	1107.9	0.600000000000136	336	0	0.94323	-175.4527219	0.9986	No	Yes
1_2_157	157	2	1	1120.1	1121.1	1	338	0	-9.1544	-918.2278	-7.83	No	No
1_2_158	158	2	1	1123	1123.3	0.299999999999955	339	0	-1.9285	-64.043444	0.9688	No	Yes
1_2_159	159	2	1	1125	1125.2	0.200000000000045	340	0	3.286	990.8531	18.687	Yes	Yes
1_2_160	160	2	1	1126.8	1127.5	0.700000000000045	341	0	4.0875	880.7586	11.63	Yes	Yes
1_2_161	161	2	1	1129.5	1129.8	0.299999999999955	342	0	7.8864	707.84345	9.7393	Yes	Yes
1_2_164	164	2	1	1153.6	1155.7	2.10000000000014	345	0	-2.7647	-250.1693	-1.7662	No	No
1_2_165	165	2	1	1168.7	1168.9	0.200000000000045	346	0	-1.8714	31.010931	2.4426	Yes	Yes
1_2_167	167	2	1	1183.2	1186.4	3.20000000000005	348	0	2.0577	399.6035	5.0497	Yes	Yes
1_2_168	168	2	1	1194.6	1197.9	3.30000000000018	349	0	-9.2259	-1008.4955	-7.3559	No	No
1_2_169	169	2	1	1202.1	1202.4	0.300000000000182	350	0	-16.879	-527.369495	8.1433	No	Yes
1_2_170	170	2	1	1208	1208.4	0.400000000000091	351	0	19.139	1091.1554	21.567	Yes	Yes
1_2_171	171	2	1	1210.8	1211.1	0.299999999999955	352	0	-1.3914	-2.590654	1.6411	No	Yes
1_2_172	172	2	1	1213.3	1213.6	0.299999999999955	353	0	-0.25424	88.13483	1.3342	Yes	Yes
1_2_173	173	2	1	1218.4	1218.7	0.299999999999955	354	0	3.5111	911.0606	12.641	Yes	Yes
1_2_174	174	2	1	1221.1	1221.4	0.300000000000182	355	0	4.5236	861.412	24.013	Yes	Yes
1_2_175	175	2	1	1224.1	1227.4	3.30000000000018	356	0	-1.5646	1087.91287	23.248	Yes	Yes
1_2_176	176	2	1	1230	1230.3	0.299999999999955	357	0	-7.4507	-864.1014	-7.1206	No	No
1_2_177	177	2	1	1232.3	1232.7	0.400000000000091	358	0	-5.0934	-305.85271	-0.10095	No	No
1_2_178	178	2	1	1235.7	1235.9	0.200000000000045	359	0	4.263	1226.1675	18.789	Yes	Yes
1_2_179	179	2	1	1238	1238.4	0.400000000000091	360	0	8.7997	1111.5721	15.433	Yes	Yes
1_2_180	180	2	1	1240.4	1240.9	0.5	361	0	5.3418	689.1224	9.8397	Yes	Yes
1_2_181	181	2	1	1242.4	1243.1	0.699999999999818	362	0	0.99234	157.9965	6.5913	Yes	Yes
1_2_182	182	2	1	1246.9	1247.2	0.299999999999955	363	0	-2.3022	-325.2133	-1.0732	No	No
1_2_183	183	2	1	1248.8	1249.1	0.299999999999955	364	0	-5.4841	-498.7083	-1.6702	No	No
1_2_184	184	2	1	1251.2	1251.4	0.200000000000045	365	0	-3.1152	-75.001906	1.4386	No	Yes
1_2_185	185	2	1	1253.4	1253.8	0.399999999999864	366	0	1.7906	497.2177	7.5306	Yes	Yes
1_2_186	186	2	1	1258.9	1259.2	0.299999999999955	367	0	-0.67958	-540.24171	-0.67958	No	No
1_2_187	187	2	1	1261.1	1261.4	0.300000000000182	368	0	-5.7263	-845.7475	-4.5689	No	No
1_2_188	188	2	1	1263.4	1263.5	0.0999999999999091	369	0	-1.3097	-477.8222	-1.3097	No	No
1_2_189	189	2	1	1270.5	1270.8	0.299999999999955	370	0	1.0374	565.6838	9.6453	Yes	Yes
1_2_190	190	2	1	1272.5	1272.8	0.299999999999955	371	0	9.0724	1129.9036	14.269	Yes	Yes
1_2_191	191	2	1	1273.9	1274.4	0.5	372	0	5.623	810.725	10.209	Yes	Yes
1_2_192	192	2	1	1275.7	1276	0.299999999999955	373	0	2.2676	315.38951	5.5752	Yes	Yes
1_2_193	193	2	1	1281.9	1282	0.0999999999999091	374	0	3.3374	431.7128	6.8037	Yes	Yes
1_2_194	194	2	1	1283.8	1284	0.200000000000045	375	0	0.13842	104.35768	2.3357	Yes	Yes
1_2_195	195	2	1	1285.9	1286.2	0.299999999999955	376	0	0.71404	258.366983	6.642	Yes	Yes
1_2_197	197	2	1	1295.4	1296.3	0.899999999999864	378	0	-12.714	-1397.914	-10.94	No	No
1_2_198	198	2	1	1300.4	1300.8	0.399999999999864	379	0	1.3658	747.193	11.295	Yes	Yes
1_2_199	199	2	1	1306.3	1308	1.70000000000005	380	0	-2.6798	-538.4217	-2.0828	No	No
1_2_200	200	2	1	1309.3	1310.2	0.900000000000091	381	0	-3.8253	-539.2556	-3.7336	No	No
1_2_201	201	2	1	1314.8	1315.1	0.299999999999955	382	0	2.3863	476.3542	6.6229	Yes	Yes
1_2_202	202	2	1	1322.8	1324.2	1.40000000000009	383	0	2.4648	617.5315	10.134	Yes	Yes
1_2_203	203	2	1	1334.4	1334.9	0.5	384	0	2.9619	183.80316	4.3607	Yes	Yes
1_2_204	204	2	1	1338.7	1339	0.299999999999955	385	0	-5.5848	-503.6264	-1.3401	No	No
1_2_205	205	2	1	1343.4	1344.2	0.799999999999955	386	0	2.8632	573.3584	10.367	Yes	Yes
1_2_206	206	2	1	1347.1	1347.4	0.300000000000182	387	0	3.6029	449.1628	5.7571	Yes	Yes
1_2_207	207	2	1	1349.7	1350	0.299999999999955	388	0	5.4382	184.870561	6.477	Yes	Yes
1_2_208	208	2	1	1355.5	1356	0.5	389	0	-5.9712	-741.2358	-3.9354	No	No
1_2_209	209	2	1	1358.2	1358.9	0.700000000000045	390	0	-7.5234	-848.560652	1.5599	No	Yes
1_2_210	210	2	1	1367.4	1370.7	3.29999999999995	391	0	-0.28532	161.2897781	3.4634	Yes	Yes
1_2_211	211	2	1	1383.6	1384.8	1.20000000000005	392	0	-1.8213	-259.9191	-1.8213	No	No
1_2_212	212	2	1	1386.9	1388.1	1.19999999999982	393	0	-1.585	-314.29	-1.2916	No	No
1_2_213	213	2	1	1393.2	1394.5	1.29999999999995	394	0	5.3229	750.2162	11.523	Yes	Yes
1_2_214	214	2	1	1396.7	1398	1.29999999999995	395	0	-0.44577	-101.019868	0.71824	No	Yes
1_2_215	215	2	1	1412	1414.3	2.29999999999995	396	0	-5.1668	-363.1527	-2.0862	No	No
1_2_216	216	2	1	1430.5	1434.7	4.20000000000005	397	0	-25.246	-1699.9666	-8.7248	No	No
1_2_217	217	2	1	1436.7	1437	0.299999999999955	398	0	-2.9483	-143.396074	0.50289	No	Yes
1_2_218	218	2	1	1438.4	1439	0.599999999999909	399	0	-1.96	98.903166	2.3105	Yes	Yes
1_2_219	219	2	1	1451.5	1451.7	0.200000000000045	400	0	1.8967	121.649969	6.0985	Yes	Yes
1_2_220	220	2	1	1455.3	1455.5	0.200000000000045	401	0	-3.5521	-636.7506	-2.8617	No	No
1_2_221	221	2	1	1457.2	1457.3	0.0999999999999091	402	0	-6.1979	-672.4041	-5.1076	No	No
1_2_222	222	2	1	1464.7	1465.7	1	403	0	1.8091	545.5383	8.5038	Yes	Yes
1_2_223	223	2	1	1469.5	1469.7	0.200000000000045	404	0	1.2169	111.129757	2.7372	Yes	Yes
1_2_224	224	2	1	1471.2	1471.3	0.0999999999999091	405	0	1.0573	208.9205784	8.7748	Yes	Yes
1_2_225	225	2	1	1481.6	1482	0.400000000000091	406	0	1.7829	-585.84061	4.9899	No	Yes
1_2_226	226	2	1	1487	1488	1	407	0	-4.2505	-249.86129	-0.80375	No	No
1_2_227	227	2	1	1492.1	1492.8	0.700000000000045	408	0	-1.1921	466.82798	9.4089	Yes	Yes
1_2_228	228	2	1	1495.3	1495.9	0.600000000000136	409	0	6.4309	691.781	12.611	Yes	Yes
1_2_229	229	2	1	1498.1	1498.4	0.300000000000182	410	0	-2.0772	-256.746626	1.0571	No	Yes
1_2_230	230	2	1	1520	1523.7	3.70000000000005	411	0	1.8862	941.9379	14.547	Yes	Yes
1_2_231	231	2	1	1529.4	1529.8	0.399999999999864	412	0	-2.6463	-96.1526315	1.4396	No	Yes
1_2_232	232	2	1	1532.6	1533.1	0.5	413	0	1.8464	-70.04987434	1.9541	No	Yes
1_2_234	234	2	1	1570.8	1571	0.200000000000045	415	0	-2.563	-17.646285	2.3635	No	Yes
1_2_235	235	2	1	1573.4	1576.5	3.09999999999991	416	0	16.239	3515.586	54.315	Yes	Yes
1_2_236	236	2	1	1578.8	1581.2	2.40000000000009	417	0	7.2983	832.8806	12.101	Yes	Yes
1_2_237	237	2	1	1582.5	1583.4	0.900000000000091	418	0	0.38824	-58.7194556	3.1096	No	Yes
1_2_238	238	2	1	1585.9	1587.5	1.59999999999991	419	0	-2.6727	-224.647775	0.18899	No	Yes
1_2_239	239	2	1	1592.9	1593.2	0.299999999999955	420	0	-1.0274	177.121523	5.5546	Yes	Yes
1_2_240	240	2	1	1595.9	1599.7	3.79999999999995	421	0	0.87864	446.05404	6.4619	Yes	Yes
1_2_241	241	2	1	1600.9	1601.2	0.299999999999955	422	0	0.16896	-201.224588	0.57153	No	Yes
1_2_242	242	2	1	1602.9	1603.1	0.199999999999818	423	0	-3.935	-560.8911	-2.832	No	No
1_2_243	243	2	1	1604.3	1604.5	0.200000000000045	424	0	-5.5532	-773.0225	-4.1908	No	No
1_2_244	244	2	1	1608.9	1609.3	0.399999999999864	425	0	-3.7977	-928.4863	-3.7977	No	No
1_2_245	245	2	1	1613.5	1614.3	0.799999999999955	426	0	-1.7011	-110.304254	0.4206	No	Yes
1_2_246	246	2	1	1628.3	1630.1	1.79999999999995	427	0	-3.2727	51.316107	2.3711	Yes	Yes
1_2_247	247	2	1	1636.8	1637	0.200000000000045	428	0	-2.9766	-54.919626	2.1411	No	Yes
1_2_248	248	2	1	1647.5	1648	0.5	429	0	-1.7738	-784.2477	-1.7738	No	No
1_2_249	249	2	1	1652.2	1652.5	0.299999999999955	430	0	-1.4744	-23.9157538	0.38059	No	Yes
1_2_250	250	2	1	1654.5	1655.5	1	431	0	7.8385	956.469	17.883	Yes	Yes
1_2_251	251	2	1	1657.2	1658.6	1.39999999999986	432	0	0.53808	539.54767	11.656	Yes	Yes
1_2_252	252	2	1	1664.7	1665	0.299999999999955	433	0	0.34815	-78.134496	2.2455	No	Yes
1_2_253	253	2	1	1688.6	1690.4	1.80000000000018	434	0	9.6062	978.144	12.308	Yes	Yes
1_2_254	254	2	1	1694.5	1695.4	0.900000000000091	435	0	-0.2596	-196.9487	1.1737	No	Yes
1_2_255	255	2	1	1698.6	1703	4.40000000000009	436	0	-4.2021	124.628126	4.4139	Yes	Yes
1_2_256	256	2	1	1704.8	1706.2	1.40000000000009	437	0	-5.6919	-362.75164	-0.82766	No	No
1_2_257	257	2	1	1708.3	1709.2	0.900000000000091	438	0	-1.5652	-219.955196	1.2327	No	Yes
1_2_258	258	2	1	1711.8	1712.2	0.400000000000091	439	0	-6.7006	-385.57808	1.3629	No	Yes
1_2_259	259	2	1	1713.6	1714.1	0.5	440	0	-15.715	-684.30824	-0.77221	No	No
1_2_260	260	2	1	1729.7	1730.2	0.5	441	0	-2.4706	-106.278374	2.2485	No	Yes
1_2_262	262	2	1	1745.9	1746.2	0.299999999999955	443	0	-0.95482	-220.91403	-0.3494	No	No
1_2_263	263	2	1	1750.9	1752.4	1.5	444	0	-2.1684	61.707854	3.0858	Yes	Yes
1_2_264	264	2	1	1754.5	1758.4	3.90000000000009	445	0	2.1602	674.0392	9.1809	Yes	Yes
1_2_265	265	2	1	1766.9	1768.9	2	446	0	-2.2127	20.52654	4.1922	Yes	Yes
1_2_266	266	2	1	1772.5	1776	3.5	447	0	-9.2988	-307.746169	4.4646	No	Yes
1_2_267	267	2	1	1788.8	1789.2	0.400000000000091	448	0	0.70216	224.972011	5.7899	Yes	Yes
1_3_1	1	3	1	15.3	18.6	3.3	449	0	0.56605	595.47389	12.255	Yes	Yes
1_3_2	2	3	1	27.6	30.5	2.9	450	0	8.6653	867.3305	11.989	Yes	Yes
1_3_3	3	3	1	32.9	35.3	2.4	451	0	-5.1078	-99.4062804	1.553	No	Yes
1_3_4	4	3	1	36.4	37.6	1.2	452	0	0.046616	-123.5195138	0.76146	No	Yes
1_3_6	6	3	1	59.9	63.6	3.7	454	0	2.4025	267.78294	7.3997	Yes	Yes
1_3_7	7	3	1	75.7	78.4	2.7	455	0	2.4696	422.915467	11.354	Yes	Yes
1_3_8	8	3	1	85.3	87.1	1.8	456	0	3.0684	324.971856	10.587	Yes	Yes
1_3_9	9	3	1	97.2	100.5	3.3	457	0	6.0251	1060.1564	19.123	Yes	Yes
1_3_10	10	3	1	115	115.6	0.599999999999994	458	0	-0.65938	160.61354	3.3409	Yes	Yes
1_3_12	12	3	1	143.5	146.4	2.90000000000001	460	0	-1.2774	261.553094	13.811	Yes	Yes
1_3_13	13	3	1	159.8	162.3	2.5	461	0	2.6875	377.518755	12.834	Yes	Yes
1_3_15	15	3	1	208.8	213.2	4.39999999999998	463	0	-0.19606	127.338481	2.8683	Yes	Yes
1_3_16	16	3	1	221.2	221.6	0.400000000000006	464	0	0.12079	-61.656692	1.361	No	Yes
1_3_18	18	3	1	263.1	264.1	1	466	0	8.1061	318.126483	8.1061	Yes	Yes
1_3_19	19	3	1	271.9	272.4	0.5	467	0	-1.2931	20.311741	5.4382	Yes	Yes
1_3_20	20	3	1	276.3	279.4	3.09999999999997	468	0	-1.4807	-28.6315384	0.34729	No	Yes
1_3_21	21	3	1	280.8	282.2	1.39999999999998	469	0	-0.29318	-4.424153	1.6967	No	Yes
1_3_22	22	3	1	283.2	284.4	1.19999999999999	470	0	-3.3879	-374.2665	-1.317	No	No
1_3_23	23	3	1	287.7	288	0.300000000000011	471	0	-1.9072	-31.683724	2.8939	No	Yes
1_3_24	24	3	1	290.1	290.9	0.799999999999955	472	0	-1.0728	66.6998582	4.8352	Yes	Yes
1_3_25	25	3	1	295.2	297.6	2.40000000000003	473	0	-1.7333	5.4403016	2.5023	Yes	Yes
1_3_26	26	3	1	307.1	310.8	3.69999999999999	474	0	5.1228	650.4857	9.7408	Yes	Yes
1_3_27	27	3	1	311.6	313.2	1.59999999999997	475	0	-2.8875	-111.1326183	2.8267	No	Yes
1_3_28	28	3	1	319.1	319.3	0.199999999999989	476	0	3.0837	99.6225148	5.9643	Yes	Yes
1_3_29	29	3	1	326.4	326.7	0.300000000000011	477	0	-1.9107	186.5851245	6.298	Yes	Yes
1_3_30	30	3	1	333.6	334.8	1.19999999999999	478	0	-0.026684	-28.507485	0.64518	No	Yes
1_3_31	31	3	1	335.7	338.7	3	479	0	-0.89245	-57.077013	0.99459	No	Yes
1_3_32	32	3	1	339.6	341.3	1.69999999999999	480	0	-2.9788	-259.42075	1.244	No	Yes
1_3_33	33	3	1	355.5	356.6	1.10000000000002	481	0	-1.0712	50.8861144	2.2625	Yes	Yes
1_3_34	34	3	1	363.5	366	2.5	482	0	3.529	195.67118	3.7544	Yes	Yes
1_3_35	35	3	1	367.2	368.4	1.19999999999999	483	0	-4.1609	-615.0659	-1.8947	No	No
1_3_38	38	3	1	404.4	407.2	2.80000000000001	486	0	-9.2018	-156.55101766	7.3268	No	Yes
1_3_39	39	3	1	412.7	413	0.300000000000011	487	0	-0.47365	-111.6125332	3.6464	No	Yes
1_3_40	40	3	1	414.7	415.5	0.800000000000011	488	0	-2.1384	-21.8674571	1.0668	No	Yes
1_3_41	41	3	1	418.5	419.3	0.800000000000011	489	0	2.861	239.689193	6.7388	Yes	Yes
1_3_42	42	3	1	440.2	440.7	0.5	490	0	-1.3157	7.0281744	2.1385	Yes	Yes
1_3_43	43	3	1	458.4	458.6	0.200000000000045	491	0	2.3319	326.309624	9.7023	Yes	Yes
1_3_44	44	3	1	475.4	476.6	1.20000000000005	492	0	0.34717	102.881797	2.963	Yes	Yes
1_3_47	47	3	1	536.1	540	3.89999999999998	495	0	-0.023481	-23.761649	2.3326	No	Yes
1_3_49	49	3	1	550.4	551.2	0.800000000000068	497	0	-1.1242	-157.26546	-0.66431	No	No
1_3_50	50	3	1	556.1	560	3.89999999999998	498	0	0.45239	293.37163	6.2847	Yes	Yes
1_3_51	51	3	1	561.2	561.7	0.5	499	0	-0.14583	16.3677564	0.94105	Yes	Yes
1_3_52	52	3	1	562.6	565.5	2.89999999999998	500	0	-2.4385	-268.4763	-1.4557	No	No
1_3_54	54	3	1	578.5	582.2	3.70000000000005	502	0	-2.4899	-164.8263233	0.17797	No	Yes
1_3_55	55	3	1	604.9	607.5	2.60000000000002	503	0	-3.9264	-221.21455	4.6967	No	Yes
1_3_56	56	3	1	618.3	621.8	3.5	504	0	0.96993	188.797074	6.8532	Yes	Yes
1_3_58	58	3	1	665.8	668.9	3.10000000000002	506	0	-1.611	250.117279	6.5507	Yes	Yes
1_3_59	59	3	1	677.9	681.6	3.70000000000005	507	0	-4.5427	-299.5203	-1.8404	No	No
1_3_60	60	3	1	685.6	688	2.39999999999998	508	0	-2.9988	222.402817	4.8847	Yes	Yes
1_3_61	61	3	1	693.5	697.2	3.70000000000005	509	0	-8.7464	-329.390168	0.73561	No	Yes
1_3_62	62	3	1	706.3	710.5	4.20000000000005	510	0	-0.58111	-16.7652496	0.73622	No	Yes
1_3_63	63	3	1	718.3	721.7	3.40000000000009	511	0	5.2803	740.38053	12.061	Yes	Yes
1_3_65	65	3	1	744.7	746.3	1.59999999999991	513	0	-0.83053	-30.1841758	4.2866	No	Yes
1_3_66	66	3	1	749.1	751	1.89999999999998	514	0	-2.3518	-46.1404805	1.2735	No	Yes
1_3_67	67	3	1	755.7	756.3	0.599999999999909	515	0	-2.209	-255.4532	-1.0618	No	No
1_3_68	68	3	1	764.2	764.6	0.399999999999977	516	0	-0.8053	-79.7854826	0.44244	No	Yes
1_3_69	69	3	1	778.1	778.5	0.399999999999977	517	0	-0.077754	97.77241574	4.6603	Yes	Yes
1_3_70	70	3	1	788.7	789.1	0.399999999999977	518	0	-0.049455	127.886705	4.4216	Yes	Yes
1_3_71	71	3	1	791.3	792.3	1	519	0	-0.88487	182.219162	5.8071	Yes	Yes
1_3_72	72	3	1	794.2	794.3	0.0999999999999091	520	0	0.50654	108.398922	5.0698	Yes	Yes
1_3_73	73	3	1	799.2	799.6	0.399999999999977	521	0	0.03076	-52.3656445	0.34811	No	Yes
1_3_75	75	3	1	813	816.9	3.89999999999998	523	0	-1.8501	-82.520117	1.7456	No	Yes
1_3_77	77	3	1	839.4	840	0.600000000000023	525	0	-1.4435	132.3039451	8.0494	Yes	Yes
1_3_78	78	3	1	841.8	842.4	0.600000000000023	526	0	0.41284	31.6539247	1.4702	Yes	Yes
1_3_79	79	3	1	843.6	844	0.399999999999977	527	0	-0.53935	-27.036373	0.70103	No	Yes
1_3_80	80	3	1	848.1	848.3	0.199999999999932	528	0	-1.4613	152.1385046	6.2247	Yes	Yes
1_3_81	81	3	1	911	913.2	2.20000000000005	529	0	0.53615	37.024425	4.4762	Yes	Yes
1_3_82	82	3	1	921.7	925.8	4.09999999999991	530	0	13.214	899.2604	15.248	Yes	Yes
1_3_83	83	3	1	933.4	933.8	0.399999999999977	531	0	-3.202	-93.93512	1.2006	No	Yes
1_3_84	84	3	1	937.1	937.2	0.100000000000023	532	0	0.10973	7.618948	1.9676	Yes	Yes
1_3_85	85	3	1	944.1	944.2	0.100000000000023	533	0	-2.6152	-41.206787	1.5883	No	Yes
1_3_86	86	3	1	946	946.8	0.799999999999955	534	0	-0.018113	65.434143	3.0378	Yes	Yes
1_3_87	87	3	1	948.2	948.4	0.199999999999932	535	0	-0.19377	87.14509483	2.6725	Yes	Yes
1_3_88	88	3	1	961.2	961.8	0.599999999999909	536	0	-0.21726	60.9677251	2.4866	Yes	Yes
1_3_90	90	3	1	973.1	974.3	1.19999999999993	538	0	-2.6122	9.089869	4.0291	Yes	Yes
1_3_91	91	3	1	975.4	976.3	0.899999999999977	539	0	-1.691	5.4615389	3.0743	Yes	Yes
1_3_92	92	3	1	979.4	979.8	0.399999999999977	540	0	-0.16575	-18.026487	0.86603	No	Yes
1_3_93	93	3	1	981.3	981.7	0.400000000000091	541	0	0.49057	86.6061443	2.8941	Yes	Yes
1_3_95	95	3	1	1003.1	1005.7	2.60000000000002	543	0	-2.3088	46.98571243	3.6674	Yes	Yes
1_3_96	96	3	1	1009	1010.4	1.39999999999998	544	0	-2.9507	-381.99156	3.4596	No	Yes
1_3_97	97	3	1	1015	1015.4	0.399999999999977	545	0	-2.2968	-146.439553	0.50788	No	Yes
1_3_98	98	3	1	1022.3	1023.2	0.900000000000091	546	0	-0.31481	43.430224	3.8647	Yes	Yes
1_3_99	99	3	1	1025.7	1029.9	4.20000000000005	547	0	-1.1224	325.417134	5.726	Yes	Yes
1_3_101	101	3	1	1040	1041.7	1.70000000000005	549	0	-0.075856	-86.325286	0.22179	No	Yes
1_3_103	103	3	1	1059.1	1061.1	2	551	0	-3.1344	-384.1892603	2.5007	No	Yes
1_3_104	104	3	1	1076.1	1077	0.900000000000091	552	0	-0.44004	-29.323969	1.6772	No	Yes
1_3_105	105	3	1	1089.7	1090.2	0.5	553	0	-0.33426	7.4274024	2.4763	Yes	Yes
1_3_106	106	3	1	1093.4	1093.6	0.199999999999818	554	0	-0.23838	-10.6748374	1.5071	No	Yes
1_3_107	107	3	1	1105.7	1107.1	1.39999999999986	555	0	-0.26145	220.257746	4.9227	Yes	Yes
1_3_108	108	3	1	1120.5	1121.1	0.599999999999909	556	0	-0.44468	504.370862	11.411	Yes	Yes
1_3_109	109	3	1	1124.4	1124.6	0.199999999999818	557	0	1.6328	205.506474	4.2469	Yes	Yes
1_3_110	110	3	1	1126	1126.4	0.400000000000091	558	0	-0.88935	23.7108766	1.1867	Yes	Yes
1_3_111	111	3	1	1128.1	1128.6	0.5	559	0	-1.4314	-64.749039	0.45949	No	Yes
1_3_112	112	3	1	1130.4	1130.7	0.299999999999955	560	0	0.91549	-10.9499784	1.9996	No	Yes
1_3_113	113	3	1	1132.2	1132.3	0.0999999999999091	561	0	-1.6101	-43.060052	2.4864	No	Yes
1_3_114	114	3	1	1135.9	1139.9	4	562	0	3.1203	213.13355	4.7014	Yes	Yes
1_3_115	115	3	1	1141.1	1141.2	0.100000000000136	563	0	-3.5022	-314.2146	-1.4565	No	No
1_3_116	116	3	1	1142.1	1142.4	0.300000000000182	564	0	-5.3981	-467.8617	-1.3863	No	No
1_3_117	117	3	1	1145.7	1146	0.299999999999955	565	0	-1.2381	-174.744225	1.9309	No	Yes
1_3_118	118	3	1	1147.5	1148.4	0.900000000000091	566	0	-3.2196	-62.7303743	2.0329	No	Yes
1_3_119	119	3	1	1149.8	1150	0.200000000000045	567	0	-0.30595	215.321963	7.8759	Yes	Yes
1_3_120	120	3	1	1153.2	1154.1	0.899999999999864	568	0	4.7852	427.78639	9.1943	Yes	Yes
1_3_121	121	3	1	1156.2	1156.7	0.5	569	0	2.3471	32.8312101	3.2953	Yes	Yes
1_3_122	122	3	1	1158.4	1159.5	1.09999999999991	570	0	-1.9315	-146.41248	-0.68855	No	No
1_3_123	123	3	1	1160.4	1160.7	0.299999999999955	571	0	-2.1251	-179.8668	-1.1163	No	No
1_3_124	124	3	1	1166.9	1167.5	0.599999999999909	572	0	-0.17262	141.363311	10.379	Yes	Yes
1_3_125	125	3	1	1189.3	1189.4	0.100000000000136	573	0	4.5476	343.22034	7.2727	Yes	Yes
1_3_126	126	3	1	1201.9	1202	0.0999999999999091	574	0	0.15637	-83.359369	1.4726	No	Yes
1_3_127	127	3	1	1209.2	1212.9	3.70000000000005	575	0	1.5071	333.08047	6.573	Yes	Yes
1_3_128	128	3	1	1217.7	1221.8	4.09999999999991	576	0	0.09	-34.2249778	1.8996	No	Yes
1_3_129	129	3	1	1231.3	1233.6	2.29999999999995	577	0	-3.3683	-209.1557938	0.84241	No	Yes
1_3_130	130	3	1	1234.6	1234.7	0.100000000000136	578	0	-1.894	-32.618897	3.0317	No	Yes
1_3_131	131	3	1	1235.9	1236	0.0999999999999091	579	0	-1.2653	5.333489	4.4068	Yes	Yes
1_3_132	132	3	1	1237.1	1237.7	0.600000000000136	580	0	-1.6883	133.44849	10.216	Yes	Yes
1_3_133	133	3	1	1238.8	1239	0.200000000000045	581	0	-0.79911	193.2709907	7.9504	Yes	Yes
1_3_134	134	3	1	1244.8	1245.7	0.900000000000091	582	0	-0.94475	-61.5464398	0.18347	No	Yes
1_3_135	135	3	1	1253.4	1254.2	0.799999999999955	583	0	-0.7207	-92.4656811	0.48427	No	Yes
1_3_136	136	3	1	1283.7	1284.1	0.399999999999864	584	0	-2.864	-85.9904395	6.6701	No	Yes
1_3_137	137	3	1	1287.5	1287.7	0.200000000000045	585	0	-0.83254	59.6486139	3.649	Yes	Yes
1_3_138	138	3	1	1311.5	1312.8	1.29999999999995	586	0	-0.93545	63.3417835	4.188	Yes	Yes
1_3_139	139	3	1	1320.7	1323.1	2.39999999999986	587	0	-0.87978	204.7692067	5.2788	Yes	Yes
1_3_140	140	3	1	1324.8	1325.2	0.400000000000091	588	0	0.33216	44.689195	2.8292	Yes	Yes
1_3_141	141	3	1	1328.4	1329.6	1.19999999999982	589	0	-1.9911	-61.3195	1.9122	No	Yes
1_3_142	142	3	1	1332	1334.4	2.40000000000009	590	0	-0.25063	434.826853	9.1547	Yes	Yes
1_3_143	143	3	1	1335.8	1338.2	2.40000000000009	591	0	6.2237	306.75868	6.7442	Yes	Yes
1_3_144	144	3	1	1339.1	1339.5	0.400000000000091	592	0	-2.1713	-239.356	-1.3263	No	No
1_3_145	145	3	1	1341.4	1341.6	0.199999999999818	593	0	-1.8828	-191.7376	-0.42762	No	No
1_3_147	147	3	1	1356	1358.4	2.40000000000009	595	0	-2.7764	-201.274	-0.51822	No	No
1_3_148	148	3	1	1359.6	1362.8	3.20000000000005	596	0	-0.58635	9.2551746	3.5194	Yes	Yes
1_3_149	149	3	1	1364.4	1368.1	3.69999999999982	597	0	-1.524	-58.1334737	0.88962	No	Yes
1_3_150	150	3	1	1372.6	1374	1.40000000000009	598	0	-3.1314	-273.98715	-0.17582	No	No
1_3_151	151	3	1	1375.2	1378.8	3.59999999999991	599	0	-1.7216	195.262779	6.4345	Yes	Yes
1_3_152	152	3	1	1381.2	1384.1	2.89999999999986	600	0	-1.8856	-146.90875	0.91406	No	Yes
1_3_154	154	3	1	1403.4	1406.4	3	602	0	-3.2438	314.978706	8.1399	Yes	Yes
1_3_156	156	3	1	1434	1436.8	2.79999999999995	604	0	2.1906	539.00583	12.586	Yes	Yes
1_3_158	158	3	1	1464	1466.2	2.20000000000005	606	0	-1.4907	-66.607624	1.5368	No	Yes
1_3_159	159	3	1	1468.2	1468.8	0.599999999999909	607	0	-1.1165	27.015838	3.63	Yes	Yes
1_3_160	160	3	1	1482.9	1483.2	0.299999999999955	608	0	2.4884	104.398003	2.9743	Yes	Yes
1_3_161	161	3	1	1590.7	1594.4	3.70000000000005	609	0	0.64219	358.68496	7.0814	Yes	Yes
1_3_162	162	3	1	1601.2	1602.4	1.20000000000005	610	0	-2.2333	-93.586383	1.6072	No	Yes
1_3_163	163	3	1	1605.6	1606.8	1.20000000000005	611	0	-1.4236	-26.19668357	1.5354	No	Yes
1_3_164	164	3	1	1610	1610.4	0.400000000000091	612	0	0.83309	2.322629	1.3564	Yes	Yes
1_3_165	165	3	1	1616.7	1616.8	0.0999999999999091	613	0	2.0178	77.8219502	4.8314	Yes	Yes
1_3_167	167	3	1	1630.8	1631.4	0.600000000000136	615	0	0.35162	-91.9411447	1.4468	No	Yes
1_3_168	168	3	1	1633.5	1633.8	0.299999999999955	616	0	-3.6606	-173.614528	-0.052348	No	No
1_3_169	169	3	1	1643.9	1644	0.0999999999999091	617	0	1.5776	153.55897	4.6351	Yes	Yes
1_3_170	170	3	1	1658.4	1658.9	0.5	618	0	-0.10228	33.06097354	2.401	Yes	Yes
1_3_171	171	3	1	1665.5	1666.8	1.29999999999995	619	0	4.5504	187.147814	4.7382	Yes	Yes
1_3_172	172	3	1	1670.4	1671.5	1.09999999999991	620	0	-1.9257	-211.12312	-0.33041	No	No
1_3_173	173	3	1	1692	1693.2	1.20000000000005	621	0	-0.22412	150.350802	4.3177	Yes	Yes
1_3_174	174	3	1	1698.3	1699.2	0.900000000000091	622	0	0.80549	-46.9658759	1.5157	No	Yes
1_3_175	175	3	1	1700.2	1700.6	0.399999999999864	623	0	-1.1066	-136.370142	0.060132	No	Yes
1_3_176	176	3	1	1706.3	1706.8	0.5	624	0	-0.11216	15.574812	2.8985	Yes	Yes
1_3_178	178	3	1	1724.9	1728.8	3.89999999999986	626	0	-2.1072	-144.26712	-0.47308	No	No
1_3_179	179	3	1	1736.7	1738.2	1.5	627	0	0.87429	369.50317	5.718	Yes	Yes
1_3_180	180	3	1	1756.2	1758.1	1.89999999999986	628	0	5.1985	533.4108	10.983	Yes	Yes
1_3_181	181	3	1	1767.6	1768.1	0.5	629	0	-0.2438	29.293992	4.19	Yes	Yes
1_3_182	182	3	1	1791.6	1792	0.400000000000091	630	0	0.42844	-152.0288	3.5456	No	Yes
1_4_1	1	4	1	8.8	9.6	0.799999999999999	631	0	1.6519	463.7553	5.5867	Yes	Yes
1_4_2	2	4	1	15.6	19.5	3.9	632	0	-12.39	908.133359	24.079	Yes	Yes
1_4_3	3	4	1	25.7	30	4.3	633	0	-4.6554	-43.731665	1.0111	No	Yes
1_4_4	4	4	1	59.9	63.9	4	634	0	-1.8733	63.806865	3.7573	Yes	Yes
1_4_5	5	4	1	70.4	70.8	0.399999999999991	635	0	-17.079	-1227.2935	-6.0167	No	No
1_4_6	6	4	1	75.8	76.1	0.299999999999997	636	0	1.9689	483.60676	7.5038	Yes	Yes
1_4_7	7	4	1	85.9	86.8	0.899999999999991	637	0	-0.16631	-26.1994352	2.2283	No	Yes
1_4_8	8	4	1	89.4	90.3	0.899999999999991	638	0	-5.5447	1272.05463	19.536	Yes	Yes
1_4_9	9	4	1	91.1	92.7	1.60000000000001	639	0	5.7201	731.1601	11.939	Yes	Yes
1_4_10	10	4	1	105.7	106.5	0.799999999999997	640	0	-1.9603	-253.31299	-0.21915	No	No
1_4_12	12	4	1	153.5	153.7	0.199999999999989	642	0	0.60253	-141.7217514	1.2011	No	Yes
1_4_13	13	4	1	165.6	167	1.40000000000001	643	0	-1.2448	219.77407	3.546	Yes	Yes
1_4_14	14	4	1	171.1	171.6	0.5	644	0	-0.42019	344.215652	4.9114	Yes	Yes
1_4_15	15	4	1	176.5	177.6	1.09999999999999	645	0	2.5507	159.000444	3.7588	Yes	Yes
1_4_17	17	4	1	227.5	229.7	2.19999999999999	647	0	-10.079	-811.1704	-6.0919	No	No
1_4_18	18	4	1	230.5	230.6	0.0999999999999943	648	0	-0.22016	-61.256236	0.16626	No	Yes
1_4_19	19	4	1	232	234.3	2.30000000000001	649	0	-1.8634	293.895078	5.6314	Yes	Yes
1_4_20	20	4	1	236.7	237.3	0.600000000000023	650	0	1.5796	123.729427	3.9395	Yes	Yes
1_4_23	23	4	1	257.8	261.9	4.09999999999997	653	0	-0.84308	265.321476	8.3486	Yes	Yes
1_4_25	25	4	1	273.3	276.6	3.30000000000001	655	0	4.4711	644.4595	11.003	Yes	Yes
1_4_26	26	4	1	277.8	280	2.19999999999999	656	0	-1.547	-167.7513	-0.61198	No	No
1_4_27	27	4	1	282.5	284.2	1.69999999999999	657	0	-1.3806	-210.9368	-1.1924	No	No
1_4_30	30	4	1	354	355.3	1.30000000000001	660	0	0.1785	434.093073	11.053	Yes	Yes
1_4_31	31	4	1	376	377.2	1.19999999999999	661	0	0.60534	600.7355	9.9572	Yes	Yes
1_4_32	32	4	1	390.5	392.5	2	662	0	-1.5931	813.85291	21.977	Yes	Yes
1_4_33	33	4	1	435	435.3	0.300000000000011	663	0	-4.2966	441.096076	8.7837	Yes	Yes
1_4_34	34	4	1	474.2	477.5	3.30000000000001	664	0	2.1534	3141.3371	42.541	Yes	Yes
1_4_35	35	4	1	532.7	536.7	4	665	0	6.1307	2321.9232	34.105	Yes	Yes
1_4_36	36	4	1	555.2	559.2	4	666	0	9.3909	4113.7749	55.104	Yes	Yes
1_4_37	37	4	1	589	592.3	3.29999999999995	667	0	-0.49552	1819.43446	25.119	Yes	Yes
1_4_38	38	4	1	608.8	612.2	3.40000000000009	668	0	5.1778	1512.1629	19.748	Yes	Yes
1_4_39	39	4	1	635.1	637.8	2.69999999999993	669	0	-1.1566	1801.04157	22.623	Yes	Yes
1_4_40	40	4	1	670.4	673.9	3.5	670	0	-3.5572	1854.56717	27.979	Yes	Yes
1_4_41	41	4	1	691.4	692.9	1.5	671	0	5.7848	1262.0325	15.489	Yes	Yes
1_4_42	42	4	1	693.4	694.2	0.800000000000068	672	0	6.9946	584.8054	7.7476	Yes	Yes
1_4_43	43	4	1	700.6	702.2	1.60000000000002	673	0	-5.9629	166.196254	3.9309	Yes	Yes
1_4_45	45	4	1	757	757.4	0.399999999999977	675	0	-5.1839	-403.324059	0.32718	No	Yes
1_4_47	47	4	1	796.8	797.6	0.800000000000068	677	0	-11.563	-1070.461	-6.6644	No	No
1_4_48	48	4	1	810.5	813.9	3.39999999999998	678	0	-0.75203	376.3543962	5.175	Yes	Yes
1_4_49	49	4	1	832.9	836.2	3.30000000000007	679	0	3.17	1176.3989	15.322	Yes	Yes
1_4_50	50	4	1	864.9	868.9	4	680	0	28.553	6517.344	93.739	Yes	Yes
1_4_51	51	4	1	890.1	892.7	2.60000000000002	681	0	23.507	2479.95	31.388	Yes	Yes
1_4_52	52	4	1	930.4	933.6	3.20000000000005	682	0	-5.7695	2704.151981	40.134	Yes	Yes
1_4_54	54	4	1	954.9	958.8	3.89999999999998	684	0	0.93977	1777.86657	23.7	Yes	Yes
1_4_55	55	4	1	984.5	985.5	1	685	0	-3.5906	-24.6322148	1.6554	No	Yes
1_4_56	56	4	1	1000.4	1004.2	3.80000000000007	686	0	3.6476	74.215876	4.9658	Yes	Yes
1_4_57	57	4	1	1005.6	1005.8	0.199999999999932	687	0	-0.75325	-95.374193	0.91332	No	Yes
1_4_58	58	4	1	1007.6	1008	0.399999999999977	688	0	-4.8131	-254.74787	-0.62094	No	No
1_4_59	59	4	1	1009.8	1010.4	0.600000000000023	689	0	-1.723	22.703126	2.2276	Yes	Yes
1_4_60	60	4	1	1013.3	1014	0.700000000000045	690	0	1.2085	-38.0410153	3.7559	No	Yes
1_4_61	61	4	1	1016.3	1019.2	2.90000000000009	691	0	-3.1404	66.768183	3.5591	Yes	Yes
1_4_62	62	4	1	1021.2	1022.4	1.19999999999993	692	0	2.7155	719.862	10.66	Yes	Yes
1_4_63	63	4	1	1024.4	1024.8	0.399999999999864	693	0	2.2846	275.26705	5.1969	Yes	Yes
1_4_64	64	4	1	1026.9	1027.2	0.299999999999955	694	0	-2.8872	-287.794968	2.2321	No	Yes
1_4_65	65	4	1	1032	1033.8	1.79999999999995	695	0	-5.7792	-461.46	-2.6619	No	No
1_4_66	66	4	1	1034.9	1035.4	0.5	696	0	-1.1552	-83.295575	0.33148	No	Yes
1_4_67	67	4	1	1042.8	1043.9	1.10000000000014	697	0	2.9666	503.453	6.7482	Yes	Yes
1_4_68	68	4	1	1052.7	1053.2	0.5	698	0	-12.515	-355.277736	4.2656	No	Yes
1_4_69	69	4	1	1065.1	1065.4	0.300000000000182	699	0	0.93361	113.9314526	3.321	Yes	Yes
1_4_70	70	4	1	1070.8	1070.9	0.100000000000136	700	0	-6.2575	-755.3714	-4.0465	No	No
1_4_71	71	4	1	1086.5	1087.1	0.599999999999909	701	0	-2.4147	-77.2686022	0.62593	No	Yes
1_4_72	72	4	1	1088.7	1089.6	0.899999999999864	702	0	-1.0836	54.27031286	2.7227	Yes	Yes
1_4_73	73	4	1	1099.9	1103.8	3.89999999999986	703	0	-1.3056	1418.90804	19.406	Yes	Yes
1_4_74	74	4	1	1125.7	1129.7	4	704	0	4.6728	8464.8476	122.61	Yes	Yes
1_4_75	75	4	1	1134.5	1134.6	0.0999999999999091	705	0	-4.4944	-530.5755	-3.7776	No	No
1_4_76	76	4	1	1150.9	1152	1.09999999999991	706	0	0.81008	231.344955	6.4989	Yes	Yes
1_4_78	78	4	1	1178.9	1179.3	0.399999999999864	708	0	1.1186	85.821399	3.7657	Yes	Yes
1_4_79	79	4	1	1186.3	1186.7	0.400000000000091	709	0	-3.1239	-27.529912	1.1525	No	Yes
1_4_81	81	4	1	1228.8	1229.2	0.400000000000091	711	0	-0.18729	108.354414	1.9207	Yes	Yes
1_4_82	82	4	1	1233.3	1233.6	0.299999999999955	712	0	-0.73654	-40.973015	1.1896	No	Yes
1_4_83	83	4	1	1238.3	1238.6	0.299999999999955	713	0	-0.72091	240.050116	5.3641	Yes	Yes
1_4_84	84	4	1	1242	1243.2	1.20000000000005	714	0	1.0487	-83.019429	1.0666	No	Yes
1_4_88	88	4	1	1399.8	1404	4.20000000000005	718	0	0.41317	1192.18177	14.976	Yes	Yes
1_4_90	90	4	1	1429.7	1431.4	1.70000000000005	720	0	1.8553	281.3962794	4.8343	Yes	Yes
1_4_91	91	4	1	1442.1	1444.8	2.70000000000005	721	0	6.3849	1802.0288	21.375	Yes	Yes
1_4_92	92	4	1	1454.9	1457.3	2.39999999999986	722	0	5.458	2076.6601	29.46	Yes	Yes
1_4_93	93	4	1	1480.1	1484.1	4	723	0	12.305	3572.343	48.88	Yes	Yes
1_4_94	94	4	1	1490.1	1490.8	0.700000000000045	724	0	-3.5568	-219.66781	-0.70775	No	No
1_4_95	95	4	1	1512.8	1513.8	1	725	0	-2.9685	-150.5143399	1.2369	No	Yes
1_4_98	98	4	1	1571.7	1574.7	3	728	0	14.054	1919.484	22.653	Yes	Yes
1_4_99	99	4	1	1599.6	1601.8	2.20000000000005	729	0	5.4781	1157.4774	15.492	Yes	Yes
1_4_100	100	4	1	1619.3	1620.5	1.20000000000005	730	0	-1.477	-44.0204	0.97216	No	Yes
1_4_101	101	4	1	1626	1627.8	1.79999999999995	731	0	-2.0977	529.2266	8.441	Yes	Yes
1_4_102	102	4	1	1631.7	1632.1	0.399999999999864	732	0	-13.028	-970.2149	-5.2007	No	No
1_4_103	103	4	1	1636	1636.8	0.799999999999955	733	0	-0.95989	-92.010724	0.91705	No	Yes
1_4_104	104	4	1	1646.8	1647.1	0.299999999999955	734	0	4.9483	274.379462	7.4191	Yes	Yes
1_4_105	105	4	1	1650.5	1651.2	0.700000000000045	735	0	-1.7928	-26.7504565	0.75734	No	Yes
1_4_106	106	4	1	1656.8	1657.2	0.400000000000091	736	0	-9.5698	-406.978261	0.6186	No	Yes
1_4_107	107	4	1	1660.3	1660.5	0.200000000000045	737	0	-1.0499	-38.53320817	2.2338	No	Yes
1_4_108	108	4	1	1671.2	1671.6	0.399999999999864	738	0	-0.063241	748.462075	15.899	Yes	Yes
1_4_110	110	4	1	1688.4	1689.6	1.19999999999982	740	0	-2.0598	372.77759	7.1488	Yes	Yes
1_4_111	111	4	1	1691.6	1692.1	0.5	741	0	5.5623	655.6447	11.066	Yes	Yes
1_4_112	112	4	1	1695.9	1697.7	1.79999999999995	742	0	-1.4835	-115.9302517	0.99418	No	Yes
1_4_113	113	4	1	1701.3	1701.9	0.600000000000136	743	0	-2.554	-351.8705	-1.0119	No	No
1_4_114	114	4	1	1704	1706	2	744	0	-4.9927	-482.997683	2.5328	No	Yes
1_4_115	115	4	1	1707.5	1710	2.5	745	0	-2.8832	-81.5128348	1.0068	No	Yes
1_4_116	116	4	1	1713.9	1714.7	0.799999999999955	746	0	-17.426	-464.98603	7.9837	No	Yes
1_4_117	117	4	1	1717	1717.4	0.400000000000091	747	0	3.4768	962.5764	14.111	Yes	Yes
1_4_118	118	4	1	1718.4	1719	0.599999999999909	748	0	2.5836	205.2985	3.6657	Yes	Yes
1_4_119	119	4	1	1726	1726.5	0.5	749	0	0.34292	477.74822	8.3789	Yes	Yes
1_4_120	120	4	1	1736.7	1737.2	0.5	750	0	-3.013	50.165825	2.559	Yes	Yes
1_4_121	121	4	1	1739.9	1740.3	0.399999999999864	751	0	1.9508	493.1005	7.7102	Yes	Yes
1_4_122	122	4	1	1741.2	1741.7	0.5	752	0	0.79725	20.467471	1.5166	Yes	Yes
1_4_124	124	4	1	1760.2	1760.4	0.200000000000045	754	0	-0.56483	124.945892	2.4125	Yes	Yes
1_4_125	125	4	1	1776.7	1777	0.299999999999955	755	0	-3.2399	470.38228	11.319	Yes	Yes
1_4_126	126	4	1	1782	1782.5	0.5	756	0	-1.8777	-58.465334	4.7681	No	Yes
1_4_127	127	4	1	1792.8	1793.1	0.299999999999955	757	0	0.21032	-40.666165	1.2023	No	Yes
1_6_1	1	6	1	13.9	16.3	2.4	758	0	2.1696	841.74992	17.935	Yes	Yes
1_6_3	3	6	1	47.3	48	0.700000000000003	760	0	1.0397	2180.8756	30.466	Yes	Yes
1_6_4	4	6	1	48.9	53	4.1	761	0	16.692	1920.443	23.994	Yes	Yes
1_6_5	5	6	1	67.5	68.8	1.3	762	0	6.165	633.634143	12.177	Yes	Yes
1_6_6	6	6	1	79	82.2	3.2	763	0	-1.9613	9.68469	1.5737	Yes	Yes
1_6_7	7	6	1	102.9	107.4	4.5	764	0	0.74226	628.85639	9.0958	Yes	Yes
1_6_8	8	6	1	119.9	123	3.09999999999999	765	0	1.4953	942.6894	16.497	Yes	Yes
1_6_10	10	6	1	152.5	156.8	4.30000000000001	767	0	-6.0049	244.60778	13.499	Yes	Yes
1_6_11	11	6	1	178.9	181.7	2.79999999999998	768	0	8.1348	2378.2613	36.601	Yes	Yes
1_6_12	12	6	1	192.4	195.9	3.5	769	0	0.70545	130.399751	5.716	Yes	Yes
1_6_13	13	6	1	210.3	211	0.699999999999989	770	0	0.28947	769.14188	12.653	Yes	Yes
1_6_14	14	6	1	226	226.8	0.800000000000011	771	0	-3.5193	55.145494	3.4277	Yes	Yes
1_6_15	15	6	1	232.9	233.3	0.400000000000006	772	0	-4.8324	-376.2842	-2.4804	No	No
1_6_16	16	6	1	234.7	235.2	0.5	773	0	-1.5285	-258.40752	1.0982	No	Yes
1_6_17	17	6	1	237.8	238.2	0.399999999999977	774	0	-2.9881	64.634414	1.9333	Yes	Yes
1_6_18	18	6	1	241.1	241.5	0.400000000000006	775	0	2.5493	446.745	6.2932	Yes	Yes
1_6_19	19	6	1	247.1	247.4	0.300000000000011	776	0	-5.9305	-10.4534034	4.5396	No	Yes
1_6_20	20	6	1	249.8	250.3	0.5	777	0	-2.054	-52.7375234	1.9216	No	Yes
1_6_21	21	6	1	252.5	252.8	0.300000000000011	778	0	-1.385	-108.063594	2.4656	No	Yes
1_6_22	22	6	1	255.5	256	0.5	779	0	-6.2884	81.318827	4.5478	Yes	Yes
1_6_23	23	6	1	260.4	261.2	0.800000000000011	780	0	-0.69492	-18.804385	0.962	No	Yes
1_6_24	24	6	1	263.6	263.9	0.299999999999955	781	0	-2.3585	-80.616817	0.66362	No	Yes
1_6_25	25	6	1	271	271.7	0.699999999999989	782	0	0.54703	535.8494567	8.0036	Yes	Yes
1_6_26	26	6	1	297.4	299.3	1.90000000000003	783	0	27.256	2190.45901	58.598	Yes	Yes
1_6_27	27	6	1	302.3	302.8	0.5	784	0	-3.5362	-388.956	-2.4859	No	No
1_6_28	28	6	1	304.7	305.6	0.900000000000034	785	0	-4.5811	-223.35337	6.5717	No	Yes
1_6_30	30	6	1	322.9	323.3	0.400000000000034	787	0	-0.67221	49.817873	3.3982	Yes	Yes
1_6_31	31	6	1	326.8	328.6	1.80000000000001	788	0	-0.10065	318.6858069	4.6382	Yes	Yes
1_6_32	32	6	1	330.3	330.5	0.199999999999989	789	0	4.1542	205.97959	4.3024	Yes	Yes
1_6_34	34	6	1	349.9	350.1	0.200000000000045	791	0	-4.5325	-234.674123	0.7012	No	Yes
1_6_35	35	6	1	353	353.2	0.199999999999989	792	0	-1.5492	577.872764	24.572	Yes	Yes
1_6_36	36	6	1	356	359.4	3.39999999999998	793	0	0.99186	556.88136	9.6865	Yes	Yes
1_6_37	37	6	1	370.3	373.2	2.89999999999998	794	0	-1.577	143.13524965	3.8611	Yes	Yes
1_6_38	38	6	1	380.9	381.1	0.200000000000045	795	0	-1.1988	1540.412805	53.616	Yes	Yes
1_6_39	39	6	1	383.6	387.1	3.5	796	0	6.8079	3349.6718	51.094	Yes	Yes
1_6_40	40	6	1	391.9	392.5	0.600000000000023	797	0	-4.5377	-606.3223	-3.9818	No	No
1_6_41	41	6	1	399	399.2	0.199999999999989	798	0	2.7413	682.7642	9.3664	Yes	Yes
1_6_42	42	6	1	400.9	405.3	4.40000000000003	799	0	12.743	1938.141	28.986	Yes	Yes
1_6_43	43	6	1	416.7	417	0.300000000000011	800	0	-3.235	-314.1514	-2.0241	No	No
1_6_44	44	6	1	420.2	423.9	3.69999999999999	801	0	-4.0541	760.73636	16.032	Yes	Yes
1_6_45	45	6	1	434.8	435.1	0.300000000000011	802	0	-0.070847	231.749438	4.0749	Yes	Yes
1_6_46	46	6	1	439.4	442.8	3.40000000000003	803	0	-0.72552	38.604395	3.4028	Yes	Yes
1_6_47	47	6	1	447.7	448.8	1.10000000000002	804	0	-2.8604	-2.081153	1.5478	No	Yes
1_6_48	48	6	1	451.2	451.8	0.600000000000023	805	0	2.2185	400.8578	5.3859	Yes	Yes
1_6_50	50	6	1	484.7	484.9	0.199999999999989	807	0	-0.43098	99.400411	2.2116	Yes	Yes
1_6_52	52	6	1	512.4	515.5	3.10000000000002	809	0	5.6017	1600.1061	24.517	Yes	Yes
1_6_53	53	6	1	532.3	535.2	2.90000000000009	810	0	6.4686	1113.6478	19.207	Yes	Yes
1_6_54	54	6	1	553	553.3	0.299999999999955	811	0	-7.9123	-599.2513	-4.896	No	No
1_6_55	55	6	1	560.8	564.2	3.40000000000009	812	0	6.9414	1329.6999	20.875	Yes	Yes
1_6_57	57	6	1	599.8	601.2	1.40000000000009	814	0	0.65481	826.81844	13.778	Yes	Yes
1_6_58	58	6	1	603.9	605.1	1.20000000000005	815	0	0.052051	42.75271	0.95681	Yes	Yes
1_6_59	59	6	1	609	609.6	0.600000000000023	816	0	-0.15466	300.358588	6.0497	Yes	Yes
1_6_60	60	6	1	610.9	611.2	0.300000000000068	817	0	5.1654	469.39944	9.9129	Yes	Yes
1_6_61	61	6	1	614.2	614.4	0.199999999999932	818	0	-1.8247	-196.874176	3.1019	No	Yes
1_6_62	62	6	1	617.1	617.7	0.600000000000023	819	0	-2.1201	-230.037625	0.47087	No	Yes
1_6_63	63	6	1	620.7	621	0.299999999999955	820	0	-3.3139	-207.78905	-0.62987	No	No
1_6_64	64	6	1	622.9	623.2	0.300000000000068	821	0	-0.49815	-136.4617724	0.12774	No	Yes
1_6_65	65	6	1	625.5	625.8	0.299999999999955	822	0	-1.7345	-40.2218779	5.4356	No	Yes
1_6_66	66	6	1	629.6	630.1	0.5	823	0	-0.10743	273.2487125	6.8742	Yes	Yes
1_6_67	67	6	1	632.8	633.1	0.300000000000068	824	0	1.7076	355.791382	7.13	Yes	Yes
1_6_68	68	6	1	635.3	635.6	0.300000000000068	825	0	-3.0101	-175.38236	-0.78399	No	No
1_6_69	69	6	1	639.3	640	0.700000000000045	826	0	0.20542	66.650251	2.9586	Yes	Yes
1_6_70	70	6	1	647	647.4	0.399999999999977	827	0	0.24043	201.901944	4.0661	Yes	Yes
1_6_71	71	6	1	648.8	649.1	0.300000000000068	828	0	-0.1201	-85.3182662	0.82022	No	Yes
1_6_73	73	6	1	667.8	669	1.20000000000005	830	0	-1.7309	385.949144	8.2361	Yes	Yes
1_6_74	74	6	1	673.2	673.6	0.399999999999977	831	0	-3.6359	-197.19767	-0.39524	No	No
1_6_75	75	6	1	674.9	675.3	0.399999999999977	832	0	-2.5628	-72.8478737	1.0204	No	Yes
1_6_76	76	6	1	677	677.2	0.200000000000045	833	0	1.0936	56.0464868	2.0339	Yes	Yes
1_6_77	77	6	1	679.1	679.5	0.399999999999977	834	0	-0.28827	-138.490577	-0.088447	No	No
1_6_78	78	6	1	681.6	681.9	0.299999999999955	835	0	-9.2812	-496.675602	1.3323	No	Yes
1_6_79	79	6	1	683.3	683.5	0.200000000000045	836	0	-2.4234	3.783967	2.1688	Yes	Yes
1_6_81	81	6	1	701.3	702.1	0.800000000000068	838	0	-0.31357	-286.123159	2.0489	No	Yes
1_6_82	82	6	1	707.7	708.1	0.399999999999977	839	0	-0.75125	141.5123016	2.6696	Yes	Yes
1_6_83	83	6	1	709.2	710.2	1	840	0	4.702	524.276	9.4603	Yes	Yes
1_6_84	84	6	1	712.8	713.1	0.300000000000068	841	0	0.80011	527.19091	7.628	Yes	Yes
1_6_85	85	6	1	715.9	716.3	0.399999999999977	842	0	1.6326	659.7916	12.868	Yes	Yes
1_6_86	86	6	1	719.4	719.9	0.5	843	0	-0.74283	-121.025067	2.2768	No	Yes
1_6_87	87	6	1	721.6	722	0.399999999999977	844	0	-7.778	-1702.5999	-3.5222	No	No
1_6_88	88	6	1	743.9	744.2	0.300000000000068	845	0	1.4063	202.26676	3.0835	Yes	Yes
1_6_89	89	6	1	746.6	747	0.399999999999977	846	0	-0.7309	836.68577	26.914	Yes	Yes
1_6_90	90	6	1	750.3	751.2	0.900000000000091	847	0	4.9945	947.906	14.746	Yes	Yes
1_6_91	91	6	1	753.5	754	0.5	848	0	5.9188	-176.271444	5.9188	No	Yes
1_6_92	92	6	1	756.1	757.1	1	849	0	-11.244	-1293.592	-10.026	No	No
1_6_93	93	6	1	758.9	759.2	0.300000000000068	850	0	-4.7467	-290.299	-1.5128	No	No
1_6_94	94	6	1	762.2	762.6	0.399999999999977	851	0	0.41002	92.71980251	2.8486	Yes	Yes
1_6_95	95	6	1	767.2	767.5	0.299999999999955	852	0	-3.5547	-262.7276	-1.3245	No	No
1_6_96	96	6	1	776.9	777.2	0.300000000000068	853	0	-1.1432	343.582786	8.6695	Yes	Yes
1_6_97	97	6	1	784.9	785.3	0.399999999999977	854	0	-1.3074	103.406625	3.4249	Yes	Yes
1_6_98	98	6	1	795.1	795.4	0.299999999999955	855	0	1.9957	377.799507	6.6388	Yes	Yes
1_6_99	99	6	1	808.9	809.5	0.600000000000023	856	0	-1.2512	-170.2262	-0.4727	No	No
1_6_101	101	6	1	850.9	851.4	0.5	858	0	0.89107	27.740397	2.183	Yes	Yes
1_6_102	102	6	1	857.1	858.4	1.29999999999995	859	0	-3.7941	-202.16306	5.7729	No	Yes
1_6_103	103	6	1	860.4	863.8	3.39999999999998	860	0	0.069046	709.387718	13.718	Yes	Yes
1_6_104	104	6	1	876	880.1	4.10000000000002	861	0	0.62461	683.73343	11.733	Yes	Yes
1_6_105	105	6	1	883.4	883.8	0.399999999999977	862	0	-6.4545	-424.8667	-2.3677	No	No
1_6_106	106	6	1	895.2	895.8	0.599999999999909	863	0	1.5826	758.744623	15.142	Yes	Yes
1_6_107	107	6	1	900.3	901.2	0.900000000000091	864	0	-4.919	-301.29305	-0.55071	No	No
1_6_108	108	6	1	902.2	902.9	0.699999999999932	865	0	-1.9028	-350.5403	-1.4295	No	No
1_6_109	109	6	1	905.9	907.3	1.39999999999998	866	0	-3.3752	-209.747541	1.4798	No	Yes
1_6_110	110	6	1	1029	1032.4	3.40000000000009	867	0	-1.4368	1384.28244	26.24	Yes	Yes
1_6_111	111	6	1	1044	1048	4	868	0	-1.3396	189.381187	3.9804	Yes	Yes
1_6_112	112	6	1	1052.7	1052.9	0.200000000000045	869	0	-5.6834	-721.5804	-4.9914	No	No
1_6_113	113	6	1	1058.6	1058.8	0.200000000000045	870	0	5.0982	882.4219	11.474	Yes	Yes
1_6_114	114	6	1	1064	1065.5	1.5	871	0	3.1464	595.284231	10.927	Yes	Yes
1_6_115	115	6	1	1069.4	1069.5	0.0999999999999091	872	0	-14.006	-1888.8	-13.191	No	No
1_6_116	116	6	1	1073.1	1073.7	0.600000000000136	873	0	-11.553	-872.6955	-4.4863	No	No
1_6_117	117	6	1	1077.6	1079	1.40000000000009	874	0	0.21127	98.66411805	1.9165	Yes	Yes
1_6_118	118	6	1	1080.3	1080.6	0.299999999999955	875	0	2.0613	199.370146	4.6756	Yes	Yes
1_6_119	119	6	1	1081.6	1081.8	0.200000000000045	876	0	-0.83643	67.045443	2.7299	Yes	Yes
1_6_120	120	6	1	1084.5	1084.9	0.400000000000091	877	0	0.22607	133.301406	4.5642	Yes	Yes
1_6_121	121	6	1	1086.4	1086.7	0.299999999999955	878	0	0.71104	73.1080243	2.6104	Yes	Yes
1_6_122	122	6	1	1088.7	1089	0.299999999999955	879	0	-1.0801	-184.768643	-0.017732	No	No
1_6_123	123	6	1	1090.3	1090.5	0.200000000000045	880	0	-1.4672	-299.4279	-1.0381	No	No
1_6_124	124	6	1	1092.8	1093.8	1	881	0	-1.3577	-11.7626098	1.1103	No	Yes
1_6_125	125	6	1	1095.4	1095.6	0.199999999999818	882	0	0.57004	237.8227451	5.5732	Yes	Yes
1_6_126	126	6	1	1100.7	1101.9	1.20000000000005	883	0	5.7282	580.5198	7.8027	Yes	Yes
1_6_127	127	6	1	1107.7	1108.2	0.5	884	0	-5.4352	-553.5932	-3.2815	No	No
1_6_128	128	6	1	1108.8	1109.8	1	885	0	-3.1953	-713.7432	-3.1953	No	No
1_6_129	129	6	1	1111.9	1112.4	0.5	886	0	-2.0128	-63.75374	1.1887	No	Yes
1_6_130	130	6	1	1114.2	1114.7	0.5	887	0	-0.97983	144.576338	3.9178	Yes	Yes
1_6_131	131	6	1	1117	1119.6	2.59999999999991	888	0	3.87	465.5507	6.6951	Yes	Yes
1_6_132	132	6	1	1125.4	1126.3	0.899999999999864	889	0	4.4537	440.04553	8.3259	Yes	Yes
1_6_133	133	6	1	1132.6	1133	0.400000000000091	890	0	-3.5013	-526.2397	-3.5013	No	No
1_6_134	134	6	1	1134.8	1135.2	0.400000000000091	891	0	-4.4266	-359.3164	-1.8279	No	No
1_6_135	135	6	1	1137	1137.3	0.299999999999955	892	0	-5.397	-12.677761	5.3609	No	Yes
1_6_136	136	6	1	1139.2	1139.5	0.299999999999955	893	0	1.261	502.60912	9.7781	Yes	Yes
1_6_137	137	6	1	1141.5	1141.9	0.400000000000091	894	0	2.4427	239.85292	4.4939	Yes	Yes
1_6_138	138	6	1	1145.2	1145.9	0.700000000000045	895	0	-0.70385	128.24067	2.8895	Yes	Yes
1_6_139	139	6	1	1148.5	1149	0.5	896	0	5.054	503.236748	10.386	Yes	Yes
1_6_140	140	6	1	1150.3	1150.8	0.5	897	0	-1.6228	106.864932	8.5023	Yes	Yes
1_6_141	141	6	1	1153.6	1155.3	1.70000000000005	898	0	0.27668	1232.81895	17.817	Yes	Yes
1_6_142	142	6	1	1158.9	1159.2	0.299999999999955	899	0	-3.1066	-387.1079	-2.6282	No	No
1_6_143	143	6	1	1163.3	1163.6	0.299999999999955	900	0	-6.5666	-592.642	-4.0083	No	No
1_6_144	144	6	1	1165.1	1165.3	0.200000000000045	901	0	-4.6621	-328.7288	-2.1272	No	No
1_6_145	145	6	1	1169.2	1170	0.799999999999955	902	0	0.5652	-31.649343	1.9842	No	Yes
1_6_146	146	6	1	1171.3	1171.6	0.299999999999955	903	0	-2.0458	-209.4803	-1.376	No	No
1_6_147	147	6	1	1174.3	1175.1	0.799999999999955	904	0	-3.6153	-174.499855	0.84453	No	Yes
1_6_148	148	6	1	1177.3	1177.6	0.299999999999955	905	0	-1.5309	350.63109	6.9604	Yes	Yes
1_6_149	149	6	1	1179.5	1179.9	0.400000000000091	906	0	-0.18202	383.4527774	6.0877	Yes	Yes
1_6_150	150	6	1	1182	1182.3	0.299999999999955	907	0	0.98763	104.89852	1.6687	Yes	Yes
1_6_151	151	6	1	1184.8	1186.1	1.29999999999995	908	0	0.09052	62.501968	2.0645	Yes	Yes
1_6_152	152	6	1	1188.5	1189.2	0.700000000000045	909	0	-2.0784	-74.0339162	3.7253	No	Yes
1_6_153	153	6	1	1190.7	1191.1	0.399999999999864	910	0	-2.7377	-191.679445	-0.074222	No	No
1_6_154	154	6	1	1195.2	1196.2	1	911	0	0.87002	81.721143	2.0181	Yes	Yes
1_6_155	155	6	1	1202.5	1203	0.5	912	0	-5.1646	-190.173675	5.6066	No	Yes
1_6_156	156	6	1	1207.1	1207.8	0.700000000000045	913	0	0.098944	9.1328428	1.1154	Yes	Yes
1_6_157	157	6	1	1209.1	1209.5	0.400000000000091	914	0	2.7901	134.355658	5.7986	Yes	Yes
1_6_158	158	6	1	1213.2	1213.9	0.700000000000045	915	0	-0.60454	-25.955425	2.8277	No	Yes
1_6_159	159	6	1	1219.1	1219.8	0.700000000000045	916	0	-0.60376	33.30583461	0.95323	Yes	Yes
1_6_160	160	6	1	1221.6	1222.1	0.5	917	0	0.95588	45.041966	2.1287	Yes	Yes
1_6_161	161	6	1	1223.9	1224.3	0.399999999999864	918	0	-0.19681	-143.6421799	0.17687	No	Yes
1_6_162	162	6	1	1225.7	1226	0.299999999999955	919	0	-4.6424	-390.8839	-1.471	No	No
1_6_163	163	6	1	1228.2	1228.8	0.599999999999909	920	0	-4.1716	117.834936	9.033	Yes	Yes
1_6_164	164	6	1	1231.5	1231.9	0.400000000000091	921	0	4.8297	1196.6237	15.771	Yes	Yes
1_6_166	166	6	1	1246.5	1247.1	0.599999999999909	923	0	3.8572	326.18052	6.1081	Yes	Yes
1_6_167	167	6	1	1254	1258.3	4.29999999999995	924	0	1.5373	669.16568	14.784	Yes	Yes
1_6_169	169	6	1	1290.1	1293.6	3.5	926	0	4.533	564.6676	8.3127	Yes	Yes
1_6_170	170	6	1	1302.9	1307.1	4.19999999999982	927	0	2.9707	1958.9565	35.245	Yes	Yes
1_6_171	171	6	1	1320.9	1325.1	4.19999999999982	928	0	3.1372	1801.963	25.15	Yes	Yes
1_6_173	173	6	1	1347.5	1350.2	2.70000000000005	930	0	-0.072181	671.199634	9.6326	Yes	Yes
1_6_174	174	6	1	1354.4	1354.9	0.5	931	0	4.9064	310.747958	10.752	Yes	Yes
1_6_175	175	6	1	1364.3	1368.1	3.79999999999995	932	0	-5.1078	-484.371	-1.7222	No	No
1_6_176	176	6	1	1375.3	1375.9	0.600000000000136	933	0	3.2023	786.9814	9.9169	Yes	Yes
1_6_177	177	6	1	1384.6	1385.1	0.5	934	0	-4.6035	-743.728	-1.9943	No	No
1_6_178	178	6	1	1389	1389.8	0.799999999999955	935	0	-8.2247	-453.3346	-2.0912	No	No
1_6_179	179	6	1	1392.8	1393.3	0.5	936	0	0.50195	139.55856	2.5375	Yes	Yes
1_6_181	181	6	1	1417.7	1418.1	0.399999999999864	938	0	2.3939	832.0505	13.768	Yes	Yes
1_6_182	182	6	1	1426.8	1427.1	0.299999999999955	939	0	-2.8619	-135.52653	-0.54116	No	No
1_6_183	183	6	1	1435.2	1435.6	0.399999999999864	940	0	-2.7419	-27.874694	1.3294	No	Yes
1_6_184	184	6	1	1438.2	1438.8	0.599999999999909	941	0	0.88132	10.672194	3.2396	Yes	Yes
1_6_185	185	6	1	1441.1	1441.3	0.200000000000045	942	0	-9.8076	-920.0927	-3.063	No	No
1_6_186	186	6	1	1444.4	1444.7	0.299999999999955	943	0	-1.1801	-207.0126	-1.1801	No	No
1_6_187	187	6	1	1445.8	1446.1	0.299999999999955	944	0	-2.1655	-235.32472	-0.3674	No	No
1_6_188	188	6	1	1449.1	1449.4	0.300000000000182	945	0	-4.5405	52.892354	4.8001	Yes	Yes
1_6_189	189	6	1	1451.9	1452.3	0.399999999999864	946	0	1.3207	357.0931218	6.7634	Yes	Yes
1_6_190	190	6	1	1454.9	1455.2	0.299999999999955	947	0	1.2732	141.069503	4.4507	Yes	Yes
1_6_191	191	6	1	1457.8	1458.1	0.299999999999955	948	0	-4.0521	-239.5405086	0.031406	No	Yes
1_6_192	192	6	1	1461.4	1461.6	0.199999999999818	949	0	-0.61777	18.512944	2.8389	Yes	Yes
1_6_193	193	6	1	1464.6	1464.8	0.200000000000045	950	0	-3.0755	-299.33404	24.609	No	Yes
1_6_194	194	6	1	1469	1469.4	0.400000000000091	951	0	1.8941	1121.5675	21.065	Yes	Yes
1_6_195	195	6	1	1470.6	1471.2	0.600000000000136	952	0	13.216	710.0795	13.216	Yes	Yes
1_6_196	196	6	1	1473.6	1474	0.400000000000091	953	0	-0.95965	-64.86465	-0.19476	No	No
1_6_197	197	6	1	1474.8	1475.7	0.900000000000091	954	0	-3.1617	-245.5625	-1.3909	No	No
1_6_198	198	6	1	1480.8	1481.5	0.700000000000045	955	0	1.2402	-111.938395	1.2402	No	Yes
1_6_199	199	6	1	1483.1	1483.3	0.200000000000045	956	0	-0.39823	-133.890735	0.13743	No	Yes
1_6_200	200	6	1	1485.5	1485.6	0.0999999999999091	957	0	-3.2554	-155.678869	0.56896	No	Yes
1_6_201	201	6	1	1487.6	1488	0.400000000000091	958	0	-1.1603	-299.86348	-0.21986	No	No
1_6_202	202	6	1	1489.7	1490.2	0.5	959	0	-1.2452	-170.02373	-0.49389	No	No
1_6_203	203	6	1	1496.7	1497	0.299999999999955	960	0	2.9181	304.42785	5.0789	Yes	Yes
1_6_204	204	6	1	1501.6	1501.8	0.200000000000045	961	0	-4.856	-236.41224	2.5998	No	Yes
1_6_205	205	6	1	1506.1	1510.3	4.20000000000005	962	0	-1.6739	237.06753	5.5999	Yes	Yes
1_6_206	206	6	1	1523.6	1523.9	0.300000000000182	963	0	1.1105	30.2898307	2.0635	Yes	Yes
1_6_207	207	6	1	1525.7	1526.2	0.5	964	0	0.78504	49.5776071	2.3488	Yes	Yes
1_6_208	208	6	1	1533	1533.3	0.299999999999955	965	0	1.2076	945.9667	16.391	Yes	Yes
1_6_209	209	6	1	1536.4	1536.7	0.299999999999955	966	0	1.6202	468.170922	7.0677	Yes	Yes
1_6_210	210	6	1	1541.5	1541.8	0.299999999999955	967	0	-0.69074	-119.8141274	0.55367	No	Yes
1_6_211	211	6	1	1543.2	1544.4	1.20000000000005	968	0	1.1264	-35.5971316	1.1264	No	Yes
1_6_212	212	6	1	1547.8	1548.1	0.299999999999955	969	0	-1.138	-228.651074	0.097587	No	Yes
1_6_213	213	6	1	1549.4	1549.6	0.199999999999818	970	0	0.085913	-148.907507	0.085913	No	Yes
1_6_214	214	6	1	1555.6	1555.8	0.200000000000045	971	0	12.854	1055.225645	23.309	Yes	Yes
1_6_215	215	6	1	1562.7	1563.6	0.899999999999864	972	0	-2.1354	-117.574627	1.4097	No	Yes
1_6_216	216	6	1	1565.7	1566.1	0.399999999999864	973	0	-1.2587	374.74494	6.4795	Yes	Yes
1_6_217	217	6	1	1573.7	1574.1	0.399999999999864	974	0	-1.1089	-45.2262964	0.60154	No	Yes
1_6_218	218	6	1	1576.4	1576.7	0.299999999999955	975	0	-0.3314	-280.57119	0.65374	No	Yes
1_6_219	219	6	1	1578.4	1579.2	0.799999999999955	976	0	-1.2153	-167.59201	-0.3618	No	No
1_6_220	220	6	1	1580.1	1580.4	0.300000000000182	977	0	-11.181	-1075.115	-6.0114	No	No
1_6_221	221	6	1	1587.4	1587.6	0.199999999999818	978	0	7.4204	1068.51144	15.565	Yes	Yes
1_6_222	222	6	1	1611.6	1611.9	0.300000000000182	979	0	-8.393	-533.665724	1.0399	No	Yes
1_6_223	223	6	1	1616.4	1617	0.599999999999909	980	0	0.71709	105.6929024	3.2998	Yes	Yes
1_6_224	224	6	1	1623	1623.3	0.299999999999955	981	0	1.3383	162.6723098	3.9607	Yes	Yes
1_6_225	225	6	1	1638.9	1639.4	0.5	982	0	9.0946	845.2793	13.254	Yes	Yes
1_6_226	226	6	1	1649.7	1652.9	3.20000000000005	983	0	-1.6398	435.437161	8.8262	Yes	Yes
1_6_227	227	6	1	1657.9	1658.8	0.899999999999864	984	0	-9.5909	-766.7337	-4.8713	No	No
1_6_228	228	6	1	1664.3	1668	3.70000000000005	985	0	6.5009	1390.159	18.496	Yes	Yes
1_6_229	229	6	1	1680.5	1681.2	0.700000000000045	986	0	-2.2859	-100.4954542	0.13139	No	Yes
1_6_230	230	6	1	1686.6	1687	0.400000000000091	987	0	-1.7895	-5.27366	1.8842	No	Yes
1_6_231	231	6	1	1689.8	1690.8	1	988	0	-0.60042	30.79256947	3.8352	Yes	Yes
1_6_232	232	6	1	1692	1692.9	0.900000000000091	989	0	-3.853	-246.48116	-0.64093	No	No
1_6_233	233	6	1	1697.9	1698.1	0.199999999999818	990	0	-4.0421	-32.861284	9.974	No	Yes
1_6_234	234	6	1	1705	1705.2	0.200000000000045	991	0	0.45855	276.12643	5.3918	Yes	Yes
1_6_235	235	6	1	1706.6	1707.6	1	992	0	6.4359	188.155869	6.4359	Yes	Yes
1_6_236	236	6	1	1715.8	1716.2	0.400000000000091	993	0	7.3883	719.2874	16.484	Yes	Yes
1_6_237	237	6	1	1719.6	1719.7	0.100000000000136	994	0	-0.94057	-83.60019	-0.44501	No	No
1_6_238	238	6	1	1723.4	1723.6	0.199999999999818	995	0	-6.5313	-786.9245	-3.7494	No	No
1_6_239	239	6	1	1748.9	1749.4	0.5	996	0	1.3407	318.557528	5.1885	Yes	Yes
1_6_240	240	6	1	1759.2	1759.5	0.299999999999955	997	0	-2.3351	-119.338159	0.25921	No	Yes
1_6_241	241	6	1	1763.7	1764	0.299999999999955	998	0	1.9472	216.7347	6.3376	Yes	Yes
1_6_242	242	6	1	1784.1	1784.3	0.200000000000045	999	0	-2.5397	60.478688	3.9888	Yes	Yes
1_7_1	1	7	1	19.3	21.8	2.5	1000	0	-4.6747	814.64802	16.307	Yes	Yes
1_7_2	2	7	1	41.5	42.1	0.600000000000001	1001	0	-2.6932	233.812953	8.3951	Yes	Yes
1_7_3	3	7	1	57.7	58.6	0.899999999999999	1002	0	-2.4786	-122.37164	6.6042	No	Yes
1_7_4	4	7	1	73.2	75.6	2.39999999999999	1003	0	-6.4543	283.16409	7.4885	Yes	Yes
1_7_5	5	7	1	82	86.4	4.40000000000001	1004	0	-7.5157	296.860893	9.5253	Yes	Yes
1_7_6	6	7	1	125	128.3	3.30000000000001	1005	0	2.0803	1325.1583	18.522	Yes	Yes
1_7_7	7	7	1	136.8	138	1.19999999999999	1006	0	-4.7181	-421.1026	-2.413	No	No
1_7_8	8	7	1	142.8	143.4	0.599999999999994	1007	0	-1.5511	-99.436484	0.68587	No	Yes
1_7_9	9	7	1	152.9	156.2	3.29999999999998	1008	0	-1.2544	1422.076426	20.209	Yes	Yes
1_7_10	10	7	1	166.1	167.2	1.09999999999999	1009	0	0.094481	253.387911	5.5183	Yes	Yes
1_7_11	11	7	1	179.3	181.8	2.5	1010	0	-3.7218	689.867593	11.74	Yes	Yes
1_7_12	12	7	1	186.7	187	0.300000000000011	1011	0	-0.0977	-137.550338	0.27166	No	Yes
1_7_13	13	7	1	196.8	196.9	0.0999999999999943	1012	0	-1.5926	-248.3252	-1.2606	No	No
1_7_14	14	7	1	204.6	208.8	4.20000000000002	1013	0	2.764	524.895749	8.6586	Yes	Yes
1_7_15	15	7	1	216.9	217.2	0.299999999999983	1014	0	-2.8099	-547.47333	2.1694	No	Yes
1_7_16	16	7	1	222	222.9	0.900000000000006	1015	0	-3.4488	-169.40315	1.4055	No	Yes
1_7_18	18	7	1	254.5	255.4	0.900000000000006	1017	0	-1.1186	-125.07855	-0.49338	No	No
1_7_20	20	7	1	312	314.5	2.5	1019	0	-5.2137	-248.35515	0.54242	No	Yes
1_7_22	22	7	1	335.8	336.6	0.800000000000011	1021	0	3.4003	1703.3864	20.812	Yes	Yes
1_7_23	23	7	1	341.1	342.9	1.79999999999995	1022	0	-1.9368	-145.633075	1.5194	No	Yes
1_7_24	24	7	1	348.6	349	0.399999999999977	1023	0	-3.6147	64.459055	2.6324	Yes	Yes
1_7_25	25	7	1	351.3	355.2	3.89999999999998	1024	0	14.342	2318.906	30.755	Yes	Yes
1_7_26	26	7	1	367.9	371.6	3.70000000000005	1025	0	11.835	2261.95	31.814	Yes	Yes
1_7_27	27	7	1	382.4	386.8	4.40000000000003	1026	0	-3.4699	436.1924886	8.2183	Yes	Yes
1_7_28	28	7	1	394.9	398.6	3.70000000000005	1027	0	4.5567	2273.987	35.337	Yes	Yes
1_7_29	29	7	1	400.8	403.1	2.30000000000001	1028	0	1.8228	-64.1284964	1.9197	No	Yes
1_7_30	30	7	1	409.7	412.5	2.80000000000001	1029	0	-2.4926	-148.76742	-0.28665	No	No
1_7_31	31	7	1	417	419.2	2.19999999999999	1030	0	-5.8518	-316.0802607	1.1194	No	Yes
1_7_32	32	7	1	433.3	434.4	1.09999999999997	1031	0	7.7569	476.5319	9.6967	Yes	Yes
1_7_33	33	7	1	437.7	438.4	0.699999999999989	1032	0	-9.0549	-465.01271	-0.10591	No	No
1_7_34	34	7	1	441.4	444.2	2.80000000000001	1033	0	-0.078581	63.3635148	2.4938	Yes	Yes
1_7_35	35	7	1	450.4	454.8	4.40000000000003	1034	0	-2.1945	-181.382059	0.6151	No	Yes
1_7_36	36	7	1	457.2	459.6	2.40000000000003	1035	0	-0.27157	20.2313057	2.0797	Yes	Yes
1_7_37	37	7	1	464.2	464.9	0.699999999999989	1036	0	-0.47441	284.92124	4.577	Yes	Yes
1_7_38	38	7	1	469.1	472.8	3.69999999999999	1037	0	-1.3084	175.6915083	5.2234	Yes	Yes
1_7_39	39	7	1	512	513.7	1.70000000000005	1038	0	0.4154	494.92372	6.2248	Yes	Yes
1_7_40	40	7	1	521.6	524.2	2.60000000000002	1039	0	-1.2017	27.553894	1.489	Yes	Yes
1_7_41	41	7	1	530.7	533	2.29999999999995	1040	0	-0.90028	-88.460093	1.0579	No	Yes
1_7_42	42	7	1	535	535.5	0.5	1041	0	-2.6865	-235.0888	-1.521	No	No
1_7_43	43	7	1	538	538.2	0.200000000000045	1042	0	-2.4956	-315.198	-1.2378	No	No
1_7_44	44	7	1	543.8	544.2	0.400000000000091	1043	0	-4.85	-387.3851	-1.6241	No	No
1_7_46	46	7	1	568.5	571	2.5	1045	0	-6.0698	-293.557	-1.7438	No	No
1_7_47	47	7	1	578.4	580.9	2.5	1046	0	-19.085	-405.44871968	2.3424	No	Yes
1_7_48	48	7	1	581.8	582.7	0.900000000000091	1047	0	5.4135	193.249265	6.8697	Yes	Yes
1_7_49	49	7	1	586.4	587.7	1.30000000000007	1048	0	-15.377	-1089.7194	-5.9707	No	No
1_7_50	50	7	1	593.6	594.2	0.600000000000023	1049	0	-2.7834	-186.8517	-0.82934	No	No
1_7_51	51	7	1	596	596.5	0.5	1050	0	-3.4256	-215.28061	-0.90775	No	No
1_7_52	52	7	1	598.4	598.7	0.300000000000068	1051	0	-0.40824	227.2507473	9.8814	Yes	Yes
1_7_53	53	7	1	601.4	603.6	2.20000000000005	1052	0	-3.2564	688.568204	10.987	Yes	Yes
1_7_54	54	7	1	604.8	604.9	0.100000000000023	1053	0	11.813	124.755924	11.813	Yes	Yes
1_7_55	55	7	1	606.2	606.8	0.599999999999909	1054	0	-0.14632	-175.5588	-0.14632	No	No
1_7_56	56	7	1	608	608.3	0.299999999999955	1055	0	-27.547	-1998.55522	-0.31281	No	No
1_7_58	58	7	1	620.2	622.3	2.09999999999991	1057	0	-2.6951	30.891096	1.6592	Yes	Yes
1_7_59	59	7	1	631	632.9	1.89999999999998	1058	0	-3.7737	408.30148648	8.3542	Yes	Yes
1_7_60	60	7	1	642	644.1	2.10000000000002	1059	0	-1.9291	855.081886	14.939	Yes	Yes
1_7_61	61	7	1	652.2	655.3	3.09999999999991	1060	0	5.6204	677.5992	9.1764	Yes	Yes
1_7_62	62	7	1	662.7	663.1	0.399999999999977	1061	0	-1.9635	-110.9898604	0.37222	No	Yes
1_7_63	63	7	1	666.7	668.1	1.39999999999998	1062	0	-2.4093	-65.0070643	3.2907	No	Yes
1_7_64	64	7	1	670.2	670.5	0.299999999999955	1063	0	-1.1943	150.44235	4.1074	Yes	Yes
1_7_65	65	7	1	679.5	679.7	0.200000000000045	1064	0	-3.7214	-323.65706	-0.74233	No	No
1_7_66	66	7	1	682.8	683.3	0.5	1065	0	-0.66605	-53.478213	2.2664	No	Yes
1_7_67	67	7	1	685.2	685.5	0.299999999999955	1066	0	-2.7006	-41.127465	1.6058	No	Yes
1_7_68	68	7	1	692.4	693.1	0.700000000000045	1067	0	1.4949	239.283564	4.3106	Yes	Yes
1_7_69	69	7	1	698.7	698.9	0.199999999999932	1068	0	-0.62196	-50.3069943	1.3696	No	Yes
1_7_70	70	7	1	700.9	701.2	0.300000000000068	1069	0	-0.28282	-18.295302	2.4896	No	Yes
1_7_71	71	7	1	706.1	706.4	0.299999999999955	1070	0	-2.6433	58.603384	2.2193	Yes	Yes
1_7_72	72	7	1	707.9	709.2	1.30000000000007	1071	0	0.24661	56.3031735	2.054	Yes	Yes
1_7_73	73	7	1	721.4	722.2	0.800000000000068	1072	0	-1.7816	-83.289484	1.8945	No	Yes
1_7_74	74	7	1	723.4	724.3	0.899999999999977	1073	0	-1.5245	22.8648351	5.2289	Yes	Yes
1_7_75	75	7	1	741.9	745.3	3.39999999999998	1074	0	-1.2961	407.895174	6.4442	Yes	Yes
1_7_76	76	7	1	746.4	746.7	0.300000000000068	1075	0	2.2925	102.3013142	2.7292	Yes	Yes
1_7_77	77	7	1	748.1	748.3	0.199999999999932	1076	0	-2.3557	-268.9301	-1.6635	No	No
1_7_78	78	7	1	750.2	751.3	1.09999999999991	1077	0	-15.475	-1355.1493	-6.8321	No	No
1_7_79	79	7	1	753.6	753.9	0.299999999999955	1078	0	-2.372	-329.32062	-0.99062	No	No
1_7_80	80	7	1	756.7	757	0.299999999999955	1079	0	-3.0967	-278.7353	-1.5538	No	No
1_7_81	81	7	1	763.2	763.5	0.299999999999955	1080	0	1.8728	460.36045	10.089	Yes	Yes
1_7_82	82	7	1	764.8	765.8	1	1081	0	-1.8336	647.41905	15.076	Yes	Yes
1_7_83	83	7	1	768.8	769.2	0.400000000000091	1082	0	-0.43337	2.073383	0.95546	Yes	Yes
1_7_84	84	7	1	772.5	772.9	0.399999999999977	1083	0	-1.2315	249.52022	7.5502	Yes	Yes
1_7_85	85	7	1	777.3	777.6	0.300000000000068	1084	0	1.4724	46.441223	1.7834	Yes	Yes
1_7_86	86	7	1	785	786	1	1085	0	-0.43657	-150.62487	-0.20652	No	No
1_7_87	87	7	1	792.2	792.5	0.299999999999955	1086	0	1.2416	207.44110169	4.6236	Yes	Yes
1_7_88	88	7	1	795	795.3	0.299999999999955	1087	0	-5.0354	91.325715	7.5744	Yes	Yes
1_7_89	89	7	1	796.6	797.1	0.5	1088	0	0.70149	24.105846	5.9331	Yes	Yes
1_7_90	90	7	1	815.2	819.2	4	1089	0	3.5646	889.6868	14.367	Yes	Yes
1_7_91	91	7	1	832.7	833.7	1	1090	0	0.51887	365.549923	9.1033	Yes	Yes
1_7_92	92	7	1	841.7	842.4	0.699999999999932	1091	0	-2.2755	203.552276	12.808	Yes	Yes
1_7_93	93	7	1	845.1	847.2	2.10000000000002	1092	0	4.7464	1215.303	18.228	Yes	Yes
1_7_94	94	7	1	853.1	853.4	0.299999999999955	1093	0	-3.3471	-269.00341	-0.7232	No	No
1_7_95	95	7	1	855.4	855.6	0.200000000000045	1094	0	-3.445	-230.59092	-0.82341	No	No
1_7_96	96	7	1	862.5	866.4	3.89999999999998	1095	0	1.8425	1278.3876	16.608	Yes	Yes
1_7_97	97	7	1	870	871	1	1096	0	-11.891	-788.0833	-3.8539	No	No
1_7_98	98	7	1	878.9	879.8	0.899999999999977	1097	0	-10.421	-4.15451	7.6902	No	Yes
1_7_99	99	7	1	881.7	882.3	0.599999999999909	1098	0	-0.57075	32.8974565	1.9814	Yes	Yes
1_7_100	100	7	1	883.2	884.6	1.39999999999998	1099	0	4.0167	64.3588796	4.0167	Yes	Yes
1_7_101	101	7	1	886.3	886.9	0.600000000000023	1100	0	-2.6883	-268.63	-1.4454	No	No
1_7_102	102	7	1	888.2	888.6	0.399999999999977	1101	0	-6.4425	-407.6343	-2.0585	No	No
1_7_103	103	7	1	894.6	895.1	0.5	1102	0	-2.6597	-120.56963545	1.2871	No	Yes
1_7_104	104	7	1	896.5	896.7	0.200000000000045	1103	0	-2.6421	-130.0140002	2.6365	No	Yes
1_7_105	105	7	1	919.8	920.2	0.400000000000091	1104	0	3.0694	440.97	6.8091	Yes	Yes
1_7_106	106	7	1	921.1	921.6	0.5	1105	0	5.7652	726.204658	11.498	Yes	Yes
1_7_107	107	7	1	932.3	932.6	0.300000000000068	1106	0	-2.2299	66.337303	3.0589	Yes	Yes
1_7_108	108	7	1	939.6	939.9	0.299999999999955	1107	0	0.46957	-94.7793659	0.92776	No	Yes
1_7_110	110	7	1	969.5	972	2.5	1109	0	-4.9706	160.543309	6.8543	Yes	Yes
1_7_111	111	7	1	975.6	976.1	0.5	1110	0	-12.383	-1212.1202	-6.8074	No	No
1_7_112	112	7	1	980.4	982.1	1.70000000000005	1111	0	-4.0671	164.8511113	5.1198	Yes	Yes
1_7_113	113	7	1	985.9	988.1	2.20000000000005	1112	0	-0.58152	-7.322135	1.9017	No	Yes
1_7_114	114	7	1	993.6	995	1.39999999999998	1113	0	-2.4961	51.563389	4.8703	Yes	Yes
1_7_115	115	7	1	999.7	1000.5	0.799999999999955	1114	0	-6.7597	-655.4408	-3.8342	No	No
1_7_116	116	7	1	1005.1	1006	0.899999999999977	1115	0	-4.6057	-52.650207	2.2256	No	Yes
1_7_117	117	7	1	1008	1009.9	1.89999999999998	1116	0	1.6847	376.5158	6.1698	Yes	Yes
1_7_118	118	7	1	1013.6	1014.9	1.29999999999995	1117	0	-0.56252	-2.898983	1.6559	No	Yes
1_7_119	119	7	1	1019.4	1019.6	0.200000000000045	1118	0	-3.8158	-327.3964	-1.2425	No	No
1_7_121	121	7	1	1047.4	1048.1	0.699999999999818	1120	0	-1.5454	233.579066	7.5538	Yes	Yes
1_7_122	122	7	1	1050.5	1050.6	0.0999999999999091	1121	0	2.4576	519.142156	15.293	Yes	Yes
1_7_123	123	7	1	1054.5	1056.8	2.29999999999995	1122	0	-2.2691	458.273013	9.2296	Yes	Yes
1_7_124	124	7	1	1063	1064.8	1.79999999999995	1123	0	-1.819	-92.6826368	0.012417	No	Yes
1_7_125	125	7	1	1066.6	1066.9	0.300000000000182	1124	0	-0.46591	-66.951696	1.5927	No	Yes
1_7_126	126	7	1	1068.6	1069	0.400000000000091	1125	0	-3.0361	-339.0769	-1.4501	No	No
1_7_127	127	7	1	1070.1	1070.5	0.400000000000091	1126	0	-2.3571	-367.6784	-2.3491	No	No
1_7_128	128	7	1	1072.5	1072.7	0.200000000000045	1127	0	-3.3247	-231.2669	-1.0543	No	No
1_7_129	129	7	1	1074.7	1075.1	0.399999999999864	1128	0	-3.1311	-70.5016943	5.72	No	Yes
1_7_130	130	7	1	1076.5	1078.1	1.59999999999991	1129	0	-0.34975	286.086331	7.0123	Yes	Yes
1_7_131	131	7	1	1090.8	1091.3	0.5	1130	0	-0.58707	437.501065	9.4537	Yes	Yes
1_7_132	132	7	1	1092.9	1094.1	1.19999999999982	1131	0	-0.3834	263.46281	5.9379	Yes	Yes
1_7_133	133	7	1	1111.4	1111.8	0.399999999999864	1132	0	1.8748	186.766739	4.7497	Yes	Yes
1_7_134	134	7	1	1118.5	1119.1	0.599999999999909	1133	0	1.2449	328.347	5.411	Yes	Yes
1_7_135	135	7	1	1122.4	1125.2	2.79999999999995	1134	0	-0.42091	291.303099	4.5791	Yes	Yes
1_7_136	136	7	1	1127	1127.5	0.5	1135	0	-0.33923	28.5436018	0.8937	Yes	Yes
1_7_137	137	7	1	1128.4	1128.6	0.199999999999818	1136	0	-3.2197	-649.9978	-2.0376	No	No
1_7_138	138	7	1	1133.2	1134.4	1.20000000000005	1137	0	-7.1842	-272.747294	2.9483	No	Yes
1_7_139	139	7	1	1136.2	1140.3	4.09999999999991	1138	0	-1.0728	473.378203	7.7436	Yes	Yes
1_7_140	140	7	1	1144.1	1144.5	0.400000000000091	1139	0	-10.365	-911.7217	-6.6968	No	No
1_7_141	141	7	1	1147.4	1148.3	0.899999999999864	1140	0	-1.2794	77.072171	2.0137	Yes	Yes
1_7_142	142	7	1	1149.5	1151.9	2.40000000000009	1141	0	-0.64802	216.05682377	4.2776	Yes	Yes
1_7_143	143	7	1	1153.3	1153.7	0.400000000000091	1142	0	-0.60963	-310.578387	0.55427	No	Yes
1_7_144	144	7	1	1154.8	1155.2	0.400000000000091	1143	0	-2.924	-827.874	-2.924	No	No
1_7_145	145	7	1	1156.7	1157	0.299999999999955	1144	0	-6.6912	-886.5996	-5.2545	No	No
1_7_146	146	7	1	1158.1	1159.2	1.10000000000014	1145	0	-9.5406	-922.5306	-4.9823	No	No
1_7_147	147	7	1	1160.6	1160.9	0.300000000000182	1146	0	-2.7621	-0.82254	2.3195	No	Yes
1_7_148	148	7	1	1162.6	1163.2	0.600000000000136	1147	0	1.1778	868.5723	14.672	Yes	Yes
1_7_149	149	7	1	1165.1	1165.5	0.400000000000091	1148	0	1.8878	195.14993	2.8846	Yes	Yes
1_7_150	150	7	1	1167.2	1169.7	2.5	1149	0	-0.047637	214.147023	3.6142	Yes	Yes
1_7_151	151	7	1	1171.8	1172.2	0.400000000000091	1150	0	0.91548	-10.987408	1.1999	No	Yes
1_7_152	152	7	1	1173.5	1173.9	0.400000000000091	1151	0	-0.61236	-134.16084083	2.6656	No	Yes
1_7_153	153	7	1	1177.4	1177.8	0.399999999999864	1152	0	-2.5902	-101.7948307	2.7972	No	Yes
1_7_154	154	7	1	1179.6	1179.8	0.200000000000045	1153	0	1.1009	163.70141	3.3922	Yes	Yes
1_7_155	155	7	1	1183.3	1183.6	0.299999999999955	1154	0	-1.4783	-243.78258	0.78489	No	Yes
1_7_156	156	7	1	1185.2	1185.5	0.299999999999955	1155	0	-1.1771	-247.75874	-0.97692	No	No
1_7_157	157	7	1	1191	1191.3	0.299999999999955	1156	0	-1.8532	540.22203	11.118	Yes	Yes
1_7_158	158	7	1	1195.5	1195.9	0.400000000000091	1157	0	4.0645	279.436067	4.4992	Yes	Yes
1_7_159	159	7	1	1197.5	1197.8	0.299999999999955	1158	0	1.0232	-55.07471	3.1015	No	Yes
1_7_160	160	7	1	1200	1200.3	0.299999999999955	1159	0	-10.241	-900.382	-6.0407	No	No
1_7_161	161	7	1	1203.2	1203.5	0.299999999999955	1160	0	-1.6504	-61.4593838	-0.0096878	No	No
1_7_162	162	7	1	1205.2	1206.2	1	1161	0	0.6235	126.486934	3.016	Yes	Yes
1_7_163	163	7	1	1208.3	1209	0.700000000000045	1162	0	-2.7276	21.00874	1.9295	Yes	Yes
1_7_164	164	7	1	1210.2	1210.6	0.399999999999864	1163	0	0.48659	-149.139029	1.0598	No	Yes
1_7_165	165	7	1	1212	1212.3	0.299999999999955	1164	0	0.49554	-121.770939	0.49554	No	Yes
1_7_166	166	7	1	1215.6	1216	0.400000000000091	1165	0	-4.3052	-202.727991	4.7172	No	Yes
1_7_167	167	7	1	1219.8	1220.1	0.299999999999955	1166	0	3.9697	881.9241	14.383	Yes	Yes
1_7_168	168	7	1	1229	1229.3	0.299999999999955	1167	0	-4.4198	129.87276	9.7021	Yes	Yes
1_7_169	169	7	1	1241.6	1242	0.400000000000091	1168	0	-2.4257	-233.830154	1.5731	No	Yes
1_7_170	170	7	1	1247.2	1247.4	0.200000000000045	1169	0	-1.7868	-131.37017	-0.53688	No	No
1_7_171	171	7	1	1256.1	1256.5	0.400000000000091	1170	0	-0.229	297.927936	6.8324	Yes	Yes
1_7_172	172	7	1	1259.1	1260.9	1.80000000000018	1171	0	4.0294	1188.9806	20.67	Yes	Yes
1_7_173	173	7	1	1263.1	1263.2	0.100000000000136	1172	0	-0.3639	-104.73158	-0.3639	No	No
1_7_174	174	7	1	1264.7	1264.9	0.200000000000045	1173	0	-9.3344	-958.3995	-6.3268	No	No
1_7_175	175	7	1	1266.7	1267.2	0.5	1174	0	-3.5354	-185.886463	0.12896	No	Yes
1_7_176	176	7	1	1275.5	1275.8	0.299999999999955	1175	0	15.355	1108.702	20.341	Yes	Yes
1_7_177	177	7	1	1278.6	1279.7	1.10000000000014	1176	0	-2.7144	-40.7931675	1.3808	No	Yes
1_7_178	178	7	1	1281.5	1281.9	0.400000000000091	1177	0	1.4567	-93.922044	2.9032	No	Yes
1_7_179	179	7	1	1285.7	1286	0.299999999999955	1178	0	-8.494	-692.9917	-5.1013	No	No
1_7_180	180	7	1	1287.3	1287.6	0.299999999999955	1179	0	-4.159	-248.77677	-0.58054	No	No
1_7_181	181	7	1	1288.6	1289	0.400000000000091	1180	0	-0.87619	-40.1951253	1.2259	No	Yes
1_7_182	182	7	1	1293.7	1294.2	0.5	1181	0	3.3013	836.94097	17.939	Yes	Yes
1_7_183	183	7	1	1310	1311	1	1182	0	-0.16024	193.09542	4.3317	Yes	Yes
1_7_185	185	7	1	1343.8	1344.4	0.600000000000136	1184	0	-2.0657	221.779824	6.4689	Yes	Yes
1_7_186	186	7	1	1345.7	1349.2	3.5	1185	0	-2.8578	563.74569	12.04	Yes	Yes
1_7_187	187	7	1	1358.4	1359.7	1.29999999999995	1186	0	8.5081	1397.9869	19.776	Yes	Yes
1_7_188	188	7	1	1363	1363.8	0.799999999999955	1187	0	-0.38888	-63.05377	0.67969	No	Yes
1_7_189	189	7	1	1365.5	1365.9	0.400000000000091	1188	0	-8.2746	-447.66166	1.1844	No	Yes
1_7_190	190	7	1	1369.4	1369.8	0.399999999999864	1189	0	-0.29157	-112.85397	2.4648	No	Yes
1_7_191	191	7	1	1371.5	1372.1	0.599999999999909	1190	0	-4.8964	93.091198	8.9321	Yes	Yes
1_7_192	192	7	1	1374	1374.3	0.299999999999955	1191	0	2.4402	1247.3768	18.351	Yes	Yes
1_7_194	194	7	1	1385.5	1388.3	2.79999999999995	1193	0	-4.0205	-114.3787728	0.31521	No	Yes
1_7_195	195	7	1	1395.6	1399.4	3.80000000000018	1194	0	0.6605	258.8669871	4.3612	Yes	Yes
1_7_196	196	7	1	1403.6	1404.2	0.600000000000136	1195	0	-3.4801	177.232788	6.0256	Yes	Yes
1_7_199	199	7	1	1429.2	1430.7	1.5	1198	0	0.76084	91.829803	2.9121	Yes	Yes
1_7_201	201	7	1	1556	1558.5	2.5	1200	0	0.46042	560.18567	9.0518	Yes	Yes
1_7_202	202	7	1	1588.2	1591.2	3	1201	0	-0.38493	776.60184	10.074	Yes	Yes
1_7_203	203	7	1	1612.4	1613.8	1.39999999999986	1202	0	-0.3691	280.54363	5.6303	Yes	Yes
1_7_204	204	7	1	1658.3	1660.5	2.20000000000005	1203	0	-2.6464	210.171682	5.4698	Yes	Yes
1_7_205	205	7	1	1664.1	1667.5	3.40000000000009	1204	0	-3.5953	6.151874	1.4942	Yes	Yes
1_7_206	206	7	1	1678.2	1682.7	4.5	1205	0	-1.8533	1345.83821	18.078	Yes	Yes
1_7_207	207	7	1	1688.4	1692	3.59999999999991	1206	0	-4.183	172.61783	5.8749	Yes	Yes
1_7_208	208	7	1	1700.5	1701.1	0.599999999999909	1207	0	0.78714	195.394373	6.5961	Yes	Yes
1_7_209	209	7	1	1703.9	1704.2	0.299999999999955	1208	0	-0.77341	-49.700069	1.9564	No	Yes
1_7_210	210	7	1	1716.7	1717.2	0.5	1209	0	-3.2768	-399.12311	-0.23181	No	No
1_7_211	211	7	1	1725.2	1725.5	0.299999999999955	1210	0	-0.48898	-23.3454423	1.7825	No	Yes
1_7_212	212	7	1	1726.7	1727	0.299999999999955	1211	0	-5.4819	-365.29814	-0.70627	No	No
1_7_213	213	7	1	1729.9	1730.6	0.699999999999818	1212	0	-1.1819	-159.999903	0.84992	No	Yes
1_7_214	214	7	1	1736.9	1738.1	1.19999999999982	1213	0	2.4312	221.702499	8.2868	Yes	Yes
1_7_215	215	7	1	1742.4	1743.5	1.09999999999991	1214	0	0.99958	102.863585	7.0235	Yes	Yes
1_7_216	216	7	1	1750.8	1750.9	0.100000000000136	1215	0	-1.8395	153.5976724	6.8552	Yes	Yes
1_7_217	217	7	1	1758.1	1758.6	0.5	1216	0	-2.5761	-293.5636	-2.1948	No	No
1_7_218	218	7	1	1764.4	1764.5	0.0999999999999091	1217	0	-1.7861	-114.6155978	2.034	No	Yes
1_7_219	219	7	1	1766.4	1767.2	0.799999999999955	1218	0	0.89258	32.595711	2.2897	Yes	Yes
1_7_220	220	7	1	1770.5	1771.1	0.599999999999909	1219	0	-1.8918	284.490168	7.6	Yes	Yes
1_7_221	221	7	1	1779.1	1780.7	1.60000000000014	1220	0	-4.4843	177.30272	7.326	Yes	Yes
1_7_222	222	7	1	1794.4	1797.3	2.89999999999986	1221	0	-0.48409	832.8562882	12.682	Yes	Yes
1_8_1	1	8	1	10.8	11.7	0.899999999999999	1222	0	-0.39545	-1.462403	6.3646	No	Yes
1_8_2	2	8	1	20.9	22.8	1.9	1223	0	-10.975	-129.73834	36.104	No	Yes
1_8_3	3	8	1	35.2	36.8	1.59999999999999	1224	0	14.421	1534.3622	36.88	Yes	Yes
1_8_4	4	8	1	46.8	47	0.200000000000003	1225	0	0.09818	128.4218175	5.413	Yes	Yes
1_8_5	5	8	1	60.6	61.8	1.2	1226	0	22.594	2502.996	41.582	Yes	Yes
1_8_6	6	8	1	70.6	73.4	2.80000000000001	1227	0	-2.8631	440.99674	8.8869	Yes	Yes
1_8_7	7	8	1	74.4	74.8	0.399999999999991	1228	0	1.1017	131.4127405	2.7142	Yes	Yes
1_8_8	8	8	1	96.7	97.9	1.2	1229	0	6.0366	642.2832	16.438	Yes	Yes
1_8_9	9	8	1	112	115.6	3.59999999999999	1230	0	0.81851	512.06221	6.5111	Yes	Yes
1_8_10	10	8	1	117.6	119.2	1.60000000000001	1231	0	-0.31176	61.1069035	5.5768	Yes	Yes
1_8_11	11	8	1	122.6	122.7	0.100000000000009	1232	0	-4.5204	-674.3013	-2.9891	No	No
1_8_14	14	8	1	157.2	158.6	1.40000000000001	1235	0	1.4754	698.641482	17.587	Yes	Yes
1_8_15	15	8	1	159.6	161.7	2.09999999999999	1236	0	-1.8073	297.65766	6.729	Yes	Yes
1_8_17	17	8	1	183.6	186	2.40000000000001	1238	0	-4.257	160.585085	6.5752	Yes	Yes
1_8_18	18	8	1	201.6	204	2.40000000000001	1239	0	-2.0874	1294.2078951	30.857	Yes	Yes
1_8_21	21	8	1	268.5	270	1.5	1242	0	-2.2645	43.202923	6.9259	Yes	Yes
1_8_22	22	8	1	274.8	278.2	3.39999999999998	1243	0	1.452	396.737	6.1552	Yes	Yes
1_8_23	23	8	1	282.5	283.9	1.39999999999998	1244	0	-0.26293	426.47295	8.8858	Yes	Yes
1_8_25	25	8	1	311	312.5	1.5	1246	0	-7.6687	-536.175166	0.40231	No	Yes
1_8_26	26	8	1	334.3	336.6	2.30000000000001	1247	0	-0.83157	599.133321	10.52	Yes	Yes
1_8_27	27	8	1	357.3	358.8	1.5	1248	0	2.5442	482.7422	10.983	Yes	Yes
1_8_29	29	8	1	377.4	378	0.600000000000023	1250	0	-1.4755	-535.156348	5.3206	No	Yes
1_8_30	30	8	1	381.2	381.7	0.5	1251	0	-4.0456	-198.032358	0.42538	No	Yes
1_8_31	31	8	1	384.4	385.9	1.5	1252	0	-1.2741	535.57417	8.1566	Yes	Yes
1_8_32	32	8	1	392.5	393.9	1.39999999999998	1253	0	-1.4824	432.41942	10.833	Yes	Yes
1_8_35	35	8	1	407.7	409.9	2.19999999999999	1256	0	-2.8388	2.561497	1.9713	Yes	Yes
1_8_36	36	8	1	416.4	417.3	0.900000000000034	1257	0	1.3254	283.93264	6.5781	Yes	Yes
1_8_37	37	8	1	419.8	421.4	1.59999999999997	1258	0	0.23815	-11.442818	4.964	No	Yes
1_8_38	38	8	1	423.6	424.8	1.19999999999999	1259	0	-1.8311	191.0128772	6.6682	Yes	Yes
1_8_39	39	8	1	426	429	3	1260	0	2.7242	1491.1948	20.869	Yes	Yes
1_8_40	40	8	1	432	434.4	2.39999999999998	1261	0	-4.8275	-593.3092	-4.0364	No	No
1_8_41	41	8	1	435.3	435.7	0.399999999999977	1262	0	-2.6154	-322.8277	-1.5036	No	No
1_8_42	42	8	1	438	439.2	1.19999999999999	1263	0	-3.4711	-232.237541	3.1068	No	Yes
1_8_44	44	8	1	446.4	447	0.600000000000023	1265	0	-0.76358	-32.04282889	0.45799	No	Yes
1_8_45	45	8	1	451.1	451.3	0.199999999999989	1266	0	-0.22867	393.43476	7.0189	Yes	Yes
1_8_46	46	8	1	452.4	453.5	1.10000000000002	1267	0	1.7094	435.9655	6.3968	Yes	Yes
1_8_47	47	8	1	454.8	456	1.19999999999999	1268	0	1.6986	238.8195	4.3172	Yes	Yes
1_8_48	48	8	1	458.4	461.1	2.70000000000005	1269	0	-0.76431	-110.642377	2.0326	No	Yes
1_8_49	49	8	1	463.2	464.4	1.19999999999999	1270	0	-4.0585	-196.580963	1.3858	No	Yes
1_8_50	50	8	1	465.9	466.3	0.400000000000034	1271	0	-0.42591	-2.77367	3.4844	No	Yes
1_8_51	51	8	1	467.3	467.8	0.5	1272	0	-0.97144	-28.577759	0.89241	No	Yes
1_8_52	52	8	1	469.2	469.9	0.699999999999989	1273	0	-2.2813	-33.5487584	1.7051	No	Yes
1_8_53	53	8	1	471.5	472.8	1.30000000000001	1274	0	-0.46523	-22.270573	2.0407	No	Yes
1_8_54	54	8	1	473.7	475.2	1.5	1275	0	0.72786	-98.675691	1.798	No	Yes
1_8_55	55	8	1	477.2	477.5	0.300000000000011	1276	0	-2.3452	-218.256458	-0.011783	No	No
1_8_56	56	8	1	478.6	479.1	0.5	1277	0	-4.7779	-329.9461962	0.13992	No	Yes
1_8_57	57	8	1	480.9	481.4	0.5	1278	0	-0.3689	123.1636595	3.8975	Yes	Yes
1_8_58	58	8	1	482.4	483.6	1.20000000000005	1279	0	0.26289	180.1102883	4.664	Yes	Yes
1_8_59	59	8	1	485.7	486.1	0.400000000000034	1280	0	3.0546	183.390388	4.8815	Yes	Yes
1_8_60	60	8	1	488.2	488.8	0.600000000000023	1281	0	0.62604	-27.3551184	2.3966	No	Yes
1_8_61	61	8	1	490.3	491.1	0.800000000000011	1282	0	-1.5922	-234.5014	-0.60876	No	No
1_8_62	62	8	1	493	493.2	0.199999999999989	1283	0	-2.9325	-242.537927	-0.070747	No	No
1_8_63	63	8	1	494.4	494.8	0.400000000000034	1284	0	-4.2439	-252.185957	2.608	No	Yes
1_8_64	64	8	1	501.5	502.8	1.30000000000001	1285	0	2.2429	127.258105	4.3118	Yes	Yes
1_8_65	65	8	1	507.3	507.6	0.300000000000011	1286	0	-2.4777	-117.253382	0.62259	No	Yes
1_8_66	66	8	1	510	511.2	1.19999999999999	1287	0	-0.27466	60.684826	2.337	Yes	Yes
1_8_67	67	8	1	513.4	514.6	1.20000000000005	1288	0	-0.93426	415.734917	9.3603	Yes	Yes
1_8_68	68	8	1	517.2	518.4	1.19999999999993	1289	0	-0.16358	69.3538249	2.2147	Yes	Yes
1_8_69	69	8	1	520.8	522	1.20000000000005	1290	0	0.077498	-43.809716	1.526	No	Yes
1_8_70	70	8	1	523.2	524.4	1.19999999999993	1291	0	-1.265	129.280261	5.3222	Yes	Yes
1_8_71	71	8	1	525.9	530.1	4.20000000000005	1292	0	-0.45499	1376.0434	17.96	Yes	Yes
1_8_73	73	8	1	590.7	591.6	0.899999999999977	1294	0	-3.4892	-244.652188	0.93505	No	Yes
1_8_74	74	8	1	643	643.2	0.200000000000045	1295	0	-0.35645	-36.305338	1.2778	No	Yes
1_8_75	75	8	1	686.6	687.8	1.19999999999993	1296	0	-1.5305	195.920509	9.8312	Yes	Yes
1_8_77	77	8	1	741.2	741.7	0.5	1298	0	1.8074	103.585833	3.9702	Yes	Yes
1_8_78	78	8	1	765.3	765.9	0.600000000000023	1299	0	0.19973	103.9220288	2.628	Yes	Yes
1_8_79	79	8	1	767.7	768.4	0.699999999999932	1300	0	-1.6543	-58.044876	0.79057	No	Yes
1_8_80	80	8	1	776.1	776.4	0.299999999999955	1301	0	0.67337	83.900927	2.6135	Yes	Yes
1_8_81	81	8	1	781.2	784.8	3.59999999999991	1302	0	-2.2033	-301.4975	-1.8011	No	No
1_8_82	82	8	1	786	786.8	0.799999999999955	1303	0	-2.6714	191.7218596	6.7895	Yes	Yes
1_8_83	83	8	1	788.5	789.6	1.10000000000002	1304	0	0.8553	80.7647186	3.7048	Yes	Yes
1_8_84	84	8	1	790.8	791.7	0.900000000000091	1305	0	0.25198	84.984625	10.944	Yes	Yes
1_8_86	86	8	1	804.3	805	0.700000000000045	1307	0	-4.9094	-583.0943	-2.5585	No	No
1_8_88	88	8	1	835.2	835.4	0.199999999999932	1309	0	-3.0207	341.339706	12.724	Yes	Yes
1_8_90	90	8	1	853.2	854.6	1.39999999999998	1311	0	4.4679	873.1311	11.041	Yes	Yes
1_8_91	91	8	1	859.2	860.3	1.09999999999991	1312	0	-0.19185	174.662233	6.9346	Yes	Yes
1_8_92	92	8	1	866.4	866.6	0.200000000000045	1313	0	-3.8152	-172.13523	1.4122	No	Yes
1_8_93	93	8	1	868.6	871.6	3	1314	0	0.17143	308.0025753	8.2676	Yes	Yes
1_8_94	94	8	1	876	879.8	3.79999999999995	1315	0	-3.2163	171.926082	3.7157	Yes	Yes
1_8_95	95	8	1	889	889.6	0.600000000000023	1316	0	-1.2993	389.30258	9.3348	Yes	Yes
1_8_96	96	8	1	893.3	897.5	4.20000000000005	1317	0	-0.3725	163.705065	2.4111	Yes	Yes
1_8_97	97	8	1	899.7	902.6	2.89999999999998	1318	0	-6.4404	-191.639555	3.5262	No	Yes
1_8_98	98	8	1	903.9	904.4	0.5	1319	0	-1.0254	-144.658008	0.36247	No	Yes
1_8_99	99	8	1	923	924.2	1.20000000000005	1320	0	-5.86	-43.07017	10.002	No	Yes
1_8_100	100	8	1	944.4	945.9	1.5	1321	0	-0.10126	474.0034	9.9948	Yes	Yes
1_8_101	101	8	1	949.2	950.9	1.69999999999993	1322	0	-0.44556	30.466303	1.3919	Yes	Yes
1_8_102	102	8	1	954	955.5	1.5	1323	0	-0.0035792	99.2010308	2.1879	Yes	Yes
1_8_103	103	8	1	960	960.5	0.5	1324	0	-1.2097	-31.904896	2.7857	No	Yes
1_8_104	104	8	1	963.3	964.1	0.800000000000068	1325	0	1.0627	249.9108	6.9828	Yes	Yes
1_8_105	105	8	1	967.2	968.5	1.29999999999995	1326	0	-0.53038	124.708362	2.6334	Yes	Yes
1_8_106	106	8	1	970.9	972	1.10000000000002	1327	0	0.39245	142.9155	2.3305	Yes	Yes
1_8_107	107	8	1	973.1	974.4	1.29999999999995	1328	0	0.53992	127.628054	4.856	Yes	Yes
1_8_108	108	8	1	975.5	976	0.5	1329	0	-0.59076	-75.784999	2.3846	No	Yes
1_8_109	109	8	1	1000.8	1003.2	2.40000000000009	1330	0	1.321	156.16281	4.9016	Yes	Yes
1_8_110	110	8	1	1004.2	1004.5	0.299999999999955	1331	0	-1.0236	-152.055836	0.85351	No	Yes
1_8_111	111	8	1	1009.2	1012.4	3.19999999999993	1332	0	1.2313	58.969757	2.1223	Yes	Yes
1_8_112	112	8	1	1023.5	1023.9	0.399999999999977	1333	0	-2.0063	-88.896188	2.0346	No	Yes
1_8_114	114	8	1	1049.4	1049.6	0.199999999999818	1335	0	0.46241	-36.8796437	2.0911	No	Yes
1_8_115	115	8	1	1054.2	1055.2	1	1336	0	-6.4302	-685.7775	-1.8776	No	No
1_8_116	116	8	1	1069	1070.5	1.5	1337	0	-2.3203	-215.451937	0.16377	No	Yes
1_8_117	117	8	1	1111.6	1112.5	0.900000000000091	1338	0	-3.2081	-227.101397	3.371	No	Yes
1_8_118	118	8	1	1187.9	1188.3	0.399999999999864	1339	0	-0.099679	39.4407301	2.02	Yes	Yes
1_8_119	119	8	1	1194	1194.3	0.299999999999955	1340	0	-1.1968	-103.33413	-0.14827	No	No
1_8_120	120	8	1	1208.5	1210.8	2.29999999999995	1341	0	5.8144	1088.8127	14.474	Yes	Yes
1_8_121	121	8	1	1211.8	1213	1.20000000000005	1342	0	-0.19554	242.915341	4.6011	Yes	Yes
1_8_122	122	8	1	1213.2	1214.3	1.09999999999991	1343	0	2.1259	10.5691084	2.1259	Yes	Yes
1_8_123	123	8	1	1225.1	1226.3	1.20000000000005	1344	0	-2.4061	-172.85954	-0.58799	No	No
1_8_124	124	8	1	1259.2	1260.3	1.09999999999991	1345	0	0.072401	-10.732843	1.4514	No	Yes
1_8_125	125	8	1	1262.1	1262.4	0.300000000000182	1346	0	-0.32999	-3.0472973	1.4994	No	Yes
1_8_126	126	8	1	1269.4	1272.7	3.29999999999995	1347	0	1.056	968.0085	17.393	Yes	Yes
1_8_127	127	8	1	1286.4	1289	2.59999999999991	1348	0	9.6803	361.820516	9.6803	Yes	Yes
1_8_128	128	8	1	1290	1290.7	0.700000000000045	1349	0	-1.579	-60.256283	0.89753	No	Yes
1_8_129	129	8	1	1292.4	1292.9	0.5	1350	0	-1.1298	-4.152725	0.89478	No	Yes
1_8_130	130	8	1	1293.6	1297.2	3.60000000000014	1351	0	0.016111	-19.5602231	1.0323	No	Yes
1_8_131	131	8	1	1298.4	1300.8	2.39999999999986	1352	0	0.47078	138.065425	3.6952	Yes	Yes
1_8_132	132	8	1	1302.4	1303.3	0.899999999999864	1353	0	0.9618	48.401387	4.1171	Yes	Yes
1_8_133	133	8	1	1304.4	1307	2.59999999999991	1354	0	-2.7615	114.111286	4.4405	Yes	Yes
1_8_134	134	8	1	1334.7	1335.7	1	1355	0	-0.29822	-56.1776384	3.6735	No	Yes
1_8_135	135	8	1	1347.4	1351.2	3.79999999999995	1356	0	0.28105	899.43536	12.524	Yes	Yes
1_8_136	136	8	1	1376.2	1376.4	0.200000000000045	1357	0	3.7854	45.1666583	4.3059	Yes	Yes
1_8_137	137	8	1	1377.3	1377.9	0.600000000000136	1358	0	-0.26481	-11.878751	2.981	No	Yes
1_8_138	138	8	1	1379.4	1383.6	4.19999999999982	1359	0	-1.9189	-13.215683	1.5168	No	Yes
1_8_140	140	8	1	1399	1400.8	1.79999999999995	1361	0	3.762	-41.9148649	6.5742	No	Yes
1_8_141	141	8	1	1402.5	1402.8	0.299999999999955	1362	0	-1.5026	-126.19396	-0.75744	No	No
1_8_142	142	8	1	1404.3	1405.5	1.20000000000005	1363	0	-1.7957	-165.5224	-1.1723	No	No
1_8_143	143	8	1	1407.5	1410.6	3.09999999999991	1364	0	-0.017541	193.774576	5.9338	Yes	Yes
1_8_144	144	8	1	1411.2	1413.2	2	1365	0	1.5875	173.027935	5.5969	Yes	Yes
1_8_145	145	8	1	1453.6	1454.7	1.10000000000014	1366	0	-0.49558	-24.707538	3.531	No	Yes
1_8_147	147	8	1	1467.6	1467.8	0.200000000000045	1368	0	-3.2138	88.69245	11.214	Yes	Yes
1_8_149	149	8	1	1479.6	1482	2.40000000000009	1370	0	-3.6812	-38.8230738	0.48001	No	Yes
1_8_150	150	8	1	1497.9	1501.9	4	1371	0	-1.2534	1813.03406	28.258	Yes	Yes
1_8_151	151	8	1	1508.6	1509.5	0.900000000000091	1372	0	-3.5797	-327.494697	1.1116	No	Yes
1_8_152	152	8	1	1511.6	1513.2	1.60000000000014	1373	0	-4.258	-189.009673	2.0425	No	Yes
1_8_153	153	8	1	1514.9	1515.6	0.699999999999818	1374	0	-0.85849	145.952301	8.0548	Yes	Yes
1_8_154	154	8	1	1518	1521.4	3.40000000000009	1375	0	-0.44106	935.10965	14.822	Yes	Yes
1_8_155	155	8	1	1529.2	1531.2	2	1376	0	-1.2311	-169.86966	2.8689	No	Yes
1_8_157	157	8	1	1538.6	1541.7	3.10000000000014	1378	0	2.7689	600.3199	10.667	Yes	Yes
1_8_158	158	8	1	1543.4	1546	2.59999999999991	1379	0	-2.485	-171.40966	-0.36385	No	No
1_8_159	159	8	1	1546.8	1549.2	2.40000000000009	1380	0	0.91875	159.3845317	4.4	Yes	Yes
1_8_160	160	8	1	1550.4	1551	0.599999999999909	1381	0	-0.57021	0.379551999999999	2.913	Yes	Yes
1_8_161	161	8	1	1553.3	1554	0.700000000000045	1382	0	-1.8668	-135.61993	2.2804	No	Yes
1_8_162	162	8	1	1554.8	1557.7	2.90000000000009	1383	0	-1.7477	-77.831272	1.3968	No	Yes
1_8_163	163	8	1	1558.8	1561.2	2.40000000000009	1384	0	2.0855	-42.824786	2.0855	No	Yes
1_8_164	164	8	1	1562.7	1563.6	0.899999999999864	1385	0	-3.7004	-250.99799	-0.37245	No	No
1_8_165	165	8	1	1569.7	1573.5	3.79999999999995	1386	0	0.090849	846.761429	11.649	Yes	Yes
1_8_166	166	8	1	1576.7	1577.2	0.5	1387	0	-2.9748	-347.115	-1.8834	No	No
1_8_167	167	8	1	1588.8	1591.3	2.5	1388	0	-3.7698	571.77358	13.207	Yes	Yes
1_8_168	168	8	1	1593.2	1597	3.79999999999995	1389	0	0.93272	251.11482	3.962	Yes	Yes
1_8_169	169	8	1	1599.9	1600.8	0.899999999999864	1390	0	-5.8084	-692.8478	-2.518	No	No
1_8_170	170	8	1	1605.4	1605.5	0.0999999999999091	1391	0	-2.4183	-239.753	-1.5934	No	No
1_8_171	171	8	1	1610.5	1611.6	1.09999999999991	1392	0	3.2267	291.49977	9.062	Yes	Yes
1_8_172	172	8	1	1615.1	1617.6	2.5	1393	0	-2.1124	-11.0270121	1.2358	No	Yes
1_8_173	173	8	1	1621.4	1623.6	2.19999999999982	1394	0	-6.9715	-128.4537753	1.6393	No	Yes
1_8_174	174	8	1	1630.2	1630.5	0.299999999999955	1395	0	-6.037	-605.6268	-3.3014	No	No
1_8_175	175	8	1	1633.1	1633.5	0.400000000000091	1396	0	-2.3192	-301.73932	-0.18017	No	No
1_8_176	176	8	1	1635.7	1636.1	0.399999999999864	1397	0	-3.7555	-186.601797	0.55155	No	Yes
1_8_177	177	8	1	1639.4	1640.3	0.899999999999864	1398	0	0.022694	166.87584362	4.0297	Yes	Yes
1_8_178	178	8	1	1641.5	1645	3.5	1399	0	-1.8895	542.03844	13.023	Yes	Yes
1_8_179	179	8	1	1649.4	1649.7	0.299999999999955	1400	0	-2.6055	-290.4665	-1.2881	No	No
1_8_180	180	8	1	1652.5	1653.5	1	1401	0	-6.1812	-334.09143	4.4704	No	Yes
1_8_181	181	8	1	1655.8	1656.1	0.299999999999955	1402	0	-1.5995	-108.806982	3.122	No	Yes
1_8_182	182	8	1	1657.2	1658.2	1	1403	0	-1.1512	-108.910675	0.37106	No	Yes
1_8_183	183	8	1	1660.8	1664.3	3.5	1404	0	-1.6622	-11.3422028	1.2768	No	Yes
1_8_184	184	8	1	1666.8	1667.2	0.400000000000091	1405	0	0.21606	418.11498	9.3144	Yes	Yes
1_8_185	185	8	1	1669.4	1669.9	0.5	1406	0	-0.27163	161.437652	5.3089	Yes	Yes
1_8_186	186	8	1	1671.1	1671.9	0.800000000000182	1407	0	-0.24454	51.742113	2.5545	Yes	Yes
1_8_187	187	8	1	1673.7	1675.4	1.70000000000005	1408	0	-0.12079	31.8023074	2.2553	Yes	Yes
1_8_188	188	8	1	1676.3	1678.5	2.20000000000005	1409	0	0.068157	-141.546491	3.6277	No	Yes
1_8_189	189	8	1	1679.6	1681.4	1.80000000000018	1410	0	-2.8811	-206.28188	-0.22788	No	No
1_8_190	190	8	1	1683.1	1684.8	1.70000000000005	1411	0	0.083737	1.5919058	1.6906	Yes	Yes
1_8_191	191	8	1	1685.8	1687.5	1.70000000000005	1412	0	-0.18772	-138.963182	4.0075	No	Yes
1_8_192	192	8	1	1688.4	1690.9	2.5	1413	0	-3.8371	-197.187235	1.4963	No	Yes
1_8_193	193	8	1	1691.8	1692.2	0.400000000000091	1414	0	0.21103	129.89819	5.1427	Yes	Yes
1_8_194	194	8	1	1694.4	1696.8	2.39999999999986	1415	0	0.11829	122.8510909	3.1136	Yes	Yes
1_8_195	195	8	1	1698	1699.2	1.20000000000005	1416	0	3.5208	390.258788	10.449	Yes	Yes
1_8_196	196	8	1	1702.3	1702.8	0.5	1417	0	-2.6506	-247.35766	-0.80076	No	No
1_8_197	197	8	1	1705.2	1707	1.79999999999995	1418	0	-0.12608	-45.893473	1.399	No	Yes
1_8_198	198	8	1	1709.6	1709.9	0.300000000000182	1419	0	-4.209	-61.262518	3.7182	No	Yes
1_8_199	199	8	1	1711	1711.4	0.400000000000091	1420	0	-0.85741	80.2239666	3.182	Yes	Yes
1_8_200	200	8	1	1713.1	1713.4	0.300000000000182	1421	0	0.43517	85.998761	2.577	Yes	Yes
1_8_201	201	8	1	1716	1716.3	0.299999999999955	1422	0	-1.55	163.54798	5.5741	Yes	Yes
1_8_202	202	8	1	1718.6	1719.8	1.20000000000005	1423	0	-0.98153	276.91702153	10.358	Yes	Yes
1_8_203	203	8	1	1720.6	1720.8	0.200000000000045	1424	0	0.12134	402.281683	7.7068	Yes	Yes
1_8_204	204	8	1	1722.2	1724.5	2.29999999999995	1425	0	0.8703	643.6143	10.916	Yes	Yes
1_8_205	205	8	1	1728.7	1729.2	0.5	1426	0	-3.132	-304.9051	-1.5247	No	No
1_8_206	206	8	1	1731.6	1732.1	0.5	1427	0	-0.62415	-37.96211	4.8137	No	Yes
1_8_207	207	8	1	1733.9	1734.2	0.299999999999955	1428	0	-0.81602	-20.290027	2.4457	No	Yes
1_8_208	208	8	1	1738	1739.9	1.90000000000009	1429	0	-0.34163	132.038263	2.7726	Yes	Yes
1_8_209	209	8	1	1742.4	1746	3.59999999999991	1430	0	-0.56458	-152.56286	-0.10411	No	No
1_8_210	210	8	1	1746.9	1747.2	0.299999999999955	1431	0	0.07121	11.307897	1.6357	Yes	Yes
1_8_211	211	8	1	1749.4	1749.7	0.299999999999955	1432	0	-2.1771	47.216696	3.9666	Yes	Yes
1_8_212	212	8	1	1751.4	1754.4	3	1433	0	-0.95202	-41.6473824	1.6705	No	Yes
1_8_213	213	8	1	1755.6	1758	2.40000000000009	1434	0	-0.90389	-79.346577	3.1425	No	Yes
1_8_214	214	8	1	1759.2	1759.8	0.599999999999909	1435	0	-0.81169	125.9427487	6.3036	Yes	Yes
1_8_215	215	8	1	1760.7	1761.6	0.899999999999864	1436	0	3.4356	108.66885	6.5963	Yes	Yes
1_8_216	216	8	1	1763.3	1763.9	0.600000000000136	1437	0	-1.227	-191.0697	-0.60533	No	No
1_8_217	217	8	1	1767	1768.1	1.09999999999991	1438	0	-12.437	-131.28475	8.4624	No	Yes
1_8_218	218	8	1	1769.3	1770.7	1.40000000000009	1439	0	1.1711	730.8361	13.61	Yes	Yes
1_8_219	219	8	1	1773.2	1774.8	1.59999999999991	1440	0	-0.17055	0.500671500000001	2.3881	Yes	Yes
1_8_220	220	8	1	1775.8	1776.4	0.600000000000136	1441	0	-2.4974	-63.677895	1.2749	No	Yes
1_8_221	221	8	1	1778.1	1779.6	1.5	1442	0	-1.1849	0.809660099999999	2.4092	Yes	Yes
1_8_222	222	8	1	1781.3	1783.2	1.90000000000009	1443	0	-0.39557	271.313367	10.443	Yes	Yes
1_8_223	223	8	1	1784.1	1785.6	1.5	1444	0	-2.2575	5.840196	4.1099	Yes	Yes
1_8_224	224	8	1	1786.6	1787.1	0.5	1445	0	0.35356	-36.8619565	0.72779	No	Yes
1_8_225	225	8	1	1789.1	1789.4	0.300000000000182	1446	0	-1.448	-194.78889	-0.64285	No	No
1_8_226	226	8	1	1792.8	1793.9	1.10000000000014	1447	0	-4.1896	70.21414	15.394	Yes	Yes
1_8_227	227	8	1	1795.2	1795.9	0.700000000000045	1448	0	1.5886	856.67885	15.866	Yes	Yes
1_8_228	228	8	1	1797.2	1797.7	0.5	1449	0	15.495	1281.8884	20.305	Yes	Yes
1_8_229	229	8	1	1801	1802.7	1.70000000000005	1450	0	-0.18571	60.97327285	1.927	Yes	Yes
1_8_230	230	8	1	1816.8	1817.1	0.299999999999955	1451	0	-0.020267	-54.347514	1.6811	No	Yes
1_8_231	231	8	1	1819.9	1821.9	2	1452	0	-4.8873	-182.64299	9.7372	No	Yes
1_8_234	234	8	1	1838.4	1838.7	0.299999999999955	1455	0	-2.5112	-373.13138	1.3207	No	Yes
1_8_235	235	8	1	1843	1843.4	0.400000000000091	1456	0	-2.2868	-204.0894	-1.1891	No	No
1_8_237	237	8	1	1854.6	1854.8	0.200000000000045	1458	0	-6.2004	-816.4504	-3.1057	No	No
1_8_238	238	8	1	1855.8	1856.1	0.299999999999955	1459	0	-5.2894	-491.73	-1.1427	No	No
1_9_1	1	9	1	6.7	7.5	0.8	1460	0	1.6643	-137.689072	4.0966	No	Yes
1_9_2	2	9	1	16.9	18.1	1.2	1461	0	-0.18882	388.79102	10.638	Yes	Yes
1_9_3	3	9	1	19.5	19.8	0.300000000000001	1462	0	4.6298	366.7985	8.3938	Yes	Yes
1_9_4	4	9	1	23.5	24.1	0.600000000000001	1463	0	-0.28823	-45.3577629	1.5101	No	Yes
1_9_5	5	9	1	39.9	41.3	1.4	1464	0	-0.83112	-142.8712163	2.9722	No	Yes
1_9_6	6	9	1	47.4	48.9	1.5	1465	0	-2.9703	-17.529141	3.2521	No	Yes
1_9_7	7	9	1	54.5	56.3	1.8	1466	0	3.8841	105.1309711	3.8841	Yes	Yes
1_9_8	8	9	1	57	58.3	1.3	1467	0	-0.50729	-60.675251	2.3737	No	Yes
1_9_9	9	9	1	66	69.4	3.40000000000001	1468	0	0.74426	470.59207	6.6918	Yes	Yes
1_9_10	10	9	1	70.9	71.3	0.399999999999991	1469	0	0.66043	-34.0201851	0.98468	No	Yes
1_9_11	11	9	1	82.7	84.7	2	1470	0	5.4109	131.91703	7.0484	Yes	Yes
1_9_12	12	9	1	94	95.6	1.59999999999999	1471	0	-1.9229	-3.73375	3.3326	No	Yes
1_9_13	13	9	1	110.8	114	3.2	1472	0	1.5007	536.3934	10.782	Yes	Yes
1_9_14	14	9	1	123.3	125.6	2.3	1473	0	10.202	1598.632614	28.77	Yes	Yes
1_9_15	15	9	1	128	128.1	0.0999999999999943	1474	0	-3.8449	-470.5041	-2.4507	No	No
1_9_16	16	9	1	147.7	150	2.30000000000001	1475	0	9.6273	1887.1763	29.87	Yes	Yes
1_9_17	17	9	1	159	161.1	2.09999999999999	1476	0	-2.0048	419.27098	9.3187	Yes	Yes
1_9_19	19	9	1	174.3	176.4	2.09999999999999	1478	0	2.7312	563.1891381	10.864	Yes	Yes
1_9_21	21	9	1	211.6	213.6	2	1480	0	6.9331	2018.6682	35.142	Yes	Yes
1_9_22	22	9	1	226.7	229.6	2.90000000000001	1481	0	-1.2026	1885.0759	32.253	Yes	Yes
1_9_24	24	9	1	252.3	255.7	3.39999999999998	1483	0	-3.4785	521.01682	16.437	Yes	Yes
1_9_25	25	9	1	277.7	279.4	1.69999999999999	1484	0	6.1988	811.4957	12.11	Yes	Yes
1_9_26	26	9	1	288	290.9	2.89999999999998	1485	0	-0.64546	815.4006704	16.672	Yes	Yes
1_9_27	27	9	1	300.5	303.2	2.69999999999999	1486	0	2.0645	797.9266	13.765	Yes	Yes
1_9_28	28	9	1	313	313.2	0.199999999999989	1487	0	5.1676	1654.9112	26.427	Yes	Yes
1_9_29	29	9	1	317.4	320.9	3.5	1488	0	2.2617	373.4925	6.0257	Yes	Yes
1_9_30	30	9	1	326.6	326.7	0.0999999999999659	1489	0	-2.1957	-143.9917804	0.50138	No	Yes
1_9_31	31	9	1	350.6	353.3	2.69999999999999	1490	0	0.17604	1482.24249	20.667	Yes	Yes
1_9_32	32	9	1	359.8	360.6	0.800000000000011	1491	0	0.22524	50.482002	3.3136	Yes	Yes
1_9_33	33	9	1	388.8	392.5	3.69999999999999	1492	0	10.157	1444.7387	19.101	Yes	Yes
1_9_34	34	9	1	406.9	411	4.10000000000002	1493	0	2.202	149.63277	3.3694	Yes	Yes
1_9_35	35	9	1	421.3	421.6	0.300000000000011	1494	0	-1.8315	-84.793844	1.5894	No	Yes
1_9_36	36	9	1	434.2	434.4	0.199999999999989	1495	0	-3.7341	-379.0204	-2.1081	No	No
1_9_38	38	9	1	449.7	451.1	1.40000000000003	1497	0	-1.2192	-6.502424	4.1084	No	Yes
1_9_39	39	9	1	465	467.5	2.5	1498	0	2.161	475.41571	10.48	Yes	Yes
1_9_40	40	9	1	472.4	473.2	0.800000000000011	1499	0	-0.97941	3.9529743	1.5319	Yes	Yes
1_9_42	42	9	1	489.8	490.5	0.699999999999989	1501	0	-2.6967	4.617107	6.0186	Yes	Yes
1_9_43	43	9	1	533.4	535.2	1.80000000000007	1502	0	3.3161	844.4026	12.37	Yes	Yes
1_9_46	46	9	1	599	601.5	2.5	1505	0	-1.4036	-278.1877	-1.3828	No	No
1_9_47	47	9	1	619	620.5	1.5	1506	0	-3.5547	1353.33996	30.233	Yes	Yes
1_9_48	48	9	1	621.7	625	3.29999999999995	1507	0	8.8898	1556.5684	26.428	Yes	Yes
1_9_49	49	9	1	629.9	630.3	0.399999999999977	1508	0	0.12335	-312.513285	0.54848	No	Yes
1_9_50	50	9	1	651.8	652	0.200000000000045	1509	0	11.397	846.6145	19.782	Yes	Yes
1_9_51	51	9	1	668.9	672.3	3.39999999999998	1510	0	1.451	1026.056	14.883	Yes	Yes
1_9_53	53	9	1	718	721.3	3.29999999999995	1512	0	2.3986	1126.101	16.351	Yes	Yes
1_9_54	54	9	1	803	805.9	2.89999999999998	1513	0	3.7006	2367.1182	37.633	Yes	Yes
1_9_55	55	9	1	813.7	814	0.299999999999955	1514	0	-3.4108	208.964376	11.124	Yes	Yes
1_9_56	56	9	1	818.4	818.9	0.5	1515	0	6.6091	223.454512	7.1197	Yes	Yes
1_9_57	57	9	1	874.1	874.8	0.699999999999932	1516	0	7.2616	801.9352	18.567	Yes	Yes
1_9_58	58	9	1	887.8	888.3	0.5	1517	0	0.96845	-27.792481	3.1219	No	Yes
1_9_60	60	9	1	906.9	909.1	2.20000000000005	1519	0	10.918	2370.076	29.292	Yes	Yes
1_9_61	61	9	1	910.6	911.1	0.5	1520	0	2.3365	105.69315955	3.0631	Yes	Yes
1_9_62	62	9	1	918.1	918.2	0.100000000000023	1521	0	3.0299	-49.297036	3.5824	No	Yes
1_9_63	63	9	1	923.5	924	0.5	1522	0	-0.52813	-131.179663	2.2339	No	Yes
1_9_65	65	9	1	955.6	958.6	3	1524	0	3.5533	985.6155	16.743	Yes	Yes
1_9_66	66	9	1	963.5	966.6	3.10000000000002	1525	0	-1.5555	73.9904766	2.8831	Yes	Yes
1_9_67	67	9	1	986.6	989.4	2.79999999999995	1526	0	-0.53811	1147.330916	18.665	Yes	Yes
1_9_68	68	9	1	1000.7	1004	3.29999999999995	1527	0	1.4528	2048.6997	31.756	Yes	Yes
1_9_69	69	9	1	1009.3	1012	2.70000000000005	1528	0	-1.0442	83.0271236	2.6168	Yes	Yes
1_9_70	70	9	1	1029	1031.6	2.59999999999991	1529	0	1.3337	866.8362	13.274	Yes	Yes
1_9_71	71	9	1	1036.8	1038.8	2	1530	0	-2.0317	6.735892	2.3854	Yes	Yes
1_9_72	72	9	1	1049.2	1051.6	2.39999999999986	1531	0	-1.2234	177.460425	5.5253	Yes	Yes
1_9_73	73	9	1	1059	1063	4	1532	0	0.67289	710.574903	14.006	Yes	Yes
1_9_74	74	9	1	1070.4	1070.6	0.199999999999818	1533	0	-3.5471	-211.28606	-0.20259	No	No
1_9_75	75	9	1	1077.8	1081.7	3.90000000000009	1534	0	-0.68321	1697.30066	28.398	Yes	Yes
1_9_76	76	9	1	1082.6	1083.9	1.30000000000018	1535	0	1.8528	-46.846048	1.8528	No	Yes
1_9_77	77	9	1	1087.9	1089.1	1.19999999999982	1536	0	-1.8178	-169.783782	0.12666	No	Yes
1_9_79	79	9	1	1106.9	1108.7	1.79999999999995	1538	0	-3.1243	431.105347	12.806	Yes	Yes
1_9_80	80	9	1	1118	1120.3	2.29999999999995	1539	0	3.2761	616.83321	11.532	Yes	Yes
1_9_81	81	9	1	1128.6	1131.6	3	1540	0	-1.1952	535.57404	12.932	Yes	Yes
1_9_82	82	9	1	1154.5	1157.6	3.09999999999991	1541	0	1.3201	314.85899	5.027	Yes	Yes
1_9_83	83	9	1	1192.3	1196	3.70000000000005	1542	0	2.8958	1101.2753	15.803	Yes	Yes
1_9_84	84	9	1	1208.7	1212	3.29999999999995	1543	0	10.763	1580.7948	22.352	Yes	Yes
1_9_85	85	9	1	1221.4	1221.9	0.5	1544	0	-1.1387	-151.49676	1.3033	No	Yes
1_9_86	86	9	1	1235	1237.1	2.09999999999991	1545	0	29.055	2864.4276	55.93	Yes	Yes
1_9_87	87	9	1	1302.4	1304.4	2	1546	0	8.9559	950.6814	19.277	Yes	Yes
1_9_88	88	9	1	1328.3	1332	3.70000000000005	1547	0	10.131	1978.908	25.103	Yes	Yes
1_9_89	89	9	1	1334.8	1335.5	0.700000000000045	1548	0	-0.14696	-225.1521	-0.14696	No	No
1_9_90	90	9	1	1336.9	1338	1.09999999999991	1549	0	0.13208	-157.894301	0.81853	No	Yes
1_9_91	91	9	1	1341.3	1344.6	3.29999999999995	1550	0	-0.95482	-13.965659	2.1742	No	Yes
1_9_92	92	9	1	1374.3	1375.3	1	1551	0	0.99629	121.762611	6.2539	Yes	Yes
1_9_93	93	9	1	1383.9	1387.9	4	1552	0	-1.0118	322.261588	5.5822	Yes	Yes
1_9_95	95	9	1	1484.4	1485.2	0.799999999999955	1554	0	-4.8527	-140.93029	6.2596	No	Yes
1_9_96	96	9	1	1492.1	1494.6	2.5	1555	0	-2.9098	584.19947	11.304	Yes	Yes
1_9_97	97	9	1	1505	1505.5	0.5	1556	0	8.8359	1352.5034	20.368	Yes	Yes
1_9_98	98	9	1	1516.8	1518.1	1.29999999999995	1557	0	0.57243	139.124454	3.8493	Yes	Yes
1_9_99	99	9	1	1520.4	1521.6	1.19999999999982	1558	0	1.9368	257.4313	5.0448	Yes	Yes
1_9_100	100	9	1	1527.6	1529.9	2.30000000000018	1559	0	-5.1604	527.32323	21.122	Yes	Yes
1_9_101	101	9	1	1540.5	1541	0.5	1560	0	0.41555	406.5248631	10.76	Yes	Yes
1_9_102	102	9	1	1544.3	1544.9	0.600000000000136	1561	0	2.4879	271.8208	4.1186	Yes	Yes
1_9_103	103	9	1	1547.1	1548	0.900000000000091	1562	0	4.4665	230.168986	6.0172	Yes	Yes
1_9_104	104	9	1	1554.6	1554.9	0.300000000000182	1563	0	-1.0278	-178.88403	2.3008	No	Yes
1_9_105	105	9	1	1571.3	1571.7	0.400000000000091	1564	0	-0.12437	-50.8070381	2.2263	No	Yes
1_9_107	107	9	1	1627.2	1630.8	3.59999999999991	1566	0	-2.4169	1087.880163	22.757	Yes	Yes
1_9_108	108	9	1	1635.8	1636.4	0.600000000000136	1567	0	-1.6975	-144.69874	-0.3513	No	No
1_9_109	109	9	1	1666.2	1667	0.799999999999955	1568	0	-1.238	-85.7448597	0.86413	No	Yes
1_9_110	110	9	1	1693.2	1696	2.79999999999995	1569	0	2.3545	410.4161	5.4298	Yes	Yes
1_9_113	113	9	1	1796.5	1800.4	3.90000000000009	1572	0	-2.9818	-204.83069	-0.78364	No	No
2_1_1	1	1	2	6.9	9.6	2.7	1573	0	-3.1993	-217.33147	-0.86226	No	No
2_1_2	2	1	2	10.8	12	1.2	1574	0	4.6178	-295.932391	4.6178	No	Yes
2_1_3	3	1	2	40.3	40.7	0.400000000000006	1575	0	-1.3553	97.8784844	2.9903	Yes	Yes
2_1_4	4	1	2	45.1	48	2.9	1576	0	-0.6062	173.477516	3.4813	Yes	Yes
2_1_5	5	1	2	50.4	54	3.6	1577	0	-0.55127	-351.48967	-0.55127	No	No
2_1_7	7	1	2	70.5	71.1	0.599999999999994	1579	0	-10.877	-838.4145	-3.7022	No	No
2_1_8	8	1	2	81.6	83.6	2	1580	0	-9.8735	-341.13338	-0.99438	No	No
2_1_9	9	1	2	87.4	88.8	1.39999999999999	1581	0	-7.0036	-748.5721	-1.2588	No	No
2_1_10	10	1	2	90	90.9	0.900000000000006	1582	0	-2.9346	-493.1958	-1.7068	No	No
2_1_11	11	1	2	92.4	93.6	1.19999999999999	1583	0	-9.3051	-807.4787	-3.9215	No	No
2_1_12	12	1	2	96	99.6	3.59999999999999	1584	0	-0.11502	5.608324	2.2341	Yes	Yes
2_1_13	13	1	2	102	102.4	0.400000000000006	1585	0	0.60075	63.698322	2.5492	Yes	Yes
2_1_14	14	1	2	110.4	111.7	1.3	1586	0	4.363	53.054522	4.363	Yes	Yes
2_1_15	15	1	2	112.7	113.2	0.5	1587	0	-0.78267	-54.6432417	1.4636	No	Yes
2_1_16	16	1	2	115	115.9	0.900000000000006	1588	0	-3.6675	-92.372561	2.7102	No	Yes
2_1_17	17	1	2	120	120.2	0.200000000000003	1589	0	0.70705	154.0576911	3.0839	Yes	Yes
2_1_18	18	1	2	122.9	123.6	0.699999999999989	1590	0	-0.85811	21.923195	3.5322	Yes	Yes
2_1_19	19	1	2	131.9	132.3	0.400000000000006	1591	0	5.8402	372.6483	5.8402	Yes	Yes
2_1_20	20	1	2	132.8	134.7	1.89999999999998	1592	0	15.014	1151.7563	15.738	Yes	Yes
2_1_21	21	1	2	136.3	136.8	0.5	1593	0	-2.5883	-173.17633	-0.61819	No	No
2_1_22	22	1	2	139.2	140.1	0.900000000000006	1594	0	-1.8421	-95.41764	0.4178	No	Yes
2_1_23	23	1	2	144.5	144.6	0.0999999999999943	1595	0	-0.74259	42.786268	1.7451	Yes	Yes
2_1_24	24	1	2	145.8	147.6	1.79999999999998	1596	0	-0.55556	268.267338554	5.4837	Yes	Yes
2_1_25	25	1	2	155.5	156	0.5	1597	0	-3.7159	-368.2852	-1.8659	No	No
2_1_26	26	1	2	157.2	158.4	1.20000000000002	1598	0	-4.4125	-287.9103422	6.0556	No	Yes
2_1_27	27	1	2	161.2	163.9	2.70000000000002	1599	0	-1.2769	522.844367	7.4663	Yes	Yes
2_1_28	28	1	2	169.8	170.2	0.399999999999977	1600	0	-14.532	-1162.5256	-8.6065	No	No
2_1_29	29	1	2	218.2	218.4	0.200000000000017	1601	0	-0.39086	249.98174	6.0753	Yes	Yes
2_1_30	30	1	2	223.4	223.8	0.400000000000006	1602	0	-1.693	-48.09713	2.9599	No	Yes
2_1_31	31	1	2	232.6	233.2	0.599999999999994	1603	0	-1.0167	-3.186862	3.0047	No	Yes
2_1_32	32	1	2	237	238.8	1.80000000000001	1604	0	6.1026	579.83417715	14.728	Yes	Yes
2_1_33	33	1	2	241.2	242.4	1.20000000000002	1605	0	-1.7952	-114.8268598	0.044928	No	Yes
2_1_34	34	1	2	243.6	244.1	0.5	1606	0	-1.6596	-62.754617	1.9876	No	Yes
2_1_35	35	1	2	247	249.6	2.59999999999999	1607	0	-2.3838	265.67429681	4.4133	Yes	Yes
2_1_36	36	1	2	252.2	252.7	0.5	1608	0	1.0596	34.360125	1.8971	Yes	Yes
2_1_37	37	1	2	255.3	255.7	0.399999999999977	1609	0	-3.2902	353.12127	17.093	Yes	Yes
2_1_38	38	1	2	260	260.5	0.5	1610	0	7.6834	301.663252	7.9266	Yes	Yes
2_1_39	39	1	2	262.8	265.9	3.09999999999997	1611	0	-4.0095	-127.12762	-0.21681	No	No
2_1_40	40	1	2	274.5	274.8	0.300000000000011	1612	0	-1.1062	-38.5637986	0.31512	No	Yes
2_1_42	42	1	2	300	302.4	2.39999999999998	1614	0	-1.9373	307.9674204	5.7774	Yes	Yes
2_1_43	43	1	2	307	308.4	1.39999999999998	1615	0	-1.4261	-497.31188	3.2235	No	Yes
2_1_44	44	1	2	331	331.4	0.399999999999977	1616	0	-0.39851	223.309657	9.3899	Yes	Yes
2_1_45	45	1	2	344.1	344.7	0.599999999999966	1617	0	-2.8382	-204.361073	1.0589	No	Yes
2_1_46	46	1	2	355.1	355.4	0.299999999999955	1618	0	0.29456	591.750041	10.527	Yes	Yes
2_1_47	47	1	2	361.2	362.2	1	1619	0	0.59999	10.389261	1.0289	Yes	Yes
2_1_48	48	1	2	368.2	368.5	0.300000000000011	1620	0	-0.45502	79.6584175	2.2913	Yes	Yes
2_1_49	49	1	2	369.4	370.1	0.700000000000045	1621	0	1.66	57.3947872	2.2863	Yes	Yes
2_1_50	50	1	2	383.9	386.6	2.70000000000005	1622	0	2.7488	205.58329	3.6436	Yes	Yes
2_1_51	51	1	2	430.7	430.9	0.199999999999989	1623	0	2.7134	383.39548	7.2906	Yes	Yes
2_1_52	52	1	2	461.1	463.5	2.39999999999998	1624	0	-1.1667	1275.76905	18.144	Yes	Yes
2_1_53	53	1	2	465.5	466	0.5	1625	0	1.1706	25.3418765	1.3652	Yes	Yes
2_1_55	55	1	2	488.4	492.2	3.80000000000001	1627	0	-6.3109	181.371445	5.3323	Yes	Yes
2_1_56	56	1	2	501.3	505.1	3.80000000000001	1628	0	-0.95316	2096.705082	27.66	Yes	Yes
2_1_57	57	1	2	511.5	515.1	3.60000000000002	1629	0	-3.2188	95.519359	4.0718	Yes	Yes
2_1_58	58	1	2	516	516.5	0.5	1630	0	1.9127	107.3405655	2.9503	Yes	Yes
2_1_59	59	1	2	535.2	538.8	3.59999999999991	1631	0	4.3821	846.4185	13.342	Yes	Yes
2_1_60	60	1	2	556.4	556.8	0.399999999999977	1632	0	5.9568	741.9774	14.393	Yes	Yes
2_1_61	61	1	2	568.5	569.9	1.39999999999998	1633	0	3.1045	269.531188	5.794	Yes	Yes
2_1_62	62	1	2	584.9	587.6	2.70000000000005	1634	0	-0.99448	72.756099	1.285	Yes	Yes
2_1_63	63	1	2	589.7	590.4	0.699999999999932	1635	0	0.29619	-22.429126	0.99536	No	Yes
2_1_64	64	1	2	601.5	603.4	1.89999999999998	1636	0	-5.438	236.7505512	9.8468	Yes	Yes
2_1_65	65	1	2	606.7	608.4	1.69999999999993	1637	0	-1.9991	-129.8252347	1.161	No	Yes
2_1_66	66	1	2	612.2	614.1	1.89999999999998	1638	0	-1.3178	-84.6163706	0.71415	No	Yes
2_1_67	67	1	2	616.8	617.7	0.900000000000091	1639	0	-1.5519	-153.733546	-0.055156	No	No
2_1_68	68	1	2	620.1	620.6	0.5	1640	0	-0.69241	-248.781334	1.2984	No	Yes
2_1_69	69	1	2	621.6	622.8	1.19999999999993	1641	0	-2.627	-225.7051115	1.2407	No	Yes
2_1_70	70	1	2	624.8	625.7	0.900000000000091	1642	0	-5.3034	-279.268624	3.4844	No	Yes
2_1_71	71	1	2	629.8	630.6	0.800000000000068	1643	0	-0.59597	-22.676304	1.5449	No	Yes
2_1_72	72	1	2	632.7	633.5	0.799999999999955	1644	0	2.3281	177.273535	4.9075	Yes	Yes
2_1_73	73	1	2	636.9	639.1	2.20000000000005	1645	0	-2.5246	72.500691	2.167	Yes	Yes
2_1_74	74	1	2	641.1	641.6	0.5	1646	0	0.92001	50.86292684	1.097	Yes	Yes
2_1_75	75	1	2	645.5	647.8	2.29999999999995	1647	0	-1.7549	81.440354	7.832	Yes	Yes
2_1_76	76	1	2	650.6	651.6	1	1648	0	-3.6864	-483.7371	-1.8762	No	No
2_1_77	77	1	2	654.8	655.4	0.600000000000023	1649	0	-3.5628	-232.32316	-0.76309	No	No
2_1_78	78	1	2	656.4	657.6	1.20000000000005	1650	0	-3.0302	-239.3430032	-0.0010902	No	No
2_1_79	79	1	2	659	659.9	0.899999999999977	1651	0	0.2083	-83.608295	1.5981	No	Yes
2_1_80	80	1	2	661.6	662	0.399999999999977	1652	0	-1.4854	-9.4378694	2.5325	No	Yes
2_1_81	81	1	2	671.3	671.7	0.400000000000091	1653	0	1.6759	123.41052	6.5601	Yes	Yes
2_1_82	82	1	2	673.1	673.5	0.399999999999977	1654	0	0.2107	33.252611	1.9842	Yes	Yes
2_1_83	83	1	2	675.9	676.8	0.899999999999977	1655	0	-1.8771	409.434936	10.887	Yes	Yes
2_1_85	85	1	2	698.6	699.6	1	1657	0	0.24951	-6.2792396	1.9851	No	Yes
2_1_86	86	1	2	700.7	702.1	1.39999999999998	1658	0	-4.0814	-270.912341	7.8653	No	Yes
2_1_87	87	1	2	705.6	709.6	4	1659	0	6.0712	1452.5448	19.358	Yes	Yes
2_1_88	88	1	2	722.2	722.8	0.599999999999909	1660	0	-2.8699	87.63743	7.9552	Yes	Yes
2_1_90	90	1	2	741.6	745.6	4	1662	0	-0.47576	653.260853	10.097	Yes	Yes
2_1_91	91	1	2	750.3	751.2	0.900000000000091	1663	0	-4.1954	-676.8293194	0.85306	No	Yes
2_1_92	92	1	2	757.3	760.8	3.5	1664	0	16.647	4690.568	60.4	Yes	Yes
2_1_93	93	1	2	772.5	776.5	4	1665	0	20.048	3608.6	49.845	Yes	Yes
2_1_94	94	1	2	794.4	795.5	1.10000000000002	1666	0	-6.3278	-432.1901	-1.5894	No	No
2_1_96	96	1	2	825.9	827	1.10000000000002	1668	0	-2.2873	453.611495	17.567	Yes	Yes
2_1_97	97	1	2	847.6	850	2.39999999999998	1669	0	19.765	2251.555	32.391	Yes	Yes
2_1_98	98	1	2	861.4	862.1	0.700000000000045	1670	0	0.20155	142.22647213	4.2931	Yes	Yes
2_1_99	99	1	2	867	868.9	1.89999999999998	1671	0	-1.593	-113.05775269	1.8833	No	Yes
2_1_102	102	1	2	892.4	893.3	0.899999999999977	1674	0	-5.9415	-574.4384	-3.1805	No	No
2_1_103	103	1	2	894.4	895.2	0.800000000000068	1675	0	-2.8384	-153.070504	0.55005	No	Yes
2_1_104	104	1	2	897.6	897.9	0.299999999999955	1676	0	-0.70971	-61.3999602	1.1542	No	Yes
2_1_105	105	1	2	900	901.6	1.60000000000002	1677	0	-2.9572	-129.0403121	0.24527	No	Yes
2_1_106	106	1	2	904.2	904.8	0.599999999999909	1678	0	0.78035	226.19576	3.8318	Yes	Yes
2_1_107	107	1	2	906.6	906.9	0.299999999999955	1679	0	-1.4187	-210.3708682	1.1115	No	Yes
2_1_108	108	1	2	912	912.5	0.5	1680	0	-7.4215	-632.0365	-2.9283	No	No
2_1_109	109	1	2	914	917.5	3.5	1681	0	-4.6574	7.377961	5.408	Yes	Yes
2_1_110	110	1	2	919.8	920.7	0.900000000000091	1682	0	1.3625	227.594533	5.342	Yes	Yes
2_1_111	111	1	2	921.9	924.7	2.80000000000007	1683	0	-3.065	-38.472552	1.324	No	Yes
2_1_112	112	1	2	928.2	930	1.79999999999995	1684	0	-9.0297	-322.219252	1.2114	No	Yes
2_1_113	113	1	2	931.2	931.5	0.299999999999955	1685	0	-0.31988	17.2141855	2.4699	Yes	Yes
2_1_114	114	1	2	933.9	937.2	3.30000000000007	1686	0	-5.7418	76.89239	4.8797	Yes	Yes
2_1_115	115	1	2	938.8	939.7	0.900000000000091	1687	0	-0.5076	6.517819	1.0484	Yes	Yes
2_1_116	116	1	2	942.8	943.1	0.300000000000068	1688	0	-0.44923	-188.404009	0.285	No	Yes
2_1_117	117	1	2	944.4	945.8	1.39999999999998	1689	0	-10.838	-804.3832	-2.0297	No	No
2_1_118	118	1	2	948.2	948.8	0.599999999999909	1690	0	0.25493	196.224576	3.8881	Yes	Yes
2_1_119	119	1	2	953	953.5	0.5	1691	0	1.1476	89.3184776	3.2289	Yes	Yes
2_1_120	120	1	2	956.4	957.6	1.20000000000005	1692	0	-5.758	-305.43138	-0.68908	No	No
2_1_121	121	1	2	958.8	959.6	0.800000000000068	1693	0	-1.3445	-302.83513	-0.31866	No	No
2_1_122	122	1	2	968.3	968.8	0.5	1694	0	1.168	236.3906	4.1472	Yes	Yes
2_1_123	123	1	2	970.8	971.3	0.5	1695	0	2.749	376.61256	7.4369	Yes	Yes
2_1_124	124	1	2	973.6	974	0.399999999999977	1696	0	-0.12307	-143.7370599	4.5489	No	Yes
2_1_125	125	1	2	975.6	976.8	1.19999999999993	1697	0	-1.2975	1.4761019	9.7699	Yes	Yes
2_1_126	126	1	2	978	982.1	4.10000000000002	1698	0	-3.6928	1010.53347	16.628	Yes	Yes
2_1_127	127	1	2	983.2	983.8	0.599999999999909	1699	0	1.3995	105.47641	1.7422	Yes	Yes
2_1_128	128	1	2	988.8	991.7	2.90000000000009	1700	0	-2.7026	411.558813	8.1912	Yes	Yes
2_1_129	129	1	2	994.1	996.7	2.60000000000002	1701	0	0.14512	-152.097892	0.14512	No	Yes
2_1_130	130	1	2	1016.8	1018.4	1.60000000000002	1702	0	-0.44348	252.1414419	5.291	Yes	Yes
2_1_131	131	1	2	1020	1020.4	0.399999999999977	1703	0	2.7747	335.397846	8.199	Yes	Yes
2_1_132	132	1	2	1065.6	1066.8	1.20000000000005	1704	0	0.42244	273.04217	5.1713	Yes	Yes
2_1_133	133	1	2	1067.9	1068	0.0999999999999091	1705	0	-0.55893	82.831346	6.4676	Yes	Yes
2_1_134	134	1	2	1072.6	1074.3	1.70000000000005	1706	0	9.0122	906.322626	19.009	Yes	Yes
2_1_135	135	1	2	1082.2	1082.6	0.399999999999864	1707	0	-1.9002	-246.56588	-0.51358	No	No
2_1_136	136	1	2	1084.6	1084.8	0.200000000000045	1708	0	-6.0836	-450.85305	-0.92847	No	No
2_1_137	137	1	2	1091.1	1095	3.90000000000009	1709	0	4.7232	1703.6089	20.423	Yes	Yes
2_1_138	138	1	2	1105	1108.8	3.79999999999995	1710	0	-5.5271	-53.18009	2.427	No	Yes
2_1_139	139	1	2	1123	1124.6	1.59999999999991	1711	0	-3.6804	61.140739	7.5796	Yes	Yes
2_1_140	140	1	2	1127.1	1127.7	0.600000000000136	1712	0	0.31148	-74.116621	2.7696	No	Yes
2_1_141	141	1	2	1130.4	1131.6	1.19999999999982	1713	0	-2.4698	81.347852	7.4959	Yes	Yes
2_1_142	142	1	2	1134	1135.2	1.20000000000005	1714	0	0.63646	572.732293	13.717	Yes	Yes
2_1_143	143	1	2	1137.6	1138.8	1.20000000000005	1715	0	-0.57123	-40.59058	0.65711	No	Yes
2_1_144	144	1	2	1142.2	1143.6	1.39999999999986	1716	0	-2.4624	-38.036232	1.5433	No	Yes
2_1_145	145	1	2	1156.2	1159.9	3.70000000000005	1717	0	6.2529	2547.0734	39.364	Yes	Yes
2_1_146	146	1	2	1182	1182.2	0.200000000000045	1718	0	-14.736	-988.8321	-4.355	No	No
2_1_147	147	1	2	1187.7	1188.2	0.5	1719	0	0.4696	27.898608	2.0173	Yes	Yes
2_1_148	148	1	2	1194.7	1195.7	1	1720	0	-4.2778	206.35333908	5.9059	Yes	Yes
2_1_149	149	1	2	1217.7	1218.5	0.799999999999955	1721	0	5.572	580.42627	11.005	Yes	Yes
2_1_150	150	1	2	1250.4	1250.5	0.0999999999999091	1722	0	0.25566	133.7735558	3.8603	Yes	Yes
2_1_151	151	1	2	1253.6	1257.4	3.80000000000018	1723	0	1.0653	432.9941	6.3621	Yes	Yes
2_1_152	152	1	2	1266	1266.8	0.799999999999955	1724	0	0.30309	-264.58865853	1.1371	No	Yes
2_1_153	153	1	2	1270.9	1271.2	0.299999999999955	1725	0	3.1285	359.96583	6.9855	Yes	Yes
2_1_154	154	1	2	1275.6	1276.8	1.20000000000005	1726	0	-3.2108	-332.0859	-1.5386	No	No
2_1_155	155	1	2	1277.9	1278.3	0.399999999999864	1727	0	-1.3395	-103.306446	1.189	No	Yes
2_1_156	156	1	2	1296.9	1297.2	0.299999999999955	1728	0	-2.2724	33.084343	4.5568	Yes	Yes
2_1_157	157	1	2	1313.4	1315.4	2	1729	0	-4.1557	56.828379	6.1503	Yes	Yes
2_1_158	158	1	2	1338.8	1341	2.20000000000005	1730	0	2.1335	885.0036	14.49	Yes	Yes
2_1_159	159	1	2	1348.5	1348.8	0.299999999999955	1731	0	-5.0458	-370.2031	-1.0803	No	No
2_1_160	160	1	2	1351.6	1353.2	1.60000000000014	1732	0	6.36	718.5761	11.44	Yes	Yes
2_1_161	161	1	2	1369	1369.2	0.200000000000045	1733	0	0.31977	87.68138	1.8781	Yes	Yes
2_1_162	162	1	2	1408.5	1412.6	4.09999999999991	1734	0	-2.5571	490.61631	10.11	Yes	Yes
2_1_163	163	1	2	1419.6	1420.1	0.5	1735	0	-2.5317	-208.1567	-1.2131	No	No
2_1_164	164	1	2	1425.3	1426	0.700000000000045	1736	0	-0.92679	-48.366657	5.6763	No	Yes
2_1_165	165	1	2	1428	1429.2	1.20000000000005	1737	0	-0.76235	-154.205315	1.4859	No	Yes
2_1_166	166	1	2	1429.4	1431.6	2.19999999999982	1738	0	-0.86359	-362.64299	-0.86359	No	No
2_1_167	167	1	2	1433.9	1434.3	0.399999999999864	1739	0	-2.3112	-163.9722	-1.0914	No	No
2_1_168	168	1	2	1438.8	1440	1.20000000000005	1740	0	2.2474	505.4749	9.2759	Yes	Yes
2_1_169	169	1	2	1442	1442.4	0.400000000000091	1741	0	1.2215	689.85935	13.629	Yes	Yes
2_1_170	170	1	2	1444.1	1444.9	0.800000000000182	1742	0	2.4686	50.164625	4.9006	Yes	Yes
2_1_171	171	1	2	1447	1447.2	0.200000000000045	1743	0	-2.623	-369.1414	-1.3753	No	No
2_1_172	172	1	2	1448.4	1448.8	0.399999999999864	1744	0	-3.7286	-294.6579	-1.2786	No	No
2_1_173	173	1	2	1456.3	1458	1.70000000000005	1745	0	5.6179	514.27438	12.502	Yes	Yes
2_1_174	174	1	2	1459.8	1460.2	0.400000000000091	1746	0	-1.8521	-404.5784	-1.06	No	No
2_1_175	175	1	2	1461.7	1462.2	0.5	1747	0	-8.1385	-739.6889	-5.5508	No	No
2_1_176	176	1	2	1464.6	1464.8	0.200000000000045	1748	0	-1.115	-86.54431	0.36909	No	Yes
2_1_177	177	1	2	1466.4	1467	0.599999999999909	1749	0	-3.2079	-10.667892	3.9394	No	Yes
2_1_178	178	1	2	1468.6	1468.8	0.200000000000045	1750	0	2.2927	340.6933537	5.7534	Yes	Yes
2_1_179	179	1	2	1470	1471.2	1.20000000000005	1751	0	1.3136	299.594532	5.1657	Yes	Yes
2_1_181	181	1	2	1485.4	1486.5	1.09999999999991	1753	0	-0.55266	76.67309929	1.4965	Yes	Yes
2_1_182	182	1	2	1488.7	1490.4	1.70000000000005	1754	0	0.73321	82.8995267	2.6786	Yes	Yes
2_1_183	183	1	2	1494.3	1496.4	2.10000000000014	1755	0	-5.2446	-418.9489	-3.0539	No	No
2_1_184	184	1	2	1497.9	1498.1	0.199999999999818	1756	0	-0.29497	-46.141667	1.0745	No	Yes
2_1_186	186	1	2	1502.2	1502.7	0.5	1758	0	-2.5295	-169.74939	2.3602	No	Yes
2_1_189	189	1	2	1552.7	1553.3	0.599999999999909	1761	0	0.45787	400.033261	11.82	Yes	Yes
2_1_190	190	1	2	1555.7	1560.1	4.39999999999986	1762	0	1.9025	1046.9634	13.792	Yes	Yes
2_1_191	191	1	2	1575.6	1578	2.40000000000009	1763	0	1.5705	124.530454	3.214	Yes	Yes
2_1_192	192	1	2	1593.4	1593.6	0.199999999999818	1764	0	3.1816	22.201211	4.2352	Yes	Yes
2_1_193	193	1	2	1599.3	1600	0.700000000000045	1765	0	-5.1718	-123.3698029	0.97387	No	Yes
2_1_194	194	1	2	1604.2	1606.8	2.59999999999991	1766	0	-0.59519	-129.4630027	2.4081	No	Yes
2_1_195	195	1	2	1610.4	1611.6	1.19999999999982	1767	0	-0.40407	25.0871749	1.852	Yes	Yes
2_1_196	196	1	2	1614.8	1615.2	0.400000000000091	1768	0	3.366	174.133337	5.796	Yes	Yes
2_1_197	197	1	2	1617.2	1617.9	0.700000000000045	1769	0	0.57399	211.1656281	6.0862	Yes	Yes
2_1_198	198	1	2	1619.3	1619.5	0.200000000000045	1770	0	-2.7337	155.3411816	6.5435	Yes	Yes
2_1_199	199	1	2	1621.8	1622.4	0.600000000000136	1771	0	3.3761	144.445299	7.7929	Yes	Yes
2_1_200	200	1	2	1623.8	1624.5	0.700000000000045	1772	0	-0.82538	-124.29291	-0.64736	No	No
2_1_201	201	1	2	1628.7	1629.6	0.899999999999864	1773	0	-0.46268	-55.1420001	1.187	No	Yes
2_1_202	202	1	2	1630.6	1631	0.400000000000091	1774	0	-0.68945	-51.774804	2.2076	No	Yes
2_1_203	203	1	2	1634.1	1634.2	0.100000000000136	1775	0	-1.7989	76.644091	5.3583	Yes	Yes
2_1_204	204	1	2	1637.5	1638	0.5	1776	0	2.6004	357.35094	6.6303	Yes	Yes
2_1_205	205	1	2	1639.2	1640.1	0.899999999999864	1777	0	1.1639	156.283598	3.5783	Yes	Yes
2_1_206	206	1	2	1645.3	1645.6	0.299999999999955	1778	0	-1.4995	-40.2505631	0.86873	No	Yes
2_1_207	207	1	2	1647.4	1648	0.599999999999909	1779	0	-0.89093	251.472262	9.3821	Yes	Yes
2_1_208	208	1	2	1649.5	1650	0.5	1780	0	0.36744	650.12258	11.474	Yes	Yes
2_1_209	209	1	2	1657.5	1658.5	1	1781	0	-4.9788	-638.5699	-1.429	No	No
2_1_210	210	1	2	1660.4	1660.8	0.399999999999864	1782	0	-1.7302	-325.9227	-1.493	No	No
2_1_211	211	1	2	1665	1665.8	0.799999999999955	1783	0	-0.42	151.399688	4.5647	Yes	Yes
2_1_212	212	1	2	1667.7	1668	0.299999999999955	1784	0	6.0757	290.32478	6.2369	Yes	Yes
2_1_213	213	1	2	1674.7	1675.2	0.5	1785	0	0.26134	128.3899028	3.1426	Yes	Yes
2_1_214	214	1	2	1677.6	1678.1	0.5	1786	0	11.837	1507.2072	22.576	Yes	Yes
2_1_215	215	1	2	1680	1680.5	0.5	1787	0	1.9002	471.986443	9.916	Yes	Yes
2_1_216	216	1	2	1682.7	1684.9	2.20000000000005	1788	0	-2.3288	582.94182	8.6654	Yes	Yes
2_1_217	217	1	2	1686.4	1687.9	1.5	1789	0	2.7919	273.45924	4.0266	Yes	Yes
2_1_218	218	1	2	1689.6	1692.4	2.80000000000018	1790	0	-0.76918	-626.318638	0.59314	No	Yes
2_1_219	219	1	2	1732.6	1736.4	3.80000000000018	1791	0	0.32344	375.63063	5.043	Yes	Yes
2_1_220	220	1	2	1737.8	1738.2	0.400000000000091	1792	0	-1.1863	-398.25052	1.7142	No	Yes
2_1_221	221	1	2	1747.2	1750.9	3.70000000000005	1793	0	-0.94299	565.68327	7.6195	Yes	Yes
2_1_223	223	1	2	1765.2	1765.5	0.299999999999955	1795	0	-3.731	-361.3973	-1.824	No	No
2_1_224	224	1	2	1768	1768.8	0.799999999999955	1796	0	-2.9735	-46.248523	0.92716	No	Yes
2_1_225	225	1	2	1776	1777.2	1.20000000000005	1797	0	-1.9987	148.063078	5.3608	Yes	Yes
2_1_226	226	1	2	1779.3	1780.8	1.5	1798	0	0.8292	112.39091299	4.8494	Yes	Yes
2_1_227	227	1	2	1785.5	1787.6	2.09999999999991	1799	0	0.3551	117.455364	3.5143	Yes	Yes
2_1_228	228	1	2	1789.4	1789.9	0.5	1800	0	-1.3209	14.920039	1.2145	Yes	Yes
2_1_229	229	1	2	1791.4	1792.2	0.799999999999955	1801	0	-1.2389	-48.0502156	0.68705	No	Yes
2_1_230	230	1	2	1793.8	1794.4	0.600000000000136	1802	0	1.754	0.126827000000001	3.2593	Yes	Yes
2_1_231	231	1	2	1795.6	1796.2	0.600000000000136	1803	0	-1.5172	-234.32813	-0.34526	No	No
2_1_232	232	1	2	1797.4	1798	0.599999999999909	1804	0	-6.9793	-428.08927	1.7931	No	Yes
2_1_233	233	1	2	1800	1801.2	1.20000000000005	1805	0	-2.4641	182.8447145	6.0356	Yes	Yes
2_1_234	234	1	2	1802.1	1803.6	1.5	1806	0	3.9908	696.2402	10.199	Yes	Yes
2_1_235	235	1	2	1804.8	1805.7	0.900000000000091	1807	0	3.9302	511.6423	8.6579	Yes	Yes
2_1_236	236	1	2	1807	1809	2	1808	0	0.051337	127.41245	3.8473	Yes	Yes
2_1_237	237	1	2	1811.9	1813.2	1.29999999999995	1809	0	-1.2819	-133.85193	-0.34246	No	No
2_1_238	238	1	2	1814.4	1816.8	2.39999999999986	1810	0	-2.7381	-288.51231	-0.32863	No	No
2_1_239	239	1	2	1817.5	1818.1	0.599999999999909	1811	0	-2.5028	-152.044434	4.018	No	Yes
2_2_1	1	2	2	7.3	8.2	0.899999999999999	1813	0	-2.4688	-282.318	-1.8813	No	No
2_2_2	2	2	2	11.7	12.1	0.4	1814	0	-3.9818	-664.7771	-3.305	No	No
2_2_3	3	2	2	18.3	19.3	1	1815	0	-1.4018	-143.1859004	0.78633	No	Yes
2_2_4	4	2	2	22.2	24.5	2.3	1816	0	0.9366	-26.26279093	1.9769	No	Yes
2_2_5	5	2	2	46.8	47.5	0.700000000000003	1817	0	-5.3798	-208.331322	1.9175	No	Yes
2_2_6	6	2	2	64.1	66.2	2.10000000000001	1818	0	36.181	2328.7312	45.789	Yes	Yes
2_2_7	7	2	2	66.6	68.4	1.80000000000001	1819	0	5.5238	179.9868408	8.0876	Yes	Yes
2_2_8	8	2	2	69.5	72.1	2.59999999999999	1820	0	-2.0749	-270.9399	-1.3329	No	No
2_2_9	9	2	2	72.8	74.5	1.7	1821	0	-1.9028	-196.1764026	0.87688	No	Yes
2_2_10	10	2	2	75.6	80	4.40000000000001	1822	0	-2.6085	13.397542	13.848	Yes	Yes
2_2_11	11	2	2	81.3	82.9	1.60000000000001	1823	0	-1.7574	-162.334854	0.45014	No	Yes
2_2_12	12	2	2	85.5	86.6	1.09999999999999	1824	0	1.9409	313.647739	8.7239	Yes	Yes
2_2_13	13	2	2	88	88.8	0.799999999999997	1825	0	8.1376	590.2772	10.201	Yes	Yes
2_2_14	14	2	2	90.5	92.4	1.90000000000001	1826	0	0.39161	216.83913	4.9316	Yes	Yes
2_2_15	15	2	2	95.3	95.5	0.200000000000003	1827	0	5.0486	-62.065573	5.8037	No	Yes
2_2_16	16	2	2	103.6	105.8	2.2	1828	0	10.341	640.2601	11.961	Yes	Yes
2_2_17	17	2	2	108.9	109.4	0.5	1829	0	-1.6155	-194.68202	-0.90415	No	No
2_2_18	18	2	2	112.8	113.4	0.600000000000009	1830	0	-0.93313	-50.48062	1.9272	No	Yes
2_2_19	19	2	2	114.7	115.2	0.5	1831	0	0.44382	120.547116	5.4995	Yes	Yes
2_2_20	20	2	2	116.8	117.9	1.10000000000001	1832	0	-0.42718	-90.274266	1.8342	No	Yes
2_2_22	22	2	2	126.7	127.3	0.599999999999994	1834	0	2.8935	-305.309869	3.329	No	Yes
2_2_23	23	2	2	128.4	132	3.59999999999999	1835	0	-1.7727	-737.0307	-1.0598	No	No
2_2_24	24	2	2	134.4	138.1	3.69999999999999	1836	0	3.3824	389.789683	10.199	Yes	Yes
2_2_25	25	2	2	139.1	139.4	0.300000000000011	1837	0	-1.9265	-207.12463	-0.73875	No	No
2_2_26	26	2	2	141.6	142.8	1.20000000000002	1838	0	-1.4472	-78.026333	1.1074	No	Yes
2_2_27	27	2	2	145	145.4	0.400000000000006	1839	0	2.1971	-99.143313	4.0761	No	Yes
2_2_28	28	2	2	147.4	148.8	1.40000000000001	1840	0	-5.6394	-275.246239	2.8322	No	Yes
2_2_29	29	2	2	151.7	152.8	1.10000000000002	1841	0	-0.030645	-47.125584	1.992	No	Yes
2_2_30	30	2	2	156.5	159	2.5	1842	0	5.5605	926.0207	15.806	Yes	Yes
2_2_31	31	2	2	160.8	162.3	1.5	1843	0	-0.931	-167.37533	-0.931	No	No
2_2_32	32	2	2	164.4	166.1	1.69999999999999	1844	0	-6.7963	-703.8438	-5.3153	No	No
2_2_33	33	2	2	170	171	1	1845	0	1.3627	564.4521	8.7244	Yes	Yes
2_2_34	34	2	2	172.8	174	1.19999999999999	1846	0	6.4645	905.8229	13.13	Yes	Yes
2_2_35	35	2	2	179.9	181.2	1.29999999999998	1847	0	-0.67517	890.474843	19.588	Yes	Yes
2_2_36	36	2	2	183.7	184.9	1.20000000000002	1848	0	3.361	204.48743	5.1685	Yes	Yes
2_2_37	37	2	2	191.1	192.1	1	1849	0	5.885	346.33827	7.379	Yes	Yes
2_2_38	38	2	2	197.1	197.4	0.300000000000011	1850	0	-0.67108	21.527083	6.4954	Yes	Yes
2_2_39	39	2	2	205.8	206.4	0.599999999999994	1851	0	-0.20802	-186.551886	0.34698	No	Yes
2_2_40	40	2	2	211.2	212.3	1.10000000000002	1852	0	-4.276	-404.9629	-1.7729	No	No
2_2_41	41	2	2	214.5	214.8	0.300000000000011	1853	0	-0.72637	36.604081	2.0689	Yes	Yes
2_2_42	42	2	2	217.5	218.4	0.900000000000006	1854	0	3.1052	39.006907	3.4461	Yes	Yes
2_2_44	44	2	2	223.2	224.4	1.20000000000002	1856	0	3.4064	391.24207	7.4017	Yes	Yes
2_2_45	45	2	2	225.6	226.8	1.20000000000002	1857	0	2.5047	213.46726	3.5494	Yes	Yes
2_2_46	46	2	2	228	229.2	1.19999999999999	1858	0	-1.6806	-103.4949622	0.055587	No	Yes
2_2_47	47	2	2	230.3	231.4	1.09999999999999	1859	0	-3.1006	-217.310773	0.10872	No	Yes
2_2_48	48	2	2	239.4	241.1	1.69999999999999	1860	0	-2.0742	-57.19276	6.9658	No	Yes
2_2_49	49	2	2	242.3	242.6	0.299999999999983	1861	0	-1.2332	-188.366575	0.30284	No	Yes
2_2_50	50	2	2	244.7	244.8	0.100000000000023	1862	0	-2.4875	-211.08095	-0.98764	No	No
2_2_51	51	2	2	250.8	251.3	0.5	1863	0	-0.30609	-120.183686	6.3309	No	Yes
2_2_52	52	2	2	253.4	254.5	1.09999999999999	1864	0	-3.2582	520.921513	14.245	Yes	Yes
2_2_53	53	2	2	261.4	265.2	3.80000000000001	1865	0	-1.6609	-104.7274469	0.66465	No	Yes
2_2_54	54	2	2	270.4	271.2	0.800000000000011	1866	0	-0.94409	-107.0079408	1.458	No	Yes
2_2_55	55	2	2	272.4	273.6	1.20000000000005	1867	0	-2.1157	-187.90809	-0.70831	No	No
2_2_56	56	2	2	277.4	278.4	1	1868	0	-0.36899	-117.0062246	0.9069	No	Yes
2_2_57	57	2	2	283.5	284.4	0.899999999999977	1869	0	4.1771	478.9156	8.2138	Yes	Yes
2_2_58	58	2	2	287.3	290	2.69999999999999	1870	0	1.6661	398.5268	5.6519	Yes	Yes
2_2_59	59	2	2	291.7	295.2	3.5	1871	0	-0.38349	293.084569	4.973	Yes	Yes
2_2_60	60	2	2	300	302.3	2.30000000000001	1872	0	-4.8982	-939.6565	-4.8982	No	No
2_2_61	61	2	2	306.8	307.1	0.300000000000011	1873	0	0.059315	159.2623177	4.8495	Yes	Yes
2_2_62	62	2	2	309.6	313.2	3.59999999999997	1874	0	6.3867	1374.2828	18.865	Yes	Yes
2_2_63	63	2	2	321.7	322.3	0.600000000000023	1875	0	0.50396	34.56149	3.4023	Yes	Yes
2_2_64	64	2	2	326.6	327.6	1	1876	0	-0.80429	296.5068237	7.2629	Yes	Yes
2_2_65	65	2	2	331.2	332.3	1.10000000000002	1877	0	2.7475	236.7167	4.1741	Yes	Yes
2_2_66	66	2	2	339.6	339.9	0.299999999999955	1878	0	2.9772	307.68648	5.7243	Yes	Yes
2_2_67	67	2	2	341.8	342.9	1.09999999999997	1879	0	0.3978	-59.312094	0.68177	No	Yes
2_2_68	68	2	2	345	345.2	0.199999999999989	1880	0	-0.041961	-35.3816696	1.1929	No	Yes
2_2_69	69	2	2	347.2	348.1	0.900000000000034	1881	0	-2.3593	-109.431756	0.54375	No	Yes
2_2_70	70	2	2	349.9	351.4	1.5	1882	0	1.3163	-25.75264	2.0475	No	Yes
2_2_71	71	2	2	358.3	359.5	1.19999999999999	1883	0	0.45885	-86.79622	3.6124	No	Yes
2_2_72	72	2	2	360.5	360.8	0.300000000000011	1884	0	-0.089127	-263.498910982	0.060422	No	Yes
2_2_73	73	2	2	362	362.4	0.399999999999977	1885	0	-2.2545	-264.6911	-1.296	No	No
2_2_74	74	2	2	364	364.8	0.800000000000011	1886	0	-2.1704	-208.96944	-0.84731	No	No
2_2_75	75	2	2	370.6	370.9	0.299999999999955	1887	0	4.4085	488.6985	6.0213	Yes	Yes
2_2_76	76	2	2	372.1	372.4	0.299999999999955	1888	0	5.9692	598.023	7.8007	Yes	Yes
2_2_77	77	2	2	373.8	374.4	0.599999999999966	1889	0	0.8651	259.4695	3.6782	Yes	Yes
2_2_78	78	2	2	375.9	376.3	0.400000000000034	1890	0	2.0721	86.465685	4.8621	Yes	Yes
2_2_79	79	2	2	378.1	378.6	0.5	1891	0	1.0262	-36.837605	2.4178	No	Yes
2_2_80	80	2	2	387.5	390.4	2.89999999999998	1892	0	0.47806	216.627464	5.1802	Yes	Yes
2_2_81	81	2	2	392.2	393.6	1.40000000000003	1893	0	-1.7072	-211.94836	-0.73523	No	No
2_2_82	82	2	2	397.3	397.6	0.300000000000011	1894	0	0.69517	205.602611	7.2762	Yes	Yes
2_2_83	83	2	2	400.1	400.5	0.399999999999977	1895	0	2.3019	391.388783	5.5983	Yes	Yes
2_2_84	84	2	2	401.4	404.5	3.10000000000002	1896	0	-0.65851	309.64813	3.6352	Yes	Yes
2_2_85	85	2	2	413.5	415.1	1.60000000000002	1897	0	-2.1918	-239.9368	-1.3048	No	No
2_2_86	86	2	2	416.4	416.7	0.300000000000011	1898	0	-3.3694	-159.9809445	2.0508	No	Yes
2_2_87	87	2	2	418.3	418.5	0.199999999999989	1899	0	-0.37605	-33.601558	3.0757	No	Yes
2_2_88	88	2	2	419.8	420.2	0.399999999999977	1900	0	0.7329	145.638761	4.4646	Yes	Yes
2_2_89	89	2	2	421.4	421.7	0.300000000000011	1901	0	-0.060042	172.789266	5.0611	Yes	Yes
2_2_90	90	2	2	423	423.6	0.600000000000023	1902	0	0.020668	-81.057532	2.7265	No	Yes
2_2_91	91	2	2	428.8	429.1	0.300000000000011	1903	0	1.5553	16.446843	2.4033	Yes	Yes
2_2_92	92	2	2	433.4	433.7	0.300000000000011	1904	0	-1.873	-280.4805	-1.0957	No	No
2_2_93	93	2	2	436.1	436.8	0.699999999999989	1905	0	-1.1235	-316.25903	-0.46017	No	No
2_2_94	94	2	2	441	441.7	0.699999999999989	1906	0	-0.11493	70.50298	2.6402	Yes	Yes
2_2_95	95	2	2	444.6	445.1	0.5	1907	0	1.9661	368.5611	5.7335	Yes	Yes
2_2_96	96	2	2	446.8	448.3	1.5	1908	0	2.1464	379.6983	5.3924	Yes	Yes
2_2_97	97	2	2	455.9	457.3	1.40000000000003	1909	0	-0.97771	-176.615241	0.88294	No	Yes
2_2_98	98	2	2	458.4	458.7	0.300000000000011	1910	0	-1.5651	-144.299595	0.72465	No	Yes
2_2_99	99	2	2	460.9	461.4	0.5	1911	0	-1.2312	-55.0645683	1.5496	No	Yes
2_2_100	100	2	2	464.9	466.1	1.20000000000005	1912	0	-1.9339	148.102841	3.4909	Yes	Yes
2_2_101	101	2	2	470.7	471	0.300000000000011	1913	0	17.076	2326.2965	39.152	Yes	Yes
2_2_102	102	2	2	472	472.2	0.199999999999989	1914	0	2.028	368.0686408	6.0757	Yes	Yes
2_2_103	103	2	2	474.4	474.6	0.200000000000045	1915	0	1.7688	125.820967	2.2294	Yes	Yes
2_2_104	104	2	2	475.6	475.8	0.199999999999989	1916	0	2.3593	28.5099443	2.9053	Yes	Yes
2_2_105	105	2	2	479.7	480.3	0.600000000000023	1917	0	-10.626	-1538.00749	-0.65939	No	No
2_2_106	106	2	2	483.2	483.8	0.600000000000023	1918	0	-5.5628	598.9544	16.217	Yes	Yes
2_2_107	107	2	2	484.8	489.1	4.30000000000001	1919	0	6.3429	458.8293	7.5057	Yes	Yes
2_2_108	108	2	2	490.7	490.9	0.199999999999989	1920	0	-2.5061	-313.187	-2.1728	No	No
2_2_109	109	2	2	499.8	500.2	0.399999999999977	1921	0	-6.077	-576.0135	-3.1762	No	No
2_2_110	110	2	2	502	502.2	0.199999999999989	1922	0	-2.5489	291.641514	16.024	Yes	Yes
2_2_111	111	2	2	507.3	507.7	0.399999999999977	1923	0	7.1085	380.80652	7.1085	Yes	Yes
2_2_112	112	2	2	509	509.5	0.5	1924	0	-0.45538	-63.55316	-0.32462	No	No
2_2_113	113	2	2	510.8	511.2	0.399999999999977	1925	0	-1.8006	-223.9505	-1.5525	No	No
2_2_114	114	2	2	512.5	513.2	0.700000000000045	1926	0	-3.734	-170.02739	-0.2776	No	No
2_2_115	115	2	2	514.9	515.2	0.300000000000068	1927	0	-1.4812	15.803091	2.1267	Yes	Yes
2_2_116	116	2	2	517.6	518.1	0.5	1928	0	4.6627	111.937883	6.097	Yes	Yes
2_2_117	117	2	2	519	519.8	0.799999999999955	1929	0	-0.70242	48.5836599	4.0243	Yes	Yes
2_2_118	118	2	2	520.8	523.7	2.90000000000009	1930	0	-2.5518	106.008839	4.1288	Yes	Yes
2_2_119	119	2	2	527.2	527.7	0.5	1931	0	-2.7323	-411.2046	-1.9543	No	No
2_2_120	120	2	2	531.1	535.4	4.29999999999995	1932	0	-2.8978	-20.327827	2.2322	No	Yes
2_2_121	121	2	2	536.4	536.7	0.300000000000068	1933	0	1.1812	-16.492926	1.8889	No	Yes
2_2_122	122	2	2	538.6	538.7	0.100000000000023	1934	0	-4.002	-529.8079	-2.8066	No	No
2_2_123	123	2	2	540.1	540.3	0.199999999999932	1935	0	-6.3714	-455.3337	-1.4192	No	No
2_2_124	124	2	2	541.4	541.6	0.200000000000045	1936	0	-4.1216	-179.71333	-0.19525	No	No
2_2_125	125	2	2	547.2	547.6	0.399999999999977	1937	0	-0.13926	364.2755795	12.882	Yes	Yes
2_2_126	126	2	2	549.5	549.8	0.299999999999955	1938	0	3.5708	500.3797	7.6413	Yes	Yes
2_2_127	127	2	2	553.2	553.6	0.399999999999977	1939	0	3.3618	222.84631	4.2077	Yes	Yes
2_2_128	128	2	2	564.9	565.1	0.200000000000045	1940	0	0.98867	474.015071	11.136	Yes	Yes
2_2_130	130	2	2	576.8	577.4	0.600000000000023	1942	0	-3.6411	-573.385	-2.1004	No	No
2_2_131	131	2	2	578.8	580	1.20000000000005	1943	0	-1.4494	-337.7666	-1.2369	No	No
2_2_132	132	2	2	586	589.3	3.29999999999995	1944	0	-4.719	19.01485342	4.6609	Yes	Yes
2_2_133	133	2	2	593.3	593.7	0.400000000000091	1945	0	-5.2873	-561.4878	-3.9462	No	No
2_2_134	134	2	2	595.2	595.5	0.299999999999955	1946	0	-2.8865	-229.74044	-0.42015	No	No
2_2_135	135	2	2	598.2	601.5	3.29999999999995	1947	0	0.22894	-98.1802384	1.3424	No	Yes
2_2_136	136	2	2	604.5	606.8	2.29999999999995	1948	0	0.64148	259.31401	4.5079	Yes	Yes
2_2_137	137	2	2	608.4	609.2	0.800000000000068	1949	0	0.30243	108.309284	1.865	Yes	Yes
2_2_138	138	2	2	610.6	611.8	1.19999999999993	1950	0	-0.36962	82.405881	2.8117	Yes	Yes
2_2_139	139	2	2	614.4	614.7	0.300000000000068	1951	0	0.067103	48.374563	2.1865	Yes	Yes
2_2_140	140	2	2	616.5	616.8	0.299999999999955	1952	0	1.9306	-190.25792	3.3018	No	Yes
2_2_141	141	2	2	618.5	619.3	0.799999999999955	1953	0	0.81663	-71.615957	5.8113	No	Yes
2_2_142	142	2	2	622.9	625.6	2.70000000000005	1954	0	-0.83131	298.7531133	4.0433	Yes	Yes
2_2_143	143	2	2	631.4	632.2	0.800000000000068	1955	0	-1.3819	-642.896622	0.069033	No	Yes
2_2_144	144	2	2	634.6	634.9	0.299999999999955	1956	0	-1.936	-184.321725	1.6913	No	Yes
2_2_145	145	2	2	639.1	639.6	0.5	1957	0	3.3461	276.55305	5.2851	Yes	Yes
2_2_146	146	2	2	640.5	640.7	0.200000000000045	1958	0	3.4193	372.4499	7.3105	Yes	Yes
2_2_147	147	2	2	642.4	642.9	0.5	1959	0	-0.80131	-21.9105672	1.7892	No	Yes
2_2_148	148	2	2	645.3	645.6	0.300000000000068	1960	0	-0.52029	-6.833568	1.5924	No	Yes
2_2_149	149	2	2	647.4	647.7	0.300000000000068	1961	0	-0.36789	-30.5431517	3.3596	No	Yes
2_2_150	150	2	2	649.1	649.5	0.399999999999977	1962	0	-0.68658	-25.755572	1.891	No	Yes
2_2_151	151	2	2	650.8	651.2	0.400000000000091	1963	0	-0.23539	-37.951085	1.9593	No	Yes
2_2_152	152	2	2	653	654	1	1964	0	-0.39661	53.015552	2.7663	Yes	Yes
2_2_153	153	2	2	655.8	657.6	1.80000000000007	1965	0	-0.57047	126.383667	3.913	Yes	Yes
2_2_154	154	2	2	659.6	659.8	0.199999999999932	1966	0	0.52453	196.75439	3.7858	Yes	Yes
2_2_155	155	2	2	662.9	664.3	1.39999999999998	1967	0	5.6218	315.48001	5.9494	Yes	Yes
2_2_156	156	2	2	669.3	669.6	0.300000000000068	1968	0	-0.21672	-75.638033	1.7771	No	Yes
2_2_157	157	2	2	671.6	673.6	2	1969	0	-4.6099	-134.366005	1.3152	No	Yes
2_2_158	158	2	2	675.6	678	2.39999999999998	1970	0	2.0034	514.4514	6.5162	Yes	Yes
2_2_159	159	2	2	680.4	681.3	0.899999999999977	1971	0	-0.6009	-33.1225293	1.1481	No	Yes
2_2_160	160	2	2	685	685.3	0.299999999999955	1972	0	-2.2024	-25.777201	0.61855	No	Yes
2_2_161	161	2	2	687.2	687.5	0.299999999999955	1973	0	1.0898	58.542619	2.2819	Yes	Yes
2_2_162	162	2	2	690.3	691	0.700000000000045	1974	0	-1.0908	-370.07767	5.3358	No	Yes
2_2_163	163	2	2	692.9	694.1	1.20000000000005	1975	0	-2.9303	-193.7268254	0.96416	No	Yes
2_2_164	164	2	2	706.9	708.4	1.5	1976	0	2.4544	786.4761	15.471	Yes	Yes
2_2_165	165	2	2	710.3	711.8	1.5	1977	0	6.763	696.696863	15.232	Yes	Yes
2_2_166	166	2	2	712.9	713.1	0.200000000000045	1978	0	1.039	215.769191	7.5713	Yes	Yes
2_2_167	167	2	2	715.4	715.9	0.5	1979	0	1.8616	-124.743283	3.179	No	Yes
2_2_168	168	2	2	717.4	717.7	0.300000000000068	1980	0	1.6651	-220.649352	2.0712	No	Yes
2_2_169	169	2	2	719.5	720	0.5	1981	0	-1.6284	-143.84124	-0.69989	No	No
2_2_170	170	2	2	721.3	723.1	1.80000000000007	1982	0	-6.4933	-451.8789	-1.2066	No	No
2_2_171	171	2	2	724.5	724.9	0.399999999999977	1983	0	-1.3969	-139.0546587	0.5758	No	Yes
2_2_172	172	2	2	725.8	726.1	0.300000000000068	1984	0	-0.97829	-156.85937	-0.53879	No	No
2_2_173	173	2	2	731	731.3	0.299999999999955	1985	0	5.4368	302.180489	6.2596	Yes	Yes
2_2_174	174	2	2	733.4	733.9	0.5	1986	0	2.6091	263.6901	3.832	Yes	Yes
2_2_175	175	2	2	741.2	741.6	0.399999999999977	1987	0	-3.1063	-261.41826	-0.19627	No	No
2_2_176	176	2	2	743.3	744.7	1.40000000000009	1988	0	-3.4574	-224.645505	0.44608	No	Yes
2_2_177	177	2	2	745.9	746.6	0.700000000000045	1989	0	-1.1123	-4.9124855	2.9206	No	Yes
2_2_178	178	2	2	747.6	748	0.399999999999977	1990	0	-1.0366	36.4201396	1.4476	Yes	Yes
2_2_179	179	2	2	750.9	751.7	0.800000000000068	1991	0	2.5063	538.5225	11.743	Yes	Yes
2_2_180	180	2	2	752.8	754.2	1.40000000000009	1992	0	-1.8808	96.249722	3.6096	Yes	Yes
2_2_181	181	2	2	755.5	757.6	2.10000000000002	1993	0	1.7389	136.9027394	3.2299	Yes	Yes
2_2_182	182	2	2	759.6	762.1	2.5	1994	0	0.51437	-263.3420781	0.51437	No	Yes
2_2_183	183	2	2	764.5	766.2	1.70000000000005	1995	0	-0.81593	12.733591	5.2781	Yes	Yes
2_2_184	184	2	2	768.5	769.4	0.899999999999977	1996	0	2.6658	1190.6297	16.087	Yes	Yes
2_2_185	185	2	2	770.5	772.2	1.70000000000005	1997	0	11.107	1174.4529	16.156	Yes	Yes
2_2_186	186	2	2	773.3	773.6	0.300000000000068	1998	0	0.71303	-57.619162	0.73812	No	Yes
2_2_187	187	2	2	777.5	778.9	1.39999999999998	1999	0	-1.4709	-227.01098359	0.77498	No	Yes
2_2_188	188	2	2	780.4	782.2	1.80000000000007	2000	0	-6.0225	-456.68403	-0.95512	No	No
2_2_189	189	2	2	786.2	787.8	1.59999999999991	2001	0	-3.8255	-180.184839	0.3518	No	Yes
2_2_190	190	2	2	791	791.8	0.799999999999955	2002	0	0.46285	500.89595	16.842	Yes	Yes
2_2_191	191	2	2	799	800.9	1.89999999999998	2003	0	-2.0904	-140.55422	-0.99243	No	No
2_2_192	192	2	2	803	803.2	0.200000000000045	2004	0	3.9716	245.85322	5.087	Yes	Yes
2_2_193	193	2	2	804.3	805.6	1.30000000000007	2005	0	-0.50591	-59.8983923	0.45105	No	Yes
2_2_194	194	2	2	806.4	807.1	0.700000000000045	2006	0	-1.5914	-89.279338	3.0671	No	Yes
2_2_195	195	2	2	808.8	810	1.20000000000005	2007	0	-1.3244	353.228373	6.8312	Yes	Yes
2_2_196	196	2	2	811.8	812.3	0.5	2008	0	7.2341	1562.0636	23.95	Yes	Yes
2_2_197	197	2	2	815.9	816.2	0.300000000000068	2009	0	3.5222	73.718673	3.9553	Yes	Yes
2_2_198	198	2	2	817.6	817.9	0.299999999999955	2010	0	-0.88919	-89.435413	-0.088529	No	No
2_2_199	199	2	2	825.4	826.3	0.899999999999977	2011	0	2.7168	172.440694	7.9101	Yes	Yes
2_2_200	200	2	2	832.2	832.8	0.599999999999909	2012	0	-0.57253	-195.365439	1.0834	No	Yes
2_2_201	201	2	2	834.5	835.2	0.700000000000045	2013	0	-0.2936	-53.112399	1.6953	No	Yes
2_2_202	202	2	2	836.9	838.8	1.89999999999998	2014	0	-0.72097	-309.932001	1.1413	No	Yes
2_2_203	203	2	2	850.5	854.9	4.39999999999998	2015	0	0.14375	456.49368	6.953	Yes	Yes
2_2_204	204	2	2	855.8	856.8	1	2016	0	-0.22699	-154.2490902	0.18752	No	Yes
2_2_205	205	2	2	860.9	861.5	0.600000000000023	2017	0	-3.2861	-330.2477	-1.4956	No	No
2_2_206	206	2	2	869.5	870	0.5	2018	0	-0.27279	-52.8076509	1.221	No	Yes
2_2_207	207	2	2	876.9	879.3	2.39999999999998	2019	0	2.2804	280.7222	3.6373	Yes	Yes
2_2_208	208	2	2	888.2	888.8	0.599999999999909	2020	0	2.8584	464.026	8.0915	Yes	Yes
2_2_209	209	2	2	890.6	890.9	0.299999999999955	2021	0	0.73551	189.241247	4.2775	Yes	Yes
2_2_210	210	2	2	892.1	893.7	1.60000000000002	2022	0	-0.66767	-4.7670721	2.0414	No	Yes
2_2_211	211	2	2	895.2	896.4	1.19999999999993	2023	0	1.1489	6.905713	4.7302	Yes	Yes
2_2_212	212	2	2	907.3	908.4	1.10000000000002	2024	0	-3.4698	-345.095233	0.29452	No	Yes
2_2_213	213	2	2	915.1	915.7	0.600000000000023	2025	0	4.8522	158.534505	5.9029	Yes	Yes
2_2_214	214	2	2	923.2	923.5	0.299999999999955	2026	0	-3.2607	-287.8449	-1.6999	No	No
2_2_215	215	2	2	924.7	925.2	0.5	2027	0	-3.6119	-245.30955	-0.93752	No	No
2_2_216	216	2	2	926.3	926.8	0.5	2028	0	-0.99424	-55.9562429	0.57031	No	Yes
2_2_217	217	2	2	931.1	932	0.899999999999977	2029	0	0.31226	173.8345738	7.1466	Yes	Yes
2_2_218	218	2	2	940.3	942.1	1.80000000000007	2030	0	0.24032	6.6160074	2.1226	Yes	Yes
2_2_219	219	2	2	945.4	947.2	1.80000000000007	2031	0	-7.6828	-525.0645	-2.5786	No	No
2_2_220	220	2	2	981.5	984.3	2.79999999999995	2032	0	-5.172	-219.8973	2.7405	No	Yes
2_2_221	221	2	2	987.2	990.1	2.89999999999998	2033	0	-3.467	-239.11919	-0.8331	No	No
2_2_222	222	2	2	992.5	993	0.5	2034	0	-4.7908	-443.7952	-2.5827	No	No
2_2_223	223	2	2	994.9	995.7	0.800000000000068	2035	0	-2.1135	-91.737224	0.29241	No	Yes
2_2_224	224	2	2	1000.7	1001.1	0.399999999999977	2036	0	0.73438	280.86528	4.7835	Yes	Yes
2_2_225	225	2	2	1002.2	1003.2	1	2037	0	2.5115	262.616107	5.8931	Yes	Yes
2_2_226	226	2	2	1004.7	1005.1	0.399999999999977	2038	0	0.34097	92.522036	2.8113	Yes	Yes
2_2_227	227	2	2	1013	1013.5	0.5	2039	0	-7.5202	-701.73976	-0.92652	No	No
2_2_228	228	2	2	1015.4	1015.7	0.300000000000068	2040	0	-2.414	-365.3368	-1.2233	No	No
2_2_229	229	2	2	1016.6	1017	0.399999999999977	2041	0	-2.4579	-243.88848	-0.45973	No	No
2_2_230	230	2	2	1018.5	1018.8	0.299999999999955	2042	0	-1.5211	-83.834262	1.0102	No	Yes
2_2_231	231	2	2	1021.3	1021.7	0.400000000000091	2043	0	-0.19547	197.56276	3.3551	Yes	Yes
2_2_232	232	2	2	1024.4	1024.9	0.5	2044	0	5.6471	421.03815	7.2042	Yes	Yes
2_2_233	233	2	2	1026.2	1026.7	0.5	2045	0	0.77979	0.308911	2.8342	Yes	Yes
2_2_234	234	2	2	1037.5	1038.1	0.599999999999909	2046	0	-5.1857	-652.95664	0.61423	No	Yes
2_2_235	235	2	2	1049.6	1051.7	2.10000000000014	2047	0	0.98508	72.233871	10.852	Yes	Yes
2_2_236	236	2	2	1064.2	1064.7	0.5	2048	0	-6.6525	-889.8262	-4.7123	No	No
2_2_237	237	2	2	1065.7	1066.1	0.399999999999864	2049	0	-1.8045	-168.72327	-0.46621	No	No
2_2_238	238	2	2	1072.6	1072.9	0.300000000000182	2050	0	0.34441	71.41275	2.9207	Yes	Yes
2_2_239	239	2	2	1080.5	1080.9	0.400000000000091	2051	0	0.061007	-106.335739	1.2325	No	Yes
2_2_240	240	2	2	1084.2	1085.1	0.899999999999864	2052	0	-3.9824	-43.2445086	2.9845	No	Yes
2_2_241	241	2	2	1101.4	1101.8	0.399999999999864	2053	0	2.5013	259.663803	5.1183	Yes	Yes
2_2_242	242	2	2	1103	1104.5	1.5	2054	0	1.5252	33.59589	4.8302	Yes	Yes
2_2_243	243	2	2	1110.7	1112.5	1.79999999999995	2055	0	-0.86439	675.38783	13.324	Yes	Yes
2_2_244	244	2	2	1113.5	1114.6	1.09999999999991	2056	0	2.0748	481.94517	11.751	Yes	Yes
2_2_245	245	2	2	1117.2	1117.7	0.5	2057	0	12.682	648.8427	12.682	Yes	Yes
2_2_246	246	2	2	1120.7	1121	0.299999999999955	2058	0	-0.63653	-154.68221	-0.58628	No	No
2_2_247	247	2	2	1122.9	1124.1	1.19999999999982	2059	0	-2.3756	-570.7342	-2.1972	No	No
2_2_248	248	2	2	1127.2	1128.2	1	2060	0	-2.2256	-376.6753	-1.6596	No	No
2_2_249	249	2	2	1129.7	1129.9	0.200000000000045	2061	0	-6.3023	-513.15478	-0.30219	No	No
2_2_250	250	2	2	1131.5	1132.5	1	2062	0	-1.6901	-85.202026	0.97625	No	Yes
2_2_251	251	2	2	1139.7	1140	0.299999999999955	2063	0	2.7234	-220.399461	2.7234	No	Yes
2_2_252	252	2	2	1145.8	1149.9	4.10000000000014	2064	0	0.76861	844.20243	12.198	Yes	Yes
2_2_253	253	2	2	1154.3	1155.9	1.60000000000014	2065	0	-4.7118	-615.3618	-3.3601	No	No
2_2_254	254	2	2	1161.5	1162	0.5	2066	0	-0.8594	-137.326353	1.2811	No	Yes
2_2_255	255	2	2	1162.8	1165.3	2.5	2067	0	-1.7608	-61.330957	2.8731	No	Yes
2_2_256	256	2	2	1167.6	1168.7	1.10000000000014	2068	0	-0.947	59.111869	4.2843	Yes	Yes
2_2_257	257	2	2	1170	1173.3	3.29999999999995	2069	0	-5.686	1360.74179	20.287	Yes	Yes
2_2_258	258	2	2	1178.8	1179.6	0.799999999999955	2070	0	-2.1837	-197.04038	0.84521	No	Yes
2_2_259	259	2	2	1186.7	1186.8	0.0999999999999091	2071	0	-5.5788	-512.1181	-2.9289	No	No
2_2_260	260	2	2	1188	1188.3	0.299999999999955	2072	0	-5.4526	-326.3661	-1.6843	No	No
2_2_261	261	2	2	1190.2	1191.6	1.39999999999986	2073	0	-0.19521	79.431645	3.1523	Yes	Yes
2_2_262	262	2	2	1192.8	1194	1.20000000000005	2074	0	1.1247	134.972673	4.2338	Yes	Yes
2_2_263	263	2	2	1195.2	1196.4	1.20000000000005	2075	0	1.3344	-50.311527	4.2238	No	Yes
2_2_264	264	2	2	1197.6	1198.2	0.600000000000136	2076	0	-1.8953	-216.311096	0.99983	No	Yes
2_2_265	265	2	2	1200.4	1203.6	3.19999999999982	2077	0	-2.7023	-12.74371	1.7297	No	Yes
2_2_266	266	2	2	1204.8	1205.5	0.700000000000045	2078	0	0.055896	-57.800076	0.47381	No	Yes
2_2_267	267	2	2	1206.5	1207.2	0.700000000000045	2079	0	-1.9385	-189.06326	-0.43094	No	No
2_2_268	268	2	2	1208	1208.4	0.400000000000091	2080	0	-9.4515	-519.8198	-1.0246	No	No
2_2_269	269	2	2	1209.1	1209.6	0.5	2081	0	-5.0608	-268.85707	-0.42708	No	No
2_2_270	270	2	2	1213.4	1214.4	1	2082	0	-1.0524	-13.0013701	2.2803	No	Yes
2_2_271	271	2	2	1215.6	1216.6	1	2083	0	-1.7885	162.633229	4.9753	Yes	Yes
2_2_272	272	2	2	1217.7	1218.6	0.899999999999864	2084	0	0.85095	165.294948	4.3085	Yes	Yes
2_2_273	273	2	2	1220.4	1222.5	2.09999999999991	2085	0	1.1817	-12.772721	2.4629	No	Yes
2_2_274	274	2	2	1223.8	1224.1	0.299999999999955	2086	0	-0.89703	94.468066	3.6269	Yes	Yes
2_2_275	275	2	2	1229.8	1230.3	0.5	2087	0	-1.1444	-36.60907	0.94937	No	Yes
2_2_276	276	2	2	1233.3	1234.8	1.5	2088	0	-0.079426	259.691994	4.498	Yes	Yes
2_2_277	277	2	2	1237.2	1237.7	0.5	2089	0	1.9445	168.447407	3.7517	Yes	Yes
2_2_278	278	2	2	1240.7	1241.2	0.5	2090	0	-1.2869	131.596975	2.3978	Yes	Yes
2_2_279	279	2	2	1245.4	1245.8	0.399999999999864	2091	0	2.6486	93.94145	2.6641	Yes	Yes
2_2_280	280	2	2	1247.2	1247.4	0.200000000000045	2092	0	-1.3181	-240.656029	-0.01422	No	No
2_2_281	281	2	2	1257.8	1258.8	1	2093	0	1.1076	254.73314	4.3722	Yes	Yes
2_2_282	282	2	2	1260.8	1262.4	1.60000000000014	2094	0	9.7826	152.378447	9.9686	Yes	Yes
2_2_283	283	2	2	1265.2	1266.2	1	2095	0	-7.1324	-855.5136	-6.3703	No	No
2_2_284	284	2	2	1270.8	1272	1.20000000000005	2096	0	-2.1777	-161.5834544	1.4528	No	Yes
2_2_285	285	2	2	1278	1278.5	0.5	2097	0	1.6208	201.49873	4.1796	Yes	Yes
2_2_286	286	2	2	1280.2	1280.6	0.399999999999864	2098	0	-0.38919	21.061893	2.4405	Yes	Yes
2_2_287	287	2	2	1291.4	1291.7	0.299999999999955	2099	0	-3.1792	-432.41786	-0.98735	No	No
2_2_288	288	2	2	1293.6	1293.9	0.300000000000182	2100	0	0.1078	-103.6508	1.5842	No	Yes
2_2_289	289	2	2	1297.3	1298.7	1.40000000000009	2101	0	-4.5746	-74.7696432	2.4314	No	Yes
2_2_290	290	2	2	1303.2	1304.8	1.59999999999991	2102	0	10.154	255.367761	10.154	Yes	Yes
2_2_291	291	2	2	1305.7	1306.2	0.5	2103	0	-1.2094	-73.703693	0.48958	No	Yes
2_2_292	292	2	2	1307.4	1309.2	1.79999999999995	2104	0	-4.0126	-339.78105	-0.79896	No	No
2_2_293	293	2	2	1311.9	1313.2	1.29999999999995	2105	0	-2.9519	-170.31377	1.7584	No	Yes
2_2_294	294	2	2	1315.2	1316.2	1	2106	0	0.42217	-312.505777	2.2526	No	Yes
2_2_295	295	2	2	1319.6	1320	0.400000000000091	2107	0	-3.5851	30.767595	4.5844	Yes	Yes
2_2_296	296	2	2	1321.2	1322.7	1.5	2108	0	0.152	919.94023	14.552	Yes	Yes
2_2_297	297	2	2	1324.2	1325	0.799999999999955	2109	0	5.9111	644.9994	8.8407	Yes	Yes
2_2_299	299	2	2	1338	1338.7	0.700000000000045	2111	0	-8.4989	-868.2517	-4.1493	No	No
2_2_300	300	2	2	1340.4	1342.1	1.69999999999982	2112	0	-3.5222	-483.7945	-1.24	No	No
2_2_301	301	2	2	1343.3	1344	0.700000000000045	2113	0	-2.2678	-339.8572	-1.0755	No	No
2_2_302	302	2	2	1347	1347.6	0.599999999999909	2114	0	-3.4748	-36.667957	1.3076	No	Yes
2_2_303	303	2	2	1349.2	1351.1	1.89999999999986	2115	0	2.0836	323.5417	5.2254	Yes	Yes
2_2_304	304	2	2	1352.3	1353.1	0.799999999999955	2116	0	8.0664	661.080542	21.486	Yes	Yes
2_2_305	305	2	2	1353.6	1356.8	3.20000000000005	2117	0	1.293	271.5180099	10.161	Yes	Yes
2_2_306	306	2	2	1360.4	1361.1	0.699999999999818	2118	0	-0.2843	-55.168855	0.35449	No	Yes
2_2_307	307	2	2	1366.8	1368.4	1.60000000000014	2119	0	-4.3805	-35.277155	5.5483	No	Yes
2_2_308	308	2	2	1376.3	1376.5	0.200000000000045	2120	0	-8.7722	-573.8007	-2.6168	No	No
2_2_309	309	2	2	1381.3	1384.3	3	2121	0	0.23073	192.84466	3.9869	Yes	Yes
2_2_310	310	2	2	1386.8	1390.6	3.79999999999995	2122	0	-0.47377	235.0399959	5.3632	Yes	Yes
2_2_311	311	2	2	1391.6	1395.6	4	2123	0	6.7049	738.4439	11.913	Yes	Yes
2_2_312	312	2	2	1396.6	1397	0.400000000000091	2124	0	1.933	72.675821	5.0916	Yes	Yes
2_2_313	313	2	2	1400.3	1400.8	0.5	2125	0	0.59899	-1.9160317	0.76331	No	Yes
2_2_314	314	2	2	1410.3	1413.1	2.79999999999995	2126	0	-1.1131	81.2674078	2.5074	Yes	Yes
2_2_315	315	2	2	1416	1416.8	0.799999999999955	2127	0	-3.7145	-215.368023	0.88681	No	Yes
2_2_316	316	2	2	1420.5	1420.8	0.299999999999955	2128	0	-1.1298	-220.82332	-0.06865	No	No
2_2_317	317	2	2	1424	1424.9	0.900000000000091	2129	0	-3.702	-151.678843	0.51817	No	Yes
2_2_318	318	2	2	1426.1	1426.8	0.700000000000045	2130	0	-0.64415	199.300404	3.9249	Yes	Yes
2_2_319	319	2	2	1428.1	1429.2	1.10000000000014	2131	0	0.10048	148.93569	2.6978	Yes	Yes
2_2_320	320	2	2	1433.7	1436.2	2.5	2132	0	-1.1791	281.466554	10.701	Yes	Yes
2_2_321	321	2	2	1437.2	1438.9	1.70000000000005	2133	0	3.2858	898.0227	13.047	Yes	Yes
2_2_322	322	2	2	1444.4	1445.1	0.699999999999818	2134	0	-3.0799	-308.177402	0.54255	No	Yes
2_2_323	323	2	2	1446.3	1446.9	0.600000000000136	2135	0	-1.0032	-310.11394	-0.59964	No	No
2_2_325	325	2	2	1475.7	1478.8	3.09999999999991	2137	0	-3.5422	435.55405	7.8584	Yes	Yes
2_2_326	326	2	2	1482	1483.2	1.20000000000005	2138	0	-13.436	-1732.506	-10.431	No	No
2_2_327	327	2	2	1492.2	1495.6	3.39999999999986	2139	0	-2.1144	429.10978	8.4605	Yes	Yes
2_2_328	328	2	2	1504.8	1506	1.20000000000005	2140	0	-1.4393	103.175279	4.3393	Yes	Yes
2_2_329	329	2	2	1511.7	1514.4	2.70000000000005	2141	0	0.059947	0.606266	3.8216	Yes	Yes
2_2_330	330	2	2	1517.3	1519.8	2.5	2142	0	-2.4922	-134.186752	0.09568	No	Yes
2_2_331	331	2	2	1520.7	1521.6	0.899999999999864	2143	0	0.86614	218.441632	5.5294	Yes	Yes
2_2_332	332	2	2	1525.7	1528.2	2.5	2144	0	0.020721	90.038966	2.533	Yes	Yes
2_2_333	333	2	2	1533.1	1533.5	0.400000000000091	2145	0	0.24953	102.64832	3.4732	Yes	Yes
2_2_334	334	2	2	1537	1537.3	0.299999999999955	2146	0	-0.49517	31.408099	1.7326	Yes	Yes
2_2_335	335	2	2	1539.2	1539.6	0.399999999999864	2147	0	0.15695	48.4303105	2.096	Yes	Yes
2_2_336	336	2	2	1540.8	1542	1.20000000000005	2148	0	-0.51508	122.046838	3.2785	Yes	Yes
2_2_337	337	2	2	1547.6	1548.2	0.600000000000136	2149	0	-1.9013	-179.8304218	1.2146	No	Yes
2_2_338	338	2	2	1551.4	1551.9	0.5	2150	0	0.099015	-88.782779	1.5028	No	Yes
2_2_339	339	2	2	1558.8	1563.1	4.29999999999995	2151	0	-8.2475	128.054918	4.1201	Yes	Yes
2_2_340	340	2	2	1570.8	1574.6	3.79999999999995	2152	0	0.52813	1128.77644	16.475	Yes	Yes
2_2_341	341	2	2	1575.6	1576.8	1.20000000000005	2153	0	1.5118	-45.8648587	1.7189	No	Yes
2_2_342	342	2	2	1587.6	1588.8	1.20000000000005	2154	0	-2.3224	8.843	8.4545	Yes	Yes
2_2_344	344	2	2	1602.5	1603.1	0.599999999999909	2156	0	-1.8208	-154.843691	1.6217	No	Yes
2_2_345	345	2	2	1608.7	1609.3	0.599999999999909	2157	0	2.2542	107.41482	11.342	Yes	Yes
2_2_346	346	2	2	1613.1	1614.2	1.10000000000014	2158	0	-1.9739	-62.16455	4.7066	No	Yes
2_2_347	347	2	2	1618.5	1620.1	1.59999999999991	2159	0	-2.4345	35.2035031	2.3782	Yes	Yes
2_2_348	348	2	2	1622	1623.6	1.59999999999991	2160	0	2.055	376.6767	7.322	Yes	Yes
2_2_349	349	2	2	1625	1629.5	4.5	2161	0	1.2235	1161.5931	18.798	Yes	Yes
[truncated: 9,130 more rows]
