# Supplementary material for: Delineation of an insula-BNST circuit engaged by struggling behavior that regulates avoidance in mice
Source: Nat Commun. 2021 Jun 11;12:3561. doi: 10.1038/s41467-021-23674-z (PMC8196075; doi:10.1038/s41467-021-23674-z)
Supplement: Supplementary file 16 — Source Data [file 41467_2021_23674_MOESM16_ESM.zip › Source_Data_Nat_Comm/Fig_4lm.csv]

Date	Animal	number_of_bouts
190517	1	181
190517	10	184
190517	11	204
190517	12	85
190517	13	175
190517	14	94
190517	2	267
190517	3	182
190517	4	127
190517	6	242
190517	7	222
190517	8	238
190517	9	113
190518	1	240
190518	10	317
190518	11	297
190518	12	157
190518	13	244
190518	14	102
190518	2	386
190518	3	326
190518	4	237
190518	5	213
190518	6	242
190518	7	241
190518	8	241
190518	9	193
190519	1	230
190519	10	214
190519	11	224
190519	12	180
190519	13	255
190519	14	99
190519	2	318
190519	3	130
190519	4	195
190519	5	124
190519	6	185
190519	7	142
190519	8	317
190519	9	189
190520	1	189
190520	10	222
190520	11	256
190520	12	325
190520	13	286
190520	14	87
190520	2	211
190520	3	154
190520	4	191
190520	5	203
190520	6	194
190520	7	221
190520	8	282
190520	9	259
190521	1	219
190521	10	295
190521	11	503
190521	12	293
190521	13	338
190521	14	139
190521	2	291
190521	3	270
190521	4	328
190521	5	226
190521	6	357
190521	7	392
190521	8	390
190521	9	348
190522	1	132
190522	10	318
190522	11	345
190522	12	236
190522	13	294
190522	14	154
190522	2	440
190522	3	226
190522	4	370
190522	5	168
190522	6	243
190522	7	364
190522	8	262
190522	9	218
190523	4	206
