# Supplementary material for: Delineation of an insula-BNST circuit engaged by struggling behavior that regulates avoidance in mice
Source: Nat Commun. 2021 Jun 11;12:3561. doi: 10.1038/s41467-021-23674-z (PMC8196075; doi:10.1038/s41467-021-23674-z)
Supplement: Supplementary file 16 — Source Data [file 41467_2021_23674_MOESM16_ESM.zip › Source_Data_Nat_Comm/Fig_4e_GluSnfR.csv]

Treatment	Time	n	mean	median	sd	sem	CI_lower	CI_upper
GluSnFR	-5	3997	0.270917549124343	0.099095	1.40910734671067	0.022291091750067	0.227214574814804	0.314620523433883
GluSnFR	-4.95	3997	0.246551516428822	0.12308	1.30358722128681	0.0206218372374194	0.206121212112312	0.286981820745331
GluSnFR	-4.9	3997	0.22035618874048	0.11955	1.22087536773169	0.0193133936183302	0.18249116379708	0.25822121368388
GluSnFR	-4.85	3997	0.198423320007506	0.15206	1.15934744083807	0.0183400648887775	0.162466562318994	0.234380077696017
GluSnFR	-4.8	3997	0.184231575874406	0.1799	1.10434447841948	0.0174699565292829	0.149980715936793	0.218482435812019
GluSnFR	-4.75	3997	0.178533885288967	0.18123	1.06867276557195	0.0169056550047592	0.145389371119682	0.211678399458252
GluSnFR	-4.7	3997	0.164230891843883	0.16313	1.03465115323495	0.016367456915125	0.132141546149451	0.196320237538315
GluSnFR	-4.65	3997	0.14098064942707	0.13617	1.01020995925987	0.0159808143370052	0.109649338863802	0.172311959990339
GluSnFR	-4.6	3997	0.114222889201901	0.10985	0.982621074841944	0.0155443774996858	0.0837472382942015	0.144698540109601
GluSnFR	-4.55	3997	0.0965276359619715	0.096063	0.951559198589813	0.0150530003628893	0.0670153583437671	0.126039913580176
GluSnFR	-4.5	3997	0.0856865900075056	0.066193	0.926597390224039	0.0146581220295758	0.0569484941947369	0.114424685820274
GluSnFR	-4.45	3997	0.0646791623217413	0.028089	0.921364062736661	0.0145753344524251	0.0361033763409865	0.0932549483024961
GluSnFR	-4.4	3997	0.0378398673229922	0.038392	0.902097231465127	0.0142705466698553	0.00986163541365131	0.0658180992323332
GluSnFR	-4.35	3997	0.0262529340550413	0.0043143	0.882789310208202	0.0139651088724825	-0.00112646939127889	0.0536323375013615
GluSnFR	-4.3	3997	0.0313565320740555	-0.0047378	0.87663856467684	0.0138678083841336	0.0041678918613308	0.0585451722867803
GluSnFR	-4.25	3997	0.0310665366299725	0.0051421	0.879608097451011	0.0139147843137378	0.00378579739097848	0.0583472758689665
GluSnFR	-4.2	3997	0.0156217350337753	-0.047271	0.876349779569561	0.0138632400059065	-0.0115579486092787	0.0428014186768293
GluSnFR	-4.15	3997	-0.00527476196397298	-0.071257	0.859975585769301	0.0136042117230812	-0.0319466056808051	0.0213970817528592
GluSnFR	-4.1	3997	-0.0173297067250438	-0.095999	0.863176801737223	0.0136548527186159	-0.0441008350418264	0.0094414215917388
GluSnFR	-4.05	3997	-0.0292128935351514	-0.12655	0.85452023745312	0.0135179119318492	-0.0557155415211769	-0.0027102455491258
GluSnFR	-4	3997	-0.0398686077408056	-0.15354	0.853551261337584	0.0135025834080533	-0.066341203269591	-0.0133960122120202
GluSnFR	-3.95	3997	-0.0496477885639229	-0.16508	0.86001855071283	0.0136048913984093	-0.0763209648235366	-0.0229746123043093
GluSnFR	-3.9	3997	-0.0541045484988742	-0.16683	0.864021242425668	0.0136682111791389	-0.0809018668499357	-0.0273072301478126
GluSnFR	-3.85	3997	-0.0581752861108331	-0.17413	0.8568785103341	0.0135552181578684	-0.08475107511012	-0.0315994971115463
GluSnFR	-3.8	3997	-0.0594951633575181	-0.19312	0.856547289114086	0.013549978470046	-0.0860606796458559	-0.0329296470691804
GluSnFR	-3.75	3997	-0.0689558233427571	-0.21318	0.850846295239243	0.0134597927380453	-0.0953445252887151	-0.0425671213967991
GluSnFR	-3.7	3997	-0.0825101476257193	-0.23708	0.86473365522921	0.0136794810509515	-0.109329561212125	-0.0556907340393135
GluSnFR	-3.65	3997	-0.091782970647986	-0.24984	0.884692520745906	0.0139952163308068	-0.119221401507249	-0.0643445397887231
GluSnFR	-3.6	3997	-0.0969522670002502	-0.27014	0.889046191331381	0.0140640883515914	-0.124525725438635	-0.0693788085618654
GluSnFR	-3.55	3997	-0.101461222619465	-0.26158	0.904548589316855	0.0143093254349456	-0.129515482540062	-0.073406962698867
GluSnFR	-3.5	3997	-0.107643037552164	-0.27373	0.927552467470825	0.0146732306829982	-0.136410754753592	-0.0788753203507358
GluSnFR	-3.45	3997	-0.119218968670503	-0.29721	0.945157353041318	0.0149517276480572	-0.148532695275406	-0.0899052420655997
GluSnFR	-3.4	3997	-0.126680335859395	-0.31572	0.955962494271801	0.0151226574179597	-0.156329180161831	-0.0970314915569581
GluSnFR	-3.35	3997	-0.127186414485864	-0.32315	0.981240291939164	0.0155225344808096	-0.157619240892033	-0.096753588079696
GluSnFR	-3.3	3997	-0.123928125459094	-0.32005	1.01174487461147	0.0160050956233181	-0.155307040888191	-0.0925492100299974
GluSnFR	-3.25	3997	-0.120127790027521	-0.32278	1.04732512050538	0.0165679502046689	-0.152610214409189	-0.0876453656458526
GluSnFR	-3.2	3997	-0.122829495092319	-0.34689	1.09900421599029	0.0173854773162149	-0.156914728647887	-0.0887442615367516
GluSnFR	-3.15	3997	-0.125981664305729	-0.32028	1.14554915512931	0.0181217856686417	-0.161510472961647	-0.0904528556498118
GluSnFR	-3.1	3997	-0.115241921516137	-0.32321	1.19341123604161	0.0188789302818295	-0.152255155966437	-0.0782286870658369
GluSnFR	-3.05	3997	-0.0959948773805354	-0.28837	1.27036116980945	0.0200962243636356	-0.135394687265579	-0.0565950674954916
GluSnFR	-3	3997	-0.0780605172324243	-0.30177	1.40346889482073	0.0222018953884837	-0.121588616917496	-0.034532417547353
GluSnFR	-2.95	3997	-0.0597205519614711	-0.28937	1.5570518375384	0.024631470023345	-0.108011973203017	-0.011429130719925
GluSnFR	-2.9	3997	-0.0317245758268702	-0.29245	1.69278145143927	0.0267786174949184	-0.0842256038405334	0.0207764521867931
GluSnFR	-2.85	3997	0.00377024447085314	-0.27353	1.84413584707614	0.0291729380751021	-0.0534249874866011	0.0609654764283074
GluSnFR	-2.8	3997	0.0369545537378034	-0.25957	1.97870296824324	0.0313016957254546	-0.0244142306839132	0.0983233381595199
GluSnFR	-2.75	3997	0.0705613828121091	-0.27048	2.11402969707883	0.0334424698373433	0.00499548695846279	0.136127278665755
GluSnFR	-2.7	3997	0.111082889234426	-0.25157	2.2475432635775	0.0355545609904042	0.0413761165481611	0.180789661920691
GluSnFR	-2.65	3997	0.151523582934701	-0.25128	2.37577110902333	0.037583035736788	0.0778398682160438	0.225207297653358
GluSnFR	-2.6	3997	0.187917896414811	-0.25065	2.49532787206112	0.039474340029848	0.110526170269083	0.265309622560539
GluSnFR	-2.55	3997	0.216611142344258	-0.23599	2.60750080696432	0.0412488373310213	0.135740411633162	0.297481873055354
GluSnFR	-2.5	3997	0.243150448091068	-0.1968	2.64555099892953	0.0418507647300829	0.161099603908979	0.325201292273157
GluSnFR	-2.45	3997	0.270003923742807	-0.18087	2.65524731997787	0.0420041537409564	0.187652351535517	0.352355495950097
GluSnFR	-2.4	3997	0.286812027277958	-0.15909	2.69626869046011	0.0426530831041222	0.203188191531264	0.370435863024653
GluSnFR	-2.35	3997	0.289393511817363	-0.16521	2.74169282481286	0.0433716611094731	0.204360862340979	0.374426161293747
GluSnFR	-2.3	3997	0.282565080629722	-0.155	2.7517677341877	0.0435310391226332	0.197219961342854	0.367910199916591
GluSnFR	-2.25	3997	0.279933027310483	-0.15218	2.74097420158621	0.0433602929931146	0.194922665683556	0.364943388937409
GluSnFR	-2.2	3997	0.291004165819365	-0.16017	2.74814536408154	0.0434737357634693	0.205771393081578	0.376236938557151
GluSnFR	-2.15	3997	0.299799270790593	-0.13738	2.77017790718617	0.0438222751710447	0.213883166390727	0.385715375190459
GluSnFR	-2.1	3997	0.290817160245184	-0.12968	2.74739882289183	0.0434619260044798	0.20560754122277	0.376026779267598
GluSnFR	-2.05	3997	0.272129864498374	-0.11323	2.70916516175457	0.0428570962515577	0.188106049179518	0.356153679817229
GluSnFR	-2	3997	0.2668084705329	-0.13528	2.7218732215427	0.0430581288608644	0.182390519159228	0.351226421906571
GluSnFR	-1.95	3997	0.268474986314736	-0.10704	2.75478867915448	0.0435788283571323	0.183036173470324	0.353913799159148
GluSnFR	-1.9	3997	0.254225641381036	-0.10834	2.71800272442973	0.0429969003061593	0.169927732129271	0.338523550632801
GluSnFR	-1.85	3997	0.225398375201401	-0.16335	2.68427014057035	0.0424632744447005	0.142146670306772	0.30865008009603
GluSnFR	-1.8	3997	0.197975962822617	-0.15754	2.72775453257265	0.0431511670840242	0.11337560463271	0.282576321012524
GluSnFR	-1.75	3997	0.170373850112584	-0.17865	2.71656974700026	0.0429742316064107	0.0861203841574445	0.254627316067724
GluSnFR	-1.7	3997	0.139274480622967	-0.20442	2.67708060546743	0.0423495410325559	0.0562457566592333	0.222303204586701
GluSnFR	-1.65	3997	0.110275092724543	-0.22706	2.69799620148375	0.0426804111191363	0.0265976788242309	0.193952506624856
GluSnFR	-1.6	3997	0.0874661155166375	-0.25058	2.73890748555377	0.0433275989923289	0.00251985236871022	0.172412378664565
GluSnFR	-1.55	3997	0.065599946922692	-0.27815	2.74482508694667	0.0434212113036246	-0.0195298485744572	0.150729742419841
GluSnFR	-1.5	3997	0.0489956964223167	-0.29651	2.71589625734051	0.0429635774714839	-0.0352368814852471	0.133228274329881
GluSnFR	-1.45	3997	0.0389204251638729	-0.30362	2.7459307636512	0.0434387023350384	-0.0462436625117436	0.124084512839489
GluSnFR	-1.4	3997	0.023262599534651	-0.30187	2.7747666278393	0.0438948655193479	-0.0627958224404409	0.109321021509743
GluSnFR	-1.35	3997	-0.000682100845634227	-0.32359	2.75083571135286	0.043516295173868	-0.0859983137684121	0.0846341120771436
GluSnFR	-1.3	3997	-0.0206897857743307	-0.34241	2.75454526711854	0.0435749777491294	-0.1061210492791	0.0647414777304384
GluSnFR	-1.25	3997	-0.0266878688391293	-0.366	2.79128753451136	0.0441562146970955	-0.113258680989139	0.0598829433108802
GluSnFR	-1.2	3997	-0.0249941828821616	-0.39318	2.8219356011285	0.0446410456551626	-0.112515534159749	0.0625271683954261
GluSnFR	-1.15	3997	-0.0306212839954966	-0.39641	2.81035130371054	0.0444577901798386	-0.117783352317365	0.0565407843263722
GluSnFR	-1.1	3997	-0.049576162798599	-0.40648	2.80351261828687	0.0443496069640001	-0.136526131670359	0.0373738060731611
GluSnFR	-1.05	3997	-0.0767623194896172	-0.43075	2.8188041233803	0.0445915078694422	-0.164186549073886	0.0106619100946517
GluSnFR	-1	3997	-0.100271936785839	-0.43599	2.82454464664559	0.0446823189287264	-0.187874206702786	-0.0126696668688932
GluSnFR	-0.95	3997	-0.103408160095071	-0.44965	2.82383962210675	0.044671165934089	-0.190988563921133	-0.0158277562690093
GluSnFR	-0.9	3997	-0.107580558719039	-0.44979	2.83673355409567	0.0448751389114885	-0.195560863361584	-0.0196002540764951
GluSnFR	-0.85	3997	-0.121784700122592	-0.47337	2.85475369624847	0.0451602049449707	-0.210323893207097	-0.0332455070380872
GluSnFR	-0.8	3997	-0.126715583562422	-0.4654	2.86142440088133	0.045265730822297	-0.215461666231228	-0.0379695008936161
GluSnFR	-0.75	3997	-0.118968486627471	-0.51556	2.86526682397431	0.0453265152656598	-0.207833740712216	-0.030103232542725
GluSnFR	-0.7	3997	-0.121236638776582	-0.52283	2.88085555731884	0.0455731181139534	-0.210585372004677	-0.0318879055484879
GluSnFR	-0.649999999999999	3997	-0.132379296673255	-0.49527	2.89982446263286	0.0458731929164446	-0.222316343902801	-0.0424422494437085
GluSnFR	-0.6	3997	-0.143727017137853	-0.51048	2.89718890793755	0.0458315002862396	-0.233582323555098	-0.0538717107206087
GluSnFR	-0.55	3997	-0.144813163588191	-0.54403	2.88777277217072	0.04568254361037	-0.2343764318293	-0.0552498953470823
GluSnFR	-0.5	3997	-0.147523044608456	-0.55047	2.89085642473203	0.0457313248351149	-0.237181951261345	-0.0578641379555677
GluSnFR	-0.45	3997	-0.146420932869652	-0.5509	2.89701586390201	0.0458287628507404	-0.236270872386314	-0.05657099335299
GluSnFR	-0.399999999999999	3997	-0.140905045446585	-0.54547	2.90908637825799	0.0460197099376375	-0.231129347768206	-0.0506807431249641
GluSnFR	-0.35	3997	-0.129867362104078	-0.52308	2.92161555737678	0.0462179127799844	-0.220480252558765	-0.039254471649391
GluSnFR	-0.3	3997	-0.109342021090818	-0.51505	2.93185079178974	0.0463798270230087	-0.200272353781291	-0.0184116884003457
GluSnFR	-0.25	3997	-0.06525732004003	-0.49659	2.95375574094132	0.0467263479835717	-0.156867027110501	0.0263523870304413
GluSnFR	-0.2	3997	-0.0223684499326995	-0.47696	2.99100266541859	0.0473155682533181	-0.11513335741238	0.0703964575469807
GluSnFR	-0.149999999999999	3997	0.0153387298674005	-0.44312	3.02691113950892	0.0478836151749533	-0.0785398664482139	0.109217326183015
GluSnFR	-0.0999999999999996	3997	0.0620225292744558	-0.41853	3.09798983708302	0.0490080304104556	-0.0340605481272077	0.158105606676119
GluSnFR	-0.0499999999999998	3997	0.127404592709032	-0.40042	3.18574042302044	0.0503961832483634	0.028599961401754	0.22620922401631
GluSnFR	0	3997	0.208609228025769	-0.38183	3.26009173378992	0.0515723689335555	0.107498616672313	0.309719839379226
GluSnFR	0.0499999999999998	3997	0.324392931234176	-0.29628	3.3548105274625	0.0530707539395948	0.220344649435549	0.428441213032802
GluSnFR	0.100000000000001	3997	0.46145815380035	-0.24726	3.51027560659228	0.055530102654867	0.352588176638983	0.570328130961718
GluSnFR	0.15	3997	0.651006020690518	-0.15242	3.78694978723755	0.0599068945011624	0.533555090036091	0.768456951344945
GluSnFR	0.2	3997	1.06843006020515	0.14941	4.20016209426741	0.0664436239205079	0.938163493552045	1.19869662685826
GluSnFR	0.25	3997	1.84232667741806	0.86446	4.67641487821388	0.0739776095518775	1.69728929629845	1.98736405853768
GluSnFR	0.3	3997	2.71208076242182	1.5401	5.18231533807616	0.0819806006607634	2.5513530544778	2.87280847036583
GluSnFR	0.350000000000001	3997	3.32795620032524	1.9516	5.5989121377943	0.088570870385053	3.15430788751886	3.50160451313163
GluSnFR	0.4	3997	3.71201680596197	2.1069	5.92889081705681	0.0937909020825507	3.52813431917575	3.8958992927482
GluSnFR	0.45	3997	4.01996374675507	2.1615	6.21554440306973	0.0983255611354721	3.82719079868887	4.21273669482127
GluSnFR	0.5	3997	4.26304478804103	2.2261	6.502607957269	0.102866705598095	4.06136866367413	4.46472091240793
GluSnFR	0.55	3997	4.41031269099325	2.2242	6.70498629411489	0.106068189207834	4.20235987289068	4.61826550909581
GluSnFR	0.600000000000001	3997	4.47551725389042	2.2005	6.82416678143537	0.107953541082466	4.26386809442129	4.68716641335954
GluSnFR	0.65	3997	4.4936265429322	2.1815	6.91558631872206	0.109399734162194	4.27914203830732	4.70811104755708
GluSnFR	0.7	3997	4.47177296130598	2.1076	6.97417824300509	0.110326617385857	4.25547124852612	4.68807467408584
GluSnFR	0.75	3997	4.42671651954716	2.0331	7.03099875019295	0.111225478031191	4.20865253849748	4.64478050059685
GluSnFR	0.8	3997	4.37393242541906	1.9637	7.07156246483965	0.11186716759943	4.15461037486655	4.59325447597157
GluSnFR	0.850000000000001	3997	4.31306560971729	1.8924	7.09525833434609	0.112242019666236	4.09300864001281	4.53312257942177
GluSnFR	0.9	3997	4.24617155412059	1.8262	7.1627583920244	0.113309823323888	4.02402109360187	4.46832201463931
GluSnFR	0.95	3997	4.18182072357768	1.7462	7.29251762089503	0.115362523483975	3.95564582570223	4.40799562145314
GluSnFR	1	3997	4.12144772299224	1.6439	7.38872042913492	0.116884384561554	3.89228912847591	4.35060631750858
GluSnFR	1.05	3997	4.04718077669502	1.5721	7.36949191442929	0.116580202920233	3.81861854787514	4.2757430055149
GluSnFR	1.1	3997	3.95037608498124	1.4916	7.31810257523598	0.11576725955037	3.72340767864464	4.17734449131783
GluSnFR	1.15	3997	3.87845819993245	1.4142	7.35286996842873	0.116317255371043	3.65041149498712	4.10650490487778
GluSnFR	1.2	3997	3.8530689386615	1.3652	7.39883967157054	0.1170444638927	3.62359649936022	4.08254137796277
GluSnFR	1.25	3997	3.815780347333	1.2842	7.47440648619156	0.118239877997884	3.58396422955631	4.04759646510969
GluSnFR	1.3	3997	3.76191879023267	1.2187	7.54923723474721	0.119423648053213	3.5277818228136	3.99605575765175
GluSnFR	1.35	3997	3.71135440540656	1.2171	7.53360622499647	0.11917637642177	3.47770222831886	3.94500658249425
GluSnFR	1.4	3997	3.66801479584939	1.1879	7.4907707421521	0.118498749071043	3.43569114636511	3.90033844533366
GluSnFR	1.45	3997	3.63105997988491	1.1103	7.55703303572543	0.119546972167076	3.39668122840966	3.86543873136016
GluSnFR	1.5	3997	3.59425787984989	1.0625	7.65042314687483	0.121024338345771	3.35698266655584	3.83153309314393
GluSnFR	1.55	3997	3.55444749539655	1.0556	7.69683794881279	0.121758588018782	3.31573274316219	3.79316224763091
GluSnFR	1.6	3997	3.52317217585689	1.0253	7.74333836944311	0.122494192119567	3.28301522924825	3.76332912246554
GluSnFR	1.65	3997	3.50872216403052	0.97074	7.85434908844048	0.124250303978744	3.26512225857864	3.7523220694824
GluSnFR	1.7	3997	3.4934571053315	0.94769	7.95742800794728	0.125880940322801	3.24666024303912	3.74025396762388
GluSnFR	1.75	3997	3.46329278548411	0.93417	7.95144699568644	0.125786324895966	3.21668142220697	3.70990414876125
GluSnFR	1.8	3997	3.4295604469352	0.90658	7.88401025990444	0.124719522946384	3.1850406105657	3.6740802833047
GluSnFR	1.85	3997	3.40984149887416	0.89756	7.88326545538414	0.124707740660289	3.16534476235783	3.65433823539048
GluSnFR	1.9	3997	3.39898386845884	0.87509	7.9387958235271	0.125586192209122	3.1527648768865	3.64520286003119
GluSnFR	1.95	3997	3.3767559211934	0.88142	7.90962967542945	0.125124804164585	3.13144150756112	3.62207033482567
GluSnFR	2	3997	3.33625317330498	0.87447	7.7873296279615	0.123190103032333	3.09473185311233	3.57777449349762
GluSnFR	2.05	3997	3.30066518789592	0.86568	7.71731575918745	0.122082532642992	3.06131532349441	3.54001505229743
GluSnFR	2.1	3997	3.29476955841131	0.81913	7.73955386492832	0.122434323907564	3.05472998689404	3.53480912992857
GluSnFR	2.15	3997	3.30953642812109	0.86026	7.82260114512974	0.123748073741376	3.06692117408993	3.55215168215225
GluSnFR	2.2	3997	3.31073620075056	0.90549	7.85859959572425	0.124317544028317	3.06700446729349	3.55446793420764
GluSnFR	2.25	3997	3.28815604348261	0.82716	7.85404370835368	0.124245473079558	3.04456560928792	3.5317464776773
GluSnFR	2.3	3997	3.25624814961221	0.81478	7.81470820637047	0.12362321297582	3.01387769233172	3.49861860689269
GluSnFR	2.35	3997	3.23334206748061	0.80691	7.73264159055762	0.122324976566102	2.99351687774905	3.47316725721217
GluSnFR	2.4	3997	3.25179819394546	0.83772	7.70633442741775	0.121908815662105	3.01278891172978	3.49080747616114
GluSnFR	2.45	3997	3.27852515491619	0.89557	7.6742166922713	0.121400735576777	3.04051199308641	3.51653831674596
GluSnFR	2.5	3997	3.28147490335502	0.91369	7.58461842525682	0.119983353717737	3.04624060061689	3.51670920609315
GluSnFR	2.55	3997	3.27536024342257	0.90899	7.57208764157957	0.119785125492399	3.04051457858233	3.51020590826281
GluSnFR	2.6	3997	3.28126878791594	0.91831	7.58202334331457	0.119942301338152	3.04611497074175	3.51642260509012
GluSnFR	2.65	3997	3.28903454915161	0.92648	7.53556482137587	0.119207360045336	3.05532162687836	3.52274747142487
GluSnFR	2.7	3997	3.29110770748561	0.93183	7.4974479281328	0.118604377478754	3.05857696740029	3.52363844757094
GluSnFR	2.75	3997	3.28528369191894	0.99196	7.45242083902155	0.117892080451164	3.05414945134322	3.51641793249466
GluSnFR	2.8	3997	3.28696803989242	1.0004	7.41567783394178	0.117310831833507	3.05697337084105	3.51696270894379
GluSnFR	2.85	3997	3.28288136554916	1.0019	7.40112506388632	0.117080617199199	3.05333804560001	3.51242468549832
GluSnFR	2.9	3997	3.25139839489617	1.0033	7.37574775403389	0.116679165923247	3.02264214338656	3.48015464640578
GluSnFR	2.95	3997	3.20959911992745	1.0023	7.30421744504136	0.115547606511265	2.98306135607497	3.43613688377992
GluSnFR	3	3997	3.20034852741556	1.0288	7.26767657189058	0.114969555479218	2.97494406603595	3.42575298879518
GluSnFR	3.05	3997	3.20816265870028	1.0412	7.28600966446288	0.115259572169249	2.98218960283028	3.43413571457028
GluSnFR	3.1	3997	3.20772947227921	1.0609	7.30232301041158	0.11551763788166	2.98125046365794	3.43420848090048
GluSnFR	3.15	3997	3.18134545734301	1.0341	7.24226964954805	0.114567635754403	2.95672898282402	3.405961931862
GluSnFR	3.2	3997	3.15612642882162	1.0228	7.18133854024113	0.113603748261257	2.93339971146762	3.37885314617561
GluSnFR	3.25	3997	3.13196856954216	1.0222	7.16472719705372	0.113340968441149	2.90975704722015	3.35418009186416
GluSnFR	3.3	3997	3.1096300489367	1.0222	7.15647260522907	0.113210386577282	2.88767453990942	3.33158555796398
GluSnFR	3.35	3997	3.07589403012009	1.0032	7.12623046464798	0.112731977084928	2.85487647056555	3.29691158967463
GluSnFR	3.4	3997	3.03547084835126	0.96337	7.03622116102194	0.111308092914448	2.81724489604593	3.2536968006566
GluSnFR	3.45	3997	3.00859171339505	0.95407	6.98887369072167	0.110559089080879	2.79183422641493	3.22534920037516
GluSnFR	3.5	3997	2.99759226886815	0.98531	6.97828699231934	0.110391614923593	2.78116312465722	3.21402141307908
GluSnFR	3.55	3997	2.97533564103077	0.97372	6.95982740441536	0.11009959716597	2.75947901451895	3.1911922675426
GluSnFR	3.6	3997	2.94115644823868	0.96146	6.95884333902444	0.110084029940401	2.72533034217272	3.15698255430464
GluSnFR	3.65	3997	2.89842012969727	0.9466	6.93876000395938	0.109766325639428	2.68321690128393	3.11362335811062
GluSnFR	3.7	3997	2.87637211642207	0.93705	6.91033724908615	0.109316697555274	2.66205040986647	3.09069382297767
GluSnFR	3.75	3997	2.85977146567926	0.89359	6.9161241192393	0.109408241789878	2.64527028135837	3.07427265000015
GluSnFR	3.8	3997	2.81352072844633	0.87878	6.9222664434103	0.109505409058202	2.59882904207741	3.02821241481525
GluSnFR	3.85	3997	2.75318332734551	0.83831	6.92349953611936	0.109524915721607	2.53845339703505	2.96791325765597
GluSnFR	3.9	3997	2.72034561264448	0.81976	6.92852921261613	0.109604481682656	2.50545968866666	2.9352315366223
GluSnFR	3.95	3997	2.69651218220165	0.77626	6.87362429503944	0.108735924323922	2.48332911514805	2.90969524925525
GluSnFR	4	3997	2.66219275491869	0.76938	6.804583032368	0.107643739882231	2.4511509786162	2.87323453122118
GluSnFR	4.05	3997	2.62668509036778	0.75126	6.77704592959486	0.107208122194281	2.41649736773115	2.8368728130044
GluSnFR	4.1	3997	2.59344182009007	0.73286	6.77641350135923	0.107198117622338	2.38327371199523	2.80360992818491
GluSnFR	4.15	3997	2.54910833626595	0.72096	6.70264009514819	0.106031073982687	2.34122828470839	2.75698838782351
GluSnFR	4.2	3997	2.5090487781361	0.75478	6.62165688757385	0.104749976332839	2.30368039259773	2.71441716367447
GluSnFR	4.25	3997	2.4819110735977	0.75243	6.59467737086377	0.104323179266057	2.27737944838736	2.68644269880804
GluSnFR	4.3	3997	2.45644356364774	0.69855	6.60388022615871	0.104468761994173	2.25162651508092	2.66126061221455
GluSnFR	4.35	3997	2.42516380395296	0.6834	6.58930549522052	0.104238199954074	2.22079878559751	2.62952882230842
GluSnFR	4.4	3997	2.39548431220916	0.67108	6.54593362685142	0.103552087359853	2.19246445726763	2.59850416715068
GluSnFR	4.45	3997	2.36813621451589	0.64546	6.51931731145585	0.1031310358836	2.16594185533993	2.57033057369184
GluSnFR	4.5	3997	2.32983666342757	0.62068	6.48797127563815	0.102635163541408	2.12861449065122	2.53105883620393
GluSnFR	4.55	3997	2.28440007909432	0.60207	6.41484272327587	0.1014783210382	2.08544596293739	2.48335419525125
GluSnFR	4.6	3997	2.23902282070303	0.58182	6.33340259162009	0.100189995169263	2.04259454190677	2.43545109949929
GluSnFR	4.65	3997	2.19133374815612	0.59993	6.24565608376478	0.0988019068437597	1.99762689678517	2.38504059952706
GluSnFR	4.7	3997	2.14664786289717	0.57673	6.19088542232832	0.0979354733231751	1.95463970454295	2.33865602125139
GluSnFR	4.75	3997	2.09908682659495	0.55576	6.14800330599226	0.0972571082632558	1.90840864216567	2.28976501102422
GluSnFR	4.8	3997	2.05439475928697	0.5384	6.10039990573628	0.0965040557969564	1.86519297776148	2.24359654081245
GluSnFR	4.85	3997	2.0144820910683	0.51367	6.03628486928891	0.0954898008054233	1.82726881510079	2.20169536703581
GluSnFR	4.9	3997	1.97769495476107	0.50955	5.98529933225462	0.0946832453030261	1.79206297749331	2.16332693202883
GluSnFR	4.95	3997	1.95959380437578	0.47304	5.96515822026646	0.0943646270115776	1.77458649669181	2.14460111205975
GluSnFR	5	3997	1.95327293687766	0.45631	5.95803361538644	0.0942519207501036	1.7684865963363	2.13805927741902
GluSnFR	5.05	3997	1.93933716143358	0.48069	5.90927224104353	0.0934805499444125	1.7560631379596	2.12261118490755
GluSnFR	5.1	3997	1.92123298049287	0.49346	5.86465341239543	0.0927747113115383	1.73934279447222	2.10312316651352
GluSnFR	5.15	3997	1.89518054514136	0.46672	5.84129701424222	0.0924052294438868	1.71401474968671	2.076346340596
GluSnFR	5.2	3997	1.86483524276457	0.42201	5.83117069970651	0.0922450382370688	1.6839835114336	2.04568697409554
GluSnFR	5.25	3997	1.83198195918439	0.43382	5.81047481537805	0.0919176438355766	1.65177210350841	2.01219181486037
GluSnFR	5.3	3997	1.797229449337	0.47941	5.76793516935892	0.0912446964163177	1.61833894598819	1.97611995268582
GluSnFR	5.35	3997	1.77475872334001	0.49179	5.74992972781887	0.0909598629362379	1.59642665249876	1.95309079418125
GluSnFR	5.4	3997	1.7671038885389	0.48777	5.75545646836551	0.091047292102576	1.58860040776165	1.94560736931616
GluSnFR	5.45	3997	1.7581515113335	0.45004	5.73980733113343	0.0907997337070685	1.58013338310516	1.93616963956184
GluSnFR	5.5	3997	1.74474019412059	0.44257	5.68540834834552	0.0899391798825027	1.56840923142495	1.92107115681623
GluSnFR	5.55	3997	1.74279126516888	0.43285	5.64536995926621	0.0893058005969747	1.56770207918629	1.91788045115147
GluSnFR	5.6	3997	1.73575180394796	0.47752	5.67705302600997	0.0898070045324713	1.55967997866881	1.91182362922711
GluSnFR	5.65	3997	1.71441082383788	0.49173	5.7225304113549	0.090526424931239	1.53692853326804	1.89189311440772
GluSnFR	5.7	3997	1.68638446416562	0.50185	5.66014404259998	0.0895395162524108	1.51083706512646	1.86193186320479
GluSnFR	5.75	3997	1.67459304393295	0.49658	5.59007789454936	0.0884311188415137	1.5012187221085	1.8479673657574
GluSnFR	5.8	3997	1.67566151936953	0.47798	5.62272287370263	0.0889475395579221	1.50127472486966	1.85004831386939
GluSnFR	5.85	3997	1.67070671087741	0.46471	5.63434110965442	0.0891313319170917	1.49595958083	1.84545384092482
GluSnFR	5.9	3997	1.66529319301976	0.4952	5.62032618980132	0.0889096256964517	1.4909807308376	1.83960565520193
GluSnFR	5.95	3997	1.66721336383538	0.52681	5.62034660845145	0.0889099487052022	1.49290026837588	1.84152645929488
GluSnFR	6	3997	1.64110919139355	0.53894	5.61702909597622	0.0888574679803377	1.46689898742972	1.81531939535737
GluSnFR	6.05	3997	1.59550356843633	0.46886	5.56417340308622	0.0880213279215447	1.42293266540574	1.76807447146692
GluSnFR	6.1	3997	1.57150696855141	0.45342	5.51064788637165	0.087174591718771	1.40059614080703	1.7424177962958
GluSnFR	6.15	3997	1.56374297845384	0.45061	5.46376125904926	0.0864328780984892	1.39428632314998	1.7331996337577
GluSnFR	6.2	3997	1.53803088789592	0.44597	5.43071939429393	0.0859101789297042	1.3695990145364	1.70646276125545
GluSnFR	6.25	3997	1.51222614114336	0.37287	5.41670759003561	0.0856885219955925	1.34422883901999	1.68022344326673
GluSnFR	6.3	3997	1.49484523033775	0.36834	5.39695009140987	0.085375972198981	1.32746070016315	1.66222976051236
GluSnFR	6.35	3997	1.48175641833875	0.39417	5.39607814688759	0.0853621786470614	1.31439893122027	1.64911390545724
GluSnFR	6.4	3997	1.4828630438704	0.38446	5.47208450831208	0.0865645460749632	1.31314824588525	1.65257784185555
GluSnFR	6.45	3997	1.49297077659244	0.41377	5.56679763531752	0.0880628414382955	1.32031848391183	1.66562306927305
GluSnFR	6.5	3997	1.48835472061546	0.42745	5.52842491967165	0.0874558119403953	1.31689254436564	1.65981689686529
GluSnFR	6.55	3997	1.47563349754816	0.42786	5.44241337551545	0.0860951695260139	1.3068389394279	1.64442805566843
GluSnFR	6.6	3997	1.45774145485364	0.45005	5.41171721243499	0.0856095777155682	1.28989892755604	1.62558398215124
GluSnFR	6.65	3997	1.4362214178659	0.47423	5.38743046260779	0.0852253783357461	1.26913213566792	1.60331070006387
GluSnFR	6.7	3997	1.43291584395547	0.43893	5.35880356534803	0.0847725208619513	1.26671441502036	1.59911727289058
GluSnFR	6.75	3997	1.43203329692269	0.40486	5.37941847771899	0.085098634343762	1.2651925036497	1.59887409019569
GluSnFR	6.8	3997	1.40311947327996	0.43022	5.35886572005541	0.0847735041059094	1.23691611663822	1.5693228299217
GluSnFR	6.85	3997	1.37557947570678	0.40238	5.31922278354956	0.0841463806032488	1.21060563095405	1.54055332045951
GluSnFR	6.9	3997	1.37723387204653	0.41769	5.29992372696053	0.0838410830387163	1.21285858082223	1.54160916327084
GluSnFR	6.95	3997	1.39356324948712	0.48366	5.32384534165887	0.0842195062364202	1.22844603770222	1.55868046127201
GluSnFR	7	3997	1.39531826700776	0.46253	5.32160108979355	0.0841840037430459	1.23027065991397	1.56036587410154
GluSnFR	7.05	3997	1.36671054041359	0.41589	5.26958923161423	0.0833612125586319	1.20327606301294	1.53014501781423
GluSnFR	7.1	3997	1.33316978909182	0.38402	5.22034179229055	0.0825821525452251	1.1712627038949	1.49507687428874
GluSnFR	7.15	3997	1.31424316317238	0.40036	5.22220623100369	0.0826116466604279	1.15227825305717	1.47620807328759
GluSnFR	7.2	3997	1.30769904854391	0.38801	5.24142739274851	0.0829157119830571	1.14513800078178	1.47026009630604
GluSnFR	7.25	3997	1.2929520962722	0.39263	5.21518286613054	0.0825005419449873	1.131205013376	1.4546991791684
GluSnFR	7.3	3997	1.276421969327	0.34439	5.1723399453658	0.0818227969315665	1.11600364471873	1.43684029393526
GluSnFR	7.35	3997	1.25971289151864	0.33325	5.157210590387	0.0815834611274214	1.09976379859347	1.41966198444381
GluSnFR	7.4	3997	1.24377787385539	0.31974	5.18209190566298	0.0819770661164053	1.08305709558997	1.40449865212081
GluSnFR	7.45	3997	1.24025422539655	0.29495	5.20327978448694	0.0823122435263854	1.07887631243796	1.40163213835513
GluSnFR	7.5	3997	1.26077963110083	0.29771	5.2188735029992	0.0825589252365424	1.09891808438565	1.422641177816
GluSnFR	7.55	3997	1.2655929638729	0.3055	5.24717437582063	0.0830066252319631	1.10285367542943	1.42833225231638
GluSnFR	7.6	3997	1.24311499678759	0.3199	5.26550196404178	0.0832965548470124	1.07980728456927	1.40642270900591
GluSnFR	7.65	3997	1.21612907167876	0.26616	5.22959293742412	0.0827284991847816	1.05393506543282	1.3783230779247
GluSnFR	7.7	3997	1.20388781782837	0.25908	5.18342185264038	0.0819981049465308	1.04312579171996	1.36464984393678
GluSnFR	7.75	3997	1.18640153072805	0.24793	5.15711209398445	0.0815819029832876	1.02645549263454	1.34634756882155
GluSnFR	7.8	3997	1.16526504107581	0.23472	5.15977935299797	0.0816240971536113	1.0052362788716	1.32529380328001
GluSnFR	7.85	3997	1.14439834685114	0.26532	5.15683702371311	0.0815775515641637	0.98446083996644	1.30433585373584
GluSnFR	7.9	3997	1.1307814005379	0.25614	5.12851395967901	0.0811295005192941	0.971722323634242	1.28984047744156
GluSnFR	7.95	3997	1.12608064793345	0.2603	5.09972161700091	0.0806740258148046	0.967914555524767	1.28424674034213
GluSnFR	8	3997	1.11969737710783	0.2671	5.07426216735863	0.0802712751448807	0.962320900675708	1.27707385353995
GluSnFR	8.05	3997	1.10349118448837	0.22462	5.08333202548409	0.0804147539508828	0.945833409560729	1.261148959416
GluSnFR	8.1	3997	1.08890278731549	0.25357	5.09867273316844	0.0806574332068679	0.930769225674094	1.24703634895688
GluSnFR	8.15	3997	1.07569720747561	0.21642	5.07482027295337	0.0802801039846762	0.918303421592557	1.23309099335866
GluSnFR	8.2	3997	1.06597511724869	0.19217	5.05718147885703	0.0800010706104766	0.909128392430248	1.22282184206712
GluSnFR	8.25	3997	1.06062820882762	0.20873	5.06522429390256	0.080128302313957	0.903532038897615	1.21772437875763
GluSnFR	8.3	3997	1.06759949334501	0.2304	5.09988819769541	0.0806766610047733	0.909428234494018	1.225770752196
GluSnFR	8.35	3997	1.07181437081311	0.22651	5.11509231346228	0.0809171794722479	0.913171561599182	1.23045718002704
GluSnFR	8.4	3997	1.05897606987741	0.24221	5.05895390635622	0.080029109172689	0.902074373836484	1.21587776591833
GluSnFR	8.45	3997	1.04752859421816	0.25733	4.9962912652128	0.079037830058085	0.892570358199963	1.20248683023636
GluSnFR	8.5	3997	1.05878389567175	0.25223	5.00749036514016	0.0792149919787731	0.903478323464045	1.21408946787946
GluSnFR	8.55	3997	1.06074389323743	0.241	5.0354529144135	0.0796573399325134	0.90457107228861	1.21691671418625
GluSnFR	8.6	3997	1.04819751685764	0.25958	5.02993701893604	0.0795700823275771	0.892195769488782	1.2041992642265
GluSnFR	8.65	3997	1.04705712877408	0.23754	5.03368369340801	0.0796293520947864	0.890939179599462	1.2031750779487
GluSnFR	8.7	3997	1.05832821263848	0.26585	5.0575743274466	0.0800072852001418	0.901469303757657	1.2151871215193
GluSnFR	8.75	3997	1.0600499361346	0.26691	5.03598506125817	0.0796657581230555	0.903860610836462	1.21623926143274
GluSnFR	8.8	3997	1.054736186665	0.29276	5.00696770426593	0.0792067238496424	0.899446824602537	1.21002554872746
GluSnFR	8.85	3997	1.04520042742057	0.31559	5.0115631578784	0.0792794207086488	0.889768538962485	1.20063231587865
GluSnFR	8.9	3997	1.02937964570928	0.3164	4.97783186316539	0.0787458152405832	0.874993921625911	1.18376536979265
GluSnFR	8.95	3997	1.02163087053715	0.30847	4.92392646408064	0.0778930695646579	0.868917003659583	1.17434473741472
GluSnFR	9	3997	1.03478968526395	0.33654	4.91973130464707	0.0778267050793274	0.88220592979725	1.18737344073065
GluSnFR	9.05	3997	1.03940444073055	0.31187	4.94659823059073	0.078251721039006	0.885987416899283	1.19282146456181
GluSnFR	9.1	3997	1.04048057579435	0.2788	4.95874678100572	0.0784439026017258	0.886686768896891	1.1942743826918
GluSnFR	9.15	3997	1.04858787027771	0.32453	4.97403250951252	0.0786857121256112	0.894319981826571	1.20285575872885
GluSnFR	9.2	3997	1.0536150618659	0.33893	4.98674910084708	0.0788868796980099	0.898952772757	1.2082773509748
GluSnFR	9.25	3997	1.05016791757568	0.32299	5.00242598395118	0.0791348770137887	0.895019415389297	1.20531641976207
GluSnFR	9.3	3997	1.05094279531399	0.31641	5.03080970240832	0.0795838875691684	0.894913981970727	1.20697160865724
GluSnFR	9.35	3997	1.05602046174381	0.30236	5.05704731214787	0.0799989481870639	0.899177898059195	1.21286302542842
GluSnFR	9.4	3997	1.0530142315987	0.30795	5.06081446749276	0.0800585419473446	0.896054830901177	1.20997363229622
GluSnFR	9.45	3997	1.0395539004003	0.27481	5.03104608765762	0.0795876270183259	0.883517755650743	1.19559004514986
GluSnFR	9.5	3997	1.02100449474106	0.26682	5.00089706677031	0.0791106906143377	0.86590341138932	1.17610557809279
GluSnFR	9.55	3997	1.00568137925444	0.27035	5.00315639299649	0.0791464315735475	0.850510223685532	1.16085253482335
GluSnFR	9.6	3997	1.00087234874156	0.26757	5.02077259020885	0.0794251074808619	0.845154832942533	1.15658986454058
GluSnFR	9.65	3997	0.994720000582937	0.2258	5.04496348990632	0.0798077905787336	0.838252212442725	1.15118778872315
GluSnFR	9.7	3997	0.988685728916687	0.22715	5.04753621613342	0.0798484893065558	0.832138148567266	1.14523330926611
GluSnFR	9.75	3997	0.990202883762822	0.23144	5.04939656774157	0.079877918766619	0.833597605255252	1.14680816227039
GluSnFR	9.8	3997	0.989172797091068	0.24682	5.05763312869454	0.0800082153947192	0.832312064509991	1.14603352967215
GluSnFR	9.85	3997	0.991329478598949	0.25026	5.08788830031054	0.0804868310289223	0.833530392392116	1.14912856480578
GluSnFR	9.9	3997	0.99203655566675	0.24382	5.14705428129866	0.0814227954277792	0.832402457135868	1.15167065419763
GluSnFR	9.95	3997	0.989362900050038	0.24569	5.19687077121938	0.0822108574232556	0.828183760409066	1.15054203969101
