# Supplementary material for: Delineation of an insula-BNST circuit engaged by struggling behavior that regulates avoidance in mice
Source: Nat Commun. 2021 Jun 11;12:3561. doi: 10.1038/s41467-021-23674-z (PMC8196075; doi:10.1038/s41467-021-23674-z)
Supplement: Supplementary file 16 — Source Data [file 41467_2021_23674_MOESM16_ESM.zip › Source_Data_Nat_Comm/Fig_S2h.csv]

boutNum	Date	AniNum	-5	-4.999	-4.998	-4.997	-4.996	-4.995	-4.994	-4.993	-4.992	-4.991	-4.99	-4.989	-4.988	-4.987	-4.986	-4.985	-4.984	-4.983	-4.982	-4.981	-4.98	-4.979	-4.978	-4.977	-4.976	-4.975	-4.974	-4.973	-4.972	-4.971	-4.97	-4.969	-4.968	-4.967	-4.966	-4.965	-4.964	-4.963	-4.962	-4.961	-4.96	-4.959	-4.958	-4.957	-4.956	-4.955	-4.954
1	191219	01	1.6649	1.6662	1.6692	1.6707	1.6709	1.6746	1.6751	1.6772	1.6791	1.6791	1.6797	1.6807	1.6839	1.6852	1.6837	1.6839	1.6822	1.6846	1.6867	1.6894	1.6865	1.6873	1.688	1.6886	1.6873	1.6872	1.6896	1.688	1.6875	1.6875	1.6893	1.6876	1.6877	1.6877	1.6889	1.6883	1.6874	1.6867	1.6854	1.6833	1.6828	1.6838	1.6832	1.681	1.6792	1.6796	1.6793
2	191219	01	1.3031	1.299	1.2897	1.2852	1.2798	1.2737	1.2667	1.2621	1.257	1.2491	1.2439	1.2352	1.2298	1.2226	1.2183	1.2104	1.2018	1.1953	1.1878	1.1803	1.1772	1.1685	1.1618	1.1555	1.1493	1.139	1.1329	1.1261	1.1177	1.1079	1.1012	1.0932	1.0871	1.0786	1.0698	1.0648	1.0566	1.0467	1.0397	1.0308	1.0204	1.0134	1.0017	0.99636	0.98507	0.97951	0.96929
3	191219	01	1.914	1.9093	1.9048	1.9041	1.8994	1.8925	1.8922	1.8811	1.8786	1.8723	1.8685	1.8635	1.8577	1.8552	1.8471	1.8433	1.8399	1.8321	1.826	1.8211	1.8182	1.8096	1.8023	1.8006	1.7928	1.789	1.7774	1.7753	1.7715	1.7638	1.7562	1.7495	1.7468	1.7365	1.7311	1.7237	1.717	1.7098	1.703	1.7007	1.6936	1.6819	1.6776	1.6667	1.6615	1.6514	1.648
4	191219	01	1.568	1.5671	1.5659	1.5665	1.5662	1.566	1.5654	1.5645	1.5647	1.5652	1.5634	1.5642	1.5635	1.5621	1.5628	1.5623	1.5614	1.5622	1.5602	1.5595	1.5599	1.5589	1.559	1.558	1.5577	1.5575	1.5564	1.5567	1.5559	1.5554	1.556	1.5551	1.5527	1.5525	1.5524	1.5532	1.5526	1.5513	1.5501	1.549	1.5497	1.5497	1.5485	1.5476	1.5471	1.5471	1.5467
5	191219	01	-0.19424	-0.18238	-0.17306	-0.1564	-0.14757	-0.14076	-0.1236	-0.11679	-0.10544	-0.093594	-0.084259	-0.07721	-0.067607	-0.057255	-0.048438	-0.033803	-0.024207	-0.014617	-0.0040157	0.0038042	0.0096044	0.020457	0.030793	0.042675	0.053779	0.06236	0.071435	0.077743	0.088851	0.10122	0.10552	0.11889	0.12295	0.13733	0.14491	0.15046	0.16182	0.16712	0.17748	0.19186	0.19186	0.20423	0.21232	0.21737	0.2214	0.22974	0.23984
6	191219	01	-0.63242	-0.62241	-0.61114	-0.59899	-0.5904	-0.57914	-0.56608	-0.55642	-0.54552	-0.53461	-0.52531	-0.51582	-0.50241	-0.49364	-0.47846	-0.4695	-0.45984	-0.44912	-0.43749	-0.42783	-0.41835	-0.40743	-0.39295	-0.38562	-0.37417	-0.36093	-0.35021	-0.33964	-0.33302	-0.31783	-0.30762	-0.29867	-0.28633	-0.27453	-0.26558	-0.25359	-0.24464	-0.2323	-0.22371	-0.21297	-0.20295	-0.194	-0.1838	-0.17591	-0.16001	-0.14731	-0.14228
7	191219	01	-1.2537	-1.2604	-1.263	-1.2691	-1.2673	-1.2722	-1.2764	-1.2748	-1.2805	-1.2845	-1.2881	-1.2889	-1.2935	-1.2955	-1.3011	-1.306	-1.3051	-1.3089	-1.3101	-1.3118	-1.3184	-1.3182	-1.322	-1.3244	-1.329	-1.3317	-1.3316	-1.3355	-1.3398	-1.3401	-1.3441	-1.3467	-1.3484	-1.3501	-1.3525	-1.3539	-1.3559	-1.3614	-1.3581	-1.3593	-1.365	-1.3659	-1.3677	-1.371	-1.3727	-1.3732	-1.3779
8	191219	01	-0.24465	-0.24006	-0.23584	-0.23143	-0.22996	-0.22317	-0.21894	-0.21839	-0.21049	-0.20865	-0.20406	-0.20002	-0.19506	-0.1901	-0.18625	-0.18056	-0.17872	-0.17358	-0.17395	-0.16605	-0.16495	-0.15926	-0.15614	-0.1532	-0.14935	-0.1455	-0.13853	-0.13485	-0.13393	-0.12971	-0.12604	-0.12183	-0.1198	-0.11521	-0.11264	-0.111	-0.10605	-0.10109	-0.098517	-0.095763	-0.092275	-0.089159	-0.082369	-0.083287	-0.079612	-0.077224	-0.077959
9	191219	01	0.49797	0.50288	0.50835	0.5144	0.5219	0.52622	0.53055	0.53559	0.54065	0.54742	0.55117	0.55823	0.56241	0.56803	0.57078	0.57741	0.57987	0.58448	0.58766	0.59155	0.59646	0.60107	0.60498	0.6083	0.61364	0.61581	0.62	0.62231	0.62405	0.6268	0.62998	0.6346	0.63836	0.63996	0.64184	0.64372	0.64561	0.64865	0.65067	0.65472	0.65661	0.65748	0.66052	0.66212	0.66271	0.6656	0.66475
10	191219	01	-0.59396	-0.5907	-0.58455	-0.58021	-0.57575	-0.56985	-0.56526	-0.56008	-0.55345	-0.54791	-0.54285	-0.53863	-0.5302	-0.52814	-0.52176	-0.51417	-0.51067	-0.50429	-0.49875	-0.49188	-0.48814	-0.48103	-0.47321	-0.46827	-0.46068	-0.45358	-0.44828	-0.44141	-0.43419	-0.4266	-0.42059	-0.41324	-0.40409	-0.39867	-0.39193	-0.38543	-0.37617	-0.36978	-0.36256	-0.35413	-0.34691	-0.33885	-0.33162	-0.32416	-0.31682	-0.30815	-0.29853
11	191219	01	-0.42591	-0.41906	-0.42014	-0.41331	-0.41081	-0.40677	-0.40098	-0.39567	-0.39215	-0.38609	-0.38689	-0.3867	-0.3842	-0.37634	-0.3708	-0.36575	-0.36529	-0.35921	-0.36335	-0.35702	-0.35376	-0.35483	-0.35336	-0.34882	-0.34734	-0.34077	-0.33724	-0.33654	-0.33913	-0.33587	-0.33949	-0.33343	-0.33271	-0.32919	-0.32899	-0.32599	-0.32986	-0.32685	-0.32435	-0.32798	-0.32955	-0.32859	-0.33043	-0.32844	-0.32747	-0.33008	-0.32911
12	191219	01	0.34337	0.33545	0.33251	0.32504	0.32051	0.31361	0.30987	0.30207	0.29686	0.29109	0.28544	0.27797	0.27321	0.26948	0.26371	0.25772	0.25342	0.24821	0.24075	0.23464	0.22887	0.22389	0.22117	0.21371	0.20726	0.2024	0.19911	0.19368	0.18735	0.18249	0.17661	0.17265	0.16733	0.16156	0.15749	0.15296	0.14753	0.14493	0.13939	0.13475	0.12989	0.12661	0.12017	0.11779	0.11349	0.10851	0.10387
13	191219	01	-1.8951	-1.8902	-1.8925	-1.8869	-1.8885	-1.8865	-1.8873	-1.8854	-1.8824	-1.882	-1.8768	-1.8767	-1.8776	-1.8736	-1.8742	-1.8702	-1.8659	-1.8662	-1.8647	-1.8633	-1.8594	-1.8568	-1.8551	-1.85	-1.8479	-1.8445	-1.8436	-1.8402	-1.8388	-1.8347	-1.8325	-1.8304	-1.8264	-1.8216	-1.8191	-1.8122	-1.8098	-1.8092	-1.8062	-1.7991	-1.7961	-1.7923	-1.7882	-1.7882	-1.7803	-1.776	-1.7734
14	191219	01	1.2885	1.2912	1.2983	1.3013	1.3139	1.3195	1.3199	1.3282	1.3362	1.3381	1.3473	1.3524	1.3582	1.359	1.3689	1.3706	1.3766	1.3802	1.3871	1.3918	1.3993	1.4025	1.4074	1.4095	1.4168	1.4187	1.4232	1.4273	1.43	1.4348	1.4403	1.4467	1.4476	1.4517	1.4581	1.4604	1.4656	1.4733	1.4724	1.4784	1.4799	1.484	1.4897	1.491	1.4964	1.5026	1.5006
15	191219	01	0.90307	0.91267	0.91597	0.9163	0.92126	0.92424	0.93582	0.93482	0.94077	0.93978	0.9507	0.95135	0.95433	0.95532	0.96293	0.96722	0.96887	0.96953	0.98377	0.98177	0.98475	0.99268	0.99897	0.99962	1.0089	1.0158	1.0254	1.0294	1.0337	1.036	1.0466	1.0492	1.0502	1.0595	1.0681	1.0691	1.0737	1.08	1.0856	1.0939	1.0955	1.1078	1.1147	1.1157	1.1213	1.1266	1.1313
16	191219	01	-1.2274	-1.2316	-1.2471	-1.2614	-1.2707	-1.2758	-1.2901	-1.3059	-1.3193	-1.3292	-1.3453	-1.354	-1.3608	-1.3778	-1.3895	-1.4038	-1.4116	-1.4232	-1.4354	-1.448	-1.4593	-1.468	-1.4796	-1.4916	-1.4993	-1.5104	-1.5229	-1.5357	-1.545	-1.5507	-1.5671	-1.5763	-1.5877	-1.599	-1.6029	-1.6157	-1.6253	-1.6402	-1.6429	-1.6516	-1.6647	-1.6743	-1.6832	-1.6931	-1.6976	-1.7038	-1.7134
17	191219	01	2.4735	2.4662	2.4665	2.4625	2.4594	2.4566	2.4504	2.443	2.443	2.4388	2.4334	2.4261	2.419	2.4196	2.4105	2.406	2.3967	2.3907	2.3896	2.3814	2.3812	2.3693	2.3685	2.3639	2.3523	2.3416	2.343	2.3303	2.325	2.3179	2.3117	2.3024	2.2979	2.286	2.2801	2.2705	2.2626	2.2561	2.2451	2.2408	2.2304	2.2247	2.2148	2.2061	2.1985	2.1872	2.1784
18	191219	01	-3.5233	-3.5147	-3.5048	-3.485	-3.475	-3.4635	-3.4549	-3.4411	-3.4271	-3.4116	-3.4034	-3.3893	-3.381	-3.3689	-3.354	-3.3433	-3.3339	-3.321	-3.3069	-3.2995	-3.2854	-3.273	-3.2603	-3.2493	-3.2367	-3.2262	-3.2168	-3.2017	-3.1937	-3.1794	-3.1697	-3.1631	-3.1502	-3.1372	-3.1196	-3.1103	-3.1012	-3.0877	-3.0792	-3.0671	-3.0519	-3.0431	-3.0362	-3.02	-3.0096	-2.9975	-2.9859
19	191219	01	3.1234	3.1126	3.1028	3.0921	3.0822	3.0668	3.0593	3.0464	3.039	3.0294	3.0166	3.0055	2.9921	2.981	2.9687	2.9575	2.9472	2.9343	2.9177	2.9086	2.9005	2.8892	2.8749	2.861	2.8487	2.8372	2.8271	2.8155	2.8021	2.791	2.776	2.7657	2.7517	2.7397	2.7272	2.7139	2.7025	2.688	2.6754	2.6624	2.6489	2.6359	2.623	2.61	2.5921	2.5793	2.5656
20	191219	01	2.0891	2.0965	2.0987	2.0982	2.1061	2.108	2.1092	2.1157	2.1152	2.119	2.1216	2.1235	2.1288	2.1285	2.1384	2.1364	2.1388	2.1386	2.141	2.1431	2.1448	2.1532	2.1491	2.1558	2.156	2.1553	2.1564	2.1619	2.1622	2.1636	2.1638	2.165	2.17	2.1688	2.1702	2.1671	2.1757	2.1738	2.1778	2.1759	2.174	2.1768	2.1782	2.1789	2.176	2.176	2.1784
21	191219	01	2.1672	2.1684	2.1754	2.1752	2.1799	2.1766	2.1802	2.1819	2.1825	2.1848	2.1877	2.1886	2.1911	2.1925	2.1931	2.1939	2.1971	2.1993	2.2014	2.2012	2.2016	2.2016	2.2039	2.207	2.2067	2.208	2.2106	2.211	2.2127	2.2101	2.2134	2.2128	2.214	2.2169	2.217	2.2171	2.2175	2.2177	2.2196	2.2208	2.218	2.2199	2.2206	2.2193	2.2224	2.2214	2.2219
22	191219	01	-0.0022969	0.0089704	0.0213	0.035212	0.049115	0.053838	0.069577	0.083755	0.096613	0.10395	0.11629	0.13283	0.14017	0.15355	0.16378	0.17822	0.18766	0.20053	0.20945	0.22545	0.23412	0.24434	0.25617	0.27349	0.28215	0.29291	0.30366	0.31258	0.32781	0.33779	0.35196	0.36141	0.37165	0.38293	0.39816	0.40604	0.41548	0.42754	0.43726	0.45354	0.46614	0.48241	0.49265	0.5042	0.51655	0.52258	0.53203
23	191219	01	-0.42511	-0.41518	-0.40473	-0.39464	-0.38472	-0.37462	-0.3633	-0.35234	-0.34067	-0.3318	-0.32048	-0.30951	-0.29924	-0.28985	-0.28028	-0.27244	-0.25991	-0.25103	-0.23867	-0.23049	-0.22109	-0.21169	-0.1988	-0.1894	-0.17897	-0.17235	-0.16347	-0.15251	-0.14467	-0.13162	-0.12327	-0.11439	-0.10569	-0.098198	-0.089497	-0.082186	-0.073834	-0.063389	-0.055389	-0.048071	-0.037279	-0.032063	-0.025618	-0.015522	-0.010126	-0.0017739	0.0079738
24	191219	01	0.95216	0.94615	0.94488	0.94104	0.93504	0.93322	0.92884	0.92738	0.91955	0.9141	0.90918	0.90698	0.89898	0.89516	0.88933	0.88841	0.88132	0.87858	0.8704	0.86821	0.86165	0.86	0.85454	0.84889	0.84308	0.83652	0.83506	0.8285	0.82377	0.81849	0.81248	0.80829	0.8001	0.79791	0.79444	0.78735	0.78025	0.77879	0.77169	0.76749	0.76167	0.75549	0.75111	0.74455	0.74109	0.73544	0.72999
25	191219	01	0.65947	0.66213	0.66427	0.6653	0.66839	0.66933	0.67122	0.67404	0.67601	0.67764	0.68089	0.68286	0.68458	0.68663	0.68869	0.69083	0.69272	0.69315	0.69571	0.69785	0.69965	0.70205	0.70222	0.70513	0.70565	0.70702	0.70908	0.71096	0.71216	0.71413	0.71592	0.71815	0.71995	0.72183	0.72346	0.72491	0.7256	0.72799	0.72962	0.73185	0.73321	0.73441	0.73629	0.73801	0.74014	0.74143	0.7422
26	191219	01	-0.74516	-0.74514	-0.74901	-0.74382	-0.74854	-0.75047	-0.74636	-0.74397	-0.74546	-0.74588	-0.74414	-0.74541	-0.74799	-0.74474	-0.74472	-0.74212	-0.74361	-0.7395	-0.7384	-0.73774	-0.7347	-0.73231	-0.72496	-0.72776	-0.7273	-0.72492	-0.72231	-0.71949	-0.71537	-0.71341	-0.7147	-0.70691	-0.70539	-0.70213	-0.69715	-0.69627	-0.69432	-0.69042	-0.68393	-0.68133	-0.67548	-0.67051	-0.66962	-0.66292	-0.65729	-0.65447	-0.64949
27	191219	01	-1.0021	-1.004	-1.0091	-1.0156	-1.0217	-1.0251	-1.0265	-1.0319	-1.0365	-1.0397	-1.0446	-1.0471	-1.0508	-1.0549	-1.0571	-1.0604	-1.0629	-1.0646	-1.0698	-1.0732	-1.0738	-1.0796	-1.0819	-1.0833	-1.0873	-1.088	-1.0934	-1.0937	-1.0964	-1.1009	-1.0994	-1.1018	-1.105	-1.1069	-1.1076	-1.1085	-1.1134	-1.112	-1.1156	-1.1166	-1.1188	-1.1183	-1.1234	-1.1221	-1.1249	-1.1266	-1.129
28	191219	01	-0.70529	-0.70566	-0.7073	-0.70962	-0.71163	-0.71469	-0.71641	-0.71857	-0.72156	-0.72379	-0.72521	-0.72693	-0.72834	-0.73095	-0.73386	-0.73625	-0.73841	-0.74065	-0.74318	-0.7449	-0.74855	-0.75019	-0.7528	-0.75511	-0.75682	-0.75906	-0.76204	-0.76517	-0.76748	-0.76949	-0.77166	-0.77561	-0.77635	-0.77911	-0.78373	-0.78432	-0.78745	-0.79065	-0.79267	-0.7949	-0.79713	-0.79959	-0.80287	-0.8063	-0.80913	-0.81233	-0.81598
29	191219	01	-0.69963	-0.6985	-0.69712	-0.69612	-0.69424	-0.69387	-0.69111	-0.68986	-0.68848	-0.68635	-0.68397	-0.68159	-0.67896	-0.67733	-0.6732	-0.6727	-0.67133	-0.6682	-0.66594	-0.66181	-0.65955	-0.65705	-0.65329	-0.65166	-0.64766	-0.6439	-0.64227	-0.63851	-0.63438	-0.63275	-0.63	-0.62649	-0.62224	-0.62048	-0.61372	-0.60984	-0.60746	-0.60232	-0.59719	-0.59418	-0.5903	-0.58667	-0.58291	-0.57916	-0.57628	-0.57177	-0.56689
30	191219	01	-0.15459	-0.16638	-0.17901	-0.18923	-0.20187	-0.21265	-0.22174	-0.23153	-0.24288	-0.25139	-0.26303	-0.27268	-0.28404	-0.29369	-0.30391	-0.31384	-0.32093	-0.3337	-0.34193	-0.35101	-0.36236	-0.37158	-0.37824	-0.38789	-0.39867	-0.40889	-0.41413	-0.42577	-0.43286	-0.44179	-0.45016	-0.45682	-0.46633	-0.47384	-0.48163	-0.48943	-0.49609	-0.50446	-0.51353	-0.52219	-0.52956	-0.53821	-0.54444	-0.55096	-0.55734	-0.56315	-0.57038
31	191219	01	-0.36785	-0.36314	-0.35795	-0.35295	-0.34824	-0.34183	-0.3358	-0.33259	-0.32703	-0.31996	-0.31572	-0.30969	-0.30394	-0.29969	-0.29442	-0.28932	-0.28357	-0.2783	-0.27132	-0.26604	-0.26189	-0.25727	-0.25199	-0.24615	-0.23946	-0.23597	-0.23003	-0.22523	-0.22126	-0.21354	-0.20882	-0.20401	-0.19864	-0.19242	-0.18498	-0.17961	-0.1747	-0.17093	-0.16367	-0.15971	-0.15396	-0.14859	-0.14199	-0.13832	-0.13163	-0.1271	-0.12126
32	191219	01	-2.6955	-2.6883	-2.6853	-2.6794	-2.6707	-2.6657	-2.6562	-2.6522	-2.6462	-2.639	-2.6315	-2.6257	-2.6176	-2.6109	-2.6048	-2.5971	-2.5896	-2.5827	-2.5761	-2.5683	-2.5587	-2.5541	-2.5464	-2.5383	-2.5309	-2.5236	-2.5138	-2.5075	-2.5006	-2.493	-2.4837	-2.4755	-2.4681	-2.4593	-2.4536	-2.4456	-2.4351	-2.4284	-2.4225	-2.4146	-2.4044	-2.3978	-2.3898	-2.382	-2.375	-2.3656	-2.3595
33	191219	01	-0.1805	-0.1761	-0.17518	-0.17252	-0.16916	-0.16557	-0.16453	-0.16245	-0.15909	-0.15597	-0.15342	-0.14983	-0.14555	-0.14312	-0.1393	-0.13779	-0.13177	-0.13062	-0.12564	-0.12286	-0.11765	-0.11661	-0.11279	-0.10758	-0.1041	-0.10225	-0.097389	-0.092758	-0.088704	-0.08384	-0.079092	-0.07527	-0.071912	-0.066238	-0.062648	-0.05906	-0.052572	-0.049099	-0.044002	-0.039254	-0.032998	-0.029987	-0.025353	-0.019796	-0.014699	-0.0092547	-0.0046218
34	191219	01	-1.1814	-1.1786	-1.1755	-1.172	-1.1695	-1.1662	-1.1638	-1.1601	-1.1574	-1.1553	-1.1548	-1.1538	-1.1473	-1.1454	-1.1431	-1.1403	-1.1384	-1.138	-1.1396	-1.1324	-1.1315	-1.13	-1.1301	-1.1298	-1.1288	-1.1267	-1.1265	-1.1263	-1.1254	-1.1239	-1.1233	-1.123	-1.1225	-1.1232	-1.1237	-1.1234	-1.1251	-1.123	-1.1248	-1.1288	-1.1262	-1.1283	-1.128	-1.1329	-1.1329	-1.1343	-1.1315
35	191219	01	-0.797	-0.77977	-0.76637	-0.7485	-0.73254	-0.7185	-0.70414	-0.69361	-0.67765	-0.66137	-0.65275	-0.64509	-0.62307	-0.60935	-0.59913	-0.58955	-0.57009	-0.56178	-0.54838	-0.53657	-0.52667	-0.51614	-0.50975	-0.4906	-0.48293	-0.46442	-0.46505	-0.45292	-0.44398	-0.4344	-0.41748	-0.40726	-0.4063	-0.3964	-0.3849	-0.37533	-0.36479	-0.35968	-0.35137	-0.34498	-0.33094	-0.32806	-0.32677	-0.31431	-0.30856	-0.30089	-0.29801
36	191219	01	-0.31917	-0.32013	-0.31877	-0.31711	-0.31822	-0.3187	-0.3156	-0.31488	-0.3152	-0.31417	-0.31409	-0.31417	-0.31091	-0.31219	-0.31139	-0.30996	-0.30853	-0.30941	-0.3075	-0.30687	-0.30782	-0.30647	-0.30608	-0.30489	-0.30457	-0.30354	-0.30219	-0.30123	-0.30036	-0.29933	-0.29869	-0.29877	-0.29695	-0.29623	-0.29504	-0.29393	-0.29329	-0.29155	-0.29099	-0.29044	-0.28901	-0.28734	-0.28623	-0.28567	-0.28567	-0.28361	-0.28337
37	191219	01	-1.5583	-1.554	-1.5495	-1.5444	-1.5396	-1.5349	-1.5287	-1.524	-1.519	-1.5144	-1.51	-1.5053	-1.4995	-1.4953	-1.4904	-1.484	-1.4775	-1.4734	-1.4683	-1.4654	-1.459	-1.4521	-1.4467	-1.4426	-1.4374	-1.4326	-1.4279	-1.4231	-1.4166	-1.4103	-1.4054	-1.4013	-1.3984	-1.391	-1.3858	-1.3804	-1.3751	-1.3698	-1.3656	-1.361	-1.3547	-1.351	-1.3446	-1.3406	-1.3341	-1.3291	-1.3251
38	191219	01	-1.2308	-1.2269	-1.2239	-1.2233	-1.2214	-1.2187	-1.2151	-1.213	-1.2066	-1.2041	-1.2025	-1.1996	-1.1948	-1.1897	-1.1873	-1.1799	-1.1791	-1.1722	-1.1713	-1.1724	-1.1629	-1.1635	-1.1529	-1.1519	-1.1444	-1.1424	-1.1351	-1.1342	-1.1287	-1.1235	-1.1209	-1.1145	-1.1116	-1.105	-1.0982	-1.0943	-1.092	-1.0849	-1.0808	-1.076	-1.069	-1.063	-1.0576	-1.0498	-1.046	-1.0382	-1.0312
39	191219	01	-0.0084757	-0.016354	-0.023686	-0.035099	-0.043249	-0.048951	-0.056285	-0.065251	-0.070681	-0.082908	-0.086708	-0.09948	-0.1098	-0.11469	-0.12311	-0.13317	-0.14322	-0.15082	-0.1549	-0.16658	-0.17174	-0.17744	-0.18613	-0.19102	-0.20597	-0.21058	-0.2171	-0.22118	-0.23259	-0.23748	-0.24291	-0.24671	-0.25295	-0.26273	-0.27007	-0.27931	-0.28148	-0.28582	-0.29805	-0.30076	-0.3051	-0.30972	-0.31678	-0.32058	-0.32438	-0.32982	-0.33688
40	191219	01	-0.34235	-0.34235	-0.34304	-0.34177	-0.34257	-0.34257	-0.34016	-0.34085	-0.34211	-0.34234	-0.34337	-0.34303	-0.34383	-0.3444	-0.34337	-0.34314	-0.34417	-0.34325	-0.34359	-0.34394	-0.34382	-0.34451	-0.34336	-0.34302	-0.34405	-0.34347	-0.34531	-0.34324	-0.34462	-0.34519	-0.34531	-0.34703	-0.34657	-0.34496	-0.34748	-0.34714	-0.34599	-0.3468	-0.34748	-0.34634	-0.34748	-0.34955	-0.34794	-0.34852	-0.34611	-0.34725	-0.34863
41	191219	01	2.1478	2.1408	2.1336	2.1272	2.1184	2.1121	2.1048	2.097	2.0905	2.0824	2.0763	2.0675	2.0614	2.051	2.0463	2.0414	2.0327	2.0255	2.0179	2.0097	2.0032	1.9939	1.9886	1.98	1.9717	1.9651	1.9586	1.9507	1.9422	1.9359	1.929	1.9215	1.9143	1.9054	1.8974	1.8915	1.8833	1.8764	1.8698	1.8614	1.855	1.8475	1.8404	1.8333	1.8253	1.8193	1.8113
42	191219	01	1.4723	1.4658	1.4596	1.4521	1.447	1.4426	1.4349	1.4279	1.4235	1.4157	1.4102	1.404	1.3961	1.3921	1.3867	1.3791	1.3719	1.3674	1.3636	1.3595	1.3504	1.3476	1.3439	1.3376	1.3286	1.3235	1.3191	1.313	1.3099	1.3013	1.2973	1.2908	1.2886	1.2812	1.2745	1.2703	1.268	1.2605	1.2559	1.2528	1.245	1.241	1.2325	1.2305	1.2257	1.2203	1.2151
43	191219	01	2.2829	2.2693	2.259	2.2485	2.2382	2.2264	2.2174	2.2065	2.1936	2.1833	2.1699	2.1611	2.1477	2.1384	2.1283	2.1157	2.1065	2.0957	2.087	2.0757	2.0634	2.052	2.0424	2.0327	2.0198	2.0109	2.002	1.9879	1.9793	1.9686	1.9596	1.9494	1.9372	1.9278	1.9168	1.9079	1.8965	1.884	1.8753	1.8658	1.856	1.8477	1.8358	1.8267	1.8174	1.8052	1.7989
44	191219	01	-1.7996	-1.8025	-1.8049	-1.8074	-1.8112	-1.8138	-1.8156	-1.8183	-1.8198	-1.8235	-1.8251	-1.8264	-1.8296	-1.8313	-1.8364	-1.8351	-1.8391	-1.8406	-1.843	-1.8441	-1.8467	-1.8469	-1.8502	-1.8493	-1.8521	-1.8539	-1.853	-1.8544	-1.8564	-1.8567	-1.8587	-1.86	-1.8616	-1.8602	-1.8616	-1.8631	-1.8644	-1.8655	-1.8657	-1.8667	-1.8668	-1.8667	-1.8686	-1.8689	-1.8681	-1.8683	-1.8676
45	191219	01	-0.10022	-0.11391	-0.12107	-0.13602	-0.1474	-0.15625	-0.16804	-0.17941	-0.1891	-0.20005	-0.21164	-0.22406	-0.23607	-0.24723	-0.25839	-0.26892	-0.28134	-0.29272	-0.30304	-0.31251	-0.32157	-0.33231	-0.34536	-0.35442	-0.36832	-0.37569	-0.38811	-0.40032	-0.41464	-0.42054	-0.43023	-0.44033	-0.44812	-0.45802	-0.46834	-0.48097	-0.49297	-0.50034	-0.50498	-0.5155	-0.53024	-0.53951	-0.55256	-0.55235	-0.56203	-0.57467	-0.58477
46	191219	01	-1.0554	-1.0573	-1.057	-1.0581	-1.0588	-1.0595	-1.0615	-1.0605	-1.0611	-1.0625	-1.0625	-1.0636	-1.0619	-1.0628	-1.0624	-1.0622	-1.0622	-1.0607	-1.0618	-1.0615	-1.0619	-1.0615	-1.0602	-1.0588	-1.0587	-1.0571	-1.057	-1.054	-1.0539	-1.0518	-1.0517	-1.0502	-1.0478	-1.0469	-1.045	-1.0445	-1.043	-1.0405	-1.0387	-1.0355	-1.0342	-1.0326	-1.0299	-1.0288	-1.0258	-1.0224	-1.0216
47	191219	01	-0.25907	-0.26239	-0.26393	-0.26644	-0.26792	-0.27068	-0.2735	-0.27535	-0.27768	-0.28038	-0.28229	-0.2848	-0.28714	-0.29039	-0.29138	-0.29494	-0.29745	-0.29967	-0.30292	-0.30519	-0.309	-0.30998	-0.31317	-0.31728	-0.31931	-0.32164	-0.32527	-0.32913	-0.33214	-0.33386	-0.33742	-0.34012	-0.34264	-0.34675	-0.34963	-0.35227	-0.35669	-0.35958	-0.36216	-0.36559	-0.36885	-0.3732	-0.3759	-0.37965	-0.38198	-0.3864	-0.38935
48	191219	01	0.38488	0.38831	0.38632	0.38348	0.38581	0.38427	0.38401	0.38117	0.37875	0.37504	0.37392	0.37108	0.37429	0.36993	0.36622	0.36835	0.36572	0.36806	0.3665	0.35978	0.36234	0.35819	0.35729	0.35186	0.35053	0.35114	0.34852	0.34351	0.34045	0.3415	0.33693	0.33668	0.33557	0.33186	0.3301	0.32726	0.32161	0.32201	0.31593	0.31482	0.31673	0.31369	0.30933	0.31124	0.30452	0.30211	0.30143
49	191219	01	-0.23946	-0.24654	-0.25142	-0.25667	-0.26179	-0.2685	-0.27595	-0.28071	-0.28961	-0.29669	-0.30255	-0.30755	-0.31439	-0.3183	-0.3261	-0.33172	-0.3394	-0.34331	-0.34905	-0.35551	-0.3593	-0.36833	-0.37467	-0.37968	-0.38663	-0.39322	-0.40103	-0.40627	-0.41079	-0.41641	-0.42372	-0.42702	-0.43093	-0.43776	-0.44276	-0.44886	-0.45508	-0.46252	-0.46728	-0.47204	-0.47839	-0.48181	-0.48754	-0.49339	-0.49608	-0.5034	-0.50791
50	191219	01	1.2489	1.2467	1.246	1.2414	1.2386	1.2344	1.2315	1.229	1.227	1.2227	1.2191	1.2152	1.213	1.2107	1.2093	1.2057	1.2035	1.2014	1.196	1.1937	1.1926	1.1883	1.1868	1.1849	1.1819	1.1795	1.1778	1.1738	1.1723	1.1686	1.1653	1.1618	1.1608	1.1574	1.1558	1.1515	1.149	1.1482	1.145	1.1419	1.1414	1.1395	1.1375	1.1327	1.1337	1.1301	1.1273
51	191219	01	-0.84794	-0.84712	-0.84672	-0.84646	-0.84481	-0.84427	-0.84524	-0.84333	-0.84334	-0.84245	-0.84198	-0.84054	-0.83973	-0.83863	-0.83809	-0.83817	-0.83514	-0.83529	-0.83434	-0.8338	-0.83174	-0.8314	-0.83101	-0.82929	-0.82805	-0.82669	-0.8247	-0.8236	-0.82286	-0.82128	-0.8197	-0.81806	-0.81745	-0.81594	-0.81347	-0.81168	-0.81004	-0.80715	-0.80509	-0.80351	-0.80124	-0.80001	-0.7985	-0.7952	-0.79452	-0.79143	-0.78806
52	191219	01	0.91496	0.92096	0.92505	0.92934	0.93309	0.93786	0.94208	0.94727	0.95074	0.95544	0.9596	0.96526	0.97023	0.97575	0.97943	0.98455	0.98897	0.99388	0.99838	1.0049	1.009	1.0133	1.0176	1.0234	1.0295	1.0359	1.0397	1.045	1.0499	1.0542	1.0601	1.0651	1.0705	1.0756	1.0797	1.0874	1.0919	1.0975	1.1023	1.108	1.1127	1.1177	1.1234	1.1293	1.1341	1.1393	1.1443
53	191219	01	0.86647	0.85801	0.85173	0.84277	0.83381	0.8297	0.81957	0.81612	0.80616	0.79971	0.79176	0.78079	0.77785	0.76856	0.76161	0.75232	0.74687	0.73708	0.73113	0.724	0.71772	0.71126	0.70365	0.69453	0.68841	0.68397	0.67585	0.66889	0.66679	0.65683	0.64872	0.6416	0.63531	0.62803	0.62041	0.61463	0.60934	0.6039	0.59646	0.59268	0.58323	0.58028	0.57334	0.56689	0.56228	0.55317	0.54972
54	191219	01	1.2379	1.2379	1.2407	1.2396	1.2399	1.2417	1.2415	1.2419	1.2427	1.2426	1.2427	1.2432	1.2447	1.2455	1.2463	1.2471	1.2471	1.2477	1.2489	1.2483	1.2506	1.2516	1.2527	1.2547	1.254	1.2557	1.256	1.2559	1.2591	1.2583	1.2589	1.2614	1.261	1.2633	1.2657	1.2679	1.2682	1.2699	1.2714	1.2735	1.2754	1.2752	1.2784	1.2793	1.2807	1.2827	1.2845
55	191219	01	0.59341	0.59326	0.59218	0.58976	0.59015	0.5892	0.58799	0.58717	0.58676	0.58447	0.58433	0.58419	0.58257	0.57894	0.5796	0.57597	0.57623	0.5718	0.57353	0.57178	0.57056	0.56961	0.56853	0.56544	0.56449	0.56596	0.563	0.56138	0.56151	0.56123	0.55693	0.55304	0.55396	0.55302	0.55153	0.54978	0.54911	0.54923	0.54815	0.54855	0.54384	0.5429	0.54249	0.53979	0.54019	0.5363	0.53642
56	191219	01	2.2378	2.2376	2.2352	2.233	2.2294	2.2265	2.2255	2.2237	2.2227	2.2199	2.217	2.2136	2.2095	2.2108	2.2067	2.2029	2.2014	2.2019	2.1966	2.1951	2.1914	2.1906	2.1876	2.1871	2.1835	2.1824	2.1781	2.1754	2.1714	2.1695	2.1671	2.1671	2.1629	2.1608	2.157	2.1533	2.1503	2.15	2.1477	2.1439	2.141	2.1402	2.1377	2.1348	2.1319	2.1283	2.1261
57	191219	01	-0.32146	-0.32039	-0.31597	-0.31419	-0.31198	-0.30967	-0.30569	-0.30392	-0.30179	-0.29878	-0.29568	-0.29346	-0.29054	-0.28921	-0.28761	-0.28416	-0.2808	-0.27911	-0.27495	-0.27291	-0.27123	-0.26981	-0.26777	-0.26414	-0.26192	-0.25874	-0.25643	-0.25493	-0.25165	-0.2482	-0.24678	-0.24536	-0.24217	-0.24031	-0.23801	-0.23482	-0.2342	-0.2303	-0.22879	-0.22843	-0.22436	-0.2218	-0.22161	-0.21869	-0.21683	-0.21515	-0.21276
58	191219	01	1.7169	1.7218	1.72	1.7242	1.7297	1.7343	1.7345	1.7377	1.7442	1.7459	1.7454	1.7481	1.7475	1.7532	1.7548	1.7569	1.7607	1.7615	1.764	1.7617	1.7676	1.7686	1.7705	1.7732	1.773	1.7713	1.7761	1.7763	1.7767	1.779	1.7794	1.7794	1.7798	1.7802	1.7808	1.7817	1.7796	1.7816	1.7793	1.7755	1.7801	1.7778	1.778	1.7767	1.7748	1.7733	1.7708
59	191219	01	-1.6317	-1.6331	-1.6325	-1.6311	-1.6336	-1.6336	-1.6354	-1.6351	-1.6337	-1.6336	-1.634	-1.6315	-1.6327	-1.6351	-1.6342	-1.634	-1.631	-1.6336	-1.631	-1.6304	-1.6325	-1.6321	-1.6297	-1.63	-1.6288	-1.6263	-1.6277	-1.6257	-1.6242	-1.622	-1.6223	-1.6209	-1.6215	-1.6178	-1.6166	-1.6125	-1.6134	-1.6111	-1.612	-1.6093	-1.6069	-1.606	-1.603	-1.6035	-1.603	-1.5983	-1.5947
60	191219	01	-2.6573	-2.6424	-2.6365	-2.6222	-2.6065	-2.5977	-2.5843	-2.5757	-2.5635	-2.5525	-2.5425	-2.5276	-2.5151	-2.5061	-2.4894	-2.4776	-2.4706	-2.4555	-2.4459	-2.4288	-2.419	-2.4058	-2.3933	-2.3827	-2.3707	-2.3605	-2.3437	-2.3305	-2.3203	-2.3045	-2.295	-2.2831	-2.2709	-2.2603	-2.2501	-2.2388	-2.2225	-2.2166	-2.2056	-2.1903	-2.1786	-2.1689	-2.1566	-2.1431	-2.1323	-2.1211	-2.1146
61	191219	01	-0.29991	-0.28918	-0.28779	-0.27983	-0.27602	-0.26702	-0.26321	-0.25837	-0.25525	-0.25109	-0.24106	-0.23483	-0.23171	-0.22963	-0.22029	-0.21579	-0.21786	-0.21474	-0.20713	-0.20262	-0.20331	-0.20054	-0.195	-0.18635	-0.18704	-0.18565	-0.17908	-0.17389	-0.17388	-0.16696	-0.1628	-0.16246	-0.16038	-0.15795	-0.15726	-0.15587	-0.15172	-0.15067	-0.14582	-0.14513	-0.14202	-0.14513	-0.13855	-0.13301	-0.13059	-0.12471	-0.12851
62	191219	01	1.4321	1.4405	1.4518	1.4611	1.4703	1.481	1.4904	1.4985	1.5082	1.5147	1.522	1.5286	1.5368	1.5464	1.5542	1.5623	1.5686	1.5762	1.5841	1.5925	1.5976	1.6052	1.6099	1.6168	1.6243	1.6311	1.6387	1.6423	1.6507	1.656	1.6627	1.6696	1.6732	1.6801	1.6866	1.6907	1.6976	1.7009	1.7064	1.7116	1.7156	1.7208	1.7265	1.7305	1.7339	1.7389	1.7439
63	191219	01	-0.41087	-0.41191	-0.41057	-0.40596	-0.40432	-0.40209	-0.39897	-0.39674	-0.39451	-0.39213	-0.39005	-0.38812	-0.38529	-0.38276	-0.38276	-0.37697	-0.37637	-0.37265	-0.37042	-0.37117	-0.36745	-0.36388	-0.36106	-0.35898	-0.35511	-0.35407	-0.34991	-0.34797	-0.34916	-0.34455	-0.34084	-0.33801	-0.33073	-0.33087	-0.32849	-0.3282	-0.3227	-0.31913	-0.31913	-0.31541	-0.31199	-0.30708	-0.30723	-0.30203	-0.29891	-0.2943	-0.29058
64	191219	01	-0.70803	-0.70954	-0.70577	-0.70637	-0.70471	-0.70396	-0.70336	-0.7023	-0.70109	-0.70306	-0.69793	-0.69944	-0.70155	-0.70185	-0.70094	-0.7017	-0.69989	-0.69838	-0.69521	-0.69853	-0.69733	-0.69702	-0.69748	-0.69612	-0.69703	-0.69718	-0.69612	-0.69869	-0.69884	-0.69899	-0.69869	-0.7017	-0.70035	-0.70306	-0.7008	-0.70336	-0.70216	-0.7005	-0.70442	-0.70548	-0.70623	-0.70744	-0.70865	-0.7085	-0.70759	-0.71106	-0.71136
65	191219	01	0.19455	0.19796	0.20062	0.20365	0.20562	0.20964	0.21283	0.21495	0.21738	0.22079	0.22489	0.22769	0.23095	0.23429	0.23649	0.23952	0.24058	0.24528	0.24794	0.25044	0.25271	0.25673	0.25878	0.26234	0.26439	0.26734	0.26923	0.27295	0.27553	0.2775	0.27985	0.28181	0.28492	0.28606	0.28886	0.29167	0.29508	0.2991	0.30008	0.3041	0.30462	0.30766	0.30962	0.31296	0.31614	0.31697	0.31871
66	191219	01	-1.5931	-1.5857	-1.5791	-1.5724	-1.5634	-1.5575	-1.5513	-1.5425	-1.5352	-1.524	-1.5174	-1.5112	-1.505	-1.4939	-1.4927	-1.482	-1.4725	-1.4656	-1.459	-1.4521	-1.4426	-1.435	-1.4307	-1.4229	-1.41	-1.4005	-1.4005	-1.3903	-1.3811	-1.3749	-1.3694	-1.3609	-1.3533	-1.3443	-1.3329	-1.3288	-1.3236	-1.3146	-1.306	-1.2961	-1.2887	-1.2828	-1.2733	-1.2681	-1.2581	-1.2486	-1.241
67	191219	01	0.099982	0.091162	0.081197	0.07499	0.067148	0.056857	0.04869	0.040196	0.030396	0.020758	0.0094881	0.00099425	-0.0068463	-0.01779	-0.022528	-0.037718	-0.047355	-0.056502	-0.063852	-0.074471	-0.084269	-0.092763	-0.10403	-0.11628	-0.12657	-0.13588	-0.14536	-0.15548	-0.16479	-0.17247	-0.18668	-0.19811	-0.20775	-0.21591	-0.22685	-0.23551	-0.2458	-0.25739	-0.27128	-0.28108	-0.28908	-0.30247	-0.31276	-0.31978	-0.33219	-0.34248	-0.35522
68	191219	01	-0.97089	-0.96179	-0.95644	-0.95087	-0.94405	-0.93631	-0.93051	-0.92551	-0.91925	-0.91231	-0.90617	-0.8998	-0.89378	-0.88854	-0.88149	-0.87285	-0.86864	-0.86307	-0.85567	-0.85147	-0.84601	-0.83918	-0.8327	-0.82929	-0.82236	-0.81804	-0.81167	-0.80621	-0.80018	-0.79654	-0.7904	-0.78472	-0.78017	-0.77551	-0.77051	-0.76698	-0.76107	-0.75698	-0.75084	-0.74606	-0.74208	-0.73514	-0.7323	-0.72833	-0.72139	-0.71855	-0.71309
69	191219	01	-1.4613	-1.4584	-1.4609	-1.4615	-1.4645	-1.4624	-1.4633	-1.4618	-1.4626	-1.4649	-1.4673	-1.4667	-1.4692	-1.4711	-1.469	-1.4741	-1.4728	-1.4776	-1.4794	-1.4789	-1.4819	-1.4806	-1.4876	-1.4876	-1.4897	-1.4923	-1.4944	-1.4997	-1.5003	-1.503	-1.5071	-1.5062	-1.5147	-1.5149	-1.5179	-1.52	-1.5244	-1.527	-1.5303	-1.5365	-1.5407	-1.5415	-1.5462	-1.5492	-1.5566	-1.5595	-1.5638
70	191219	01	-1.1556	-1.1573	-1.162	-1.1647	-1.1675	-1.1712	-1.1708	-1.1736	-1.1769	-1.1774	-1.1827	-1.1849	-1.183	-1.1854	-1.1898	-1.1915	-1.1902	-1.1889	-1.1923	-1.194	-1.1953	-1.1978	-1.1987	-1.1971	-1.1981	-1.2001	-1.2021	-1.2031	-1.2025	-1.2038	-1.2024	-1.2034	-1.2047	-1.2022	-1.2038	-1.2052	-1.2049	-1.2038	-1.2028	-1.2021	-1.2018	-1.2031	-1.2032	-1.202	-1.199	-1.2004	-1.2004
71	191219	01	-1.119	-1.1207	-1.1226	-1.1219	-1.1197	-1.123	-1.123	-1.1247	-1.1241	-1.1221	-1.1236	-1.1231	-1.1208	-1.1217	-1.1222	-1.1214	-1.1213	-1.1218	-1.1197	-1.1197	-1.1199	-1.1186	-1.1181	-1.115	-1.115	-1.1152	-1.1133	-1.1118	-1.1117	-1.1109	-1.1101	-1.1098	-1.1089	-1.1049	-1.1028	-1.1048	-1.1022	-1.1	-1.0985	-1.0973	-1.0946	-1.0931	-1.0928	-1.093	-1.0901	-1.0856	-1.0883
72	191219	01	-0.0997	-0.10129	-0.10469	-0.10684	-0.10969	-0.11142	-0.11558	-0.1176	-0.11905	-0.12217	-0.12502	-0.12668	-0.12939	-0.13084	-0.13299	-0.13604	-0.13965	-0.14034	-0.14305	-0.14499	-0.14811	-0.14901	-0.15234	-0.154	-0.1558	-0.15795	-0.15983	-0.16183	-0.16405	-0.16738	-0.16898	-0.1705	-0.17244	-0.17508	-0.1757	-0.1784	-0.17951	-0.18222	-0.18291	-0.18457	-0.1879	-0.18797	-0.19074	-0.19303	-0.19483	-0.1949	-0.19788
73	191219	01	0.49991	0.49932	0.49708	0.49946	0.49699	0.49747	0.49523	0.49559	0.49631	0.49562	0.49598	0.4928	0.49328	0.49198	0.49093	0.48976	0.48729	0.48564	0.48482	0.48424	0.48342	0.48142	0.48084	0.48038	0.47802	0.47626	0.47485	0.4706	0.46967	0.46979	0.46862	0.46651	0.46498	0.46381	0.45932	0.45945	0.45698	0.4538	0.4512	0.45015	0.44744	0.44474	0.44273	0.44109	0.43732	0.43402	0.43462
74	191219	01	0.62833	0.62533	0.62261	0.62057	0.61594	0.6113	0.60885	0.60381	0.60341	0.59878	0.59469	0.59019	0.58815	0.5812	0.57915	0.57493	0.5718	0.5673	0.5639	0.55994	0.5575	0.55299	0.54713	0.54537	0.53759	0.53473	0.52873	0.52792	0.52315	0.51837	0.5147	0.51102	0.50652	0.50311	0.49629	0.49289	0.48907	0.48635	0.4798	0.47448	0.47286	0.46794	0.46454	0.45758	0.45377	0.45064	0.44627
75	191219	01	-1.8236	-1.8249	-1.8263	-1.8255	-1.8271	-1.8276	-1.8271	-1.8289	-1.8309	-1.8304	-1.8293	-1.832	-1.8322	-1.833	-1.8344	-1.833	-1.8324	-1.8339	-1.8333	-1.8341	-1.8342	-1.8339	-1.8372	-1.8332	-1.8353	-1.8354	-1.8327	-1.8339	-1.8345	-1.8346	-1.8334	-1.8311	-1.8324	-1.8321	-1.8295	-1.8293	-1.8316	-1.8296	-1.8275	-1.8284	-1.825	-1.8261	-1.8249	-1.823	-1.8214	-1.8189	-1.8199
76	191219	01	0.22938	0.22988	0.22989	0.23087	0.22871	0.22945	0.23019	0.22839	0.23082	0.22757	0.22782	0.22759	0.22785	0.22858	0.22448	0.22619	0.22584	0.22501	0.22368	0.22394	0.22068	0.22142	0.22373	0.21999	0.21516	0.21675	0.21869	0.21641	0.21581	0.21449	0.21426	0.21234	0.21114	0.21042	0.20861	0.20862	0.20791	0.20562	0.20345	0.20165	0.20129	0.20033	0.19926	0.1966	0.19395	0.19299	0.1907
77	191219	01	0.012962	0.019156	0.024005	0.028751	0.033601	0.038554	0.044644	0.049288	0.055169	0.059091	0.063941	0.068172	0.074055	0.079629	0.083447	0.089018	0.094594	0.099651	0.10574	0.10945	0.11327	0.11833	0.12607	0.12917	0.1336	0.13804	0.14269	0.14816	0.15487	0.15724	0.16333	0.16797	0.17262	0.17767	0.18242	0.18717	0.19058	0.19595	0.20018	0.20389	0.20616	0.21143	0.21648	0.21989	0.22484	0.22835	0.23217
78	191219	01	0.66612	0.67271	0.67796	0.68489	0.69282	0.6984	0.70578	0.71405	0.71807	0.72432	0.7308	0.73728	0.74297	0.74989	0.75547	0.75926	0.76686	0.77278	0.77925	0.78573	0.79131	0.79577	0.80303	0.80827	0.81363	0.81999	0.82344	0.82891	0.83594	0.8413	0.84687	0.85044	0.85814	0.86103	0.8656	0.87174	0.87396	0.87774	0.88466	0.88901	0.89582	0.90005	0.90562	0.90907	0.91476	0.91709	0.92199
79	191219	01	-0.23214	-0.22387	-0.21735	-0.20825	-0.20045	-0.1953	-0.18758	-0.17996	-0.17151	-0.16645	-0.15809	-0.15065	-0.14495	-0.13577	-0.12934	-0.12015	-0.11436	-0.10738	-0.099661	-0.092954	-0.083493	-0.076053	-0.070536	-0.063096	-0.054462	-0.048121	-0.03912	-0.030671	-0.024147	-0.015969	-0.010088	-0.00099577	0.005894	0.014896	0.021421	0.029045	0.037863	0.045763	0.053938	0.059268	0.069831	0.07663	0.085629	0.09151	0.10207	0.10841	0.11797
80	191219	01	0.88481	0.8716	0.8574	0.83922	0.82128	0.80384	0.78516	0.76573	0.75128	0.73061	0.71666	0.70021	0.68053	0.66111	0.63943	0.622	0.60331	0.58288	0.5642	0.54328	0.52634	0.5074	0.48648	0.47153	0.44961	0.42719	0.40477	0.3836	0.36616	0.34797	0.32357	0.30139	0.28072	0.26054	0.23936	0.21345	0.19403	0.16912	0.15018	0.12876	0.10809	0.087161	0.060263	0.042819	0.01766	-0.0045089	-0.02593
81	191219	01	-0.63518	-0.64499	-0.65757	-0.66831	-0.67751	-0.68886	-0.6953	-0.70297	-0.71523	-0.72658	-0.72996	-0.73825	-0.75205	-0.7542	-0.76861	-0.77445	-0.78334	-0.79101	-0.79623	-0.7993	-0.81341	-0.82139	-0.82844	-0.83488	-0.83489	-0.8496	-0.85666	-0.85912	-0.86925	-0.87661	-0.88367	-0.88613	-0.88737	-0.89258	-0.90608	-0.90148	-0.91007	-0.9156	-0.9199	-0.92389	-0.93218	-0.9331	-0.93434	-0.9374	-0.9417	-0.946	-0.94999
82	191219	01	-1.4646	-1.4608	-1.4554	-1.4523	-1.4469	-1.4403	-1.4347	-1.433	-1.4279	-1.4273	-1.42	-1.415	-1.4077	-1.4038	-1.4003	-1.3948	-1.3922	-1.3885	-1.3848	-1.3787	-1.3723	-1.3681	-1.3622	-1.3558	-1.3531	-1.3463	-1.3417	-1.3384	-1.3319	-1.3295	-1.3232	-1.3204	-1.3149	-1.31	-1.3036	-1.2989	-1.2932	-1.2886	-1.2858	-1.2776	-1.274	-1.2699	-1.2651	-1.2598	-1.2534	-1.2468	-1.2416
83	191219	01	-1.3873	-1.3802	-1.3718	-1.3652	-1.3584	-1.351	-1.3453	-1.3376	-1.3315	-1.3239	-1.3183	-1.3113	-1.3037	-1.2987	-1.2905	-1.283	-1.2785	-1.2701	-1.2664	-1.259	-1.2521	-1.2475	-1.2396	-1.2327	-1.2266	-1.2206	-1.2149	-1.2082	-1.2026	-1.1963	-1.189	-1.1842	-1.1776	-1.1715	-1.1642	-1.1594	-1.1551	-1.1484	-1.1419	-1.1353	-1.131	-1.1255	-1.1194	-1.1143	-1.1105	-1.1049	-1.0985
84	191219	01	-1.3373	-1.3411	-1.3466	-1.3447	-1.3455	-1.3474	-1.3499	-1.3519	-1.3549	-1.3557	-1.3561	-1.3585	-1.3593	-1.3602	-1.3629	-1.3642	-1.3629	-1.363	-1.3635	-1.3659	-1.3687	-1.3666	-1.3712	-1.3691	-1.3717	-1.3745	-1.3721	-1.3734	-1.3734	-1.3751	-1.3768	-1.3776	-1.377	-1.3792	-1.3807	-1.378	-1.3807	-1.3802	-1.3804	-1.3813	-1.3831	-1.3832	-1.3823	-1.383	-1.3846	-1.3818	-1.3854
85	191219	01	-0.00032317	-0.002205	-0.0038136	-0.0064148	-0.0096478	-0.0099971	-0.012779	-0.014029	-0.015369	-0.018871	-0.019491	-0.02182	-0.024241	-0.024593	-0.027734	-0.028712	-0.030145	-0.033289	-0.036699	-0.037589	-0.039021	-0.039548	-0.041613	-0.044755	-0.047176	-0.04942	-0.050129	-0.052282	-0.054434	-0.057758	-0.057477	-0.060081	-0.062773	-0.064116	-0.067799	-0.067698	-0.070484	-0.072094	-0.076052	-0.076763	-0.079547	-0.081786	-0.082951	-0.084562	-0.086446	-0.088691	-0.089759
86	191219	01	1.9935	1.9901	1.9855	1.9808	1.9765	1.9771	1.9756	1.9702	1.9691	1.9641	1.9611	1.9598	1.9586	1.9519	1.9473	1.9426	1.9392	1.9344	1.931	1.9241	1.9246	1.9214	1.9156	1.9099	1.9042	1.9001	1.8957	1.8913	1.8857	1.8808	1.8779	1.8717	1.8647	1.8614	1.8552	1.8481	1.8437	1.8382	1.8334	1.8263	1.8179	1.8146	1.8092	1.804	1.7956	1.7907	1.7824
87	191219	01	-0.63242	-0.64493	-0.6551	-0.66932	-0.67857	-0.69044	-0.70452	-0.71273	-0.72498	-0.73464	-0.74624	-0.75784	-0.7684	-0.77961	-0.78977	-0.79915	-0.81349	-0.82222	-0.83004	-0.84438	-0.8522	-0.8591	-0.87109	-0.88165	-0.88933	-0.90041	-0.91005	-0.91682	-0.92972	-0.93779	-0.94665	-0.9559	-0.96449	-0.97139	-0.98377	-0.99132	-0.99705	-1.006	-1.0157	-1.0231	-1.0293	-1.0405	-1.0464	-1.0532	-1.062	-1.067	-1.0749
88	191219	01	1.6195	1.6154	1.6131	1.6081	1.6053	1.6012	1.598	1.5931	1.5901	1.5828	1.5797	1.5765	1.5717	1.5681	1.5652	1.5589	1.5559	1.5495	1.5454	1.5405	1.5375	1.5326	1.5268	1.5234	1.5173	1.5133	1.5074	1.5028	1.4964	1.4916	1.4869	1.4826	1.4771	1.472	1.4657	1.4602	1.4542	1.4489	1.4428	1.4371	1.4328	1.4264	1.421	1.4162	1.4087	1.4023	1.3989
89	191219	01	-0.91932	-0.91011	-0.90529	-0.90061	-0.89389	-0.88527	-0.87972	-0.87388	-0.86614	-0.85927	-0.85299	-0.84728	-0.84159	-0.83677	-0.82829	-0.8188	-0.81777	-0.81192	-0.80652	-0.79892	-0.79205	-0.78548	-0.78065	-0.77671	-0.76794	-0.76414	-0.75947	-0.75187	-0.74865	-0.74134	-0.73682	-0.732	-0.72556	-0.72264	-0.71738	-0.71416	-0.7051	-0.70364	-0.69677	-0.69034	-0.68829	-0.68405	-0.68127	-0.67514	-0.66958	-0.66374	-0.66052
90	191219	01	-0.51692	-0.51348	-0.51119	-0.50966	-0.51178	-0.5093	-0.50719	-0.50453	-0.50089	-0.5032	-0.49976	-0.49708	-0.4969	-0.49595	-0.49117	-0.49041	-0.48774	-0.48258	-0.48239	-0.47532	-0.47801	-0.47304	-0.47113	-0.46827	-0.46617	-0.46216	-0.46025	-0.45547	-0.44878	-0.45147	-0.44631	-0.44171	-0.43676	-0.43753	-0.4316	-0.42701	-0.42511	-0.42052	-0.41938	-0.41423	-0.40849	-0.40543	-0.40315	-0.40201	-0.39742	-0.39398	-0.38825
91	191219	01	1.162	1.1636	1.1648	1.1645	1.1666	1.1667	1.1654	1.1653	1.1675	1.1673	1.1708	1.1699	1.1695	1.1671	1.1678	1.1677	1.1687	1.1693	1.1658	1.166	1.1662	1.1676	1.1658	1.1667	1.1671	1.1684	1.1683	1.1657	1.1627	1.1644	1.1634	1.1629	1.163	1.1633	1.162	1.1596	1.1596	1.1567	1.1567	1.1545	1.1546	1.1528	1.1534	1.1515	1.1514	1.1488	1.1443
92	191219	01	-1.0547	-1.0575	-1.0623	-1.0666	-1.0704	-1.0773	-1.0792	-1.0835	-1.0886	-1.0938	-1.0975	-1.1033	-1.1077	-1.1105	-1.114	-1.1184	-1.1245	-1.1277	-1.1296	-1.1344	-1.1389	-1.1424	-1.1469	-1.1511	-1.1534	-1.1582	-1.1614	-1.1652	-1.1707	-1.1729	-1.1762	-1.1798	-1.1841	-1.1889	-1.1916	-1.1952	-1.1979	-1.2002	-1.204	-1.2084	-1.2125	-1.2131	-1.2167	-1.2202	-1.2217	-1.2262	-1.2304
93	191219	01	0.36945	0.36687	0.3612	0.35553	0.35344	0.34815	0.34495	0.34063	0.33645	0.33165	0.3277	0.32228	0.32105	0.31526	0.31231	0.30799	0.30442	0.29937	0.29678	0.29395	0.28865	0.28447	0.28225	0.27818	0.27547	0.27153	0.26932	0.26624	0.26205	0.26045	0.25688	0.25466	0.25072	0.24998	0.24776	0.24382	0.24345	0.23778	0.23704	0.23544	0.23285	0.23236	0.22953	0.22817	0.22448	0.22583	0.22275
94	191219	01	0.16136	0.16794	0.17405	0.18045	0.18797	0.19304	0.20029	0.2063	0.21222	0.21815	0.22388	0.23055	0.23591	0.24145	0.24813	0.2516	0.25912	0.26326	0.26852	0.27708	0.28112	0.28695	0.29287	0.29672	0.3018	0.3079	0.31203	0.31918	0.32228	0.3266	0.33412	0.33779	0.34145	0.3486	0.35395	0.3562	0.36486	0.36729	0.37284	0.37914	0.38243	0.38722	0.39267	0.39774	0.40131	0.40545	0.41109
95	191219	01	2.1948	2.192	2.1851	2.1776	2.1738	2.1637	2.1589	2.1534	2.1467	2.1402	2.1342	2.1249	2.1182	2.111	2.1029	2.0969	2.0879	2.0802	2.0714	2.0652	2.0572	2.0491	2.0406	2.0317	2.0239	2.0145	2.0085	1.997	1.987	1.9808	1.9698	1.9592	1.9519	1.9406	1.9309	1.921	1.9094	1.8977	1.8918	1.8784	1.87	1.8593	1.8467	1.8378	1.8256	1.8152	1.8052
96	191219	01	0.47791	0.48484	0.49419	0.49816	0.50329	0.5129	0.51777	0.52508	0.52969	0.53623	0.54315	0.55186	0.55442	0.56135	0.5675	0.57314	0.57903	0.58428	0.59069	0.59812	0.60248	0.60902	0.61171	0.6176	0.62323	0.62746	0.63335	0.63976	0.64296	0.64642	0.65539	0.66167	0.66589	0.66846	0.67409	0.6778	0.68447	0.69049	0.69484	0.69753	0.70355	0.70688	0.7106	0.71623	0.71994	0.72495	0.73109
97	191219	01	2.0224	2.0259	2.0295	2.034	2.0394	2.0415	2.0442	2.0492	2.0519	2.0547	2.0579	2.0623	2.0641	2.0673	2.0704	2.0747	2.0778	2.0811	2.0852	2.0883	2.0901	2.0945	2.0969	2.0989	2.1027	2.1041	2.1057	2.1095	2.1118	2.1135	2.1169	2.117	2.1214	2.1235	2.1259	2.1272	2.1308	2.1331	2.1347	2.1353	2.1376	2.1406	2.1403	2.1431	2.1446	2.1464	2.1472
98	191219	01	1.1647	1.1479	1.1291	1.1108	1.0895	1.0672	1.0499	1.032	1.0124	0.992	0.97466	0.95468	0.93432	0.91603	0.89736	0.88114	0.85889	0.8423	0.82363	0.80308	0.78366	0.76839	0.74708	0.73087	0.71162	0.6939	0.67692	0.65825	0.63978	0.61734	0.5998	0.58207	0.56604	0.54718	0.52983	0.5089	0.49192	0.47401	0.45948	0.44081	0.4227	0.40648	0.3912	0.37555	0.3565	0.34141	0.32405
99	191219	01	-1.4901	-1.4846	-1.478	-1.4723	-1.4685	-1.4617	-1.4591	-1.4537	-1.4481	-1.4431	-1.4378	-1.4338	-1.4261	-1.4209	-1.4172	-1.4118	-1.4058	-1.4028	-1.3964	-1.3902	-1.3858	-1.3808	-1.3746	-1.3689	-1.3646	-1.3593	-1.3546	-1.3495	-1.3418	-1.3402	-1.3325	-1.3267	-1.3242	-1.3172	-1.3128	-1.3053	-1.3013	-1.2988	-1.293	-1.2853	-1.2805	-1.2762	-1.2704	-1.2627	-1.2577	-1.2548	-1.2488
100	191219	01	-0.26809	-0.27014	-0.26604	-0.27067	-0.27401	-0.27375	-0.27761	-0.28095	-0.27865	-0.28558	-0.29021	-0.2915	-0.29484	-0.30383	-0.31052	-0.31206	-0.31592	-0.32286	-0.3316	-0.33571	-0.33957	-0.34676	-0.35011	-0.35551	-0.36502	-0.37376	-0.37839	-0.38225	-0.38816	-0.39639	-0.40461	-0.41078	-0.41618	-0.42621	-0.43032	-0.44112	-0.45191	-0.4586	-0.46708	-0.47505	-0.48328	-0.49074	-0.50127	-0.51207	-0.51619	-0.53007	-0.53598
101	191219	01	-0.91514	-0.92056	-0.92266	-0.92742	-0.93403	-0.9368	-0.93891	-0.94354	-0.94736	-0.95358	-0.95622	-0.95925	-0.96427	-0.96718	-0.9726	-0.97603	-0.98079	-0.98435	-0.98911	-0.99254	-0.9961	-1.0015	-1.0051	-1.0118	-1.0142	-1.0188	-1.0224	-1.025	-1.0319	-1.0368	-1.0372	-1.0439	-1.0468	-1.0497	-1.0541	-1.0595	-1.0631	-1.0673	-1.0707	-1.0751	-1.0797	-1.0837	-1.0862	-1.0903	-1.094	-1.0979	-1.1011
102	191219	01	1.5904	1.5957	1.5978	1.5997	1.6038	1.6081	1.6104	1.6128	1.6142	1.6191	1.6215	1.6249	1.6245	1.6296	1.6318	1.6328	1.6369	1.6386	1.6407	1.6431	1.6443	1.6477	1.6476	1.6486	1.6539	1.6593	1.6591	1.6582	1.6608	1.6629	1.6672	1.6651	1.668	1.6691	1.671	1.6732	1.6755	1.6787	1.6781	1.68	1.6804	1.6805	1.6835	1.6841	1.685	1.6875	1.6901
103	191219	01	1.3193	1.3207	1.3223	1.3228	1.3265	1.3276	1.3283	1.3292	1.3313	1.3326	1.3314	1.3338	1.334	1.3349	1.3348	1.3366	1.3368	1.3369	1.3365	1.3376	1.3379	1.3387	1.3379	1.3383	1.3395	1.3386	1.3384	1.3374	1.3387	1.3396	1.339	1.3372	1.3363	1.337	1.3351	1.3361	1.3365	1.3337	1.3334	1.3326	1.3306	1.3307	1.33	1.3296	1.3276	1.3266	1.3252
104	191219	01	-0.56558	-0.56739	-0.57141	-0.57442	-0.57784	-0.58176	-0.58438	-0.58799	-0.58891	-0.59323	-0.59724	-0.60116	-0.60458	-0.60659	-0.6094	-0.61452	-0.61774	-0.62256	-0.62598	-0.6305	-0.63261	-0.63643	-0.64044	-0.64446	-0.65088	-0.65409	-0.65671	-0.65992	-0.66525	-0.66936	-0.67318	-0.67829	-0.68251	-0.68703	-0.69064	-0.69456	-0.69868	-0.7035	-0.70691	-0.71052	-0.71554	-0.71946	-0.72518	-0.72859	-0.7315	-0.73582	-0.74074
105	191219	01	-0.96876	-0.96844	-0.96443	-0.96194	-0.96146	-0.96025	-0.95688	-0.95552	-0.95279	-0.9515	-0.95014	-0.94837	-0.94588	-0.94356	-0.94259	-0.93978	-0.93689	-0.93657	-0.93489	-0.93424	-0.932	-0.92919	-0.92862	-0.92758	-0.92557	-0.92332	-0.92188	-0.92035	-0.91915	-0.91867	-0.91706	-0.91321	-0.91321	-0.91336	-0.9112	-0.90959	-0.91095	-0.90871	-0.90855	-0.90598	-0.90541	-0.90437	-0.90373	-0.903	-0.90244	-0.90308	-0.90027
106	191219	01	-1.51	-1.5127	-1.5167	-1.5183	-1.5223	-1.5266	-1.5317	-1.5333	-1.5365	-1.5393	-1.5422	-1.5439	-1.5448	-1.55	-1.552	-1.5553	-1.5567	-1.5585	-1.5625	-1.5637	-1.5663	-1.5681	-1.569	-1.5716	-1.5723	-1.5767	-1.5763	-1.5772	-1.5784	-1.5784	-1.5822	-1.5812	-1.5843	-1.5844	-1.5864	-1.5864	-1.5885	-1.5891	-1.5897	-1.588	-1.591	-1.5932	-1.5925	-1.5913	-1.5925	-1.594	-1.5934
107	191219	01	-0.26771	-0.2645	-0.26168	-0.25934	-0.25478	-0.25076	-0.24868	-0.2458	-0.24178	-0.23715	-0.23541	-0.23011	-0.22676	-0.22388	-0.21918	-0.2157	-0.21114	-0.20953	-0.20477	-0.20048	-0.19585	-0.1915	-0.18734	-0.18218	-0.17769	-0.17454	-0.17051	-0.16575	-0.16045	-0.15737	-0.15288	-0.14798	-0.14289	-0.13887	-0.13498	-0.12961	-0.12465	-0.12117	-0.11392	-0.11037	-0.10554	-0.10099	-0.094951	-0.089923	-0.086841	-0.079999	-0.075372
108	191219	01	0.40235	0.39866	0.39441	0.39066	0.3864	0.38259	0.3782	0.37313	0.369	0.36506	0.3613	0.35705	0.35292	0.3486	0.3456	0.34128	0.33721	0.33283	0.32957	0.32482	0.32112	0.31737	0.31449	0.31036	0.30522	0.30128	0.29784	0.29396	0.2907	0.28713	0.28307	0.27919	0.27606	0.27249	0.26842	0.2641	0.25977	0.2569	0.2527	0.24845	0.24632	0.24156	0.23767	0.23417	0.22985	0.22684	0.22422
109	191219	01	-0.85905	-0.86996	-0.88174	-0.89091	-0.89995	-0.91198	-0.92377	-0.93082	-0.94186	-0.95052	-0.96443	-0.97384	-0.98376	-0.99505	-1.0045	-1.0141	-1.0255	-1.0325	-1.042	-1.0531	-1.0622	-1.0712	-1.0802	-1.0915	-1.0992	-1.1088	-1.1196	-1.1273	-1.1372	-1.1468	-1.1559	-1.166	-1.175	-1.1838	-1.193	-1.2017	-1.2086	-1.2178	-1.2277	-1.2363	-1.2449	-1.2539	-1.2593	-1.2693	-1.2793	-1.2854	-1.2933
110	191219	01	-0.34843	-0.34712	-0.34393	-0.34074	-0.33744	-0.33724	-0.33184	-0.33086	-0.32667	-0.32581	-0.31996	-0.31766	-0.31591	-0.31305	-0.30953	-0.3069	-0.30415	-0.30173	-0.297	-0.2968	-0.29328	-0.28843	-0.28745	-0.28427	-0.28163	-0.27855	-0.27238	-0.27051	-0.26622	-0.26491	-0.26117	-0.25909	-0.25634	-0.25238	-0.25063	-0.24833	-0.2468	-0.24095	-0.23909	-0.23734	-0.23371	-0.2303	-0.22833	-0.22514	-0.22228	-0.21975	-0.21602
111	191219	01	-0.036617	-0.033029	-0.030131	-0.026127	-0.025447	-0.023103	-0.021451	-0.020211	-0.01773	-0.018015	-0.014565	-0.013053	-0.009046	-0.0061463	-0.0047745	-0.0052019	-0.0046584	-0.0024563	-0.0013577	-0.0017841	0.00014674	0.0020727	0.0040016	0.0060651	0.0035655	0.00535	0.005066	0.007271	0.0093375	0.010851	0.010146	0.011797	0.012892	0.011637	0.0137	0.012027	0.016165	0.014773	0.015448	0.01156	0.015561	0.015831	0.018028	0.018017	0.019529	0.016469	0.018671
112	191219	01	-0.14645	-0.14549	-0.14454	-0.14387	-0.14291	-0.14205	-0.13939	-0.13919	-0.13909	-0.13539	-0.13415	-0.13263	-0.1312	-0.12949	-0.12825	-0.12588	-0.12435	-0.12132	-0.12008	-0.11846	-0.11505	-0.11438	-0.11276	-0.10935	-0.10471	-0.10252	-0.099866	-0.096638	-0.095213	-0.091703	-0.088292	-0.085444	-0.080426	-0.07739	-0.075773	-0.070942	-0.068474	-0.06298	-0.059567	-0.054453	-0.050942	-0.046963	-0.042794	-0.037963	-0.034926	-0.031227	-0.026962
113	191219	01	-0.59638	-0.5986	-0.60132	-0.60209	-0.60481	-0.60479	-0.60868	-0.60935	-0.61236	-0.61401	-0.61595	-0.6171	-0.61865	-0.62245	-0.62184	-0.62329	-0.62631	-0.62825	-0.62989	-0.63095	-0.63377	-0.63639	-0.63794	-0.63704	-0.63986	-0.64346	-0.64324	-0.6448	-0.64693	-0.6475	-0.64964	-0.65177	-0.65302	-0.6537	-0.65456	-0.65621	-0.65736	-0.6594	-0.66163	-0.6624	-0.6655	-0.66696	-0.66723	-0.66868	-0.66994	-0.67208	-0.67332
114	191219	01	1.6367	1.6435	1.6499	1.6572	1.6621	1.6703	1.6772	1.6852	1.6909	1.6971	1.7024	1.7094	1.7153	1.7222	1.7293	1.7345	1.7395	1.7445	1.7513	1.7574	1.7627	1.768	1.7734	1.7783	1.7831	1.7887	1.7948	1.7997	1.8057	1.8098	1.8144	1.8181	1.8234	1.8278	1.8331	1.8372	1.8422	1.8466	1.851	1.8551	1.8583	1.8634	1.8675	1.8703	1.8739	1.8785	1.882
115	191219	01	0.17187	0.16308	0.15187	0.14277	0.12964	0.12165	0.11366	0.10262	0.092707	0.087447	0.074644	0.066973	0.058021	0.048749	0.042846	0.029715	0.021891	0.01647	0.0068726	0.0014553	-0.007337	-0.014202	-0.019788	-0.028256	-0.033677	-0.041186	-0.048695	-0.055239	-0.060496	-0.069934	-0.071499	-0.077402	-0.086199	-0.08825	-0.09608	-0.10182	-0.10419	-0.11122	-0.11664	-0.12255	-0.12492	-0.12922	-0.13272	-0.13749	-0.14051	-0.14352	-0.14686
116	191219	01	-0.031835	-0.024495	-0.023531	-0.020525	-0.014634	-0.011265	-0.0050101	-0.0012807	0.0041323	0.0081024	0.011707	0.014596	0.021814	0.024941	0.031077	0.033718	0.039128	0.043218	0.047067	0.053441	0.057047	0.060655	0.066667	0.072438	0.077609	0.082181	0.08747	0.092883	0.097572	0.10166	0.10683	0.11188	0.11945	0.12438	0.1298	0.13328	0.13857	0.1459	0.14963	0.15733	0.1631	0.16707	0.17476	0.18017	0.18449	0.19147	0.19712
117	191219	01	-2.382	-2.378	-2.3699	-2.3647	-2.361	-2.3525	-2.3459	-2.3395	-2.3355	-2.3264	-2.3217	-2.3143	-2.3103	-2.3048	-2.2982	-2.2904	-2.2854	-2.2791	-2.2721	-2.2683	-2.2602	-2.2545	-2.2472	-2.2415	-2.2343	-2.2282	-2.2213	-2.2154	-2.2115	-2.2041	-2.1977	-2.1897	-2.1845	-2.1775	-2.1722	-2.1654	-2.1612	-2.1548	-2.147	-2.1431	-2.1362	-2.1299	-2.1233	-2.1179	-2.1085	-2.1044	-2.1016
118	191219	01	-0.78884	-0.78667	-0.7838	-0.78054	-0.78	-0.7766	-0.77346	-0.77197	-0.76843	-0.7668	-0.76271	-0.75793	-0.7563	-0.75289	-0.74839	-0.74457	-0.7413	-0.73694	-0.7338	-0.72971	-0.72616	-0.72193	-0.7177	-0.71389	-0.70802	-0.70433	-0.69942	-0.6967	-0.69	-0.68632	-0.68195	-0.67512	-0.6687	-0.66434	-0.6597	-0.65232	-0.64685	-0.63975	-0.63388	-0.62965	-0.62473	-0.61626	-0.61271	-0.60342	-0.6022	-0.59208	-0.58744
119	191219	01	1.3174	1.3171	1.3193	1.3186	1.3192	1.3197	1.3218	1.321	1.3243	1.3243	1.3243	1.3254	1.3255	1.326	1.3276	1.3265	1.3281	1.327	1.329	1.3277	1.3281	1.3293	1.3305	1.3292	1.3312	1.33	1.3322	1.3318	1.3315	1.3333	1.331	1.333	1.3322	1.3306	1.3322	1.3315	1.3321	1.3311	1.332	1.3316	1.3301	1.3321	1.3323	1.3318	1.3303	1.3295	1.3282
120	191219	01	1.1775	1.181	1.1841	1.1889	1.1923	1.1957	1.2006	1.2069	1.2091	1.212	1.2176	1.2235	1.2245	1.2319	1.2362	1.2416	1.2439	1.2496	1.2538	1.2576	1.265	1.2673	1.2731	1.2785	1.2823	1.289	1.294	1.2973	1.3027	1.3088	1.3133	1.3193	1.3242	1.3299	1.3327	1.339	1.3451	1.3504	1.3568	1.3624	1.3662	1.3742	1.3785	1.3844	1.3886	1.3946	1.3971
121	191219	01	-0.83117	-0.8248	-0.82028	-0.81288	-0.80898	-0.80035	-0.79377	-0.78843	-0.7796	-0.77343	-0.77364	-0.76049	-0.75843	-0.75556	-0.74795	-0.74734	-0.73686	-0.73295	-0.72761	-0.72371	-0.72165	-0.71323	-0.71282	-0.70871	-0.70748	-0.70296	-0.69946	-0.69885	-0.69351	-0.6896	-0.68734	-0.68611	-0.68632	-0.68138	-0.67686	-0.68056	-0.67543	-0.67502	-0.67152	-0.67502	-0.67461	-0.66885	-0.67358	-0.6707	-0.66618	-0.67215	-0.66968
122	191219	01	1.0318	1.0386	1.0425	1.0521	1.0571	1.0557	1.0603	1.0728	1.081	1.0853	1.0978	1.0935	1.1035	1.1078	1.1142	1.1188	1.1202	1.127	1.1263	1.1345	1.1395	1.1431	1.147	1.1473	1.147	1.1495	1.1573	1.1623	1.1652	1.1687	1.1616	1.1655	1.1759	1.178	1.1769	1.1809	1.1869	1.1862	1.1866	1.1862	1.2019	1.203	1.1983	1.1965	1.2008	1.2044	1.1997
123	191219	01	-1.0238	-1.0222	-1.0215	-1.0208	-1.0231	-1.0225	-1.0217	-1.0212	-1.0214	-1.0194	-1.0214	-1.02	-1.0187	-1.0202	-1.0183	-1.0177	-1.0194	-1.0189	-1.0166	-1.0178	-1.0174	-1.0181	-1.0156	-1.0149	-1.0142	-1.0137	-1.016	-1.0172	-1.0166	-1.0137	-1.0141	-1.0115	-1.0129	-1.0131	-1.0135	-1.0117	-1.0115	-1.0144	-1.0165	-1.0147	-1.0121	-1.0131	-1.0125	-1.0119	-1.0112	-1.0127	-1.0117
124	191219	01	1.7015	1.6951	1.6931	1.6881	1.6842	1.679	1.6768	1.6725	1.6693	1.6645	1.6611	1.657	1.6555	1.6509	1.6487	1.6445	1.6392	1.6367	1.6335	1.6295	1.6257	1.6239	1.6204	1.6188	1.6137	1.613	1.6098	1.6063	1.6033	1.6014	1.5973	1.5975	1.5943	1.5911	1.5884	1.5869	1.5855	1.5817	1.5808	1.5792	1.5756	1.5727	1.5726	1.5701	1.5685	1.5667	1.5635
125	191219	01	-2.2224	-2.2113	-2.2008	-2.1847	-2.1762	-2.1612	-2.1405	-2.1354	-2.1215	-2.105	-2.0906	-2.0821	-2.0662	-2.0506	-2.0401	-2.0279	-2.0169	-2.0002	-1.99	-1.975	-1.9616	-1.948	-1.9381	-1.9265	-1.9174	-1.907	-1.8877	-1.8735	-1.8625	-1.8497	-1.8392	-1.8239	-1.8106	-1.799	-1.7848	-1.7746	-1.761	-1.7474	-1.7344	-1.7205	-1.7066	-1.6922	-1.6806	-1.6678	-1.6576	-1.6432	-1.6313
126	191219	01	-0.74009	-0.74045	-0.74092	-0.73938	-0.73962	-0.73986	-0.73879	-0.73795	-0.73759	-0.73806	-0.73711	-0.73569	-0.73569	-0.73568	-0.73616	-0.73544	-0.7333	-0.73235	-0.73354	-0.73449	-0.73259	-0.73306	-0.73413	-0.73389	-0.73294	-0.73306	-0.73234	-0.73269	-0.73246	-0.7334	-0.73364	-0.73138	-0.73174	-0.73174	-0.73103	-0.73162	-0.73161	-0.73007	-0.73126	-0.72959	-0.72995	-0.72852	-0.73007	-0.73042	-0.73042	-0.73066	-0.72971
127	191219	01	0.72726	0.73015	0.74007	0.73994	0.74183	0.74689	0.75263	0.755	0.7609	0.76664	0.76618	0.77292	0.7753	0.78137	0.78794	0.78881	0.79253	0.79944	0.80266	0.80403	0.81111	0.81365	0.82156	0.82411	0.83035	0.83323	0.83712	0.83799	0.84607	0.84979	0.85301	0.8569	0.8581	0.863	0.87074	0.87295	0.87633	0.87938	0.88209	0.889	0.89155	0.89309	0.89781	0.90338	0.90458	0.9098	0.9142
128	191219	01	0.6815	0.68631	0.69414	0.69875	0.70858	0.7154	0.72081	0.72884	0.73406	0.73747	0.74589	0.75292	0.76054	0.76556	0.77057	0.77779	0.78642	0.79104	0.79485	0.80407	0.80788	0.81671	0.82394	0.82955	0.83437	0.84099	0.84741	0.85423	0.85925	0.86547	0.86787	0.8769	0.88151	0.88934	0.89275	0.89837	0.90478	0.9098	0.91662	0.92465	0.93007	0.93448	0.9401	0.94491	0.95113	0.95755	0.96237
129	191219	01	0.22547	0.22619	0.22424	0.2227	0.21942	0.21798	0.21552	0.2147	0.21265	0.20988	0.20701	0.20526	0.20157	0.19932	0.19706	0.19563	0.19183	0.18937	0.18568	0.18343	0.17871	0.17758	0.17491	0.16886	0.16794	0.16394	0.1583	0.15482	0.15318	0.14959	0.14354	0.14108	0.13832	0.13422	0.12858	0.12458	0.1214	0.11669	0.11258	0.10951	0.1049	0.099464	0.097825	0.091673	0.08624	0.083375	0.078143
130	191219	01	-0.044864	-0.050905	-0.050436	-0.056932	-0.066906	-0.075136	-0.087291	-0.084185	-0.095043	-0.11024	-0.11543	-0.12235	-0.12318	-0.13185	-0.12963	-0.13785	-0.14957	-0.15257	-0.15601	-0.16381	-0.16898	-0.17503	-0.17411	-0.17362	-0.18882	-0.19139	-0.19135	-0.19043	-0.203	-0.20819	-0.20291	-0.20722	-0.21586	-0.21451	-0.2075	-0.21135	-0.22002	-0.21387	-0.21904	-0.22509	-0.22198	-0.21669	-0.22186	-0.21833	-0.22394	-0.22737	-0.22819
131	191219	01	-0.48664	-0.48176	-0.47516	-0.46465	-0.4605	-0.4544	-0.44854	-0.44415	-0.43829	-0.43169	-0.42533	-0.42095	-0.41558	-0.40653	-0.40263	-0.39481	-0.39312	-0.38333	-0.37919	-0.37332	-0.36893	-0.35915	-0.35378	-0.34792	-0.34279	-0.34133	-0.33621	-0.32888	-0.32424	-0.31691	-0.31496	-0.3069	-0.29956	-0.29248	-0.29176	-0.28589	-0.28297	-0.2776	-0.27394	-0.27004	-0.26295	-0.25733	-0.25146	-0.24829	-0.24831	-0.24392	-0.23953
132	191219	01	-0.5856	-0.57651	-0.57154	-0.56512	-0.56003	-0.55652	-0.55179	-0.54489	-0.53714	-0.53302	-0.52974	-0.52696	-0.52114	-0.51496	-0.51084	-0.50842	-0.50357	-0.49703	-0.49618	-0.49255	-0.48697	-0.48443	-0.48104	-0.47753	-0.4745	-0.47559	-0.46929	-0.46868	-0.46541	-0.46468	-0.46335	-0.4602	-0.45972	-0.45705	-0.45536	-0.45488	-0.4516	-0.45088	-0.451	-0.44833	-0.44931	-0.44979	-0.44882	-0.44798	-0.44773	-0.44955	-0.45089
133	191219	01	1.741	1.7309	1.7191	1.7065	1.6986	1.6853	1.673	1.6615	1.6521	1.6413	1.6284	1.6191	1.6064	1.5948	1.5837	1.5716	1.564	1.5508	1.5393	1.5276	1.5154	1.5055	1.494	1.4855	1.4742	1.4614	1.4512	1.4398	1.4316	1.4203	1.4086	1.3958	1.3859	1.3749	1.3664	1.3544	1.3448	1.3333	1.3224	1.3142	1.3034	1.2914	1.2843	1.2721	1.2627	1.254	1.2413
134	191219	01	-0.78077	-0.77205	-0.76303	-0.7523	-0.74067	-0.73044	-0.71952	-0.70879	-0.69886	-0.68854	-0.67911	-0.66738	-0.65927	-0.65044	-0.63871	-0.63109	-0.62047	-0.60965	-0.59982	-0.5902	-0.58128	-0.57116	-0.56064	-0.55122	-0.54049	-0.53248	-0.52246	-0.51214	-0.50322	-0.49481	-0.48509	-0.47547	-0.46485	-0.45693	-0.44802	-0.4375	-0.43009	-0.42248	-0.41346	-0.40345	-0.39403	-0.38492	-0.3759	-0.36839	-0.36068	-0.35127	-0.34396
135	191219	01	-1.0048	-1.0117	-1.0163	-1.019	-1.0249	-1.0308	-1.0355	-1.0383	-1.0447	-1.0488	-1.0518	-1.0563	-1.0617	-1.0664	-1.0731	-1.0767	-1.0822	-1.0872	-1.0911	-1.0969	-1.1003	-1.1054	-1.1115	-1.115	-1.1183	-1.1246	-1.1306	-1.136	-1.1402	-1.1422	-1.1502	-1.1546	-1.1587	-1.1657	-1.1696	-1.1731	-1.1798	-1.1822	-1.1887	-1.1954	-1.1985	-1.2033	-1.2105	-1.2169	-1.2191	-1.222	-1.2288
136	191219	01	-0.33048	-0.33186	-0.32776	-0.32542	-0.32544	-0.32193	-0.31862	-0.31824	-0.31609	-0.31591	-0.31455	-0.31241	-0.31008	-0.3095	-0.30599	-0.30346	-0.30015	-0.30074	-0.29431	-0.29588	-0.29315	-0.29237	-0.28965	-0.28653	-0.28595	-0.28265	-0.28012	-0.2805	-0.27836	-0.27564	-0.27427	-0.27058	-0.26687	-0.26395	-0.26161	-0.26064	-0.25517	-0.2544	-0.24972	-0.24874	-0.24622	-0.24466	-0.24153	-0.23686	-0.23432	-0.23198	-0.22828
137	191219	01	-1.7801	-1.7767	-1.7734	-1.7696	-1.7662	-1.7618	-1.7606	-1.7551	-1.753	-1.7465	-1.7438	-1.7396	-1.7359	-1.732	-1.728	-1.7249	-1.7202	-1.7168	-1.7124	-1.7068	-1.702	-1.6976	-1.6922	-1.6887	-1.6829	-1.6801	-1.6777	-1.6703	-1.6669	-1.6631	-1.6582	-1.653	-1.6479	-1.6421	-1.6382	-1.6341	-1.6291	-1.6242	-1.6194	-1.614	-1.6079	-1.6052	-1.6018	-1.5957	-1.5902	-1.5862	-1.5791
138	191219	01	0.090932	0.083683	0.071595	0.059507	0.046615	0.035733	0.023644	0.015794	0.0031008	-0.0071793	-0.018859	-0.029542	-0.037602	-0.049491	-0.061579	-0.07226	-0.082133	-0.092007	-0.10369	-0.11538	-0.12485	-0.1315	-0.14541	-0.15649	-0.16273	-0.17462	-0.18491	-0.19619	-0.20405	-0.21594	-0.22884	-0.23711	-0.24456	-0.25242	-0.26714	-0.27379	-0.28307	-0.29214	-0.30201	-0.31189	-0.31895	-0.32782	-0.33629	-0.34294	-0.35404	-0.36109	-0.36714
139	191219	01	-0.36656	-0.36739	-0.36916	-0.37052	-0.37166	-0.37312	-0.37363	-0.37488	-0.3777	-0.37842	-0.38177	-0.3827	-0.38332	-0.38919	-0.39065	-0.39273	-0.39639	-0.39733	-0.39952	-0.40265	-0.40463	-0.40767	-0.40891	-0.41226	-0.41456	-0.41685	-0.41863	-0.42302	-0.42616	-0.42898	-0.43065	-0.43535	-0.43681	-0.43964	-0.44183	-0.4458	-0.44946	-0.45344	-0.45636	-0.45856	-0.45959	-0.46483	-0.4688	-0.47015	-0.47392	-0.47758	-0.48062
140	191219	01	-1.0717	-1.0689	-1.0661	-1.0643	-1.0621	-1.057	-1.0556	-1.0521	-1.0493	-1.0469	-1.0424	-1.0396	-1.0366	-1.0332	-1.0306	-1.0277	-1.0209	-1.0172	-1.0138	-1.0111	-1.0067	-1.0035	-1.0001	-0.99448	-0.99051	-0.98413	-0.98068	-0.97544	-0.97225	-0.96918	-0.96331	-0.95628	-0.95104	-0.94708	-0.93878	-0.9361	-0.93023	-0.92614	-0.91835	-0.91081	-0.90788	-0.89983	-0.89588	-0.89217	-0.88745	-0.88029	-0.87251
141	191219	01	-0.38137	-0.38901	-0.39758	-0.40259	-0.40864	-0.4184	-0.42327	-0.42973	-0.43671	-0.44264	-0.44976	-0.45516	-0.46201	-0.46437	-0.47267	-0.47689	-0.48387	-0.4902	-0.49494	-0.50113	-0.50402	-0.51087	-0.51522	-0.51877	-0.52457	-0.52891	-0.53339	-0.53826	-0.54076	-0.54629	-0.548	-0.55155	-0.55722	-0.55985	-0.56314	-0.56893	-0.56866	-0.57129	-0.5759	-0.57734	-0.5801	-0.58247	-0.58325	-0.58694	-0.58851	-0.59101	-0.59338
142	191219	01	-0.34994	-0.33715	-0.32995	-0.31701	-0.30834	-0.29555	-0.28408	-0.27262	-0.26233	-0.25101	-0.23866	-0.22749	-0.21529	-0.20485	-0.19279	-0.17912	-0.16971	-0.15883	-0.1481	-0.13134	-0.12179	-0.1112	-0.098851	-0.088117	-0.076797	-0.063417	-0.050626	-0.039746	-0.027836	-0.014749	-0.001517	0.0096578	0.024215	0.035685	0.045975	0.058621	0.070825	0.087295	0.093028	0.10773	0.12009	0.13111	0.14317	0.15626	0.16905	0.18052	0.19199
143	191219	01	-0.61437	-0.61533	-0.61596	-0.6166	-0.61777	-0.61777	-0.61808	-0.62096	-0.62138	-0.62383	-0.62298	-0.62191	-0.62382	-0.62286	-0.62254	-0.62488	-0.62371	-0.62498	-0.62551	-0.62573	-0.62519	-0.62711	-0.62497	-0.62731	-0.62678	-0.6272	-0.62624	-0.6288	-0.62901	-0.62858	-0.62794	-0.62804	-0.62836	-0.62996	-0.6291	-0.62814	-0.6291	-0.62856	-0.62749	-0.62664	-0.62674	-0.62504	-0.62642	-0.62588	-0.62578	-0.62449	-0.62332
144	191219	01	-2.1185	-2.1111	-2.1073	-2.1043	-2.1025	-2.0962	-2.0925	-2.0881	-2.0837	-2.0791	-2.0735	-2.0732	-2.0686	-2.064	-2.0609	-2.0579	-2.0538	-2.0477	-2.047	-2.0417	-2.0368	-2.0321	-2.0294	-2.0243	-2.0205	-2.0185	-2.0143	-2.0099	-2.0068	-2.002	-2.0001	-1.9952	-1.9915	-1.9871	-1.9848	-1.9806	-1.9769	-1.9736	-1.9694	-1.9634	-1.9606	-1.9551	-1.9528	-1.9472	-1.9444	-1.9393	-1.9353
145	191219	01	1.9563	1.956	1.9604	1.9615	1.9638	1.9663	1.9694	1.9692	1.9721	1.9751	1.9782	1.9811	1.9828	1.985	1.989	1.9885	1.9931	1.9952	1.9966	2	2.0026	2.0057	2.0074	2.0112	2.0136	2.016	2.0199	2.0238	2.0281	2.031	2.0311	2.034	2.0376	2.0377	2.0413	2.0441	2.0472	2.0493	2.0547	2.0542	2.0579	2.0608	2.0635	2.066	2.0661	2.0711	2.0725
146	191219	01	-0.99791	-0.99338	-0.98941	-0.98511	-0.98157	-0.97462	-0.97319	-0.96579	-0.96458	-0.95994	-0.95465	-0.95101	-0.94681	-0.94284	-0.93776	-0.93456	-0.93037	-0.92408	-0.92033	-0.91525	-0.91337	-0.90962	-0.90388	-0.90046	-0.89605	-0.89274	-0.8892	-0.8838	-0.87982	-0.8764	-0.87276	-0.86934	-0.86338	-0.85919	-0.85521	-0.8508	-0.84627	-0.84274	-0.83888	-0.83424	-0.82906	-0.82575	-0.82111	-0.81802	-0.81427	-0.80853	-0.805
147	191219	01	1.8025	1.79	1.7779	1.7661	1.7552	1.745	1.7311	1.7183	1.7079	1.6939	1.682	1.6706	1.6568	1.6449	1.6319	1.6245	1.6066	1.5908	1.5827	1.5684	1.5562	1.54	1.5261	1.5142	1.5	1.4877	1.474	1.4619	1.4491	1.4357	1.42	1.408	1.3909	1.3786	1.3649	1.3502	1.3368	1.3236	1.3069	1.2955	1.2798	1.2695	1.2548	1.2424	1.2255	1.2117	1.1971
148	191219	01	0.1401	0.15047	0.15226	0.15963	0.16661	0.17557	0.18335	0.18773	0.1951	0.20327	0.21144	0.21781	0.22738	0.23515	0.23953	0.2475	0.25427	0.26005	0.26662	0.27061	0.28097	0.29253	0.2985	0.30667	0.31464	0.3242	0.33616	0.34053	0.3471	0.35727	0.36643	0.3734	0.38217	0.39013	0.3997	0.40766	0.41742	0.42619	0.43914	0.44351	0.45766	0.46144	0.4732	0.48196	0.48972	0.49908	0.51064
149	191219	01	-0.83559	-0.84236	-0.84576	-0.85	-0.85339	-0.85753	-0.86324	-0.866	-0.86908	-0.87353	-0.87724	-0.88306	-0.8854	-0.8888	-0.89335	-0.8959	-0.89961	-0.90469	-0.90862	-0.9119	-0.9154	-0.92059	-0.92366	-0.92854	-0.93298	-0.9368	-0.93914	-0.9438	-0.94772	-0.95058	-0.9563	-0.96064	-0.9634	-0.96827	-0.97039	-0.97452	-0.97739	-0.98459	-0.98776	-0.99232	-0.99624	-1.0006	-1.005	-1.007	-1.0118	-1.0164	-1.0206
150	191219	01	-0.53329	-0.53563	-0.53436	-0.53884	-0.54046	-0.54531	-0.548	-0.55015	-0.55518	-0.55516	-0.55893	-0.56252	-0.56845	-0.57222	-0.57707	-0.57993	-0.58424	-0.58602	-0.58943	-0.59518	-0.59967	-0.60037	-0.60521	-0.6097	-0.61526	-0.61524	-0.6154	-0.62367	-0.62906	-0.63318	-0.63928	-0.64268	-0.64536	-0.64948	-0.65559	-0.65736	-0.66149	-0.66723	-0.67189	-0.67943	-0.67832	-0.68442	-0.68962	-0.69464	-0.69767	-0.7018	-0.70843
151	191219	01	-0.78328	-0.77743	-0.77316	-0.76918	-0.76405	-0.76193	-0.75809	-0.75238	-0.74811	-0.74212	-0.73842	-0.73501	-0.73146	-0.72704	-0.72277	-0.71936	-0.71351	-0.71024	-0.70798	-0.70314	-0.69743	-0.69157	-0.68989	-0.68475	-0.67947	-0.68008	-0.67437	-0.67024	-0.66553	-0.6637	-0.66058	-0.6553	-0.65203	-0.64804	-0.64376	-0.64064	-0.63723	-0.63338	-0.63011	-0.62526	-0.62429	-0.61973	-0.613	-0.61131	-0.60732	-0.60233	-0.60107
152	191219	01	-2.2951	-2.2972	-2.2945	-2.2951	-2.2922	-2.2909	-2.2912	-2.2895	-2.2861	-2.2871	-2.2832	-2.2835	-2.2824	-2.2794	-2.2776	-2.2739	-2.2739	-2.2748	-2.2716	-2.267	-2.268	-2.2658	-2.2647	-2.2611	-2.2567	-2.2527	-2.2512	-2.2465	-2.2446	-2.2436	-2.2372	-2.2363	-2.2316	-2.2265	-2.2274	-2.2229	-2.219	-2.2152	-2.2118	-2.2047	-2.1982	-2.1969	-2.1919	-2.1894	-2.1852	-2.1803	-2.1722
153	191219	01	1.5833	1.5876	1.592	1.593	1.6021	1.6064	1.6086	1.6173	1.6206	1.6242	1.6275	1.633	1.6364	1.6409	1.6449	1.648	1.6536	1.6548	1.6607	1.6632	1.6686	1.6707	1.6786	1.683	1.6844	1.6857	1.6887	1.694	1.6958	1.6982	1.7045	1.7057	1.7114	1.7128	1.7169	1.7209	1.7213	1.7254	1.7284	1.7296	1.7308	1.7307	1.7347	1.7375	1.7406	1.7416	1.7408
154	191219	01	2.1753	2.1639	2.1509	2.1394	2.1308	2.1211	2.1087	2.0989	2.0874	2.0778	2.0675	2.056	2.0463	2.0339	2.0243	2.0143	2.0059	1.9944	1.9853	1.979	1.968	1.9575	1.9481	1.9399	1.9289	1.9187	1.9109	1.9006	1.8908	1.8826	1.8735	1.867	1.8579	1.8487	1.8406	1.8325	1.824	1.8172	1.8069	1.7958	1.788	1.7864	1.7753	1.766	1.7589	1.7538	1.7465
155	191219	01	-2.5053	-2.5067	-2.5065	-2.5048	-2.5056	-2.5049	-2.5063	-2.503	-2.499	-2.5011	-2.5009	-2.4983	-2.4947	-2.4921	-2.496	-2.4972	-2.4912	-2.4905	-2.4915	-2.4884	-2.4863	-2.4779	-2.4755	-2.4722	-2.4744	-2.472	-2.4675	-2.4639	-2.462	-2.4532	-2.4553	-2.4544	-2.452	-2.4444	-2.441	-2.4389	-2.4368	-2.4313	-2.4268	-2.4242	-2.4179	-2.4122	-2.4079	-2.4027	-2.3974	-2.3905	-2.3891
156	191219	01	0.65967	0.66944	0.67845	0.68974	0.69929	0.70722	0.71764	0.7272	0.73686	0.74695	0.75596	0.76584	0.77616	0.78311	0.79461	0.80308	0.8148	0.82316	0.83239	0.84216	0.85041	0.86213	0.87169	0.87972	0.89079	0.89807	0.90621	0.91283	0.92542	0.9353	0.94475	0.95343	0.96363	0.9708	0.97688	0.98806	0.99696	1.0048	1.0128	1.0218	1.0304	1.0371	1.0441	1.052	1.061	1.0708	1.0785
157	191219	01	1.2819	1.2808	1.2803	1.2807	1.2775	1.2775	1.2752	1.2711	1.2711	1.2691	1.265	1.2586	1.256	1.2547	1.2508	1.249	1.2451	1.2398	1.238	1.2323	1.2277	1.2213	1.2181	1.2136	1.2099	1.199	1.1976	1.1908	1.183	1.1775	1.1739	1.1684	1.1639	1.1536	1.1447	1.1349	1.1299	1.1249	1.1157	1.1116	1.1037	1.0909	1.0802	1.074	1.0629	1.0547	1.0442
158	191219	01	0.28465	0.28752	0.2856	0.28865	0.28674	0.28826	0.28673	0.28768	0.28958	0.28843	0.28901	0.28652	0.28766	0.28593	0.28612	0.28325	0.28534	0.28304	0.28113	0.28456	0.27958	0.27881	0.27575	0.2746	0.2744	0.27267	0.27228	0.27246	0.26787	0.265	0.26556	0.26135	0.26077	0.25369	0.25445	0.25291	0.2508	0.24621	0.24142	0.24237	0.2393	0.23604	0.23145	0.2301	0.22379	0.2232	0.22109
159	191219	01	0.83691	0.83817	0.83664	0.83655	0.83565	0.8352	0.83574	0.83402	0.83303	0.83312	0.83186	0.83159	0.83005	0.83005	0.82942	0.82653	0.82653	0.82708	0.82509	0.82473	0.82292	0.82229	0.82166	0.82067	0.81949	0.81778	0.81706	0.81579	0.81516	0.81426	0.8139	0.81363	0.81227	0.81173	0.80974	0.80992	0.80875	0.80685	0.80577	0.80469	0.80532	0.80405	0.8018	0.80116	0.80017	0.79882	0.79782
160	191219	01	-1.3278	-1.3222	-1.3195	-1.3161	-1.3114	-1.3092	-1.3041	-1.2999	-1.2957	-1.2938	-1.2875	-1.2846	-1.2791	-1.2739	-1.2718	-1.2668	-1.262	-1.2583	-1.2538	-1.2504	-1.2452	-1.2407	-1.2358	-1.2306	-1.2258	-1.222	-1.2151	-1.212	-1.2074	-1.201	-1.1965	-1.1918	-1.1869	-1.1807	-1.1764	-1.1715	-1.1661	-1.1603	-1.1549	-1.1492	-1.1439	-1.1386	-1.1329	-1.1269	-1.1231	-1.1163	-1.1104
161	191219	01	0.17699	0.1818	0.18845	0.19529	0.20102	0.20879	0.21618	0.2208	0.22469	0.23171	0.23929	0.24595	0.24909	0.25519	0.26129	0.26536	0.2746	0.28052	0.28385	0.28939	0.29198	0.30141	0.30695	0.30973	0.31786	0.32211	0.3247	0.33099	0.3345	0.34005	0.34467	0.35133	0.35484	0.35761	0.36464	0.36612	0.37056	0.37388	0.37869	0.38109	0.38498	0.38978	0.39237	0.39903	0.40032	0.40513	0.40698
162	191219	01	2.3119	2.3145	2.315	2.3153	2.3174	2.3194	2.3176	2.3192	2.3195	2.3221	2.3218	2.3223	2.3225	2.3228	2.3255	2.3238	2.3251	2.3243	2.3233	2.3255	2.3247	2.3249	2.3269	2.3256	2.3261	2.3265	2.3278	2.3263	2.3247	2.3264	2.3265	2.3251	2.3275	2.3247	2.3262	2.3274	2.3256	2.3246	2.3276	2.3245	2.3243	2.3269	2.3252	2.3234	2.3228	2.3246	2.322
163	191219	01	-0.36544	-0.36608	-0.36544	-0.36685	-0.36865	-0.36942	-0.36903	-0.37019	-0.37032	-0.37224	-0.37096	-0.37353	-0.37571	-0.37378	-0.37609	-0.37532	-0.37571	-0.37802	-0.37763	-0.38033	-0.38251	-0.3793	-0.38174	-0.3829	-0.38251	-0.38251	-0.3847	-0.3847	-0.38418	-0.38547	-0.3847	-0.38457	-0.38739	-0.38701	-0.38752	-0.38971	-0.3915	-0.39356	-0.39202	-0.38971	-0.39163	-0.39215	-0.39305	-0.39408	-0.39369	-0.39549	-0.39485
164	191219	01	-0.88767	-0.8867	-0.88462	-0.88354	-0.8819	-0.88103	-0.88016	-0.87787	-0.87744	-0.87613	-0.87548	-0.87384	-0.8721	-0.87025	-0.86752	-0.86632	-0.86512	-0.8648	-0.86251	-0.8588	-0.85793	-0.85564	-0.85553	-0.85237	-0.84975	-0.84561	-0.84364	-0.8443	-0.84015	-0.83983	-0.83677	-0.83317	-0.83132	-0.83099	-0.82827	-0.82641	-0.82139	-0.82194	-0.81878	-0.81638	-0.81212	-0.81081	-0.80721	-0.80645	-0.8035	-0.79957	-0.79739
165	191219	01	-1.1441	-1.1472	-1.1494	-1.1514	-1.1555	-1.1564	-1.1601	-1.1627	-1.166	-1.1685	-1.1714	-1.1739	-1.1764	-1.1791	-1.1817	-1.1853	-1.1858	-1.1886	-1.1905	-1.1943	-1.1958	-1.1981	-1.1999	-1.2024	-1.2052	-1.2076	-1.2109	-1.2122	-1.2142	-1.2163	-1.2187	-1.2197	-1.2225	-1.2246	-1.2256	-1.2279	-1.2298	-1.2314	-1.2342	-1.2354	-1.2371	-1.2392	-1.241	-1.2423	-1.2443	-1.2449	-1.2466
166	191219	01	1.5849	1.5895	1.5902	1.5926	1.596	1.5983	1.6014	1.6017	1.6042	1.6084	1.6111	1.614	1.6165	1.618	1.6195	1.6218	1.6272	1.6277	1.6286	1.6296	1.6344	1.6375	1.6374	1.6402	1.643	1.6434	1.6452	1.6482	1.6507	1.6505	1.6487	1.6535	1.6528	1.6522	1.655	1.6566	1.6578	1.659	1.6596	1.6597	1.6623	1.6653	1.6637	1.6622	1.6618	1.6644	1.6635
167	191219	01	-0.50585	-0.50077	-0.49533	-0.49175	-0.48863	-0.48146	-0.47729	-0.47475	-0.47035	-0.46503	-0.46365	-0.45671	-0.45382	-0.44896	-0.44202	-0.43913	-0.43497	-0.43184	-0.43022	-0.42282	-0.41842	-0.41345	-0.41033	-0.40593	-0.40212	-0.39784	-0.39437	-0.39043	-0.38708	-0.38222	-0.37863	-0.37424	-0.37169	-0.3666	-0.36232	-0.35885	-0.35619	-0.35272	-0.34809	-0.34427	-0.34103	-0.33709	-0.33374	-0.32865	-0.32575	-0.32251	-0.318
168	191219	01	-1.1016	-1.1062	-1.1102	-1.1138	-1.1178	-1.1202	-1.1252	-1.1299	-1.1324	-1.136	-1.1376	-1.1417	-1.147	-1.15	-1.1535	-1.1552	-1.1585	-1.1619	-1.1649	-1.1669	-1.1713	-1.1726	-1.176	-1.1788	-1.1808	-1.1829	-1.1846	-1.1883	-1.1897	-1.1933	-1.1952	-1.1975	-1.1999	-1.2019	-1.2042	-1.2053	-1.2064	-1.2079	-1.21	-1.212	-1.2147	-1.2164	-1.2166	-1.2185	-1.2192	-1.2205	-1.2222
169	191219	01	-1.3601	-1.3585	-1.3526	-1.3501	-1.3485	-1.345	-1.3414	-1.336	-1.3333	-1.3304	-1.3265	-1.3213	-1.3192	-1.3148	-1.3132	-1.3096	-1.3055	-1.3021	-1.2997	-1.2959	-1.2895	-1.2882	-1.2816	-1.2799	-1.2762	-1.2687	-1.2654	-1.2616	-1.2593	-1.2558	-1.2512	-1.2433	-1.2383	-1.2386	-1.2311	-1.2288	-1.2223	-1.218	-1.214	-1.212	-1.2059	-1.2007	-1.1962	-1.1889	-1.1883	-1.1814	-1.1752
170	191219	01	0.90566	0.9003	0.89329	0.88686	0.8801	0.87433	0.86888	0.86237	0.85553	0.84943	0.84242	0.8359	0.83145	0.82238	0.81661	0.80993	0.804	0.79526	0.79064	0.78487	0.77737	0.77127	0.76525	0.758	0.75173	0.74456	0.73854	0.73376	0.72469	0.71999	0.7134	0.70672	0.70169	0.69427	0.68743	0.681	0.67589	0.66814	0.66171	0.65487	0.64885	0.64374	0.63599	0.63005	0.62346	0.61843	0.61332
171	191219	01	1.4598	1.4668	1.4731	1.4814	1.4878	1.4936	1.501	1.5055	1.5132	1.5199	1.5238	1.5303	1.5384	1.5423	1.5467	1.5558	1.5605	1.5666	1.5723	1.5775	1.5843	1.5894	1.5929	1.5989	1.6038	1.6112	1.6142	1.6198	1.6255	1.6296	1.6344	1.6391	1.6444	1.6475	1.6525	1.6554	1.6619	1.6652	1.6684	1.6724	1.6762	1.6806	1.6836	1.6891	1.6911	1.6948	1.6962
172	191219	01	-2.0256	-2.0291	-2.0302	-2.0323	-2.0361	-2.0379	-2.0396	-2.0413	-2.0427	-2.0462	-2.0474	-2.049	-2.0518	-2.0542	-2.0545	-2.0554	-2.0586	-2.0615	-2.0608	-2.0638	-2.0639	-2.0653	-2.0679	-2.0683	-2.071	-2.0712	-2.0731	-2.072	-2.076	-2.0761	-2.0783	-2.0792	-2.0801	-2.0826	-2.0835	-2.0834	-2.0826	-2.0855	-2.0869	-2.0867	-2.0875	-2.0889	-2.088	-2.0886	-2.0897	-2.0897	-2.0928
173	191219	01	0.47157	0.46499	0.45595	0.44609	0.43704	0.42992	0.42239	0.41211	0.4043	0.39471	0.38691	0.37759	0.36924	0.35759	0.35088	0.34116	0.33143	0.32088	0.30814	0.29937	0.29211	0.28074	0.27348	0.26088	0.24923	0.2402	0.23115	0.21937	0.20924	0.19883	0.18664	0.17719	0.16514	0.15664	0.14213	0.13596	0.12459	0.11199	0.10076	0.090078	0.079941	0.067614	0.058166	0.046384	0.035291	0.023652	0.011734
174	191219	01	-0.35467	-0.357	-0.35921	-0.36069	-0.36333	-0.36587	-0.36745	-0.36777	-0.36999	-0.3739	-0.37591	-0.37559	-0.3758	-0.37791	-0.37813	-0.38045	-0.38204	-0.38331	-0.38373	-0.38785	-0.38796	-0.38944	-0.39124	-0.39261	-0.3941	-0.39399	-0.39495	-0.39569	-0.39686	-0.39918	-0.39918	-0.39972	-0.40257	-0.40152	-0.40374	-0.4049	-0.40533	-0.40734	-0.40766	-0.40756	-0.40883	-0.40757	-0.40916	-0.40885	-0.41001	-0.41107	-0.41129
175	191219	01	-1.5343	-1.5463	-1.5556	-1.566	-1.578	-1.5875	-1.5957	-1.6068	-1.6163	-1.6248	-1.6371	-1.6456	-1.6553	-1.6669	-1.6777	-1.6846	-1.6957	-1.7057	-1.7133	-1.7241	-1.7392	-1.7454	-1.7533	-1.7639	-1.7731	-1.7853	-1.7925	-1.8006	-1.8093	-1.8197	-1.832	-1.838	-1.8475	-1.8562	-1.865	-1.874	-1.8814	-1.8911	-1.8978	-1.9061	-1.9123	-1.923	-1.9352	-1.9401	-1.9474	-1.955	-1.9657
176	191219	01	0.24126	0.25024	0.25865	0.26763	0.28328	0.29052	0.30299	0.31313	0.32153	0.33226	0.33863	0.34529	0.35515	0.36616	0.37486	0.38152	0.39109	0.39804	0.41312	0.41892	0.42674	0.4334	0.44384	0.44498	0.45165	0.45947	0.46584	0.46873	0.48033	0.487	0.48902	0.49452	0.49712	0.50669	0.51364	0.51856	0.52204	0.5258	0.53305	0.53419	0.53709	0.54346	0.54519	0.54721	0.5504	0.55503	0.55386
177	191219	01	1.137	1.1396	1.1449	1.1491	1.1523	1.1557	1.1586	1.1634	1.168	1.1715	1.1745	1.1787	1.1806	1.1839	1.1863	1.1922	1.1935	1.196	1.2001	1.2024	1.2061	1.2098	1.2108	1.2126	1.2173	1.2203	1.221	1.2241	1.2243	1.2269	1.2316	1.2334	1.2351	1.2373	1.2407	1.2413	1.2414	1.2446	1.2452	1.2465	1.2481	1.2497	1.249	1.2507	1.2509	1.2525	1.2545
178	191219	01	0.36496	0.34663	0.32652	0.30967	0.29428	0.27269	0.25585	0.23129	0.21119	0.19375	0.17512	0.15295	0.12693	0.11303	0.09263	0.076377	0.055972	0.036165	0.014003	-0.011146	-0.031831	-0.046606	-0.068784	-0.092144	-0.10839	-0.13116	-0.15392	-0.17313	-0.19292	-0.21628	-0.2346	-0.25204	-0.27303	-0.29489	-0.32032	-0.33865	-0.35874	-0.37735	-0.40041	-0.42405	-0.44326	-0.46335	-0.48196	-0.49466	-0.51681	-0.54077	-0.55938
179	191219	01	0.075706	0.079204	0.079722	0.078523	0.083251	0.086002	0.085292	0.087551	0.089311	0.090081	0.091349	0.089652	0.09289	0.09737	0.095422	0.10064	0.10265	0.099718	0.10074	0.10126	0.10129	0.10355	0.10531	0.10657	0.10857	0.10935	0.11209	0.1141	0.11314	0.11267	0.11937	0.11816	0.12017	0.12365	0.12616	0.12816	0.12744	0.12994	0.13145	0.13419	0.13446	0.13647	0.13971	0.14369	0.14495	0.14794	0.15167
180	191219	01	0.21315	0.22985	0.24847	0.26469	0.27781	0.29428	0.31361	0.33007	0.34916	0.36348	0.38185	0.39832	0.41239	0.42504	0.44175	0.45368	0.47206	0.4828	0.5026	0.5193	0.53076	0.54175	0.55702	0.57277	0.58638	0.59665	0.61121	0.626	0.6377	0.64917	0.65728	0.67495	0.68498	0.69763	0.70503	0.71935	0.73225	0.74395	0.75135	0.75852	0.76904	0.78121	0.78933	0.79674	0.80868	0.81251	0.82254
181	191219	01	-0.97085	-0.97404	-0.97698	-0.98006	-0.98274	-0.98517	-0.98811	-0.99106	-0.9922	-0.99706	-1.0016	-1.0035	-1.0069	-1.0096	-1.0114	-1.0151	-1.0161	-1.0208	-1.0248	-1.0276	-1.0301	-1.0334	-1.0377	-1.0385	-1.0417	-1.0426	-1.0487	-1.0515	-1.0525	-1.0566	-1.0591	-1.0623	-1.0662	-1.0686	-1.0718	-1.0712	-1.0782	-1.0801	-1.0806	-1.086	-1.088	-1.0924	-1.0951	-1.0966	-1.1006	-1.104	-1.105
182	191219	02	-0.41713	-0.41411	-0.40883	-0.40857	-0.40782	-0.40505	-0.40203	-0.39901	-0.39875	-0.39548	-0.39296	-0.39069	-0.38642	-0.38466	-0.37938	-0.37887	-0.37886	-0.3786	-0.37408	-0.37031	-0.37156	-0.36829	-0.36703	-0.36326	-0.361	-0.35848	-0.35371	-0.35445	-0.35194	-0.34967	-0.3464	-0.34138	-0.34313	-0.33584	-0.33634	-0.33107	-0.33056	-0.33006	-0.3303	-0.33331	-0.32678	-0.32276	-0.32652	-0.31799	-0.32024	-0.31848	-0.31823
183	191219	02	1.7575	1.7507	1.7414	1.7304	1.723	1.7153	1.7043	1.6983	1.6925	1.6872	1.6777	1.6693	1.663	1.652	1.646	1.6389	1.6347	1.6239	1.6163	1.6115	1.6058	1.5999	1.5936	1.5878	1.5797	1.5739	1.5668	1.5578	1.5563	1.5497	1.5406	1.535	1.5308	1.5272	1.5211	1.5159	1.5111	1.5072	1.5025	1.4977	1.4925	1.4871	1.4812	1.4749	1.4733	1.4714	1.4669
184	191219	02	0.56398	0.55428	0.54769	0.54006	0.52897	0.51961	0.51233	0.50089	0.49014	0.48251	0.47766	0.46795	0.45929	0.45479	0.44127	0.43537	0.41422	0.41249	0.40209	0.38788	0.37887	0.37194	0.36327	0.34767	0.34178	0.33381	0.31578	0.30607	0.2929	0.28042	0.26829	0.2617	0.24784	0.23952	0.22877	0.21456	0.19965	0.19411	0.17886	0.1688	0.16256	0.1487	0.14038	0.12478	0.11785	0.10919	0.10087
185	191219	02	2.5215	2.5051	2.4862	2.4744	2.459	2.444	2.4276	2.4093	2.3929	2.3733	2.3596	2.3488	2.3302	2.3109	2.2997	2.2791	2.2661	2.249	2.2376	2.2199	2.2026	2.1859	2.1758	2.1558	2.1444	2.1231	2.115	2.0891	2.0741	2.063	2.0437	2.0358	2.0227	2.0015	1.992	1.9783	1.9626	1.9479	1.9361	1.9158	1.8991	1.8877	1.87	1.8589	1.8396	1.8331	1.8145
186	191219	02	3.0528	3.0409	3.0321	3.0237	3.0094	2.9983	2.9907	2.9757	2.9654	2.9581	2.9339	2.9162	2.9024	2.8828	2.8766	2.8486	2.8451	2.8306	2.8225	2.8006	2.7787	2.7703	2.7661	2.7418	2.7199	2.7045	2.6788	2.6749	2.658	2.6384	2.6169	2.5969	2.5819	2.5673	2.55	2.5231	2.5015	2.4892	2.4746	2.4577	2.4389	2.4123	2.3954	2.3796	2.3569	2.3389	2.3196
187	191219	02	-2.0513	-2.0475	-2.0459	-2.0471	-2.0428	-2.0415	-2.0386	-2.0405	-2.0382	-2.039	-2.0392	-2.0324	-2.0345	-2.032	-2.0309	-2.0309	-2.0297	-2.0262	-2.0272	-2.0295	-2.026	-2.0262	-2.0212	-2.0243	-2.0245	-2.0239	-2.0247	-2.0226	-2.0278	-2.0272	-2.0253	-2.0276	-2.028	-2.0268	-2.0272	-2.0289	-2.0284	-2.0274	-2.0313	-2.0299	-2.0282	-2.0332	-2.0315	-2.0365	-2.0402	-2.0398	-2.0423
188	191219	02	-0.62723	-0.6148	-0.60445	-0.58788	-0.57566	-0.55827	-0.54709	-0.53383	-0.51975	-0.50484	-0.49283	-0.47937	-0.46591	-0.45597	-0.44002	-0.42697	-0.41186	-0.40191	-0.38659	-0.37395	-0.36277	-0.34807	-0.3375	-0.32466	-0.3141	-0.29794	-0.28862	-0.27412	-0.26873	-0.26003	-0.24284	-0.22959	-0.21964	-0.20908	-0.19499	-0.18546	-0.17469	-0.1633	-0.15211	-0.1401	-0.13264	-0.12083	-0.11379	-0.10343	-0.093485	-0.077951	-0.074218
189	191219	02	-1.7753	-1.7744	-1.7694	-1.7705	-1.771	-1.7651	-1.7612	-1.7608	-1.7558	-1.7569	-1.7576	-1.7583	-1.7537	-1.7553	-1.748	-1.7465	-1.7487	-1.744	-1.7444	-1.7444	-1.7399	-1.7378	-1.7401	-1.7347	-1.7356	-1.7358	-1.7308	-1.7308	-1.7272	-1.7278	-1.7269	-1.7278	-1.7253	-1.724	-1.729	-1.7244	-1.7256	-1.7222	-1.7224	-1.7208	-1.7231	-1.7199	-1.7176	-1.7172	-1.721	-1.7197	-1.7201
190	191219	02	0.20832	0.21437	0.21732	0.21915	0.2252	0.22774	0.23266	0.23491	0.23871	0.24251	0.24715	0.25433	0.25729	0.2608	0.26503	0.26953	0.26995	0.27403	0.28022	0.28473	0.28965	0.29331	0.2957	0.30246	0.30598	0.30936	0.31175	0.31639	0.31991	0.32413	0.32976	0.33173	0.33722	0.34271	0.34778	0.34736	0.35172	0.35623	0.35862	0.36453	0.36664	0.37143	0.37537	0.37818	0.38029	0.38564	0.39184
191	191219	02	-1.9747	-1.9679	-1.956	-1.9368	-1.9253	-1.9119	-1.8982	-1.8877	-1.8776	-1.8584	-1.8465	-1.8331	-1.8165	-1.8075	-1.8028	-1.7869	-1.7761	-1.7605	-1.7508	-1.745	-1.7338	-1.7172	-1.7089	-1.6966	-1.6886	-1.6782	-1.6655	-1.6511	-1.6373	-1.6406	-1.6287	-1.6153	-1.6066	-1.5994	-1.5918	-1.5806	-1.5806	-1.5633	-1.5499	-1.5488	-1.5437	-1.5412	-1.5293	-1.5257	-1.5184	-1.5166	-1.5047
192	191219	02	2.3875	2.3822	2.3778	2.3731	2.3674	2.3627	2.3583	2.3531	2.3479	2.3441	2.339	2.3342	2.3291	2.3249	2.3204	2.3148	2.3098	2.3038	2.2991	2.2941	2.2892	2.2849	2.2799	2.275	2.2696	2.2644	2.2588	2.2537	2.2486	2.2443	2.2391	2.2342	2.229	2.224	2.2193	2.2137	2.2082	2.2039	2.1986	2.1929	2.1881	2.183	2.1786	2.1734	2.1677	2.1636	2.1589
193	191219	02	-0.20354	-0.21166	-0.21137	-0.2105	-0.21456	-0.21978	-0.21833	-0.22472	-0.23081	-0.22936	-0.22617	-0.24183	-0.24241	-0.2488	-0.24851	-0.25518	-0.2575	-0.26041	-0.2607	-0.26679	-0.27201	-0.27114	-0.27781	-0.2813	-0.28217	-0.29	-0.28913	-0.29319	-0.29899	-0.30219	-0.30451	-0.3077	-0.31379	-0.31814	-0.32308	-0.32453	-0.32656	-0.32917	-0.3312	-0.33788	-0.33614	-0.33933	-0.34252	-0.34368	-0.34891	-0.35036	-0.35181
194	191219	02	2.3785	2.3745	2.3659	2.3522	2.3509	2.3439	2.3327	2.3308	2.3193	2.311	2.3016	2.2925	2.2799	2.2772	2.2644	2.2529	2.2462	2.2355	2.2304	2.2108	2.2023	2.1929	2.1784	2.1698	2.1586	2.1495	2.1409	2.127	2.1171	2.1016	2.0882	2.0774	2.0662	2.0504	2.037	2.0239	2.014	1.9966	1.9861	1.9784	1.9631	1.9505	1.9342	1.9235	1.9042	1.8924	1.8814
195	191219	02	0.23799	0.23257	0.23188	0.22796	0.22485	0.22128	0.21828	0.21864	0.21426	0.21115	0.20792	0.20481	0.2017	0.19593	0.19282	0.1897	0.18717	0.18152	0.17794	0.17564	0.17276	0.16733	0.16295	0.15938	0.15303	0.14887	0.14345	0.13953	0.13723	0.13157	0.12672	0.1213	0.11541	0.11033	0.10595	0.1004	0.096366	0.089553	0.084473	0.07847	0.072812	0.069814	0.063347	0.057574	0.051916	0.044291	0.040599
196	191219	02	-1.1314	-1.1256	-1.1184	-1.1134	-1.108	-1.1027	-1.0956	-1.0914	-1.084	-1.0792	-1.0727	-1.0674	-1.064	-1.0578	-1.0515	-1.0462	-1.0377	-1.0343	-1.0287	-1.0219	-1.0184	-1.0126	-1.0047	-1.0012	-0.99624	-0.98942	-0.98199	-0.97812	-0.97147	-0.96342	-0.9597	-0.95646	-0.94933	-0.94484	-0.93756	-0.93137	-0.92549	-0.91821	-0.91032	-0.90676	-0.89793	-0.8891	-0.88601	-0.87843	-0.87037	-0.86434	-0.85644
197	191219	02	-1.3918	-1.3994	-1.4059	-1.4073	-1.4118	-1.4185	-1.4222	-1.423	-1.4308	-1.4322	-1.4361	-1.4391	-1.443	-1.4436	-1.4475	-1.4532	-1.4532	-1.4572	-1.4601	-1.458	-1.4648	-1.4713	-1.4674	-1.4709	-1.4762	-1.4754	-1.4723	-1.4739	-1.4772	-1.4782	-1.4792	-1.48	-1.4794	-1.4804	-1.4786	-1.48	-1.4821	-1.4788	-1.4782	-1.4775	-1.482	-1.4735	-1.4732	-1.4743	-1.4743	-1.4698	-1.464
198	191219	02	-0.39395	-0.39359	-0.39348	-0.39324	-0.39297	-0.39308	-0.39324	-0.39226	-0.39285	-0.39246	-0.39175	-0.39254	-0.39262	-0.39262	-0.39285	-0.39317	-0.39379	-0.39301	-0.39344	-0.39324	-0.39391	-0.39419	-0.39426	-0.39474	-0.39532	-0.39572	-0.39615	-0.39721	-0.39701	-0.39815	-0.39768	-0.3985	-0.39929	-0.40003	-0.40074	-0.40097	-0.40211	-0.40258	-0.40341	-0.40439	-0.4049	-0.40643	-0.40772	-0.40768	-0.40937	-0.41109	-0.41192
199	191219	02	0.16276	0.16047	0.16732	0.16928	0.17221	0.17156	0.17678	0.17057	0.17155	0.17351	0.17579	0.1735	0.17187	0.17057	0.17252	0.16828	0.16567	0.16567	0.16567	0.16175	0.16893	0.16827	0.15816	0.15816	0.15457	0.15228	0.15	0.14576	0.14184	0.13955	0.1402	0.13335	0.12846	0.12063	0.11671	0.11443	0.11084	0.10529	0.10496	0.10072	0.097132	0.097781	0.087667	0.091254	0.079509	0.074287	0.068088
200	191219	02	-0.33118	-0.32904	-0.33019	-0.33019	-0.3297	-0.33185	-0.33135	-0.33432	-0.33334	-0.33565	-0.33499	-0.33615	-0.33714	-0.33879	-0.33632	-0.33731	-0.33896	-0.33814	-0.33946	-0.3426	-0.33864	-0.34178	-0.34129	-0.34278	-0.3441	-0.34559	-0.34708	-0.34527	-0.34923	-0.34824	-0.34841	-0.34742	-0.34974	-0.3504	-0.35205	-0.35173	-0.35206	-0.34992	-0.34943	-0.35174	-0.35192	-0.35076	-0.34912	-0.34995	-0.35061	-0.35161	-0.35062
201	191219	02	-1.4233	-1.4138	-1.41	-1.3915	-1.3872	-1.3778	-1.3653	-1.349	-1.343	-1.3292	-1.325	-1.3047	-1.2962	-1.2867	-1.2695	-1.2605	-1.2459	-1.2291	-1.2253	-1.2064	-1.1978	-1.1849	-1.172	-1.1604	-1.145	-1.1355	-1.1187	-1.1024	-1.0835	-1.0775	-1.0573	-1.0543	-1.0375	-1.0268	-1.0087	-1.0019	-0.99114	-0.96921	-0.96105	-0.93869	-0.91891	-0.90903	-0.89613	-0.88367	-0.86692	-0.85574	-0.83855
202	191219	02	0.21047	0.21549	0.22002	0.22261	0.2239	0.23119	0.23297	0.23685	0.23928	0.24122	0.2472	0.25044	0.24979	0.25529	0.25788	0.26079	0.26273	0.26613	0.26952	0.27405	0.27583	0.27891	0.28327	0.28472	0.28893	0.29087	0.29604	0.29831	0.29911	0.30153	0.30671	0.30946	0.31059	0.31463	0.31608	0.3185	0.324	0.32481	0.32755	0.33014	0.33337	0.33919	0.34032	0.34484	0.34888	0.35001	0.356
203	191219	02	-1.9993	-1.9896	-1.9803	-1.9706	-1.9671	-1.9585	-1.947	-1.9434	-1.9334	-1.9323	-1.9227	-1.9108	-1.9005	-1.8965	-1.8876	-1.8768	-1.8743	-1.8693	-1.8647	-1.8586	-1.8471	-1.8421	-1.8393	-1.8285	-1.8257	-1.8203	-1.8164	-1.8117	-1.8081	-1.7988	-1.7867	-1.7824	-1.7731	-1.7684	-1.7673	-1.7591	-1.7588	-1.7516	-1.7445	-1.7373	-1.7319	-1.7344	-1.7273	-1.7248	-1.7158	-1.7137	-1.7105
204	191219	02	-1.9931	-1.9902	-1.9871	-1.9833	-1.9814	-1.9774	-1.9746	-1.9713	-1.9691	-1.9661	-1.9622	-1.9591	-1.9566	-1.9529	-1.9492	-1.9464	-1.9428	-1.9401	-1.9367	-1.9328	-1.9295	-1.9263	-1.9236	-1.9199	-1.9161	-1.9132	-1.9096	-1.9061	-1.9033	-1.9001	-1.896	-1.892	-1.8896	-1.8858	-1.8827	-1.8795	-1.8754	-1.8717	-1.8687	-1.8658	-1.8612	-1.8582	-1.8539	-1.8507	-1.8472	-1.845	-1.8415
205	191219	02	0.28723	0.29732	0.30742	0.31761	0.3287	0.33925	0.35016	0.36089	0.37261	0.38442	0.39406	0.40461	0.41597	0.42661	0.43724	0.45014	0.45942	0.47123	0.48223	0.49241	0.50413	0.5135	0.52612	0.53657	0.54829	0.5601	0.57137	0.58245	0.59389	0.60543	0.61651	0.62823	0.63832	0.64967	0.65886	0.67012	0.6821	0.69373	0.70463	0.71553	0.7257	0.73841	0.74868	0.76093	0.77201	0.78128	0.79399
206	191219	02	-2.7974	-2.7911	-2.7882	-2.7892	-2.7862	-2.7786	-2.7759	-2.7743	-2.7707	-2.7639	-2.7604	-2.7561	-2.7531	-2.7449	-2.7427	-2.7362	-2.7343	-2.7261	-2.7199	-2.7131	-2.7077	-2.7058	-2.6992	-2.6952	-2.6905	-2.6813	-2.6731	-2.6623	-2.6566	-2.647	-2.6405	-2.6335	-2.6245	-2.6166	-2.609	-2.597	-2.5905	-2.5821	-2.5737	-2.5628	-2.5497	-2.5427	-2.5315	-2.5201	-2.5095	-2.5	-2.4897
207	191219	02	0.43375	0.45249	0.4668	0.48046	0.49667	0.51605	0.53385	0.54751	0.55895	0.57134	0.59073	0.60756	0.61678	0.63044	0.64919	0.66635	0.6727	0.68827	0.69525	0.71655	0.72226	0.73529	0.74704	0.7642	0.7785	0.78199	0.79565	0.8039	0.8163	0.8185	0.83217	0.8487	0.85504	0.86266	0.88014	0.8884	0.89792	0.90491	0.91634	0.92205	0.93381	0.93921	0.95223	0.95603	0.96174	0.96682	0.97984
208	191219	02	3.3946	3.3791	3.3622	3.3477	3.3301	3.3142	3.2985	3.2843	3.2678	3.252	3.2366	3.221	3.2045	3.1899	3.1739	3.1577	3.1412	3.1262	3.112	3.0951	3.0807	3.0658	3.0499	3.036	3.0203	3.0038	2.9888	2.9738	2.9573	2.9421	2.927	2.9117	2.8963	2.8815	2.8678	2.851	2.8375	2.823	2.8081	2.7922	2.7773	2.7634	2.7476	2.7326	2.7168	2.702	2.6883
209	191219	02	0.18492	0.18709	0.19168	0.1952	0.19764	0.20277	0.20386	0.21386	0.20793	0.21387	0.21469	0.21685	0.22549	0.22711	0.23091	0.23442	0.23092	0.2428	0.24551	0.25307	0.25874	0.26252	0.2574	0.26821	0.27198	0.27549	0.28251	0.28386	0.28926	0.29332	0.29844	0.30492	0.30304	0.31275	0.31626	0.31789	0.32409	0.32787	0.33084	0.34028	0.34406	0.35054	0.35322	0.3643	0.36861	0.36563	0.37669
210	191219	02	2.7587	2.7509	2.7458	2.7369	2.7322	2.7257	2.7204	2.713	2.7087	2.7014	2.6958	2.6891	2.6854	2.6776	2.674	2.668	2.6623	2.657	2.6506	2.6464	2.6418	2.6349	2.6306	2.6245	2.62	2.6155	2.6125	2.6059	2.6013	2.5963	2.5914	2.588	2.5831	2.5804	2.5753	2.5707	2.5656	2.5622	2.5567	2.5547	2.5498	2.5466	2.5435	2.5387	2.5355	2.5309	2.5276
211	191219	02	-0.25588	-0.25544	-0.25229	-0.25297	-0.25275	-0.2523	-0.25029	-0.2541	-0.25612	-0.25208	-0.25321	-0.25545	-0.25614	-0.25456	-0.25345	-0.25435	-0.24941	-0.24964	-0.24829	-0.25369	-0.24965	-0.2492	-0.25101	-0.24585	-0.24608	-0.24406	-0.2481	-0.24362	-0.24363	-0.24566	-0.2461	-0.24566	-0.24095	-0.2405	-0.23984	-0.23939	-0.23963	-0.23873	-0.23941	-0.23605	-0.23403	-0.23494	-0.2336	-0.23225	-0.23338	-0.23383	-0.23228
212	191219	02	-0.81478	-0.80449	-0.79419	-0.78647	-0.78437	-0.77735	-0.7715	-0.76519	-0.757	-0.74929	-0.74203	-0.7383	-0.72987	-0.7266	-0.72029	-0.71608	-0.71422	-0.70931	-0.70206	-0.69902	-0.69458	-0.69131	-0.685	-0.68243	-0.67565	-0.67284	-0.66981	-0.66748	-0.66327	-0.6593	-0.65439	-0.65088	-0.64926	-0.64763	-0.64412	-0.64413	-0.64344	-0.64228	-0.63901	-0.63808	-0.63739	-0.63435	-0.63015	-0.63297	-0.63227	-0.63322	-0.63299
213	191219	02	0.022765	0.023038	0.021931	0.018337	0.018885	0.018884	0.019434	0.017495	0.01998	0.020806	0.02163	0.024938	0.021897	0.02659	0.024928	0.026858	0.025473	0.030717	0.03292	0.034849	0.039816	0.043679	0.044226	0.046705	0.050014	0.053598	0.057461	0.0616	0.066289	0.068492	0.077048	0.080082	0.086151	0.095538	0.095254	0.10823	0.10712	0.11705	0.12119	0.12864	0.1325	0.1441	0.14823	0.15458	0.16451	0.16782	0.1808
214	191219	02	0.9648	0.95927	0.95854	0.9566	0.95419	0.95082	0.94626	0.94193	0.93737	0.93806	0.93589	0.93181	0.92796	0.92459	0.92146	0.91594	0.91042	0.90777	0.90105	0.89983	0.89527	0.88999	0.88303	0.88229	0.8727	0.86646	0.86501	0.85566	0.85492	0.84964	0.841	0.83907	0.82996	0.82228	0.8182	0.81506	0.80428	0.7978	0.79299	0.78365	0.7786	0.77451	0.76708	0.75845	0.7546	0.74812	0.74116
215	191219	02	1.5211	1.5208	1.5162	1.5187	1.5181	1.5147	1.5175	1.5175	1.5175	1.516	1.516	1.5163	1.5139	1.512	1.5142	1.5075	1.5178	1.5145	1.5084	1.5084	1.5075	1.513	1.5091	1.506	1.5024	1.5018	1.4976	1.5021	1.5012	1.4958	1.4946	1.4928	1.4985	1.4931	1.4961	1.4898	1.491	1.4895	1.4868	1.4871	1.4844	1.4853	1.4787	1.4805	1.4751	1.4781	1.473
216	191219	02	0.54941	0.54941	0.548	0.54799	0.54986	0.55267	0.55267	0.55711	0.55477	0.55195	0.55312	0.55546	0.55054	0.55334	0.55615	0.55287	0.55404	0.55193	0.55637	0.55613	0.55473	0.55589	0.55308	0.55261	0.55471	0.54816	0.54862	0.54487	0.54581	0.54393	0.54603	0.54065	0.53901	0.5376	0.53502	0.53268	0.53197	0.52705	0.52869	0.52494	0.52236	0.5151	0.51697	0.51744	0.51322	0.50877	0.50245
217	191219	02	0.98336	0.98939	0.99316	0.99637	1.0024	1.0045	1.0118	1.0188	1.0226	1.0248	1.0297	1.035	1.0409	1.0452	1.049	1.0516	1.0541	1.0608	1.0614	1.0631	1.0676	1.0697	1.072	1.0763	1.081	1.0829	1.0835	1.0906	1.0927	1.0927	1.0916	1.0965	1.095	1.0989	1.0993	1.1008	1.1025	1.1033	1.1046	1.1053	1.1031	1.1025	1.1044	1.1087	1.1067	1.1046	1.107
218	191219	02	1.7628	1.7464	1.7443	1.7422	1.7292	1.7233	1.7103	1.7141	1.7006	1.6977	1.6964	1.6855	1.6826	1.6713	1.6717	1.6641	1.6591	1.6541	1.6557	1.6486	1.6465	1.6427	1.6402	1.6427	1.6331	1.6389	1.6251	1.6285	1.6243	1.6243	1.6238	1.6247	1.6184	1.6184	1.6175	1.6251	1.6167	1.6196	1.6138	1.6138	1.6221	1.628	1.6234	1.6217	1.6167	1.6247	1.6217
219	191219	02	1.6061	1.6032	1.6029	1.6003	1.5983	1.598	1.5944	1.592	1.5916	1.5868	1.5873	1.586	1.5826	1.5812	1.5768	1.5759	1.5757	1.573	1.5703	1.5687	1.5681	1.566	1.5676	1.5631	1.562	1.5559	1.5551	1.553	1.5497	1.5497	1.5463	1.5464	1.5445	1.5421	1.5385	1.5389	1.5356	1.5343	1.5298	1.5276	1.5264	1.5249	1.5219	1.5211	1.5181	1.5141	1.5145
220	191219	02	1.96	1.9491	1.9457	1.9374	1.9371	1.9263	1.9214	1.9148	1.91	1.904	1.8934	1.8968	1.8848	1.8788	1.8702	1.8642	1.8593	1.8516	1.8419	1.8382	1.8307	1.823	1.8199	1.8067	1.799	1.7973	1.7895	1.781	1.7704	1.7678	1.7604	1.7586	1.7458	1.7409	1.7323	1.7255	1.7192	1.7109	1.7066	1.6983	1.6931	1.6846	1.6763	1.6668	1.66	1.6577	1.6528
221	191219	02	0.49274	0.49755	0.50625	0.51175	0.52045	0.52503	0.53052	0.53579	0.54403	0.54838	0.55639	0.56372	0.56761	0.57265	0.57997	0.58776	0.58776	0.59348	0.60241	0.60814	0.61317	0.61478	0.6189	0.62737	0.62966	0.63218	0.63836	0.64431	0.64431	0.65439	0.65622	0.66011	0.66286	0.6679	0.67339	0.67522	0.67797	0.6853	0.68621	0.68805	0.69377	0.69492	0.69721	0.6995	0.70774	0.70614	0.70705
222	191219	02	0.89289	0.89171	0.88934	0.88431	0.8852	0.88431	0.87957	0.87632	0.87543	0.87129	0.86803	0.8636	0.86537	0.85679	0.85206	0.84673	0.84436	0.83726	0.8343	0.82779	0.82602	0.82128	0.8124	0.80738	0.80087	0.79791	0.7914	0.78548	0.7766	0.77483	0.76654	0.75707	0.74938	0.74761	0.74287	0.73074	0.72749	0.71772	0.70914	0.70264	0.69435	0.68429	0.67364	0.66772	0.65973	0.65204	0.64228
223	191219	02	-2.0237	-2.0225	-2.0163	-2.0187	-2.0172	-2.0175	-2.015	-2.0122	-2.0085	-2.0076	-2.0085	-2.0029	-2.0023	-2.0033	-1.9998	-1.9971	-1.9958	-1.9974	-1.9989	-1.9921	-1.9927	-1.9924	-1.9921	-1.9915	-1.9927	-1.9909	-1.9906	-1.985	-1.9899	-1.9856	-1.985	-1.9828	-1.9862	-1.9816	-1.981	-1.976	-1.9757	-1.981	-1.9788	-1.9785	-1.9772	-1.9698	-1.9704	-1.9754	-1.9698	-1.967	-1.9673
224	191219	02	1.1994	1.1983	1.1974	1.1969	1.1976	1.1982	1.1956	1.1937	1.193	1.193	1.1915	1.1911	1.1867	1.1828	1.1811	1.1793	1.1804	1.1732	1.1737	1.1698	1.1661	1.1654	1.1624	1.1584	1.1523	1.1504	1.1462	1.1434	1.1425	1.1332	1.1295	1.1234	1.1219	1.1163	1.111	1.1067	1.1017	1.096	1.0914	1.0841	1.078	1.0743	1.0677	1.0647	1.0575	1.0534	1.0456
225	191219	02	0.51749	0.51734	0.51638	0.51653	0.51467	0.51342	0.51171	0.51161	0.5105	0.50864	0.50713	0.50548	0.50427	0.50352	0.50146	0.50031	0.49785	0.4967	0.49439	0.49273	0.49053	0.48923	0.48712	0.48496	0.48316	0.48055	0.47915	0.47664	0.47389	0.47228	0.46953	0.46607	0.46457	0.46196	0.45931	0.4571	0.45359	0.45114	0.44879	0.44513	0.44248	0.44007	0.43617	0.43226	0.43026	0.4272	0.42395
226	191219	02	2.0945	2.0866	2.0809	2.0754	2.0708	2.0657	2.0583	2.0519	2.0444	2.0385	2.0348	2.0278	2.0212	2.0141	2.0099	2.0036	1.9959	1.9875	1.9809	1.9757	1.968	1.9607	1.9554	1.946	1.9392	1.9342	1.9282	1.9203	1.913	1.9051	1.8992	1.8917	1.8841	1.8797	1.87	1.8619	1.8559	1.8497	1.8425	1.8348	1.8285	1.8203	1.812	1.8052	1.7983	1.7928	1.7865
227	191219	02	-0.18037	-0.18801	-0.1936	-0.20069	-0.20851	-0.21523	-0.22175	-0.23107	-0.23927	-0.24654	-0.25549	-0.26182	-0.26853	-0.27804	-0.28568	-0.29705	-0.30134	-0.31122	-0.31886	-0.32948	-0.33768	-0.34439	-0.35203	-0.36247	-0.37235	-0.38204	-0.38837	-0.3975	-0.40831	-0.41707	-0.42583	-0.43608	-0.4454	-0.45304	-0.46347	-0.47409	-0.48323	-0.49571	-0.50465	-0.51378	-0.52441	-0.53354	-0.54434	-0.55459	-0.56353	-0.5749	-0.58627
228	191219	02	3.2611	3.2542	3.2424	3.2317	3.226	3.2188	3.2157	3.2043	3.197	3.186	3.1772	3.1711	3.1639	3.1551	3.1452	3.1425	3.1315	3.1277	3.1174	3.1098	3.1094	3.0976	3.0961	3.0812	3.0736	3.0652	3.0583	3.0499	3.0423	3.0385	3.0309	3.0202	3.0122	3.0034	2.9962	2.9958	2.9886	2.9806	2.9695	2.9642	2.9558	2.9451	2.9424	2.9329	2.9302	2.9184	2.9177
229	191219	02	-3.2119	-3.1991	-3.1868	-3.1716	-3.1612	-3.1427	-3.1285	-3.1068	-3.0992	-3.0831	-3.0698	-3.0566	-3.0367	-3.022	-3.0083	-2.9884	-2.9751	-2.9557	-2.9335	-2.9202	-2.9103	-2.8809	-2.8667	-2.8411	-2.8274	-2.8065	-2.7852	-2.7596	-2.7492	-2.7327	-2.7128	-2.6867	-2.6663	-2.6479	-2.6294	-2.6076	-2.5844	-2.5721	-2.5484	-2.5242	-2.5039	-2.4806	-2.4522	-2.4337	-2.4105	-2.3939	-2.3679
230	191219	02	-1.0465	-1.0437	-1.0425	-1.0399	-1.0363	-1.0341	-1.0318	-1.0282	-1.0275	-1.0249	-1.0225	-1.0196	-1.0173	-1.0147	-1.0126	-1.0087	-1.007	-1.0052	-1.0033	-1.0002	-0.99899	-0.99743	-0.99348	-0.99085	-0.98797	-0.98689	-0.98294	-0.98258	-0.98031	-0.97839	-0.97756	-0.97444	-0.97313	-0.97337	-0.96798	-0.96702	-0.96426	-0.96199	-0.96019	-0.95864	-0.95684	-0.95601	-0.95277	-0.95361	-0.95002	-0.9481	-0.94595
231	191219	02	0.26161	0.25606	0.25237	0.24544	0.23774	0.23204	0.22603	0.22249	0.21787	0.21109	0.20355	0.20077	0.19554	0.18645	0.18322	0.17721	0.17305	0.16813	0.16397	0.15796	0.14964	0.14287	0.14071	0.13578	0.1307	0.12654	0.121	0.11161	0.11068	0.10314	0.098363	0.094359	0.088045	0.081424	0.07665	0.07588	0.068951	0.064023	0.058325	0.051242	0.049548	0.043234	0.037383	0.033226	0.029991	0.023678	0.019982
232	191219	02	0.82998	0.83043	0.83403	0.83493	0.83808	0.84123	0.8419	0.84753	0.84708	0.85113	0.85247	0.85248	0.85855	0.85922	0.86215	0.86664	0.87047	0.87429	0.87699	0.87722	0.88104	0.88531	0.88824	0.88756	0.89049	0.89161	0.89746	0.90151	0.90421	0.90601	0.91388	0.9168	0.91928	0.9267	0.92602	0.933	0.93502	0.9375	0.94177	0.9411	0.9447	0.95054	0.95729	0.95864	0.96112	0.96314	0.96719
233	191219	02	0.83371	0.83778	0.84074	0.8437	0.84149	0.84223	0.85036	0.857	0.85406	0.85332	0.85849	0.85443	0.86071	0.85813	0.85813	0.85703	0.85925	0.86109	0.86368	0.86184	0.86	0.86443	0.86701	0.86332	0.85963	0.85926	0.86148	0.8552	0.86112	0.85632	0.85115	0.85225	0.84265	0.84672	0.84708	0.83896	0.84007	0.83342	0.83306	0.83527	0.82345	0.81828	0.81496	0.81533	0.81126	0.80868	0.80129
234	191219	02	-1.6474	-1.6507	-1.6522	-1.6538	-1.6555	-1.6557	-1.6592	-1.66	-1.6608	-1.6634	-1.6648	-1.6664	-1.6668	-1.6658	-1.6672	-1.669	-1.6693	-1.6695	-1.6698	-1.6715	-1.6693	-1.6709	-1.672	-1.6723	-1.6738	-1.6718	-1.6748	-1.6726	-1.6718	-1.6732	-1.6723	-1.6726	-1.6703	-1.6698	-1.6712	-1.6728	-1.6704	-1.6695	-1.667	-1.6675	-1.6664	-1.6651	-1.6625	-1.663	-1.6616	-1.6564	-1.6574
235	191219	02	0.9703	0.95324	0.93439	0.91764	0.89789	0.87665	0.86348	0.83925	0.8213	0.80334	0.78599	0.76564	0.7435	0.73214	0.7094	0.69204	0.66961	0.65076	0.63071	0.61067	0.59272	0.57088	0.55353	0.53318	0.50955	0.48801	0.46617	0.44972	0.42548	0.40933	0.39049	0.36775	0.35279	0.32677	0.30403	0.28698	0.26783	0.23972	0.22356	0.20143	0.1778	0.16074	0.13831	0.11438	0.094337	0.068314	0.052761
236	191219	02	-2.6205	-2.6081	-2.5986	-2.5852	-2.5801	-2.5638	-2.5558	-2.5516	-2.536	-2.5231	-2.5144	-2.5054	-2.4959	-2.4828	-2.4701	-2.455	-2.4467	-2.438	-2.4229	-2.4117	-2.4003	-2.3883	-2.3825	-2.3684	-2.3567	-2.3455	-2.3331	-2.3248	-2.3114	-2.2973	-2.2888	-2.2735	-2.2654	-2.2511	-2.2411	-2.2277	-2.2163	-2.2036	-2.1895	-2.181	-2.1691	-2.1574	-2.1462	-2.1321	-2.1226	-2.1099	-2.0953
237	191219	02	0.022619	0.021655	0.024065	0.02551	0.029847	0.028401	0.031533	0.03587	0.03587	0.040447	0.040447	0.042133	0.043338	0.041411	0.045988	0.049843	0.051771	0.053939	0.053939	0.05418	0.057794	0.061408	0.065022	0.067912	0.069599	0.071045	0.075863	0.076826	0.082127	0.081404	0.086223	0.088632	0.089355	0.094896	0.097787	0.097546	0.10092	0.10357	0.11104	0.112	0.1161	0.11899	0.1226	0.12525	0.1279	0.13248	0.13368
238	191219	02	1.6867	1.6899	1.6954	1.6999	1.7076	1.7094	1.7156	1.7167	1.7217	1.7256	1.7303	1.7346	1.7337	1.7392	1.743	1.7469	1.7469	1.7521	1.7517	1.7539	1.7578	1.7626	1.7658	1.7626	1.7685	1.7673	1.7696	1.7717	1.7708	1.7726	1.7785	1.7764	1.7755	1.7789	1.7726	1.7789	1.7785	1.7767	1.7748	1.7728	1.7728	1.7701	1.7687	1.7685	1.7639	1.7628	1.7603
239	191219	02	0.52841	0.52953	0.53515	0.53155	0.53739	0.53537	0.53627	0.53851	0.54121	0.54435	0.54323	0.54165	0.5457	0.54727	0.54772	0.54794	0.55221	0.55513	0.55198	0.5531	0.55557	0.55647	0.55467	0.55759	0.55894	0.55984	0.55961	0.56298	0.55848	0.56051	0.56005	0.5623	0.56117	0.56185	0.55825	0.56049	0.55645	0.55847	0.55734	0.55847	0.5533	0.55509	0.55374	0.55104	0.55082	0.55059	0.54902
240	191219	02	0.28844	0.29058	0.29511	0.29032	0.29219	0.29512	0.29965	0.30285	0.30232	0.30153	0.30339	0.30659	0.3066	0.3074	0.3114	0.31193	0.31354	0.31993	0.32286	0.32446	0.32314	0.32767	0.32847	0.33194	0.33753	0.3386	0.34473	0.34473	0.34554	0.34847	0.35593	0.35806	0.36233	0.36606	0.37219	0.37033	0.3746	0.38286	0.38366	0.39059	0.39325	0.39672	0.40178	0.40578	0.40925	0.41751	0.41884
241	191219	02	-1.1484	-1.1356	-1.131	-1.115	-1.1136	-1.0958	-1.0852	-1.0717	-1.0599	-1.0517	-1.0489	-1.0347	-1.0301	-1.0176	-1.008	-0.9938	-0.98776	-0.97674	-0.96821	-0.95008	-0.94403	-0.93337	-0.92768	-0.91417	-0.91026	-0.89782	-0.88538	-0.88324	-0.86867	-0.85907	-0.85089	-0.83952	-0.83596	-0.82565	-0.81534	-0.80361	-0.79366	-0.78406	-0.77695	-0.77055	-0.76059	-0.75277	-0.7414	-0.73358	-0.72718	-0.72042	-0.71225
242	191219	02	0.16095	0.16401	0.16511	0.16805	0.17063	0.1732	0.17442	0.17724	0.18202	0.18263	0.18349	0.18667	0.19072	0.1928	0.19464	0.1966	0.20076	0.20297	0.20615	0.20701	0.20713	0.21227	0.21411	0.2146	0.21889	0.22024	0.22391	0.22624	0.22734	0.23163	0.23334	0.2369	0.23775	0.23849	0.24143	0.24265	0.2478	0.24878	0.2516	0.25294	0.25527	0.25956	0.25968	0.26176	0.26421	0.26728	0.27034
243	191219	02	3.0226	3.0208	3.0203	3.0197	3.0189	3.0185	3.0147	3.0145	3.0109	3.0091	3.0079	3.0044	3.0014	3	2.9964	2.9931	2.9923	2.9875	2.9821	2.9766	2.9772	2.9742	2.9684	2.9643	2.9621	2.9567	2.9541	2.9488	2.9458	2.941	2.9359	2.9317	2.9256	2.9226	2.9144	2.9093	2.9031	2.8976	2.8916	2.8854	2.8793	2.8733	2.865	2.8572	2.8507	2.8483	2.8384
244	191219	02	1.5488	1.5366	1.5332	1.525	1.5174	1.5078	1.5015	1.4928	1.4837	1.4772	1.4687	1.4617	1.454	1.445	1.4325	1.4277	1.4184	1.4119	1.4011	1.3915	1.3861	1.3711	1.3655	1.3539	1.3443	1.3358	1.3188	1.3137	1.3024	1.2888	1.2817	1.2673	1.256	1.2427	1.2331	1.217	1.2071	1.196	1.1819	1.168	1.1553	1.1457	1.1338	1.1157	1.1035	1.0914	1.0775
245	191219	02	1.6208	1.6254	1.631	1.6353	1.6361	1.6453	1.6501	1.6498	1.6562	1.6583	1.6669	1.669	1.671	1.6766	1.6759	1.6827	1.6845	1.6891	1.6902	1.695	1.6986	1.696	1.6991	1.7067	1.7118	1.7111	1.7108	1.7154	1.7195	1.7228	1.7233	1.7261	1.7284	1.73	1.7305	1.7356	1.7363	1.7384	1.7402	1.7417	1.7415	1.7458	1.7478	1.7486	1.7519	1.7494	1.7517
246	191219	02	-2.2474	-2.2567	-2.2642	-2.2665	-2.2801	-2.2876	-2.2911	-2.2989	-2.3058	-2.3105	-2.3166	-2.3241	-2.3301	-2.3383	-2.3435	-2.3516	-2.353	-2.3626	-2.3681	-2.3741	-2.3782	-2.3874	-2.3903	-2.3958	-2.3973	-2.4039	-2.4123	-2.4164	-2.4172	-2.4221	-2.4248	-2.4302	-2.4337	-2.4386	-2.445	-2.4473	-2.4453	-2.4459	-2.4522	-2.4511	-2.4583	-2.4609	-2.4595	-2.4597	-2.4577	-2.4592	-2.4667
247	191219	02	0.92153	0.91669	0.91405	0.90261	0.89909	0.89337	0.88368	0.87313	0.86872	0.86212	0.85596	0.84804	0.84584	0.83528	0.82736	0.82208	0.81152	0.80492	0.79744	0.78688	0.78028	0.76928	0.74992	0.74508	0.73628	0.72528	0.72087	0.71339	0.69931	0.68656	0.67995	0.66587	0.65576	0.64256	0.6276	0.61968	0.60868	0.59328	0.57349	0.56689	0.56073	0.54137	0.53477	0.51585	0.50793	0.49517	0.4833
248	191219	02	0.93981	0.94213	0.94565	0.94785	0.95215	0.95468	0.95721	0.96041	0.96371	0.96547	0.96834	0.97142	0.97494	0.97748	0.98188	0.98111	0.98364	0.98695	0.98959	0.99036	0.99224	0.99532	0.99785	0.99851	1.0005	1.0036	1.0048	1.0073	1.0082	1.0117	1.0128	1.0132	1.0145	1.0145	1.0154	1.019	1.019	1.019	1.021	1.0212	1.0231	1.0249	1.023	1.0236	1.0248	1.0269	1.0273
249	191219	02	1.7886	1.7881	1.7908	1.7923	1.7979	1.7942	1.7932	1.795	1.7957	1.7957	1.7942	1.7996	1.7925	1.7947	1.7969	1.8001	1.8006	1.8023	1.7969	1.8003	1.8023	1.7981	1.7978	1.8025	1.7991	1.7961	1.7971	1.7971	1.7973	1.7985	1.8	1.7973	1.7995	1.7946	1.7936	1.7916	1.7894	1.7891	1.7911	1.7896	1.7869	1.7869	1.7851	1.7841	1.7797	1.7824	1.7812
250	191219	02	1.3465	1.3633	1.3785	1.3968	1.4158	1.4295	1.447	1.463	1.4828	1.5018	1.514	1.5312	1.5465	1.564	1.58	1.5944	1.614	1.6251	1.6424	1.6518	1.6688	1.6868	1.7	1.7157	1.7266	1.7429	1.7528	1.7687	1.7822	1.7946	1.8055	1.8205	1.8304	1.8441	1.8591	1.8624	1.8781	1.8918	1.903	1.9101	1.9223	1.9314	1.9454	1.9565	1.9629	1.9723	1.9821
251	191219	02	0.96108	0.9699	0.97817	0.98203	0.9914	0.99939	1.0057	1.0104	1.0181	1.0292	1.0352	1.0377	1.046	1.0553	1.0595	1.0603	1.0691	1.0752	1.0821	1.0873	1.0939	1.0973	1.0964	1.0984	1.1094	1.1091	1.1144	1.1163	1.1213	1.1248	1.132	1.1345	1.1364	1.1386	1.1414	1.1453	1.1447	1.1497	1.1458	1.1488	1.1533	1.1552	1.1491	1.1535	1.1538	1.1552	1.156
252	191219	03	-2.3756	-2.3642	-2.3526	-2.3382	-2.3261	-2.3165	-2.3021	-2.2893	-2.2775	-2.2649	-2.2542	-2.2438	-2.2307	-2.2198	-2.2082	-2.1986	-2.1838	-2.1728	-2.1619	-2.1507	-2.1375	-2.1265	-2.1168	-2.1065	-2.094	-2.0824	-2.0721	-2.0591	-2.0491	-2.0381	-2.0288	-2.0177	-2.0067	-1.9958	-1.9853	-1.976	-1.9635	-1.9527	-1.9439	-1.9344	-1.9239	-1.9148	-1.9034	-1.8941	-1.8864	-1.8766	-1.8676
253	191219	03	-1.1595	-1.1574	-1.1562	-1.1562	-1.1569	-1.156	-1.1567	-1.1548	-1.155	-1.1515	-1.1527	-1.1517	-1.1498	-1.1525	-1.1527	-1.151	-1.1532	-1.1487	-1.1489	-1.1506	-1.1508	-1.1465	-1.1465	-1.1451	-1.1444	-1.1427	-1.1427	-1.1425	-1.1408	-1.1399	-1.1373	-1.1368	-1.1358	-1.1349	-1.133	-1.1351	-1.1294	-1.1294	-1.1304	-1.1287	-1.1282	-1.1246	-1.1246	-1.1223	-1.1206	-1.1203	-1.1187
254	191219	03	0.93621	0.93935	0.94181	0.94619	0.95022	0.95601	0.95864	0.96161	0.96565	0.97003	0.97353	0.97827	0.98107	0.9851	0.98808	0.99229	0.99878	1.0016	1.0046	1.0072	1.0124	1.0165	1.0203	1.0242	1.0279	1.0317	1.0363	1.0405	1.0444	1.0477	1.0526	1.0559	1.0594	1.0657	1.0693	1.0733	1.078	1.0813	1.0847	1.0901	1.0934	1.0968	1.1006	1.1057	1.1083	1.1143	1.1178
255	191219	03	2.9382	2.9163	2.8992	2.8786	2.855	2.8384	2.8149	2.7925	2.7753	2.7506	2.7288	2.7058	2.691	2.6662	2.6433	2.6173	2.5926	2.5731	2.5519	2.5248	2.5041	2.4829	2.4588	2.4422	2.414	2.391	2.3662	2.3421	2.3285	2.3037	2.2813	2.256	2.2354	2.213	2.1889	2.1676	2.1411	2.1217	2.0987	2.0769	2.0533	2.0286	2.008	1.9862	1.9614	1.9414	1.922
256	191219	03	-1.9708	-1.9739	-1.9778	-1.9811	-1.9831	-1.9873	-1.9908	-1.9946	-1.9973	-1.9998	-2.0031	-2.0058	-2.0091	-2.012	-2.0158	-2.0183	-2.0218	-2.0238	-2.0273	-2.0295	-2.0329	-2.0356	-2.0382	-2.0407	-2.0439	-2.0467	-2.0486	-2.052	-2.0549	-2.0569	-2.0585	-2.0615	-2.0637	-2.0661	-2.0696	-2.0701	-2.073	-2.0754	-2.0787	-2.0807	-2.0833	-2.0842	-2.0865	-2.0884	-2.0915	-2.0926	-2.0936
257	191219	03	-0.48001	-0.48886	-0.49411	-0.50039	-0.50423	-0.50807	-0.51628	-0.52191	-0.52665	-0.53357	-0.53626	-0.54459	-0.54985	-0.55638	-0.56343	-0.56817	-0.57329	-0.57726	-0.58264	-0.58892	-0.59571	-0.59955	-0.60532	-0.61044	-0.61505	-0.62018	-0.62607	-0.62978	-0.63657	-0.64016	-0.64566	-0.65079	-0.65604	-0.66116	-0.6668	-0.67102	-0.67563	-0.68153	-0.68601	-0.69062	-0.69689	-0.70009	-0.70637	-0.71072	-0.71572	-0.7193	-0.7248
258	191219	03	0.23544	0.24087	0.24687	0.25598	0.26181	0.26892	0.27348	0.27948	0.28619	0.2929	0.29778	0.30417	0.31057	0.31537	0.32152	0.32792	0.33566	0.34055	0.34686	0.35182	0.35821	0.36349	0.3698	0.37588	0.38084	0.38691	0.39274	0.39818	0.4021	0.40954	0.41648	0.42145	0.42624	0.43192	0.43839	0.44191	0.44998	0.45311	0.4599	0.46589	0.47061	0.47573	0.48109	0.48588	0.49068	0.49628	0.50147
259	191219	03	-0.38307	-0.38328	-0.38604	-0.38689	-0.38943	-0.38816	-0.3907	-0.39177	-0.3941	-0.39558	-0.39198	-0.39516	-0.39622	-0.3977	-0.3994	-0.40067	-0.40067	-0.39833	-0.40194	-0.40173	-0.40406	-0.40682	-0.40682	-0.40999	-0.41063	-0.41084	-0.4083	-0.40915	-0.41317	-0.41741	-0.42017	-0.41932	-0.42165	-0.42292	-0.42122	-0.42589	-0.42652	-0.42716	-0.42907	-0.42928	-0.43415	-0.43563	-0.43584	-0.43669	-0.43881	-0.43965	-0.4475
260	191219	03	-0.25206	-0.25974	-0.26508	-0.27315	-0.27859	-0.28539	-0.2923	-0.29851	-0.30522	-0.31222	-0.31873	-0.32495	-0.33205	-0.33797	-0.34497	-0.35226	-0.35915	-0.36342	-0.36837	-0.37517	-0.38344	-0.39053	-0.39772	-0.4054	-0.41035	-0.41734	-0.42434	-0.43113	-0.43793	-0.44385	-0.45192	-0.45735	-0.46415	-0.47027	-0.47746	-0.48387	-0.49076	-0.49746	-0.50377	-0.50998	-0.51669	-0.52329	-0.53008	-0.53591	-0.54309	-0.5494	-0.55503
261	191219	03	0.090391	0.091151	0.091058	0.091343	0.089835	0.09182	0.091255	0.092203	0.09145	0.09334	0.092397	0.092307	0.09429	0.095143	0.095145	0.096469	0.09666	0.096284	0.094776	0.095817	0.097424	0.098466	0.097144	0.099413	0.096205	0.098097	0.097816	0.099235	0.098953	0.10037	0.099241	0.099997	0.10057	0.10189	0.099627	0.10086	0.10039	0.10086	0.10096	0.10039	0.10049	0.10267	0.099932	0.1022	0.10022	0.099751	0.10004
262	191219	03	-2.3427	-2.3413	-2.3393	-2.3396	-2.3383	-2.3363	-2.335	-2.334	-2.3316	-2.3301	-2.3295	-2.3267	-2.3254	-2.3241	-2.3222	-2.321	-2.3181	-2.3155	-2.3126	-2.3119	-2.3092	-2.3072	-2.3053	-2.303	-2.3001	-2.2984	-2.2958	-2.2931	-2.2917	-2.2883	-2.2851	-2.2828	-2.2787	-2.2762	-2.2736	-2.2712	-2.269	-2.2647	-2.2622	-2.2595	-2.2551	-2.2532	-2.2506	-2.2467	-2.2441	-2.2409	-2.2368
263	191219	03	1.8948	1.8935	1.8917	1.8907	1.8872	1.8872	1.8854	1.8839	1.8805	1.8792	1.8786	1.8749	1.8741	1.8738	1.871	1.8707	1.8677	1.8661	1.8655	1.8616	1.8604	1.8594	1.8588	1.8567	1.8535	1.8536	1.851	1.8486	1.8474	1.8451	1.8441	1.8422	1.8398	1.8397	1.8376	1.8362	1.8343	1.8321	1.8319	1.8287	1.8276	1.8271	1.825	1.8233	1.8234	1.8204	1.8207
264	191219	03	-0.34063	-0.3428	-0.34937	-0.35233	-0.358	-0.36141	-0.36438	-0.36914	-0.37379	-0.3789	-0.38333	-0.38765	-0.39027	-0.39347	-0.39846	-0.4012	-0.40619	-0.41366	-0.41629	-0.42433	-0.42617	-0.43139	-0.43717	-0.4407	-0.44513	-0.45374	-0.4566	-0.46126	-0.46602	-0.47406	-0.47861	-0.48124	-0.4877	-0.49338	-0.49826	-0.5018	-0.50804	-0.51484	-0.52232	-0.52608	-0.53209	-0.53822	-0.54255	-0.55036	-0.55469	-0.56025	-0.56841
265	191219	03	-0.43789	-0.46211	-0.47694	-0.48822	-0.505	-0.52404	-0.54147	-0.55988	-0.57472	-0.59731	-0.6102	-0.63021	-0.64471	-0.66247	-0.67957	-0.69471	-0.70536	-0.72923	-0.74214	-0.7576	-0.77503	-0.79407	-0.80729	-0.82114	-0.83855	-0.8427	-0.86496	-0.88465	-0.8943	-0.90846	-0.92395	-0.9378	-0.95779	-0.9668	-0.97773	-0.99611	-1.0119	-1.0212	-1.0389	-1.0496	-1.0628	-1.0734	-1.0862	-1.1088	-1.1188	-1.1345	-1.1384
266	191219	03	-0.18089	-0.18162	-0.18087	-0.18301	-0.18375	-0.18424	-0.18398	-0.18555	-0.18628	-0.18818	-0.19091	-0.19015	-0.19213	-0.19428	-0.19477	-0.19683	-0.19749	-0.19938	-0.2012	-0.20359	-0.20533	-0.20731	-0.20929	-0.21318	-0.21408	-0.2173	-0.21862	-0.22143	-0.2225	-0.22465	-0.22862	-0.22944	-0.23167	-0.2349	-0.23937	-0.24085	-0.24515	-0.24647	-0.25061	-0.25425	-0.25615	-0.25921	-0.26426	-0.26607	-0.26905	-0.27211	-0.27542
267	191219	03	-2.8331	-2.8387	-2.8388	-2.8403	-2.8388	-2.844	-2.8442	-2.8482	-2.8487	-2.8543	-2.8542	-2.8611	-2.8596	-2.8616	-2.8648	-2.8661	-2.8668	-2.8692	-2.8702	-2.8718	-2.8726	-2.8726	-2.8762	-2.8765	-2.8776	-2.8804	-2.8812	-2.8822	-2.8827	-2.8828	-2.8835	-2.8863	-2.8853	-2.8861	-2.8854	-2.8876	-2.8853	-2.8882	-2.8879	-2.8866	-2.8872	-2.8884	-2.8863	-2.888	-2.8876	-2.884	-2.885
268	191219	03	-0.26625	-0.25976	-0.25381	-0.2457	-0.24707	-0.24736	-0.23734	-0.23248	-0.23005	-0.226	-0.2168	-0.2141	-0.20679	-0.20464	-0.20438	-0.19491	-0.19222	-0.1887	-0.18356	-0.18303	-0.17274	-0.17031	-0.1706	-0.1603	-0.15462	-0.15246	-0.14976	-0.143	-0.14246	-0.13733	-0.12812	-0.1265	-0.12027	-0.12191	-0.11487	-0.10702	-0.10865	-0.10188	-0.1008	-0.097554	-0.094579	-0.086452	-0.088899	-0.078334	-0.079693	-0.076446	-0.072384
269	191219	03	-1.3899	-1.3909	-1.3918	-1.3926	-1.3936	-1.3938	-1.392	-1.393	-1.3937	-1.3938	-1.3929	-1.3921	-1.393	-1.392	-1.3928	-1.3908	-1.3913	-1.3911	-1.3893	-1.3893	-1.3879	-1.3887	-1.3874	-1.3862	-1.3846	-1.3835	-1.3818	-1.3804	-1.3791	-1.3776	-1.3742	-1.3727	-1.3715	-1.3694	-1.3667	-1.3663	-1.364	-1.3609	-1.3579	-1.356	-1.354	-1.3495	-1.3483	-1.3455	-1.3427	-1.3406	-1.3362
270	191219	03	-0.51357	-0.51232	-0.51181	-0.50963	-0.50603	-0.50159	-0.50268	-0.49916	-0.49899	-0.49556	-0.49354	-0.49371	-0.49069	-0.4896	-0.48834	-0.48558	-0.48633	-0.4844	-0.48247	-0.48071	-0.47903	-0.47853	-0.47719	-0.47484	-0.47341	-0.47148	-0.46997	-0.46989	-0.46896	-0.46745	-0.46628	-0.46435	-0.46401	-0.46266	-0.46124	-0.45855	-0.45947	-0.45654	-0.45729	-0.45494	-0.4536	-0.45225	-0.45233	-0.45249	-0.44931	-0.44738	-0.44796
271	191219	03	-0.87195	-0.87089	-0.87219	-0.87401	-0.87452	-0.87608	-0.88119	-0.88511	-0.88733	-0.88876	-0.88979	-0.89057	-0.892	-0.89186	-0.89224	-0.89432	-0.89667	-0.89862	-0.90307	-0.90214	-0.90462	-0.9067	-0.90682	-0.90694	-0.90981	-0.90914	-0.91018	-0.91122	-0.91461	-0.91644	-0.91616	-0.91707	-0.92086	-0.92071	-0.92109	-0.92239	-0.92382	-0.92236	-0.9272	-0.92876	-0.92914	-0.92952	-0.93331	-0.93198	-0.93354	-0.93314	-0.93601
272	191219	03	-0.2246	-0.22956	-0.23128	-0.23148	-0.23492	-0.2355	-0.23722	-0.24047	-0.24067	-0.24563	-0.24545	-0.24355	-0.24813	-0.24852	-0.25082	-0.25483	-0.25522	-0.25446	-0.25828	-0.25715	-0.2562	-0.26116	-0.26003	-0.26251	-0.26443	-0.26367	-0.26406	-0.26597	-0.26789	-0.2658	-0.26828	-0.27305	-0.26715	-0.27307	-0.27269	-0.27289	-0.27309	-0.27424	-0.27577	-0.27501	-0.27578	-0.27484	-0.28037	-0.27866	-0.27524	-0.2781	-0.27849
273	191219	03	-0.67917	-0.68404	-0.68956	-0.69453	-0.69933	-0.70478	-0.70941	-0.71411	-0.71979	-0.72463	-0.7296	-0.73491	-0.74084	-0.74601	-0.7505	-0.75516	-0.76119	-0.76572	-0.77175	-0.7763	-0.78192	-0.78675	-0.79254	-0.79758	-0.80306	-0.80864	-0.81367	-0.81861	-0.82395	-0.82912	-0.83456	-0.83933	-0.84487	-0.8509	-0.85556	-0.86086	-0.8663	-0.87192	-0.87733	-0.88274	-0.88787	-0.89352	-0.89872	-0.90403	-0.90967	-0.91433	-0.92025
274	191219	03	2.6231	2.6264	2.6288	2.633	2.6358	2.6383	2.6436	2.647	2.6502	2.6525	2.6558	2.6579	2.6632	2.6661	2.6663	2.6724	2.6744	2.6763	2.6762	2.6821	2.6824	2.685	2.6893	2.6899	2.6904	2.6952	2.6964	2.7003	2.7002	2.7039	2.7043	2.7058	2.7047	2.7096	2.7099	2.7124	2.7131	2.7163	2.7166	2.7158	2.716	2.7212	2.7207	2.7223	2.7211	2.7239	2.7217
275	191219	03	0.95372	0.95465	0.95861	0.96106	0.96316	0.9649	0.96746	0.97049	0.97306	0.9741	0.97725	0.98145	0.98249	0.98669	0.98844	0.9896	0.99297	0.99787	0.99997	1.0011	1.0044	1.0061	1.0101	1.0134	1.0156	1.019	1.0202	1.0227	1.0258	1.0276	1.032	1.0352	1.0371	1.0385	1.042	1.0442	1.0479	1.0507	1.0538	1.0554	1.0554	1.0614	1.0644	1.0649	1.0696	1.0731	1.0733
276	191219	03	0.12645	0.13098	0.13764	0.14329	0.14961	0.15403	0.15857	0.16645	0.16987	0.17574	0.18229	0.18895	0.19583	0.20048	0.20691	0.21212	0.21711	0.22399	0.23177	0.23597	0.24308	0.24762	0.25339	0.26027	0.26761	0.27259	0.27959	0.28524	0.29202	0.30024	0.30546	0.31212	0.31889	0.32589	0.33055	0.3371	0.34377	0.34976	0.35709	0.36343	0.36875	0.37631	0.38074	0.38841	0.39474	0.40207	0.40886
277	191219	03	0.051343	0.054782	0.057596	0.060411	0.063693	0.066741	0.068618	0.071041	0.074324	0.077216	0.079093	0.081516	0.085111	0.087847	0.089958	0.091913	0.095118	0.097541	0.099339	0.10231	0.10512	0.10802	0.10974	0.1138	0.11622	0.11708	0.11974	0.12224	0.12326	0.12553	0.12678	0.13014	0.13045	0.13538	0.13765	0.13983	0.14179	0.14429	0.14554	0.1475	0.15117	0.15211	0.15485	0.1575	0.15774	0.16071	0.16219
278	191219	03	0.61993	0.62261	0.62786	0.63352	0.63809	0.64186	0.64779	0.65101	0.65775	0.65962	0.6665	0.67039	0.67537	0.68103	0.68899	0.69465	0.69557	0.70353	0.70594	0.71471	0.71982	0.72521	0.73182	0.73585	0.74219	0.74703	0.75499	0.76092	0.76685	0.77102	0.77817	0.78342	0.78907	0.79595	0.80269	0.80848	0.81198	0.81967	0.82465	0.83274	0.83597	0.84419	0.85202	0.85781	0.8632	0.86967	0.87506
279	191219	03	-0.2158	-0.22219	-0.23	-0.23497	-0.24344	-0.24764	-0.25655	-0.26294	-0.26823	-0.27386	-0.28101	-0.28696	-0.29444	-0.2993	-0.30667	-0.31371	-0.31923	-0.32627	-0.33123	-0.33904	-0.34532	-0.35137	-0.35514	-0.36491	-0.36867	-0.37604	-0.381	-0.3887	-0.39355	-0.40158	-0.40829	-0.41204	-0.41865	-0.4259	-0.43053	-0.43823	-0.44439	-0.45022	-0.45496	-0.46244	-0.46696	-0.47257	-0.48201	-0.48675	-0.49061	-0.49907	-0.50304
280	191219	03	-1.8979	-1.8954	-1.8912	-1.891	-1.8864	-1.883	-1.8813	-1.8776	-1.8752	-1.8708	-1.8679	-1.8636	-1.8614	-1.8581	-1.8525	-1.8481	-1.8456	-1.8414	-1.836	-1.8317	-1.8288	-1.8254	-1.8182	-1.8131	-1.8071	-1.8042	-1.7981	-1.7932	-1.7876	-1.7831	-1.7771	-1.7701	-1.7645	-1.7549	-1.7518	-1.7453	-1.7398	-1.7339	-1.7268	-1.7198	-1.7132	-1.707	-1.7009	-1.6947	-1.6862	-1.6778	-1.6746
281	191219	03	-1.3335	-1.3336	-1.3343	-1.3343	-1.3352	-1.3345	-1.3341	-1.3353	-1.3347	-1.3352	-1.3349	-1.3355	-1.3348	-1.3352	-1.3344	-1.3344	-1.3338	-1.3337	-1.3326	-1.3328	-1.3323	-1.3325	-1.3326	-1.3312	-1.33	-1.3307	-1.3296	-1.3286	-1.3289	-1.3281	-1.3274	-1.3262	-1.3258	-1.3253	-1.3246	-1.3235	-1.323	-1.3211	-1.3211	-1.3199	-1.3194	-1.3179	-1.3167	-1.3154	-1.3157	-1.3141	-1.3129
282	191219	03	-1.9873	-1.9827	-1.9769	-1.9711	-1.9655	-1.9592	-1.9527	-1.9477	-1.9424	-1.935	-1.9302	-1.9222	-1.9164	-1.9106	-1.9037	-1.8958	-1.8908	-1.8826	-1.8771	-1.8701	-1.8638	-1.8568	-1.8484	-1.8436	-1.8345	-1.8281	-1.8201	-1.8124	-1.8044	-1.7947	-1.7875	-1.7786	-1.7712	-1.7652	-1.7556	-1.7474	-1.7405	-1.731	-1.7221	-1.7132	-1.7052	-1.6959	-1.6868	-1.68	-1.6684	-1.6605	-1.6505
283	191219	03	-1.3161	-1.3138	-1.315	-1.3163	-1.3132	-1.3177	-1.3145	-1.3122	-1.3148	-1.3148	-1.3158	-1.3171	-1.3164	-1.3183	-1.3171	-1.3154	-1.316	-1.3151	-1.315	-1.3175	-1.3165	-1.3183	-1.3162	-1.3191	-1.3193	-1.3197	-1.3193	-1.3206	-1.3214	-1.3236	-1.3222	-1.3217	-1.3198	-1.3258	-1.325	-1.3229	-1.3237	-1.3246	-1.3259	-1.3255	-1.3237	-1.3273	-1.3275	-1.3298	-1.3278	-1.3284	-1.3288
284	191219	03	-0.55932	-0.54988	-0.53891	-0.5312	-0.51849	-0.50732	-0.49808	-0.4898	-0.47824	-0.47015	-0.4586	-0.45012	-0.43857	-0.42836	-0.41584	-0.4064	-0.39388	-0.3831	-0.37404	-0.35921	-0.35189	-0.33918	-0.3282	-0.31472	-0.30625	-0.29392	-0.28294	-0.27042	-0.25925	-0.24865	-0.23478	-0.2238	-0.21263	-0.20262	-0.19395	-0.17719	-0.16467	-0.15523	-0.14406	-0.12942	-0.11805	-0.10958	-0.094357	-0.085112	-0.073554	-0.061804	-0.050822
285	191219	03	2.1151	2.1154	2.1178	2.1186	2.1222	2.1209	2.1216	2.1258	2.1262	2.1285	2.1292	2.1297	2.1331	2.1347	2.1346	2.1351	2.1372	2.1382	2.1396	2.138	2.1387	2.1392	2.1398	2.1385	2.1396	2.1389	2.1392	2.1413	2.1399	2.1388	2.1405	2.1388	2.1392	2.1376	2.134	2.134	2.1342	2.1323	2.1329	2.129	2.1273	2.1273	2.1257	2.123	2.1215	2.1182	2.1174
286	191219	03	0.31315	0.30757	0.29302	0.29277	0.28403	0.27821	0.27311	0.2685	0.26146	0.25442	0.2486	0.2435	0.23912	0.23378	0.22626	0.21753	0.21364	0.20781	0.20489	0.19906	0.1913	0.18887	0.18619	0.18182	0.17914	0.17089	0.167	0.16578	0.15996	0.15825	0.1529	0.14926	0.14562	0.14076	0.14147	0.1354	0.13297	0.12811	0.12955	0.12324	0.12589	0.12273	0.1203	0.11835	0.113	0.10742	0.10692
287	191219	03	0.18692	0.18892	0.18823	0.18839	0.1899	0.18848	0.18999	0.19125	0.19141	0.19011	0.18967	0.19007	0.18779	0.19077	0.18849	0.18828	0.18845	0.18825	0.19012	0.18833	0.18959	0.18865	0.19102	0.18873	0.19	0.19126	0.1902	0.19269	0.1942	0.19362	0.19256	0.19346	0.19509	0.19537	0.19663	0.19557	0.19647	0.19956	0.1996	0.20148	0.20176	0.20278	0.20257	0.20518	0.2062	0.20819	0.20896
288	191219	03	-0.21896	-0.22243	-0.23454	-0.23706	-0.24398	-0.25129	-0.25898	-0.26879	-0.27265	-0.28149	-0.28803	-0.29419	-0.30342	-0.30939	-0.31651	-0.3242	-0.32979	-0.33825	-0.3446	-0.35536	-0.35788	-0.3673	-0.37423	-0.38403	-0.38943	-0.40173	-0.40597	-0.4152	-0.41944	-0.43385	-0.43387	-0.44463	-0.45444	-0.46309	-0.46561	-0.47849	-0.48196	-0.491	-0.49754	-0.50734	-0.51504	-0.52159	-0.531	-0.54004	-0.54562	-0.55505	-0.56313
289	191219	03	-1.7623	-1.7537	-1.7512	-1.7456	-1.7408	-1.7353	-1.7293	-1.7237	-1.7178	-1.7133	-1.7067	-1.7011	-1.6958	-1.6914	-1.6859	-1.6793	-1.6748	-1.669	-1.6625	-1.6568	-1.651	-1.644	-1.6397	-1.6326	-1.6272	-1.6211	-1.6169	-1.609	-1.6035	-1.5978	-1.5938	-1.587	-1.5808	-1.5752	-1.5697	-1.5653	-1.5574	-1.5533	-1.5473	-1.5428	-1.5355	-1.5296	-1.524	-1.5168	-1.5136	-1.5064	-1.5011
290	191219	03	0.38474	0.38939	0.3955	0.3984	0.40378	0.40625	0.41149	0.41526	0.41745	0.42196	0.42675	0.42806	0.43431	0.43998	0.44188	0.44899	0.44972	0.45046	0.45642	0.45991	0.46383	0.46529	0.47241	0.473	0.47692	0.48027	0.48057	0.48768	0.49088	0.49597	0.49859	0.50106	0.5031	0.50471	0.50834	0.50864	0.51184	0.5162	0.51882	0.51796	0.52333	0.52567	0.52596	0.528	0.53134	0.53207	0.53629
291	191219	03	-0.93859	-0.9363	-0.93843	-0.93843	-0.93729	-0.93778	-0.93991	-0.94187	-0.94171	-0.94072	-0.94121	-0.94138	-0.94187	-0.93973	-0.93809	-0.94137	-0.93743	-0.93743	-0.93906	-0.93759	-0.93807	-0.9343	-0.93479	-0.93347	-0.93625	-0.93084	-0.93231	-0.93164	-0.92852	-0.92622	-0.92376	-0.92538	-0.92357	-0.9198	-0.91995	-0.92076	-0.91715	-0.91353	-0.91336	-0.91139	-0.91039	-0.90629	-0.90759	-0.90643	-0.9015	-0.90182	-0.8982
292	191219	03	0.24749	0.26111	0.27183	0.28364	0.29678	0.3092	0.32331	0.3373	0.34777	0.36067	0.37418	0.38611	0.39998	0.41397	0.42712	0.44123	0.4545	0.46643	0.47885	0.49175	0.50671	0.5184	0.53349	0.54761	0.55966	0.5716	0.58765	0.60019	0.61225	0.62479	0.63951	0.65375	0.66908	0.68041	0.69404	0.70901	0.72155	0.73398	0.74979	0.76221	0.77427	0.78694	0.80045	0.81505	0.82856	0.84305	0.85668
293	191219	03	-2.1614	-2.1655	-2.1732	-2.1783	-2.1855	-2.1934	-2.199	-2.2045	-2.2089	-2.2145	-2.2197	-2.2244	-2.2298	-2.2358	-2.2397	-2.2447	-2.2504	-2.2541	-2.2593	-2.2636	-2.2681	-2.2727	-2.2757	-2.2811	-2.2835	-2.288	-2.2916	-2.2963	-2.2994	-2.3035	-2.3062	-2.3086	-2.3116	-2.315	-2.3156	-2.318	-2.3207	-2.3256	-2.328	-2.3258	-2.3316	-2.3333	-2.3347	-2.3383	-2.3392	-2.3376	-2.3421
294	191219	03	0.25485	0.25602	0.25461	0.25602	0.25754	0.25731	0.25696	0.25731	0.25754	0.25977	0.25591	0.25731	0.25755	0.25462	0.25591	0.25497	0.25567	0.25731	0.25486	0.2545	0.25345	0.25333	0.25017	0.24701	0.24888	0.24783	0.24701	0.24654	0.24595	0.24267	0.24021	0.23998	0.23705	0.23412	0.23623	0.23248	0.23002	0.22803	0.22721	0.22416	0.22206	0.2196	0.21679	0.2155	0.21246	0.21222	0.20941
295	191219	03	-1.6577	-1.6569	-1.6551	-1.6571	-1.6589	-1.6596	-1.6597	-1.6627	-1.6651	-1.666	-1.6673	-1.6672	-1.6692	-1.6704	-1.6724	-1.675	-1.6756	-1.6783	-1.6784	-1.6781	-1.6807	-1.6839	-1.6851	-1.687	-1.6884	-1.6908	-1.6939	-1.6954	-1.698	-1.7008	-1.7014	-1.7063	-1.7075	-1.7097	-1.7106	-1.7117	-1.7133	-1.7178	-1.7215	-1.7231	-1.7258	-1.7283	-1.7339	-1.7342	-1.7359	-1.7376	-1.7437
296	191219	03	-1.518	-1.5161	-1.5176	-1.5191	-1.516	-1.5161	-1.5123	-1.5143	-1.5125	-1.5123	-1.5111	-1.511	-1.5087	-1.5047	-1.5078	-1.5052	-1.5024	-1.5024	-1.5035	-1.501	-1.4982	-1.4975	-1.4968	-1.497	-1.4925	-1.492	-1.4914	-1.4906	-1.486	-1.486	-1.4851	-1.4808	-1.48	-1.4785	-1.477	-1.4735	-1.4742	-1.4678	-1.4676	-1.4673	-1.4624	-1.4635	-1.4624	-1.4582	-1.4578	-1.4559	-1.4531
297	191219	03	0.71967	0.71905	0.71711	0.71516	0.71341	0.71331	0.71075	0.71044	0.71034	0.7087	0.70747	0.70624	0.70481	0.70594	0.70419	0.70409	0.70307	0.70143	0.70061	0.70184	0.69938	0.69887	0.69877	0.70031	0.69805	0.69867	0.70052	0.6996	0.69939	0.6997	0.69888	0.6996	0.70073	0.70073	0.69961	0.70063	0.70187	0.70115	0.70269	0.70279	0.70433	0.70639	0.70485	0.70721	0.70978	0.70793	0.7105
298	191219	03	-0.50714	-0.49983	-0.4935	-0.48802	-0.48521	-0.48016	-0.47397	-0.46849	-0.46132	-0.45584	-0.45078	-0.44558	-0.4401	-0.43518	-0.42899	-0.42238	-0.41873	-0.41212	-0.4103	-0.40369	-0.39877	-0.39385	-0.38822	-0.38626	-0.38275	-0.37628	-0.37291	-0.36841	-0.36194	-0.358	-0.35463	-0.34901	-0.34352	-0.33818	-0.33509	-0.32988	-0.32735	-0.32454	-0.31737	-0.31569	-0.3133	-0.30823	-0.30374	-0.29783	-0.29431	-0.28996	-0.2863
299	191219	03	1.6352	1.636	1.6371	1.6364	1.6388	1.6393	1.6388	1.6383	1.6393	1.6419	1.6413	1.6415	1.6435	1.6434	1.6424	1.6432	1.643	1.6418	1.6437	1.6448	1.6467	1.6438	1.6482	1.6446	1.6466	1.6414	1.6447	1.6434	1.6456	1.6434	1.6427	1.6439	1.6435	1.6412	1.6423	1.6414	1.6399	1.6421	1.64	1.6403	1.6391	1.6371	1.6364	1.6377	1.6341	1.6349	1.6336
300	191219	03	-0.7966	-0.7986	-0.79639	-0.79419	-0.79409	-0.79208	-0.79318	-0.79068	-0.78917	-0.78857	-0.78667	-0.78466	-0.78516	-0.78516	-0.78436	-0.78306	-0.78185	-0.78015	-0.77935	-0.77834	-0.77874	-0.77684	-0.77624	-0.77423	-0.77503	-0.77393	-0.77243	-0.77373	-0.77263	-0.77102	-0.77082	-0.76791	-0.76822	-0.76832	-0.76671	-0.76551	-0.76701	-0.76461	-0.7637	-0.76471	-0.763	-0.7628	-0.7614	-0.761	-0.7602	-0.75799	-0.75819
301	191219	03	-0.014205	-0.01367	-0.012865	-0.012875	-0.011932	-0.012895	-0.012768	-0.011963	-0.012789	-0.011574	-0.016072	-0.013498	-0.0131	-0.01243	-0.015294	-0.017209	-0.019395	-0.016549	-0.01792	-0.017793	-0.021067	-0.020668	-0.023943	-0.024224	-0.026275	-0.027372	-0.029967	-0.031746	-0.032843	-0.035709	-0.037215	-0.03845	-0.040228	-0.044454	-0.047184	-0.048963	-0.04938	-0.053743	-0.053073	-0.057165	-0.059894	-0.061536	-0.065899	-0.066997	-0.068095	-0.070825	-0.074644
302	191219	03	-0.050848	-0.059736	-0.066555	-0.073378	-0.079163	-0.088257	-0.096523	-0.10665	-0.11264	-0.12298	-0.13	-0.13662	-0.14798	-0.15088	-0.16059	-0.17072	-0.17588	-0.18828	-0.19655	-0.20605	-0.21535	-0.22176	-0.23498	-0.24408	-0.25358	-0.25978	-0.27528	-0.28148	-0.29223	-0.304	-0.31496	-0.31971	-0.33417	-0.34203	-0.35484	-0.36063	-0.37386	-0.38212	-0.39287	-0.40382	-0.4158	-0.42861	-0.43667	-0.44618	-0.45527	-0.46953	-0.48234
303	191219	03	1.2738	1.269	1.267	1.2642	1.259	1.257	1.252	1.2494	1.2443	1.2422	1.2386	1.2345	1.2311	1.228	1.2229	1.2172	1.2138	1.2116	1.2089	1.2035	1.1982	1.1971	1.1888	1.1853	1.1811	1.1772	1.1732	1.1688	1.1677	1.1606	1.1583	1.1527	1.1487	1.143	1.1416	1.1379	1.132	1.126	1.1225	1.1202	1.1145	1.1094	1.1069	1.1023	1.0974	1.0924	1.0906
304	191219	03	0.90529	0.90536	0.90797	0.9098	0.91317	0.91631	0.91654	0.91868	0.92274	0.92465	0.92695	0.92886	0.92955	0.93369	0.93506	0.93598	0.9392	0.94172	0.94433	0.94448	0.94708	0.94907	0.95091	0.95282	0.95497	0.95696	0.95987	0.96178	0.96346	0.96584	0.96622	0.96752	0.96897	0.97051	0.9728	0.97464	0.97472	0.9774	0.98015	0.97961	0.98268	0.98375	0.98505	0.9872	0.98919	0.9911	0.99202
305	191219	03	0.46524	0.46638	0.46801	0.46964	0.4685	0.47224	0.47127	0.47192	0.47289	0.47192	0.47176	0.47338	0.47631	0.47355	0.47323	0.47225	0.47502	0.47453	0.47226	0.47259	0.47015	0.47162	0.47227	0.46886	0.46853	0.46626	0.46594	0.46432	0.46009	0.4614	0.45766	0.46059	0.45669	0.45735	0.45637	0.45491	0.45329	0.44972	0.44631	0.44502	0.44372	0.44047	0.43966	0.43544	0.4348	0.43236	0.43025
306	191219	03	-0.54198	-0.53865	-0.53468	-0.53547	-0.5296	-0.52532	-0.52294	-0.52008	-0.515	-0.50993	-0.50612	-0.50437	-0.50024	-0.49485	-0.49136	-0.48581	-0.48041	-0.47962	-0.47454	-0.47263	-0.46613	-0.46311	-0.45614	-0.45518	-0.44773	-0.44693	-0.43662	-0.43551	-0.42932	-0.42678	-0.42107	-0.41964	-0.40997	-0.4079	-0.40251	-0.39791	-0.39362	-0.38744	-0.38315	-0.37475	-0.37427	-0.36523	-0.35936	-0.3565	-0.35	-0.34572	-0.34064
307	191219	03	-1.5114	-1.5136	-1.5173	-1.5198	-1.5245	-1.5279	-1.5303	-1.5329	-1.5373	-1.5401	-1.5423	-1.5459	-1.5498	-1.5529	-1.5556	-1.5572	-1.5595	-1.5629	-1.5661	-1.5687	-1.571	-1.5733	-1.5746	-1.5769	-1.5799	-1.582	-1.5855	-1.5872	-1.5909	-1.5935	-1.595	-1.5964	-1.5993	-1.6014	-1.6034	-1.6054	-1.6075	-1.61	-1.612	-1.6146	-1.6167	-1.6173	-1.6196	-1.6226	-1.6236	-1.6261	-1.627
308	191219	03	0.53207	0.52956	0.5247	0.52329	0.51607	0.51137	0.50682	0.49992	0.49835	0.49161	0.48785	0.48409	0.48017	0.47452	0.47092	0.46637	0.46339	0.45586	0.45194	0.44583	0.44019	0.43987	0.43219	0.4267	0.42247	0.41949	0.41432	0.4093	0.40287	0.40271	0.39441	0.39252	0.38845	0.38547	0.37779	0.37214	0.36995	0.36368	0.35851	0.35302	0.35004	0.34408	0.34063	0.33734	0.33154	0.32684	0.32088
309	191219	03	1.1451	1.144	1.1492	1.1513	1.1545	1.1568	1.1618	1.1645	1.1638	1.1713	1.1721	1.1746	1.1772	1.1821	1.1846	1.1884	1.1926	1.1943	1.1985	1.2006	1.2058	1.209	1.2125	1.2164	1.2204	1.2229	1.2269	1.2299	1.2325	1.2388	1.2425	1.2462	1.2494	1.2517	1.2565	1.2624	1.2662	1.2697	1.2731	1.2744	1.2801	1.2865	1.2898	1.2935	1.2977	1.3019	1.3072
310	191219	03	0.9521	0.95101	0.95086	0.94991	0.94916	0.94902	0.94826	0.94663	0.94595	0.94506	0.94411	0.94322	0.94294	0.94165	0.9413	0.94082	0.94041	0.9406	0.93897	0.93721	0.93861	0.93746	0.93691	0.93602	0.93554	0.93519	0.93491	0.93484	0.93483	0.93306	0.93305	0.93426	0.93364	0.93167	0.93025	0.92983	0.93111	0.93069	0.93021	0.9298	0.93006	0.92843	0.92768	0.92902	0.92894	0.92772	0.92744
311	191219	03	-2.2131	-2.2081	-2.2029	-2.1968	-2.1902	-2.1862	-2.1797	-2.1732	-2.1665	-2.1623	-2.1541	-2.1491	-2.1415	-2.1384	-2.1326	-2.1246	-2.1188	-2.1109	-2.1042	-2.0968	-2.0915	-2.084	-2.0735	-2.0659	-2.0568	-2.0509	-2.0427	-2.0372	-2.0302	-2.0206	-2.0158	-2.0066	-1.9973	-1.9885	-1.9821	-1.972	-1.9658	-1.9567	-1.9482	-1.9392	-1.9301	-1.9233	-1.9155	-1.905	-1.8947	-1.8833	-1.8768
312	191219	03	1.0596	1.062	1.0625	1.0645	1.0665	1.0673	1.0692	1.0715	1.0733	1.074	1.0755	1.0769	1.0767	1.0784	1.0783	1.0798	1.0808	1.0805	1.0825	1.081	1.0819	1.0833	1.0843	1.0845	1.0851	1.0856	1.0861	1.0852	1.085	1.0855	1.0857	1.0859	1.0861	1.0847	1.0856	1.0862	1.0854	1.0852	1.086	1.0837	1.0839	1.085	1.0836	1.0828	1.0837	1.0817	1.0822
313	191219	03	0.81163	0.81758	0.82292	0.82857	0.83223	0.83712	0.84292	0.84857	0.85284	0.85361	0.8594	0.8649	0.86933	0.87452	0.87894	0.8823	0.88901	0.89542	0.89695	0.90031	0.90352	0.90962	0.91253	0.9165	0.92214	0.92474	0.92841	0.93253	0.9368	0.9394	0.94398	0.94688	0.94917	0.95436	0.9565	0.96062	0.9617	0.96445	0.96918	0.9701	0.97254	0.97483	0.97896	0.98308	0.98553	0.98599	0.9895
314	191219	03	1.6461	1.637	1.6292	1.6226	1.6155	1.6068	1.6011	1.5952	1.5876	1.577	1.5709	1.5604	1.5553	1.5464	1.5433	1.5352	1.5266	1.5171	1.5086	1.501	1.4907	1.4839	1.478	1.4679	1.4588	1.4502	1.444	1.432	1.4263	1.4206	1.4063	1.3987	1.3938	1.3877	1.375	1.3643	1.3588	1.3489	1.3366	1.3339	1.321	1.3115	1.3058	1.2944	1.2874	1.2781	1.2697
315	191219	03	1.7115	1.6996	1.6841	1.663	1.6474	1.633	1.6147	1.603	1.5847	1.568	1.5503	1.5312	1.5179	1.497	1.4838	1.4653	1.4522	1.4348	1.4183	1.3961	1.382	1.3628	1.3463	1.3276	1.3141	1.2923	1.2728	1.2584	1.2414	1.224	1.2055	1.1827	1.1659	1.1481	1.1285	1.1142	1.0931	1.0752	1.0574	1.038	1.02	0.99845	0.98627	0.96626	0.95082	0.93233	0.91123
316	191219	03	0.0041377	0.0044811	0.0071408	0.0091397	0.011137	0.015446	0.016457	0.019281	0.021772	0.023936	0.029072	0.031734	0.033402	0.03573	0.03872	0.041381	0.045199	0.04687	0.051017	0.052025	0.057657	0.059822	0.06595	0.066795	0.070613	0.076412	0.076759	0.082064	0.083239	0.087224	0.092694	0.096676	0.10149	0.1058	0.1078	0.11327	0.11643	0.12008	0.12886	0.13102	0.13451	0.13701	0.14199	0.14349	0.15177	0.15129	0.15875
317	191219	03	-2.4993	-2.5044	-2.509	-2.5141	-2.516	-2.5229	-2.5267	-2.5281	-2.535	-2.5374	-2.5369	-2.5444	-2.5458	-2.5528	-2.5568	-2.5493	-2.5552	-2.5549	-2.5544	-2.5541	-2.5581	-2.5605	-2.5616	-2.56	-2.556	-2.5587	-2.5613	-2.557	-2.5576	-2.5568	-2.5573	-2.553	-2.5503	-2.5479	-2.5436	-2.5423	-2.5447	-2.5412	-2.5388	-2.5334	-2.5334	-2.5288	-2.5227	-2.5205	-2.5197	-2.5157	-2.5098
318	191219	03	1.4013	1.4004	1.3962	1.3923	1.389	1.3865	1.3833	1.3847	1.3838	1.3813	1.3808	1.3765	1.3734	1.3667	1.3658	1.364	1.3606	1.3563	1.3532	1.3494	1.3435	1.3415	1.337	1.3296	1.3269	1.3213	1.3186	1.312	1.3074	1.3022	1.2986	1.2961	1.2916	1.2873	1.2813	1.2739	1.2694	1.2656	1.2561	1.2521	1.2471	1.2413	1.2346	1.2321	1.2231	1.2189	1.2115
319	191219	03	-1.2172	-1.2179	-1.2182	-1.2158	-1.2167	-1.2167	-1.2167	-1.2164	-1.2156	-1.2169	-1.2139	-1.2136	-1.2124	-1.2132	-1.2131	-1.2117	-1.2116	-1.2111	-1.2096	-1.2095	-1.2078	-1.2072	-1.2066	-1.2071	-1.2052	-1.2054	-1.2024	-1.2032	-1.201	-1.1999	-1.2005	-1.1987	-1.197	-1.1955	-1.1945	-1.1932	-1.1934	-1.191	-1.1887	-1.1879	-1.1871	-1.1849	-1.1821	-1.1837	-1.1816	-1.18	-1.1785
320	191219	03	0.83909	0.84038	0.84219	0.84386	0.8476	0.84825	0.84967	0.85237	0.85263	0.85572	0.85624	0.85856	0.86075	0.86217	0.86384	0.86642	0.86745	0.86965	0.87042	0.87106	0.87467	0.87661	0.8779	0.88048	0.88086	0.88216	0.88229	0.88461	0.88654	0.88938	0.8917	0.89235	0.89389	0.8948	0.89596	0.89867	0.89983	0.90009	0.90228	0.90319	0.90448	0.90693	0.90874	0.91003	0.91003	0.909	0.91158
321	191219	03	0.22229	0.22217	0.22526	0.22729	0.2318	0.23144	0.2337	0.23893	0.23953	0.24178	0.24475	0.24523	0.24796	0.25034	0.25153	0.25473	0.25711	0.26032	0.26198	0.26222	0.26603	0.26887	0.2703	0.27375	0.27434	0.2766	0.27909	0.28135	0.28278	0.28515	0.28503	0.28812	0.29097	0.29216	0.29418	0.29537	0.29656	0.29585	0.30012	0.30107	0.30226	0.30475	0.30689	0.3082	0.30891	0.31069	0.31354
322	191219	03	0.22246	0.22177	0.21739	0.21289	0.21141	0.20808	0.20541	0.20183	0.20008	0.19676	0.19423	0.18945	0.18876	0.18609	0.18119	0.17945	0.1773	0.17543	0.17328	0.16891	0.16716	0.16318	0.15946	0.15837	0.15583	0.15475	0.15195	0.14862	0.14898	0.14329	0.14102	0.1398	0.13634	0.1325	0.12865	0.12861	0.12555	0.12288	0.12087	0.11794	0.11567	0.11077	0.10995	0.1082	0.10422	0.103	0.1006
323	191219	03	0.14554	0.15044	0.15371	0.15535	0.16024	0.16424	0.16497	0.17222	0.17476	0.17604	0.1775	0.18221	0.18565	0.18946	0.19164	0.19672	0.19963	0.20198	0.20543	0.20833	0.2107	0.2136	0.21523	0.21777	0.22103	0.22429	0.22575	0.2301	0.22848	0.23717	0.23409	0.2397	0.24044	0.24117	0.24406	0.24461	0.25149	0.2504	0.25113	0.25384	0.25638	0.25837	0.26272	0.26417	0.2629	0.26598	0.26923
324	191219	03	-0.26733	-0.27717	-0.2911	-0.30032	-0.31015	-0.31793	-0.3333	-0.34457	-0.35707	-0.36977	-0.38186	-0.39148	-0.40132	-0.41381	-0.42119	-0.43738	-0.44619	-0.45458	-0.47179	-0.47896	-0.4888	-0.49822	-0.5101	-0.52178	-0.531	-0.54288	-0.55619	-0.56521	-0.5732	-0.58631	-0.59307	-0.6031	-0.61683	-0.624	-0.63444	-0.64653	-0.65308	-0.66148	-0.67296	-0.68176	-0.692	-0.70224	-0.71207	-0.72273	-0.7301	-0.74055	-0.74915
325	191219	03	0.73245	0.72573	0.72031	0.71674	0.71027	0.7067	0.69958	0.69363	0.68861	0.68372	0.67936	0.67435	0.66682	0.66194	0.65823	0.65216	0.64674	0.63883	0.63644	0.63208	0.62601	0.62112	0.61518	0.61082	0.60409	0.60197	0.5951	0.5885	0.58427	0.58176	0.57516	0.57185	0.56354	0.56194	0.55547	0.55032	0.5461	0.54121	0.53764	0.5313	0.52496	0.52179	0.51677	0.51188	0.50818	0.50276	0.49748
326	191219	03	0.28282	0.27701	0.27205	0.26657	0.26384	0.25649	0.25306	0.24879	0.24486	0.23956	0.23443	0.23135	0.22724	0.22434	0.21852	0.21887	0.21699	0.21237	0.20724	0.20399	0.20057	0.19698	0.19322	0.19202	0.19083	0.18946	0.1869	0.18553	0.18297	0.1804	0.17784	0.17647	0.17545	0.17476	0.17374	0.17152	0.17101	0.17066	0.17135	0.17015	0.16999	0.1717	0.17016	0.16965	0.17067	0.17204	0.17085
327	191219	03	1.0207	1.0252	1.0292	1.0342	1.0376	1.0443	1.0482	1.0528	1.0551	1.059	1.065	1.068	1.0765	1.079	1.0813	1.0894	1.0956	1.0994	1.1052	1.1105	1.1151	1.1197	1.1291	1.1339	1.1406	1.1445	1.1502	1.1541	1.1611	1.1668	1.17	1.1767	1.1794	1.1861	1.1918	1.1971	1.2038	1.2097	1.2123	1.2164	1.2215	1.2309	1.2371	1.2383	1.244	1.2543	1.2552
328	191219	03	0.46684	0.4683	0.46339	0.46087	0.45675	0.45728	0.45595	0.45489	0.44906	0.44746	0.44627	0.44348	0.44189	0.44003	0.4379	0.43512	0.43339	0.4314	0.42994	0.42715	0.42702	0.42291	0.42264	0.418	0.41588	0.41362	0.41508	0.40938	0.40845	0.40606	0.40262	0.40301	0.4001	0.3989	0.3989	0.39413	0.3928	0.39479	0.39214	0.38736	0.3871	0.38405	0.3806	0.37941	0.37795	0.37464	0.37398
329	191219	03	0.36564	0.37378	0.38002	0.38598	0.38992	0.39846	0.40389	0.41121	0.41812	0.42355	0.43223	0.43874	0.44335	0.45081	0.45637	0.46098	0.46858	0.47279	0.477	0.48418	0.49069	0.49896	0.50195	0.50603	0.51376	0.52	0.52326	0.5276	0.53641	0.53995	0.54483	0.54904	0.55799	0.56058	0.56411	0.57116	0.57361	0.57863	0.58338	0.58813	0.59437	0.59912	0.60469	0.60714	0.61202	0.61705	0.62329
330	191219	03	-0.44972	-0.4473	-0.44461	-0.44085	-0.43709	-0.43346	-0.43091	-0.42675	-0.42205	-0.41601	-0.41184	-0.40661	-0.40298	-0.39976	-0.39291	-0.38861	-0.38364	-0.37908	-0.37344	-0.36753	-0.36216	-0.35679	-0.34994	-0.34793	-0.34121	-0.33477	-0.32967	-0.32282	-0.31637	-0.31261	-0.30376	-0.29906	-0.29382	-0.28872	-0.2808	-0.27059	-0.26576	-0.25905	-0.25354	-0.24656	-0.23931	-0.23166	-0.22683	-0.21904	-0.21152	-0.20266	-0.19675
331	191219	03	1.434	1.4382	1.4424	1.4469	1.452	1.4597	1.4644	1.47	1.4726	1.4789	1.4842	1.4889	1.4948	1.5012	1.5086	1.5147	1.5176	1.5226	1.5278	1.5335	1.5385	1.5433	1.5474	1.5535	1.5593	1.567	1.5703	1.5744	1.5829	1.5885	1.5921	1.5989	1.6031	1.6075	1.611	1.6181	1.6227	1.6276	1.631	1.6356	1.6404	1.6467	1.6499	1.656	1.6602	1.666	1.6684
332	191219	03	-0.44308	-0.44666	-0.44946	-0.452	-0.4548	-0.45741	-0.45923	-0.46216	-0.46476	-0.46743	-0.46978	-0.47193	-0.47518	-0.47687	-0.47954	-0.48182	-0.48351	-0.48651	-0.48742	-0.4897	-0.49114	-0.49517	-0.49706	-0.4996	-0.50071	-0.50383	-0.50488	-0.50579	-0.50852	-0.5097	-0.51093	-0.51334	-0.51484	-0.51569	-0.51869	-0.52064	-0.5224	-0.52227	-0.52416	-0.52429	-0.52696	-0.52827	-0.53009	-0.5312	-0.53185	-0.53303	-0.53362
333	191219	03	0.1133	0.11501	0.12004	0.12176	0.11847	0.12351	0.12522	0.12339	0.12718	0.13097	0.13226	0.13251	0.13505	0.13675	0.13971	0.14433	0.14354	0.14712	0.14966	0.14929	0.15765	0.15894	0.15753	0.16382	0.16094	0.16806	0.17267	0.16918	0.17692	0.17863	0.18158	0.18495	0.18749	0.19273	0.1961	0.19677	0.20222	0.20143	0.20646	0.20962	0.21382	0.21594	0.21807	0.22352	0.22647	0.2288	0.2328
334	191219	03	2.4042	2.4052	2.4075	2.4079	2.4082	2.4101	2.411	2.4121	2.4123	2.4123	2.4113	2.4117	2.412	2.4135	2.4143	2.4142	2.4176	2.417	2.4159	2.4189	2.4166	2.4183	2.4185	2.4185	2.4172	2.4183	2.4193	2.4207	2.4207	2.421	2.4193	2.4206	2.4162	2.4171	2.4185	2.4162	2.4154	2.4178	2.4175	2.4125	2.4112	2.4109	2.4098	2.4086	2.4081	2.4077	2.4053
335	191219	03	-1.6031	-1.6069	-1.6073	-1.6109	-1.613	-1.6156	-1.6183	-1.622	-1.6218	-1.6272	-1.6307	-1.6305	-1.6352	-1.637	-1.6394	-1.6412	-1.6437	-1.6465	-1.6492	-1.6506	-1.6524	-1.6552	-1.6571	-1.6582	-1.6605	-1.6614	-1.6629	-1.6648	-1.6681	-1.6709	-1.6728	-1.6746	-1.6754	-1.676	-1.6784	-1.6812	-1.6801	-1.6836	-1.685	-1.6855	-1.6886	-1.689	-1.6901	-1.6924	-1.6927	-1.6946	-1.6941
336	191219	03	0.15214	0.15655	0.1608	0.16352	0.16673	0.1709	0.17218	0.17595	0.18012	0.183	0.18573	0.18862	0.19174	0.19608	0.19712	0.20057	0.2037	0.20562	0.20907	0.21357	0.21517	0.21766	0.2195	0.22352	0.22472	0.22697	0.22905	0.23066	0.23419	0.2362	0.23853	0.23957	0.24046	0.24367	0.24632	0.2468	0.24897	0.2509	0.25251	0.25371	0.2542	0.25612	0.25805	0.25862	0.25934	0.26015	0.2608
337	191219	03	-1.5094	-1.5165	-1.5152	-1.5187	-1.5201	-1.5263	-1.5239	-1.5305	-1.5319	-1.5323	-1.5341	-1.5364	-1.5355	-1.5371	-1.5404	-1.5404	-1.542	-1.5422	-1.5447	-1.5447	-1.546	-1.543	-1.5459	-1.5523	-1.5472	-1.5519	-1.5492	-1.5495	-1.5477	-1.5522	-1.5469	-1.5476	-1.5489	-1.5476	-1.547	-1.5463	-1.5435	-1.5417	-1.5419	-1.5371	-1.5389	-1.5385	-1.5352	-1.5334	-1.5325	-1.5306	-1.5233
338	191219	03	0.55103	0.54731	0.54136	0.53467	0.52648	0.51868	0.51291	0.50752	0.50101	0.49376	0.48967	0.48447	0.47461	0.46642	0.46103	0.45154	0.4469	0.43518	0.43258	0.42179	0.41677	0.40431	0.40096	0.38925	0.38534	0.37474	0.36637	0.35968	0.3528	0.34518	0.33495	0.32825	0.32193	0.31338	0.30259	0.29385	0.28585	0.28046	0.27116	0.26186	0.25424	0.24866	0.2375	0.22876	0.2202	0.21202	0.20347
339	191219	03	1.2386	1.236	1.2356	1.2348	1.2319	1.2302	1.2277	1.2263	1.2246	1.2221	1.2205	1.2183	1.2151	1.2141	1.2129	1.2112	1.2072	1.2043	1.203	1.2007	1.1996	1.1963	1.195	1.1929	1.1909	1.1893	1.1852	1.1823	1.1795	1.1771	1.1742	1.1715	1.1707	1.167	1.1644	1.1615	1.1589	1.1563	1.1523	1.1485	1.1464	1.1437	1.141	1.1391	1.1352	1.1314	1.1281
340	191219	03	0.70075	0.70696	0.71705	0.72279	0.72822	0.73257	0.74141	0.74824	0.75259	0.76097	0.76843	0.77448	0.78007	0.7883	0.79233	0.79776	0.80428	0.80925	0.81655	0.82012	0.82835	0.83394	0.84093	0.84512	0.85195	0.85878	0.86095	0.86716	0.87415	0.87881	0.88393	0.88921	0.89402	0.89806	0.90412	0.90722	0.91297	0.91639	0.92244	0.92508	0.93098	0.93254	0.9389	0.94294	0.94434	0.949	0.95226
341	191219	03	2.1883	2.1846	2.1719	2.1677	2.1596	2.1538	2.1444	2.1336	2.1303	2.1263	2.1195	2.1064	2.0978	2.0907	2.0859	2.0799	2.0738	2.0657	2.0594	2.0501	2.0441	2.0335	2.0297	2.0234	2.0168	2.012	1.9994	1.9987	1.9901	1.9823	1.9742	1.9709	1.9626	1.9573	1.9495	1.9432	1.9354	1.9298	1.9243	1.9164	1.9164	1.9091	1.9008	1.8968	1.8945	1.8839	1.8758
342	191219	03	0.51469	0.51775	0.51925	0.51829	0.52274	0.52409	0.52669	0.52959	0.53156	0.53323	0.53412	0.53949	0.54332	0.54406	0.54618	0.54831	0.55137	0.55303	0.55701	0.55992	0.56174	0.56587	0.56723	0.57059	0.57195	0.57284	0.57451	0.57818	0.58015	0.58584	0.58626	0.59087	0.59407	0.59697	0.59972	0.60401	0.60691	0.60735	0.61087	0.61083	0.61605	0.61864	0.62185	0.62584	0.63013	0.63211	0.6347
343	191219	03	-1.449	-1.4434	-1.4369	-1.4305	-1.4254	-1.4156	-1.4051	-1.3987	-1.391	-1.3841	-1.3784	-1.3715	-1.3669	-1.3628	-1.3525	-1.3492	-1.3358	-1.3317	-1.3209	-1.314	-1.3127	-1.3032	-1.3006	-1.2883	-1.2822	-1.2778	-1.2688	-1.2647	-1.2562	-1.2457	-1.2416	-1.2334	-1.2272	-1.2254	-1.218	-1.2111	-1.2047	-1.2026	-1.1939	-1.1841	-1.1785	-1.1733	-1.1615	-1.161	-1.1582	-1.149	-1.1456
344	191219	03	-0.73928	-0.75508	-0.76875	-0.77651	-0.79232	-0.79554	-0.81697	-0.82153	-0.83599	-0.84296	-0.85528	-0.86412	-0.87966	-0.88716	-0.89681	-0.90887	-0.92388	-0.93111	-0.94398	-0.95496	-0.96997	-0.97506	-0.99034	-0.99972	-1.0123	-1.0246	-1.033	-1.0477	-1.0584	-1.0686	-1.0844	-1.0986	-1.104	-1.1182	-1.1257	-1.1426	-1.1493	-1.163	-1.1716	-1.186	-1.197	-1.2113	-1.2196	-1.2319	-1.2442	-1.259	-1.2678
345	191219	03	-0.20964	-0.20993	-0.20686	-0.19628	-0.19852	-0.19378	-0.18514	-0.18515	-0.17456	-0.17429	-0.17235	-0.16622	-0.16288	-0.16009	-0.15703	-0.15091	-0.14952	-0.14701	-0.14757	-0.13615	-0.13866	-0.13254	-0.13561	-0.13171	-0.12781	-0.12335	-0.12057	-0.11834	-0.11472	-0.11417	-0.11194	-0.11139	-0.1061	-0.10861	-0.10833	-0.1022	-0.10054	-0.096078	-0.094966	-0.092181	-0.09358	-0.090516	-0.086339	-0.088847	-0.088019	-0.088853	-0.083838
346	191219	03	2.3787	2.3805	2.3732	2.3726	2.3715	2.3672	2.3672	2.3667	2.3649	2.3604	2.3602	2.355	2.355	2.3527	2.3465	2.3483	2.3458	2.3447	2.3408	2.3372	2.3331	2.3341	2.3314	2.3264	2.3235	2.3223	2.3181	2.317	2.3129	2.3143	2.3079	2.3043	2.3055	2.2982	2.3	2.2944	2.2926	2.291	2.2861	2.2856	2.2811	2.2793	2.2739	2.2715	2.2688	2.2642	2.262
347	191219	03	-0.92291	-0.92328	-0.92454	-0.92508	-0.9258	-0.92153	-0.92475	-0.92529	-0.9253	-0.92709	-0.93262	-0.92907	-0.93175	-0.93372	-0.93426	-0.93552	-0.93392	-0.93642	-0.94142	-0.94143	-0.94322	-0.94679	-0.94894	-0.94823	-0.95091	-0.95288	-0.95289	-0.95539	-0.96235	-0.96271	-0.96414	-0.96807	-0.97022	-0.97254	-0.97772	-0.97826	-0.98272	-0.98326	-0.98737	-0.98845	-0.99059	-0.99487	-0.99702	-1.0001	-1.0006	-1.0083	-1.0102
348	191219	03	1.1289	1.1257	1.1233	1.119	1.1137	1.1108	1.1091	1.108	1.1024	1.0997	1.0971	1.094	1.0903	1.0864	1.0825	1.0804	1.0757	1.0752	1.0692	1.0667	1.0649	1.061	1.0607	1.0567	1.0546	1.0494	1.0481	1.0436	1.0385	1.0373	1.0338	1.0306	1.0277	1.0233	1.0204	1.0188	1.0152	1.0125	1.0098	1.0059	1.0037	1.0013	0.99925	0.99694	0.99396	0.99109	0.98778
349	191219	03	-0.25617	-0.25713	-0.25881	-0.25986	-0.26233	-0.2655	-0.26726	-0.26956	-0.27132	-0.27502	-0.27608	-0.2796	-0.28119	-0.2849	-0.28533	-0.28842	-0.29283	-0.29689	-0.29892	-0.30121	-0.30386	-0.30615	-0.31145	-0.31436	-0.31913	-0.32133	-0.32548	-0.32927	-0.33183	-0.33563	-0.33933	-0.34198	-0.34648	-0.34966	-0.35469	-0.35813	-0.36237	-0.36731	-0.36961	-0.37455	-0.3787	-0.38329	-0.3885	-0.39185	-0.39379	-0.40077	-0.40324
350	191219	03	0.31506	0.31278	0.31278	0.30916	0.31012	0.31089	0.31222	0.30765	0.30651	0.30766	0.30633	0.30538	0.30233	0.30615	0.3052	0.30501	0.30692	0.30635	0.30254	0.30502	0.30731	0.30693	0.30789	0.30942	0.30809	0.30961	0.31095	0.31076	0.31801	0.31687	0.31744	0.32126	0.31974	0.32394	0.32394	0.32795	0.32719	0.33291	0.33596	0.33806	0.34112	0.34493	0.34551	0.34914	0.3518	0.35677	0.35982
351	191219	03	-1.9899	-1.9957	-1.998	-2.0019	-2.0046	-2.0122	-2.0131	-2.0188	-2.0242	-2.0265	-2.0317	-2.0346	-2.0405	-2.0445	-2.0481	-2.0531	-2.0546	-2.0585	-2.064	-2.068	-2.0736	-2.0782	-2.0813	-2.0835	-2.0888	-2.0907	-2.0976	-2.1017	-2.1047	-2.1098	-2.1144	-2.1175	-2.1225	-2.127	-2.1303	-2.134	-2.1371	-2.1429	-2.1471	-2.151	-2.1546	-2.1559	-2.1621	-2.1654	-2.1677	-2.1716	-2.1742
352	191219	03	-0.43456	-0.42734	-0.42154	-0.41389	-0.40568	-0.39746	-0.38924	-0.38273	-0.37309	-0.36516	-0.35893	-0.35157	-0.34363	-0.33484	-0.32591	-0.32054	-0.31133	-0.30068	-0.29446	-0.28709	-0.27546	-0.26723	-0.25944	-0.25235	-0.24285	-0.23292	-0.22342	-0.2142	-0.20583	-0.19718	-0.18569	-0.17647	-0.16824	-0.15646	-0.14937	-0.14129	-0.1315	-0.12156	-0.11177	-0.10354	-0.094034	-0.080829	-0.072743	-0.062665	-0.053582	-0.044927	-0.033995
353	191219	03	1.6784	1.6701	1.6631	1.6567	1.6469	1.6383	1.6287	1.6228	1.6168	1.6096	1.6007	1.5901	1.586	1.5764	1.5702	1.5623	1.5562	1.5498	1.5427	1.5342	1.5262	1.5211	1.5151	1.5066	1.5019	1.4956	1.4874	1.4805	1.473	1.4665	1.4607	1.4547	1.4498	1.4402	1.4354	1.429	1.4215	1.4188	1.4113	1.4067	1.4021	1.3943	1.3911	1.3825	1.3799	1.3739	1.3662
354	191219	03	0.28523	0.27862	0.2693	0.26476	0.25712	0.25219	0.243	0.23755	0.2303	0.22317	0.21423	0.20802	0.20193	0.19441	0.18522	0.17757	0.16967	0.1641	0.15542	0.14635	0.13871	0.13171	0.1229	0.11461	0.10826	0.099066	0.091681	0.083256	0.073672	0.065901	0.055794	0.04815	0.039341	0.032474	0.023152	0.013826	0.0069588	-0.0048326	-0.010139	-0.020763	-0.029568	-0.037341	-0.049259	-0.057548	-0.065706	-0.076071	-0.084879
355	191219	03	0.48087	0.46363	0.45285	0.43544	0.42082	0.40289	0.38845	0.37348	0.35625	0.34023	0.32667	0.30925	0.29551	0.27932	0.26802	0.25218	0.23704	0.22016	0.20763	0.19145	0.17683	0.16378	0.14708	0.13298	0.1168	0.1041	0.088273	0.072609	0.058525	0.04495	0.02842	0.013807	-0.00063389	-0.0082721	-0.027945	-0.039767	-0.051936	-0.068822	-0.082037	-0.096124	-0.10882	-0.12064	-0.13769	-0.14916	-0.16395	-0.17281	-0.18672
356	191219	03	1.0795	1.0785	1.0777	1.0774	1.0743	1.0731	1.0689	1.0681	1.0684	1.0664	1.0622	1.0612	1.0617	1.0602	1.0609	1.0583	1.0555	1.0542	1.0539	1.0561	1.0563	1.049	1.0494	1.0497	1.0494	1.046	1.0438	1.0427	1.0449	1.0446	1.0424	1.0446	1.0436	1.0405	1.041	1.0411	1.0403	1.0403	1.0392	1.038	1.0424	1.0389	1.0366	1.0361	1.0368	1.0402	1.0394
357	191219	03	0.046413	0.048212	0.049795	0.050317	0.050432	0.053182	0.054455	0.056047	0.057521	0.056474	0.058784	0.060165	0.060163	0.061639	0.062283	0.061653	0.066923	0.065978	0.068194	0.070091	0.068727	0.072203	0.072527	0.072839	0.075058	0.076644	0.076853	0.079911	0.080971	0.081706	0.08128	0.084554	0.086977	0.088033	0.088346	0.088242	0.090979	0.093613	0.095197	0.095616	0.096134	0.098464	0.10099	0.10225	0.1033	0.10572	0.11089
358	191219	03	0.91851	0.92322	0.92757	0.93102	0.93937	0.94716	0.94753	0.95044	0.95733	0.96295	0.96621	0.97093	0.97892	0.97893	0.984	0.99252	0.99724	1.0012	1.0047	1.011	1.0163	1.0196	1.0257	1.027	1.0319	1.037	1.0423	1.0494	1.0515	1.0534	1.0588	1.0655	1.0673	1.0715	1.0739	1.0772	1.0855	1.0886	1.0886	1.093	1.0977	1.1044	1.1051	1.1068	1.109	1.1146	1.1211
359	191219	03	-2.3072	-2.3126	-2.3157	-2.3237	-2.3278	-2.3315	-2.3388	-2.3431	-2.3478	-2.3538	-2.3581	-2.3636	-2.3665	-2.3709	-2.3773	-2.3817	-2.385	-2.388	-2.3937	-2.3978	-2.401	-2.4059	-2.41	-2.4139	-2.4175	-2.4206	-2.4243	-2.4272	-2.4317	-2.4365	-2.4384	-2.4414	-2.4448	-2.4468	-2.4507	-2.4538	-2.4568	-2.4608	-2.4637	-2.4667	-2.4694	-2.471	-2.4734	-2.4755	-2.479	-2.4796	-2.4827
360	191219	03	-0.95327	-0.94996	-0.94499	-0.93309	-0.93534	-0.92566	-0.92096	-0.91295	-0.91131	-0.90523	-0.90332	-0.89808	-0.89116	-0.88648	-0.87956	-0.87654	-0.87352	-0.86689	-0.86414	-0.85557	-0.85061	-0.84509	-0.8454	-0.84016	-0.83269	-0.83161	-0.82193	-0.82668	-0.82088	-0.81619	-0.81315	-0.81346	-0.80933	-0.80492	-0.80356	-0.79721	-0.7953	-0.792	-0.79147	-0.7829	-0.7832	-0.77962	-0.7766	-0.76998	-0.76749	-0.7678	-0.76894
361	191219	03	-1.0747	-1.0804	-1.0863	-1.0924	-1.1013	-1.1019	-1.1074	-1.1177	-1.1251	-1.1306	-1.1354	-1.1384	-1.1422	-1.1496	-1.1563	-1.1658	-1.1675	-1.1787	-1.1835	-1.1876	-1.1924	-1.2002	-1.2051	-1.2078	-1.2188	-1.2236	-1.2264	-1.2308	-1.2363	-1.2477	-1.2481	-1.2553	-1.2629	-1.2675	-1.2734	-1.2783	-1.2798	-1.287	-1.2897	-1.2971	-1.3011	-1.3097	-1.3167	-1.3205	-1.322	-1.3279	-1.3349
362	191219	03	0.11665	0.10749	0.099375	0.092295	0.084868	0.077961	0.06777	0.062763	0.053267	0.044632	0.03738	0.027709	0.018557	0.012339	0.0024962	-0.010284	-0.016325	-0.02634	-0.032551	-0.042914	-0.050682	-0.060525	-0.068985	-0.078481	-0.089876	-0.10006	-0.10576	-0.11767	-0.12699	-0.13718	-0.14771	-0.15686	-0.16566	-0.17204	-0.18603	-0.19345	-0.20709	-0.21659	-0.22746	-0.23557	-0.24161	-0.25456	-0.26474	-0.27665	-0.28355	-0.29477	-0.30651
363	191219	04	-0.069921	-0.073558	-0.07827	-0.086073	-0.094738	-0.095844	-0.10255	-0.11034	-0.11675	-0.12231	-0.12566	-0.1329	-0.14017	-0.14211	-0.15356	-0.15325	-0.16023	-0.16918	-0.17556	-0.18282	-0.19007	-0.19478	-0.2026	-0.2118	-0.21681	-0.22238	-0.23132	-0.2394	-0.24272	-0.25444	-0.25973	-0.26726	-0.27591	-0.28063	-0.29067	-0.301	-0.30488	-0.31127	-0.31909	-0.32996	-0.33748	-0.34583	-0.34946	-0.36006	-0.36926	-0.37733	-0.38679
364	191219	04	1.1796	1.1739	1.1707	1.1669	1.1628	1.161	1.1582	1.1546	1.1502	1.1461	1.1424	1.1378	1.1331	1.1313	1.1275	1.1228	1.1195	1.1155	1.1098	1.105	1.1023	1.0975	1.0919	1.0878	1.0829	1.0793	1.0734	1.0711	1.0642	1.0583	1.0533	1.0486	1.0439	1.0382	1.0328	1.0271	1.0224	1.0172	1.0115	1.0061	1.0013	0.99523	0.98711	0.98122	0.9743	0.9691	0.96184
365	191219	04	-0.32269	-0.31645	-0.30906	-0.30424	-0.29799	-0.29402	-0.28493	-0.28154	-0.27785	-0.27217	-0.26336	-0.26025	-0.25401	-0.25061	-0.24465	-0.2404	-0.23615	-0.23047	-0.22509	-0.21998	-0.21489	-0.21063	-0.20524	-0.20441	-0.19618	-0.19335	-0.18967	-0.18372	-0.18061	-0.17608	-0.17211	-0.16815	-0.16505	-0.16138	-0.15343	-0.14948	-0.14438	-0.14297	-0.1413	-0.13477	-0.13166	-0.12827	-0.12431	-0.12206	-0.11725	-0.11244	-0.10904
366	191219	04	-1.5863	-1.5818	-1.575	-1.571	-1.5656	-1.5607	-1.5545	-1.5482	-1.5454	-1.5395	-1.5346	-1.5282	-1.5243	-1.519	-1.5149	-1.5102	-1.5068	-1.5021	-1.4962	-1.4921	-1.4875	-1.4838	-1.4794	-1.4738	-1.4718	-1.4665	-1.4621	-1.4594	-1.4535	-1.4504	-1.4481	-1.4442	-1.4405	-1.4372	-1.4331	-1.4312	-1.428	-1.4227	-1.421	-1.4177	-1.4162	-1.4142	-1.41	-1.4072	-1.4029	-1.4008	-1.3972
367	191219	04	0.34626	0.33719	0.32836	0.31668	0.30571	0.29687	0.28638	0.27922	0.2711	0.26346	0.2513	0.24082	0.23293	0.22268	0.2167	0.20455	0.19596	0.18642	0.17712	0.16711	0.15709	0.14756	0.13896	0.13014	0.12252	0.11344	0.10676	0.097696	0.088874	0.077916	0.067434	0.060514	0.053587	0.043341	0.033813	0.026179	0.018064	0.0085261	0.00042449	-0.0086291	-0.013652	-0.026268	-0.033893	-0.039615	-0.047488	-0.058675	-0.066072
368	191219	04	1.2715	1.2686	1.2676	1.266	1.2643	1.2612	1.2609	1.2591	1.2556	1.2557	1.2514	1.2482	1.2476	1.2446	1.243	1.2412	1.2382	1.2366	1.2338	1.2317	1.231	1.2289	1.2273	1.2255	1.224	1.2216	1.2184	1.2161	1.2173	1.2147	1.2116	1.2103	1.2065	1.2085	1.2041	1.2028	1.2003	1.2002	1.1989	1.1973	1.1958	1.1928	1.192	1.1911	1.1875	1.1862	1.1859
369	191219	04	0.68185	0.68733	0.68461	0.68626	0.68737	0.68765	0.68875	0.68986	0.69014	0.69207	0.69182	0.69401	0.691	0.69185	0.69433	0.69542	0.69571	0.69572	0.6941	0.69575	0.69604	0.6955	0.69578	0.69715	0.69471	0.69662	0.69499	0.69665	0.69801	0.69365	0.69666	0.69393	0.69202	0.6934	0.69149	0.69148	0.69095	0.68849	0.69179	0.69344	0.68768	0.68579	0.68691	0.68772	0.68361	0.68362	0.68308
370	191219	04	-2.1938	-2.1862	-2.1763	-2.1762	-2.1687	-2.1641	-2.1598	-2.1522	-2.145	-2.1404	-2.1385	-2.1342	-2.1274	-2.1217	-2.1156	-2.111	-2.1038	-2.1003	-2.0931	-2.0821	-2.0809	-2.0696	-2.0624	-2.0574	-2.0528	-2.0501	-2.0459	-2.039	-2.0326	-2.0306	-2.0189	-2.0121	-2.003	-1.9969	-1.9931	-1.984	-1.9768	-1.9703	-1.9654	-1.9593	-1.9468	-1.9434	-1.9343	-1.9312	-1.9214	-1.9149	-1.9104
371	191219	04	-1.6508	-1.656	-1.6572	-1.6605	-1.6633	-1.6673	-1.6694	-1.6687	-1.6737	-1.676	-1.6774	-1.6786	-1.6819	-1.6852	-1.6859	-1.6899	-1.689	-1.6918	-1.6946	-1.6941	-1.6984	-1.7008	-1.7022	-1.705	-1.7043	-1.7083	-1.7078	-1.7116	-1.7111	-1.7137	-1.7155	-1.7167	-1.7162	-1.7169	-1.7171	-1.72	-1.7176	-1.7211	-1.7183	-1.7192	-1.7194	-1.7222	-1.7222	-1.7217	-1.7191	-1.721	-1.7196
372	191219	04	0.32267	0.32455	0.32107	0.32374	0.32266	0.32266	0.32239	0.32132	0.32239	0.31784	0.31784	0.32025	0.31811	0.3165	0.31757	0.31703	0.3181	0.31676	0.31596	0.31328	0.31462	0.31408	0.31247	0.31114	0.30846	0.30471	0.30712	0.30658	0.30444	0.30417	0.30363	0.30203	0.29882	0.29882	0.29748	0.29668	0.29587	0.29454	0.29052	0.29186	0.29293	0.28865	0.2857	0.2865	0.28222	0.28115	0.28195
373	191219	04	1.6522	1.6491	1.6444	1.638	1.6308	1.6242	1.6193	1.6162	1.6106	1.6026	1.5995	1.5935	1.5886	1.5845	1.5748	1.5698	1.5649	1.5571	1.5519	1.5472	1.5408	1.5338	1.5272	1.5208	1.5147	1.5079	1.5015	1.4963	1.4895	1.4838	1.4745	1.4693	1.4621	1.4549	1.4481	1.4444	1.4374	1.4304	1.4226	1.4164	1.4092	1.4032	1.3933	1.3877	1.3822	1.3754	1.3686
374	191219	04	1.694	1.6956	1.6879	1.6851	1.6843	1.6814	1.6775	1.6705	1.667	1.6665	1.6595	1.6615	1.6538	1.6496	1.6439	1.6411	1.6406	1.6347	1.6277	1.6221	1.6195	1.6184	1.6087	1.6031	1.5944	1.5925	1.5849	1.5762	1.5733	1.567	1.5617	1.5558	1.5505	1.5435	1.54	1.533	1.524	1.5149	1.5128	1.5024	1.4991	1.4918	1.4866	1.4755	1.4719	1.4588	1.4518
375	191219	04	-0.45677	-0.45394	-0.45376	-0.45323	-0.45253	-0.45111	-0.45305	-0.4534	-0.45058	-0.44828	-0.44934	-0.44863	-0.44792	-0.4451	-0.44403	-0.44492	-0.44385	-0.44138	-0.4405	-0.44032	-0.44155	-0.43749	-0.43555	-0.4336	-0.43413	-0.43148	-0.43059	-0.43024	-0.429	-0.42741	-0.42723	-0.42528	-0.42316	-0.42369	-0.42157	-0.42139	-0.41803	-0.41733	-0.41715	-0.41397	-0.41255	-0.41202	-0.41043	-0.40707	-0.41007	-0.40812	-0.40565
376	191219	04	-1.0497	-1.0506	-1.0488	-1.0523	-1.0503	-1.0508	-1.0482	-1.0505	-1.0508	-1.0485	-1.0499	-1.0485	-1.052	-1.049	-1.0508	-1.0505	-1.0478	-1.0493	-1.0481	-1.0461	-1.0496	-1.0508	-1.0481	-1.0493	-1.0481	-1.0454	-1.0469	-1.0487	-1.0478	-1.0457	-1.0448	-1.0451	-1.0445	-1.0413	-1.0422	-1.0398	-1.0386	-1.0386	-1.0357	-1.0336	-1.0345	-1.0312	-1.0321	-1.0303	-1.0294	-1.0286	-1.0271
377	191219	04	-1.1691	-1.177	-1.1863	-1.1954	-1.2018	-1.2084	-1.217	-1.2228	-1.2311	-1.2408	-1.2471	-1.2524	-1.2595	-1.2656	-1.2711	-1.28	-1.2828	-1.2909	-1.2969	-1.3028	-1.3078	-1.3131	-1.3205	-1.3238	-1.3291	-1.3359	-1.3369	-1.3412	-1.3448	-1.3519	-1.3559	-1.3625	-1.3653	-1.3688	-1.3721	-1.3746	-1.3782	-1.3827	-1.386	-1.3878	-1.3908	-1.3929	-1.3987	-1.3974	-1.3997	-1.4007	-1.4045
378	191219	04	0.061686	0.055734	0.051388	0.046124	0.038336	0.032383	0.027119	0.019102	0.012691	0.0094905	0.0003264	-0.0053972	-0.0083691	-0.016158	-0.021423	-0.027377	-0.034247	-0.038825	-0.046155	-0.053256	-0.056458	-0.062412	-0.071119	-0.076155	-0.083488	-0.087835	-0.091497	-0.10043	-0.10754	-0.10936	-0.11601	-0.12494	-0.13021	-0.13456	-0.14533	-0.14922	-0.15518	-0.16205	-0.16365	-0.17052	-0.17855	-0.18381	-0.18885	-0.19504	-0.20306	-0.20764	-0.21474
379	191219	04	-1.7071	-1.7067	-1.7048	-1.7036	-1.7016	-1.6992	-1.698	-1.6977	-1.6946	-1.693	-1.691	-1.6899	-1.6889	-1.6863	-1.6855	-1.6849	-1.6828	-1.6815	-1.6822	-1.6805	-1.6783	-1.6771	-1.677	-1.676	-1.6762	-1.6723	-1.6718	-1.671	-1.6709	-1.6706	-1.6717	-1.6687	-1.67	-1.6674	-1.6681	-1.6664	-1.6668	-1.6662	-1.6664	-1.6654	-1.6642	-1.6645	-1.6646	-1.6655	-1.6654	-1.6657	-1.6647
380	191219	04	-1.5446	-1.5471	-1.551	-1.5537	-1.5562	-1.5601	-1.5614	-1.5644	-1.5673	-1.5695	-1.5734	-1.576	-1.5783	-1.5819	-1.5852	-1.5855	-1.589	-1.5921	-1.5939	-1.5981	-1.6002	-1.6026	-1.6064	-1.6089	-1.6106	-1.6141	-1.6168	-1.6168	-1.6201	-1.6242	-1.6255	-1.6287	-1.6291	-1.6316	-1.6342	-1.6369	-1.6397	-1.6412	-1.6451	-1.6459	-1.6486	-1.6512	-1.6535	-1.6551	-1.6575	-1.6588	-1.6624
381	191219	04	0.10166	0.088915	0.077581	0.061713	0.046413	0.032528	0.018645	0.0047615	-0.0091229	-0.023855	-0.035471	-0.049638	-0.066639	-0.083072	-0.091285	-0.10772	-0.12359	-0.13463	-0.14795	-0.15928	-0.16976	-0.18392	-0.19781	-0.21112	-0.22075	-0.23917	-0.24795	-0.26013	-0.27457	-0.28534	-0.29497	-0.30941	-0.31961	-0.33462	-0.34397	-0.35558	-0.36776	-0.37796	-0.38504	-0.39977	-0.41081	-0.42299	-0.43319	-0.44622	-0.45499	-0.46207	-0.47482
382	191219	04	-2.2134	-2.2163	-2.2207	-2.2187	-2.2204	-2.22	-2.2224	-2.2235	-2.2277	-2.2286	-2.2286	-2.2264	-2.2297	-2.2297	-2.231	-2.2308	-2.2314	-2.2312	-2.2332	-2.2332	-2.2319	-2.2345	-2.2316	-2.2343	-2.2338	-2.2352	-2.2345	-2.2312	-2.2323	-2.2327	-2.2332	-2.2319	-2.231	-2.2283	-2.2288	-2.2259	-2.2283	-2.2263	-2.2248	-2.2222	-2.2208	-2.2228	-2.2193	-2.2189	-2.218	-2.214	-2.2147
383	191219	04	-1.2465	-1.2487	-1.2516	-1.2545	-1.2571	-1.2593	-1.261	-1.26	-1.261	-1.2631	-1.2653	-1.2658	-1.2702	-1.2711	-1.2723	-1.2781	-1.2762	-1.2767	-1.2815	-1.2813	-1.2825	-1.2871	-1.2907	-1.2917	-1.2984	-1.297	-1.3008	-1.3033	-1.3001	-1.3052	-1.3098	-1.3105	-1.3124	-1.3129	-1.3158	-1.319	-1.3216	-1.3228	-1.3243	-1.3286	-1.3335	-1.3349	-1.3376	-1.3395	-1.3424	-1.3451	-1.3502
384	191219	04	2.4365	2.4363	2.4371	2.4365	2.4388	2.4388	2.439	2.4386	2.438	2.4392	2.4377	2.4392	2.4392	2.4401	2.4401	2.4384	2.4403	2.4388	2.4365	2.4394	2.4413	2.4394	2.442	2.4397	2.4397	2.4405	2.4397	2.4378	2.438	2.4384	2.4384	2.4399	2.4339	2.4367	2.4384	2.4342	2.435	2.435	2.4322	2.4339	2.4325	2.4308	2.4318	2.4301	2.4287	2.4299	2.427
385	191219	04	-1.1239	-1.1239	-1.1253	-1.124	-1.1221	-1.1202	-1.1197	-1.1199	-1.1194	-1.12	-1.1211	-1.1186	-1.1206	-1.1184	-1.1184	-1.119	-1.1174	-1.116	-1.1169	-1.1177	-1.1191	-1.1172	-1.1172	-1.115	-1.1156	-1.1178	-1.1159	-1.117	-1.1173	-1.1143	-1.1157	-1.116	-1.1138	-1.1136	-1.1122	-1.1128	-1.1136	-1.1128	-1.1139	-1.1131	-1.1158	-1.1148	-1.1134	-1.1134	-1.1105	-1.1116	-1.1116
386	191219	04	-0.51122	-0.51246	-0.51494	-0.51206	-0.50712	-0.51247	-0.51371	-0.51331	-0.51454	-0.5129	-0.51414	-0.51291	-0.51909	-0.51703	-0.51992	-0.52239	-0.52157	-0.51952	-0.52486	-0.52322	-0.52735	-0.53106	-0.53106	-0.53312	-0.5397	-0.54012	-0.54095	-0.54054	-0.54383	-0.54754	-0.55372	-0.5529	-0.55825	-0.56196	-0.56484	-0.56567	-0.5669	-0.57473	-0.57761	-0.57966	-0.58667	-0.58708	-0.58749	-0.59572	-0.60273	-0.60355	-0.61343
387	191219	04	-0.14403	-0.14717	-0.14946	-0.15347	-0.15603	-0.1586	-0.16145	-0.16373	-0.16487	-0.16916	-0.16914	-0.16855	-0.16968	-0.1734	-0.17597	-0.17538	-0.1791	-0.17966	-0.18051	-0.17877	-0.17846	-0.17874	-0.18275	-0.17901	-0.17928	-0.18128	-0.18099	-0.18183	-0.18038	-0.1775	-0.1795	-0.17547	-0.17746	-0.1743	-0.17543	-0.17313	-0.17024	-0.1688	-0.16448	-0.16419	-0.16216	-0.15958	-0.15842	-0.15353	-0.15065	-0.14834	-0.14403
388	191219	04	0.79214	0.79782	0.80389	0.80957	0.81231	0.81917	0.82387	0.82994	0.83385	0.84071	0.84698	0.85246	0.85657	0.86265	0.86774	0.87263	0.88008	0.88361	0.89066	0.89359	0.89986	0.90515	0.91005	0.9173	0.92043	0.92827	0.93199	0.93884	0.94531	0.94707	0.9553	0.95843	0.96392	0.9694	0.97469	0.97979	0.98527	0.99115	0.99468	1.0029	1.006	1.0119	1.0168	1.0223	1.0262	1.0315	1.0376
389	191219	04	-0.98707	-0.98972	-0.99076	-0.99101	-0.99658	-0.9955	-0.99681	-0.99812	-0.99837	-1.0002	-1.0053	-1.0058	-1.0052	-1.0055	-1.0049	-1.0092	-1.0102	-1.0107	-1.0144	-1.0142	-1.0168	-1.0157	-1.017	-1.0181	-1.0186	-1.0226	-1.0226	-1.0228	-1.0225	-1.0262	-1.0265	-1.0251	-1.0251	-1.0275	-1.0278	-1.0296	-1.0288	-1.0322	-1.0306	-1.0296	-1.0317	-1.0343	-1.0356	-1.0364	-1.0338	-1.0375	-1.0375
390	191219	04	2.0486	2.0479	2.052	2.0546	2.0511	2.0514	2.0501	2.053	2.0533	2.0542	2.0514	2.0526	2.0517	2.0552	2.0542	2.0545	2.0523	2.0539	2.0478	2.0504	2.051	2.0523	2.0494	2.0497	2.0462	2.0481	2.0456	2.0485	2.0431	2.0418	2.0396	2.0393	2.037	2.0364	2.0377	2.0323	2.0297	2.0288	2.0256	2.024	2.018	2.0177	2.0171	2.0117	2.0079	2.005	2.0006
391	191219	04	1.0999	1.1026	1.1011	1.1036	1.1043	1.1047	1.1076	1.1063	1.1073	1.1081	1.1079	1.106	1.1094	1.1073	1.1085	1.1102	1.1112	1.1112	1.112	1.1132	1.1115	1.1145	1.1155	1.1157	1.119	1.1182	1.1192	1.119	1.119	1.121	1.1223	1.1227	1.1225	1.125	1.1262	1.1272	1.1276	1.1282	1.1291	1.132	1.1322	1.1343	1.134	1.1338	1.134	1.1363	1.1371
392	191219	04	1.1433	1.1349	1.124	1.1066	1.1032	1.0942	1.0853	1.0749	1.0704	1.0521	1.0471	1.0372	1.0318	1.0228	1.0119	1.002	0.98911	0.98117	0.9772	0.96133	0.95142	0.94399	0.92914	0.91922	0.91721	0.90383	0.89587	0.88843	0.87704	0.8671	0.8572	0.85668	0.84281	0.83042	0.82149	0.81455	0.80115	0.79717	0.78577	0.78031	0.77188	0.76246	0.7545	0.74806	0.73815	0.72675	0.71732
393	191219	04	1.5471	1.5403	1.5382	1.5294	1.5267	1.5212	1.514	1.5089	1.5021	1.4977	1.494	1.4889	1.4789	1.4745	1.4684	1.4643	1.4582	1.4548	1.4449	1.4384	1.4292	1.4296	1.4207	1.4149	1.4084	1.4019	1.3924	1.3907	1.3808	1.376	1.3702	1.3668	1.3576	1.3518	1.3446	1.3419	1.3341	1.3262	1.3191	1.316	1.313	1.3072	1.2979	1.2904	1.2833	1.2816	1.2785
394	191219	04	2.0186	2.0047	1.9979	1.9845	1.9721	1.9601	1.9496	1.9376	1.9275	1.914	1.9038	1.8937	1.8813	1.8686	1.8588	1.8427	1.8345	1.8176	1.806	1.7955	1.782	1.7696	1.7598	1.7489	1.7358	1.7242	1.7092	1.6998	1.6867	1.6765	1.6623	1.6506	1.6417	1.6259	1.6157	1.6094	1.5925	1.579	1.5659	1.5599	1.5456	1.5332	1.5182	1.5073	1.4953	1.481	1.4724
395	191219	04	-1.2496	-1.2488	-1.2491	-1.2507	-1.2522	-1.2518	-1.2528	-1.2526	-1.2539	-1.2537	-1.2534	-1.2584	-1.2568	-1.2612	-1.2592	-1.2621	-1.2623	-1.2637	-1.2647	-1.2658	-1.2707	-1.2692	-1.2707	-1.2718	-1.2736	-1.2752	-1.2778	-1.2765	-1.2781	-1.2833	-1.2856	-1.2867	-1.2859	-1.2895	-1.2911	-1.2924	-1.2948	-1.2961	-1.2964	-1.2992	-1.3013	-1.3003	-1.305	-1.3034	-1.3081	-1.3092	-1.312
396	191219	04	-1.0742	-1.0745	-1.0764	-1.075	-1.0777	-1.0799	-1.0791	-1.0812	-1.0823	-1.0819	-1.0826	-1.0832	-1.0855	-1.0865	-1.0863	-1.0877	-1.0883	-1.0873	-1.0874	-1.0896	-1.0897	-1.0901	-1.0916	-1.0922	-1.0915	-1.0929	-1.0928	-1.0935	-1.094	-1.0953	-1.0969	-1.0971	-1.0982	-1.0984	-1.0977	-1.098	-1.0983	-1.1009	-1.1018	-1.1015	-1.1014	-1.1005	-1.1016	-1.1036	-1.1042	-1.1053	-1.1045
397	191219	04	1.0946	1.1039	1.1138	1.1238	1.1381	1.1481	1.1563	1.1687	1.1819	1.1887	1.1979	1.2129	1.2233	1.2368	1.2461	1.2585	1.2696	1.2803	1.2928	1.301	1.3081	1.3238	1.3359	1.3444	1.3555	1.3698	1.3801	1.3912	1.4047	1.4136	1.4254	1.44	1.4486	1.4596	1.4696	1.4817	1.4914	1.5046	1.5099	1.5213	1.532	1.5466	1.5602	1.5723	1.5812	1.5862	1.5973
398	191219	04	1.288	1.2916	1.2863	1.2846	1.281	1.2801	1.2757	1.2712	1.2715	1.2689	1.2645	1.2617	1.2611	1.2564	1.2524	1.2494	1.2494	1.2449	1.2399	1.236	1.2343	1.2323	1.2278	1.2253	1.2234	1.2181	1.2125	1.2105	1.2055	1.2041	1.1979	1.1924	1.1907	1.1876	1.1829	1.1767	1.1723	1.1684	1.1639	1.1594	1.1575	1.1516	1.1505	1.1446	1.1382	1.1324	1.1282
399	191219	04	-0.52306	-0.52529	-0.52652	-0.52937	-0.52896	-0.53202	-0.53324	-0.53447	-0.53631	-0.53774	-0.53814	-0.53794	-0.53999	-0.54243	-0.54509	-0.54651	-0.54876	-0.55061	-0.54959	-0.55184	-0.55205	-0.55328	-0.55471	-0.55512	-0.55717	-0.55656	-0.56045	-0.56229	-0.56434	-0.5621	-0.56415	-0.56497	-0.56458	-0.56703	-0.5701	-0.5689	-0.57217	-0.5732	-0.57607	-0.57526	-0.57568	-0.5759	-0.57571	-0.57654	-0.57594	-0.57942	-0.57923
400	191219	04	0.47147	0.47633	0.4847	0.49111	0.49909	0.50648	0.51017	0.51658	0.52437	0.53137	0.53817	0.54537	0.55237	0.55567	0.56209	0.56889	0.57258	0.58075	0.58892	0.59319	0.59981	0.60798	0.6142	0.61926	0.62587	0.63151	0.63715	0.64512	0.65096	0.65542	0.66126	0.6665	0.6739	0.68071	0.6844	0.68984	0.69294	0.69799	0.70441	0.71122	0.71823	0.72094	0.72599	0.73143	0.73746	0.74076	0.74582
401	191219	04	0.74072	0.74585	0.7508	0.75859	0.76675	0.77294	0.77985	0.78569	0.79207	0.80111	0.80784	0.81404	0.82042	0.82643	0.83228	0.83919	0.84716	0.85621	0.86329	0.86967	0.87657	0.88669	0.89395	0.89891	0.90671	0.91433	0.91999	0.92744	0.93542	0.94322	0.9496	0.95811	0.96448	0.9721	0.97991	0.98682	0.99533	1.0028	1.0109	1.0164	1.023	1.0297	1.0411	1.0459	1.0529	1.0611	1.067
402	191219	04	0.79376	0.78517	0.77506	0.7634	0.75666	0.7447	0.73734	0.72661	0.71771	0.71158	0.7033	0.6941	0.68491	0.67785	0.66988	0.66344	0.65456	0.64811	0.64535	0.63462	0.62695	0.61989	0.60947	0.60119	0.59413	0.59015	0.58156	0.57266	0.56653	0.56592	0.55794	0.54935	0.54322	0.53892	0.53339	0.52542	0.52051	0.51499	0.50854	0.50148	0.49872	0.49442	0.48919	0.48337	0.47723	0.4717	0.47108
403	191219	04	0.98679	0.98725	0.9901	0.99147	0.99319	0.99569	0.99638	0.99844	0.99833	1.0006	1.0016	1.004	1.005	1.006	1.008	1.0088	1.0102	1.0116	1.0122	1.0142	1.0154	1.0163	1.0187	1.0192	1.02	1.0214	1.0218	1.0236	1.0258	1.0251	1.0269	1.0268	1.0273	1.029	1.0298	1.0308	1.0322	1.0333	1.034	1.0348	1.0354	1.0364	1.0372	1.0374	1.0384	1.0384	1.0403
404	191219	04	0.10816	0.11064	0.10653	0.10323	0.093767	0.09295	0.083074	0.076903	0.07279	0.067444	0.06703	0.06004	0.050979	0.04975	0.044392	0.036162	0.029581	0.024231	0.018886	0.01889	0.0048865	0.0044848	-0.0012727	-0.0086929	-0.011153	-0.021455	-0.024329	-0.0305	-0.039563	-0.045742	-0.053974	-0.061796	-0.068387	-0.068792	-0.079494	-0.08402	-0.089368	-0.098019	-0.10378	-0.10831	-0.1186	-0.12519	-0.13136	-0.13672	-0.14701	-0.14824	-0.15772
405	191219	04	0.64093	0.63352	0.63647	0.64089	0.63978	0.63829	0.63865	0.64493	0.64122	0.64158	0.64231	0.64341	0.6423	0.64302	0.6408	0.64338	0.64375	0.64263	0.64262	0.6415	0.6415	0.64297	0.64259	0.64259	0.64332	0.64517	0.64257	0.6433	0.63997	0.64181	0.63922	0.63995	0.63958	0.63846	0.64105	0.64105	0.64326	0.6403	0.63844	0.63622	0.63178	0.64028	0.63621	0.63435	0.63583	0.63842	0.63361
406	191219	04	0.38606	0.39518	0.40248	0.41124	0.42438	0.43022	0.44044	0.44848	0.45469	0.46382	0.47258	0.4839	0.49412	0.49959	0.51493	0.52113	0.53281	0.54522	0.55508	0.56202	0.57589	0.58611	0.59451	0.60582	0.61896	0.63101	0.64561	0.65036	0.66605	0.67773	0.68978	0.69964	0.70986	0.72847	0.73979	0.75184	0.76351	0.7741	0.78578	0.79673	0.81243	0.82338	0.84017	0.85258	0.8639	0.87959	0.89456
407	191219	04	-0.47263	-0.48402	-0.49106	-0.49977	-0.50983	-0.51887	-0.53161	-0.53965	-0.54836	-0.55641	-0.56947	-0.57785	-0.58623	-0.59896	-0.61136	-0.62074	-0.62912	-0.64151	-0.64621	-0.65693	-0.66598	-0.67637	-0.68876	-0.69982	-0.71121	-0.71993	-0.72864	-0.73936	-0.75142	-0.75846	-0.77019	-0.78526	-0.79264	-0.80403	-0.81743	-0.82749	-0.83821	-0.84994	-0.86166	-0.87272	-0.88076	-0.89383	-0.90422	-0.91561	-0.92734	-0.93974	-0.94745
408	191219	04	-1.0801	-1.0778	-1.0736	-1.0739	-1.0698	-1.0672	-1.0613	-1.0572	-1.0542	-1.0545	-1.0507	-1.0496	-1.0425	-1.0396	-1.0352	-1.0287	-1.0199	-1.0199	-1.0158	-1.0078	-1.0049	-1.0008	-0.99462	-0.98845	-0.98052	-0.9767	-0.96906	-0.96436	-0.95731	-0.95056	-0.94351	-0.93411	-0.93029	-0.925	-0.91736	-0.90884	-0.90268	-0.89386	-0.88623	-0.87917	-0.86889	-0.86272	-0.85244	-0.84422	-0.83746	-0.82835	-0.81895
409	191219	04	-1.6173	-1.6262	-1.6347	-1.6431	-1.652	-1.6602	-1.6675	-1.6747	-1.6862	-1.6923	-1.7002	-1.7112	-1.7181	-1.7233	-1.7288	-1.738	-1.7483	-1.7562	-1.7609	-1.7646	-1.7743	-1.7783	-1.7843	-1.792	-1.798	-1.8043	-1.8085	-1.8151	-1.8214	-1.8262	-1.8285	-1.8364	-1.8425	-1.8441	-1.8483	-1.8548	-1.8598	-1.8622	-1.8635	-1.868	-1.8748	-1.8777	-1.878	-1.8827	-1.8851	-1.8893	-1.8919
410	191219	04	2.2491	2.2503	2.2458	2.245	2.2437	2.2397	2.2366	2.2349	2.2323	2.2333	2.2283	2.2255	2.2247	2.2212	2.2179	2.2169	2.2111	2.2078	2.2057	2.2012	2.1986	2.1946	2.1931	2.1862	2.1824	2.1824	2.1807	2.1728	2.1705	2.167	2.1637	2.1614	2.1569	2.1516	2.1473	2.1409	2.1394	2.1343	2.1295	2.1262	2.1214	2.1159	2.1128	2.1108	2.104	2.0992	2.0956
411	191219	04	-1.6678	-1.6726	-1.6728	-1.677	-1.6788	-1.6823	-1.6851	-1.6882	-1.6919	-1.6933	-1.6981	-1.7025	-1.7016	-1.7049	-1.7075	-1.7104	-1.7137	-1.717	-1.7209	-1.7207	-1.7255	-1.7286	-1.7339	-1.7334	-1.7369	-1.7398	-1.742	-1.7455	-1.7477	-1.7525	-1.7554	-1.758	-1.7613	-1.7637	-1.7654	-1.7696	-1.774	-1.7764	-1.7793	-1.781	-1.7843	-1.7861	-1.7903	-1.7951	-1.7966	-1.8006	-1.8019
412	191219	04	-0.39195	-0.3917	-0.39327	-0.39171	-0.39329	-0.39434	-0.39409	-0.39305	-0.39515	-0.39333	-0.39151	-0.39256	-0.39283	-0.3952	-0.39259	-0.39129	-0.38999	-0.38739	-0.38923	-0.38976	-0.38663	-0.38429	-0.38325	-0.38222	-0.37988	-0.38145	-0.37859	-0.37651	-0.37704	-0.37365	-0.37209	-0.37079	-0.37054	-0.3682	-0.36376	-0.3622	-0.3596	-0.35621	-0.35256	-0.35362	-0.35101	-0.34658	-0.34293	-0.34189	-0.33902	-0.33564	-0.3346
413	191219	04	3.7005	3.7053	3.6992	3.682	3.6807	3.6745	3.6615	3.652	3.6444	3.6253	3.6198	3.6191	3.6041	3.5918	3.5822	3.5733	3.5582	3.5466	3.537	3.5158	3.5096	3.4891	3.4747	3.4699	3.4508	3.4385	3.422	3.4029	3.3885	3.3762	3.3611	3.3447	3.3296	3.3146	3.2954	3.2817	3.2619	3.253	3.2359	3.2146	3.1872	3.1722	3.1496	3.1393	3.1209	3.0941	3.0866
414	191219	04	0.15491	0.14825	0.14057	0.13424	0.12657	0.12091	0.11056	0.10624	0.098568	0.09023	0.082889	0.073219	0.067218	0.063223	0.054218	0.047884	0.040547	0.032211	0.024211	0.01721	0.010876	0.0048731	-0.0068034	-0.0128	-0.015121	-0.021788	-0.026119	-0.032785	-0.040117	-0.048121	-0.055122	-0.060118	-0.065449	-0.075791	-0.084128	-0.088459	-0.094788	-0.10279	-0.10512	-0.11679	-0.11711	-0.12311	-0.13145	-0.13344	-0.14177	-0.1471	-0.15043
415	191219	04	-0.29913	-0.30369	-0.31144	-0.31098	-0.31781	-0.31918	-0.32465	-0.33194	-0.33467	-0.33467	-0.33695	-0.34925	-0.35563	-0.35791	-0.36292	-0.36657	-0.37477	-0.37887	-0.38206	-0.39117	-0.39664	-0.40211	-0.40439	-0.41669	-0.42079	-0.4299	-0.43218	-0.43947	-0.44221	-0.44585	-0.4536	-0.45952	-0.4659	-0.47411	-0.48368	-0.49279	-0.49598	-0.49917	-0.50464	-0.51102	-0.52469	-0.5297	-0.53517	-0.54474	-0.55112	-0.55978	-0.56479
416	191219	04	0.18513	0.19228	0.19823	0.20697	0.21929	0.22923	0.23479	0.24512	0.25108	0.25863	0.26458	0.27253	0.28246	0.29001	0.29836	0.30511	0.31027	0.32021	0.32657	0.33412	0.34286	0.34723	0.35756	0.3667	0.37265	0.3802	0.38736	0.3949	0.40365	0.4108	0.41716	0.42192	0.42669	0.43583	0.44179	0.44536	0.45291	0.46245	0.46682	0.47119	0.47635	0.48509	0.48946	0.49344	0.50297	0.50893	0.51608
417	191219	04	-0.5566	-0.5599	-0.55924	-0.5632	-0.56419	-0.56485	-0.56715	-0.5688	-0.57474	-0.57011	-0.57242	-0.57638	-0.57902	-0.58232	-0.58463	-0.58726	-0.59254	-0.59353	-0.59683	-0.60112	-0.60177	-0.60507	-0.60771	-0.61101	-0.61299	-0.61926	-0.62156	-0.62784	-0.63147	-0.63443	-0.63806	-0.64235	-0.64499	-0.64861	-0.65025	-0.65653	-0.65916	-0.6651	-0.66972	-0.66971	-0.67202	-0.67565	-0.68092	-0.68323	-0.68917	-0.69313	-0.69675
418	191219	04	-1.1694	-1.1652	-1.1626	-1.1582	-1.1538	-1.15	-1.1481	-1.1439	-1.139	-1.1333	-1.132	-1.1289	-1.126	-1.1219	-1.1175	-1.1128	-1.1087	-1.1051	-1.0992	-1.0948	-1.0924	-1.0895	-1.086	-1.08	-1.0765	-1.0719	-1.0659	-1.062	-1.0596	-1.0525	-1.047	-1.043	-1.0393	-1.0318	-1.0276	-1.023	-1.0186	-1.012	-1.0096	-1.0041	-1.0001	-0.9935	-0.98778	-0.98161	-0.97655	-0.97082	-0.9662
419	191219	04	2.9301	2.9258	2.9191	2.9053	2.8975	2.892	2.8817	2.8758	2.8688	2.8605	2.8495	2.8452	2.8369	2.8286	2.818	2.8078	2.798	2.7909	2.7799	2.7704	2.761	2.7551	2.7421	2.7346	2.7252	2.713	2.7032	2.6914	2.6835	2.6721	2.6615	2.6501	2.6418	2.6304	2.6182	2.6041	2.5923	2.5828	2.5714	2.562	2.5502	2.5403	2.5246	2.5148	2.5034	2.492	2.4794
420	191219	04	-1.0783	-1.0599	-1.034	-1.0121	-0.98897	-0.96804	-0.94805	-0.9243	-0.90556	-0.87961	-0.8593	-0.8343	-0.81368	-0.79117	-0.76553	-0.74241	-0.72085	-0.69928	-0.67521	-0.65145	-0.6302	-0.60769	-0.58769	-0.56425	-0.53986	-0.5186	-0.49578	-0.47014	-0.45045	-0.42793	-0.40417	-0.38072	-0.35633	-0.33319	-0.3113	-0.28753	-0.2669	-0.24156	-0.21967	-0.19715	-0.17558	-0.15306	-0.13304	-0.1052	-0.082992	-0.057022	-0.040142
421	191219	04	0.88258	0.88114	0.88114	0.88151	0.88097	0.88151	0.88007	0.8788	0.88008	0.87972	0.87737	0.88063	0.87955	0.87955	0.87847	0.87738	0.88028	0.87812	0.87975	0.87921	0.87885	0.87994	0.88067	0.87941	0.88032	0.88014	0.88087	0.87942	0.87925	0.87961	0.87907	0.87853	0.87872	0.87981	0.87891	0.87891	0.87982	0.87982	0.87947	0.87983	0.88038	0.88165	0.87894	0.8813	0.88058	0.8804	0.88149
422	191219	04	-2.6789	-2.6671	-2.6556	-2.6467	-2.6374	-2.6309	-2.6187	-2.6069	-2.599	-2.5854	-2.5797	-2.5715	-2.5614	-2.5532	-2.5418	-2.5303	-2.5213	-2.5102	-2.4981	-2.488	-2.4769	-2.4655	-2.4554	-2.4451	-2.4314	-2.4228	-2.4146	-2.406	-2.3956	-2.3874	-2.3756	-2.3627	-2.3537	-2.3426	-2.3323	-2.3222	-2.3118	-2.3029	-2.2921	-2.2832	-2.2703	-2.2603	-2.251	-2.2391	-2.2291	-2.2166	-2.2087
423	191219	04	0.9493	0.94724	0.94393	0.94518	0.94436	0.94084	0.93816	0.93506	0.93403	0.93114	0.9272	0.92493	0.92142	0.91852	0.91604	0.91336	0.90901	0.90612	0.89866	0.89473	0.89121	0.88583	0.88397	0.87922	0.87404	0.8699	0.86535	0.85997	0.85583	0.8517	0.84569	0.84052	0.8341	0.82831	0.82272	0.81464	0.80967	0.80408	0.7958	0.79001	0.78401	0.77738	0.77055	0.7633	0.75751	0.74943	0.74136
424	191219	04	1.2597	1.2594	1.2585	1.2573	1.2585	1.2564	1.2561	1.2531	1.2497	1.2525	1.2519	1.2452	1.2446	1.2437	1.2434	1.2441	1.2429	1.2423	1.2389	1.2371	1.2383	1.2377	1.2344	1.2344	1.2326	1.2326	1.2323	1.2308	1.2293	1.2339	1.2278	1.2303	1.2269	1.2266	1.2245	1.2242	1.2218	1.2203	1.2212	1.2209	1.2191	1.2219	1.224	1.22	1.2243	1.2204	1.2207
425	191219	04	1.7922	1.7796	1.7705	1.7705	1.7591	1.7549	1.7471	1.7435	1.7369	1.7284	1.7194	1.714	1.7116	1.711	1.7068	1.6972	1.6948	1.6918	1.6888	1.6858	1.6725	1.6707	1.6683	1.6593	1.6642	1.6491	1.6485	1.6485	1.6407	1.625	1.6275	1.6251	1.619	1.6185	1.613	1.607	1.607	1.5992	1.5848	1.5806	1.5752	1.5752	1.5685	1.5686	1.5662	1.5632	1.5529
426	191219	04	-0.29391	-0.29234	-0.29037	-0.29117	-0.29118	-0.28961	-0.28903	-0.28785	-0.28786	-0.28748	-0.28571	-0.28612	-0.28633	-0.28555	-0.28536	-0.28655	-0.28558	-0.28598	-0.2858	-0.286	-0.28562	-0.28583	-0.28742	-0.28704	-0.28645	-0.29002	-0.29003	-0.29044	-0.29065	-0.29303	-0.29423	-0.29503	-0.29504	-0.29683	-0.29704	-0.29784	-0.29923	-0.303	-0.3038	-0.30619	-0.30541	-0.30819	-0.30998	-0.31197	-0.31395	-0.31555	-0.31733
427	191219	04	1.6318	1.6235	1.618	1.6102	1.6045	1.5982	1.5913	1.5841	1.5783	1.5717	1.5645	1.5593	1.5504	1.5449	1.5375	1.5334	1.5268	1.5231	1.5168	1.5099	1.5058	1.4975	1.4937	1.4857	1.4808	1.4779	1.4736	1.4664	1.4618	1.4566	1.4515	1.4492	1.4425	1.4365	1.4305	1.4302	1.4244	1.4178	1.4138	1.4089	1.4051	1.4011	1.3962	1.3939	1.387	1.3833	1.3824
428	191219	04	2.1449	2.1421	2.141	2.1398	2.1342	2.1313	2.1299	2.1271	2.1237	2.1198	2.1161	2.1144	2.1121	2.1096	2.1031	2.1014	2.0988	2.094	2.0892	2.0907	2.0873	2.0816	2.0791	2.0743	2.0723	2.0672	2.0646	2.0595	2.0564	2.0525	2.0463	2.0426	2.0403	2.0344	2.0341	2.0287	2.0259	2.0205	2.0171	2.0106	2.0084	2.0004	1.9959	1.9917	1.9868	1.9815	1.9798
429	191219	04	1.3177	1.3188	1.32	1.3197	1.3173	1.3164	1.3163	1.3169	1.3145	1.316	1.3151	1.3165	1.3165	1.3177	1.3171	1.3188	1.3182	1.3176	1.3197	1.3223	1.3214	1.3208	1.3184	1.3225	1.3225	1.3228	1.3242	1.3263	1.3236	1.3248	1.3295	1.331	1.3292	1.3324	1.3321	1.3279	1.3327	1.3353	1.335	1.3338	1.3356	1.3382	1.34	1.3414	1.3426	1.3426	1.3423
430	191219	04	-3.2434	-3.2308	-3.225	-3.2193	-3.2172	-3.2072	-3.2004	-3.1947	-3.1858	-3.1753	-3.1638	-3.157	-3.1554	-3.1439	-3.1319	-3.1246	-3.1146	-3.1099	-3.1026	-3.0926	-3.0837	-3.0712	-3.0597	-3.0503	-3.0461	-3.0356	-3.0267	-3.0178	-3.0042	-2.9911	-2.9864	-2.9801	-2.9629	-2.955	-2.943	-2.9299	-2.9236	-2.9131	-2.8995	-2.8901	-2.876	-2.865	-2.8493	-2.8472	-2.8352	-2.8205	-2.8116
431	191219	04	0.51627	0.52627	0.54042	0.55125	0.56249	0.57375	0.58664	0.59955	0.60747	0.62412	0.63411	0.64911	0.65992	0.66826	0.687	0.69574	0.70531	0.71906	0.73363	0.74738	0.75488	0.76696	0.77695	0.78737	0.8007	0.80986	0.82694	0.83693	0.84943	0.85942	0.87483	0.88566	0.89857	0.90856	0.92106	0.93148	0.94189	0.95606	0.96147	0.97688	0.98646	0.99771	1.0069	1.0135	1.0269	1.0369	1.0456
432	191219	04	1.169	1.1731	1.1755	1.1781	1.1815	1.1819	1.1891	1.1921	1.1913	1.195	1.1986	1.2022	1.2026	1.205	1.2066	1.21	1.2102	1.2139	1.2155	1.2173	1.2191	1.2195	1.2227	1.2223	1.2251	1.2289	1.2276	1.2294	1.2308	1.2322	1.2328	1.2338	1.235	1.2344	1.2365	1.2377	1.2401	1.2395	1.2395	1.2387	1.2415	1.2413	1.2403	1.2418	1.2432	1.2434	1.2472
433	191219	04	-1.0009	-1.0026	-1.0021	-1.0051	-1.004	-1.0075	-1.0012	-1.0024	-0.99779	-0.99437	-0.99963	-0.99562	-0.99624	-0.9963	-0.99694	-0.9964	-0.99704	-0.99884	-1.0018	-1.0036	-0.99956	-1.0014	-0.98924	-0.99971	-0.99746	-0.99461	-0.99699	-0.99762	-0.99477	-1.0018	-0.99083	-0.98916	-0.99557	-0.99447	-0.99568	-0.99225	-0.99173	-0.99585	-0.99648	-0.99538	-0.98674	-0.98854	-0.99381	-0.99502	-0.99277	-0.99165	-0.98997
434	191219	04	2.3972	2.3998	2.3957	2.391	2.39	2.3884	2.3868	2.3853	2.3791	2.3793	2.3788	2.3752	2.3739	2.3713	2.3705	2.3679	2.3666	2.3617	2.3588	2.3573	2.356	2.3544	2.3518	2.35	2.3464	2.3448	2.3427	2.3406	2.3391	2.3352	2.3352	2.3331	2.33	2.3277	2.3259	2.3227	2.3186	2.3191	2.3162	2.3163	2.3116	2.3113	2.3077	2.3085	2.3048	2.302	2.2986
435	191219	04	0.55878	0.5628	0.56775	0.57239	0.57827	0.5826	0.58663	0.58756	0.59375	0.59623	0.60396	0.60582	0.60861	0.61109	0.61635	0.62192	0.62378	0.6312	0.63399	0.63585	0.64018	0.64267	0.64607	0.64947	0.65412	0.65629	0.66154	0.66433	0.6699	0.67269	0.67424	0.67826	0.68104	0.68692	0.68723	0.69311	0.69497	0.69744	0.70177	0.70765	0.70704	0.71075	0.71199	0.71354	0.71725	0.7188	0.72282
436	191219	04	1.0719	1.0733	1.0728	1.0735	1.0736	1.0738	1.0732	1.0735	1.0727	1.0754	1.074	1.0734	1.0732	1.0742	1.0739	1.0736	1.0728	1.0719	1.0729	1.0725	1.0737	1.073	1.0717	1.073	1.0711	1.071	1.0704	1.0703	1.0697	1.0703	1.0705	1.0692	1.0672	1.0679	1.0676	1.0665	1.0672	1.0664	1.0652	1.0638	1.0637	1.0631	1.0648	1.063	1.0628	1.0626	1.062
437	191219	04	-2.0856	-2.0799	-2.0761	-2.0654	-2.057	-2.0534	-2.0417	-2.0327	-2.0267	-2.0187	-2.0092	-2.0007	-1.9955	-1.9868	-1.9813	-1.9743	-1.9682	-1.9603	-1.9546	-1.9434	-1.9366	-1.9319	-1.9229	-1.9164	-1.9096	-1.8997	-1.8959	-1.8864	-1.8784	-1.8749	-1.8664	-1.8637	-1.8558	-1.8451	-1.8405	-1.8339	-1.8299	-1.8206	-1.8159	-1.8091	-1.802	-1.7949	-1.7894	-1.7837	-1.7777	-1.7695	-1.7687
438	191219	04	-2.0557	-2.0572	-2.0597	-2.0608	-2.0618	-2.0598	-2.0588	-2.0538	-2.0548	-2.0558	-2.0543	-2.0548	-2.0538	-2.0508	-2.0473	-2.0498	-2.0453	-2.0443	-2.0393	-2.0373	-2.0348	-2.0303	-2.0313	-2.0308	-2.0253	-2.0188	-2.0173	-2.0133	-2.0088	-2.0103	-2.0007	-1.9907	-1.9902	-1.9822	-1.9812	-1.9737	-1.9666	-1.9646	-1.9626	-1.9581	-1.9526	-1.9436	-1.939	-1.928	-1.925	-1.918	-1.9079
439	191219	04	1.7706	1.7694	1.7674	1.7654	1.7625	1.7611	1.7584	1.7591	1.7555	1.753	1.7501	1.7499	1.7456	1.7443	1.7416	1.7382	1.7355	1.731	1.7301	1.7254	1.7229	1.7204	1.7171	1.7146	1.7114	1.7083	1.7022	1.7002	1.6959	1.6919	1.6872	1.6842	1.6788	1.6759	1.6719	1.6683	1.6642	1.66	1.6561	1.651	1.6465	1.6422	1.6388	1.6346	1.6299	1.6251	1.6195
440	191219	04	-0.33253	-0.33508	-0.34089	-0.34016	-0.34525	-0.3496	-0.35287	-0.35179	-0.35614	-0.35941	-0.36196	-0.36559	-0.3674	-0.36849	-0.37068	-0.37431	-0.37903	-0.37975	-0.3852	-0.38266	-0.38811	-0.3863	-0.39247	-0.39175	-0.39284	-0.39865	-0.39901	-0.4001	-0.39865	-0.40156	-0.40555	-0.40737	-0.40919	-0.41246	-0.4121	-0.41464	-0.41682	-0.41319	-0.41428	-0.419	-0.41828	-0.42046	-0.41865	-0.42119	-0.42083	-0.4241	-0.42084
441	191219	04	-0.27668	-0.28419	-0.28879	-0.29678	-0.30526	-0.31204	-0.32003	-0.32778	-0.33577	-0.34376	-0.3503	-0.35587	-0.36604	-0.37427	-0.37984	-0.38541	-0.39195	-0.40309	-0.40938	-0.41713	-0.42222	-0.42924	-0.43674	-0.44352	-0.45345	-0.46047	-0.46483	-0.47524	-0.4825	-0.49266	-0.49678	-0.50574	-0.51348	-0.51978	-0.52728	-0.53551	-0.54132	-0.54762	-0.55536	-0.56407	-0.57158	-0.58077	-0.5861	-0.59143	-0.5982	-0.60667	-0.61321
442	191219	04	-0.84159	-0.84102	-0.84158	-0.84185	-0.84326	-0.84311	-0.84282	-0.84338	-0.84535	-0.84506	-0.84633	-0.84632	-0.84787	-0.84871	-0.84814	-0.84855	-0.84868	-0.85023	-0.85008	-0.85291	-0.85219	-0.85275	-0.85345	-0.85344	-0.85541	-0.85569	-0.85681	-0.85737	-0.85878	-0.85835	-0.8606	-0.86116	-0.86214	-0.86213	-0.86411	-0.86481	-0.86466	-0.86635	-0.86733	-0.86888	-0.86901	-0.87014	-0.87084	-0.87126	-0.87139	-0.87322	-0.87406
[truncated: 5,000 more columns]
