# Supplementary material for: Delineation of an insula-BNST circuit engaged by struggling behavior that regulates avoidance in mice
Source: Nat Commun. 2021 Jun 11;12:3561. doi: 10.1038/s41467-021-23674-z (PMC8196075; doi:10.1038/s41467-021-23674-z)
Supplement: Supplementary file 16 — Source Data [file 41467_2021_23674_MOESM16_ESM.zip › Source_Data_Nat_Comm/Fig_S12.csv]

subj_num	id_num	left_vs_right	region	cell_count	area	density	id	acronym	parent_structure_id	depth	total_cells	perc_of_cells	cell_count2	area2	density2	perc_of_cells2
1	0	left	root	1799	60834693	0.029572	0	root-L	-1	0	350113	0.00513834104988961	1799	60834693	0.029572	0.00513834104988961
1	6	left	Frontal pole, cerebral cortex	1277	31116	41.039979	6	FRP-L	5	6	350113	0.00364739384141691	1277	31116	41.039979	0.00364739384141691
1	12	left	Somatomotor areas	29445	782787	37.615597	12	MO-L	5	6	350113	0.0841014186848246	29445	782787	37.615597	0.0841014186848246
1	30	left	Somatosensory areas	40581	1066635	38.045817	30	SS-L	5	6	350113	0.115908292465575	40581	1066635	38.045817	0.115908292465575
1	107	left	Gustatory areas	12716	56631	224.541329	107	GU-L	5	6	350113	0.0363197024960513	12716	56631	224.541329	0.0363197024960513
1	114	left	Visceral area	14633	75333	194.244222	114	VISC-L	5	6	350113	0.0417950775892355	14633	75333	194.244222	0.0417950775892355
1	121	left	Auditory areas	3686	185829	19.83544	121	AUD-L	5	6	350113	0.0105280295218972	3686	185829	19.83544	0.0105280295218972
1	157	left	Visual areas	2371	430862	5.502922	157	VIS-L	5	6	350113	0.00677209929365662	2371	430862	5.502922	0.00677209929365662
1	220	left	Anterior cingulate area	4014	176275	22.771238	220	ACA-L	5	6	350113	0.011464869913428	4014	176275	22.771238	0.011464869913428
1	238	left	Prelimbic area	2776	76717	36.184939	238	PL-L	5	6	350113	0.0079288686795406	2776	76717	36.184939	0.0079288686795406
1	245	left	Infralimbic area	2194	26867	81.661518	245	ILA-L	5	6	350113	0.00626654822871473	2194	26867	81.661518	0.00626654822871473
1	252	left	Orbital area	8154	188603	43.233671	252	ORB-L	5	6	350113	0.0232896236357976	8154	188603	43.233671	0.0232896236357976
1	278	left	Agranular insular area	31854	252786	126.011725	278	AI-L	5	6	350113	0.0909820543653049	31854	252786	126.011725	0.0909820543653049
1	297	left	Retrosplenial area	577	335605	1.719283	297	RSP-L	5	6	350113	0.00164803934729644	577	335605	1.719283	0.00164803934729644
1	339	left	Posterior parietal association areas	157	78536	1.999083	339	PTLp-L	5	6	350113	0.000448426650824162	157	78536	1.999083	0.000448426650824162
1	360	left	Temporal association areas	8528	99536	85.677544	360	TEa-L	5	6	350113	0.0243578501797991	8528	99536	85.677544	0.0243578501797991
1	367	left	Perirhinal area	2625	25285	103.816492	367	PERI-L	5	6	350113	0.00749757935295176	2625	25285	103.816492	0.00749757935295176
1	373	left	Ectorhinal area	6047	54766	110.415221	373	ECT-L	5	6	350113	0.017271566608495	6047	54766	110.415221	0.017271566608495
1	379	left	Olfactory areas	1423	1494579	0.952108	379	OLF-L	4	5	350113	0.00406440206447633	1423	1494579	0.952108	0.00406440206447633
1	380	left	Main olfactory bulb	111	526846	0.210688	380	MOB-L	379	6	350113	0.000317040498353389	111	526846	0.210688	0.000317040498353389
1	386	left	Accessory olfactory bulb	30	20840	1.439539	386	AOB-L	379	6	350113	8.56866211765916e-05	30	20840	1.439539	8.56866211765916e-05
1	390	left	Anterior olfactory nucleus	1505	155819	9.658642	390	AON-L	379	6	350113	0.00429861216235901	1505	155819	9.658642	0.00429861216235901
1	398	left	Taenia tecta	353	46046	7.666247	398	TT-L	379	6	350113	0.00100824590917789	353	46046	7.666247	0.00100824590917789
1	410	left	Dorsal peduncular area	134	16009	8.370292	410	DP-L	379	6	350113	0.000382733574588776	134	16009	8.370292	0.000382733574588776
1	416	left	Piriform area	14883	370081	40.21552	416	PIR-L	379	6	350113	0.0425091327657071	14883	370081	40.21552	0.0425091327657071
1	421	left	Nucleus of the lateral olfactory tract	177	10198	17.356344	421	NLOT-L	379	6	350113	0.00050555106494189	177	10198	17.356344	0.00050555106494189
1	426	left	Cortical amygdalar area	2189	104468	20.953785	426	COA-L	379	6	350113	0.0062522671251853	2189	104468	20.953785	0.0062522671251853
1	444	left	Piriform-amygdalar area	2605	38117	68.34221	444	PAA-L	379	6	350113	0.00744045493883403	2605	38117	68.34221	0.00744045493883403
1	449	left	Postpiriform transition area	3373	44765	75.349045	449	TR-L	379	6	350113	0.00963403244095478	3373	44765	75.349045	0.00963403244095478
1	454	left	Hippocampal formation	132	1364475	0.096741	454	HPF-L	4	5	350113	0.000377021133177003	132	1364475	0.096741	0.000377021133177003
1	455	left	Hippocampal region	956	759255	1.259129	455	HIP-L	454	6	350113	0.00273054699482738	956	759255	1.259129	0.00273054699482738
1	492	left	Retrohippocampal region	13736	591770	23.211721	492	RHP-L	454	6	350113	0.0392330476160554	13736	591770	23.211721	0.0392330476160554
1	555	left	Cortical subplate	331	284998	1.161412	555	CTXsp-L	3	4	350113	0.000945409053648393	331	284998	1.161412	0.000945409053648393
1	557	left	Claustrum	4715	17665	266.911973	557	CLA-L	555	5	350113	0.0134670806282543	4715	17665	266.911973	0.0134670806282543
1	559	left	Endopiriform nucleus, dorsal part	2047	58165	35.192985	559	EPd-L	558	6	350113	0.00584668378494943	2047	58165	35.192985	0.00584668378494943
1	560	left	Endopiriform nucleus, ventral part	1469	31126	47.195271	560	EPv-L	558	6	350113	0.0041957882169471	1469	31126	47.195271	0.0041957882169471
1	561	left	Lateral amygdalar nucleus	868	26791	32.39894	561	LA-L	555	5	350113	0.00247919957270938	868	26791	32.39894	0.00247919957270938
1	563	left	Basolateral amygdalar nucleus, anterior part	2385	24661	96.711407	563	BLAa-L	562	6	350113	0.00681208638353903	2385	24661	96.711407	0.00681208638353903
1	564	left	Basolateral amygdalar nucleus, posterior part	1071	22765	47.045904	564	BLAp-L	562	6	350113	0.00305901237600432	1071	22765	47.045904	0.00305901237600432
1	565	left	Basolateral amygdalar nucleus, ventral part	1242	13403	92.665821	565	BLAv-L	562	6	350113	0.00354742611671089	1242	13403	92.665821	0.00354742611671089
1	567	left	Basomedial amygdalar nucleus, anterior part	184	24573	7.487893	567	BMAa-L	566	6	350113	0.000525544609883095	184	24573	7.487893	0.000525544609883095
1	568	left	Basomedial amygdalar nucleus, posterior part	1225	22943	53.393192	568	BMAp-L	566	6	350113	0.00349887036471082	1225	22943	53.393192	0.00349887036471082
1	569	left	Posterior amygdalar nucleus	159	30919	5.142469	569	PA-L	555	5	350113	0.000454139092235935	159	30919	5.142469	0.000454139092235935
1	571	left	Striatum	154	1438033	0.107091	571	STR-L	570	4	350113	0.000439857988706503	154	1438033	0.107091	0.000439857988706503
1	573	left	Caudoputamen	3699	832586	4.442784	573	CP-L	572	6	350113	0.0105651603910737	3699	832586	4.442784	0.0105651603910737
1	575	left	Nucleus accumbens	329	140770	2.337146	575	ACB-L	574	6	350113	0.000939696612236621	329	140770	2.337146	0.000939696612236621
1	576	left	Fundus of striatum	43	13828	3.109633	576	FS-L	574	6	350113	0.000122817490353115	43	13828	3.109633	0.000122817490353115
1	577	left	Olfactory tubercle	160	122188	1.309458	577	OT-L	574	6	350113	0.000456995312941822	160	122188	1.309458	0.000456995312941822
1	584	left	Lateral strip of striatum	0	0	0	584	LSS-L	574	6	350113	0	0	0	0	0
1	586	left	Lateral septal nucleus	1	97559	0.01025	586	LS-L	585	6	350113	2.85622070588639e-06	1	97559	0.01025	2.85622070588639e-06
1	590	left	Septofimbrial nucleus	0	14948	0	590	SF-L	585	6	350113	0	0	14948	0	0
1	591	left	Septohippocampal nucleus	0	1197	0	591	SH-L	585	6	350113	0	0	1197	0	0
1	593	left	Anterior amygdalar area	5	15815	0.316156	593	AAA-L	592	6	350113	1.42811035294319e-05	5	15815	0.316156	1.42811035294319e-05
1	594	left	Bed nucleus of the accessory olfactory tract	2	805	2.484472	594	BA-L	592	6	350113	5.71244141177277e-06	2	805	2.484472	5.71244141177277e-06
1	595	left	Central amygdalar nucleus	40	42177	0.948384	595	CEA-L	592	6	350113	0.000114248828235455	40	42177	0.948384	0.000114248828235455
1	599	left	Intercalated amygdalar nucleus	43	5863	7.334129	599	IA-L	592	6	350113	0.000122817490353115	43	5863	7.334129	0.000122817490353115
1	600	left	Medial amygdalar nucleus	28	64847	0.431786	600	MEA-L	592	6	350113	7.99741797648188e-05	28	64847	0.431786	7.99741797648188e-05
1	608	left	Pallidum	55	298944	0.183981	608	PAL-L	570	4	350113	0.000157092138823751	55	298944	0.183981	0.000157092138823751
1	610	left	Globus pallidus, external segment	677	50022	13.534045	610	GPe-L	609	6	350113	0.00193366141788508	677	50022	13.534045	0.00193366141788508
1	611	left	Globus pallidus, internal segment	156	13555	11.508668	611	GPi-L	609	6	350113	0.000445570430118276	156	13555	11.508668	0.000445570430118276
1	613	left	Substantia innominata	70	96883	0.722521	613	SI-L	612	6	350113	0.000199935449412047	70	96883	0.722521	0.000199935449412047
1	614	left	Magnocellular nucleus	1	11670	0.08569	614	MA-L	612	6	350113	2.85622070588639e-06	1	11670	0.08569	2.85622070588639e-06
1	616	left	Medial septal complex	21	36322	0.578162	616	MSC-L	615	6	350113	5.99806348236141e-05	21	36322	0.578162	5.99806348236141e-05
1	619	left	Triangular nucleus of septum	44	11274	3.902785	619	TRS-L	615	6	350113	0.000125673711059001	44	11274	3.902785	0.000125673711059001
1	621	left	Bed nuclei of the stria terminalis	18	42895	0.419629	621	BST-L	620	6	350113	5.14119727059549e-05	18	42895	0.419629	5.14119727059549e-05
1	638	left	Bed nucleus of the anterior commissure	0	240	0	638	BAC-L	620	6	350113	0	0	240	0	0
1	641	left	Thalamus	88	647689	0.135868	641	TH-L	640	4	350113	0.000251347422118002	88	647689	0.135868	0.000251347422118002
1	643	left	Ventral group of the dorsal thalamus	158	155454	1.016378	643	VENT-L	642	6	350113	0.000451282871530049	158	155454	1.016378	0.000451282871530049
1	652	left	Subparafascicular nucleus	3	6522	0.459982	652	SPF-L	642	6	350113	8.56866211765916e-06	3	6522	0.459982	8.56866211765916e-06
1	655	left	Subparafascicular area	45	4151	10.840761	655	SPA-L	642	6	350113	0.000128529931764887	45	4151	10.840761	0.000128529931764887
1	656	left	Peripeduncular nucleus	3	1956	1.533742	656	PP-L	642	6	350113	8.56866211765916e-06	3	1956	1.533742	8.56866211765916e-06
1	657	left	Geniculate group, dorsal thalamus	3	45522	0.065902	657	GENd-L	642	6	350113	8.56866211765916e-06	3	45522	0.065902	8.56866211765916e-06
1	667	left	Lateral group of the dorsal thalamus	256	98494	2.599143	667	LAT-L	666	6	350113	0.000731192500706915	256	98494	2.599143	0.000731192500706915
1	674	left	Anterior group of the dorsal thalamus	428	69066	6.196971	674	ATN-L	666	6	350113	0.00122246246211937	428	69066	6.196971	0.00122246246211937
1	683	left	Medial group of the dorsal thalamus	903	64207	14.063887	683	MED-L	666	6	350113	0.00257916729741541	903	64207	14.063887	0.00257916729741541
1	691	left	Midline group of the dorsal thalamus	1109	37377	29.670653	691	MTN-L	666	6	350113	0.003167548762828	1109	37377	29.670653	0.003167548762828
1	696	left	Intralaminar nuclei of the dorsal thalamus	564	51213	11.012829	696	ILM-L	666	6	350113	0.00161090847811992	564	51213	11.012829	0.00161090847811992
1	703	left	Reticular nucleus of the thalamus	19	46304	0.410332	703	RT-L	666	6	350113	5.42681934118413e-05	19	46304	0.410332	5.42681934118413e-05
1	704	left	Geniculate group, ventral thalamus	1	16706	0.059859	704	GENv-L	666	6	350113	2.85622070588639e-06	1	16706	0.059859	2.85622070588639e-06
1	711	left	Epithalamus	106	21326	4.970459	711	EPI-L	666	6	350113	0.000302759394823957	106	21326	4.970459	0.000302759394823957
1	715	left	Hypothalamus	120	484792	0.247529	715	HY-L	640	4	350113	0.000342746484706366	120	484792	0.247529	0.000342746484706366
1	717	left	Supraoptic nucleus	0	1488	0	717	SO-L	716	6	350113	0	0	1488	0	0
1	718	left	Accessory supraoptic group	0	195	0	718	ASO-L	716	6	350113	0	0	195	0	0
1	720	left	Paraventricular hypothalamic nucleus	1	5939	0.168379	720	PVH-L	716	6	350113	2.85622070588639e-06	1	5939	0.168379	2.85622070588639e-06
1	731	left	Periventricular hypothalamic nucleus, anterior part	0	1575	0	731	PVa-L	716	6	350113	0	0	1575	0	0
1	732	left	Periventricular hypothalamic nucleus, intermediate part	1	6185	0.161681	732	PVi-L	716	6	350113	2.85622070588639e-06	1	6185	0.161681	2.85622070588639e-06
1	733	left	Arcuate hypothalamic nucleus	1	9082	0.110108	733	ARH-L	716	6	350113	2.85622070588639e-06	1	9082	0.110108	2.85622070588639e-06
1	735	left	Anterodorsal preoptic nucleus	0	3225	0	735	ADP-L	734	6	350113	0	0	3225	0	0
1	736	left	Anterior hypothalamic area	0	0	0	736	AHA-L	734	6	350113	0	0	0	0	0
1	737	left	Anteroventral preoptic nucleus	1	2939	0.340252	737	AVP-L	734	6	350113	2.85622070588639e-06	1	2939	0.340252	2.85622070588639e-06
1	738	left	Anteroventral periventricular nucleus	2	5777	0.3462	738	AVPV-L	734	6	350113	5.71244141177277e-06	2	5777	0.3462	5.71244141177277e-06
1	739	left	Dorsomedial nucleus of the hypothalamus	5	11912	0.419745	739	DMH-L	734	6	350113	1.42811035294319e-05	5	11912	0.419745	1.42811035294319e-05
1	743	left	Median preoptic nucleus	0	1166	0	743	MEPO-L	734	6	350113	0	0	1166	0	0
1	744	left	Medial preoptic area	0	17846	0	744	MPO-L	734	6	350113	0	0	17846	0	0
1	745	left	Vascular organ of the lamina terminalis	0	267	0	745	OV-L	734	6	350113	0	0	267	0	0
1	746	left	Posterodorsal preoptic nucleus	0	369	0	746	PD-L	734	6	350113	0	0	369	0	0
1	747	left	Parastrial nucleus	0	3091	0	747	PS-L	734	6	350113	0	0	3091	0	0
1	748	left	Suprachiasmatic preoptic nucleus	0	0	0	748	PSCH-L	734	6	350113	0	0	0	0	0
1	749	left	Periventricular hypothalamic nucleus, posterior part	0	4029	0	749	PVp-L	734	6	350113	0	0	4029	0	0
1	750	left	Periventricular hypothalamic nucleus, preoptic part	0	4515	0	750	PVpo-L	734	6	350113	0	0	4515	0	0
1	751	left	Subparaventricular zone	0	3460	0	751	SBPV-L	734	6	350113	0	0	3460	0	0
1	752	left	Suprachiasmatic nucleus	0	2112	0	752	SCH-L	734	6	350113	0	0	2112	0	0
1	753	left	Subfornical organ	16	667	23.988006	753	SFO-L	734	6	350113	4.56995312941822e-05	16	667	23.988006	4.56995312941822e-05
1	754	left	Ventromedial preoptic nucleus	0	1607	0	754	VMPO-L	734	6	350113	0	0	1607	0	0
1	755	left	Ventrolateral preoptic nucleus	0	2140	0	755	VLPO-L	734	6	350113	0	0	2140	0	0
1	757	left	Anterior hypothalamic nucleus	0	22700	0	757	AHN-L	756	6	350113	0	0	22700	0	0
1	762	left	Mammillary body	70	32336	2.16477	762	MBO-L	756	6	350113	0.000199935449412047	70	32336	2.16477	0.000199935449412047
1	776	left	Medial preoptic nucleus	0	12873	0	776	MPN-L	756	6	350113	0	0	12873	0	0
1	780	left	Dorsal premammillary nucleus	0	4215	0	780	PMd-L	756	6	350113	0	0	4215	0	0
1	781	left	Ventral premammillary nucleus	1	6266	0.159591	781	PMv-L	756	6	350113	2.85622070588639e-06	1	6266	0.159591	2.85622070588639e-06
1	782	left	Paraventricular hypothalamic nucleus, descending division	0	4182	0	782	PVHd-L	756	6	350113	0	0	4182	0	0
1	787	left	Ventromedial hypothalamic nucleus	2	17556	0.113921	787	VMH-L	756	6	350113	5.71244141177277e-06	2	17556	0.113921	5.71244141177277e-06
1	792	left	Posterior hypothalamic nucleus	45	22535	1.996894	792	PH-L	756	6	350113	0.000128529931764887	45	22535	1.996894	0.000128529931764887
1	794	left	Lateral hypothalamic area	83	66308	1.251734	794	LHA-L	793	6	350113	0.00023706631858857	83	66308	1.251734	0.00023706631858857
1	795	left	Lateral preoptic area	4	17745	0.225416	795	LPO-L	793	6	350113	1.14248828235455e-05	4	17745	0.225416	1.14248828235455e-05
1	796	left	Preparasubthalamic nucleus	0	413	0	796	PST-L	793	6	350113	0	0	413	0	0
1	797	left	Parasubthalamic nucleus	103	5324	19.346356	797	PSTN-L	793	6	350113	0.000294190732706298	103	5324	19.346356	0.000294190732706298
1	798	left	Perifornical nucleus	2	6851	0.291928	798	PeF-L	793	6	350113	5.71244141177277e-06	2	6851	0.291928	5.71244141177277e-06
1	799	left	Retrochiasmatic area	0	4732	0	799	RCH-L	793	6	350113	0	0	4732	0	0
1	800	left	Subthalamic nucleus	59	6224	9.479434	800	STN-L	793	6	350113	0.000168517021647297	59	6224	9.479434	0.000168517021647297
1	801	left	Tuberal nucleus	9	16754	0.537185	801	TU-L	793	6	350113	2.57059863529775e-05	9	16754	0.537185	2.57059863529775e-05
1	802	left	Zona incerta	114	57629	1.978171	802	ZI-L	793	6	350113	0.000325609160471048	114	57629	1.978171	0.000325609160471048
1	806	left	Midbrain	879	1173430	0.749086	806	MB-L	639	3	350113	0.00251061800047413	879	1173430	0.749086	0.00251061800047413
1	809	left	Superior colliculus, optic layer	1	20544	0.048676	809	SCop-L	808	6	350113	2.85622070588639e-06	1	20544	0.048676	2.85622070588639e-06
1	810	left	Superior colliculus, superficial gray layer	0	36828	0	810	SCsg-L	808	6	350113	0	0	36828	0	0
1	811	left	Superior colliculus, zonal layer	0	11570	0	811	SCzo-L	808	6	350113	0	0	11570	0	0
1	813	left	Inferior colliculus, central nucleus	3	36054	0.083209	813	ICc-L	812	6	350113	8.56866211765916e-06	3	36054	0.083209	8.56866211765916e-06
1	814	left	Inferior colliculus, dorsal nucleus	40	42333	0.944889	814	ICd-L	812	6	350113	0.000114248828235455	40	42333	0.944889	0.000114248828235455
1	815	left	Inferior colliculus, external nucleus	12	63921	0.187732	815	ICe-L	812	6	350113	3.42746484706366e-05	12	63921	0.187732	3.42746484706366e-05
1	816	left	Nucleus of the brachium of the inferior colliculus	9	2797	3.217733	816	NB-L	807	5	350113	2.57059863529775e-05	9	2797	3.217733	2.57059863529775e-05
1	822	left	Substantia nigra, reticular part	611	49535	12.334713	822	SNr-L	821	5	350113	0.00174515085129658	611	49535	12.334713	0.00174515085129658
1	823	left	Ventral tegmental area	25	13683	1.827085	823	VTA-L	821	5	350113	7.14055176471596e-05	25	13683	1.827085	7.14055176471596e-05
1	825	left	Midbrain reticular nucleus, retrorubral area	14	4419	3.168138	825	RR-L	821	5	350113	3.99870898824094e-05	14	4419	3.168138	3.99870898824094e-05
1	826	left	Midbrain reticular nucleus	342	164622	2.077487	826	MRN-L	821	5	350113	0.000976827481413144	342	164622	2.077487	0.000976827481413144
1	827	left	Midbrain reticular nucleus, magnocellular part	0	0	0	827	MRNm-L	826	6	350113	0	0	0	0	0
1	828	left	Midbrain reticular nucleus, magnocellular part, general	0	0	0	828	MRNmg-L	826	6	350113	0	0	0	0	0
1	829	left	Midbrain reticular nucleus, parvicellular part	0	0	0	829	MRNp-L	826	6	350113	0	0	0	0	0
1	831	left	Superior colliculus, motor related, deep gray layer	18	38170	0.471575	831	SCdg-L	830	6	350113	5.14119727059549e-05	18	38170	0.471575	5.14119727059549e-05
1	832	left	Superior colliculus, motor related, deep white layer	0	10594	0	832	SCdw-L	830	6	350113	0	0	10594	0	0
1	833	left	Superior colliculus, motor related, intermediate white layer	34	66884	0.508343	833	SCiw-L	830	6	350113	9.71115040001371e-05	34	66884	0.508343	9.71115040001371e-05
1	834	left	Superior colliculus, motor related, intermediate gray layer	9	65045	0.138366	834	SCig-L	830	6	350113	2.57059863529775e-05	9	65045	0.138366	2.57059863529775e-05
1	838	left	Periaqueductal gray	60	149934	0.400176	838	PAG-L	821	5	350113	0.000171373242353183	60	149934	0.400176	0.000171373242353183
1	839	left	Precommissural nucleus	2	5489	0.364365	839	PRC-L	838	6	350113	5.71244141177277e-06	2	5489	0.364365	5.71244141177277e-06
1	840	left	Interstitial nucleus of Cajal	0	2531	0	840	INC-L	838	6	350113	0	0	2531	0	0
1	841	left	Nucleus of Darkschewitsch	0	2939	0	841	ND-L	838	6	350113	0	0	2939	0	0
1	842	left	Supraoculomotor periaqueductal gray	1	1341	0.745712	842	Su3-L	838	6	350113	2.85622070588639e-06	1	1341	0.745712	2.85622070588639e-06
1	844	left	Anterior pretectal nucleus	70	40850	1.713586	844	APN-L	843	6	350113	0.000199935449412047	70	40850	1.713586	0.000199935449412047
1	845	left	Medial pretectal area	0	1408	0	845	MPT-L	843	6	350113	0	0	1408	0	0
1	846	left	Nucleus of the optic tract	0	6583	0	846	NOT-L	843	6	350113	0	0	6583	0	0
1	847	left	Nucleus of the posterior commissure	0	9215	0	847	NPC-L	843	6	350113	0	0	9215	0	0
1	848	left	Olivary pretectal nucleus	1	1870	0.534759	848	OP-L	843	6	350113	2.85622070588639e-06	1	1870	0.534759	2.85622070588639e-06
1	849	left	Posterior pretectal nucleus	0	4607	0	849	PPT-L	843	6	350113	0	0	4607	0	0
1	850	left	Retroparafascicular nucleus	0	2004	0	850	RPF-L	843	6	350113	0	0	2004	0	0
1	852	left	Cuneiform nucleus	17	17633	0.964101	852	CUN-L	821	5	350113	4.85557520000686e-05	17	17633	0.964101	4.85557520000686e-05
1	853	left	Red nucleus	12	25206	0.476077	853	RN-L	821	5	350113	3.42746484706366e-05	12	25206	0.476077	3.42746484706366e-05
1	856	left	Edinger-Westphal nucleus	2	688	2.906977	856	EW-L	821	5	350113	5.71244141177277e-06	2	688	2.906977	5.71244141177277e-06
1	860	left	Anterior tegmental nucleus	1	1381	0.724113	860	AT-L	821	5	350113	2.85622070588639e-06	1	1381	0.724113	2.85622070588639e-06
1	862	left	Dorsal terminal nucleus of the accessory optic tract	2	363	5.509642	862	DT-L	821	5	350113	5.71244141177277e-06	2	363	5.509642	5.71244141177277e-06
1	863	left	Medial terminal nucleus of the accessory optic tract	3	1379	2.175489	863	MT-L	821	5	350113	8.56866211765916e-06	3	1379	2.175489	8.56866211765916e-06
1	866	left	Substantia nigra, compact part	9	6299	1.428798	866	SNc-L	865	5	350113	2.57059863529775e-05	9	6299	1.428798	2.57059863529775e-05
1	867	left	Pedunculopontine nucleus	56	28498	1.96505	867	PPN-L	865	5	350113	0.000159948359529638	56	28498	1.96505	0.000159948359529638
1	869	left	Interfascicular nucleus raphe	0	2725	0	869	IF-L	868	6	350113	0	0	2725	0	0
1	870	left	Interpeduncular nucleus	1	11227	0.089071	870	IPN-L	868	6	350113	2.85622070588639e-06	1	11227	0.089071	2.85622070588639e-06
1	879	left	Rostral linear nucleus raphe	0	1687	0	879	RL-L	868	6	350113	0	0	1687	0	0
1	880	left	Central linear nucleus raphe	0	2634	0	880	CLI-L	868	6	350113	0	0	2634	0	0
1	881	left	Dorsal nucleus raphe	0	4631	0	881	DR-L	868	6	350113	0	0	4631	0	0
1	883	left	Pons	446	533667	0.835727	883	P-L	882	4	350113	0.00127387443482533	446	533667	0.835727	0.00127387443482533
1	885	left	Nucleus of the lateral lemniscus	1	23148	0.0432	885	NLL-L	884	6	350113	2.85622070588639e-06	1	23148	0.0432	2.85622070588639e-06
1	889	left	Principal sensory nucleus of the trigeminal	0	35045	0	889	PSV-L	884	6	350113	0	0	35045	0	0
1	890	left	Parabrachial nucleus	35	35870	0.975746	890	PB-L	884	6	350113	9.99677247060235e-05	35	35870	0.975746	9.99677247060235e-05
1	902	left	Superior olivary complex	3	28766	0.10429	902	SOC-L	884	6	350113	8.56866211765916e-06	3	28766	0.10429	8.56866211765916e-06
1	907	left	Barrington's nucleus	0	491	0	907	B-L	906	6	350113	0	0	491	0	0
1	908	left	Dorsal tegmental nucleus	0	3318	0	908	DTN-L	906	6	350113	0	0	3318	0	0
1	909	left	Lateral tegmental nucleus	0	0	0	909	LTN-L	906	6	350113	0	0	0	0	0
1	910	left	Posterodorsal tegmental nucleus	0	1528	0	910	PDTg-L	906	6	350113	0	0	1528	0	0
1	911	left	Pontine central gray	11	17350	0.634006	911	PCG-L	906	6	350113	3.14184277647502e-05	11	17350	0.634006	3.14184277647502e-05
1	912	left	Pontine gray	192	30847	6.224268	912	PG-L	906	6	350113	0.000548394375530186	192	30847	6.224268	0.000548394375530186
1	913	left	Pontine reticular nucleus, caudal part	172	75141	2.28903	913	PRNc-L	906	6	350113	0.000491269961412458	172	75141	2.28903	0.000491269961412458
1	914	left	Pontine reticular nucleus, ventral part	0	0	0	914	PRNv-L	906	6	350113	0	0	0	0	0
1	915	left	Supragenual nucleus	0	550	0	915	SG-L	906	6	350113	0	0	550	0	0
1	916	left	Superior salivatory nucleus	0	0	0	916	SSN-L	906	6	350113	0	0	0	0	0
1	917	left	Supratrigeminal nucleus	12	8334	1.439885	917	SUT-L	906	6	350113	3.42746484706366e-05	12	8334	1.439885	3.42746484706366e-05
1	918	left	Tegmental reticular nucleus	952	22052	43.170687	918	TRN-L	906	6	350113	0.00271912211200384	952	22052	43.170687	0.00271912211200384
1	919	left	Motor nucleus of trigeminal	4	11359	0.352144	919	V-L	906	6	350113	1.14248828235455e-05	4	11359	0.352144	1.14248828235455e-05
1	920	left	Peritrigeminal zone	5	10228	0.488854	920	P5-L	906	6	350113	1.42811035294319e-05	5	10228	0.488854	1.42811035294319e-05
1	921	left	Accessory trigeminal nucleus	0	463	0	921	Acs5-L	906	6	350113	0	0	463	0	0
1	922	left	Parvicellular motor 5 nucleus	0	2257	0	922	PC5-L	906	6	350113	0	0	2257	0	0
1	923	left	Intertrigeminal nucleus	0	1414	0	923	I5-L	906	6	350113	0	0	1414	0	0
1	925	left	Superior central nucleus raphe	44	18988	2.317253	925	CS-L	924	6	350113	0.000125673711059001	44	18988	2.317253	0.000125673711059001
1	928	left	Locus ceruleus	1	469	2.132196	928	LC-L	924	6	350113	2.85622070588639e-06	1	469	2.132196	2.85622070588639e-06
1	929	left	Laterodorsal tegmental nucleus	3	6536	0.458996	929	LDT-L	924	6	350113	8.56866211765916e-06	3	6536	0.458996	8.56866211765916e-06
1	930	left	Nucleus incertus	0	3323	0	930	NI-L	924	6	350113	0	0	3323	0	0
1	931	left	Pontine reticular nucleus	173	75653	2.286757	931	PRNr-L	924	6	350113	0.000494126182118345	173	75653	2.286757	0.000494126182118345
1	932	left	Nucleus raphe pontis	5	3091	1.617599	932	RPO-L	924	6	350113	1.42811035294319e-05	5	3091	1.617599	1.42811035294319e-05
1	933	left	Subceruleus nucleus	0	843	0	933	SLC-L	924	6	350113	0	0	843	0	0
1	934	left	Sublaterodorsal nucleus	0	1515	0	934	SLD-L	924	6	350113	0	0	1515	0	0
1	935	left	Medulla	609	989182	0.61566	935	MY-L	882	4	350113	0.00173943840988481	609	989182	0.61566	0.00173943840988481
1	937	left	Area postrema	0	1656	0	937	AP-L	936	6	350113	0	0	1656	0	0
1	938	left	Cochlear nuclei	1	52206	0.019155	938	CN-L	936	6	350113	2.85622070588639e-06	1	52206	0.019155	2.85622070588639e-06
1	943	left	Dorsal column nuclei	0	13295	0	943	DCN-L	936	6	350113	0	0	13295	0	0
1	946	left	External cuneate nucleus	0	6566	0	946	ECU-L	936	6	350113	0	0	6566	0	0
1	947	left	Nucleus of the trapezoid body	563	4950	113.737374	947	NTB-L	936	6	350113	0.00160805225741403	563	4950	113.737374	0.00160805225741403
1	948	left	Nucleus of the solitary tract	49	27117	1.806985	948	NTS-L	936	6	350113	0.000139954814588433	49	27117	1.806985	0.000139954814588433
1	954	left	Spinal nucleus of the trigeminal, caudal part	1	53842	0.018573	954	SPVC-L	936	6	350113	2.85622070588639e-06	1	53842	0.018573	2.85622070588639e-06
1	955	left	Spinal nucleus of the trigeminal, interpolar part	9	59054	0.152403	955	SPVI-L	936	6	350113	2.57059863529775e-05	9	59054	0.152403	2.57059863529775e-05
1	956	left	Spinal nucleus of the trigeminal, oral part	6	31917	0.187988	956	SPVO-L	936	6	350113	1.71373242353183e-05	6	31917	0.187988	1.71373242353183e-05
1	962	left	Paratrigeminal nucleus	0	3270	0	962	Pa5-L	936	6	350113	0	0	3270	0	0
1	963	left	Nucleus z	0	0	0	963	z-L	936	6	350113	0	0	0	0	0
1	965	left	Abducens nucleus	0	974	0	965	VI-L	964	6	350113	0	0	974	0	0
1	966	left	Accessory abducens nucleus	0	0	0	966	ACVI-L	964	6	350113	0	0	0	0	0
1	967	left	Facial motor nucleus	7	29347	0.238525	967	VII-L	964	6	350113	1.99935449412047e-05	7	29347	0.238525	1.99935449412047e-05
1	968	left	Accessory facial motor nucleus	0	177	0	968	ACVII-L	964	6	350113	0	0	177	0	0
1	969	left	Efferent vestibular nucleus	0	0	0	969	EV-L	964	6	350113	0	0	0	0	0
1	970	left	Nucleus ambiguus	1	1382	0.723589	970	AMB-L	964	6	350113	2.85622070588639e-06	1	1382	0.723589	2.85622070588639e-06
1	973	left	Dorsal motor nucleus of the vagus nerve	1	5569	0.179565	973	DMX-L	964	6	350113	2.85622070588639e-06	1	5569	0.179565	2.85622070588639e-06
1	974	left	Efferent cochlear group	0	0	0	974	ECO-L	964	6	350113	0	0	0	0	0
1	975	left	Gigantocellular reticular nucleus	25	83624	0.298957	975	GRN-L	964	6	350113	7.14055176471596e-05	25	83624	0.298957	7.14055176471596e-05
1	976	left	Infracerebellar nucleus	0	1736	0	976	ICB-L	964	6	350113	0	0	1736	0	0
1	977	left	Inferior olivary complex	7	16333	0.42858	977	IO-L	964	6	350113	1.99935449412047e-05	7	16333	0.42858	1.99935449412047e-05
1	978	left	Intermediate reticular nucleus	48	88825	0.540388	978	IRN-L	964	6	350113	0.000137098593882546	48	88825	0.540388	0.000137098593882546
1	979	left	Inferior salivatory nucleus	0	230	0	979	ISN-L	964	6	350113	0	0	230	0	0
1	980	left	Linear nucleus of the medulla	2	1975	1.012658	980	LIN-L	964	6	350113	5.71244141177277e-06	2	1975	1.012658	5.71244141177277e-06
1	981	left	Lateral reticular nucleus	1	18238	0.054831	981	LRN-L	964	6	350113	2.85622070588639e-06	1	18238	0.054831	2.85622070588639e-06
1	984	left	Magnocellular reticular nucleus	36	17010	2.116402	984	MARN-L	964	6	350113	0.00010282394541191	36	17010	2.116402	0.00010282394541191
1	985	left	Medullary reticular nucleus	6	65025	0.092272	985	MDRN-L	964	6	350113	1.71373242353183e-05	6	65025	0.092272	1.71373242353183e-05
1	988	left	Parvicellular reticular nucleus	97	72030	1.346661	988	PARN-L	964	6	350113	0.000277053408470979	97	72030	1.346661	0.000277053408470979
1	989	left	Parasolitary nucleus	0	897	0	989	PAS-L	964	6	350113	0	0	897	0	0
1	990	left	Paragigantocellular reticular nucleus	4	30352	0.131787	990	PGRN-L	964	6	350113	1.14248828235455e-05	4	30352	0.131787	1.14248828235455e-05
1	993	left	Perihypoglossal nuclei	0	8640	0	993	PHY-L	964	6	350113	0	0	8640	0	0
1	997	left	Paramedian reticular nucleus	0	0	0	997	PMR-L	964	6	350113	0	0	0	0	0
1	998	left	Parapyramidal nucleus	3	3031	0.989772	998	PPY-L	964	6	350113	8.56866211765916e-06	3	3031	0.989772	8.56866211765916e-06
1	1001	left	Vestibular nuclei	14	102668	0.136362	1001	VNC-L	964	6	350113	3.99870898824094e-05	14	102668	0.136362	3.99870898824094e-05
1	1006	left	Nucleus x	0	1825	0	1006	x-L	964	6	350113	0	0	1825	0	0
1	1007	left	Hypoglossal nucleus	1	9065	0.110314	1007	XII-L	964	6	350113	2.85622070588639e-06	1	9065	0.110314	2.85622070588639e-06
1	1008	left	Nucleus y	0	749	0	1008	y-L	964	6	350113	0	0	749	0	0
1	1009	left	Interstitial nucleus of the vestibular nerve	0	0	0	1009	INV-L	964	6	350113	0	0	0	0	0
1	1011	left	Nucleus raphe magnus	8	3446	2.321532	1011	RM-L	1010	6	350113	2.28497656470911e-05	8	3446	2.321532	2.28497656470911e-05
1	1012	left	Nucleus raphe pallidus	6	1941	3.09119	1012	RPA-L	1010	6	350113	1.71373242353183e-05	6	1941	3.09119	1.71373242353183e-05
1	1013	left	Nucleus raphe obscurus	0	1066	0	1013	RO-L	1010	6	350113	0	0	1066	0	0
1	1014	left	Cerebellum	1	1719990	0.000581	1014	CB-L	1	2	350113	2.85622070588639e-06	1	1719990	0.000581	2.85622070588639e-06
1	1021	left	Lingula (I), molecular layer	0	0	0	1021	LINGmo-L	1020	6	350113	0	0	0	0	0
1	1022	left	Lingula (I), Purkinje layer	0	0	0	1022	LINGpu-L	1020	6	350113	0	0	0	0	0
1	1023	left	Lingula (I), granular layer	0	0	0	1023	LINGgr-L	1020	6	350113	0	0	0	0	0
1	1025	left	Lobule II	3	42422	0.070718	1025	CENT2-L	1024	6	350113	8.56866211765916e-06	3	42422	0.070718	8.56866211765916e-06
1	1029	left	Lobule III	0	87335	0	1029	CENT3-L	1024	6	350113	0	0	87335	0	0
1	1034	left	Lobule IV	0	0	0	1034	CUL4-L	1033	6	350113	0	0	0	0	0
1	1038	left	Lobule V	0	0	0	1038	CUL5-L	1033	6	350113	0	0	0	0	0
1	1042	left	Lobules IV-V	0	214636	0	1042	CUL4, 5-L	1033	6	350113	0	0	214636	0	0
1	1047	left	Declive (VI), molecular layer	0	0	0	1047	DECmo-L	1046	6	350113	0	0	0	0	0
1	1048	left	Declive (VI), Purkinje layer	0	0	0	1048	DECpu-L	1046	6	350113	0	0	0	0	0
1	1049	left	Declive (VI), granular layer	0	0	0	1049	DECgr-L	1046	6	350113	0	0	0	0	0
1	1051	left	Folium-tuber vermis (VII), molecular layer	0	0	0	1051	FOTUmo-L	1050	6	350113	0	0	0	0	0
1	1052	left	Folium-tuber vermis (VII), Purkinje layer	0	0	0	1052	FOTUpu-L	1050	6	350113	0	0	0	0	0
1	1053	left	Folium-tuber vermis (VII), granular layer	0	0	0	1053	FOTUgr-L	1050	6	350113	0	0	0	0	0
1	1055	left	Pyramus (VIII), molecular layer	0	0	0	1055	PYRmo-L	1054	6	350113	0	0	0	0	0
1	1056	left	Pyramus (VIII), Purkinje layer	0	0	0	1056	PYRpu-L	1054	6	350113	0	0	0	0	0
1	1057	left	Pyramus (VIII), granular layer	0	0	0	1057	PYRgr-L	1054	6	350113	0	0	0	0	0
1	1059	left	Uvula (IX), molecular layer	0	0	0	1059	UVUmo-L	1058	6	350113	0	0	0	0	0
1	1060	left	Uvula (IX), Purkinje layer	0	0	0	1060	UVUpu-L	1058	6	350113	0	0	0	0	0
1	1061	left	Uvula (IX), granular layer	0	0	0	1061	UVUgr-L	1058	6	350113	0	0	0	0	0
1	1063	left	Nodulus (X), molecular layer	0	0	0	1063	NODmo-L	1062	6	350113	0	0	0	0	0
1	1064	left	Nodulus (X), Purkinje layer	0	0	0	1064	NODpu-L	1062	6	350113	0	0	0	0	0
1	1065	left	Nodulus (X), granular layer	0	0	0	1065	NODgr-L	1062	6	350113	0	0	0	0	0
1	1068	left	Simple lobule, molecular layer	0	0	0	1068	SIMmo-L	1067	6	350113	0	0	0	0	0
1	1069	left	Simple lobule, Purkinje layer	0	0	0	1069	SIMpu-L	1067	6	350113	0	0	0	0	0
1	1070	left	Simple lobule, granular layer	0	0	0	1070	SIMgr-L	1067	6	350113	0	0	0	0	0
1	1072	left	Crus 1	0	182311	0	1072	ANcr1-L	1071	6	350113	0	0	182311	0	0
1	1076	left	Crus 2	0	163595	0	1076	ANcr2-L	1071	6	350113	0	0	163595	0	0
1	1081	left	Paramedian lobule, molecular layer	0	0	0	1081	PRMmo-L	1080	6	350113	0	0	0	0	0
1	1082	left	Paramedian lobule, Purkinje layer	0	0	0	1082	PRMpu-L	1080	6	350113	0	0	0	0	0
1	1083	left	Paramedian lobule, granular layer	0	0	0	1083	PRMgr-L	1080	6	350113	0	0	0	0	0
1	1085	left	Copula pyramidis, molecular layer	0	0	0	1085	COPYmo-L	1084	6	350113	0	0	0	0	0
1	1086	left	Copula pyramidis, Purkinje layer	0	0	0	1086	COPYpu-L	1084	6	350113	0	0	0	0	0
1	1087	left	Copula pyramidis, granular layer	0	0	0	1087	COPYgr-L	1084	6	350113	0	0	0	0	0
1	1089	left	Paraflocculus, molecular layer	0	0	0	1089	PFLmo-L	1088	6	350113	0	0	0	0	0
1	1090	left	Paraflocculus, Purkinje layer	0	0	0	1090	PFLpu-L	1088	6	350113	0	0	0	0	0
1	1091	left	Paraflocculus, granular layer	0	0	0	1091	PFLgr-L	1088	6	350113	0	0	0	0	0
1	1093	left	Flocculus, molecular layer	0	0	0	1093	FLmo-L	1092	6	350113	0	0	0	0	0
1	1094	left	Flocculus, Purkinje layer	0	0	0	1094	FLpu-L	1092	6	350113	0	0	0	0	0
1	1095	left	Flocculus, granular layer	0	0	0	1095	FLgr-L	1092	6	350113	0	0	0	0	0
1	1100	left	Vestibulocerebellar nucleus	1	2730	0.3663	1100	VeCB-L	1096	4	350113	2.85622070588639e-06	1	2730	0.3663	2.85622070588639e-06
1	1101	left	fiber tracts	127	1499934	0.08467	1101	fiber tracts-L	0	1	350113	0.000362740029647571	127	1499934	0.08467	0.000362740029647571
1	1108	left	lateral olfactory tract, body	42	28949	1.450827	1108	lot-L	1107	5	350113	0.000119961269647228	42	28949	1.450827	0.000119961269647228
1	1109	left	dorsal limb	13	5022	2.58861	1109	lotd-L	1107	5	350113	3.7130869176523e-05	13	5022	2.58861	3.7130869176523e-05
1	1111	left	anterior commissure, olfactory limb	28	24291	1.15269	1111	aco-L	1105	4	350113	7.99741797648188e-05	28	24291	1.15269	7.99741797648188e-05
1	1117	left	optic tract	1	22375	0.044693	1117	opt-L	1112	4	350113	2.85622070588639e-06	1	22375	0.044693	2.85622070588639e-06
1	1119	left	oculomotor nerve	3	6588	0.455373	1119	IIIn-L	1102	3	350113	8.56866211765916e-06	3	6588	0.455373	8.56866211765916e-06
1	1120	left	medial longitudinal fascicle	1	4698	0.212857	1120	mlf-L	1119	4	350113	2.85622070588639e-06	1	4698	0.212857	2.85622070588639e-06
1	1137	left	trapezoid body	83	9576	8.667502	1137	tb-L	1136	5	350113	0.00023706631858857	83	9576	8.667502	0.00023706631858857
1	1140	left	lateral lemniscus	4	26669	0.149987	1140	ll-L	1136	5	350113	1.14248828235455e-05	4	26669	0.149987	1.14248828235455e-05
1	1156	left	cuneate fascicle	0	716	0	1156	cuf-L	1155	6	350113	0	0	716	0	0
1	1157	left	gracile fascicle	0	0	0	1157	grf-L	1155	6	350113	0	0	0	0	0
1	1158	left	internal arcuate fibers	0	0	0	1158	iaf-L	1155	6	350113	0	0	0	0	0
1	1159	left	medial lemniscus	302	21272	14.197067	1159	ml-L	1150	5	350113	0.000862578653177688	302	21272	14.197067	0.000862578653177688
1	1174	left	superior cerebelar peduncles	28	27304	1.025491	1174	scp-L	1173	4	350113	7.99741797648188e-05	28	27304	1.025491	7.99741797648188e-05
1	1175	left	superior cerebellar peduncle decussation	1	1447	0.691085	1175	dscp-L	1174	5	350113	2.85622070588639e-06	1	1447	0.691085	2.85622070588639e-06
1	1176	left	spinocerebellar tract	0	0	0	1176	sct-L	1175	6	350113	0	0	0	0	0
1	1177	left	uncinate fascicle	5	2713	1.842978	1177	uf-L	1174	5	350113	1.42811035294319e-05	5	2713	1.842978	1.42811035294319e-05
1	1185	left	olivocerebellar tract	0	0	0	1185	oct-L	1184	6	350113	0	0	0	0	0
1	1186	left	reticulocerebellar tract	0	0	0	1186	rct-L	1184	6	350113	0	0	0	0	0
1	1188	left	arbor vitae	2	221149	0.009044	1188	arb-L	1171	3	350113	5.71244141177277e-06	2	221149	0.009044	5.71244141177277e-06
1	1189	left	supra-callosal cerebral white matter	2615	34171	76.52688	1189	scwm-L	1101	2	350113	0.0074690171458929	2615	34171	76.52688	0.0074690171458929
1	1192	left	corpus callosum, anterior forceps	828	55433	14.936951	1192	fa-L	1191	4	350113	0.00236495074447393	828	55433	14.936951	0.00236495074447393
1	1193	left	external capsule	1120	28097	39.861907	1193	ec-L	1192	5	350113	0.00319896719059275	1120	28097	39.861907	0.00319896719059275
1	1194	left	corpus callosum, extreme capsule	132	2990	44.147157	1194	ee-L	1191	4	350113	0.000377021133177003	132	2990	44.147157	0.000377021133177003
1	1195	left	genu of corpus callosum	1070	26474	40.417013	1195	ccg-L	1191	4	350113	0.00305615615529843	1070	26474	40.417013	0.00305615615529843
1	1196	left	corpus callosum, posterior forceps	176	43615	4.035309	1196	fp-L	1191	4	350113	0.000502694844236004	176	43615	4.035309	0.000502694844236004
1	1198	left	corpus callosum, body	3744	97113	38.553026	1198	ccb-L	1191	4	350113	0.0106936903228386	3744	97113	38.553026	0.0106936903228386
1	1199	left	corpus callosum, splenium	92	23817	3.862787	1199	ccs-L	1191	4	350113	0.000262772304941547	92	23817	3.862787	0.000262772304941547
1	1200	left	corticospinal tract	422	118171	3.571096	1200	cst-L	1190	3	350113	0.00120532513788405	422	118171	3.571096	0.00120532513788405
1	1201	left	internal capsule	833	67198	12.396202	1201	int-L	1200	4	350113	0.00237923184800336	833	67198	12.396202	0.00237923184800336
1	1202	left	cerebal peduncle	614	28223	21.755306	1202	cpd-L	1200	4	350113	0.00175371951341424	614	28223	21.755306	0.00175371951341424
1	1207	left	pyramid	782	17933	43.606758	1207	py-L	1200	4	350113	0.00223356459200315	782	17933	43.606758	0.00223356459200315
1	1216	left	optic radiation	847	59021	14.350824	1216	or-L	1211	4	350113	0.00241921893788577	847	59021	14.350824	0.00241921893788577
1	1217	left	auditory radiation	427	13165	32.434485	1217	ar-L	1211	4	350113	0.00121960624141349	427	13165	32.434485	0.00121960624141349
1	1221	left	nigrostriatal tract	23	3588	6.410256	1221	nst-L	1219	4	350113	6.56930762353869e-05	23	3588	6.410256	6.56930762353869e-05
1	1229	left	crossed tectospinal pathway	7	15981	0.43802	1229	tspc-L	1226	4	350113	1.99935449412047e-05	7	15981	0.43802	1.99935449412047e-05
1	1230	left	rubrospinal tract	12	19421	0.617888	1230	rust-L	1218	3	350113	3.42746484706366e-05	12	19421	0.617888	3.42746484706366e-05
1	1240	left	amygdalar capsule	169	5344	31.624251	1240	amc-L	1239	4	350113	0.000482701299294799	169	5344	31.624251	0.000482701299294799
1	1242	left	anterior commissure, temporal limb	25	6785	3.684598	1242	act-L	1239	4	350113	7.14055176471596e-05	25	6785	3.684598	7.14055176471596e-05
1	1243	left	cingulum bundle	889	40399	22.005495	1243	cing-L	1239	4	350113	0.002539180207533	889	40399	22.005495	0.002539180207533
1	1245	left	alveus	123	44772	2.747253	1245	alv-L	1244	5	350113	0.000351315146824025	123	44772	2.747253	0.000351315146824025
1	1247	left	fimbria	1	48464	0.020634	1247	fi-L	1244	5	350113	2.85622070588639e-06	1	48464	0.020634	2.85622070588639e-06
1	1249	left	precommissural fornix diagonal band	0	0	0	1249	db-L	1248	6	350113	0	0	0	0	0
1	1251	left	medial corticohypothalamic tract	0	266	0	1251	mct-L	1250	6	350113	0	0	266	0	0
1	1252	left	columns of the fornix	1	8594	0.11636	1252	fx-L	1250	6	350113	2.85622070588639e-06	1	8594	0.11636	2.85622070588639e-06
1	1254	left	dorsal hippocampal commissure	179	30461	5.876367	1254	dhc-L	1253	6	350113	0.000511263506353663	179	30461	5.876367	0.000511263506353663
1	1255	left	ventral hippocampal commissure	5	2088	2.394636	1255	vhc-L	1253	6	350113	1.42811035294319e-05	5	2088	2.394636	1.42811035294319e-05
1	1259	left	stria terminalis	4	10943	0.36553	1259	st-L	1239	4	350113	1.14248828235455e-05	4	10943	0.36553	1.14248828235455e-05
1	1260	left	commissural branch of stria terminalis	13	1133	11.473963	1260	stc-L	1259	5	350113	3.7130869176523e-05	13	1133	11.473963	3.7130869176523e-05
1	1262	left	medial forebrain bundle	42	1590	26.415094	1262	mfb-L	1261	4	350113	0.000119961269647228	42	1590	26.415094	0.000119961269647228
1	1278	left	principal mammillary tract	1	1055	0.947867	1278	pm-L	1277	5	350113	2.85622070588639e-06	1	1055	0.947867	2.85622070588639e-06
1	1279	left	mammillothalamic tract	2	4164	0.480307	1279	mtt-L	1277	5	350113	5.71244141177277e-06	2	4164	0.480307	5.71244141177277e-06
1	1280	left	mammillotegmental tract	2	2138	0.935454	1280	mtg-L	1277	5	350113	5.71244141177277e-06	2	2138	0.935454	5.71244141177277e-06
1	1281	left	mammillary peduncle	5	1025	4.878049	1281	mp-L	1277	5	350113	1.42811035294319e-05	5	1025	4.878049	1.42811035294319e-05
1	1285	left	stria medullaris	49	8629	5.678526	1285	sm-L	1284	5	350113	0.000139954814588433	49	8629	5.678526	0.000139954814588433
1	1286	left	fasciculus retroflexus	45	5327	8.447531	1286	fr-L	1284	5	350113	0.000128529931764887	45	5327	8.447531	0.000128529931764887
1	1293	left	lateral ventricle	38	118187	0.321524	1293	VL-L	1292	2	350113	0.000108536386823683	38	118187	0.321524	0.000108536386823683
1	1295	left	subependymal zone	8	4333	1.846296	1295	SEZ-L	1293	3	350113	2.28497656470911e-05	8	4333	1.846296	2.28497656470911e-05
1	1296	left	choroid plexus	9	45875	0.196185	1296	chpl-L	1293	3	350113	2.57059863529775e-05	9	45875	0.196185	2.57059863529775e-05
1	1299	left	third ventricle	367	27735	13.232378	1299	V3-L	1292	2	350113	0.0010482329990603	367	27735	13.232378	0.0010482329990603
1	1300	left	cerebral aqueduct	3	12590	0.238284	1300	AQ-L	1292	2	350113	8.56866211765916e-06	3	12590	0.238284	8.56866211765916e-06
1	1301	left	fourth ventricle	10	30681	0.325935	1301	V4-L	1292	2	350113	2.85622070588639e-05	10	30681	0.325935	2.85622070588639e-05
1	10000	right	root	6	16211067	0.00037	10000	root-R	-1	0	350113	1.71373242353183e-05	-6	-16211067	-0.00037	-1.71373242353183e-05
1	10006	right	Frontal pole, cerebral cortex	926	31111	29.764392	10006	FRP-R	10005	6	350113	0.00264486037365079	-926	-31111	-29.764392	-0.00264486037365079
1	10012	right	Somatomotor areas	20279	782489	25.916019	10012	MO-R	10005	6	350113	0.05792129969467	-20279	-782489	-25.916019	-0.05792129969467
1	10030	right	Somatosensory areas	5856	1066625	5.490214	10030	SS-R	10005	6	350113	0.0167260284536707	-5856	-1066625	-5.490214	-0.0167260284536707
1	10107	right	Gustatory areas	3923	56565	69.353841	10107	GU-R	10005	6	350113	0.0112049538291923	-3923	-56565	-69.353841	-0.0112049538291923
1	10114	right	Visceral area	5729	75286	76.096485	10114	VISC-R	10005	6	350113	0.0163632884240231	-5729	-75286	-76.096485	-0.0163632884240231
1	10121	right	Auditory areas	1723	185426	9.292117	10121	AUD-R	10005	6	350113	0.00492126827624224	-1723	-185426	-9.292117	-0.00492126827624224
1	10157	right	Visual areas	510	430521	1.184611	10157	VIS-R	10005	6	350113	0.00145667256000206	-510	-430521	-1.184611	-0.00145667256000206
1	10220	right	Anterior cingulate area	3958	178274	22.201779	10220	ACA-R	10005	6	350113	0.0113049215538983	-3958	-178274	-22.201779	-0.0113049215538983
1	10238	right	Prelimbic area	3667	77410	47.371141	10238	PL-R	10005	6	350113	0.0104737613284854	-3667	-77410	-47.371141	-0.0104737613284854
1	10245	right	Infralimbic area	1560	27096	57.573074	10245	ILA-R	10005	6	350113	0.00445570430118276	-1560	-27096	-57.573074	-0.00445570430118276
1	10252	right	Orbital area	4604	189117	24.344718	10252	ORB-R	10005	6	350113	0.0131500401299009	-4604	-189117	-24.344718	-0.0131500401299009
1	10278	right	Agranular insular area	12279	252649	48.601024	10278	AI-R	10005	6	350113	0.0350715340475789	-12279	-252649	-48.601024	-0.0350715340475789
1	10297	right	Retrosplenial area	238	336458	0.707369	10297	RSP-R	10005	6	350113	0.00067978052800096	-238	-336458	-0.707369	-0.00067978052800096
1	10339	right	Posterior parietal association areas	38	78520	0.483953	10339	PTLp-R	10005	6	350113	0.000108536386823683	-38	-78520	-0.483953	-0.000108536386823683
1	10360	right	Temporal association areas	2858	99265	28.791618	10360	TEa-R	10005	6	350113	0.00816307877742329	-2858	-99265	-28.791618	-0.00816307877742329
1	10367	right	Perirhinal area	535	25280	21.162975	10367	PERI-R	10005	6	350113	0.00152807807764922	-535	-25280	-21.162975	-0.00152807807764922
1	10373	right	Ectorhinal area	2816	54794	51.392488	10373	ECT-R	10005	6	350113	0.00804311750777606	-2816	-54794	-51.392488	-0.00804311750777606
1	10379	right	Olfactory areas	195	1494164	0.130508	10379	OLF-R	10004	5	350113	0.000556963037647845	-195	-1494164	-0.130508	-0.000556963037647845
1	10380	right	Main olfactory bulb	0	526802	0	10380	MOB-R	10379	6	350113	0	0	-526802	0	0
1	10386	right	Accessory olfactory bulb	6	20858	0.287659	10386	AOB-R	10379	6	350113	1.71373242353183e-05	-6	-20858	-0.287659	-1.71373242353183e-05
1	10390	right	Anterior olfactory nucleus	95	155842	0.609592	10390	AON-R	10379	6	350113	0.000271340967059207	-95	-155842	-0.609592	-0.000271340967059207
1	10398	right	Taenia tecta	2	46385	0.043117	10398	TT-R	10379	6	350113	5.71244141177277e-06	-2	-46385	-0.043117	-5.71244141177277e-06
1	10410	right	Dorsal peduncular area	8	16107	0.496678	10410	DP-R	10379	6	350113	2.28497656470911e-05	-8	-16107	-0.496678	-2.28497656470911e-05
1	10416	right	Piriform area	1106	370121	2.988212	10416	PIR-R	10379	6	350113	0.00315898010071034	-1106	-370121	-2.988212	-0.00315898010071034
1	10421	right	Nucleus of the lateral olfactory tract	94	10197	9.218398	10421	NLOT-R	10379	6	350113	0.00026848474635332	-94	-10197	-9.218398	-0.00026848474635332
1	10426	right	Cortical amygdalar area	130	104495	1.244079	10426	COA-R	10379	6	350113	0.00037130869176523	-130	-104495	-1.244079	-0.00037130869176523
1	10444	right	Piriform-amygdalar area	254	38123	6.662645	10444	PAA-R	10379	6	350113	0.000725480059295142	-254	-38123	-6.662645	-0.000725480059295142
1	10449	right	Postpiriform transition area	293	44743	6.54851	10449	TR-R	10379	6	350113	0.000836872666824711	-293	-44743	-6.54851	-0.000836872666824711
1	10454	right	Hippocampal formation	19	1364930	0.01392	10454	HPF-R	10004	5	350113	5.42681934118413e-05	-19	-1364930	-0.01392	-5.42681934118413e-05
1	10455	right	Hippocampal region	7	759584	0.009216	10455	HIP-R	10454	6	350113	1.99935449412047e-05	-7	-759584	-0.009216	-1.99935449412047e-05
1	10492	right	Retrohippocampal region	1142	591847	1.929553	10492	RHP-R	10454	6	350113	0.00326180404612225	-1142	-591847	-1.929553	-0.00326180404612225
1	10555	right	Cortical subplate	127	284976	0.445652	10555	CTXsp-R	10003	4	350113	0.000362740029647571	-127	-284976	-0.445652	-0.000362740029647571
1	10557	right	Claustrum	222	17618	12.600749	10557	CLA-R	10555	5	350113	0.000634080996706778	-222	-17618	-12.600749	-0.000634080996706778
1	10559	right	Endopiriform nucleus, dorsal part	389	58129	6.692013	10559	EPd-R	10558	6	350113	0.0011110698545898	-389	-58129	-6.692013	-0.0011110698545898
1	10560	right	Endopiriform nucleus, ventral part	1138	31134	36.55168	10560	EPv-R	10558	6	350113	0.00325037916329871	-1138	-31134	-36.55168	-0.00325037916329871
1	10561	right	Lateral amygdalar nucleus	303	26889	11.268548	10561	LA-R	10555	5	350113	0.000865434873883575	-303	-26889	-11.268548	-0.000865434873883575
1	10563	right	Basolateral amygdalar nucleus, anterior part	1108	24644	44.960234	10563	BLAa-R	10562	6	350113	0.00316469254212211	-1108	-24644	-44.960234	-0.00316469254212211
1	10564	right	Basolateral amygdalar nucleus, posterior part	507	22747	22.288653	10564	BLAp-R	10562	6	350113	0.0014481038978844	-507	-22747	-22.288653	-0.0014481038978844
1	10565	right	Basolateral amygdalar nucleus, ventral part	969	13393	72.351228	10565	BLAv-R	10562	6	350113	0.00276767786400391	-969	-13393	-72.351228	-0.00276767786400391
1	10567	right	Basomedial amygdalar nucleus, anterior part	65	24586	2.643781	10567	BMAa-R	10566	6	350113	0.000185654345882615	-65	-24586	-2.643781	-0.000185654345882615
1	10568	right	Basomedial amygdalar nucleus, posterior part	361	22966	15.718889	10568	BMAp-R	10566	6	350113	0.00103109567482499	-361	-22966	-15.718889	-0.00103109567482499
1	10569	right	Posterior amygdalar nucleus	16	30902	0.517766	10569	PA-R	10555	5	350113	4.56995312941822e-05	-16	-30902	-0.517766	-4.56995312941822e-05
1	10571	right	Striatum	30	1439387	0.020842	10571	STR-R	10570	4	350113	8.56866211765916e-05	-30	-1439387	-0.020842	-8.56866211765916e-05
1	10573	right	Caudoputamen	234	832652	0.28103	10573	CP-R	10572	6	350113	0.000668355645177414	-234	-832652	-0.28103	-0.000668355645177414
1	10575	right	Nucleus accumbens	161	140719	1.144124	10575	ACB-R	10574	6	350113	0.000459851533647708	-161	-140719	-1.144124	-0.000459851533647708
1	10576	right	Fundus of striatum	24	13805	1.738501	10576	FS-R	10574	6	350113	6.85492969412732e-05	-24	-13805	-1.738501	-6.85492969412732e-05
1	10577	right	Olfactory tubercle	38	122232	0.310884	10577	OT-R	10574	6	350113	0.000108536386823683	-38	-122232	-0.310884	-0.000108536386823683
1	10584	right	Lateral strip of striatum	0	0	0	10584	LSS-R	10574	6	350113	0	0	0	0	0
1	10586	right	Lateral septal nucleus	1	97728	0.010232	10586	LS-R	10585	6	350113	2.85622070588639e-06	-1	-97728	-0.010232	-2.85622070588639e-06
1	10590	right	Septofimbrial nucleus	1	15400	0.064935	10590	SF-R	10585	6	350113	2.85622070588639e-06	-1	-15400	-0.064935	-2.85622070588639e-06
1	10591	right	Septohippocampal nucleus	0	1183	0	10591	SH-R	10585	6	350113	0	0	-1183	0	0
1	10593	right	Anterior amygdalar area	0	15837	0	10593	AAA-R	10592	6	350113	0	0	-15837	0	0
1	10594	right	Bed nucleus of the accessory olfactory tract	0	798	0	10594	BA-R	10592	6	350113	0	0	-798	0	0
1	10595	right	Central amygdalar nucleus	17	42156	0.403264	10595	CEA-R	10592	6	350113	4.85557520000686e-05	-17	-42156	-0.403264	-4.85557520000686e-05
1	10599	right	Intercalated amygdalar nucleus	1	5838	0.171292	10599	IA-R	10592	6	350113	2.85622070588639e-06	-1	-5838	-0.171292	-2.85622070588639e-06
1	10600	right	Medial amygdalar nucleus	16	64925	0.246438	10600	MEA-R	10592	6	350113	4.56995312941822e-05	-16	-64925	-0.246438	-4.56995312941822e-05
1	10608	right	Pallidum	10	300570	0.03327	10608	PAL-R	10570	4	350113	2.85622070588639e-05	-10	-300570	-0.03327	-2.85622070588639e-05
1	10610	right	Globus pallidus, external segment	0	50092	0	10610	GPe-R	10609	6	350113	0	0	-50092	0	0
1	10611	right	Globus pallidus, internal segment	0	13545	0	10611	GPi-R	10609	6	350113	0	0	-13545	0	0
1	10613	right	Substantia innominata	12	96899	0.12384	10613	SI-R	10612	6	350113	3.42746484706366e-05	-12	-96899	-0.12384	-3.42746484706366e-05
1	10614	right	Magnocellular nucleus	0	11663	0	10614	MA-R	10612	6	350113	0	0	-11663	0	0
1	10616	right	Medial septal complex	3	37505	0.079989	10616	MSC-R	10615	6	350113	8.56866211765916e-06	-3	-37505	-0.079989	-8.56866211765916e-06
1	10619	right	Triangular nucleus of septum	9	11530	0.780572	10619	TRS-R	10615	6	350113	2.57059863529775e-05	-9	-11530	-0.780572	-2.57059863529775e-05
1	10621	right	Bed nuclei of the stria terminalis	36	42897	0.83922	10621	BST-R	10620	6	350113	0.00010282394541191	-36	-42897	-0.83922	-0.00010282394541191
1	10638	right	Bed nucleus of the anterior commissure	2	243	8.230453	10638	BAC-R	10620	6	350113	5.71244141177277e-06	-2	-243	-8.230453	-5.71244141177277e-06
1	10641	right	Thalamus	20	650023	0.030768	10641	TH-R	10640	4	350113	5.71244141177277e-05	-20	-650023	-0.030768	-5.71244141177277e-05
1	10643	right	Ventral group of the dorsal thalamus	12	155483	0.077179	10643	VENT-R	10642	6	350113	3.42746484706366e-05	-12	-155483	-0.077179	-3.42746484706366e-05
1	10652	right	Subparafascicular nucleus	2	6524	0.30656	10652	SPF-R	10642	6	350113	5.71244141177277e-06	-2	-6524	-0.30656	-5.71244141177277e-06
1	10655	right	Subparafascicular area	4	4303	0.929584	10655	SPA-R	10642	6	350113	1.14248828235455e-05	-4	-4303	-0.929584	-1.14248828235455e-05
1	10656	right	Peripeduncular nucleus	0	1976	0	10656	PP-R	10642	6	350113	0	0	-1976	0	0
1	10657	right	Geniculate group, dorsal thalamus	0	45483	0	10657	GENd-R	10642	6	350113	0	0	-45483	0	0
1	10667	right	Lateral group of the dorsal thalamus	2	98611	0.020282	10667	LAT-R	10666	6	350113	5.71244141177277e-06	-2	-98611	-0.020282	-5.71244141177277e-06
1	10674	right	Anterior group of the dorsal thalamus	29	69077	0.419821	10674	ATN-R	10666	6	350113	8.28304004707052e-05	-29	-69077	-0.419821	-8.28304004707052e-05
1	10683	right	Medial group of the dorsal thalamus	127	64640	1.964728	10683	MED-R	10666	6	350113	0.000362740029647571	-127	-64640	-1.964728	-0.000362740029647571
1	10691	right	Midline group of the dorsal thalamus	450	38514	11.684063	10691	MTN-R	10666	6	350113	0.00128529931764887	-450	-38514	-11.684063	-0.00128529931764887
1	10696	right	Intralaminar nuclei of the dorsal thalamus	196	51576	3.800217	10696	ILM-R	10666	6	350113	0.000559819258353732	-196	-51576	-3.800217	-0.000559819258353732
1	10703	right	Reticular nucleus of the thalamus	0	46320	0	10703	RT-R	10666	6	350113	0	0	-46320	0	0
1	10704	right	Geniculate group, ventral thalamus	0	16774	0	10704	GENv-R	10666	6	350113	0	0	-16774	0	0
1	10711	right	Epithalamus	8	21299	0.375604	10711	EPI-R	10666	6	350113	2.28497656470911e-05	-8	-21299	-0.375604	-2.28497656470911e-05
1	10715	right	Hypothalamus	22	487762	0.045104	10715	HY-R	10640	4	350113	6.28368555295005e-05	-22	-487762	-0.045104	-6.28368555295005e-05
1	10717	right	Supraoptic nucleus	0	1510	0	10717	SO-R	10716	6	350113	0	0	-1510	0	0
1	10718	right	Accessory supraoptic group	0	193	0	10718	ASO-R	10716	6	350113	0	0	-193	0	0
1	10720	right	Paraventricular hypothalamic nucleus	2	6137	0.325892	10720	PVH-R	10716	6	350113	5.71244141177277e-06	-2	-6137	-0.325892	-5.71244141177277e-06
1	10731	right	Periventricular hypothalamic nucleus, anterior part	0	1616	0	10731	PVa-R	10716	6	350113	0	0	-1616	0	0
1	10732	right	Periventricular hypothalamic nucleus, intermediate part	0	6641	0	10732	PVi-R	10716	6	350113	0	0	-6641	0	0
1	10733	right	Arcuate hypothalamic nucleus	1	9243	0.10819	10733	ARH-R	10716	6	350113	2.85622070588639e-06	-1	-9243	-0.10819	-2.85622070588639e-06
1	10735	right	Anterodorsal preoptic nucleus	0	3160	0	10735	ADP-R	10734	6	350113	0	0	-3160	0	0
1	10736	right	Anterior hypothalamic area	0	0	0	10736	AHA-R	10734	6	350113	0	0	0	0	0
1	10737	right	Anteroventral preoptic nucleus	0	2959	0	10737	AVP-R	10734	6	350113	0	0	-2959	0	0
1	10738	right	Anteroventral periventricular nucleus	1	5934	0.16852	10738	AVPV-R	10734	6	350113	2.85622070588639e-06	-1	-5934	-0.16852	-2.85622070588639e-06
1	10739	right	Dorsomedial nucleus of the hypothalamus	1	12156	0.082264	10739	DMH-R	10734	6	350113	2.85622070588639e-06	-1	-12156	-0.082264	-2.85622070588639e-06
1	10743	right	Median preoptic nucleus	0	1429	0	10743	MEPO-R	10734	6	350113	0	0	-1429	0	0
1	10744	right	Medial preoptic area	0	17799	0	10744	MPO-R	10734	6	350113	0	0	-17799	0	0
1	10745	right	Vascular organ of the lamina terminalis	0	293	0	10745	OV-R	10734	6	350113	0	0	-293	0	0
1	10746	right	Posterodorsal preoptic nucleus	0	374	0	10746	PD-R	10734	6	350113	0	0	-374	0	0
1	10747	right	Parastrial nucleus	0	3082	0	10747	PS-R	10734	6	350113	0	0	-3082	0	0
1	10748	right	Suprachiasmatic preoptic nucleus	0	0	0	10748	PSCH-R	10734	6	350113	0	0	0	0	0
1	10749	right	Periventricular hypothalamic nucleus, posterior part	0	4097	0	10749	PVp-R	10734	6	350113	0	0	-4097	0	0
1	10750	right	Periventricular hypothalamic nucleus, preoptic part	0	4643	0	10750	PVpo-R	10734	6	350113	0	0	-4643	0	0
1	10751	right	Subparaventricular zone	0	3548	0	10751	SBPV-R	10734	6	350113	0	0	-3548	0	0
1	10752	right	Suprachiasmatic nucleus	0	2117	0	10752	SCH-R	10734	6	350113	0	0	-2117	0	0
1	10753	right	Subfornical organ	2	715	2.797203	10753	SFO-R	10734	6	350113	5.71244141177277e-06	-2	-715	-2.797203	-5.71244141177277e-06
1	10754	right	Ventromedial preoptic nucleus	0	1603	0	10754	VMPO-R	10734	6	350113	0	0	-1603	0	0
1	10755	right	Ventrolateral preoptic nucleus	0	2151	0	10755	VLPO-R	10734	6	350113	0	0	-2151	0	0
1	10757	right	Anterior hypothalamic nucleus	0	22766	0	10757	AHN-R	10756	6	350113	0	0	-22766	0	0
1	10762	right	Mammillary body	11	32695	0.336443	10762	MBO-R	10756	6	350113	3.14184277647502e-05	-11	-32695	-0.336443	-3.14184277647502e-05
1	10776	right	Medial preoptic nucleus	0	13023	0	10776	MPN-R	10756	6	350113	0	0	-13023	0	0
1	10780	right	Dorsal premammillary nucleus	0	4218	0	10780	PMd-R	10756	6	350113	0	0	-4218	0	0
1	10781	right	Ventral premammillary nucleus	0	6262	0	10781	PMv-R	10756	6	350113	0	0	-6262	0	0
1	10782	right	Paraventricular hypothalamic nucleus, descending division	5	4187	1.194172	10782	PVHd-R	10756	6	350113	1.42811035294319e-05	-5	-4187	-1.194172	-1.42811035294319e-05
1	10787	right	Ventromedial hypothalamic nucleus	0	17613	0	10787	VMH-R	10756	6	350113	0	0	-17613	0	0
1	10792	right	Posterior hypothalamic nucleus	10	22716	0.440218	10792	PH-R	10756	6	350113	2.85622070588639e-05	-10	-22716	-0.440218	-2.85622070588639e-05
1	10794	right	Lateral hypothalamic area	9	66262	0.135824	10794	LHA-R	10793	6	350113	2.57059863529775e-05	-9	-66262	-0.135824	-2.57059863529775e-05
1	10795	right	Lateral preoptic area	0	17774	0	10795	LPO-R	10793	6	350113	0	0	-17774	0	0
1	10796	right	Preparasubthalamic nucleus	1	403	2.48139	10796	PST-R	10793	6	350113	2.85622070588639e-06	-1	-403	-2.48139	-2.85622070588639e-06
1	10797	right	Parasubthalamic nucleus	1	5304	0.188537	10797	PSTN-R	10793	6	350113	2.85622070588639e-06	-1	-5304	-0.188537	-2.85622070588639e-06
1	10798	right	Perifornical nucleus	0	6877	0	10798	PeF-R	10793	6	350113	0	0	-6877	0	0
1	10799	right	Retrochiasmatic area	0	4717	0	10799	RCH-R	10793	6	350113	0	0	-4717	0	0
1	10800	right	Subthalamic nucleus	0	6239	0	10800	STN-R	10793	6	350113	0	0	-6239	0	0
1	10801	right	Tuberal nucleus	1	16746	0.059716	10801	TU-R	10793	6	350113	2.85622070588639e-06	-1	-16746	-0.059716	-2.85622070588639e-06
1	10802	right	Zona incerta	2	57616	0.034713	10802	ZI-R	10793	6	350113	5.71244141177277e-06	-2	-57616	-0.034713	-5.71244141177277e-06
1	10806	right	Midbrain	48	1178292	0.040737	10806	MB-R	10639	3	350113	0.000137098593882546	-48	-1178292	-0.040737	-0.000137098593882546
1	10809	right	Superior colliculus, optic layer	0	20611	0	10809	SCop-R	10808	6	350113	0	0	-20611	0	0
1	10810	right	Superior colliculus, superficial gray layer	0	36899	0	10810	SCsg-R	10808	6	350113	0	0	-36899	0	0
1	10811	right	Superior colliculus, zonal layer	0	11682	0	10811	SCzo-R	10808	6	350113	0	0	-11682	0	0
1	10813	right	Inferior colliculus, central nucleus	4	36029	0.111022	10813	ICc-R	10812	6	350113	1.14248828235455e-05	-4	-36029	-0.111022	-1.14248828235455e-05
1	10814	right	Inferior colliculus, dorsal nucleus	1	42315	0.023632	10814	ICd-R	10812	6	350113	2.85622070588639e-06	-1	-42315	-0.023632	-2.85622070588639e-06
1	10815	right	Inferior colliculus, external nucleus	5	63949	0.078187	10815	ICe-R	10812	6	350113	1.42811035294319e-05	-5	-63949	-0.078187	-1.42811035294319e-05
1	10823	right	Ventral tegmental area	1	13682	0.073089	10823	VTA-R	10821	5	350113	2.85622070588639e-06	-1	-13682	-0.073089	-2.85622070588639e-06
1	10826	right	Midbrain reticular nucleus	11	164423	0.066901	10826	MRN-R	10821	5	350113	3.14184277647502e-05	-11	-164423	-0.066901	-3.14184277647502e-05
1	10827	right	Midbrain reticular nucleus, magnocellular part	0	0	0	10827	MRNm-R	10826	6	350113	0	0	0	0	0
1	10828	right	Midbrain reticular nucleus, magnocellular part, general	0	0	0	10828	MRNmg-R	10826	6	350113	0	0	0	0	0
1	10829	right	Midbrain reticular nucleus, parvicellular part	0	0	0	10829	MRNp-R	10826	6	350113	0	0	0	0	0
1	10831	right	Superior colliculus, motor related, deep gray layer	0	38313	0	10831	SCdg-R	10830	6	350113	0	0	-38313	0	0
1	10832	right	Superior colliculus, motor related, deep white layer	1	10689	0.093554	10832	SCdw-R	10830	6	350113	2.85622070588639e-06	-1	-10689	-0.093554	-2.85622070588639e-06
1	10833	right	Superior colliculus, motor related, intermediate white layer	5	67053	0.074568	10833	SCiw-R	10830	6	350113	1.42811035294319e-05	-5	-67053	-0.074568	-1.42811035294319e-05
1	10834	right	Superior colliculus, motor related, intermediate gray layer	1	65312	0.015311	10834	SCig-R	10830	6	350113	2.85622070588639e-06	-1	-65312	-0.015311	-2.85622070588639e-06
1	10838	right	Periaqueductal gray	12	150324	0.079828	10838	PAG-R	10821	5	350113	3.42746484706366e-05	-12	-150324	-0.079828	-3.42746484706366e-05
1	10839	right	Precommissural nucleus	1	5479	0.182515	10839	PRC-R	10838	6	350113	2.85622070588639e-06	-1	-5479	-0.182515	-2.85622070588639e-06
1	10840	right	Interstitial nucleus of Cajal	0	2555	0	10840	INC-R	10838	6	350113	0	0	-2555	0	0
1	10841	right	Nucleus of Darkschewitsch	0	2932	0	10841	ND-R	10838	6	350113	0	0	-2932	0	0
1	10842	right	Supraoculomotor periaqueductal gray	0	1345	0	10842	Su3-R	10838	6	350113	0	0	-1345	0	0
1	10844	right	Anterior pretectal nucleus	0	40816	0	10844	APN-R	10843	6	350113	0	0	-40816	0	0
1	10845	right	Medial pretectal area	0	1413	0	10845	MPT-R	10843	6	350113	0	0	-1413	0	0
1	10846	right	Nucleus of the optic tract	0	6576	0	10846	NOT-R	10843	6	350113	0	0	-6576	0	0
1	10847	right	Nucleus of the posterior commissure	2	9269	0.215773	10847	NPC-R	10843	6	350113	5.71244141177277e-06	-2	-9269	-0.215773	-5.71244141177277e-06
1	10848	right	Olivary pretectal nucleus	0	1863	0	10848	OP-R	10843	6	350113	0	0	-1863	0	0
1	10849	right	Posterior pretectal nucleus	0	4618	0	10849	PPT-R	10843	6	350113	0	0	-4618	0	0
1	10850	right	Retroparafascicular nucleus	0	1989	0	10850	RPF-R	10843	6	350113	0	0	-1989	0	0
1	10856	right	Edinger-Westphal nucleus	5	976	5.122951	10856	EW-R	10821	5	350113	1.42811035294319e-05	-5	-976	-5.122951	-1.42811035294319e-05
1	10858	right	Paratrochlear nucleus	1	516	1.937984	10858	Pa4-R	10821	5	350113	2.85622070588639e-06	-1	-516	-1.937984	-2.85622070588639e-06
1	10860	right	Anterior tegmental nucleus	2	1376	1.453488	10860	AT-R	10821	5	350113	5.71244141177277e-06	-2	-1376	-1.453488	-5.71244141177277e-06
1	10867	right	Pedunculopontine nucleus	5	28489	0.175506	10867	PPN-R	10865	5	350113	1.42811035294319e-05	-5	-28489	-0.175506	-1.42811035294319e-05
1	10869	right	Interfascicular nucleus raphe	0	2834	0	10869	IF-R	10868	6	350113	0	0	-2834	0	0
1	10870	right	Interpeduncular nucleus	8	11590	0.69025	10870	IPN-R	10868	6	350113	2.28497656470911e-05	-8	-11590	-0.69025	-2.28497656470911e-05
1	10879	right	Rostral linear nucleus raphe	2	1859	1.075847	10879	RL-R	10868	6	350113	5.71244141177277e-06	-2	-1859	-1.075847	-5.71244141177277e-06
1	10880	right	Central linear nucleus raphe	0	2706	0	10880	CLI-R	10868	6	350113	0	0	-2706	0	0
1	10881	right	Dorsal nucleus raphe	1	5183	0.192938	10881	DR-R	10868	6	350113	2.85622070588639e-06	-1	-5183	-0.192938	-2.85622070588639e-06
1	10883	right	Pons	65	535638	0.121351	10883	P-R	10882	4	350113	0.000185654345882615	-65	-535638	-0.121351	-0.000185654345882615
1	10885	right	Nucleus of the lateral lemniscus	0	23180	0	10885	NLL-R	10884	6	350113	0	0	-23180	0	0
1	10889	right	Principal sensory nucleus of the trigeminal	1	35282	0.028343	10889	PSV-R	10884	6	350113	2.85622070588639e-06	-1	-35282	-0.028343	-2.85622070588639e-06
1	10890	right	Parabrachial nucleus	27	35896	0.752173	10890	PB-R	10884	6	350113	7.71179590589324e-05	-27	-35896	-0.752173	-7.71179590589324e-05
1	10902	right	Superior olivary complex	12	28767	0.417145	10902	SOC-R	10884	6	350113	3.42746484706366e-05	-12	-28767	-0.417145	-3.42746484706366e-05
1	10907	right	Barrington's nucleus	0	503	0	10907	B-R	10906	6	350113	0	0	-503	0	0
1	10908	right	Dorsal tegmental nucleus	0	3319	0	10908	DTN-R	10906	6	350113	0	0	-3319	0	0
1	10909	right	Lateral tegmental nucleus	0	0	0	10909	LTN-R	10906	6	350113	0	0	0	0	0
1	10910	right	Posterodorsal tegmental nucleus	0	1534	0	10910	PDTg-R	10906	6	350113	0	0	-1534	0	0
1	10911	right	Pontine central gray	0	17426	0	10911	PCG-R	10906	6	350113	0	0	-17426	0	0
1	10912	right	Pontine gray	29	30852	0.939971	10912	PG-R	10906	6	350113	8.28304004707052e-05	-29	-30852	-0.939971	-8.28304004707052e-05
1	10913	right	Pontine reticular nucleus, caudal part	92	75137	1.22443	10913	PRNc-R	10906	6	350113	0.000262772304941547	-92	-75137	-1.22443	-0.000262772304941547
1	10914	right	Pontine reticular nucleus, ventral part	0	0	0	10914	PRNv-R	10906	6	350113	0	0	0	0	0
1	10915	right	Supragenual nucleus	0	561	0	10915	SG-R	10906	6	350113	0	0	-561	0	0
1	10916	right	Superior salivatory nucleus	0	0	0	10916	SSN-R	10906	6	350113	0	0	0	0	0
1	10917	right	Supratrigeminal nucleus	2	8306	0.24079	10917	SUT-R	10906	6	350113	5.71244141177277e-06	-2	-8306	-0.24079	-5.71244141177277e-06
1	10918	right	Tegmental reticular nucleus	1	22092	0.045265	10918	TRN-R	10906	6	350113	2.85622070588639e-06	-1	-22092	-0.045265	-2.85622070588639e-06
1	10919	right	Motor nucleus of trigeminal	11	11333	0.970617	10919	V-R	10906	6	350113	3.14184277647502e-05	-11	-11333	-0.970617	-3.14184277647502e-05
1	10920	right	Peritrigeminal zone	13	10288	1.263608	10920	P5-R	10906	6	350113	3.7130869176523e-05	-13	-10288	-1.263608	-3.7130869176523e-05
1	10921	right	Accessory trigeminal nucleus	0	451	0	10921	Acs5-R	10906	6	350113	0	0	-451	0	0
1	10922	right	Parvicellular motor 5 nucleus	3	2230	1.345291	10922	PC5-R	10906	6	350113	8.56866211765916e-06	-3	-2230	-1.345291	-8.56866211765916e-06
1	10923	right	Intertrigeminal nucleus	0	1405	0	10923	I5-R	10906	6	350113	0	0	-1405	0	0
1	10925	right	Superior central nucleus raphe	45	19350	2.325581	10925	CS-R	10924	6	350113	0.000128529931764887	-45	-19350	-2.325581	-0.000128529931764887
1	10928	right	Locus ceruleus	0	462	0	10928	LC-R	10924	6	350113	0	0	-462	0	0
1	10929	right	Laterodorsal tegmental nucleus	1	6518	0.153421	10929	LDT-R	10924	6	350113	2.85622070588639e-06	-1	-6518	-0.153421	-2.85622070588639e-06
1	10930	right	Nucleus incertus	1	3453	0.289603	10930	NI-R	10924	6	350113	2.85622070588639e-06	-1	-3453	-0.289603	-2.85622070588639e-06
1	10931	right	Pontine reticular nucleus	12	75611	0.158707	10931	PRNr-R	10924	6	350113	3.42746484706366e-05	-12	-75611	-0.158707	-3.42746484706366e-05
1	10932	right	Nucleus raphe pontis	1	3073	0.325415	10932	RPO-R	10924	6	350113	2.85622070588639e-06	-1	-3073	-0.325415	-2.85622070588639e-06
1	10933	right	Subceruleus nucleus	0	851	0	10933	SLC-R	10924	6	350113	0	0	-851	0	0
1	10934	right	Sublaterodorsal nucleus	0	1500	0	10934	SLD-R	10924	6	350113	0	0	-1500	0	0
1	10935	right	Medulla	40	992796	0.04029	10935	MY-R	10882	4	350113	0.000114248828235455	-40	-992796	-0.04029	-0.000114248828235455
1	10937	right	Area postrema	0	1741	0	10937	AP-R	10936	6	350113	0	0	-1741	0	0
1	10938	right	Cochlear nuclei	0	52041	0	10938	CN-R	10936	6	350113	0	0	-52041	0	0
1	10943	right	Dorsal column nuclei	1	13279	0.075307	10943	DCN-R	10936	6	350113	2.85622070588639e-06	-1	-13279	-0.075307	-2.85622070588639e-06
1	10946	right	External cuneate nucleus	0	6564	0	10946	ECU-R	10936	6	350113	0	0	-6564	0	0
1	10947	right	Nucleus of the trapezoid body	1	4945	0.202224	10947	NTB-R	10936	6	350113	2.85622070588639e-06	-1	-4945	-0.202224	-2.85622070588639e-06
1	10948	right	Nucleus of the solitary tract	125	27237	4.589345	10948	NTS-R	10936	6	350113	0.000357027588235798	-125	-27237	-4.589345	-0.000357027588235798
1	10954	right	Spinal nucleus of the trigeminal, caudal part	93	53786	1.729074	10954	SPVC-R	10936	6	350113	0.000265628525647434	-93	-53786	-1.729074	-0.000265628525647434
1	10955	right	Spinal nucleus of the trigeminal, interpolar part	45	59088	0.761576	10955	SPVI-R	10936	6	350113	0.000128529931764887	-45	-59088	-0.761576	-0.000128529931764887
1	10956	right	Spinal nucleus of the trigeminal, oral part	27	32061	0.842145	10956	SPVO-R	10936	6	350113	7.71179590589324e-05	-27	-32061	-0.842145	-7.71179590589324e-05
1	10962	right	Paratrigeminal nucleus	0	3293	0	10962	Pa5-R	10936	6	350113	0	0	-3293	0	0
1	10963	right	Nucleus z	0	0	0	10963	z-R	10936	6	350113	0	0	0	0	0
1	10965	right	Abducens nucleus	0	975	0	10965	VI-R	10964	6	350113	0	0	-975	0	0
1	10966	right	Accessory abducens nucleus	0	0	0	10966	ACVI-R	10964	6	350113	0	0	0	0	0
1	10967	right	Facial motor nucleus	20	29361	0.681176	10967	VII-R	10964	6	350113	5.71244141177277e-05	-20	-29361	-0.681176	-5.71244141177277e-05
1	10968	right	Accessory facial motor nucleus	0	176	0	10968	ACVII-R	10964	6	350113	0	0	-176	0	0
1	10969	right	Efferent vestibular nucleus	0	0	0	10969	EV-R	10964	6	350113	0	0	0	0	0
1	10970	right	Nucleus ambiguus	2	1381	1.448226	10970	AMB-R	10964	6	350113	5.71244141177277e-06	-2	-1381	-1.448226	-5.71244141177277e-06
1	10973	right	Dorsal motor nucleus of the vagus nerve	2	5570	0.359066	10973	DMX-R	10964	6	350113	5.71244141177277e-06	-2	-5570	-0.359066	-5.71244141177277e-06
1	10974	right	Efferent cochlear group	0	0	0	10974	ECO-R	10964	6	350113	0	0	0	0	0
1	10975	right	Gigantocellular reticular nucleus	53	83850	0.632081	10975	GRN-R	10964	6	350113	0.000151379697411978	-53	-83850	-0.632081	-0.000151379697411978
1	10976	right	Infracerebellar nucleus	0	1722	0	10976	ICB-R	10964	6	350113	0	0	-1722	0	0
1	10977	right	Inferior olivary complex	11	16286	0.675427	10977	IO-R	10964	6	350113	3.14184277647502e-05	-11	-16286	-0.675427	-3.14184277647502e-05
1	10978	right	Intermediate reticular nucleus	224	88842	2.52133	10978	IRN-R	10964	6	350113	0.00063979343811855	-224	-88842	-2.52133	-0.00063979343811855
1	10979	right	Inferior salivatory nucleus	3	230	13.043478	10979	ISN-R	10964	6	350113	8.56866211765916e-06	-3	-230	-13.043478	-8.56866211765916e-06
1	10980	right	Linear nucleus of the medulla	6	1973	3.041054	10980	LIN-R	10964	6	350113	1.71373242353183e-05	-6	-1973	-3.041054	-1.71373242353183e-05
1	10981	right	Lateral reticular nucleus	13	18227	0.713228	10981	LRN-R	10964	6	350113	3.7130869176523e-05	-13	-18227	-0.713228	-3.7130869176523e-05
1	10984	right	Magnocellular reticular nucleus	7	17089	0.40962	10984	MARN-R	10964	6	350113	1.99935449412047e-05	-7	-17089	-0.40962	-1.99935449412047e-05
1	10985	right	Medullary reticular nucleus	359	65023	5.521123	10985	MDRN-R	10964	6	350113	0.00102538323341321	-359	-65023	-5.521123	-0.00102538323341321
1	10988	right	Parvicellular reticular nucleus	399	71805	5.556716	10988	PARN-R	10964	6	350113	0.00113963206164867	-399	-71805	-5.556716	-0.00113963206164867
1	10989	right	Parasolitary nucleus	0	893	0	10989	PAS-R	10964	6	350113	0	0	-893	0	0
1	10990	right	Paragigantocellular reticular nucleus	16	30369	0.526853	10990	PGRN-R	10964	6	350113	4.56995312941822e-05	-16	-30369	-0.526853	-4.56995312941822e-05
1	10993	right	Perihypoglossal nuclei	0	8701	0	10993	PHY-R	10964	6	350113	0	0	-8701	0	0
1	10997	right	Paramedian reticular nucleus	0	0	0	10997	PMR-R	10964	6	350113	0	0	0	0	0
1	10998	right	Parapyramidal nucleus	4	3027	1.32144	10998	PPY-R	10964	6	350113	1.14248828235455e-05	-4	-3027	-1.32144	-1.14248828235455e-05
1	11001	right	Vestibular nuclei	12	102651	0.116901	11001	VNC-R	10964	6	350113	3.42746484706366e-05	-12	-102651	-0.116901	-3.42746484706366e-05
1	11006	right	Nucleus x	0	1821	0	11006	x-R	10964	6	350113	0	0	-1821	0	0
1	11007	right	Hypoglossal nucleus	4	8942	0.447327	11007	XII-R	10964	6	350113	1.14248828235455e-05	-4	-8942	-0.447327	-1.14248828235455e-05
1	11008	right	Nucleus y	0	752	0	11008	y-R	10964	6	350113	0	0	-752	0	0
1	11009	right	Interstitial nucleus of the vestibular nerve	0	0	0	11009	INV-R	10964	6	350113	0	0	0	0	0
1	11011	right	Nucleus raphe magnus	7	4211	1.662313	11011	RM-R	11010	6	350113	1.99935449412047e-05	-7	-4211	-1.662313	-1.99935449412047e-05
1	11012	right	Nucleus raphe pallidus	5	2395	2.087683	11012	RPA-R	11010	6	350113	1.42811035294319e-05	-5	-2395	-2.087683	-1.42811035294319e-05
1	11013	right	Nucleus raphe obscurus	0	1389	0	11013	RO-R	11010	6	350113	0	0	-1389	0	0
1	11021	right	Lingula (I), molecular layer	0	0	0	11021	LINGmo-R	11020	6	350113	0	0	0	0	0
1	11022	right	Lingula (I), Purkinje layer	0	0	0	11022	LINGpu-R	11020	6	350113	0	0	0	0	0
1	11023	right	Lingula (I), granular layer	0	0	0	11023	LINGgr-R	11020	6	350113	0	0	0	0	0
1	11025	right	Lobule II	1	42976	0.023269	11025	CENT2-R	11024	6	350113	2.85622070588639e-06	-1	-42976	-0.023269	-2.85622070588639e-06
1	11029	right	Lobule III	0	88079	0	11029	CENT3-R	11024	6	350113	0	0	-88079	0	0
1	11034	right	Lobule IV	0	0	0	11034	CUL4-R	11033	6	350113	0	0	0	0	0
1	11038	right	Lobule V	0	0	0	11038	CUL5-R	11033	6	350113	0	0	0	0	0
1	11042	right	Lobules IV-V	0	215805	0	11042	CUL4, 5-R	11033	6	350113	0	0	-215805	0	0
1	11047	right	Declive (VI), molecular layer	0	0	0	11047	DECmo-R	11046	6	350113	0	0	0	0	0
1	11048	right	Declive (VI), Purkinje layer	0	0	0	11048	DECpu-R	11046	6	350113	0	0	0	0	0
1	11049	right	Declive (VI), granular layer	0	0	0	11049	DECgr-R	11046	6	350113	0	0	0	0	0
1	11051	right	Folium-tuber vermis (VII), molecular layer	0	0	0	11051	FOTUmo-R	11050	6	350113	0	0	0	0	0
1	11052	right	Folium-tuber vermis (VII), Purkinje layer	0	0	0	11052	FOTUpu-R	11050	6	350113	0	0	0	0	0
1	11053	right	Folium-tuber vermis (VII), granular layer	0	0	0	11053	FOTUgr-R	11050	6	350113	0	0	0	0	0
1	11055	right	Pyramus (VIII), molecular layer	0	0	0	11055	PYRmo-R	11054	6	350113	0	0	0	0	0
1	11056	right	Pyramus (VIII), Purkinje layer	0	0	0	11056	PYRpu-R	11054	6	350113	0	0	0	0	0
1	11057	right	Pyramus (VIII), granular layer	0	0	0	11057	PYRgr-R	11054	6	350113	0	0	0	0	0
1	11059	right	Uvula (IX), molecular layer	0	0	0	11059	UVUmo-R	11058	6	350113	0	0	0	0	0
1	11060	right	Uvula (IX), Purkinje layer	0	0	0	11060	UVUpu-R	11058	6	350113	0	0	0	0	0
1	11061	right	Uvula (IX), granular layer	0	0	0	11061	UVUgr-R	11058	6	350113	0	0	0	0	0
1	11063	right	Nodulus (X), molecular layer	0	0	0	11063	NODmo-R	11062	6	350113	0	0	0	0	0
1	11064	right	Nodulus (X), Purkinje layer	0	0	0	11064	NODpu-R	11062	6	350113	0	0	0	0	0
1	11065	right	Nodulus (X), granular layer	0	0	0	11065	NODgr-R	11062	6	350113	0	0	0	0	0
1	11068	right	Simple lobule, molecular layer	0	0	0	11068	SIMmo-R	11067	6	350113	0	0	0	0	0
1	11069	right	Simple lobule, Purkinje layer	0	0	0	11069	SIMpu-R	11067	6	350113	0	0	0	0	0
1	11070	right	Simple lobule, granular layer	0	0	0	11070	SIMgr-R	11067	6	350113	0	0	0	0	0
1	11072	right	Crus 1	0	182192	0	11072	ANcr1-R	11071	6	350113	0	0	-182192	0	0
1	11076	right	Crus 2	0	163611	0	11076	ANcr2-R	11071	6	350113	0	0	-163611	0	0
1	11081	right	Paramedian lobule, molecular layer	0	0	0	11081	PRMmo-R	11080	6	350113	0	0	0	0	0
1	11082	right	Paramedian lobule, Purkinje layer	0	0	0	11082	PRMpu-R	11080	6	350113	0	0	0	0	0
1	11083	right	Paramedian lobule, granular layer	0	0	0	11083	PRMgr-R	11080	6	350113	0	0	0	0	0
1	11085	right	Copula pyramidis, molecular layer	0	0	0	11085	COPYmo-R	11084	6	350113	0	0	0	0	0
1	11086	right	Copula pyramidis, Purkinje layer	0	0	0	11086	COPYpu-R	11084	6	350113	0	0	0	0	0
1	11087	right	Copula pyramidis, granular layer	0	0	0	11087	COPYgr-R	11084	6	350113	0	0	0	0	0
1	11089	right	Paraflocculus, molecular layer	0	0	0	11089	PFLmo-R	11088	6	350113	0	0	0	0	0
1	11090	right	Paraflocculus, Purkinje layer	0	0	0	11090	PFLpu-R	11088	6	350113	0	0	0	0	0
1	11091	right	Paraflocculus, granular layer	0	0	0	11091	PFLgr-R	11088	6	350113	0	0	0	0	0
1	11093	right	Flocculus, molecular layer	0	0	0	11093	FLmo-R	11092	6	350113	0	0	0	0	0
1	11094	right	Flocculus, Purkinje layer	0	0	0	11094	FLpu-R	11092	6	350113	0	0	0	0	0
1	11095	right	Flocculus, granular layer	0	0	0	11095	FLgr-R	11092	6	350113	0	0	0	0	0
1	11101	right	fiber tracts	1	1503566	0.000665	11101	fiber tracts-R	10000	1	350113	2.85622070588639e-06	-1	-1503566	-0.000665	-2.85622070588639e-06
1	11106	right	olfactory nerve layer of main olfactory bulb	1	132907	0.007524	11106	onl-R	11105	4	350113	2.85622070588639e-06	-1	-132907	-0.007524	-2.85622070588639e-06
1	11111	right	anterior commissure, olfactory limb	16	24353	0.657003	11111	aco-R	11105	4	350113	4.56995312941822e-05	-16	-24353	-0.657003	-4.56995312941822e-05
1	11129	right	spinal tract of the trigeminal nerve	6	52187	0.114971	11129	sptV-R	11127	5	350113	1.71373242353183e-05	-6	-52187	-0.114971	-1.71373242353183e-05
1	11130	right	facial nerve	3	3458	0.867553	11130	VIIn-R	11102	3	350113	8.56866211765916e-06	-3	-3458	-0.867553	-8.56866211765916e-06
1	11137	right	trapezoid body	3	9662	0.310495	11137	tb-R	11136	5	350113	8.56866211765916e-06	-3	-9662	-0.310495	-8.56866211765916e-06
1	11140	right	lateral lemniscus	19	26685	0.71201	11140	ll-R	11136	5	350113	5.42681934118413e-05	-19	-26685	-0.71201	-5.42681934118413e-05
1	11156	right	cuneate fascicle	0	711	0	11156	cuf-R	11155	6	350113	0	0	-711	0	0
1	11157	right	gracile fascicle	0	0	0	11157	grf-R	11155	6	350113	0	0	0	0	0
1	11158	right	internal arcuate fibers	0	0	0	11158	iaf-R	11155	6	350113	0	0	0	0	0
1	11159	right	medial lemniscus	8	21261	0.376276	11159	ml-R	11150	5	350113	2.28497656470911e-05	-8	-21261	-0.376276	-2.28497656470911e-05
1	11174	right	superior cerebelar peduncles	12	27527	0.435936	11174	scp-R	11173	4	350113	3.42746484706366e-05	-12	-27527	-0.435936	-3.42746484706366e-05
1	11175	right	superior cerebellar peduncle decussation	1	1557	0.642261	11175	dscp-R	11174	5	350113	2.85622070588639e-06	-1	-1557	-0.642261	-2.85622070588639e-06
1	11176	right	spinocerebellar tract	0	0	0	11176	sct-R	11175	6	350113	0	0	0	0	0
1	11178	right	ventral spinocerebellar tract	1	9144	0.109361	11178	sctv-R	11174	5	350113	2.85622070588639e-06	-1	-9144	-0.109361	-2.85622070588639e-06
1	11181	right	dorsal spinocerebellar tract	1	4706	0.212495	11181	sctd-R	11180	5	350113	2.85622070588639e-06	-1	-4706	-0.212495	-2.85622070588639e-06
1	11185	right	olivocerebellar tract	0	0	0	11185	oct-R	11184	6	350113	0	0	0	0	0
1	11186	right	reticulocerebellar tract	0	0	0	11186	rct-R	11184	6	350113	0	0	0	0	0
1	11188	right	arbor vitae	1	221812	0.004508	11188	arb-R	11171	3	350113	2.85622070588639e-06	-1	-221812	-0.004508	-2.85622070588639e-06
1	11189	right	supra-callosal cerebral white matter	1065	34455	30.909882	11189	scwm-R	11101	2	350113	0.003041875051769	-1065	-34455	-30.909882	-0.003041875051769
1	11192	right	corpus callosum, anterior forceps	494	55320	8.929863	11192	fa-R	11191	4	350113	0.00141097302870787	-494	-55320	-8.929863	-0.00141097302870787
1	11193	right	external capsule	149	27939	5.333047	11193	ec-R	11192	5	350113	0.000425576885177071	-149	-27939	-5.333047	-0.000425576885177071
1	11195	right	genu of corpus callosum	420	26645	15.762807	11195	ccg-R	11191	4	350113	0.00119961269647228	-420	-26645	-15.762807	-0.00119961269647228
1	11196	right	corpus callosum, posterior forceps	23	43590	0.527644	11196	fp-R	11191	4	350113	6.56930762353869e-05	-23	-43590	-0.527644	-6.56930762353869e-05
1	11198	right	corpus callosum, body	366	97530	3.752691	11198	ccb-R	11191	4	350113	0.00104537677835442	-366	-97530	-3.752691	-0.00104537677835442
1	11199	right	corpus callosum, splenium	4	23976	0.166834	11199	ccs-R	11191	4	350113	1.14248828235455e-05	-4	-23976	-0.166834	-1.14248828235455e-05
1	11201	right	internal capsule	17	67168	0.253097	11201	int-R	11200	4	350113	4.85557520000686e-05	-17	-67168	-0.253097	-4.85557520000686e-05
1	11207	right	pyramid	1	17940	0.055741	11207	py-R	11200	4	350113	2.85622070588639e-06	-1	-17940	-0.055741	-2.85622070588639e-06
1	11216	right	optic radiation	180	59398	3.030405	11216	or-R	11211	4	350113	0.000514119727059549	-180	-59398	-3.030405	-0.000514119727059549
1	11217	right	auditory radiation	35	13008	2.690652	11217	ar-R	11211	4	350113	9.99677247060235e-05	-35	-13008	-2.690652	-9.99677247060235e-05
1	11229	right	crossed tectospinal pathway	7	16212	0.431779	11229	tspc-R	11226	4	350113	1.99935449412047e-05	-7	-16212	-0.431779	-1.99935449412047e-05
1	11230	right	rubrospinal tract	9	19381	0.464372	11230	rust-R	11218	3	350113	2.57059863529775e-05	-9	-19381	-0.464372	-2.57059863529775e-05
1	11240	right	amygdalar capsule	116	5177	22.406799	11240	amc-R	11239	4	350113	0.000331321601882821	-116	-5177	-22.406799	-0.000331321601882821
1	11242	right	anterior commissure, temporal limb	33	6822	4.837291	11242	act-R	11239	4	350113	9.42552832942507e-05	-33	-6822	-4.837291	-9.42552832942507e-05
1	11243	right	cingulum bundle	689	40523	17.00269	11243	cing-R	11239	4	350113	0.00196793606635572	-689	-40523	-17.00269	-0.00196793606635572
1	11245	right	alveus	8	44607	0.179344	11245	alv-R	11244	5	350113	2.28497656470911e-05	-8	-44607	-0.179344	-2.28497656470911e-05
1	11246	right	dorsal fornix	1	1216	0.822368	11246	df-R	11244	5	350113	2.85622070588639e-06	-1	-1216	-0.822368	-2.85622070588639e-06
1	11249	right	precommissural fornix diagonal band	0	0	0	11249	db-R	11248	6	350113	0	0	0	0	0
1	11251	right	medial corticohypothalamic tract	0	256	0	11251	mct-R	11250	6	350113	0	0	-256	0	0
1	11252	right	columns of the fornix	1	8624	0.115955	11252	fx-R	11250	6	350113	2.85622070588639e-06	-1	-8624	-0.115955	-2.85622070588639e-06
1	11254	right	dorsal hippocampal commissure	3	30572	0.098129	11254	dhc-R	11253	6	350113	8.56866211765916e-06	-3	-30572	-0.098129	-8.56866211765916e-06
1	11255	right	ventral hippocampal commissure	0	2138	0	11255	vhc-R	11253	6	350113	0	0	-2138	0	0
1	11259	right	stria terminalis	6	10928	0.549048	11259	st-R	11239	4	350113	1.71373242353183e-05	-6	-10928	-0.549048	-1.71373242353183e-05
1	11260	right	commissural branch of stria terminalis	2	1137	1.759015	11260	stc-R	11259	5	350113	5.71244141177277e-06	-2	-1137	-1.759015	-5.71244141177277e-06
1	11262	right	medial forebrain bundle	1	1596	0.626566	11262	mfb-R	11261	4	350113	2.85622070588639e-06	-1	-1596	-0.626566	-2.85622070588639e-06
1	11279	right	mammillothalamic tract	1	4116	0.242954	11279	mtt-R	11277	5	350113	2.85622070588639e-06	-1	-4116	-0.242954	-2.85622070588639e-06
1	11285	right	stria medullaris	1	8664	0.11542	11285	sm-R	11284	5	350113	2.85622070588639e-06	-1	-8664	-0.11542	-2.85622070588639e-06
1	11286	right	fasciculus retroflexus	2	5354	0.373552	11286	fr-R	11284	5	350113	5.71244141177277e-06	-2	-5354	-0.373552	-5.71244141177277e-06
1	11293	right	lateral ventricle	5	118603	0.042157	11293	VL-R	11292	2	350113	1.42811035294319e-05	-5	-118603	-0.042157	-1.42811035294319e-05
1	11296	right	choroid plexus	5	46581	0.10734	11296	chpl-R	11293	3	350113	1.42811035294319e-05	-5	-46581	-0.10734	-1.42811035294319e-05
1	11299	right	third ventricle	122	29868	4.084639	11299	V3-R	11292	2	350113	0.000348458926118139	-122	-29868	-4.084639	-0.000348458926118139
1	11300	right	cerebral aqueduct	1	13407	0.074588	11300	AQ-R	11292	2	350113	2.85622070588639e-06	-1	-13407	-0.074588	-2.85622070588639e-06
1	11301	right	fourth ventricle	1	31076	0.032179	11301	V4-R	11292	2	350113	2.85622070588639e-06	-1	-31076	-0.032179	-2.85622070588639e-06
1	0	left	Basic cell groups and regions	0	0	0	1	grey-L	0	1	350113	0	0	0	0	0
1	0	left	Cerebrum	0	0	0	2	CH-L	1	2	350113	0	0	0	0	0
1	0	left	Cerebral cortex	0	0	0	3	CTX-L	2	3	350113	0	0	0	0	0
1	0	left	Cortical plate	0	0	0	4	CTXpl-L	3	4	350113	0	0	0	0	0
1	0	left	Isocortex	0	0	0	5	Isocortex-L	4	5	350113	0	0	0	0	0
1	0	left	Frontal pole, layer 1	0	0	0	7	FRP1-L	6	7	350113	0	0	0	0	0
1	0	left	Frontal pole, layer 2/3	0	0	0	8	FRP2/3-L	6	7	350113	0	0	0	0	0
1	0	left	Frontal pole, layer 5	0	0	0	9	FRP5-L	6	7	350113	0	0	0	0	0
1	0	left	Frontal pole, layer 6a	0	0	0	10	FRP6a-L	6	7	350113	0	0	0	0	0
1	0	left	Frontal pole, layer 6b	0	0	0	11	FRP6b-L	6	7	350113	0	0	0	0	0
1	0	left	Somatomotor areas, Layer 1	0	0	0	13	MO1-L	12	7	350113	0	0	0	0	0
1	0	left	Somatomotor areas, Layer 2/3	0	0	0	14	MO2/3-L	12	7	350113	0	0	0	0	0
1	0	left	Somatomotor areas, Layer 5	0	0	0	15	MO5-L	12	7	350113	0	0	0	0	0
1	0	left	Somatomotor areas, Layer 6a	0	0	0	16	MO6a-L	12	7	350113	0	0	0	0	0
1	0	left	Somatomotor areas, Layer 6b	0	0	0	17	MO6b-L	12	7	350113	0	0	0	0	0
1	0	left	Primary motor area	0	0	0	18	MOp-L	12	7	350113	0	0	0	0	0
1	0	left	Primary motor area, Layer 1	0	0	0	19	MOp1-L	18	8	350113	0	0	0	0	0
1	0	left	Primary motor area, Layer 2/3	0	0	0	20	MOp2/3-L	18	8	350113	0	0	0	0	0
1	0	left	Primary motor area, Layer 5	0	0	0	21	MOp5-L	18	8	350113	0	0	0	0	0
1	0	left	Primary motor area, Layer 6a	0	0	0	22	MOp6a-L	18	8	350113	0	0	0	0	0
1	0	left	Primary motor area, Layer 6b	0	0	0	23	MOp6b-L	18	8	350113	0	0	0	0	0
1	0	left	Secondary motor area	0	0	0	24	MOs-L	12	7	350113	0	0	0	0	0
1	0	left	Secondary motor area, layer 1	0	0	0	25	MOs1-L	24	8	350113	0	0	0	0	0
1	0	left	Secondary motor area, layer 2/3	0	0	0	26	MOs2/3-L	24	8	350113	0	0	0	0	0
1	0	left	Secondary motor area, layer 5	0	0	0	27	MOs5-L	24	8	350113	0	0	0	0	0
1	0	left	Secondary motor area, layer 6a	0	0	0	28	MOs6a-L	24	8	350113	0	0	0	0	0
1	0	left	Secondary motor area, layer 6b	0	0	0	29	MOs6b-L	24	8	350113	0	0	0	0	0
1	0	left	Somatosensory areas, layer 1	0	0	0	31	SS1-L	30	7	350113	0	0	0	0	0
1	0	left	Somatosensory areas, layer 2/3	0	0	0	32	SS2/3-L	30	7	350113	0	0	0	0	0
1	0	left	Somatosensory areas, layer 4	0	0	0	33	SS4-L	30	7	350113	0	0	0	0	0
1	0	left	Somatosensory areas, layer 5	0	0	0	34	SS5-L	30	7	350113	0	0	0	0	0
1	0	left	Somatosensory areas, layer 6a	0	0	0	35	SS6a-L	30	7	350113	0	0	0	0	0
1	0	left	Somatosensory areas, layer 6b	0	0	0	36	SS6b-L	30	7	350113	0	0	0	0	0
1	0	left	Primary somatosensory area	0	0	0	37	SSp-L	30	7	350113	0	0	0	0	0
1	0	left	Primary somatosensory area, layer 1	0	0	0	38	SSp1-L	37	8	350113	0	0	0	0	0
1	0	left	Primary somatosensory area, layer 2/3	0	0	0	39	SSp2/3-L	37	8	350113	0	0	0	0	0
1	0	left	Primary somatosensory area, layer 4	0	0	0	40	SSp4-L	37	8	350113	0	0	0	0	0
1	0	left	Primary somatosensory area, layer 5	0	0	0	41	SSp5-L	37	8	350113	0	0	0	0	0
1	0	left	Primary somatosensory area, layer 6a	0	0	0	42	SSp6a-L	37	8	350113	0	0	0	0	0
1	0	left	Primary somatosensory area, layer 6b	0	0	0	43	SSp6b-L	37	8	350113	0	0	0	0	0
1	0	left	Primary somatosensory area, nose	0	0	0	44	SSp-n-L	37	8	350113	0	0	0	0	0
1	0	left	Primary somatosensory area, nose, layer 1	0	0	0	45	SSp-n1-L	44	9	350113	0	0	0	0	0
1	0	left	Primary somatosensory area, nose, layer 2/3	0	0	0	46	SSp-n2/3-L	44	9	350113	0	0	0	0	0
1	0	left	Primary somatosensory area, nose, layer 4	0	0	0	47	SSp-n4-L	44	9	350113	0	0	0	0	0
1	0	left	Primary somatosensory area, nose, layer 5	0	0	0	48	SSp-n5-L	44	9	350113	0	0	0	0	0
1	0	left	Primary somatosensory area, nose, layer 6a	0	0	0	49	SSp-n6a-L	44	9	350113	0	0	0	0	0
1	0	left	Primary somatosensory area, nose, layer 6b	0	0	0	50	SSp-n6b-L	44	9	350113	0	0	0	0	0
1	0	left	Primary somatosensory area, barrel field	0	0	0	51	SSp-bfd-L	37	8	350113	0	0	0	0	0
1	0	left	Primary somatosensory area, barrel field, layer 1	0	0	0	52	SSp-bfd1-L	51	9	350113	0	0	0	0	0
1	0	left	Primary somatosensory area, barrel field, layer 2/3	0	0	0	53	SSp-bfd2/3-L	51	9	350113	0	0	0	0	0
1	0	left	Primary somatosensory area, barrel field, layer 4	0	0	0	54	SSp-bfd4-L	51	9	350113	0	0	0	0	0
1	0	left	Primary somatosensory area, barrel field, layer 5	0	0	0	55	SSp-bfd5-L	51	9	350113	0	0	0	0	0
1	0	left	Primary somatosensory area, barrel field, layer 6a	0	0	0	56	SSp-bfd6a-L	51	9	350113	0	0	0	0	0
1	0	left	Primary somatosensory area, barrel field, layer 6b	0	0	0	57	SSp-bfd6b-L	51	9	350113	0	0	0	0	0
1	0	left	Rostrolateral lateral visual area	0	0	0	58	VISrll-L	51	9	350113	0	0	0	0	0
1	0	left	Rostrolateral lateral visual area, layer 1	0	0	0	59	VISrll1-L	58	10	350113	0	0	0	0	0
1	0	left	Rostrolateral lateral visual area, layer 2/3	0	0	0	60	VISrll2/3-L	58	10	350113	0	0	0	0	0
1	0	left	Rostrolateral lateral visual area, layer 4	0	0	0	61	VISrll4-L	58	10	350113	0	0	0	0	0
1	0	left	Rostrolateral lateral visual area,layer 5	0	0	0	62	VISrll5-L	58	10	350113	0	0	0	0	0
1	0	left	Rostrolateral lateral visual area, layer 6a	0	0	0	63	VISrll6a-L	58	10	350113	0	0	0	0	0
1	0	left	Rostrolateral lateral visual area, layer 6b	0	0	0	64	VISrll6b-L	58	10	350113	0	0	0	0	0
1	0	left	Primary somatosensory area, lower limb	0	0	0	65	SSp-ll-L	37	8	350113	0	0	0	0	0
1	0	left	Primary somatosensory area, lower limb, layer 1	0	0	0	66	SSp-ll1-L	65	9	350113	0	0	0	0	0
1	0	left	Primary somatosensory area, lower limb, layer 2/3	0	0	0	67	SSp-ll2/3-L	65	9	350113	0	0	0	0	0
1	0	left	Primary somatosensory area, lower limb, layer 4	0	0	0	68	SSp-ll4-L	65	9	350113	0	0	0	0	0
1	0	left	Primary somatosensory area, lower limb, layer 5	0	0	0	69	SSp-ll5-L	65	9	350113	0	0	0	0	0
1	0	left	Primary somatosensory area, lower limb, layer 6a	0	0	0	70	SSp-ll6a-L	65	9	350113	0	0	0	0	0
1	0	left	Primary somatosensory area, lower limb, layer 6b	0	0	0	71	SSp-ll6b-L	65	9	350113	0	0	0	0	0
1	0	left	Primary somatosensory area, mouth	0	0	0	72	SSp-m-L	37	8	350113	0	0	0	0	0
1	0	left	Primary somatosensory area, mouth, layer 1	0	0	0	73	SSp-m1-L	72	9	350113	0	0	0	0	0
1	0	left	Primary somatosensory area, mouth, layer 2/3	0	0	0	74	SSp-m2/3-L	72	9	350113	0	0	0	0	0
1	0	left	Primary somatosensory area, mouth, layer 4	0	0	0	75	SSp-m4-L	72	9	350113	0	0	0	0	0
1	0	left	Primary somatosensory area, mouth, layer 5	0	0	0	76	SSp-m5-L	72	9	350113	0	0	0	0	0
1	0	left	Primary somatosensory area, mouth, layer 6a	0	0	0	77	SSp-m6a-L	72	9	350113	0	0	0	0	0
1	0	left	Primary somatosensory area, mouth, layer 6b	0	0	0	78	SSp-m6b-L	72	9	350113	0	0	0	0	0
1	0	left	Primary somatosensory area, upper limb	0	0	0	79	SSp-ul-L	37	8	350113	0	0	0	0	0
1	0	left	Primary somatosensory area, upper limb, layer 1	0	0	0	80	SSp-ul1-L	79	9	350113	0	0	0	0	0
1	0	left	Primary somatosensory area, upper limb, layer 2/3	0	0	0	81	SSp-ul2/3-L	79	9	350113	0	0	0	0	0
1	0	left	Primary somatosensory area, upper limb, layer 4	0	0	0	82	SSp-ul4-L	79	9	350113	0	0	0	0	0
1	0	left	Primary somatosensory area, upper limb, layer 5	0	0	0	83	SSp-ul5-L	79	9	350113	0	0	0	0	0
1	0	left	Primary somatosensory area, upper limb, layer 6a	0	0	0	84	SSp-ul6a-L	79	9	350113	0	0	0	0	0
1	0	left	Primary somatosensory area, upper limb, layer 6b	0	0	0	85	SSp-ul6b-L	79	9	350113	0	0	0	0	0
1	0	left	Primary somatosensory area, trunk	0	0	0	86	SSp-tr-L	37	8	350113	0	0	0	0	0
1	0	left	Primary somatosensory area, trunk, layer 1	0	0	0	87	SSp-tr1-L	86	9	350113	0	0	0	0	0
1	0	left	Primary somatosensory area, trunk, layer 2/3	0	0	0	88	SSp-tr2/3-L	86	9	350113	0	0	0	0	0
1	0	left	Primary somatosensory area, trunk, layer 4	0	0	0	89	SSp-tr4-L	86	9	350113	0	0	0	0	0
1	0	left	Primary somatosensory area, trunk, layer 5	0	0	0	90	SSp-tr5-L	86	9	350113	0	0	0	0	0
1	0	left	Primary somatosensory area, trunk, layer 6a	0	0	0	91	SSp-tr6a-L	86	9	350113	0	0	0	0	0
1	0	left	Primary somatosensory area, trunk, layer 6b	0	0	0	92	SSp-tr6b-L	86	9	350113	0	0	0	0	0
1	0	left	Primary somatosensory area, unassigned	0	0	0	93	SSp-un-L	37	8	350113	0	0	0	0	0
1	0	left	Primary somatosensory area, unassigned, layer 1	0	0	0	94	SSp-un1-L	93	9	350113	0	0	0	0	0
1	0	left	Primary somatosensory area, unassigned, layer 2/3	0	0	0	95	SSp-un2/3-L	93	9	350113	0	0	0	0	0
1	0	left	Primary somatosensory area, unassigned, layer 4	0	0	0	96	SSp-un4-L	93	9	350113	0	0	0	0	0
1	0	left	Primary somatosensory area, unassigned, layer 5	0	0	0	97	SSp-un5-L	93	9	350113	0	0	0	0	0
1	0	left	Primary somatosensory area, unassigned, layer 6a	0	0	0	98	SSp-un6a-L	93	9	350113	0	0	0	0	0
1	0	left	Primary somatosensory area, unassigned, layer 6b	0	0	0	99	SSp-un6b-L	93	9	350113	0	0	0	0	0
1	0	left	Supplemental somatosensory area	0	0	0	100	SSs-L	30	7	350113	0	0	0	0	0
1	0	left	Supplemental somatosensory area, layer 1	0	0	0	101	SSs1-L	100	8	350113	0	0	0	0	0
1	0	left	Supplemental somatosensory area, layer 2/3	0	0	0	102	SSs2/3-L	100	8	350113	0	0	0	0	0
1	0	left	Supplemental somatosensory area, layer 4	0	0	0	103	SSs4-L	100	8	350113	0	0	0	0	0
1	0	left	Supplemental somatosensory area, layer 5	0	0	0	104	SSs5-L	100	8	350113	0	0	0	0	0
1	0	left	Supplemental somatosensory area, layer 6a	0	0	0	105	SSs6a-L	100	8	350113	0	0	0	0	0
1	0	left	Supplemental somatosensory area, layer 6b	0	0	0	106	SSs6b-L	100	8	350113	0	0	0	0	0
1	0	left	Gustatory areas, layer 1	0	0	0	108	GU1-L	107	7	350113	0	0	0	0	0
1	0	left	Gustatory areas, layer 2/3	0	0	0	109	GU2/3-L	107	7	350113	0	0	0	0	0
1	0	left	Gustatory areas, layer 4	0	0	0	110	GU4-L	107	7	350113	0	0	0	0	0
1	0	left	Gustatory areas, layer 5	0	0	0	111	GU5-L	107	7	350113	0	0	0	0	0
1	0	left	Gustatory areas, layer 6a	0	0	0	112	GU6a-L	107	7	350113	0	0	0	0	0
1	0	left	Gustatory areas, layer 6b	0	0	0	113	GU6b-L	107	7	350113	0	0	0	0	0
1	0	left	Visceral area, layer 1	0	0	0	115	VISC1-L	114	7	350113	0	0	0	0	0
1	0	left	Visceral area, layer 2/3	0	0	0	116	VISC2/3-L	114	7	350113	0	0	0	0	0
1	0	left	Visceral area, layer 4	0	0	0	117	VISC4-L	114	7	350113	0	0	0	0	0
1	0	left	Visceral area, layer 5	0	0	0	118	VISC5-L	114	7	350113	0	0	0	0	0
1	0	left	Visceral area, layer 6a	0	0	0	119	VISC6a-L	114	7	350113	0	0	0	0	0
1	0	left	Visceral area, layer 6b	0	0	0	120	VISC6b-L	114	7	350113	0	0	0	0	0
1	0	left	Dorsal auditory area	0	0	0	122	AUDd-L	121	7	350113	0	0	0	0	0
1	0	left	Dorsal auditory area, layer 1	0	0	0	123	AUDd1-L	122	8	350113	0	0	0	0	0
1	0	left	Dorsal auditory area, layer 2/3	0	0	0	124	AUDd2/3-L	122	8	350113	0	0	0	0	0
1	0	left	Dorsal auditory area, layer 4	0	0	0	125	AUDd4-L	122	8	350113	0	0	0	0	0
1	0	left	Dorsal auditory area, layer 5	0	0	0	126	AUDd5-L	122	8	350113	0	0	0	0	0
1	0	left	Dorsal auditory area, layer 6a	0	0	0	127	AUDd6a-L	122	8	350113	0	0	0	0	0
1	0	left	Dorsal auditory area, layer 6b	0	0	0	128	AUDd6b-L	122	8	350113	0	0	0	0	0
1	0	left	Laterolateral anterior visual area	0	0	0	129	VISlla-L	122	8	350113	0	0	0	0	0
1	0	left	Laterolateral anterior visual area, layer 1	0	0	0	130	VISlla1-L	129	9	350113	0	0	0	0	0
1	0	left	Laterolateral anterior visual area, layer 2/3	0	0	0	131	VISlla2/3-L	129	9	350113	0	0	0	0	0
1	0	left	Laterolateral anterior visual area, layer 4	0	0	0	132	VISlla4-L	129	9	350113	0	0	0	0	0
1	0	left	Laterolateral anterior visual area,layer 5	0	0	0	133	VISlla5-L	129	9	350113	0	0	0	0	0
1	0	left	Laterolateral anterior visual area, layer 6a	0	0	0	134	VISlla6a-L	129	9	350113	0	0	0	0	0
1	0	left	Laterolateral anterior visual area, layer 6b	0	0	0	135	VISlla6b-L	129	9	350113	0	0	0	0	0
1	0	left	Primary auditory area	0	0	0	136	AUDp-L	121	7	350113	0	0	0	0	0
1	0	left	Primary auditory area, layer 1	0	0	0	137	AUDp1-L	136	8	350113	0	0	0	0	0
1	0	left	Primary auditory area, layer 2/3	0	0	0	138	AUDp2/3-L	136	8	350113	0	0	0	0	0
1	0	left	Primary auditory area, layer 4	0	0	0	139	AUDp4-L	136	8	350113	0	0	0	0	0
1	0	left	Primary auditory area, layer 5	0	0	0	140	AUDp5-L	136	8	350113	0	0	0	0	0
1	0	left	Primary auditory area, layer 6a	0	0	0	141	AUDp6a-L	136	8	350113	0	0	0	0	0
1	0	left	Primary auditory area, layer 6b	0	0	0	142	AUDp6b-L	136	8	350113	0	0	0	0	0
1	0	left	Posterior auditory area	0	0	0	143	AUDpo-L	121	7	350113	0	0	0	0	0
1	0	left	Posterior auditory area, layer 1	0	0	0	144	AUDpo1-L	143	8	350113	0	0	0	0	0
1	0	left	Posterior auditory area, layer 2/3	0	0	0	145	AUDpo2/3-L	143	8	350113	0	0	0	0	0
1	0	left	Posterior auditory area, layer 4	0	0	0	146	AUDpo4-L	143	8	350113	0	0	0	0	0
1	0	left	Posterior auditory area, layer 5	0	0	0	147	AUDpo5-L	143	8	350113	0	0	0	0	0
1	0	left	Posterior auditory area, layer 6a	0	0	0	148	AUDpo6a-L	143	8	350113	0	0	0	0	0
1	0	left	Posterior auditory area, layer 6b	0	0	0	149	AUDpo6b-L	143	8	350113	0	0	0	0	0
1	0	left	Ventral auditory area	0	0	0	150	AUDv-L	121	7	350113	0	0	0	0	0
1	0	left	Ventral auditory area, layer 1	0	0	0	151	AUDv1-L	150	8	350113	0	0	0	0	0
1	0	left	Ventral auditory area, layer 2/3	0	0	0	152	AUDv2/3-L	150	8	350113	0	0	0	0	0
1	0	left	Ventral auditory area, layer 4	0	0	0	153	AUDv4-L	150	8	350113	0	0	0	0	0
1	0	left	Ventral auditory area, layer 5	0	0	0	154	AUDv5-L	150	8	350113	0	0	0	0	0
1	0	left	Ventral auditory area, layer 6a	0	0	0	155	AUDv6a-L	150	8	350113	0	0	0	0	0
1	0	left	Ventral auditory area, layer 6b	0	0	0	156	AUDv6b-L	150	8	350113	0	0	0	0	0
1	0	left	Visual areas, layer 1	0	0	0	158	VIS1-L	157	7	350113	0	0	0	0	0
1	0	left	Visual areas, layer 2/3	0	0	0	159	VIS2/3-L	157	7	350113	0	0	0	0	0
1	0	left	Visual areas, layer 4	0	0	0	160	VIS4-L	157	7	350113	0	0	0	0	0
1	0	left	Visual areas, layer 5	0	0	0	161	VIS5-L	157	7	350113	0	0	0	0	0
1	0	left	Visual areas, layer 6a	0	0	0	162	VIS6a-L	157	7	350113	0	0	0	0	0
1	0	left	Visual areas, layer 6b	0	0	0	163	VIS6b-L	157	7	350113	0	0	0	0	0
1	0	left	Anterolateral visual area	0	0	0	164	VISal-L	157	7	350113	0	0	0	0	0
1	0	left	Anterolateral visual area, layer 1	0	0	0	165	VISal1-L	164	8	350113	0	0	0	0	0
1	0	left	Anterolateral visual area, layer 2/3	0	0	0	166	VISal2/3-L	164	8	350113	0	0	0	0	0
1	0	left	Anterolateral visual area, layer 4	0	0	0	167	VISal4-L	164	8	350113	0	0	0	0	0
1	0	left	Anterolateral visual area, layer 5	0	0	0	168	VISal5-L	164	8	350113	0	0	0	0	0
1	0	left	Anterolateral visual area, layer 6a	0	0	0	169	VISal6a-L	164	8	350113	0	0	0	0	0
1	0	left	Anterolateral visual area, layer 6b	0	0	0	170	VISal6b-L	164	8	350113	0	0	0	0	0
1	0	left	Anteromedial visual area	0	0	0	171	VISam-L	157	7	350113	0	0	0	0	0
1	0	left	Anteromedial visual area, layer 1	0	0	0	172	VISam1-L	171	8	350113	0	0	0	0	0
1	0	left	Anteromedial visual area, layer 2/3	0	0	0	173	VISam2/3-L	171	8	350113	0	0	0	0	0
1	0	left	Anteromedial visual area, layer 4	0	0	0	174	VISam4-L	171	8	350113	0	0	0	0	0
1	0	left	Anteromedial visual area, layer 5	0	0	0	175	VISam5-L	171	8	350113	0	0	0	0	0
1	0	left	Anteromedial visual area, layer 6a	0	0	0	176	VISam6a-L	171	8	350113	0	0	0	0	0
1	0	left	Anteromedial visual area, layer 6b	0	0	0	177	VISam6b-L	171	8	350113	0	0	0	0	0
1	0	left	Lateral visual area	0	0	0	178	VISl-L	157	7	350113	0	0	0	0	0
1	0	left	Lateral visual area, layer 1	0	0	0	179	VISl1-L	178	8	350113	0	0	0	0	0
1	0	left	Lateral visual area, layer 2/3	0	0	0	180	VISl2/3-L	178	8	350113	0	0	0	0	0
1	0	left	Lateral visual area, layer 4	0	0	0	181	VISl4-L	178	8	350113	0	0	0	0	0
1	0	left	Lateral visual area, layer 5	0	0	0	182	VISl5-L	178	8	350113	0	0	0	0	0
1	0	left	Lateral visual area, layer 6a	0	0	0	183	VISl6a-L	178	8	350113	0	0	0	0	0
1	0	left	Lateral visual area, layer 6b	0	0	0	184	VISl6b-L	178	8	350113	0	0	0	0	0
1	0	left	Primary visual area	0	0	0	185	VISp-L	157	7	350113	0	0	0	0	0
1	0	left	Primary visual area, layer 1	0	0	0	186	VISp1-L	185	8	350113	0	0	0	0	0
1	0	left	Primary visual area, layer 2/3	0	0	0	187	VISp2/3-L	185	8	350113	0	0	0	0	0
1	0	left	Primary visual area, layer 4	0	0	0	188	VISp4-L	185	8	350113	0	0	0	0	0
1	0	left	Primary visual area, layer 5	0	0	0	189	VISp5-L	185	8	350113	0	0	0	0	0
1	0	left	Primary visual area, layer 6a	0	0	0	190	VISp6a-L	185	8	350113	0	0	0	0	0
1	0	left	Primary visual area, layer 6b	0	0	0	191	VISp6b-L	185	8	350113	0	0	0	0	0
1	0	left	Posterolateral visual area	0	0	0	192	VISpl-L	157	7	350113	0	0	0	0	0
1	0	left	Posterolateral visual area, layer 1	0	0	0	193	VISpl1-L	192	8	350113	0	0	0	0	0
1	0	left	Posterolateral visual area, layer 2/3	0	0	0	194	VISpl2/3-L	192	8	350113	0	0	0	0	0
1	0	left	Posterolateral visual area, layer 4	0	0	0	195	VISpl4-L	192	8	350113	0	0	0	0	0
1	0	left	Posterolateral visual area, layer 5	0	0	0	196	VISpl5-L	192	8	350113	0	0	0	0	0
1	0	left	Posterolateral visual area, layer 6a	0	0	0	197	VISpl6a-L	192	8	350113	0	0	0	0	0
1	0	left	Posterolateral visual area, layer 6b	0	0	0	198	VISpl6b-L	192	8	350113	0	0	0	0	0
1	0	left	posteromedial visual area	0	0	0	199	VISpm-L	157	7	350113	0	0	0	0	0
1	0	left	posteromedial visual area, layer 1	0	0	0	200	VISpm1-L	199	8	350113	0	0	0	0	0
1	0	left	posteromedial visual area, layer 2/3	0	0	0	201	VISpm2/3-L	199	8	350113	0	0	0	0	0
1	0	left	posteromedial visual area, layer 4	0	0	0	202	VISpm4-L	199	8	350113	0	0	0	0	0
1	0	left	posteromedial visual area, layer 5	0	0	0	203	VISpm5-L	199	8	350113	0	0	0	0	0
1	0	left	posteromedial visual area, layer 6a	0	0	0	204	VISpm6a-L	199	8	350113	0	0	0	0	0
1	0	left	posteromedial visual area, layer 6b	0	0	0	205	VISpm6b-L	199	8	350113	0	0	0	0	0
1	0	left	Laterointermediate area	0	0	0	206	VISli-L	157	7	350113	0	0	0	0	0
1	0	left	Laterointermediate area, layer 1	0	0	0	207	VISli1-L	206	8	350113	0	0	0	0	0
1	0	left	Laterointermediate area, layer 2/3	0	0	0	208	VISli2/3-L	206	8	350113	0	0	0	0	0
1	0	left	Laterointermediate area, layer 4	0	0	0	209	VISli4-L	206	8	350113	0	0	0	0	0
1	0	left	Laterointermediate area, layer 5	0	0	0	210	VISli5-L	206	8	350113	0	0	0	0	0
1	0	left	Laterointermediate area, layer 6a	0	0	0	211	VISli6a-L	206	8	350113	0	0	0	0	0
1	0	left	Laterointermediate area, layer 6b	0	0	0	212	VISli6b-L	206	8	350113	0	0	0	0	0
1	0	left	Postrhinal area	0	0	0	213	VISpor-L	157	7	350113	0	0	0	0	0
1	0	left	Postrhinal area, layer 1	0	0	0	214	VISpor1-L	213	8	350113	0	0	0	0	0
1	0	left	Postrhinal area, layer 2/3	0	0	0	215	VISpor2/3-L	213	8	350113	0	0	0	0	0
1	0	left	Postrhinal area, layer 4	0	0	0	216	VISpor4-L	213	8	350113	0	0	0	0	0
1	0	left	Postrhinal area, layer 5	0	0	0	217	VISpor5-L	213	8	350113	0	0	0	0	0
1	0	left	Postrhinal area, layer 6a	0	0	0	218	VISpor6a-L	213	8	350113	0	0	0	0	0
1	0	left	Postrhinal area, layer 6b	0	0	0	219	VISpor6b-L	213	8	350113	0	0	0	0	0
1	0	left	Anterior cingulate area, layer 1	0	0	0	221	ACA1-L	220	7	350113	0	0	0	0	0
1	0	left	Anterior cingulate area, layer 2/3	0	0	0	222	ACA2/3-L	220	7	350113	0	0	0	0	0
1	0	left	Anterior cingulate area, layer 5	0	0	0	223	ACA5-L	220	7	350113	0	0	0	0	0
1	0	left	Anterior cingulate area, layer 6a	0	0	0	224	ACA6a-L	220	7	350113	0	0	0	0	0
1	0	left	Anterior cingulate area, layer 6b	0	0	0	225	ACA6b-L	220	7	350113	0	0	0	0	0
1	0	left	Anterior cingulate area, dorsal part	0	0	0	226	ACAd-L	220	7	350113	0	0	0	0	0
1	0	left	Anterior cingulate area, dorsal part, layer 1	0	0	0	227	ACAd1-L	226	8	350113	0	0	0	0	0
1	0	left	Anterior cingulate area, dorsal part, layer 2/3	0	0	0	228	ACAd2/3-L	226	8	350113	0	0	0	0	0
1	0	left	Anterior cingulate area, dorsal part, layer 5	0	0	0	229	ACAd5-L	226	8	350113	0	0	0	0	0
1	0	left	Anterior cingulate area, dorsal part, layer 6a	0	0	0	230	ACAd6a-L	226	8	350113	0	0	0	0	0
1	0	left	Anterior cingulate area, dorsal part, layer 6b	0	0	0	231	ACAd6b-L	226	8	350113	0	0	0	0	0
1	0	left	Anterior cingulate area, ventral part	0	0	0	232	ACAv-L	220	7	350113	0	0	0	0	0
1	0	left	Anterior cingulate area, ventral part, layer 1	0	0	0	233	ACAv1-L	232	8	350113	0	0	0	0	0
1	0	left	Anterior cingulate area, ventral part, layer 2/3	0	0	0	234	ACAv2/3-L	232	8	350113	0	0	0	0	0
1	0	left	Anterior cingulate area, ventral part, layer 5	0	0	0	235	ACAv5-L	232	8	350113	0	0	0	0	0
1	0	left	Anterior cingulate area, ventral part, 6a	0	0	0	236	ACAv6a-L	232	8	350113	0	0	0	0	0
1	0	left	Anterior cingulate area, ventral part, 6b	0	0	0	237	ACAv6b-L	232	8	350113	0	0	0	0	0
1	0	left	Prelimbic area, layer 1	0	0	0	239	PL1-L	238	7	350113	0	0	0	0	0
1	0	left	Prelimbic area, layer 2	0	0	0	240	PL2-L	238	7	350113	0	0	0	0	0
1	0	left	Prelimbic area, layer 2/3	0	0	0	241	PL2/3-L	238	7	350113	0	0	0	0	0
1	0	left	Prelimbic area, layer 5	0	0	0	242	PL5-L	238	7	350113	0	0	0	0	0
1	0	left	Prelimbic area, layer 6a	0	0	0	243	PL6a-L	238	7	350113	0	0	0	0	0
1	0	left	Prelimbic area, layer 6b	0	0	0	244	PL6b-L	238	7	350113	0	0	0	0	0
1	0	left	Infralimbic area, layer 1	0	0	0	246	ILA1-L	245	7	350113	0	0	0	0	0
1	0	left	Infralimbic area, layer 2	0	0	0	247	ILA2-L	245	7	350113	0	0	0	0	0
1	0	left	Infralimbic area, layer 2/3	0	0	0	248	ILA2/3-L	245	7	350113	0	0	0	0	0
1	0	left	Infralimbic area, layer 5	0	0	0	249	ILA5-L	245	7	350113	0	0	0	0	0
1	0	left	Infralimbic area, layer 6a	0	0	0	250	ILA6a-L	245	7	350113	0	0	0	0	0
1	0	left	Infralimbic area, layer 6b	0	0	0	251	ILA6b-L	245	7	350113	0	0	0	0	0
1	0	left	Orbital area, layer 1	0	0	0	253	ORB1-L	252	7	350113	0	0	0	0	0
1	0	left	Orbital area, layer 2/3	0	0	0	254	ORB2/3-L	252	7	350113	0	0	0	0	0
1	0	left	Orbital area, layer 5	0	0	0	255	ORB5-L	252	7	350113	0	0	0	0	0
1	0	left	Orbital area, layer 6a	0	0	0	256	ORB6a-L	252	7	350113	0	0	0	0	0
1	0	left	Orbital area, layer 6b	0	0	0	257	ORB6b-L	252	7	350113	0	0	0	0	0
1	0	left	Orbital area, lateral part	0	0	0	258	ORBl-L	252	7	350113	0	0	0	0	0
1	0	left	Orbital area, lateral part, layer 1	0	0	0	259	ORBl1-L	258	8	350113	0	0	0	0	0
1	0	left	Orbital area, lateral part, layer 2/3	0	0	0	260	ORBl2/3-L	258	8	350113	0	0	0	0	0
1	0	left	Orbital area, lateral part, layer 5	0	0	0	261	ORBl5-L	258	8	350113	0	0	0	0	0
1	0	left	Orbital area, lateral part, layer 6a	0	0	0	262	ORBl6a-L	258	8	350113	0	0	0	0	0
1	0	left	Orbital area, lateral part, layer 6b	0	0	0	263	ORBl6b-L	258	8	350113	0	0	0	0	0
1	0	left	Orbital area, medial part	0	0	0	264	ORBm-L	252	7	350113	0	0	0	0	0
1	0	left	Orbital area, medial part, layer 1	0	0	0	265	ORBm1-L	264	8	350113	0	0	0	0	0
1	0	left	Orbital area, medial part, layer 2	0	0	0	266	ORBm2-L	264	8	350113	0	0	0	0	0
1	0	left	Orbital area, medial part, layer 2/3	0	0	0	267	ORBm2/3-L	264	8	350113	0	0	0	0	0
1	0	left	Orbital area, medial part, layer 5	0	0	0	268	ORBm5-L	264	8	350113	0	0	0	0	0
1	0	left	Orbital area, medial part, layer 6a	0	0	0	269	ORBm6a-L	264	8	350113	0	0	0	0	0
1	0	left	Orbital area, medial part, layer 6b	0	0	0	270	ORBm6b-L	264	8	350113	0	0	0	0	0
1	0	left	Orbital area, ventral part	0	0	0	271	ORBv-L	252	7	350113	0	0	0	0	0
1	0	left	Orbital area, ventrolateral part	0	0	0	272	ORBvl-L	252	7	350113	0	0	0	0	0
1	0	left	Orbital area, ventrolateral part, layer 1	0	0	0	273	ORBvl1-L	272	8	350113	0	0	0	0	0
1	0	left	Orbital area, ventrolateral part, layer 2/3	0	0	0	274	ORBvl2/3-L	272	8	350113	0	0	0	0	0
1	0	left	Orbital area, ventrolateral part, layer 5	0	0	0	275	ORBvl5-L	272	8	350113	0	0	0	0	0
1	0	left	Orbital area, ventrolateral part, layer 6a	0	0	0	276	ORBvl6a-L	272	8	350113	0	0	0	0	0
1	0	left	Orbital area, ventrolateral part, layer 6b	0	0	0	277	ORBvl6b-L	272	8	350113	0	0	0	0	0
1	0	left	Agranular insular area, dorsal part	0	0	0	279	AId-L	278	7	350113	0	0	0	0	0
1	0	left	Agranular insular area, dorsal part, layer 1	0	0	0	280	AId1-L	279	8	350113	0	0	0	0	0
1	0	left	Agranular insular area, dorsal part, layer 2/3	0	0	0	281	AId2/3-L	279	8	350113	0	0	0	0	0
1	0	left	Agranular insular area, dorsal part, layer 5	0	0	0	282	AId5-L	279	8	350113	0	0	0	0	0
1	0	left	Agranular insular area, dorsal part, layer 6a	0	0	0	283	AId6a-L	279	8	350113	0	0	0	0	0
1	0	left	Agranular insular area, dorsal part, layer 6b	0	0	0	284	AId6b-L	279	8	350113	0	0	0	0	0
1	0	left	Agranular insular area, posterior part	0	0	0	285	AIp-L	278	7	350113	0	0	0	0	0
1	0	left	Agranular insular area, posterior part, layer 1	0	0	0	286	AIp1-L	285	8	350113	0	0	0	0	0
1	0	left	Agranular insular area, posterior part, layer 2/3	0	0	0	287	AIp2/3-L	285	8	350113	0	0	0	0	0
1	0	left	Agranular insular area, posterior part, layer 5	0	0	0	288	AIp5-L	285	8	350113	0	0	0	0	0
1	0	left	Agranular insular area, posterior part, layer 6a	0	0	0	289	AIp6a-L	285	8	350113	0	0	0	0	0
1	0	left	Agranular insular area, posterior part, layer 6b	0	0	0	290	AIp6b-L	285	8	350113	0	0	0	0	0
1	0	left	Agranular insular area, ventral part	0	0	0	291	AIv-L	278	7	350113	0	0	0	0	0
1	0	left	Agranular insular area, ventral part, layer 1	0	0	0	292	AIv1-L	291	8	350113	0	0	0	0	0
1	0	left	Agranular insular area, ventral part, layer 2/3	0	0	0	293	AIv2/3-L	291	8	350113	0	0	0	0	0
1	0	left	Agranular insular area, ventral part, layer 5	0	0	0	294	AIv5-L	291	8	350113	0	0	0	0	0
1	0	left	Agranular insular area, ventral part, layer 6a	0	0	0	295	AIv6a-L	291	8	350113	0	0	0	0	0
1	0	left	Agranular insular area, ventral part, layer 6b	0	0	0	296	AIv6b-L	291	8	350113	0	0	0	0	0
1	0	left	Retrosplenial area, lateral agranular part	0	0	0	298	RSPagl-L	297	7	350113	0	0	0	0	0
1	0	left	Retrosplenial area, lateral agranular part, layer 1	0	0	0	299	RSPagl1-L	298	8	350113	0	0	0	0	0
1	0	left	Retrosplenial area, lateral agranular part, layer 2/3	0	0	0	300	RSPagl2/3-L	298	8	350113	0	0	0	0	0
1	0	left	Retrosplenial area, lateral agranular part, layer 5	0	0	0	301	RSPagl5-L	298	8	350113	0	0	0	0	0
1	0	left	Retrosplenial area, lateral agranular part, layer 6a	0	0	0	302	RSPagl6a-L	298	8	350113	0	0	0	0	0
1	0	left	Retrosplenial area, lateral agranular part, layer 6b	0	0	0	303	RSPagl6b-L	298	8	350113	0	0	0	0	0
1	0	left	Mediomedial anterior visual area	0	0	0	304	VISmma-L	298	8	350113	0	0	0	0	0
1	0	left	Mediomedial anterior visual area, layer 1	0	0	0	305	VISmma1-L	304	9	350113	0	0	0	0	0
1	0	left	Mediomedial anterior visual area, layer 2/3	0	0	0	306	VISmma2/3-L	304	9	350113	0	0	0	0	0
1	0	left	Mediomedial anterior visual area, layer 4	0	0	0	307	VISmma4-L	304	9	350113	0	0	0	0	0
1	0	left	Mediomedial anterior visual area,layer 5	0	0	0	308	VISmma5-L	304	9	350113	0	0	0	0	0
1	0	left	Mediomedial anterior visual area, layer 6a	0	0	0	309	VISmma6a-L	304	9	350113	0	0	0	0	0
1	0	left	Mediomedial anterior visual area, layer 6b	0	0	0	310	VISmma6b-L	304	9	350113	0	0	0	0	0
1	0	left	Mediomedial posterior visual area	0	0	0	311	VISmmp-L	298	8	350113	0	0	0	0	0
1	0	left	Mediomedial posterior visual area, layer 1	0	0	0	312	VISmmp1-L	311	9	350113	0	0	0	0	0
1	0	left	Mediomedial posterior visual area, layer 2/3	0	0	0	313	VISmmp2/3-L	311	9	350113	0	0	0	0	0
1	0	left	Mediomedial posterior visual area, layer 4	0	0	0	314	VISmmp4-L	311	9	350113	0	0	0	0	0
1	0	left	Mediomedial posterior visual area,layer 5	0	0	0	315	VISmmp5-L	311	9	350113	0	0	0	0	0
1	0	left	Mediomedial posterior visual area, layer 6a	0	0	0	316	VISmmp6a-L	311	9	350113	0	0	0	0	0
1	0	left	Mediomedial posterior visual area, layer 6b	0	0	0	317	VISmmp6b-L	311	9	350113	0	0	0	0	0
1	0	left	Medial visual area	0	0	0	318	VISm-L	298	8	350113	0	0	0	0	0
1	0	left	Medial visual area, layer 1	0	0	0	319	VISm1-L	318	9	350113	0	0	0	0	0
1	0	left	Medial visual area, layer 2/3	0	0	0	320	VISm2/3-L	318	9	350113	0	0	0	0	0
1	0	left	Medial visual area, layer 4	0	0	0	321	VISm4-L	318	9	350113	0	0	0	0	0
1	0	left	Medial visual area,layer 5	0	0	0	322	VISm5-L	318	9	350113	0	0	0	0	0
1	0	left	Medial visual area, layer 6a	0	0	0	323	VISm6a-L	318	9	350113	0	0	0	0	0
1	0	left	Medial visual area, layer 6b	0	0	0	324	VISm6b-L	318	9	350113	0	0	0	0	0
1	0	left	Retrosplenial area, dorsal part	0	0	0	325	RSPd-L	297	7	350113	0	0	0	0	0
1	0	left	Retrosplenial area, dorsal part, layer 1	0	0	0	326	RSPd1-L	325	8	350113	0	0	0	0	0
1	0	left	Retrosplenial area, dorsal part, layer 2/3	0	0	0	327	RSPd2/3-L	325	8	350113	0	0	0	0	0
1	0	left	Retrosplenial area, dorsal part, layer 4	0	0	0	328	RSPd4-L	325	8	350113	0	0	0	0	0
1	0	left	Retrosplenial area, dorsal part, layer 5	0	0	0	329	RSPd5-L	325	8	350113	0	0	0	0	0
1	0	left	Retrosplenial area, dorsal part, layer 6a	0	0	0	330	RSPd6a-L	325	8	350113	0	0	0	0	0
1	0	left	Retrosplenial area, dorsal part, layer 6b	0	0	0	331	RSPd6b-L	325	8	350113	0	0	0	0	0
1	0	left	Retrosplenial area, ventral part	0	0	0	332	RSPv-L	297	7	350113	0	0	0	0	0
1	0	left	Retrosplenial area, ventral part, layer 1	0	0	0	333	RSPv1-L	332	8	350113	0	0	0	0	0
1	0	left	Retrosplenial area, ventral part, layer 2	0	0	0	334	RSPv2-L	332	8	350113	0	0	0	0	0
1	0	left	Retrosplenial area, ventral part, layer 2/3	0	0	0	335	RSPv2/3-L	332	8	350113	0	0	0	0	0
1	0	left	Retrosplenial area, ventral part, layer 5	0	0	0	336	RSPv5-L	332	8	350113	0	0	0	0	0
1	0	left	Retrosplenial area, ventral part, layer 6a	0	0	0	337	RSPv6a-L	332	8	350113	0	0	0	0	0
1	0	left	Retrosplenial area, ventral part, layer 6b	0	0	0	338	RSPv6b-L	332	8	350113	0	0	0	0	0
1	0	left	Posterior parietal association areas, layer 1	0	0	0	340	PTLp1-L	339	7	350113	0	0	0	0	0
1	0	left	Posterior parietal association areas, layer 2/3	0	0	0	341	PTLp2/3-L	339	7	350113	0	0	0	0	0
1	0	left	Posterior parietal association areas, layer 4	0	0	0	342	PTLp4-L	339	7	350113	0	0	0	0	0
1	0	left	Posterior parietal association areas, layer 5	0	0	0	343	PTLp5-L	339	7	350113	0	0	0	0	0
1	0	left	Posterior parietal association areas, layer 6a	0	0	0	344	PTLp6a-L	339	7	350113	0	0	0	0	0
1	0	left	Posterior parietal association areas, layer 6b	0	0	0	345	PTLp6b-L	339	7	350113	0	0	0	0	0
1	0	left	Anterior area	0	0	0	346	VISa-L	339	7	350113	0	0	0	0	0
1	0	left	Anterior area, layer 1	0	0	0	347	VISa1-L	346	8	350113	0	0	0	0	0
1	0	left	Anterior area, layer 2/3	0	0	0	348	VISa2/3-L	346	8	350113	0	0	0	0	0
1	0	left	Anterior area, layer 4	0	0	0	349	VISa4-L	346	8	350113	0	0	0	0	0
1	0	left	Anterior area, layer 5	0	0	0	350	VISa5-L	346	8	350113	0	0	0	0	0
1	0	left	Anterior area, layer 6a	0	0	0	351	VISa6a-L	346	8	350113	0	0	0	0	0
1	0	left	Anterior area, layer 6b	0	0	0	352	VISa6b-L	346	8	350113	0	0	0	0	0
1	0	left	Rostrolateral visual area	0	0	0	353	VISrl-L	339	7	350113	0	0	0	0	0
1	0	left	Rostrolateral area, layer 1	0	0	0	354	VISrl1-L	353	8	350113	0	0	0	0	0
1	0	left	Rostrolateral area, layer 2/3	0	0	0	355	VISrl2/3-L	353	8	350113	0	0	0	0	0
1	0	left	Rostrolateral area, layer 4	0	0	0	356	VISrl4-L	353	8	350113	0	0	0	0	0
1	0	left	Rostrolateral area, layer 5	0	0	0	357	VISrl5-L	353	8	350113	0	0	0	0	0
1	0	left	Rostrolateral area, layer 6a	0	0	0	358	VISrl6a-L	353	8	350113	0	0	0	0	0
1	0	left	Rostrolateral area, layer 6b	0	0	0	359	VISrl6b-L	353	8	350113	0	0	0	0	0
1	0	left	Temporal association areas, layer 1	0	0	0	361	TEa1-L	360	7	350113	0	0	0	0	0
1	0	left	Temporal association areas, layer 2/3	0	0	0	362	TEa2/3-L	360	7	350113	0	0	0	0	0
1	0	left	Temporal association areas, layer 4	0	0	0	363	TEa4-L	360	7	350113	0	0	0	0	0
1	0	left	Temporal association areas, layer 5	0	0	0	364	TEa5-L	360	7	350113	0	0	0	0	0
1	0	left	Temporal association areas, layer 6a	0	0	0	365	TEa6a-L	360	7	350113	0	0	0	0	0
1	0	left	Temporal association areas, layer 6b	0	0	0	366	TEa6b-L	360	7	350113	0	0	0	0	0
1	0	left	Perirhinal area, layer 1	0	0	0	368	PERI1-L	367	7	350113	0	0	0	0	0
1	0	left	Perirhinal area, layer 2/3	0	0	0	369	PERI2/3-L	367	7	350113	0	0	0	0	0
1	0	left	Perirhinal area, layer 5	0	0	0	370	PERI5-L	367	7	350113	0	0	0	0	0
1	0	left	Perirhinal area, layer 6a	0	0	0	371	PERI6a-L	367	7	350113	0	0	0	0	0
1	0	left	Perirhinal area, layer 6b	0	0	0	372	PERI6b-L	367	7	350113	0	0	0	0	0
1	0	left	Ectorhinal area/Layer 1	0	0	0	374	ECT1-L	373	7	350113	0	0	0	0	0
1	0	left	Ectorhinal area/Layer 2/3	0	0	0	375	ECT2/3-L	373	7	350113	0	0	0	0	0
1	0	left	Ectorhinal area/Layer 5	0	0	0	376	ECT5-L	373	7	350113	0	0	0	0	0
1	0	left	Ectorhinal area/Layer 6a	0	0	0	377	ECT6a-L	373	7	350113	0	0	0	0	0
1	0	left	Ectorhinal area/Layer 6b	0	0	0	378	ECT6b-L	373	7	350113	0	0	0	0	0
1	0	left	Main olfactory bulb, glomerular layer	0	0	0	381	MOBgl-L	380	7	350113	0	0	0	0	0
1	0	left	Main olfactory bulb, granule layer	0	0	0	382	MOBgr-L	380	7	350113	0	0	0	0	0
1	0	left	Main olfactory bulb, inner plexiform layer	0	0	0	383	MOBipl-L	380	7	350113	0	0	0	0	0
1	0	left	Main olfactory bulb, mitral layer	0	0	0	384	MOBmi-L	380	7	350113	0	0	0	0	0
1	0	left	Main olfactory bulb, outer plexiform layer	0	0	0	385	MOBopl-L	380	7	350113	0	0	0	0	0
1	0	left	Accessory olfactory bulb, glomerular layer	0	0	0	387	AOBgl-L	386	7	350113	0	0	0	0	0
1	0	left	Accessory olfactory bulb, granular layer	0	0	0	388	AOBgr-L	386	7	350113	0	0	0	0	0
1	0	left	Accessory olfactory bulb, mitral layer	0	0	0	389	AOBmi-L	386	7	350113	0	0	0	0	0
1	0	left	Anterior olfactory nucleus, dorsal part	0	0	0	391	AONd-L	390	7	350113	0	0	0	0	0
1	0	left	Anterior olfactory nucleus, external part	0	0	0	392	AONe-L	390	7	350113	0	0	0	0	0
1	0	left	Anterior olfactory nucleus, lateral part	0	0	0	393	AONl-L	390	7	350113	0	0	0	0	0
1	0	left	Anterior olfactory nucleus, medial part	0	0	0	394	AONm-L	390	7	350113	0	0	0	0	0
1	0	left	Anterior olfactory nucleus, posteroventral part	0	0	0	395	AONpv-L	390	7	350113	0	0	0	0	0
1	0	left	Anterior olfactory nucleus, layer 1	0	0	0	396	AON1-L	390	7	350113	0	0	0	0	0
1	0	left	Anterior olfactory nucleus, layer 2	0	0	0	397	AON2-L	390	7	350113	0	0	0	0	0
1	0	left	Taenia tecta, dorsal part	0	0	0	399	TTd-L	398	7	350113	0	0	0	0	0
1	0	left	Taenia tecta, dorsal part, layers 1-4	0	0	0	400	TTd1-4-L	399	8	350113	0	0	0	0	0
1	0	left	Taenia tecta, dorsal part, layer 1	0	0	0	401	TTd1-L	399	8	350113	0	0	0	0	0
1	0	left	Taenia tecta, dorsal part, layer 2	0	0	0	402	TTd2-L	399	8	350113	0	0	0	0	0
1	0	left	Taenia tecta, dorsal part, layer 3	0	0	0	403	TTd3-L	399	8	350113	0	0	0	0	0
1	0	left	Taenia tecta, dorsal part, layer 4	0	0	0	404	TTd4-L	399	8	350113	0	0	0	0	0
1	0	left	Taenia tecta, ventral part	0	0	0	405	TTv-L	398	7	350113	0	0	0	0	0
1	0	left	Taenia tecta, ventral part, layers 1-3	0	0	0	406	TTv1-3-L	405	8	350113	0	0	0	0	0
1	0	left	Taenia tecta, ventral part, layer 1	0	0	0	407	TTv1-L	405	8	350113	0	0	0	0	0
1	0	left	Taenia tecta, ventral part, layer 2	0	0	0	408	TTv2-L	405	8	350113	0	0	0	0	0
1	0	left	Taenia tecta, ventral part, layer 3	0	0	0	409	TTv3-L	405	8	350113	0	0	0	0	0
1	0	left	Dorsal peduncular area, layer 1	0	0	0	411	DP1-L	410	7	350113	0	0	0	0	0
1	0	left	Dorsal peduncular area, layer 2	0	0	0	412	DP2-L	410	7	350113	0	0	0	0	0
1	0	left	Dorsal peduncular area, layer 2/3	0	0	0	413	DP2/3-L	410	7	350113	0	0	0	0	0
1	0	left	Dorsal peduncular area, layer 5	0	0	0	414	DP5-L	410	7	350113	0	0	0	0	0
1	0	left	Dorsal peduncular area, layer 6a	0	0	0	415	DP6a-L	410	7	350113	0	0	0	0	0
1	0	left	Piriform area, layers 1-3	0	0	0	417	PIR1-3-L	416	7	350113	0	0	0	0	0
1	0	left	Piriform area, molecular layer	0	0	0	418	PIR1-L	416	7	350113	0	0	0	0	0
1	0	left	Piriform area, pyramidal layer	0	0	0	419	PIR2-L	416	7	350113	0	0	0	0	0
1	0	left	Piriform area, polymorph layer	0	0	0	420	PIR3-L	416	7	350113	0	0	0	0	0
1	0	left	Nucleus of the lateral olfactory tract, layers 1-3	0	0	0	422	NLOT1-3-L	421	7	350113	0	0	0	0	0
1	0	left	Nucleus of the lateral olfactory tract, molecular layer	0	0	0	423	NLOT1-L	421	7	350113	0	0	0	0	0
1	0	left	Nucleus of the lateral olfactory tract, pyramidal layer	0	0	0	424	NLOT2-L	421	7	350113	0	0	0	0	0
1	0	left	Nucleus of the lateral olfactory tract, layer 3	0	0	0	425	NLOT3-L	421	7	350113	0	0	0	0	0
1	0	left	Cortical amygdalar area, anterior part	0	0	0	427	COAa-L	426	7	350113	0	0	0	0	0
1	0	left	Cortical amygdalar area, anterior part, layer 1	0	0	0	428	COAa1-L	427	8	350113	0	0	0	0	0
1	0	left	Cortical amygdalar area, anterior part, layer 2	0	0	0	429	COAa2-L	427	8	350113	0	0	0	0	0
1	0	left	Cortical amygdalar area, anterior part, layer 3	0	0	0	430	COAa3-L	427	8	350113	0	0	0	0	0
1	0	left	Cortical amygdalar area, posterior part	0	0	0	431	COAp-L	426	7	350113	0	0	0	0	0
1	0	left	Cortical amygdalar area, posterior part, lateral zone	0	0	0	432	COApl-L	431	8	350113	0	0	0	0	0
1	0	left	Cortical amygdalar area, posterior part, lateral zone, layers 1-2	0	0	0	433	COApl1-2-L	432	9	350113	0	0	0	0	0
1	0	left	Cortical amygdalar area, posterior part, lateral zone, layers 1-3	0	0	0	434	COApl1-3-L	432	9	350113	0	0	0	0	0
1	0	left	Cortical amygdalar area, posterior part, lateral zone, layer 1	0	0	0	435	COApl1-L	432	9	350113	0	0	0	0	0
1	0	left	Cortical amygdalar area, posterior part, lateral zone, layer 2	0	0	0	436	COApl2-L	432	9	350113	0	0	0	0	0
1	0	left	Cortical amygdalar area, posterior part, lateral zone, layer 3	0	0	0	437	COApl3-L	432	9	350113	0	0	0	0	0
1	0	left	Cortical amygdalar area, posterior part, medial zone	0	0	0	438	COApm-L	431	8	350113	0	0	0	0	0
1	0	left	Cortical amygdalar area, posterior part, medial zone, layers 1-2	0	0	0	439	COApm1-2-L	438	9	350113	0	0	0	0	0
1	0	left	Cortical amygdalar area, posterior part, medial zone, layers 1-3	0	0	0	440	COApm1-3-L	438	9	350113	0	0	0	0	0
1	0	left	Cortical amygdalar area, posterior part, medial zone, layer 1	0	0	0	441	COApm1-L	438	9	350113	0	0	0	0	0
1	0	left	Cortical amygdalar area, posterior part, medial zone, layer 2	0	0	0	442	COApm2-L	438	9	350113	0	0	0	0	0
1	0	left	Cortical amygdalar area, posterior part, medial zone, layer 3	0	0	0	443	COApm3-L	438	9	350113	0	0	0	0	0
1	0	left	Piriform-amygdalar area, layers 1-3	0	0	0	445	PAA1-3-L	444	7	350113	0	0	0	0	0
1	0	left	Piriform-amygdalar area, molecular layer	0	0	0	446	PAA1-L	444	7	350113	0	0	0	0	0
1	0	left	Piriform-amygdalar area, pyramidal layer	0	0	0	447	PAA2-L	444	7	350113	0	0	0	0	0
1	0	left	Piriform-amygdalar area, polymorph layer	0	0	0	448	PAA3-L	444	7	350113	0	0	0	0	0
1	0	left	Postpiriform transition area, layers 1-3	0	0	0	450	TR1-3-L	449	7	350113	0	0	0	0	0
1	0	left	Postpiriform transition area, layers 1	0	0	0	451	TR1-L	449	7	350113	0	0	0	0	0
1	0	left	Postpiriform transition area, layers 2	0	0	0	452	TR2-L	449	7	350113	0	0	0	0	0
1	0	left	Postpiriform transition area, layers 3	0	0	0	453	TR3-L	449	7	350113	0	0	0	0	0
1	0	left	Ammon's horn	0	0	0	456	CA-L	455	7	350113	0	0	0	0	0
1	0	left	Field CA1	0	0	0	457	CA1-L	456	8	350113	0	0	0	0	0
1	0	left	Field CA1, stratum lacunosum-moleculare	0	0	0	458	CA1slm-L	457	9	350113	0	0	0	0	0
1	0	left	Field CA1, stratum oriens	0	0	0	459	CA1so-L	457	9	350113	0	0	0	0	0
1	0	left	Field CA1, pyramidal layer	0	0	0	460	CA1sp-L	457	9	350113	0	0	0	0	0
1	0	left	Field CA1, stratum radiatum	0	0	0	461	CA1sr-L	457	9	350113	0	0	0	0	0
1	0	left	Field CA2	0	0	0	462	CA2-L	456	8	350113	0	0	0	0	0
1	0	left	Field CA2, stratum lacunosum-moleculare	0	0	0	463	CA2slm-L	462	9	350113	0	0	0	0	0
1	0	left	Field CA2, stratum oriens	0	0	0	464	CA2so-L	462	9	350113	0	0	0	0	0
1	0	left	Field CA2, pyramidal layer	0	0	0	465	CA2sp-L	462	9	350113	0	0	0	0	0
1	0	left	Field CA2, stratum radiatum	0	0	0	466	CA2sr-L	462	9	350113	0	0	0	0	0
1	0	left	Field CA3	0	0	0	467	CA3-L	456	8	350113	0	0	0	0	0
1	0	left	Field CA3, stratum lacunosum-moleculare	0	0	0	468	CA3slm-L	467	9	350113	0	0	0	0	0
1	0	left	Field CA3, stratum lucidum	0	0	0	469	CA3slu-L	467	9	350113	0	0	0	0	0
1	0	left	Field CA3, stratum oriens	0	0	0	470	CA3so-L	467	9	350113	0	0	0	0	0
1	0	left	Field CA3, pyramidal layer	0	0	0	471	CA3sp-L	467	9	350113	0	0	0	0	0
1	0	left	Field CA3, stratum radiatum	0	0	0	472	CA3sr-L	467	9	350113	0	0	0	0	0
1	0	left	Dentate gyrus	0	0	0	473	DG-L	455	7	350113	0	0	0	0	0
1	0	left	Dentate gyrus, molecular layer	0	0	0	474	DG-mo-L	473	8	350113	0	0	0	0	0
1	0	left	Dentate gyrus, polymorph layer	0	0	0	475	DG-po-L	473	8	350113	0	0	0	0	0
1	0	left	Dentate gyrus, granule cell layer	0	0	0	476	DG-sg-L	473	8	350113	0	0	0	0	0
1	0	left	Dentate gyrus, subgranular zone	0	0	0	477	DG-sgz-L	473	8	350113	0	0	0	0	0
1	0	left	Dentate gyrus crest	0	0	0	478	DGcr-L	473	8	350113	0	0	0	0	0
1	0	left	Dentate gyrus crest, molecular layer	0	0	0	479	DGcr-mo-L	478	9	350113	0	0	0	0	0
1	0	left	Dentate gyrus crest, polymorph layer	0	0	0	480	DGcr-po-L	478	9	350113	0	0	0	0	0
1	0	left	Dentate gyrus crest, granule cell layer	0	0	0	481	DGcr-sg-L	478	9	350113	0	0	0	0	0
1	0	left	Dentate gyrus lateral blade	0	0	0	482	DGlb-L	473	8	350113	0	0	0	0	0
1	0	left	Dentate gyrus lateral blade, molecular layer	0	0	0	483	DGlb-mo-L	482	9	350113	0	0	0	0	0
1	0	left	Dentate gyrus lateral blade, polymorph layer	0	0	0	484	DGlb-po-L	482	9	350113	0	0	0	0	0
1	0	left	Dentate gyrus lateral blade, granule cell layer	0	0	0	485	DGlb-sg-L	482	9	350113	0	0	0	0	0
1	0	left	Dentate gyrus medial blade	0	0	0	486	DGmb-L	473	8	350113	0	0	0	0	0
1	0	left	Dentate gyrus medial blade, molecular layer	0	0	0	487	DGmb-mo-L	486	9	350113	0	0	0	0	0
1	0	left	Dentate gyrus medial blade, polymorph layer	0	0	0	488	DGmb-po-L	486	9	350113	0	0	0	0	0
1	0	left	Dentate gyrus medial blade, granule cell layer	0	0	0	489	DGmb-sg-L	486	9	350113	0	0	0	0	0
1	0	left	Fasciola cinerea	0	0	0	490	FC-L	455	7	350113	0	0	0	0	0
1	0	left	Induseum griseum	0	0	0	491	IG-L	455	7	350113	0	0	0	0	0
1	0	left	Entorhinal area	0	0	0	493	ENT-L	492	7	350113	0	0	0	0	0
1	0	left	Entorhinal area, lateral part	0	0	0	494	ENTl-L	493	8	350113	0	0	0	0	0
1	0	left	Entorhinal area, lateral part, layer 1	0	0	0	495	ENTl1-L	494	9	350113	0	0	0	0	0
1	0	left	Entorhinal area, lateral part, layer 2	0	0	0	496	ENTl2-L	494	9	350113	0	0	0	0	0
1	0	left	Entorhinal area, lateral part, layer 2/3	0	0	0	497	ENTl2/3-L	494	9	350113	0	0	0	0	0
1	0	left	Entorhinal area, lateral part, layer 2a	0	0	0	498	ENTl2a-L	494	9	350113	0	0	0	0	0
1	0	left	Entorhinal area, lateral part, layer 2b	0	0	0	499	ENTl2b-L	494	9	350113	0	0	0	0	0
1	0	left	Entorhinal area, lateral part, layer 3	0	0	0	500	ENTl3-L	494	9	350113	0	0	0	0	0
1	0	left	Entorhinal area, lateral part, layer 4	0	0	0	501	ENTl4-L	494	9	350113	0	0	0	0	0
1	0	left	Entorhinal area, lateral part, layer 4/5	0	0	0	502	ENTl4/5-L	494	9	350113	0	0	0	0	0
1	0	left	Entorhinal area, lateral part, layer 5	0	0	0	503	ENTl5-L	494	9	350113	0	0	0	0	0
1	0	left	Entorhinal area, lateral part, layer 5/6	0	0	0	504	ENTl5/6-L	494	9	350113	0	0	0	0	0
1	0	left	Entorhinal area, lateral part, layer 6a	0	0	0	505	ENTl6a-L	494	9	350113	0	0	0	0	0
1	0	left	Entorhinal area, lateral part, layer 6b	0	0	0	506	ENTl6b-L	494	9	350113	0	0	0	0	0
1	0	left	Entorhinal area, medial part, dorsal zone	0	0	0	507	ENTm-L	493	8	350113	0	0	0	0	0
1	0	left	Entorhinal area, medial part, dorsal zone, layer 1	0	0	0	508	ENTm1-L	507	9	350113	0	0	0	0	0
1	0	left	Entorhinal area, medial part, dorsal zone, layer 2	0	0	0	509	ENTm2-L	507	9	350113	0	0	0	0	0
1	0	left	Entorhinal area, medial part, dorsal zone, layer 2a	0	0	0	510	ENTm2a-L	507	9	350113	0	0	0	0	0
1	0	left	Entorhinal area, medial part, dorsal zone, layer 2b	0	0	0	511	ENTm2b-L	507	9	350113	0	0	0	0	0
1	0	left	Entorhinal area, medial part, dorsal zone, layer 3	0	0	0	512	ENTm3-L	507	9	350113	0	0	0	0	0
1	0	left	Entorhinal area, medial part, dorsal zone, layer 4	0	0	0	513	ENTm4-L	507	9	350113	0	0	0	0	0
1	0	left	Entorhinal area, medial part, dorsal zone, layer 5	0	0	0	514	ENTm5-L	507	9	350113	0	0	0	0	0
1	0	left	Entorhinal area, medial part, dorsal zone, layer 5/6	0	0	0	515	ENTm5/6-L	507	9	350113	0	0	0	0	0
1	0	left	Entorhinal area, medial part, dorsal zone, layer 6	0	0	0	516	ENTm6-L	507	9	350113	0	0	0	0	0
1	0	left	Entorhinal area, medial part, ventral zone	0	0	0	517	ENTmv-L	493	8	350113	0	0	0	0	0
1	0	left	Entorhinal area, medial part, ventral zone, layer 1	0	0	0	518	ENTmv1-L	517	9	350113	0	0	0	0	0
1	0	left	Entorhinal area, medial part, ventral zone, layer 2	0	0	0	519	ENTmv2-L	517	9	350113	0	0	0	0	0
1	0	left	Entorhinal area, medial part, ventral zone, layer 3	0	0	0	520	ENTmv3-L	517	9	350113	0	0	0	0	0
1	0	left	Entorhinal area, medial part, ventral zone, layer 4	0	0	0	521	ENTmv4-L	517	9	350113	0	0	0	0	0
1	0	left	Entorhinal area, medial part, ventral zone, layer 5/6	0	0	0	522	ENTmv5/6-L	517	9	350113	0	0	0	0	0
1	0	left	Parasubiculum	0	0	0	523	PAR-L	492	7	350113	0	0	0	0	0
1	0	left	Parasubiculum, layer 1	0	0	0	524	PAR1-L	523	8	350113	0	0	0	0	0
1	0	left	Parasubiculum, layer 2	0	0	0	525	PAR2-L	523	8	350113	0	0	0	0	0
1	0	left	Parasubiculum, layer 3	0	0	0	526	PAR3-L	523	8	350113	0	0	0	0	0
1	0	left	Postsubiculum	0	0	0	527	POST-L	492	7	350113	0	0	0	0	0
1	0	left	Postsubiculum, layer 1	0	0	0	528	POST1-L	527	8	350113	0	0	0	0	0
1	0	left	Postsubiculum, layer 2	0	0	0	529	POST2-L	527	8	350113	0	0	0	0	0
1	0	left	Postsubiculum, layer 3	0	0	0	530	POST3-L	527	8	350113	0	0	0	0	0
1	0	left	Presubiculum	0	0	0	531	PRE-L	492	7	350113	0	0	0	0	0
1	0	left	Presubiculum, layer 1	0	0	0	532	PRE1-L	531	8	350113	0	0	0	0	0
1	0	left	Presubiculum, layer 2	0	0	0	533	PRE2-L	531	8	350113	0	0	0	0	0
1	0	left	Presubiculum, layer 3	0	0	0	534	PRE3-L	531	8	350113	0	0	0	0	0
1	0	left	Subiculum	0	0	0	535	SUB-L	492	7	350113	0	0	0	0	0
1	0	left	Subiculum, dorsal part	0	0	0	536	SUBd-L	535	8	350113	0	0	0	0	0
1	0	left	Subiculum, dorsal part, molecular layer	0	0	0	537	SUBd-m-L	536	9	350113	0	0	0	0	0
1	0	left	Subiculum, dorsal part, pyramidal layer	0	0	0	538	SUBd-sp-L	536	9	350113	0	0	0	0	0
1	0	left	Subiculum, dorsal part, stratum radiatum	0	0	0	539	SUBd-sr-L	536	9	350113	0	0	0	0	0
1	0	left	Subiculum, ventral part	0	0	0	540	SUBv-L	535	8	350113	0	0	0	0	0
1	0	left	Subiculum, ventral part, molecular layer	0	0	0	541	SUBv-m-L	540	9	350113	0	0	0	0	0
1	0	left	Subiculum, ventral part, pyramidal layer	0	0	0	542	SUBv-sp-L	540	9	350113	0	0	0	0	0
1	0	left	Subiculum, ventral part, stratum radiatum	0	0	0	543	SUBv-sr-L	540	9	350113	0	0	0	0	0
1	0	left	Prosubiculum	0	0	0	544	ProS-L	492	7	350113	0	0	0	0	0
1	0	left	Prosubiculum, dorsal part	0	0	0	545	ProSd-L	544	8	350113	0	0	0	0	0
1	0	left	Prosubiculum, dorsal part, molecular layer	0	0	0	546	ProSd-m-L	545	9	350113	0	0	0	0	0
1	0	left	Prosubiculum, dorsal part, pyramidal layer	0	0	0	547	ProSd-sp-L	545	9	350113	0	0	0	0	0
1	0	left	Prosubiculum, dorsal part, stratum radiatum	0	0	0	548	ProSd-sr-L	545	9	350113	0	0	0	0	0
1	0	left	Prosubiculum, ventral part	0	0	0	549	ProSv-L	544	8	350113	0	0	0	0	0
1	0	left	Prosubiculum, ventral part, molecular layer	0	0	0	550	ProSv-m-L	549	9	350113	0	0	0	0	0
1	0	left	Prosubiculum, ventral part, pyramidal layer	0	0	0	551	ProSv-sp-L	549	9	350113	0	0	0	0	0
1	0	left	Prosubiculum, ventral part, stratum radiatum	0	0	0	552	Prosv-sr-L	549	9	350113	0	0	0	0	0
1	0	left	Hippocampo-amygdalar transition area	0	0	0	553	HATA-L	492	7	350113	0	0	0	0	0
1	0	left	Area prostriata	0	0	0	554	APr-L	492	7	350113	0	0	0	0	0
1	0	left	Layer 6b, isocortex	0	0	0	556	6b-L	555	5	350113	0	0	0	0	0
1	0	left	Endopiriform nucleus	0	0	0	558	EP-L	555	5	350113	0	0	0	0	0
1	0	left	Basolateral amygdalar nucleus	0	0	0	562	BLA-L	555	5	350113	0	0	0	0	0
1	0	left	Basomedial amygdalar nucleus	0	0	0	566	BMA-L	555	5	350113	0	0	0	0	0
1	0	left	Cerebral nuclei	0	0	0	570	CNU-L	2	3	350113	0	0	0	0	0
1	0	left	Striatum dorsal region	0	0	0	572	STRd-L	571	5	350113	0	0	0	0	0
1	0	left	Striatum ventral region	0	0	0	574	STRv-L	571	5	350113	0	0	0	0	0
1	0	left	Islands of Calleja	0	0	0	578	isl-L	577	7	350113	0	0	0	0	0
1	0	left	Major island of Calleja	0	0	0	579	islm-L	577	7	350113	0	0	0	0	0
1	0	left	Olfactory tubercle, layers 1-3	0	0	0	580	OT1-3-L	577	7	350113	0	0	0	0	0
1	0	left	Olfactory tubercle, molecular layer	0	0	0	581	OT1-L	577	7	350113	0	0	0	0	0
1	0	left	Olfactory tubercle, pyramidal layer	0	0	0	582	OT2-L	577	7	350113	0	0	0	0	0
1	0	left	Olfactory tubercle, polymorph layer	0	0	0	583	OT3-L	577	7	350113	0	0	0	0	0
1	0	left	Lateral septal complex	0	0	0	585	LSX-L	571	5	350113	0	0	0	0	0
1	0	left	Lateral septal nucleus, caudal (caudodorsal) part	0	0	0	587	LSc-L	586	7	350113	0	0	0	0	0
1	0	left	Lateral septal nucleus, rostral (rostroventral) part	0	0	0	588	LSr-L	586	7	350113	0	0	0	0	0
1	0	left	Lateral septal nucleus, ventral part	0	0	0	589	LSv-L	586	7	350113	0	0	0	0	0
1	0	left	Striatum-like amygdalar nuclei	0	0	0	592	sAMY-L	571	5	350113	0	0	0	0	0
1	0	left	Central amygdalar nucleus, capsular part	0	0	0	596	CEAc-L	595	7	350113	0	0	0	0	0
1	0	left	Central amygdalar nucleus, lateral part	0	0	0	597	CEAl-L	595	7	350113	0	0	0	0	0
1	0	left	Central amygdalar nucleus, medial part	0	0	0	598	CEAm-L	595	7	350113	0	0	0	0	0
1	0	left	Medial amygdalar nucleus, anterodorsal part	0	0	0	601	MEAad-L	600	7	350113	0	0	0	0	0
1	0	left	Medial amygdalar nucleus, anteroventral part	0	0	0	602	MEAav-L	600	7	350113	0	0	0	0	0
1	0	left	Medial amygdalar nucleus, posterodorsal part	0	0	0	603	MEApd-L	600	7	350113	0	0	0	0	0
1	0	left	Medial amygdalar nucleus, posterodorsal part, sublayer a	0	0	0	604	MEApd-a-L	603	8	350113	0	0	0	0	0
1	0	left	Medial amygdalar nucleus, posterodorsal part, sublayer b	0	0	0	605	MEApd-b-L	603	8	350113	0	0	0	0	0
1	0	left	Medial amygdalar nucleus, posterodorsal part, sublayer c	0	0	0	606	MEApd-c-L	603	8	350113	0	0	0	0	0
1	0	left	Medial amygdalar nucleus, posteroventral part	0	0	0	607	MEApv-L	600	7	350113	0	0	0	0	0
1	0	left	Pallidum, dorsal region	0	0	0	609	PALd-L	608	5	350113	0	0	0	0	0
1	0	left	Pallidum, ventral region	0	0	0	612	PALv-L	608	5	350113	0	0	0	0	0
1	0	left	Pallidum, medial region	0	0	0	615	PALm-L	608	5	350113	0	0	0	0	0
1	0	left	Medial septal nucleus	0	0	0	617	MS-L	616	7	350113	0	0	0	0	0
1	0	left	Diagonal band nucleus	0	0	0	618	NDB-L	616	7	350113	0	0	0	0	0
1	0	left	Pallidum, caudal region	0	0	0	620	PALc-L	608	5	350113	0	0	0	0	0
1	0	left	Bed nuclei of the stria terminalis, anterior division	0	0	0	622	BSTa-L	621	7	350113	0	0	0	0	0
1	0	left	Bed nuclei of the stria terminalis, anterior division, anterolateral area	0	0	0	623	BSTal-L	622	8	350113	0	0	0	0	0
1	0	left	Bed nuclei of the stria terminalis, anterior division, anteromedial area	0	0	0	624	BSTam-L	622	8	350113	0	0	0	0	0
1	0	left	Bed nuclei of the stria terminalis, anterior division, dorsomedial nucleus	0	0	0	625	BSTdm-L	622	8	350113	0	0	0	0	0
1	0	left	Bed nuclei of the stria terminalis, anterior division, fusiform nucleus	0	0	0	626	BSTfu-L	622	8	350113	0	0	0	0	0
1	0	left	Bed nuclei of the stria terminalis, anterior division, juxtacapsular nucleus	0	0	0	627	BSTju-L	622	8	350113	0	0	0	0	0
1	0	left	Bed nuclei of the stria terminalis, anterior division, magnocellular nucleus	0	0	0	628	BSTmg-L	622	8	350113	0	0	0	0	0
1	0	left	Bed nuclei of the stria terminalis, anterior division, oval nucleus	0	0	0	629	BSTov-L	622	8	350113	0	0	0	0	0
1	0	left	Bed nuclei of the stria terminalis, anterior division, rhomboid nucleus	0	0	0	630	BSTrh-L	622	8	350113	0	0	0	0	0
1	0	left	Bed nuclei of the stria terminalis, anterior division, ventral nucleus	0	0	0	631	BSTv-L	622	8	350113	0	0	0	0	0
1	0	left	Bed nuclei of the stria terminalis, posterior division	0	0	0	632	BSTp-L	621	7	350113	0	0	0	0	0
1	0	left	Bed nuclei of the stria terminalis, posterior division, dorsal nucleus	0	0	0	633	BSTd-L	632	8	350113	0	0	0	0	0
1	0	left	Bed nuclei of the stria terminalis, posterior division, principal nucleus	0	0	0	634	BSTpr-L	632	8	350113	0	0	0	0	0
1	0	left	Bed nuclei of the stria terminalis, posterior division, interfascicular nucleus	0	0	0	635	BSTif-L	632	8	350113	0	0	0	0	0
1	0	left	Bed nuclei of the stria terminalis, posterior division, transverse nucleus	0	0	0	636	BSTtr-L	632	8	350113	0	0	0	0	0
1	0	left	Bed nuclei of the stria terminalis, posterior division, strial extension	0	0	0	637	BSTse-L	632	8	350113	0	0	0	0	0
1	0	left	Brain stem	0	0	0	639	BS-L	1	2	350113	0	0	0	0	0
1	0	left	Interbrain	0	0	0	640	IB-L	639	3	350113	0	0	0	0	0
1	0	left	Thalamus, sensory-motor cortex related	0	0	0	642	DORsm-L	641	5	350113	0	0	0	0	0
1	0	left	Ventral anterior-lateral complex of the thalamus	0	0	0	644	VAL-L	643	7	350113	0	0	0	0	0
1	0	left	Ventral medial nucleus of the thalamus	0	0	0	645	VM-L	643	7	350113	0	0	0	0	0
1	0	left	Ventral posterior complex of the thalamus	0	0	0	646	VP-L	643	7	350113	0	0	0	0	0
1	0	left	Ventral posterolateral nucleus of the thalamus	0	0	0	647	VPL-L	646	8	350113	0	0	0	0	0
1	0	left	Ventral posterolateral nucleus of the thalamus, parvicellular part	0	0	0	648	VPLpc-L	646	8	350113	0	0	0	0	0
1	0	left	Ventral posteromedial nucleus of the thalamus	0	0	0	649	VPM-L	646	8	350113	0	0	0	0	0
1	0	left	Ventral posteromedial nucleus of the thalamus, parvicellular part	0	0	0	650	VPMpc-L	646	8	350113	0	0	0	0	0
1	0	left	Posterior triangular thalamic nucleus	0	0	0	651	PoT-L	643	7	350113	0	0	0	0	0
1	0	left	Subparafascicular nucleus, magnocellular part	0	0	0	653	SPFm-L	652	7	350113	0	0	0	0	0
1	0	left	Subparafascicular nucleus, parvicellular part	0	0	0	654	SPFp-L	652	7	350113	0	0	0	0	0
1	0	left	Medial geniculate complex	0	0	0	658	MG-L	657	7	350113	0	0	0	0	0
1	0	left	Medial geniculate complex, dorsal part	0	0	0	659	MGd-L	658	8	350113	0	0	0	0	0
1	0	left	Medial geniculate complex, ventral part	0	0	0	660	MGv-L	658	8	350113	0	0	0	0	0
1	0	left	Medial geniculate complex, medial part	0	0	0	661	MGm-L	658	8	350113	0	0	0	0	0
1	0	left	Dorsal part of the lateral geniculate complex	0	0	0	662	LGd-L	657	7	350113	0	0	0	0	0
1	0	left	Dorsal part of the lateral geniculate complex, shell	0	0	0	663	LGd-sh-L	662	8	350113	0	0	0	0	0
1	0	left	Dorsal part of the lateral geniculate complex, core	0	0	0	664	LGd-co-L	662	8	350113	0	0	0	0	0
1	0	left	Dorsal part of the lateral geniculate complex, ipsilateral zone	0	0	0	665	LGd-ip-L	662	8	350113	0	0	0	0	0
1	0	left	Thalamus, polymodal association cortex related	0	0	0	666	DORpm-L	641	5	350113	0	0	0	0	0
1	0	left	Lateral posterior nucleus of the thalamus	0	0	0	668	LP-L	667	7	350113	0	0	0	0	0
1	0	left	Posterior complex of the thalamus	0	0	0	669	PO-L	667	7	350113	0	0	0	0	0
1	0	left	Posterior limiting nucleus of the thalamus	0	0	0	670	POL-L	667	7	350113	0	0	0	0	0
1	0	left	Suprageniculate nucleus	0	0	0	671	SGN-L	667	7	350113	0	0	0	0	0
1	0	left	Ethmoid nucleus of the thalamus	0	0	0	672	Eth-L	667	7	350113	0	0	0	0	0
1	0	left	Retroethmoid nucleus	0	0	0	673	REth-L	667	7	350113	0	0	0	0	0
1	0	left	Anteroventral nucleus of thalamus	0	0	0	675	AV-L	674	7	350113	0	0	0	0	0
1	0	left	Anteromedial nucleus	0	0	0	676	AM-L	674	7	350113	0	0	0	0	0
1	0	left	Anteromedial nucleus, dorsal part	0	0	0	677	AMd-L	676	8	350113	0	0	0	0	0
1	0	left	Anteromedial nucleus, ventral part	0	0	0	678	AMv-L	676	8	350113	0	0	0	0	0
1	0	left	Anterodorsal nucleus	0	0	0	679	AD-L	674	7	350113	0	0	0	0	0
1	0	left	Interanteromedial nucleus of the thalamus	0	0	0	680	IAM-L	674	7	350113	0	0	0	0	0
1	0	left	Interanterodorsal nucleus of the thalamus	0	0	0	681	IAD-L	674	7	350113	0	0	0	0	0
1	0	left	Lateral dorsal nucleus of thalamus	0	0	0	682	LD-L	674	7	350113	0	0	0	0	0
1	0	left	Intermediodorsal nucleus of the thalamus	0	0	0	684	IMD-L	683	7	350113	0	0	0	0	0
1	0	left	Mediodorsal nucleus of thalamus	0	0	0	685	MD-L	683	7	350113	0	0	0	0	0
1	0	left	Mediodorsal nucleus of the thalamus, central part	0	0	0	686	MDc-L	685	8	350113	0	0	0	0	0
1	0	left	Mediodorsal nucleus of the thalamus, lateral part	0	0	0	687	MDl-L	685	8	350113	0	0	0	0	0
1	0	left	Mediodorsal nucleus of the thalamus, medial part	0	0	0	688	MDm-L	685	8	350113	0	0	0	0	0
1	0	left	Submedial nucleus of the thalamus	0	0	0	689	SMT-L	683	7	350113	0	0	0	0	0
1	0	left	Perireunensis nucleus	0	0	0	690	PR-L	683	7	350113	0	0	0	0	0
1	0	left	Paraventricular nucleus of the thalamus	0	0	0	692	PVT-L	691	7	350113	0	0	0	0	0
1	0	left	Parataenial nucleus	0	0	0	693	PT-L	691	7	350113	0	0	0	0	0
1	0	left	Nucleus of reuniens	0	0	0	694	RE-L	691	7	350113	0	0	0	0	0
1	0	left	Xiphoid thalamic nucleus	0	0	0	695	Xi-L	691	7	350113	0	0	0	0	0
1	0	left	Rhomboid nucleus	0	0	0	697	RH-L	696	7	350113	0	0	0	0	0
1	0	left	Central medial nucleus of the thalamus	0	0	0	698	CM-L	696	7	350113	0	0	0	0	0
1	0	left	Paracentral nucleus	0	0	0	699	PCN-L	696	7	350113	0	0	0	0	0
1	0	left	Central lateral nucleus of the thalamus	0	0	0	700	CL-L	696	7	350113	0	0	0	0	0
1	0	left	Parafascicular nucleus	0	0	0	701	PF-L	696	7	350113	0	0	0	0	0
1	0	left	Posterior intralaminar thalamic nucleus	0	0	0	702	PIL-L	696	7	350113	0	0	0	0	0
1	0	left	Intergeniculate leaflet of the lateral geniculate complex	0	0	0	705	IGL-L	704	7	350113	0	0	0	0	0
1	0	left	Intermediate geniculate nucleus	0	0	0	706	IntG-L	704	7	350113	0	0	0	0	0
1	0	left	Ventral part of the lateral geniculate complex	0	0	0	707	LGv-L	704	7	350113	0	0	0	0	0
1	0	left	Ventral part of the lateral geniculate complex, lateral zone	0	0	0	708	LGvl-L	707	8	350113	0	0	0	0	0
1	0	left	Ventral part of the lateral geniculate complex, medial zone	0	0	0	709	LGvm-L	707	8	350113	0	0	0	0	0
1	0	left	Subgeniculate nucleus	0	0	0	710	SubG-L	704	7	350113	0	0	0	0	0
1	0	left	Medial habenula	0	0	0	712	MH-L	711	7	350113	0	0	0	0	0
1	0	left	Lateral habenula	0	0	0	713	LH-L	711	7	350113	0	0	0	0	0
1	0	left	Pineal body	0	0	0	714	PIN-L	711	7	350113	0	0	0	0	0
1	0	left	Periventricular zone	0	0	0	716	PVZ-L	715	5	350113	0	0	0	0	0
1	0	left	Nucleus circularis	0	0	0	719	NC-L	718	7	350113	0	0	0	0	0
1	0	left	Paraventricular hypothalamic nucleus, magnocellular division	0	0	0	721	PVHm-L	720	7	350113	0	0	0	0	0
1	0	left	Paraventricular hypothalamic nucleus, magnocellular division, anterior magnocellular part	0	0	0	722	PVHam-L	721	8	350113	0	0	0	0	0
1	0	left	Paraventricular hypothalamic nucleus, magnocellular division, medial magnocellular part	0	0	0	723	PVHmm-L	721	8	350113	0	0	0	0	0
1	0	left	Paraventricular hypothalamic nucleus, magnocellular division, posterior magnocellular part	0	0	0	724	PVHpm-L	721	8	350113	0	0	0	0	0
1	0	left	Paraventricular hypothalamic nucleus, magnocellular division, posterior magnocellular part, lateral zone	0	0	0	725	PVHpml-L	724	9	350113	0	0	0	0	0
1	0	left	Paraventricular hypothalamic nucleus, magnocellular division, posterior magnocellular part, medial zone	0	0	0	726	PVHpmm-L	724	9	350113	0	0	0	0	0
1	0	left	Paraventricular hypothalamic nucleus, parvicellular division	0	0	0	727	PVHp-L	720	7	350113	0	0	0	0	0
1	0	left	Paraventricular hypothalamic nucleus, parvicellular division, anterior parvicellular part	0	0	0	728	PVHap-L	727	8	350113	0	0	0	0	0
1	0	left	Paraventricular hypothalamic nucleus, parvicellular division, medial parvicellular part, dorsal zone	0	0	0	729	PVHmpd-L	727	8	350113	0	0	0	0	0
1	0	left	Paraventricular hypothalamic nucleus, parvicellular division, periventricular part	0	0	0	730	PVHpv-L	727	8	350113	0	0	0	0	0
1	0	left	Periventricular region	0	0	0	734	PVR-L	715	5	350113	0	0	0	0	0
1	0	left	Dorsomedial nucleus of the hypothalamus, anterior part	0	0	0	740	DMHa-L	739	7	350113	0	0	0	0	0
1	0	left	Dorsomedial nucleus of the hypothalamus, posterior part	0	0	0	741	DMHp-L	739	7	350113	0	0	0	0	0
1	0	left	Dorsomedial nucleus of the hypothalamus, ventral part	0	0	0	742	DMHv-L	739	7	350113	0	0	0	0	0
1	0	left	Hypothalamic medial zone	0	0	0	756	MEZ-L	715	5	350113	0	0	0	0	0
1	0	left	Anterior hypothalamic nucleus, anterior part	0	0	0	758	AHNa-L	757	7	350113	0	0	0	0	0
1	0	left	Anterior hypothalamic nucleus, central part	0	0	0	759	AHNc-L	757	7	350113	0	0	0	0	0
1	0	left	Anterior hypothalamic nucleus, dorsal part	0	0	0	760	AHNd-L	757	7	350113	0	0	0	0	0
1	0	left	Anterior hypothalamic nucleus, posterior part	0	0	0	761	AHNp-L	757	7	350113	0	0	0	0	0
1	0	left	Lateral mammillary nucleus	0	0	0	763	LM-L	762	7	350113	0	0	0	0	0
1	0	left	Medial mammillary nucleus	0	0	0	764	MM-L	762	7	350113	0	0	0	0	0
1	0	left	Medial mammillary nucleus, median part	0	0	0	765	MMme-L	764	8	350113	0	0	0	0	0
1	0	left	Medial mammillary nucleus, lateral part	0	0	0	766	MMl-L	764	8	350113	0	0	0	0	0
1	0	left	Medial mammillary nucleus, medial part	0	0	0	767	MMm-L	764	8	350113	0	0	0	0	0
1	0	left	Medial mammillary nucleus, posterior part	0	0	0	768	MMp-L	764	8	350113	0	0	0	0	0
1	0	left	Medial mammillary nucleus, dorsal part	0	0	0	769	MMd-L	764	8	350113	0	0	0	0	0
1	0	left	Supramammillary nucleus	0	0	0	770	SUM-L	762	7	350113	0	0	0	0	0
1	0	left	Supramammillary nucleus, lateral part	0	0	0	771	SUMl-L	770	8	350113	0	0	0	0	0
1	0	left	Supramammillary nucleus, medial part	0	0	0	772	SUMm-L	770	8	350113	0	0	0	0	0
1	0	left	Tuberomammillary nucleus	0	0	0	773	TM-L	762	7	350113	0	0	0	0	0
1	0	left	Tuberomammillary nucleus, dorsal part	0	0	0	774	TMd-L	773	8	350113	0	0	0	0	0
1	0	left	Tuberomammillary nucleus, ventral part	0	0	0	775	TMv-L	773	8	350113	0	0	0	0	0
1	0	left	Medial preoptic nucleus, central part	0	0	0	777	MPNc-L	776	7	350113	0	0	0	0	0
1	0	left	Medial preoptic nucleus, lateral part	0	0	0	778	MPNl-L	776	7	350113	0	0	0	0	0
1	0	left	Medial preoptic nucleus, medial part	0	0	0	779	MPNm-L	776	7	350113	0	0	0	0	0
1	0	left	Paraventricular hypothalamic nucleus, descending division, dorsal parvicellular part	0	0	0	783	PVHdp-L	782	7	350113	0	0	0	0	0
1	0	left	Paraventricular hypothalamic nucleus, descending division, forniceal part	0	0	0	784	PVHf-L	782	7	350113	0	0	0	0	0
1	0	left	Paraventricular hypothalamic nucleus, descending division, lateral parvicellular part	0	0	0	785	PVHlp-L	782	7	350113	0	0	0	0	0
1	0	left	Paraventricular hypothalamic nucleus, descending division, medial parvicellular part, ventral zone	0	0	0	786	PVHmpv-L	782	7	350113	0	0	0	0	0
1	0	left	Ventromedial hypothalamic nucleus, anterior part	0	0	0	788	VMHa-L	787	7	350113	0	0	0	0	0
1	0	left	Ventromedial hypothalamic nucleus, central part	0	0	0	789	VMHc-L	787	7	350113	0	0	0	0	0
1	0	left	Ventromedial hypothalamic nucleus, dorsomedial part	0	0	0	790	VMHdm-L	787	7	350113	0	0	0	0	0
1	0	left	Ventromedial hypothalamic nucleus, ventrolateral part	0	0	0	791	VMHvl-L	787	7	350113	0	0	0	0	0
1	0	left	Hypothalamic lateral zone	0	0	0	793	LZ-L	715	5	350113	0	0	0	0	0
1	0	left	Dopaminergic A13 group	0	0	0	803	A13-L	802	7	350113	0	0	0	0	0
1	0	left	Fields of Forel	0	0	0	804	FF-L	802	7	350113	0	0	0	0	0
1	0	left	Median eminence	0	0	0	805	ME-L	715	5	350113	0	0	0	0	0
1	0	left	Midbrain, sensory related	0	0	0	807	MBsen-L	806	4	350113	0	0	0	0	0
1	0	left	Superior colliculus, sensory related	0	0	0	808	SCs-L	807	5	350113	0	0	0	0	0
1	0	left	Inferior colliculus	0	0	0	812	IC-L	807	5	350113	0	0	0	0	0
1	0	left	Nucleus sagulum	0	0	0	817	SAG-L	807	5	350113	0	0	0	0	0
1	0	left	Parabigeminal nucleus	0	0	0	818	PBG-L	807	5	350113	0	0	0	0	0
1	0	left	Midbrain trigeminal nucleus	0	0	0	819	MEV-L	807	5	350113	0	0	0	0	0
1	0	left	Subcommissural organ	0	0	0	820	SCO-L	807	5	350113	0	0	0	0	0
1	0	left	Midbrain, motor related	0	0	0	821	MBmot-L	806	4	350113	0	0	0	0	0
1	0	left	Paranigral nucleus	0	0	0	824	PN-L	821	5	350113	0	0	0	0	0
1	0	left	Superior colliculus, motor related	0	0	0	830	SCm-L	821	5	350113	0	0	0	0	0
1	0	left	Superior colliculus, motor related, intermediate gray layer, sublayer a	0	0	0	835	SCig-a-L	834	7	350113	0	0	0	0	0
1	0	left	Superior colliculus, motor related, intermediate gray layer, sublayer b	0	0	0	836	SCig-b-L	834	7	350113	0	0	0	0	0
1	0	left	Superior colliculus, motor related, intermediate gray layer, sublayer c	0	0	0	837	SCig-c-L	834	7	350113	0	0	0	0	0
1	0	left	Pretectal region	0	0	0	843	PRT-L	821	5	350113	0	0	0	0	0
1	0	left	Intercollicular nucleus	0	0	0	851	InCo-L	821	5	350113	0	0	0	0	0
1	0	left	Oculomotor nucleus	0	0	0	854	III-L	821	5	350113	0	0	0	0	0
1	0	left	Medial accesory oculomotor nucleus	0	0	0	855	MA3-L	821	5	350113	0	0	0	0	0
1	0	left	Trochlear nucleus	0	0	0	857	IV-L	821	5	350113	0	0	0	0	0
1	0	left	Paratrochlear nucleus	0	0	0	858	Pa4-L	821	5	350113	0	0	0	0	0
1	0	left	Ventral tegmental nucleus	0	0	0	859	VTN-L	821	5	350113	0	0	0	0	0
1	0	left	Lateral terminal nucleus of the accessory optic tract	0	0	0	861	LT-L	821	5	350113	0	0	0	0	0
1	0	left	Substantia nigra, lateral part	0	0	0	864	SNl-L	821	5	350113	0	0	0	0	0
1	0	left	Midbrain, behavioral state related	0	0	0	865	MBsta-L	806	4	350113	0	0	0	0	0
1	0	left	Midbrain raphe nuclei	0	0	0	868	RAmb-L	865	5	350113	0	0	0	0	0
1	0	left	Interpeduncular nucleus, rostral	0	0	0	871	IPR-L	870	7	350113	0	0	0	0	0
1	0	left	Interpeduncular nucleus, caudal	0	0	0	872	IPC-L	870	7	350113	0	0	0	0	0
1	0	left	Interpeduncular nucleus, apical	0	0	0	873	IPA-L	870	7	350113	0	0	0	0	0
1	0	left	Interpeduncular nucleus, lateral	0	0	0	874	IPL-L	870	7	350113	0	0	0	0	0
1	0	left	Interpeduncular nucleus, intermediate	0	0	0	875	IPI-L	870	7	350113	0	0	0	0	0
1	0	left	Interpeduncular nucleus, dorsomedial	0	0	0	876	IPDM-L	870	7	350113	0	0	0	0	0
1	0	left	Interpeduncular nucleus, dorsolateral	0	0	0	877	IPDL-L	870	7	350113	0	0	0	0	0
1	0	left	Interpeduncular nucleus, rostrolateral	0	0	0	878	IPRL-L	870	7	350113	0	0	0	0	0
1	0	left	Hindbrain	0	0	0	882	HB-L	639	3	350113	0	0	0	0	0
1	0	left	Pons, sensory related	0	0	0	884	P-sen-L	883	5	350113	0	0	0	0	0
1	0	left	Nucleus of the lateral lemniscus, dorsal part	0	0	0	886	NLLd-L	885	7	350113	0	0	0	0	0
1	0	left	Nucleus of the lateral lemniscus, horizontal part	0	0	0	887	NLLh-L	885	7	350113	0	0	0	0	0
1	0	left	Nucleus of the lateral lemniscus, ventral part	0	0	0	888	NLLv-L	885	7	350113	0	0	0	0	0
1	0	left	Koelliker-Fuse subnucleus	0	0	0	891	KF-L	890	7	350113	0	0	0	0	0
1	0	left	Parabrachial nucleus, lateral division	0	0	0	892	PBl-L	890	7	350113	0	0	0	0	0
1	0	left	Parabrachial nucleus, lateral division, central lateral part	0	0	0	893	PBlc-L	892	8	350113	0	0	0	0	0
1	0	left	Parabrachial nucleus, lateral division, dorsal lateral part	0	0	0	894	PBld-L	892	8	350113	0	0	0	0	0
1	0	left	Parabrachial nucleus, lateral division, external lateral part	0	0	0	895	PBle-L	892	8	350113	0	0	0	0	0
1	0	left	Parabrachial nucleus, lateral division, superior lateral part	0	0	0	896	PBls-L	892	8	350113	0	0	0	0	0
1	0	left	Parabrachial nucleus, lateral division, ventral lateral part	0	0	0	897	PBlv-L	892	8	350113	0	0	0	0	0
1	0	left	Parabrachial nucleus, medial division	0	0	0	898	PBm-L	890	7	350113	0	0	0	0	0
1	0	left	Parabrachial nucleus, medial division, external medial part	0	0	0	899	PBme-L	898	8	350113	0	0	0	0	0
1	0	left	Parabrachial nucleus, medial division, medial medial part	0	0	0	900	PBmm-L	898	8	350113	0	0	0	0	0
1	0	left	Parabrachial nucleus, medial division, ventral medial part	0	0	0	901	PBmv-L	898	8	350113	0	0	0	0	0
1	0	left	Superior olivary complex, periolivary region	0	0	0	903	POR-L	902	7	350113	0	0	0	0	0
1	0	left	Superior olivary complex, medial part	0	0	0	904	SOCm-L	902	7	350113	0	0	0	0	0
1	0	left	Superior olivary complex, lateral part	0	0	0	905	SOCl-L	902	7	350113	0	0	0	0	0
1	0	left	Pons, motor related	0	0	0	906	P-mot-L	883	5	350113	0	0	0	0	0
1	0	left	Pons, behavioral state related	0	0	0	924	P-sat-L	883	5	350113	0	0	0	0	0
1	0	left	Superior central nucleus raphe, lateral part	0	0	0	926	CSl-L	925	7	350113	0	0	0	0	0
1	0	left	Superior central nucleus raphe, medial part	0	0	0	927	CSm-L	925	7	350113	0	0	0	0	0
1	0	left	Medulla, sensory related	0	0	0	936	MY-sen-L	935	5	350113	0	0	0	0	0
1	0	left	Granular lamina of the cochlear nuclei	0	0	0	939	CNlam-L	938	7	350113	0	0	0	0	0
1	0	left	Cochlear nucleus, subpedunclular granular region	0	0	0	940	CNspg-L	938	7	350113	0	0	0	0	0
1	0	left	Dorsal cochlear nucleus	0	0	0	941	DCO-L	938	7	350113	0	0	0	0	0
1	0	left	Ventral cochlear nucleus	0	0	0	942	VCO-L	938	7	350113	0	0	0	0	0
1	0	left	Cuneate nucleus	0	0	0	944	CU-L	943	7	350113	0	0	0	0	0
1	0	left	Gracile nucleus	0	0	0	945	GR-L	943	7	350113	0	0	0	0	0
1	0	left	Nucleus of the solitary tract, central part	0	0	0	949	NTSce-L	948	7	350113	0	0	0	0	0
1	0	left	Nucleus of the solitary tract, commissural part	0	0	0	950	NTSco-L	948	7	350113	0	0	0	0	0
1	0	left	Nucleus of the solitary tract, gelatinous part	0	0	0	951	NTSge-L	948	7	350113	0	0	0	0	0
1	0	left	Nucleus of the solitary tract, lateral part	0	0	0	952	NTSl-L	948	7	350113	0	0	0	0	0
1	0	left	Nucleus of the solitary tract, medial part	0	0	0	953	NTSm-L	948	7	350113	0	0	0	0	0
1	0	left	Spinal nucleus of the trigeminal, oral part, caudal dorsomedial part	0	0	0	957	SPVOcdm-L	956	7	350113	0	0	0	0	0
1	0	left	Spinal nucleus of the trigeminal, oral part, middle dorsomedial part, dorsal zone	0	0	0	958	SPVOmdmd-L	956	7	350113	0	0	0	0	0
1	0	left	Spinal nucleus of the trigeminal, oral part, middle dorsomedial part, ventral zone	0	0	0	959	SPVOmdmv-L	956	7	350113	0	0	0	0	0
1	0	left	Spinal nucleus of the trigeminal, oral part, rostral dorsomedial part	0	0	0	960	SPVOrdm-L	956	7	350113	0	0	0	0	0
1	0	left	Spinal nucleus of the trigeminal, oral part, ventrolateral part	0	0	0	961	SPVOvl-L	956	7	350113	0	0	0	0	0
1	0	left	Medulla, motor related	0	0	0	964	MY-mot-L	935	5	350113	0	0	0	0	0
1	0	left	Nucleus ambiguus, dorsal division	0	0	0	971	AMBd-L	970	7	350113	0	0	0	0	0
1	0	left	Nucleus ambiguus, ventral division	0	0	0	972	AMBv-L	970	7	350113	0	0	0	0	0
1	0	left	Lateral reticular nucleus, magnocellular part	0	0	0	982	LRNm-L	981	7	350113	0	0	0	0	0
1	0	left	Lateral reticular nucleus, parvicellular part	0	0	0	983	LRNp-L	981	7	350113	0	0	0	0	0
1	0	left	Medullary reticular nucleus, dorsal part	0	0	0	986	MDRNd-L	985	7	350113	0	0	0	0	0
1	0	left	Medullary reticular nucleus, ventral part	0	0	0	987	MDRNv-L	985	7	350113	0	0	0	0	0
1	0	left	Paragigantocellular reticular nucleus, dorsal part	0	0	0	991	PGRNd-L	990	7	350113	0	0	0	0	0
1	0	left	Paragigantocellular reticular nucleus, lateral part	0	0	0	992	PGRNl-L	990	7	350113	0	0	0	0	0
1	0	left	Nucleus intercalatus	0	0	0	994	NIS-L	993	7	350113	0	0	0	0	0
1	0	left	Nucleus of Roller	0	0	0	995	NR-L	993	7	350113	0	0	0	0	0
1	0	left	Nucleus prepositus	0	0	0	996	PRP-L	993	7	350113	0	0	0	0	0
1	0	left	Parapyramidal nucleus, deep part	0	0	0	999	PPYd-L	998	7	350113	0	0	0	0	0
1	0	left	Parapyramidal nucleus, superficial part	0	0	0	1000	PPYs-L	998	7	350113	0	0	0	0	0
1	0	left	Lateral vestibular nucleus	0	0	0	1002	LAV-L	1001	7	350113	0	0	0	0	0
1	0	left	Medial vestibular nucleus	0	0	0	1003	MV-L	1001	7	350113	0	0	0	0	0
1	0	left	Spinal vestibular nucleus	0	0	0	1004	SPIV-L	1001	7	350113	0	0	0	0	0
1	0	left	Superior vestibular nucleus	0	0	0	1005	SUV-L	1001	7	350113	0	0	0	0	0
1	0	left	Medulla, behavioral state related	0	0	0	1010	MY-sat-L	935	5	350113	0	0	0	0	0
1	0	left	Cerebellar cortex	0	0	0	1015	CBX-L	1014	3	350113	0	0	0	0	0
1	0	left	Cerebellar cortex, molecular layer	0	0	0	1016	CBXmo-L	1015	4	350113	0	0	0	0	0
1	0	left	Cerebellar cortex, Purkinje layer	0	0	0	1017	CBXpu-L	1015	4	350113	0	0	0	0	0
1	0	left	Cerebellar cortex, granular layer	0	0	0	1018	CBXgr-L	1015	4	350113	0	0	0	0	0
1	0	left	Vermal regions	0	0	0	1019	VERM-L	1015	4	350113	0	0	0	0	0
1	0	left	Lingula (I)	0	0	0	1020	LING-L	1019	5	350113	0	0	0	0	0
1	0	left	Central lobule	0	0	0	1024	CENT-L	1019	5	350113	0	0	0	0	0
1	0	left	Lobule II, molecular layer	0	0	0	1026	CENT2mo-L	1025	7	350113	0	0	0	0	0
1	0	left	Lobule II, Purkinje layer	0	0	0	1027	CENT2pu-L	1025	7	350113	0	0	0	0	0
1	0	left	Lobule II, granular layer	0	0	0	1028	CENT2gr-L	1025	7	350113	0	0	0	0	0
1	0	left	Lobule III, molecular layer	0	0	0	1030	CENT3mo-L	1029	7	350113	0	0	0	0	0
1	0	left	Lobule III, Purkinje layer	0	0	0	1031	CENT3pu-L	1029	7	350113	0	0	0	0	0
1	0	left	Lobule III, granular layer	0	0	0	1032	CENT3gr-L	1029	7	350113	0	0	0	0	0
1	0	left	Culmen	0	0	0	1033	CUL-L	1019	5	350113	0	0	0	0	0
1	0	left	Lobule IV, molecular layer	0	0	0	1035	CUL4mo-L	1034	7	350113	0	0	0	0	0
1	0	left	Lobule IV, Purkinje layer	0	0	0	1036	CUL4pu-L	1034	7	350113	0	0	0	0	0
1	0	left	Lobule IV, granular layer	0	0	0	1037	CUL4gr-L	1034	7	350113	0	0	0	0	0
1	0	left	Lobule V, molecular layer	0	0	0	1039	CUL5mo-L	1038	7	350113	0	0	0	0	0
1	0	left	Lobule V, Purkinje layer	0	0	0	1040	CUL5pu-L	1038	7	350113	0	0	0	0	0
1	0	left	Lobule V, granular layer	0	0	0	1041	CUL5gr-L	1038	7	350113	0	0	0	0	0
1	0	left	Lobules IV-V, molecular layer	0	0	0	1043	CUL4, 5mo-L	1042	7	350113	0	0	0	0	0
1	0	left	Lobules IV-V, Purkinje layer	0	0	0	1044	CUL4, 5pu-L	1042	7	350113	0	0	0	0	0
1	0	left	Lobules IV-V, granular layer	0	0	0	1045	CUL4, 5gr-L	1042	7	350113	0	0	0	0	0
1	0	left	Declive (VI)	0	0	0	1046	DEC-L	1019	5	350113	0	0	0	0	0
1	0	left	Folium-tuber vermis (VII)	0	0	0	1050	FOTU-L	1019	5	350113	0	0	0	0	0
1	0	left	Pyramus (VIII)	0	0	0	1054	PYR-L	1019	5	350113	0	0	0	0	0
1	0	left	Uvula (IX)	0	0	0	1058	UVU-L	1019	5	350113	0	0	0	0	0
1	0	left	Nodulus (X)	0	0	0	1062	NOD-L	1019	5	350113	0	0	0	0	0
1	0	left	Hemispheric regions	0	0	0	1066	HEM-L	1015	4	350113	0	0	0	0	0
1	0	left	Simple lobule	0	0	0	1067	SIM-L	1066	5	350113	0	0	0	0	0
1	0	left	Ansiform lobule	0	0	0	1071	AN-L	1066	5	350113	0	0	0	0	0
1	0	left	Crus 1, molecular layer	0	0	0	1073	ANcr1mo-L	1072	7	350113	0	0	0	0	0
1	0	left	Crus 1, Purkinje layer	0	0	0	1074	ANcr1pu-L	1072	7	350113	0	0	0	0	0
1	0	left	Crus 1, granular layer	0	0	0	1075	ANcr1gr-L	1072	7	350113	0	0	0	0	0
1	0	left	Crus 2, molecular layer	0	0	0	1077	ANcr2mo-L	1076	7	350113	0	0	0	0	0
1	0	left	Crus 2, Purkinje layer	0	0	0	1078	ANcr2pu-L	1076	7	350113	0	0	0	0	0
1	0	left	Crus 2, granular layer	0	0	0	1079	ANcr2gr-L	1076	7	350113	0	0	0	0	0
1	0	left	Paramedian lobule	0	0	0	1080	PRM-L	1066	5	350113	0	0	0	0	0
1	0	left	Copula pyramidis	0	0	0	1084	COPY-L	1066	5	350113	0	0	0	0	0
1	0	left	Paraflocculus	0	0	0	1088	PFL-L	1066	5	350113	0	0	0	0	0
1	0	left	Flocculus	0	0	0	1092	FL-L	1066	5	350113	0	0	0	0	0
1	0	left	Cerebellar nuclei	0	0	0	1096	CBN-L	1014	3	350113	0	0	0	0	0
1	0	left	Fastigial nucleus	0	0	0	1097	FN-L	1096	4	350113	0	0	0	0	0
1	0	left	Interposed nucleus	0	0	0	1098	IP-L	1096	4	350113	0	0	0	0	0
1	0	left	Dentate nucleus	0	0	0	1099	DN-L	1096	4	350113	0	0	0	0	0
1	0	left	cranial nerves	0	0	0	1102	cm-L	1101	2	350113	0	0	0	0	0
1	0	left	terminal nerve	0	0	0	1103	tn-L	1102	3	350113	0	0	0	0	0
1	0	left	vomeronasal nerve	0	0	0	1104	von-L	1102	3	350113	0	0	0	0	0
1	0	left	olfactory nerve	0	0	0	1105	In-L	1102	3	350113	0	0	0	0	0
1	0	left	olfactory nerve layer of main olfactory bulb	0	0	0	1106	onl-L	1105	4	350113	0	0	0	0	0
1	0	left	lateral olfactory tract, general	0	0	0	1107	lotg-L	1105	4	350113	0	0	0	0	0
1	0	left	accessory olfactory tract	0	0	0	1110	aolt-L	1107	5	350113	0	0	0	0	0
1	0	left	optic nerve	0	0	0	1112	IIn-L	1102	3	350113	0	0	0	0	0
1	0	left	accessory optic tract	0	0	0	1113	aot-L	1112	4	350113	0	0	0	0	0
1	0	left	brachium of the superior colliculus	0	0	0	1114	bsc-L	1112	4	350113	0	0	0	0	0
1	0	left	superior colliculus commissure	0	0	0	1115	csc-L	1112	4	350113	0	0	0	0	0
1	0	left	optic chiasm	0	0	0	1116	och-L	1112	4	350113	0	0	0	0	0
1	0	left	tectothalamic pathway	0	0	0	1118	ttp-L	1112	4	350113	0	0	0	0	0
1	0	left	posterior commissure	0	0	0	1121	pc-L	1119	4	350113	0	0	0	0	0
1	0	left	trochlear nerve	0	0	0	1122	IVn-L	1102	3	350113	0	0	0	0	0
1	0	left	trochlear nerve decussation	0	0	0	1123	IVd-L	1122	4	350113	0	0	0	0	0
1	0	left	abducens nerve	0	0	0	1124	VIn-L	1102	3	350113	0	0	0	0	0
1	0	left	trigeminal nerve	0	0	0	1125	Vn-L	1102	3	350113	0	0	0	0	0
1	0	left	motor root of the trigeminal nerve	0	0	0	1126	moV-L	1125	4	350113	0	0	0	0	0
1	0	left	sensory root of the trigeminal nerve	0	0	0	1127	sV-L	1125	4	350113	0	0	0	0	0
1	0	left	midbrain tract of the trigeminal nerve	0	0	0	1128	mtV-L	1127	5	350113	0	0	0	0	0
1	0	left	spinal tract of the trigeminal nerve	0	0	0	1129	sptV-L	1127	5	350113	0	0	0	0	0
1	0	left	facial nerve	0	0	0	1130	VIIn-L	1102	3	350113	0	0	0	0	0
1	0	left	intermediate nerve	0	0	0	1131	iVIIn-L	1130	4	350113	0	0	0	0	0
1	0	left	genu of the facial nerve	0	0	0	1132	gVIIn-L	1130	4	350113	0	0	0	0	0
1	0	left	vestibulocochlear nerve	0	0	0	1133	VIIIn-L	1102	3	350113	0	0	0	0	0
1	0	left	efferent cochleovestibular bundle	0	0	0	1134	cvb-L	1133	4	350113	0	0	0	0	0
1	0	left	vestibular nerve	0	0	0	1135	vVIIIn-L	1133	4	350113	0	0	0	0	0
1	0	left	cochlear nerve	0	0	0	1136	cVIIIn-L	1133	4	350113	0	0	0	0	0
1	0	left	intermediate acoustic stria	0	0	0	1138	ias-L	1136	5	350113	0	0	0	0	0
1	0	left	dorsal acoustic stria	0	0	0	1139	das-L	1136	5	350113	0	0	0	0	0
1	0	left	inferior colliculus commissure	0	0	0	1141	cic-L	1136	5	350113	0	0	0	0	0
1	0	left	brachium of the inferior colliculus	0	0	0	1142	bic-L	1136	5	350113	0	0	0	0	0
1	0	left	glossopharyngeal nerve	0	0	0	1143	IXn-L	1102	3	350113	0	0	0	0	0
1	0	left	vagus nerve	0	0	0	1144	Xn-L	1102	3	350113	0	0	0	0	0
1	0	left	solitary tract	0	0	0	1145	ts-L	1144	4	350113	0	0	0	0	0
1	0	left	accessory spinal nerve	0	0	0	1146	XIn-L	1102	3	350113	0	0	0	0	0
1	0	left	hypoglossal nerve	0	0	0	1147	XIIn-L	1102	3	350113	0	0	0	0	0
1	0	left	ventral roots	0	0	0	1148	vrt-L	1102	3	350113	0	0	0	0	0
1	0	left	dorsal roots	0	0	0	1149	drt-L	1102	3	350113	0	0	0	0	0
1	0	left	cervicothalamic tract	0	0	0	1150	cett-L	1149	4	350113	0	0	0	0	0
1	0	left	dorsolateral fascicle	0	0	0	1151	dl-L	1150	5	350113	0	0	0	0	0
1	0	left	dorsal commissure of the spinal cord	0	0	0	1152	dcm-L	1150	5	350113	0	0	0	0	0
1	0	left	ventral commissure of the spinal cord	0	0	0	1153	vc-L	1150	5	350113	0	0	0	0	0
1	0	left	fasciculus proprius	0	0	0	1154	fpr-L	1150	5	350113	0	0	0	0	0
1	0	left	dorsal column	0	0	0	1155	dc-L	1150	5	350113	0	0	0	0	0
1	0	left	spinothalamic tract	0	0	0	1160	sst-L	1102	3	350113	0	0	0	0	0
1	0	left	lateral spinothalamic tract	0	0	0	1161	sttl-L	1160	4	350113	0	0	0	0	0
1	0	left	ventral spinothalamic tract	0	0	0	1162	sttv-L	1160	4	350113	0	0	0	0	0
1	0	left	spinocervical tract	0	0	0	1163	scrt-L	1160	4	350113	0	0	0	0	0
1	0	left	spino-olivary pathway	0	0	0	1164	sop-L	1160	4	350113	0	0	0	0	0
1	0	left	spinoreticular pathway	0	0	0	1165	srp-L	1160	4	350113	0	0	0	0	0
1	0	left	spinovestibular pathway	0	0	0	1166	svp-L	1160	4	350113	0	0	0	0	0
1	0	left	spinotectal pathway	0	0	0	1167	stp-L	1160	4	350113	0	0	0	0	0
1	0	left	spinohypothalamic pathway	0	0	0	1168	shp-L	1160	4	350113	0	0	0	0	0
1	0	left	spinotelenchephalic pathway	0	0	0	1169	step-L	1160	4	350113	0	0	0	0	0
1	0	left	hypothalamohypophysial tract	0	0	0	1170	hht-L	1169	5	350113	0	0	0	0	0
1	0	left	cerebellum related fiber tracts	0	0	0	1171	cbf-L	1101	2	350113	0	0	0	0	0
1	0	left	cerebellar commissure	0	0	0	1172	cbc-L	1171	3	350113	0	0	0	0	0
1	0	left	cerebellar peduncles	0	0	0	1173	cbp-L	1171	3	350113	0	0	0	0	0
1	0	left	ventral spinocerebellar tract	0	0	0	1178	sctv-L	1174	5	350113	0	0	0	0	0
1	0	left	middle cerebellar peduncle	0	0	0	1179	mcp-L	1173	4	350113	0	0	0	0	0
1	0	left	inferior cerebellar peduncle	0	0	0	1180	icp-L	1173	4	350113	0	0	0	0	0
1	0	left	dorsal spinocerebellar tract	0	0	0	1181	sctd-L	1180	5	350113	0	0	0	0	0
1	0	left	cuneocerebellar tract	0	0	0	1182	cct-L	1180	5	350113	0	0	0	0	0
1	0	left	juxtarestiform body	0	0	0	1183	jrb-L	1180	5	350113	0	0	0	0	0
1	0	left	bulbocerebellar tract	0	0	0	1184	bct-L	1180	5	350113	0	0	0	0	0
1	0	left	trigeminocerebellar tract	0	0	0	1187	tct-L	1173	4	350113	0	0	0	0	0
1	0	left	lateral forebrain bundle system	0	0	0	1190	lfbs-L	1101	2	350113	0	0	0	0	0
1	0	left	corpus callosum	0	0	0	1191	cc-L	1190	3	350113	0	0	0	0	0
1	0	left	corpus callosum, rostrum	0	0	0	1197	ccr-L	1191	4	350113	0	0	0	0	0
1	0	left	corticotectal tract	0	0	0	1203	cte-L	1200	4	350113	0	0	0	0	0
1	0	left	corticorubral tract	0	0	0	1204	crt-L	1200	4	350113	0	0	0	0	0
1	0	left	corticopontine tract	0	0	0	1205	cpt-L	1200	4	350113	0	0	0	0	0
1	0	left	corticobulbar tract	0	0	0	1206	cbt-L	1200	4	350113	0	0	0	0	0
1	0	left	pyramidal decussation	0	0	0	1208	pyd-L	1200	4	350113	0	0	0	0	0
1	0	left	corticospinal tract, crossed	0	0	0	1209	cstc-L	1200	4	350113	0	0	0	0	0
1	0	left	corticospinal tract, uncrossed	0	0	0	1210	cstu-L	1200	4	350113	0	0	0	0	0
1	0	left	thalamus related	0	0	0	1211	lfbst-L	1190	3	350113	0	0	0	0	0
1	0	left	external medullary lamina of the thalamus	0	0	0	1212	em-L	1211	4	350113	0	0	0	0	0
1	0	left	internal medullary lamina of the thalamus	0	0	0	1213	im-L	1211	4	350113	0	0	0	0	0
1	0	left	middle thalamic commissure	0	0	0	1214	mtc-L	1211	4	350113	0	0	0	0	0
1	0	left	thalamic peduncles	0	0	0	1215	tp-L	1211	4	350113	0	0	0	0	0
1	0	left	extrapyramidal fiber systems	0	0	0	1218	eps-L	1101	2	350113	0	0	0	0	0
1	0	left	cerebral nuclei related	0	0	0	1219	epsc-L	1218	3	350113	0	0	0	0	0
1	0	left	pallidothalamic pathway	0	0	0	1220	pap-L	1219	4	350113	0	0	0	0	0
1	0	left	nigrothalamic fibers	0	0	0	1222	ntt-L	1219	4	350113	0	0	0	0	0
1	0	left	pallidotegmental fascicle	0	0	0	1223	ptf-L	1219	4	350113	0	0	0	0	0
1	0	left	striatonigral pathway	0	0	0	1224	snp-L	1219	4	350113	0	0	0	0	0
1	0	left	subthalamic fascicle	0	0	0	1225	stf-L	1219	4	350113	0	0	0	0	0
1	0	left	tectospinal pathway	0	0	0	1226	tsp-L	1218	3	350113	0	0	0	0	0
1	0	left	direct tectospinal pathway	0	0	0	1227	tspd-L	1226	4	350113	0	0	0	0	0
1	0	left	doral tegmental decussation	0	0	0	1228	dtd-L	1226	4	350113	0	0	0	0	0
1	0	left	ventral tegmental decussation	0	0	0	1231	vtd-L	1230	4	350113	0	0	0	0	0
1	0	left	rubroreticular tract	0	0	0	1232	rrt-L	1230	4	350113	0	0	0	0	0
1	0	left	central tegmental bundle	0	0	0	1233	ctb-L	1218	3	350113	0	0	0	0	0
1	0	left	retriculospinal tract	0	0	0	1234	rst-L	1218	3	350113	0	0	0	0	0
1	0	left	retriculospinal tract, lateral part	0	0	0	1235	rstl-L	1234	4	350113	0	0	0	0	0
1	0	left	retriculospinal tract, medial part	0	0	0	1236	rstm-L	1234	4	350113	0	0	0	0	0
1	0	left	vestibulospinal pathway	0	0	0	1237	vsp-L	1218	3	350113	0	0	0	0	0
1	0	left	medial forebrain bundle system	0	0	0	1238	mfbs-L	1101	2	350113	0	0	0	0	0
1	0	left	cerebrum related	0	0	0	1239	mfbc-L	1238	3	350113	0	0	0	0	0
1	0	left	ansa peduncularis	0	0	0	1241	apd-L	1239	4	350113	0	0	0	0	0
1	0	left	fornix system	0	0	0	1244	fxs-L	1239	4	350113	0	0	0	0	0
1	0	left	dorsal fornix	0	0	0	1246	df-L	1244	5	350113	0	0	0	0	0
1	0	left	precommissural fornix, general	0	0	0	1248	fxprg-L	1244	5	350113	0	0	0	0	0
1	0	left	postcommissural fornix	0	0	0	1250	fxpo-L	1244	5	350113	0	0	0	0	0
1	0	left	hippocampal commissures	0	0	0	1253	hc-L	1244	5	350113	0	0	0	0	0
1	0	left	perforant path	0	0	0	1256	per-L	1244	5	350113	0	0	0	0	0
1	0	left	angular path	0	0	0	1257	ab-L	1244	5	350113	0	0	0	0	0
1	0	left	longitudinal association bundle	0	0	0	1258	lab-L	1239	4	350113	0	0	0	0	0
1	0	left	hypothalamus related	0	0	0	1261	mfsbshy-L	1238	3	350113	0	0	0	0	0
1	0	left	ventrolateral hypothalamic tract	0	0	0	1263	vlt-L	1261	4	350113	0	0	0	0	0
1	0	left	preoptic commissure	0	0	0	1264	poc-L	1261	4	350113	0	0	0	0	0
1	0	left	supraoptic commissures	0	0	0	1265	sup-L	1261	4	350113	0	0	0	0	0
1	0	left	supraoptic commissures, anterior	0	0	0	1266	supa-L	1265	5	350113	0	0	0	0	0
1	0	left	supraoptic commissures, dorsal	0	0	0	1267	supd-L	1265	5	350113	0	0	0	0	0
1	0	left	supraoptic commissures, ventral	0	0	0	1268	supv-L	1265	5	350113	0	0	0	0	0
1	0	left	premammillary commissure	0	0	0	1269	pmx-L	1261	4	350113	0	0	0	0	0
1	0	left	supramammillary decussation	0	0	0	1270	smd-L	1261	4	350113	0	0	0	0	0
1	0	left	propriohypothalamic pathways	0	0	0	1271	php-L	1261	4	350113	0	0	0	0	0
1	0	left	propriohypothalamic pathways, dorsal	0	0	0	1272	phpd-L	1271	5	350113	0	0	0	0	0
1	0	left	propriohypothalamic pathways, lateral	0	0	0	1273	phpl-L	1271	5	350113	0	0	0	0	0
1	0	left	propriohypothalamic pathways, medial	0	0	0	1274	phpm-L	1271	5	350113	0	0	0	0	0
1	0	left	propriohypothalamic pathways, ventral	0	0	0	1275	phpv-L	1271	5	350113	0	0	0	0	0
1	0	left	periventricular bundle of the hypothalamus	0	0	0	1276	pvbh-L	1261	4	350113	0	0	0	0	0
1	0	left	mammillary related	0	0	0	1277	mfbsma-L	1261	4	350113	0	0	0	0	0
1	0	left	dorsal thalamus related	0	0	0	1282	mfbst-L	1261	4	350113	0	0	0	0	0
1	0	left	periventricular bundle of the thalamus	0	0	0	1283	pvbt-L	1282	5	350113	0	0	0	0	0
1	0	left	epithalamus related	0	0	0	1284	mfbse-L	1261	4	350113	0	0	0	0	0
1	0	left	habenular commissure	0	0	0	1287	hbc-L	1284	5	350113	0	0	0	0	0
1	0	left	pineal stalk	0	0	0	1288	PIS-L	1284	5	350113	0	0	0	0	0
1	0	left	midbrain related	0	0	0	1289	mfbsm-L	1261	4	350113	0	0	0	0	0
1	0	left	dorsal longitudinal fascicle	0	0	0	1290	dlf-L	1289	5	350113	0	0	0	0	0
1	0	left	dorsal tegmental tract	0	0	0	1291	dtt-L	1289	5	350113	0	0	0	0	0
1	0	left	ventricular systems	0	0	0	1292	VS-L	0	1	350113	0	0	0	0	0
1	0	left	rhinocele	0	0	0	1294	RC-L	1293	3	350113	0	0	0	0	0
1	0	left	choroid fissure	0	0	0	1297	chfl-L	1293	3	350113	0	0	0	0	0
1	0	left	interventricular foramen	0	0	0	1298	IVF-L	1292	2	350113	0	0	0	0	0
1	0	left	lateral recess	0	0	0	1302	V4r-L	1301	3	350113	0	0	0	0	0
1	0	left	central canal, spinal cord/medulla	0	0	0	1303	c-L	1292	2	350113	0	0	0	0	0
1	0	left	grooves	0	0	0	1304	grv-L	0	1	350113	0	0	0	0	0
1	0	left	grooves of the cerebral cortex	0	0	0	1305	grv of CTX-L	1304	2	350113	0	0	0	0	0
1	0	left	endorhinal groove	0	0	0	1306	eg-L	1305	3	350113	0	0	0	0	0
1	0	left	hippocampal fissure	0	0	0	1307	hf-L	1305	3	350113	0	0	0	0	0
1	0	left	rhinal fissure	0	0	0	1308	rf-L	1305	3	350113	0	0	0	0	0
1	0	left	rhinal incisure	0	0	0	1309	ri-L	1305	3	350113	0	0	0	0	0
1	0	left	grooves of the cerebellar cortex	0	0	0	1310	grv of CBX-L	1304	2	350113	0	0	0	0	0
1	0	left	precentral fissure	0	0	0	1311	pce-L	1310	3	350113	0	0	0	0	0
1	0	left	preculminate fissure	0	0	0	1312	pcf-L	1310	3	350113	0	0	0	0	0
1	0	left	primary fissure	0	0	0	1313	pri-L	1310	3	350113	0	0	0	0	0
1	0	left	posterior superior fissure	0	0	0	1314	psf-L	1310	3	350113	0	0	0	0	0
1	0	left	prepyramidal fissure	0	0	0	1315	ppf-L	1310	3	350113	0	0	0	0	0
1	0	left	secondary fissure	0	0	0	1316	sec-L	1310	3	350113	0	0	0	0	0
1	0	left	posterolateral fissure	0	0	0	1317	plf-L	1310	3	350113	0	0	0	0	0
1	0	left	nodular fissure	0	0	0	1318	nf-L	1310	3	350113	0	0	0	0	0
1	0	left	simple fissure	0	0	0	1319	sif-L	1310	3	350113	0	0	0	0	0
1	0	left	intercrural fissure	0	0	0	1320	icf-L	1310	3	350113	0	0	0	0	0
1	0	left	ansoparamedian fissure	0	0	0	1321	apf-L	1310	3	350113	0	0	0	0	0
1	0	left	intraparafloccular fissure	0	0	0	1322	ipf-L	1310	3	350113	0	0	0	0	0
1	0	left	paramedian sulcus	0	0	0	1323	pms-L	1310	3	350113	0	0	0	0	0
1	0	left	parafloccular sulcus	0	0	0	1324	pfs-L	1310	3	350113	0	0	0	0	0
1	0	left	Interpeduncular fossa	0	0	0	1325	IPF-L	1304	2	350113	0	0	0	0	0
1	0	left	retina	0	0	0	1326	retina-L	0	1	350113	0	0	0	0	0
1	0	right	Basic cell groups and regions	0	0	0	10001	grey-R	10000	1	350113	0	0	0	0	0
1	0	right	Cerebrum	0	0	0	10002	CH-R	10001	2	350113	0	0	0	0	0
1	0	right	Cerebral cortex	0	0	0	10003	CTX-R	10002	3	350113	0	0	0	0	0
1	0	right	Cortical plate	0	0	0	10004	CTXpl-R	10003	4	350113	0	0	0	0	0
1	0	right	Isocortex	0	0	0	10005	Isocortex-R	10004	5	350113	0	0	0	0	0
1	0	right	Frontal pole, layer 1	0	0	0	10007	FRP1-R	10006	7	350113	0	0	0	0	0
1	0	right	Frontal pole, layer 2/3	0	0	0	10008	FRP2/3-R	10006	7	350113	0	0	0	0	0
1	0	right	Frontal pole, layer 5	0	0	0	10009	FRP5-R	10006	7	350113	0	0	0	0	0
1	0	right	Frontal pole, layer 6a	0	0	0	10010	FRP6a-R	10006	7	350113	0	0	0	0	0
1	0	right	Frontal pole, layer 6b	0	0	0	10011	FRP6b-R	10006	7	350113	0	0	0	0	0
1	0	right	Somatomotor areas, Layer 1	0	0	0	10013	MO1-R	10012	7	350113	0	0	0	0	0
1	0	right	Somatomotor areas, Layer 2/3	0	0	0	10014	MO2/3-R	10012	7	350113	0	0	0	0	0
1	0	right	Somatomotor areas, Layer 5	0	0	0	10015	MO5-R	10012	7	350113	0	0	0	0	0
1	0	right	Somatomotor areas, Layer 6a	0	0	0	10016	MO6a-R	10012	7	350113	0	0	0	0	0
1	0	right	Somatomotor areas, Layer 6b	0	0	0	10017	MO6b-R	10012	7	350113	0	0	0	0	0
1	0	right	Primary motor area	0	0	0	10018	MOp-R	10012	7	350113	0	0	0	0	0
1	0	right	Primary motor area, Layer 1	0	0	0	10019	MOp1-R	10018	8	350113	0	0	0	0	0
1	0	right	Primary motor area, Layer 2/3	0	0	0	10020	MOp2/3-R	10018	8	350113	0	0	0	0	0
1	0	right	Primary motor area, Layer 5	0	0	0	10021	MOp5-R	10018	8	350113	0	0	0	0	0
1	0	right	Primary motor area, Layer 6a	0	0	0	10022	MOp6a-R	10018	8	350113	0	0	0	0	0
1	0	right	Primary motor area, Layer 6b	0	0	0	10023	MOp6b-R	10018	8	350113	0	0	0	0	0
1	0	right	Secondary motor area	0	0	0	10024	MOs-R	10012	7	350113	0	0	0	0	0
1	0	right	Secondary motor area, layer 1	0	0	0	10025	MOs1-R	10024	8	350113	0	0	0	0	0
1	0	right	Secondary motor area, layer 2/3	0	0	0	10026	MOs2/3-R	10024	8	350113	0	0	0	0	0
1	0	right	Secondary motor area, layer 5	0	0	0	10027	MOs5-R	10024	8	350113	0	0	0	0	0
1	0	right	Secondary motor area, layer 6a	0	0	0	10028	MOs6a-R	10024	8	350113	0	0	0	0	0
1	0	right	Secondary motor area, layer 6b	0	0	0	10029	MOs6b-R	10024	8	350113	0	0	0	0	0
1	0	right	Somatosensory areas, layer 1	0	0	0	10031	SS1-R	10030	7	350113	0	0	0	0	0
1	0	right	Somatosensory areas, layer 2/3	0	0	0	10032	SS2/3-R	10030	7	350113	0	0	0	0	0
1	0	right	Somatosensory areas, layer 4	0	0	0	10033	SS4-R	10030	7	350113	0	0	0	0	0
1	0	right	Somatosensory areas, layer 5	0	0	0	10034	SS5-R	10030	7	350113	0	0	0	0	0
1	0	right	Somatosensory areas, layer 6a	0	0	0	10035	SS6a-R	10030	7	350113	0	0	0	0	0
1	0	right	Somatosensory areas, layer 6b	0	0	0	10036	SS6b-R	10030	7	350113	0	0	0	0	0
1	0	right	Primary somatosensory area	0	0	0	10037	SSp-R	10030	7	350113	0	0	0	0	0
1	0	right	Primary somatosensory area, layer 1	0	0	0	10038	SSp1-R	10037	8	350113	0	0	0	0	0
1	0	right	Primary somatosensory area, layer 2/3	0	0	0	10039	SSp2/3-R	10037	8	350113	0	0	0	0	0
1	0	right	Primary somatosensory area, layer 4	0	0	0	10040	SSp4-R	10037	8	350113	0	0	0	0	0
1	0	right	Primary somatosensory area, layer 5	0	0	0	10041	SSp5-R	10037	8	350113	0	0	0	0	0
1	0	right	Primary somatosensory area, layer 6a	0	0	0	10042	SSp6a-R	10037	8	350113	0	0	0	0	0
1	0	right	Primary somatosensory area, layer 6b	0	0	0	10043	SSp6b-R	10037	8	350113	0	0	0	0	0
1	0	right	Primary somatosensory area, nose	0	0	0	10044	SSp-n-R	10037	8	350113	0	0	0	0	0
1	0	right	Primary somatosensory area, nose, layer 1	0	0	0	10045	SSp-n1-R	10044	9	350113	0	0	0	0	0
1	0	right	Primary somatosensory area, nose, layer 2/3	0	0	0	10046	SSp-n2/3-R	10044	9	350113	0	0	0	0	0
1	0	right	Primary somatosensory area, nose, layer 4	0	0	0	10047	SSp-n4-R	10044	9	350113	0	0	0	0	0
1	0	right	Primary somatosensory area, nose, layer 5	0	0	0	10048	SSp-n5-R	10044	9	350113	0	0	0	0	0
1	0	right	Primary somatosensory area, nose, layer 6a	0	0	0	10049	SSp-n6a-R	10044	9	350113	0	0	0	0	0
1	0	right	Primary somatosensory area, nose, layer 6b	0	0	0	10050	SSp-n6b-R	10044	9	350113	0	0	0	0	0
1	0	right	Primary somatosensory area, barrel field	0	0	0	10051	SSp-bfd-R	10037	8	350113	0	0	0	0	0
1	0	right	Primary somatosensory area, barrel field, layer 1	0	0	0	10052	SSp-bfd1-R	10051	9	350113	0	0	0	0	0
1	0	right	Primary somatosensory area, barrel field, layer 2/3	0	0	0	10053	SSp-bfd2/3-R	10051	9	350113	0	0	0	0	0
1	0	right	Primary somatosensory area, barrel field, layer 4	0	0	0	10054	SSp-bfd4-R	10051	9	350113	0	0	0	0	0
1	0	right	Primary somatosensory area, barrel field, layer 5	0	0	0	10055	SSp-bfd5-R	10051	9	350113	0	0	0	0	0
1	0	right	Primary somatosensory area, barrel field, layer 6a	0	0	0	10056	SSp-bfd6a-R	10051	9	350113	0	0	0	0	0
1	0	right	Primary somatosensory area, barrel field, layer 6b	0	0	0	10057	SSp-bfd6b-R	10051	9	350113	0	0	0	0	0
1	0	right	Rostrolateral lateral visual area	0	0	0	10058	VISrll-R	10051	9	350113	0	0	0	0	0
1	0	right	Rostrolateral lateral visual area, layer 1	0	0	0	10059	VISrll1-R	10058	10	350113	0	0	0	0	0
1	0	right	Rostrolateral lateral visual area, layer 2/3	0	0	0	10060	VISrll2/3-R	10058	10	350113	0	0	0	0	0
1	0	right	Rostrolateral lateral visual area, layer 4	0	0	0	10061	VISrll4-R	10058	10	350113	0	0	0	0	0
1	0	right	Rostrolateral lateral visual area,layer 5	0	0	0	10062	VISrll5-R	10058	10	350113	0	0	0	0	0
1	0	right	Rostrolateral lateral visual area, layer 6a	0	0	0	10063	VISrll6a-R	10058	10	350113	0	0	0	0	0
1	0	right	Rostrolateral lateral visual area, layer 6b	0	0	0	10064	VISrll6b-R	10058	10	350113	0	0	0	0	0
1	0	right	Primary somatosensory area, lower limb	0	0	0	10065	SSp-ll-R	10037	8	350113	0	0	0	0	0
1	0	right	Primary somatosensory area, lower limb, layer 1	0	0	0	10066	SSp-ll1-R	10065	9	350113	0	0	0	0	0
1	0	right	Primary somatosensory area, lower limb, layer 2/3	0	0	0	10067	SSp-ll2/3-R	10065	9	350113	0	0	0	0	0
1	0	right	Primary somatosensory area, lower limb, layer 4	0	0	0	10068	SSp-ll4-R	10065	9	350113	0	0	0	0	0
1	0	right	Primary somatosensory area, lower limb, layer 5	0	0	0	10069	SSp-ll5-R	10065	9	350113	0	0	0	0	0
1	0	right	Primary somatosensory area, lower limb, layer 6a	0	0	0	10070	SSp-ll6a-R	10065	9	350113	0	0	0	0	0
1	0	right	Primary somatosensory area, lower limb, layer 6b	0	0	0	10071	SSp-ll6b-R	10065	9	350113	0	0	0	0	0
1	0	right	Primary somatosensory area, mouth	0	0	0	10072	SSp-m-R	10037	8	350113	0	0	0	0	0
1	0	right	Primary somatosensory area, mouth, layer 1	0	0	0	10073	SSp-m1-R	10072	9	350113	0	0	0	0	0
1	0	right	Primary somatosensory area, mouth, layer 2/3	0	0	0	10074	SSp-m2/3-R	10072	9	350113	0	0	0	0	0
1	0	right	Primary somatosensory area, mouth, layer 4	0	0	0	10075	SSp-m4-R	10072	9	350113	0	0	0	0	0
1	0	right	Primary somatosensory area, mouth, layer 5	0	0	0	10076	SSp-m5-R	10072	9	350113	0	0	0	0	0
1	0	right	Primary somatosensory area, mouth, layer 6a	0	0	0	10077	SSp-m6a-R	10072	9	350113	0	0	0	0	0
1	0	right	Primary somatosensory area, mouth, layer 6b	0	0	0	10078	SSp-m6b-R	10072	9	350113	0	0	0	0	0
1	0	right	Primary somatosensory area, upper limb	0	0	0	10079	SSp-ul-R	10037	8	350113	0	0	0	0	0
1	0	right	Primary somatosensory area, upper limb, layer 1	0	0	0	10080	SSp-ul1-R	10079	9	350113	0	0	0	0	0
1	0	right	Primary somatosensory area, upper limb, layer 2/3	0	0	0	10081	SSp-ul2/3-R	10079	9	350113	0	0	0	0	0
1	0	right	Primary somatosensory area, upper limb, layer 4	0	0	0	10082	SSp-ul4-R	10079	9	350113	0	0	0	0	0
1	0	right	Primary somatosensory area, upper limb, layer 5	0	0	0	10083	SSp-ul5-R	10079	9	350113	0	0	0	0	0
1	0	right	Primary somatosensory area, upper limb, layer 6a	0	0	0	10084	SSp-ul6a-R	10079	9	350113	0	0	0	0	0
1	0	right	Primary somatosensory area, upper limb, layer 6b	0	0	0	10085	SSp-ul6b-R	10079	9	350113	0	0	0	0	0
1	0	right	Primary somatosensory area, trunk	0	0	0	10086	SSp-tr-R	10037	8	350113	0	0	0	0	0
1	0	right	Primary somatosensory area, trunk, layer 1	0	0	0	10087	SSp-tr1-R	10086	9	350113	0	0	0	0	0
1	0	right	Primary somatosensory area, trunk, layer 2/3	0	0	0	10088	SSp-tr2/3-R	10086	9	350113	0	0	0	0	0
1	0	right	Primary somatosensory area, trunk, layer 4	0	0	0	10089	SSp-tr4-R	10086	9	350113	0	0	0	0	0
1	0	right	Primary somatosensory area, trunk, layer 5	0	0	0	10090	SSp-tr5-R	10086	9	350113	0	0	0	0	0
1	0	right	Primary somatosensory area, trunk, layer 6a	0	0	0	10091	SSp-tr6a-R	10086	9	350113	0	0	0	0	0
1	0	right	Primary somatosensory area, trunk, layer 6b	0	0	0	10092	SSp-tr6b-R	10086	9	350113	0	0	0	0	0
1	0	right	Primary somatosensory area, unassigned	0	0	0	10093	SSp-un-R	10037	8	350113	0	0	0	0	0
1	0	right	Primary somatosensory area, unassigned, layer 1	0	0	0	10094	SSp-un1-R	10093	9	350113	0	0	0	0	0
1	0	right	Primary somatosensory area, unassigned, layer 2/3	0	0	0	10095	SSp-un2/3-R	10093	9	350113	0	0	0	0	0
1	0	right	Primary somatosensory area, unassigned, layer 4	0	0	0	10096	SSp-un4-R	10093	9	350113	0	0	0	0	0
1	0	right	Primary somatosensory area, unassigned, layer 5	0	0	0	10097	SSp-un5-R	10093	9	350113	0	0	0	0	0
1	0	right	Primary somatosensory area, unassigned, layer 6a	0	0	0	10098	SSp-un6a-R	10093	9	350113	0	0	0	0	0
1	0	right	Primary somatosensory area, unassigned, layer 6b	0	0	0	10099	SSp-un6b-R	10093	9	350113	0	0	0	0	0
1	0	right	Supplemental somatosensory area	0	0	0	10100	SSs-R	10030	7	350113	0	0	0	0	0
1	0	right	Supplemental somatosensory area, layer 1	0	0	0	10101	SSs1-R	10100	8	350113	0	0	0	0	0
1	0	right	Supplemental somatosensory area, layer 2/3	0	0	0	10102	SSs2/3-R	10100	8	350113	0	0	0	0	0
1	0	right	Supplemental somatosensory area, layer 4	0	0	0	10103	SSs4-R	10100	8	350113	0	0	0	0	0
1	0	right	Supplemental somatosensory area, layer 5	0	0	0	10104	SSs5-R	10100	8	350113	0	0	0	0	0
1	0	right	Supplemental somatosensory area, layer 6a	0	0	0	10105	SSs6a-R	10100	8	350113	0	0	0	0	0
1	0	right	Supplemental somatosensory area, layer 6b	0	0	0	10106	SSs6b-R	10100	8	350113	0	0	0	0	0
1	0	right	Gustatory areas, layer 1	0	0	0	10108	GU1-R	10107	7	350113	0	0	0	0	0
1	0	right	Gustatory areas, layer 2/3	0	0	0	10109	GU2/3-R	10107	7	350113	0	0	0	0	0
1	0	right	Gustatory areas, layer 4	0	0	0	10110	GU4-R	10107	7	350113	0	0	0	0	0
1	0	right	Gustatory areas, layer 5	0	0	0	10111	GU5-R	10107	7	350113	0	0	0	0	0
1	0	right	Gustatory areas, layer 6a	0	0	0	10112	GU6a-R	10107	7	350113	0	0	0	0	0
1	0	right	Gustatory areas, layer 6b	0	0	0	10113	GU6b-R	10107	7	350113	0	0	0	0	0
1	0	right	Visceral area, layer 1	0	0	0	10115	VISC1-R	10114	7	350113	0	0	0	0	0
1	0	right	Visceral area, layer 2/3	0	0	0	10116	VISC2/3-R	10114	7	350113	0	0	0	0	0
1	0	right	Visceral area, layer 4	0	0	0	10117	VISC4-R	10114	7	350113	0	0	0	0	0
1	0	right	Visceral area, layer 5	0	0	0	10118	VISC5-R	10114	7	350113	0	0	0	0	0
1	0	right	Visceral area, layer 6a	0	0	0	10119	VISC6a-R	10114	7	350113	0	0	0	0	0
1	0	right	Visceral area, layer 6b	0	0	0	10120	VISC6b-R	10114	7	350113	0	0	0	0	0
1	0	right	Dorsal auditory area	0	0	0	10122	AUDd-R	10121	7	350113	0	0	0	0	0
1	0	right	Dorsal auditory area, layer 1	0	0	0	10123	AUDd1-R	10122	8	350113	0	0	0	0	0
1	0	right	Dorsal auditory area, layer 2/3	0	0	0	10124	AUDd2/3-R	10122	8	350113	0	0	0	0	0
1	0	right	Dorsal auditory area, layer 4	0	0	0	10125	AUDd4-R	10122	8	350113	0	0	0	0	0
1	0	right	Dorsal auditory area, layer 5	0	0	0	10126	AUDd5-R	10122	8	350113	0	0	0	0	0
1	0	right	Dorsal auditory area, layer 6a	0	0	0	10127	AUDd6a-R	10122	8	350113	0	0	0	0	0
1	0	right	Dorsal auditory area, layer 6b	0	0	0	10128	AUDd6b-R	10122	8	350113	0	0	0	0	0
1	0	right	Laterolateral anterior visual area	0	0	0	10129	VISlla-R	10122	8	350113	0	0	0	0	0
1	0	right	Laterolateral anterior visual area, layer 1	0	0	0	10130	VISlla1-R	10129	9	350113	0	0	0	0	0
1	0	right	Laterolateral anterior visual area, layer 2/3	0	0	0	10131	VISlla2/3-R	10129	9	350113	0	0	0	0	0
1	0	right	Laterolateral anterior visual area, layer 4	0	0	0	10132	VISlla4-R	10129	9	350113	0	0	0	0	0
1	0	right	Laterolateral anterior visual area,layer 5	0	0	0	10133	VISlla5-R	10129	9	350113	0	0	0	0	0
1	0	right	Laterolateral anterior visual area, layer 6a	0	0	0	10134	VISlla6a-R	10129	9	350113	0	0	0	0	0
1	0	right	Laterolateral anterior visual area, layer 6b	0	0	0	10135	VISlla6b-R	10129	9	350113	0	0	0	0	0
1	0	right	Primary auditory area	0	0	0	10136	AUDp-R	10121	7	350113	0	0	0	0	0
1	0	right	Primary auditory area, layer 1	0	0	0	10137	AUDp1-R	10136	8	350113	0	0	0	0	0
1	0	right	Primary auditory area, layer 2/3	0	0	0	10138	AUDp2/3-R	10136	8	350113	0	0	0	0	0
1	0	right	Primary auditory area, layer 4	0	0	0	10139	AUDp4-R	10136	8	350113	0	0	0	0	0
1	0	right	Primary auditory area, layer 5	0	0	0	10140	AUDp5-R	10136	8	350113	0	0	0	0	0
1	0	right	Primary auditory area, layer 6a	0	0	0	10141	AUDp6a-R	10136	8	350113	0	0	0	0	0
1	0	right	Primary auditory area, layer 6b	0	0	0	10142	AUDp6b-R	10136	8	350113	0	0	0	0	0
1	0	right	Posterior auditory area	0	0	0	10143	AUDpo-R	10121	7	350113	0	0	0	0	0
1	0	right	Posterior auditory area, layer 1	0	0	0	10144	AUDpo1-R	10143	8	350113	0	0	0	0	0
1	0	right	Posterior auditory area, layer 2/3	0	0	0	10145	AUDpo2/3-R	10143	8	350113	0	0	0	0	0
1	0	right	Posterior auditory area, layer 4	0	0	0	10146	AUDpo4-R	10143	8	350113	0	0	0	0	0
1	0	right	Posterior auditory area, layer 5	0	0	0	10147	AUDpo5-R	10143	8	350113	0	0	0	0	0
1	0	right	Posterior auditory area, layer 6a	0	0	0	10148	AUDpo6a-R	10143	8	350113	0	0	0	0	0
1	0	right	Posterior auditory area, layer 6b	0	0	0	10149	AUDpo6b-R	10143	8	350113	0	0	0	0	0
1	0	right	Ventral auditory area	0	0	0	10150	AUDv-R	10121	7	350113	0	0	0	0	0
1	0	right	Ventral auditory area, layer 1	0	0	0	10151	AUDv1-R	10150	8	350113	0	0	0	0	0
1	0	right	Ventral auditory area, layer 2/3	0	0	0	10152	AUDv2/3-R	10150	8	350113	0	0	0	0	0
1	0	right	Ventral auditory area, layer 4	0	0	0	10153	AUDv4-R	10150	8	350113	0	0	0	0	0
1	0	right	Ventral auditory area, layer 5	0	0	0	10154	AUDv5-R	10150	8	350113	0	0	0	0	0
1	0	right	Ventral auditory area, layer 6a	0	0	0	10155	AUDv6a-R	10150	8	350113	0	0	0	0	0
1	0	right	Ventral auditory area, layer 6b	0	0	0	10156	AUDv6b-R	10150	8	350113	0	0	0	0	0
1	0	right	Visual areas, layer 1	0	0	0	10158	VIS1-R	10157	7	350113	0	0	0	0	0
1	0	right	Visual areas, layer 2/3	0	0	0	10159	VIS2/3-R	10157	7	350113	0	0	0	0	0
1	0	right	Visual areas, layer 4	0	0	0	10160	VIS4-R	10157	7	350113	0	0	0	0	0
1	0	right	Visual areas, layer 5	0	0	0	10161	VIS5-R	10157	7	350113	0	0	0	0	0
1	0	right	Visual areas, layer 6a	0	0	0	10162	VIS6a-R	10157	7	350113	0	0	0	0	0
1	0	right	Visual areas, layer 6b	0	0	0	10163	VIS6b-R	10157	7	350113	0	0	0	0	0
1	0	right	Anterolateral visual area	0	0	0	10164	VISal-R	10157	7	350113	0	0	0	0	0
1	0	right	Anterolateral visual area, layer 1	0	0	0	10165	VISal1-R	10164	8	350113	0	0	0	0	0
1	0	right	Anterolateral visual area, layer 2/3	0	0	0	10166	VISal2/3-R	10164	8	350113	0	0	0	0	0
1	0	right	Anterolateral visual area, layer 4	0	0	0	10167	VISal4-R	10164	8	350113	0	0	0	0	0
1	0	right	Anterolateral visual area, layer 5	0	0	0	10168	VISal5-R	10164	8	350113	0	0	0	0	0
1	0	right	Anterolateral visual area, layer 6a	0	0	0	10169	VISal6a-R	10164	8	350113	0	0	0	0	0
1	0	right	Anterolateral visual area, layer 6b	0	0	0	10170	VISal6b-R	10164	8	350113	0	0	0	0	0
1	0	right	Anteromedial visual area	0	0	0	10171	VISam-R	10157	7	350113	0	0	0	0	0
1	0	right	Anteromedial visual area, layer 1	0	0	0	10172	VISam1-R	10171	8	350113	0	0	0	0	0
1	0	right	Anteromedial visual area, layer 2/3	0	0	0	10173	VISam2/3-R	10171	8	350113	0	0	0	0	0
1	0	right	Anteromedial visual area, layer 4	0	0	0	10174	VISam4-R	10171	8	350113	0	0	0	0	0
1	0	right	Anteromedial visual area, layer 5	0	0	0	10175	VISam5-R	10171	8	350113	0	0	0	0	0
1	0	right	Anteromedial visual area, layer 6a	0	0	0	10176	VISam6a-R	10171	8	350113	0	0	0	0	0
1	0	right	Anteromedial visual area, layer 6b	0	0	0	10177	VISam6b-R	10171	8	350113	0	0	0	0	0
1	0	right	Lateral visual area	0	0	0	10178	VISl-R	10157	7	350113	0	0	0	0	0
1	0	right	Lateral visual area, layer 1	0	0	0	10179	VISl1-R	10178	8	350113	0	0	0	0	0
1	0	right	Lateral visual area, layer 2/3	0	0	0	10180	VISl2/3-R	10178	8	350113	0	0	0	0	0
1	0	right	Lateral visual area, layer 4	0	0	0	10181	VISl4-R	10178	8	350113	0	0	0	0	0
1	0	right	Lateral visual area, layer 5	0	0	0	10182	VISl5-R	10178	8	350113	0	0	0	0	0
1	0	right	Lateral visual area, layer 6a	0	0	0	10183	VISl6a-R	10178	8	350113	0	0	0	0	0
1	0	right	Lateral visual area, layer 6b	0	0	0	10184	VISl6b-R	10178	8	350113	0	0	0	0	0
1	0	right	Primary visual area	0	0	0	10185	VISp-R	10157	7	350113	0	0	0	0	0
1	0	right	Primary visual area, layer 1	0	0	0	10186	VISp1-R	10185	8	350113	0	0	0	0	0
1	0	right	Primary visual area, layer 2/3	0	0	0	10187	VISp2/3-R	10185	8	350113	0	0	0	0	0
1	0	right	Primary visual area, layer 4	0	0	0	10188	VISp4-R	10185	8	350113	0	0	0	0	0
1	0	right	Primary visual area, layer 5	0	0	0	10189	VISp5-R	10185	8	350113	0	0	0	0	0
1	0	right	Primary visual area, layer 6a	0	0	0	10190	VISp6a-R	10185	8	350113	0	0	0	0	0
1	0	right	Primary visual area, layer 6b	0	0	0	10191	VISp6b-R	10185	8	350113	0	0	0	0	0
1	0	right	Posterolateral visual area	0	0	0	10192	VISpl-R	10157	7	350113	0	0	0	0	0
1	0	right	Posterolateral visual area, layer 1	0	0	0	10193	VISpl1-R	10192	8	350113	0	0	0	0	0
1	0	right	Posterolateral visual area, layer 2/3	0	0	0	10194	VISpl2/3-R	10192	8	350113	0	0	0	0	0
1	0	right	Posterolateral visual area, layer 4	0	0	0	10195	VISpl4-R	10192	8	350113	0	0	0	0	0
1	0	right	Posterolateral visual area, layer 5	0	0	0	10196	VISpl5-R	10192	8	350113	0	0	0	0	0
1	0	right	Posterolateral visual area, layer 6a	0	0	0	10197	VISpl6a-R	10192	8	350113	0	0	0	0	0
1	0	right	Posterolateral visual area, layer 6b	0	0	0	10198	VISpl6b-R	10192	8	350113	0	0	0	0	0
1	0	right	posteromedial visual area	0	0	0	10199	VISpm-R	10157	7	350113	0	0	0	0	0
1	0	right	posteromedial visual area, layer 1	0	0	0	10200	VISpm1-R	10199	8	350113	0	0	0	0	0
1	0	right	posteromedial visual area, layer 2/3	0	0	0	10201	VISpm2/3-R	10199	8	350113	0	0	0	0	0
1	0	right	posteromedial visual area, layer 4	0	0	0	10202	VISpm4-R	10199	8	350113	0	0	0	0	0
1	0	right	posteromedial visual area, layer 5	0	0	0	10203	VISpm5-R	10199	8	350113	0	0	0	0	0
1	0	right	posteromedial visual area, layer 6a	0	0	0	10204	VISpm6a-R	10199	8	350113	0	0	0	0	0
1	0	right	posteromedial visual area, layer 6b	0	0	0	10205	VISpm6b-R	10199	8	350113	0	0	0	0	0
1	0	right	Laterointermediate area	0	0	0	10206	VISli-R	10157	7	350113	0	0	0	0	0
1	0	right	Laterointermediate area, layer 1	0	0	0	10207	VISli1-R	10206	8	350113	0	0	0	0	0
1	0	right	Laterointermediate area, layer 2/3	0	0	0	10208	VISli2/3-R	10206	8	350113	0	0	0	0	0
1	0	right	Laterointermediate area, layer 4	0	0	0	10209	VISli4-R	10206	8	350113	0	0	0	0	0
1	0	right	Laterointermediate area, layer 5	0	0	0	10210	VISli5-R	10206	8	350113	0	0	0	0	0
1	0	right	Laterointermediate area, layer 6a	0	0	0	10211	VISli6a-R	10206	8	350113	0	0	0	0	0
1	0	right	Laterointermediate area, layer 6b	0	0	0	10212	VISli6b-R	10206	8	350113	0	0	0	0	0
1	0	right	Postrhinal area	0	0	0	10213	VISpor-R	10157	7	350113	0	0	0	0	0
1	0	right	Postrhinal area, layer 1	0	0	0	10214	VISpor1-R	10213	8	350113	0	0	0	0	0
1	0	right	Postrhinal area, layer 2/3	0	0	0	10215	VISpor2/3-R	10213	8	350113	0	0	0	0	0
1	0	right	Postrhinal area, layer 4	0	0	0	10216	VISpor4-R	10213	8	350113	0	0	0	0	0
1	0	right	Postrhinal area, layer 5	0	0	0	10217	VISpor5-R	10213	8	350113	0	0	0	0	0
1	0	right	Postrhinal area, layer 6a	0	0	0	10218	VISpor6a-R	10213	8	350113	0	0	0	0	0
1	0	right	Postrhinal area, layer 6b	0	0	0	10219	VISpor6b-R	10213	8	350113	0	0	0	0	0
1	0	right	Anterior cingulate area, layer 1	0	0	0	10221	ACA1-R	10220	7	350113	0	0	0	0	0
1	0	right	Anterior cingulate area, layer 2/3	0	0	0	10222	ACA2/3-R	10220	7	350113	0	0	0	0	0
1	0	right	Anterior cingulate area, layer 5	0	0	0	10223	ACA5-R	10220	7	350113	0	0	0	0	0
1	0	right	Anterior cingulate area, layer 6a	0	0	0	10224	ACA6a-R	10220	7	350113	0	0	0	0	0
1	0	right	Anterior cingulate area, layer 6b	0	0	0	10225	ACA6b-R	10220	7	350113	0	0	0	0	0
1	0	right	Anterior cingulate area, dorsal part	0	0	0	10226	ACAd-R	10220	7	350113	0	0	0	0	0
1	0	right	Anterior cingulate area, dorsal part, layer 1	0	0	0	10227	ACAd1-R	10226	8	350113	0	0	0	0	0
1	0	right	Anterior cingulate area, dorsal part, layer 2/3	0	0	0	10228	ACAd2/3-R	10226	8	350113	0	0	0	0	0
1	0	right	Anterior cingulate area, dorsal part, layer 5	0	0	0	10229	ACAd5-R	10226	8	350113	0	0	0	0	0
1	0	right	Anterior cingulate area, dorsal part, layer 6a	0	0	0	10230	ACAd6a-R	10226	8	350113	0	0	0	0	0
1	0	right	Anterior cingulate area, dorsal part, layer 6b	0	0	0	10231	ACAd6b-R	10226	8	350113	0	0	0	0	0
1	0	right	Anterior cingulate area, ventral part	0	0	0	10232	ACAv-R	10220	7	350113	0	0	0	0	0
1	0	right	Anterior cingulate area, ventral part, layer 1	0	0	0	10233	ACAv1-R	10232	8	350113	0	0	0	0	0
1	0	right	Anterior cingulate area, ventral part, layer 2/3	0	0	0	10234	ACAv2/3-R	10232	8	350113	0	0	0	0	0
1	0	right	Anterior cingulate area, ventral part, layer 5	0	0	0	10235	ACAv5-R	10232	8	350113	0	0	0	0	0
1	0	right	Anterior cingulate area, ventral part, 6a	0	0	0	10236	ACAv6a-R	10232	8	350113	0	0	0	0	0
1	0	right	Anterior cingulate area, ventral part, 6b	0	0	0	10237	ACAv6b-R	10232	8	350113	0	0	0	0	0
1	0	right	Prelimbic area, layer 1	0	0	0	10239	PL1-R	10238	7	350113	0	0	0	0	0
1	0	right	Prelimbic area, layer 2	0	0	0	10240	PL2-R	10238	7	350113	0	0	0	0	0
1	0	right	Prelimbic area, layer 2/3	0	0	0	10241	PL2/3-R	10238	7	350113	0	0	0	0	0
1	0	right	Prelimbic area, layer 5	0	0	0	10242	PL5-R	10238	7	350113	0	0	0	0	0
1	0	right	Prelimbic area, layer 6a	0	0	0	10243	PL6a-R	10238	7	350113	0	0	0	0	0
1	0	right	Prelimbic area, layer 6b	0	0	0	10244	PL6b-R	10238	7	350113	0	0	0	0	0
1	0	right	Infralimbic area, layer 1	0	0	0	10246	ILA1-R	10245	7	350113	0	0	0	0	0
1	0	right	Infralimbic area, layer 2	0	0	0	10247	ILA2-R	10245	7	350113	0	0	0	0	0
1	0	right	Infralimbic area, layer 2/3	0	0	0	10248	ILA2/3-R	10245	7	350113	0	0	0	0	0
1	0	right	Infralimbic area, layer 5	0	0	0	10249	ILA5-R	10245	7	350113	0	0	0	0	0
1	0	right	Infralimbic area, layer 6a	0	0	0	10250	ILA6a-R	10245	7	350113	0	0	0	0	0
1	0	right	Infralimbic area, layer 6b	0	0	0	10251	ILA6b-R	10245	7	350113	0	0	0	0	0
1	0	right	Orbital area, layer 1	0	0	0	10253	ORB1-R	10252	7	350113	0	0	0	0	0
1	0	right	Orbital area, layer 2/3	0	0	0	10254	ORB2/3-R	10252	7	350113	0	0	0	0	0
1	0	right	Orbital area, layer 5	0	0	0	10255	ORB5-R	10252	7	350113	0	0	0	0	0
1	0	right	Orbital area, layer 6a	0	0	0	10256	ORB6a-R	10252	7	350113	0	0	0	0	0
1	0	right	Orbital area, layer 6b	0	0	0	10257	ORB6b-R	10252	7	350113	0	0	0	0	0
1	0	right	Orbital area, lateral part	0	0	0	10258	ORBl-R	10252	7	350113	0	0	0	0	0
1	0	right	Orbital area, lateral part, layer 1	0	0	0	10259	ORBl1-R	10258	8	350113	0	0	0	0	0
1	0	right	Orbital area, lateral part, layer 2/3	0	0	0	10260	ORBl2/3-R	10258	8	350113	0	0	0	0	0
1	0	right	Orbital area, lateral part, layer 5	0	0	0	10261	ORBl5-R	10258	8	350113	0	0	0	0	0
1	0	right	Orbital area, lateral part, layer 6a	0	0	0	10262	ORBl6a-R	10258	8	350113	0	0	0	0	0
1	0	right	Orbital area, lateral part, layer 6b	0	0	0	10263	ORBl6b-R	10258	8	350113	0	0	0	0	0
1	0	right	Orbital area, medial part	0	0	0	10264	ORBm-R	10252	7	350113	0	0	0	0	0
1	0	right	Orbital area, medial part, layer 1	0	0	0	10265	ORBm1-R	10264	8	350113	0	0	0	0	0
1	0	right	Orbital area, medial part, layer 2	0	0	0	10266	ORBm2-R	10264	8	350113	0	0	0	0	0
1	0	right	Orbital area, medial part, layer 2/3	0	0	0	10267	ORBm2/3-R	10264	8	350113	0	0	0	0	0
1	0	right	Orbital area, medial part, layer 5	0	0	0	10268	ORBm5-R	10264	8	350113	0	0	0	0	0
1	0	right	Orbital area, medial part, layer 6a	0	0	0	10269	ORBm6a-R	10264	8	350113	0	0	0	0	0
1	0	right	Orbital area, medial part, layer 6b	0	0	0	10270	ORBm6b-R	10264	8	350113	0	0	0	0	0
1	0	right	Orbital area, ventral part	0	0	0	10271	ORBv-R	10252	7	350113	0	0	0	0	0
1	0	right	Orbital area, ventrolateral part	0	0	0	10272	ORBvl-R	10252	7	350113	0	0	0	0	0
1	0	right	Orbital area, ventrolateral part, layer 1	0	0	0	10273	ORBvl1-R	10272	8	350113	0	0	0	0	0
1	0	right	Orbital area, ventrolateral part, layer 2/3	0	0	0	10274	ORBvl2/3-R	10272	8	350113	0	0	0	0	0
1	0	right	Orbital area, ventrolateral part, layer 5	0	0	0	10275	ORBvl5-R	10272	8	350113	0	0	0	0	0
1	0	right	Orbital area, ventrolateral part, layer 6a	0	0	0	10276	ORBvl6a-R	10272	8	350113	0	0	0	0	0
1	0	right	Orbital area, ventrolateral part, layer 6b	0	0	0	10277	ORBvl6b-R	10272	8	350113	0	0	0	0	0
1	0	right	Agranular insular area, dorsal part	0	0	0	10279	AId-R	10278	7	350113	0	0	0	0	0
1	0	right	Agranular insular area, dorsal part, layer 1	0	0	0	10280	AId1-R	10279	8	350113	0	0	0	0	0
1	0	right	Agranular insular area, dorsal part, layer 2/3	0	0	0	10281	AId2/3-R	10279	8	350113	0	0	0	0	0
1	0	right	Agranular insular area, dorsal part, layer 5	0	0	0	10282	AId5-R	10279	8	350113	0	0	0	0	0
1	0	right	Agranular insular area, dorsal part, layer 6a	0	0	0	10283	AId6a-R	10279	8	350113	0	0	0	0	0
1	0	right	Agranular insular area, dorsal part, layer 6b	0	0	0	10284	AId6b-R	10279	8	350113	0	0	0	0	0
1	0	right	Agranular insular area, posterior part	0	0	0	10285	AIp-R	10278	7	350113	0	0	0	0	0
1	0	right	Agranular insular area, posterior part, layer 1	0	0	0	10286	AIp1-R	10285	8	350113	0	0	0	0	0
1	0	right	Agranular insular area, posterior part, layer 2/3	0	0	0	10287	AIp2/3-R	10285	8	350113	0	0	0	0	0
1	0	right	Agranular insular area, posterior part, layer 5	0	0	0	10288	AIp5-R	10285	8	350113	0	0	0	0	0
1	0	right	Agranular insular area, posterior part, layer 6a	0	0	0	10289	AIp6a-R	10285	8	350113	0	0	0	0	0
1	0	right	Agranular insular area, posterior part, layer 6b	0	0	0	10290	AIp6b-R	10285	8	350113	0	0	0	0	0
1	0	right	Agranular insular area, ventral part	0	0	0	10291	AIv-R	10278	7	350113	0	0	0	0	0
1	0	right	Agranular insular area, ventral part, layer 1	0	0	0	10292	AIv1-R	10291	8	350113	0	0	0	0	0
1	0	right	Agranular insular area, ventral part, layer 2/3	0	0	0	10293	AIv2/3-R	10291	8	350113	0	0	0	0	0
1	0	right	Agranular insular area, ventral part, layer 5	0	0	0	10294	AIv5-R	10291	8	350113	0	0	0	0	0
1	0	right	Agranular insular area, ventral part, layer 6a	0	0	0	10295	AIv6a-R	10291	8	350113	0	0	0	0	0
1	0	right	Agranular insular area, ventral part, layer 6b	0	0	0	10296	AIv6b-R	10291	8	350113	0	0	0	0	0
1	0	right	Retrosplenial area, lateral agranular part	0	0	0	10298	RSPagl-R	10297	7	350113	0	0	0	0	0
1	0	right	Retrosplenial area, lateral agranular part, layer 1	0	0	0	10299	RSPagl1-R	10298	8	350113	0	0	0	0	0
1	0	right	Retrosplenial area, lateral agranular part, layer 2/3	0	0	0	10300	RSPagl2/3-R	10298	8	350113	0	0	0	0	0
1	0	right	Retrosplenial area, lateral agranular part, layer 5	0	0	0	10301	RSPagl5-R	10298	8	350113	0	0	0	0	0
1	0	right	Retrosplenial area, lateral agranular part, layer 6a	0	0	0	10302	RSPagl6a-R	10298	8	350113	0	0	0	0	0
1	0	right	Retrosplenial area, lateral agranular part, layer 6b	0	0	0	10303	RSPagl6b-R	10298	8	350113	0	0	0	0	0
1	0	right	Mediomedial anterior visual area	0	0	0	10304	VISmma-R	10298	8	350113	0	0	0	0	0
1	0	right	Mediomedial anterior visual area, layer 1	0	0	0	10305	VISmma1-R	10304	9	350113	0	0	0	0	0
1	0	right	Mediomedial anterior visual area, layer 2/3	0	0	0	10306	VISmma2/3-R	10304	9	350113	0	0	0	0	0
1	0	right	Mediomedial anterior visual area, layer 4	0	0	0	10307	VISmma4-R	10304	9	350113	0	0	0	0	0
1	0	right	Mediomedial anterior visual area,layer 5	0	0	0	10308	VISmma5-R	10304	9	350113	0	0	0	0	0
1	0	right	Mediomedial anterior visual area, layer 6a	0	0	0	10309	VISmma6a-R	10304	9	350113	0	0	0	0	0
1	0	right	Mediomedial anterior visual area, layer 6b	0	0	0	10310	VISmma6b-R	10304	9	350113	0	0	0	0	0
1	0	right	Mediomedial posterior visual area	0	0	0	10311	VISmmp-R	10298	8	350113	0	0	0	0	0
1	0	right	Mediomedial posterior visual area, layer 1	0	0	0	10312	VISmmp1-R	10311	9	350113	0	0	0	0	0
1	0	right	Mediomedial posterior visual area, layer 2/3	0	0	0	10313	VISmmp2/3-R	10311	9	350113	0	0	0	0	0
1	0	right	Mediomedial posterior visual area, layer 4	0	0	0	10314	VISmmp4-R	10311	9	350113	0	0	0	0	0
1	0	right	Mediomedial posterior visual area,layer 5	0	0	0	10315	VISmmp5-R	10311	9	350113	0	0	0	0	0
1	0	right	Mediomedial posterior visual area, layer 6a	0	0	0	10316	VISmmp6a-R	10311	9	350113	0	0	0	0	0
1	0	right	Mediomedial posterior visual area, layer 6b	0	0	0	10317	VISmmp6b-R	10311	9	350113	0	0	0	0	0
1	0	right	Medial visual area	0	0	0	10318	VISm-R	10298	8	350113	0	0	0	0	0
1	0	right	Medial visual area, layer 1	0	0	0	10319	VISm1-R	10318	9	350113	0	0	0	0	0
1	0	right	Medial visual area, layer 2/3	0	0	0	10320	VISm2/3-R	10318	9	350113	0	0	0	0	0
1	0	right	Medial visual area, layer 4	0	0	0	10321	VISm4-R	10318	9	350113	0	0	0	0	0
1	0	right	Medial visual area,layer 5	0	0	0	10322	VISm5-R	10318	9	350113	0	0	0	0	0
1	0	right	Medial visual area, layer 6a	0	0	0	10323	VISm6a-R	10318	9	350113	0	0	0	0	0
1	0	right	Medial visual area, layer 6b	0	0	0	10324	VISm6b-R	10318	9	350113	0	0	0	0	0
1	0	right	Retrosplenial area, dorsal part	0	0	0	10325	RSPd-R	10297	7	350113	0	0	0	0	0
1	0	right	Retrosplenial area, dorsal part, layer 1	0	0	0	10326	RSPd1-R	10325	8	350113	0	0	0	0	0
1	0	right	Retrosplenial area, dorsal part, layer 2/3	0	0	0	10327	RSPd2/3-R	10325	8	350113	0	0	0	0	0
1	0	right	Retrosplenial area, dorsal part, layer 4	0	0	0	10328	RSPd4-R	10325	8	350113	0	0	0	0	0
1	0	right	Retrosplenial area, dorsal part, layer 5	0	0	0	10329	RSPd5-R	10325	8	350113	0	0	0	0	0
1	0	right	Retrosplenial area, dorsal part, layer 6a	0	0	0	10330	RSPd6a-R	10325	8	350113	0	0	0	0	0
1	0	right	Retrosplenial area, dorsal part, layer 6b	0	0	0	10331	RSPd6b-R	10325	8	350113	0	0	0	0	0
1	0	right	Retrosplenial area, ventral part	0	0	0	10332	RSPv-R	10297	7	350113	0	0	0	0	0
1	0	right	Retrosplenial area, ventral part, layer 1	0	0	0	10333	RSPv1-R	10332	8	350113	0	0	0	0	0
1	0	right	Retrosplenial area, ventral part, layer 2	0	0	0	10334	RSPv2-R	10332	8	350113	0	0	0	0	0
1	0	right	Retrosplenial area, ventral part, layer 2/3	0	0	0	10335	RSPv2/3-R	10332	8	350113	0	0	0	0	0
1	0	right	Retrosplenial area, ventral part, layer 5	0	0	0	10336	RSPv5-R	10332	8	350113	0	0	0	0	0
1	0	right	Retrosplenial area, ventral part, layer 6a	0	0	0	10337	RSPv6a-R	10332	8	350113	0	0	0	0	0
1	0	right	Retrosplenial area, ventral part, layer 6b	0	0	0	10338	RSPv6b-R	10332	8	350113	0	0	0	0	0
1	0	right	Posterior parietal association areas, layer 1	0	0	0	10340	PTLp1-R	10339	7	350113	0	0	0	0	0
1	0	right	Posterior parietal association areas, layer 2/3	0	0	0	10341	PTLp2/3-R	10339	7	350113	0	0	0	0	0
1	0	right	Posterior parietal association areas, layer 4	0	0	0	10342	PTLp4-R	10339	7	350113	0	0	0	0	0
1	0	right	Posterior parietal association areas, layer 5	0	0	0	10343	PTLp5-R	10339	7	350113	0	0	0	0	0
1	0	right	Posterior parietal association areas, layer 6a	0	0	0	10344	PTLp6a-R	10339	7	350113	0	0	0	0	0
1	0	right	Posterior parietal association areas, layer 6b	0	0	0	10345	PTLp6b-R	10339	7	350113	0	0	0	0	0
1	0	right	Anterior area	0	0	0	10346	VISa-R	10339	7	350113	0	0	0	0	0
1	0	right	Anterior area, layer 1	0	0	0	10347	VISa1-R	10346	8	350113	0	0	0	0	0
1	0	right	Anterior area, layer 2/3	0	0	0	10348	VISa2/3-R	10346	8	350113	0	0	0	0	0
1	0	right	Anterior area, layer 4	0	0	0	10349	VISa4-R	10346	8	350113	0	0	0	0	0
1	0	right	Anterior area, layer 5	0	0	0	10350	VISa5-R	10346	8	350113	0	0	0	0	0
1	0	right	Anterior area, layer 6a	0	0	0	10351	VISa6a-R	10346	8	350113	0	0	0	0	0
1	0	right	Anterior area, layer 6b	0	0	0	10352	VISa6b-R	10346	8	350113	0	0	0	0	0
1	0	right	Rostrolateral visual area	0	0	0	10353	VISrl-R	10339	7	350113	0	0	0	0	0
1	0	right	Rostrolateral area, layer 1	0	0	0	10354	VISrl1-R	10353	8	350113	0	0	0	0	0
1	0	right	Rostrolateral area, layer 2/3	0	0	0	10355	VISrl2/3-R	10353	8	350113	0	0	0	0	0
1	0	right	Rostrolateral area, layer 4	0	0	0	10356	VISrl4-R	10353	8	350113	0	0	0	0	0
1	0	right	Rostrolateral area, layer 5	0	0	0	10357	VISrl5-R	10353	8	350113	0	0	0	0	0
1	0	right	Rostrolateral area, layer 6a	0	0	0	10358	VISrl6a-R	10353	8	350113	0	0	0	0	0
1	0	right	Rostrolateral area, layer 6b	0	0	0	10359	VISrl6b-R	10353	8	350113	0	0	0	0	0
1	0	right	Temporal association areas, layer 1	0	0	0	10361	TEa1-R	10360	7	350113	0	0	0	0	0
1	0	right	Temporal association areas, layer 2/3	0	0	0	10362	TEa2/3-R	10360	7	350113	0	0	0	0	0
[truncated: 5,963 more rows]
