# Supplementary material for: Delineation of an insula-BNST circuit engaged by struggling behavior that regulates avoidance in mice
Source: Nat Commun. 2021 Jun 11;12:3561. doi: 10.1038/s41467-021-23674-z (PMC8196075; doi:10.1038/s41467-021-23674-z)
Supplement: Supplementary file 16 — Source Data [file 41467_2021_23674_MOESM16_ESM.zip › Source_Data_Nat_Comm/Fig_S2p-s.csv]

boutDateNum	boutNumByAnimal	subj_num	subj_date	Start	End	Length	boutNum	Time	photometry_z_score	AUC	maxPeak	posNegAUC	posNegmaxPeak
190923_1_1	1	1	190923	10.4	13.4	3	1	0	-0.8614	284.662066	5.8874	Yes	Yes
190923_1_2	2	1	190923	17.7	19.1	1.4	2	0	-4.9067	-479.7364	-2.4495	No	No
190923_1_3	3	1	190923	26.7	27.8	1.1	3	0	-3.3756	454.6197511	10.739	Yes	Yes
190923_1_4	4	1	190923	34.8	35.9	1.1	4	0	-1.4453	168.458656	4.5197	Yes	Yes
190923_1_5	5	1	190923	42.9	44	1.1	5	0	-4.9758	-227.30684	2.8308	No	Yes
190923_1_6	6	1	190923	54.1	58.6	4.5	6	0	-1.375	176.341545	3.4665	Yes	Yes
190923_1_7	7	1	190923	66.4	66.8	0.399999999999991	7	0	-11.847	304.21697	17.837	Yes	Yes
190923_1_8	8	1	190923	70.4	71.5	1.09999999999999	8	0	5.0619	382.4952	5.0823	Yes	Yes
190923_1_9	9	1	190923	73.8	74.1	0.299999999999997	9	0	0.36628	13.437445	0.7815	Yes	Yes
190923_1_10	10	1	190923	77.2	77.7	0.5	10	0	-3.6799	-200.438733	0.84545	No	Yes
190923_1_11	11	1	190923	80.7	81	0.299999999999997	11	0	-3.1667	629.437836	10.773	Yes	Yes
190923_1_12	12	1	190923	83.4	84.3	0.899999999999991	12	0	6.2748	900.8297	16.915	Yes	Yes
190923_1_13	13	1	190923	85.2	88.2	3	13	0	1.6528	610.0705	8.8104	Yes	Yes
190923_1_14	14	1	190923	97.4	98	0.599999999999994	14	0	0.11636	107.350184	5.5911	Yes	Yes
190923_1_15	15	1	190923	111.7	115	3.3	15	0	13.305	2998.53	50.927	Yes	Yes
190923_1_16	16	1	190923	121.4	121.7	0.299999999999997	16	0	-4.7806	-464.4085	-2.2918	No	No
190923_1_19	19	1	190923	194.7	199.3	4.60000000000002	19	0	1.2484	375.6348	5.9824	Yes	Yes
190923_1_20	20	1	190923	214.8	215.2	0.399999999999977	20	0	-2.7225	148.172882	4.2962	Yes	Yes
190923_1_21	21	1	190923	253.2	255.6	2.40000000000001	21	0	0.65771	449.65081	7.6002	Yes	Yes
190923_1_22	22	1	190923	260.1	260.4	0.299999999999955	22	0	-2.5234	-163.6982	-0.50054	No	No
190923_1_23	23	1	190923	350.8	355.4	4.59999999999997	23	0	-1.3414	678.706717	12.808	Yes	Yes
190923_1_24	24	1	190923	364.6	365.1	0.5	24	0	-1.5203	-90.838432	1.4412	No	Yes
190923_1_25	25	1	190923	366.9	367.1	0.200000000000045	25	0	-1.5333	75.049583	3.9936	Yes	Yes
190923_1_26	26	1	190923	369.4	369.6	0.200000000000045	26	0	4.9866	310.3976378	6.3589	Yes	Yes
190923_1_27	27	1	190923	416.3	418.2	1.89999999999998	27	0	-1.8062	2203.88766	44.337	Yes	Yes
190923_1_29	29	1	190923	433.2	438	4.80000000000001	29	0	-7.8594	-1042.2151	-7.8594	No	No
190923_1_30	30	1	190923	443	447.2	4.19999999999999	30	0	-3.325	945.44544	15.789	Yes	Yes
190923_1_31	31	1	190923	450.5	451.1	0.600000000000023	31	0	-8.7725	-978.7583	-6.8603	No	No
190923_1_33	33	1	190923	473.4	476.7	3.30000000000001	33	0	-0.21865	340.522285	6.3056	Yes	Yes
190923_1_34	34	1	190923	490.7	494.3	3.60000000000002	34	0	2.8542	1058.7063	16.061	Yes	Yes
190923_1_35	35	1	190923	502.8	507.3	4.5	35	0	0.49887	451.60241	6.8287	Yes	Yes
190923_1_36	36	1	190923	519.6	522.1	2.5	36	0	0.9795	366.95801	6.3877	Yes	Yes
190923_1_37	37	1	190923	542.1	547.3	5.19999999999993	37	0	0.090426	2947.360466	42.926	Yes	Yes
190923_1_38	38	1	190923	550.8	553.2	2.40000000000009	38	0	-2.101	-246.6699	-1.5317	No	No
190923_1_39	39	1	190923	559	559.7	0.700000000000045	39	0	-0.77818	-112.7403502	1.9847	No	Yes
190923_1_40	40	1	190923	566	567	1	40	0	-3.7005	-51.91034858	1.8589	No	Yes
190923_1_41	41	1	190923	570.4	570.8	0.399999999999977	41	0	1.7531	50.7086841	3.4322	Yes	Yes
190923_1_42	42	1	190923	585.4	585.7	0.300000000000068	42	0	4.4923	84.232131	5.0228	Yes	Yes
190923_1_43	43	1	190923	605	605.5	0.5	43	0	-0.88204	37.784151	1.4965	Yes	Yes
190923_1_44	44	1	190923	624.2	624.5	0.299999999999955	44	0	-1.0932	-79.8853062	0.2345	No	Yes
190923_1_45	45	1	190923	650.7	651	0.299999999999955	45	0	-4.3415	-457.7604	-2.6942	No	No
190923_1_46	46	1	190923	658	658.4	0.399999999999977	46	0	-4.4349	837.85864	16.89	Yes	Yes
190923_1_47	47	1	190923	660.4	660.7	0.300000000000068	47	0	11.694	555.8695	11.694	Yes	Yes
190923_1_48	48	1	190923	665.6	666	0.399999999999977	48	0	-3.1891	-61.346596	2.3962	No	Yes
190923_1_49	49	1	190923	668.1	668.6	0.5	49	0	6.1793	262.245261	6.1793	Yes	Yes
190923_1_50	50	1	190923	671.9	672.4	0.5	50	0	-1.5165	-2.491323	1.2595	No	Yes
190923_1_51	51	1	190923	676.9	677.2	0.300000000000068	51	0	-4.6631	-716.1589	-4.6618	No	No
190923_1_52	52	1	190923	692.6	693	0.399999999999977	52	0	-3.6695	-185.501951	-0.043852	No	No
190923_1_53	53	1	190923	701.5	702	0.5	53	0	3.4189	-31.199656	6.0136	No	Yes
190923_1_54	54	1	190923	794.4	795.3	0.899999999999977	54	0	-1.7277	301.00436	11.756	Yes	Yes
190923_1_55	55	1	190923	800.9	802.5	1.60000000000002	55	0	14.546	1212.6713	17.77	Yes	Yes
190923_1_56	56	1	190923	806.2	810.4	4.19999999999993	56	0	-7.334	662.12581	12.466	Yes	Yes
190923_1_57	57	1	190923	814.4	814.7	0.300000000000068	57	0	-7.8343	-829.1823	-7.028	No	No
190923_1_58	58	1	190923	818.1	819.3	1.19999999999993	58	0	-5.1232	-570.4107	-1.6802	No	No
190923_1_59	59	1	190923	829.1	829.6	0.5	59	0	0.64767	148.953177	4.3537	Yes	Yes
190923_1_60	60	1	190923	832.6	832.8	0.199999999999932	60	0	-8.1052	-395.39252	2.5925	No	Yes
190923_1_61	61	1	190923	878.3	882.6	4.30000000000007	61	0	1.6943	1128.55	15.611	Yes	Yes
190923_1_63	63	1	190923	893.7	894.2	0.5	63	0	-7.5481	-600.7213	-2.7763	No	No
190923_1_64	64	1	190923	895.2	899.1	3.89999999999998	64	0	-2.8855	-240.66839	-0.65159	No	No
190923_1_65	65	1	190923	901.2	902.8	1.59999999999991	65	0	-0.82284	-304.853132	2.5086	No	Yes
190923_1_66	66	1	190923	905.5	905.9	0.399999999999977	66	0	-2.6476	-285.4417	-1.7297	No	No
190923_1_67	67	1	190923	908.5	908.7	0.200000000000045	67	0	-1.1809	-116.476909	1.6003	No	Yes
190923_1_68	68	1	190923	917.4	917.7	0.300000000000068	68	0	-0.42492	-75.998745	1.5361	No	Yes
190923_1_69	69	1	190923	922.4	922.7	0.300000000000068	69	0	-5.3602	-292.358705	5.0691	No	Yes
190923_1_70	70	1	190923	929.4	929.7	0.300000000000068	70	0	-2.7547	-191.4563	-0.28198	No	No
190923_1_71	71	1	190923	931.3	931.6	0.300000000000068	71	0	-2.4757	-426.252041	2.5602	No	Yes
190923_1_72	72	1	190923	935.5	935.8	0.299999999999955	72	0	-5.5523	-120.080168	2.185	No	Yes
190923_1_73	73	1	190923	967.2	968.7	1.5	73	0	-3.4457	-67.549313	2.4554	No	Yes
190923_1_74	74	1	190923	973.6	973.9	0.299999999999955	74	0	-1.6895	-166.262208	1.8962	No	Yes
190923_1_75	75	1	190923	979.4	979.7	0.300000000000068	75	0	1.2888	30.33149171	2.3822	Yes	Yes
190923_1_76	76	1	190923	989.5	989.9	0.399999999999977	76	0	-2.8587	-390.537931	0.48802	No	Yes
190923_1_77	77	1	190923	1145.3	1150.2	4.90000000000009	77	0	0.46981	1040.80597	14.986	Yes	Yes
190923_1_78	78	1	190923	1154.4	1157.8	3.39999999999986	78	0	-7.348	-761.2981	-5.7665	No	No
190923_1_79	79	1	190923	1167.6	1167.9	0.300000000000182	79	0	-0.8981	-111.495463	0.34835	No	Yes
190923_1_80	80	1	190923	1170	1171.3	1.29999999999995	80	0	-0.84982	-3.362391	1.6573	No	Yes
190923_1_82	82	1	190923	1181.4	1182	0.599999999999909	82	0	-2.4037	-195.2077	-1.3963	No	No
190923_1_83	83	1	190923	1204.5	1204.8	0.299999999999955	83	0	-1.4096	-202.929541	0.52738	No	Yes
190923_1_85	85	1	190923	1224	1225	1	85	0	-5.4908	-353.83647	-0.49623	No	No
190923_1_86	86	1	190923	1256.3	1259.4	3.10000000000014	86	0	0.14033	1409.769978	19.893	Yes	Yes
190923_1_87	87	1	190923	1271.5	1271.8	0.299999999999955	87	0	1.7136	139.15522	6.0181	Yes	Yes
190923_1_88	88	1	190923	1405.7	1410	4.29999999999995	88	0	11.222	2534.058	33.183	Yes	Yes
190923_1_90	90	1	190923	1509.9	1513.4	3.5	90	0	-0.32966	730.886874	11.061	Yes	Yes
190923_1_92	92	1	190923	1530.9	1532.4	1.5	92	0	-3.5108	-386.2921	-2.346	No	No
190923_1_93	93	1	190923	1534.3	1539.6	5.29999999999995	93	0	-2.6809	696.101263	11.832	Yes	Yes
190923_1_94	94	1	190923	1544.7	1545.5	0.799999999999955	94	0	-8.1201	-694.8116	-3.0099	No	No
190923_1_95	95	1	190923	1554.9	1558.8	3.89999999999986	95	0	0.79215	2110.27725	32.221	Yes	Yes
190923_1_96	96	1	190923	1564.6	1565.1	0.5	96	0	-0.64597	-124.871813	0.0054797	No	Yes
190923_1_97	97	1	190923	1570.1	1571.7	1.60000000000014	97	0	-7.7431	-71.832198	8.7968	No	Yes
190923_1_99	99	1	190923	1603.5	1603.9	0.400000000000091	99	0	-3.4416	-268.153476	3.4121	No	Yes
190923_1_100	100	1	190923	1611.2	1611.6	0.399999999999864	100	0	-0.51164	-106.164512	3.6931	No	Yes
190923_1_101	101	1	190923	1613.3	1615	1.70000000000005	101	0	-13.269	-1209.5237	-2.0244	No	No
190923_1_102	102	1	190923	1619.3	1620.3	1	102	0	-1.1525	-68.094877	2.4968	No	Yes
190923_1_103	103	1	190923	1627.3	1632.1	4.79999999999995	103	0	0.48603	3692.06403	53.381	Yes	Yes
190923_1_105	105	1	190923	1685.2	1686	0.799999999999955	105	0	-2.1749	-148.90676079	0.28932	No	Yes
190923_1_106	106	1	190923	1691.5	1692	0.5	106	0	-0.085263	414.258074	10.316	Yes	Yes
190923_1_107	107	1	190923	1697.8	1698.5	0.700000000000045	107	0	-2.4511	-253.5057	-1.4349	No	No
190923_1_108	108	1	190923	1701.1	1701.5	0.400000000000091	108	0	-4.1045	-120.4678005	2.6556	No	Yes
190923_1_109	109	1	190923	1718.3	1719.2	0.900000000000091	109	0	-8.4818	-97.766838	3.5813	No	Yes
190923_1_110	110	1	190923	1723.3	1723.7	0.400000000000091	110	0	-0.95421	141.92294529	8.6466	Yes	Yes
190923_1_111	111	1	190923	1726.6	1728.5	1.90000000000009	111	0	0.70287	2114.56997	39.108	Yes	Yes
190923_1_112	112	1	190923	1739.5	1740.2	0.700000000000045	112	0	5.3094	1033.84345	29.409	Yes	Yes
190923_1_113	113	1	190923	1747.2	1748	0.799999999999955	113	0	-3.7799	55.658359	8.3255	Yes	Yes
190923_1_114	114	1	190923	1753.9	1755.1	1.19999999999982	114	0	-1.3066	134.978176	3.9685	Yes	Yes
190923_1_115	115	1	190923	1767.3	1767.7	0.400000000000091	115	0	-1.202	168.977019	3.6203	Yes	Yes
190923_1_116	116	1	190923	1773.9	1774.3	0.399999999999864	116	0	0.01983	930.767521	16.06	Yes	Yes
190923_1_117	117	1	190923	1783.8	1784.3	0.5	117	0	3.0124	56.809548	4.1402	Yes	Yes
190923_1_118	118	1	190923	1791.6	1792	0.400000000000091	118	0	-1.3304	-0.675454	5.0129	No	Yes
190923_1_119	119	1	190923	1802.5	1803	0.5	119	0	-2.9312	-224.34300054	0.90573	No	Yes
190923_1_120	120	1	190923	1806.9	1807.3	0.399999999999864	120	0	-2.4396	68.9007489	2.8316	Yes	Yes
190923_1_122	122	1	190923	1846	1850.4	4.40000000000009	122	0	-3.9775	125.2188	7.6876	Yes	Yes
190923_2_1	1	2	190923	15	16.8	1.8	124	0	-1.383	-247.50579	5.8067	No	Yes
190923_2_2	2	2	190923	57.5	59.4	1.9	125	0	-0.58386	270.16875	8.1527	Yes	Yes
190923_2_3	3	2	190923	95.4	99.1	3.69999999999999	126	0	-1.7552	521.456197	10.966	Yes	Yes
190923_2_5	5	2	190923	102.6	105.2	2.60000000000001	128	0	-1.5739	-111.995664	1.5181	No	Yes
190923_2_6	6	2	190923	112.6	115.3	2.7	129	0	1.1825	57.012508	9.5629	Yes	Yes
190923_2_7	7	2	190923	122.2	123.6	1.39999999999999	130	0	3.5999	514.817799	21.116	Yes	Yes
190923_2_8	8	2	190923	131.7	133.6	1.90000000000001	131	0	-0.98164	83.793351	11.685	Yes	Yes
190923_2_9	9	2	190923	137.2	137.5	0.300000000000011	132	0	-0.12751	-59.583144	0.2332	No	Yes
190923_2_10	10	2	190923	143.8	145.1	1.29999999999998	133	0	-1.6847	-259.541096	7.0526	No	Yes
190923_2_11	11	2	190923	165.2	168.7	3.5	134	0	0.3826	181.034434	3.3761	Yes	Yes
190923_2_12	12	2	190923	205.7	208.7	3	135	0	-3.1211	411.018702	10.709	Yes	Yes
190923_2_13	13	2	190923	235.8	237.6	1.79999999999998	136	0	1.0987	366.088224	6.6274	Yes	Yes
190923_2_14	14	2	190923	299	302.2	3.19999999999999	137	0	0.79641	1746.46671	30.205	Yes	Yes
190923_2_15	15	2	190923	319.3	321.5	2.19999999999999	138	0	0.93642	844.60382	14.89	Yes	Yes
190923_2_16	16	2	190923	322.4	324.9	2.5	139	0	19.669	1448.8729	26.151	Yes	Yes
190923_2_17	17	2	190923	333.4	335.9	2.5	140	0	2.7756	299.85657	7.5845	Yes	Yes
190923_2_18	18	2	190923	341.2	344.2	3	141	0	-1.5167	373.828671	6.1048	Yes	Yes
190923_2_19	19	2	190923	356.7	359.8	3.10000000000002	142	0	8.2285	2166.0593	43.443	Yes	Yes
190923_2_20	20	2	190923	374.9	377.7	2.80000000000001	143	0	2.2896	1163.232	22.067	Yes	Yes
190923_2_21	21	2	190923	385.9	389.4	3.5	144	0	4.2539	1026.4941	16.102	Yes	Yes
190923_2_22	22	2	190923	400	401.8	1.80000000000001	145	0	6.3133	1144.441198	28.69	Yes	Yes
190923_2_23	23	2	190923	408.7	410.9	2.19999999999999	146	0	1.098	482.33682	9.9863	Yes	Yes
190923_2_24	24	2	190923	438.5	441	2.5	147	0	1.2853	1307.4526	27.734	Yes	Yes
190923_2_25	25	2	190923	452.3	455.3	3	148	0	4.3114	2729.3946	33.73	Yes	Yes
190923_2_26	26	2	190923	495.1	496.9	1.79999999999995	149	0	6.585	995.6864	17.115	Yes	Yes
190923_2_27	27	2	190923	512.9	515.7	2.80000000000007	150	0	8.1399	1323.6688	20.936	Yes	Yes
190923_2_28	28	2	190923	517.8	519.2	1.40000000000009	151	0	-0.62362	-192.3404756	0.042302	No	Yes
190923_2_29	29	2	190923	556.5	556.8	0.299999999999955	152	0	9.8467	631.4014	10.739	Yes	Yes
190923_2_30	30	2	190923	609.7	612.5	2.79999999999995	153	0	11.503	761.55663	15.271	Yes	Yes
190923_2_31	31	2	190923	619.6	623.2	3.60000000000002	154	0	-7.2113	-193.076524	5.3304	No	Yes
190923_2_32	32	2	190923	640	642.6	2.60000000000002	155	0	4.1402	945.1467	20.695	Yes	Yes
190923_2_33	33	2	190923	655.4	659.3	3.89999999999998	156	0	-0.64117	609.80534921	17.748	Yes	Yes
190923_2_34	34	2	190923	675.1	679.7	4.60000000000002	157	0	-0.071613	266.1018594	6.8191	Yes	Yes
190923_2_35	35	2	190923	688	691.8	3.79999999999995	158	0	11.407	1525.922	20.422	Yes	Yes
190923_2_36	36	2	190923	709.2	714.1	4.89999999999998	159	0	-0.29268	939.36541	19.38	Yes	Yes
190923_2_38	38	2	190923	742.9	744.8	1.89999999999998	161	0	17.265	1327.096176	31.256	Yes	Yes
190923_2_39	39	2	190923	765.5	768.7	3.20000000000005	162	0	1.4965	967.1254	13.125	Yes	Yes
190923_2_40	40	2	190923	778.4	780.6	2.20000000000005	163	0	3.5408	997.7571	16.937	Yes	Yes
190923_2_41	41	2	190923	811.3	813.6	2.30000000000007	164	0	0.4541	209.67013	3.3664	Yes	Yes
190923_2_42	42	2	190923	825.7	828.4	2.69999999999993	165	0	0.28458	1117.40331	16.581	Yes	Yes
190923_2_43	43	2	190923	838.4	841.2	2.80000000000007	166	0	-1.9931	755.61841	19.944	Yes	Yes
190923_2_44	44	2	190923	842.8	844.5	1.70000000000005	167	0	3.5537	308.5631	5.2873	Yes	Yes
190923_2_45	45	2	190923	859.4	861.6	2.20000000000005	168	0	3.3408	2930.8575	53.872	Yes	Yes
190923_2_46	46	2	190923	905.6	908.7	3.10000000000002	169	0	1.3838	1745.774	29.634	Yes	Yes
190923_2_47	47	2	190923	925.9	926.1	0.200000000000045	170	0	0.5726	-64.9998147	1.6097	No	Yes
190923_2_48	48	2	190923	946.3	949.4	3.10000000000002	171	0	-2.4851	1102.1434748	22.98	Yes	Yes
190923_2_50	50	2	190923	980.7	982.1	1.39999999999998	173	0	0.75865	658.397813	15.335	Yes	Yes
190923_2_51	51	2	190923	1008.3	1008.7	0.400000000000091	174	0	10.382	927.9461	15.738	Yes	Yes
190923_2_52	52	2	190923	1013.9	1014.2	0.300000000000068	175	0	-2.8448	-333.0893	-1.5045	No	No
190923_2_53	53	2	190923	1018.2	1019.2	1	176	0	-6.966	-473.1961	-1.6161	No	No
190923_2_54	54	2	190923	1028	1028.4	0.400000000000091	177	0	6.3103	461.3581	8.9647	Yes	Yes
190923_2_55	55	2	190923	1055.9	1056.1	0.199999999999818	178	0	-0.59129	-90.5387534	0.79633	No	Yes
190923_2_56	56	2	190923	1061.4	1061.7	0.299999999999955	179	0	-1.1907	84.0114574	5.1655	Yes	Yes
190923_2_57	57	2	190923	1064.1	1064.3	0.200000000000045	180	0	2.1517	89.61853	7.597	Yes	Yes
190923_2_58	58	2	190923	1070.2	1073.3	3.09999999999991	181	0	0.47542	458.285648	7.9907	Yes	Yes
190923_2_59	59	2	190923	1159.8	1160.1	0.299999999999955	182	0	-0.98697	87.706852	5.9732	Yes	Yes
190923_2_60	60	2	190923	1170.8	1175.9	5.10000000000014	183	0	-2.8095	925.30079	17.874	Yes	Yes
190923_2_62	62	2	190923	1203.2	1204.8	1.59999999999991	185	0	-3.2271	250.1905	13.324	Yes	Yes
190923_2_64	64	2	190923	1254.3	1257.1	2.79999999999995	187	0	1.3954	1266.4372	17.098	Yes	Yes
190923_2_65	65	2	190923	1281.9	1286.4	4.5	188	0	1.2573	499.1697	8.5722	Yes	Yes
190923_2_66	66	2	190923	1303.3	1308.4	5.10000000000014	189	0	-3.6845	2274.33672	52.894	Yes	Yes
190923_2_67	67	2	190923	1316.6	1318.2	1.60000000000014	190	0	-0.99687	-49.498398	3.2781	No	Yes
190923_2_68	68	2	190923	1334.1	1335.9	1.80000000000018	191	0	12.675	3810.425	57.851	Yes	Yes
190923_2_69	69	2	190923	1345.1	1347.3	2.20000000000005	192	0	3.3939	393.36706	14.294	Yes	Yes
190923_2_70	70	2	190923	1357.4	1357.7	0.299999999999955	193	0	-0.7664	-73.689762	2.1815	No	Yes
190923_2_71	71	2	190923	1395.2	1395.9	0.700000000000045	194	0	-3.6855	-253.470347	1.2641	No	Yes
190923_2_72	72	2	190923	1408.1	1411	2.90000000000009	195	0	2.2596	3240.8566	57.275	Yes	Yes
190923_2_73	73	2	190923	1436.6	1436.9	0.300000000000182	196	0	-0.41222	-89.0955438	0.05101	No	Yes
190923_2_75	75	2	190923	1497	1499.3	2.29999999999995	198	0	-2.631	284.70794	9.9243	Yes	Yes
190923_2_76	76	2	190923	1509.7	1510.7	1	199	0	-0.55483	-101.0085326	1.4021	No	Yes
190923_2_77	77	2	190923	1580	1582.2	2.20000000000005	200	0	-3.521	-286.9193	-1.8399	No	No
190923_2_78	78	2	190923	1589.5	1592.9	3.40000000000009	201	0	-5.9312	2747.4461811	55.527	Yes	Yes
190923_2_79	79	2	190923	1604.4	1607.3	2.89999999999986	202	0	-0.955	573.072869	10.095	Yes	Yes
190923_2_80	80	2	190923	1628.9	1633.2	4.29999999999995	203	0	-2.6196	-188.76755	0.38585	No	Yes
190923_2_82	82	2	190923	1745.9	1748.4	2.5	205	0	12.945	1266.4705	16.533	Yes	Yes
190923_2_83	83	2	190923	1754.8	1758.4	3.60000000000014	206	0	-2.7127	254.893653	9.9484	Yes	Yes
190923_2_84	84	2	190923	1767.5	1771.8	4.29999999999995	207	0	-1.8451	820.61335	18.162	Yes	Yes
190923_2_85	85	2	190923	1800.5	1804.4	3.90000000000009	208	0	2.4311	4495.7114	67.628	Yes	Yes
190923_2_86	86	2	190923	1828.8	1829.2	0.400000000000091	209	0	0.67478	951.34252	21.084	Yes	Yes
190923_2_87	87	2	190923	1845.4	1849.5	4.09999999999991	210	0	-1.925	3340.243379	67.099	Yes	Yes
190923_3_1	1	3	190923	34.6	37.1	2.5	211	0	1.1939	404.484	6.9359	Yes	Yes
190923_3_2	2	3	190923	51.1	53.8	2.7	212	0	0.26625	301.211446	6.3076	Yes	Yes
190923_3_3	3	3	190923	72.2	75.9	3.7	213	0	0.36501	694.01561	11.154	Yes	Yes
190923_3_4	4	3	190923	87.6	89.1	1.5	214	0	0.69013	656.879504	12.291	Yes	Yes
190923_3_5	5	3	190923	102.8	104.3	1.5	215	0	1.6115	348.855137	8.9697	Yes	Yes
190923_3_6	6	3	190923	109.3	109.9	0.600000000000009	216	0	-3.0036	133.8390887	7.0716	Yes	Yes
190923_3_7	7	3	190923	168	170.3	2.30000000000001	217	0	-1.272	-83.75373	2.0835	No	Yes
190923_3_8	8	3	190923	191.3	194.1	2.79999999999998	218	0	-0.82104	638.52824	11.844	Yes	Yes
190923_3_9	9	3	190923	227.5	232	4.5	219	0	17.143	1591.2577	22.16	Yes	Yes
190923_3_10	10	3	190923	242	245.7	3.69999999999999	220	0	-0.030844	212.5244412	5.905	Yes	Yes
190923_3_11	11	3	190923	254.3	255.4	1.09999999999999	221	0	3.0629	514.2641	8.5103	Yes	Yes
190923_3_12	12	3	190923	262.9	266.8	3.90000000000003	222	0	3.0125	650.0772	10.071	Yes	Yes
190923_3_13	13	3	190923	276.5	277.1	0.600000000000023	223	0	-2.7596	523.682624	13.017	Yes	Yes
190923_3_14	14	3	190923	285.7	288.4	2.69999999999999	224	0	2.6003	-10.0761819	6.1937	No	Yes
190923_3_15	15	3	190923	289.5	291.6	2.10000000000002	225	0	1.1851	624.0538	10.336	Yes	Yes
190923_3_16	16	3	190923	292.8	296.4	3.59999999999997	226	0	2.8745	356.1415	4.6504	Yes	Yes
190923_3_17	17	3	190923	298	299.2	1.19999999999999	227	0	1.8002	310.482714	8.2148	Yes	Yes
190923_3_18	18	3	190923	342.3	343.1	0.800000000000011	228	0	1.1266	117.896799	6.6544	Yes	Yes
190923_3_19	19	3	190923	448.6	452.4	3.79999999999995	229	0	2.5009	431.0814375	8.2667	Yes	Yes
190923_3_20	20	3	190923	469.7	470.3	0.600000000000023	230	0	-2.1546	538.270777	10.527	Yes	Yes
190923_3_21	21	3	190923	485.8	486.6	0.800000000000011	231	0	0.14788	4.572423	1.5978	Yes	Yes
190923_3_22	22	3	190923	499.2	499.8	0.600000000000023	232	0	1.3884	343.3905	6.1598	Yes	Yes
190923_3_23	23	3	190923	504	504.7	0.699999999999989	233	0	-4.0426	-101.59416	5.2784	No	Yes
190923_3_24	24	3	190923	510	513.6	3.60000000000002	234	0	5.736	328.00878	7.0987	Yes	Yes
190923_3_25	25	3	190923	518	518.6	0.600000000000023	235	0	-3.3159	-364.03984	-0.26439	No	No
190923_3_26	26	3	190923	521.5	522.1	0.600000000000023	236	0	2.8111	140.300239	3.1975	Yes	Yes
190923_3_27	27	3	190923	534.5	534.8	0.299999999999955	237	0	-1.2305	128.868439	2.7601	Yes	Yes
190923_3_28	28	3	190923	656.5	659.3	2.79999999999995	238	0	2.1144	127.54304	3.1321	Yes	Yes
190923_3_29	29	3	190923	664.8	666.2	1.40000000000009	239	0	-0.26126	661.094916	12.871	Yes	Yes
190923_3_30	30	3	190923	667.3	667.8	0.5	240	0	-4.5559	-182.9301287	0.40105	No	Yes
190923_3_31	31	3	190923	709.4	710.4	1	241	0	4.6334	306.892218	8.3378	Yes	Yes
190923_3_33	33	3	190923	729.6	730.9	1.29999999999995	243	0	-0.50896	32.814196	2.6096	Yes	Yes
190923_3_34	34	3	190923	755.9	757.9	2	244	0	-0.626	-67.636833	2.2165	No	Yes
190923_3_35	35	3	190923	819.8	822	2.20000000000005	245	0	3.1266	446.5175	5.8599	Yes	Yes
190923_3_36	36	3	190923	835.1	838.9	3.79999999999995	246	0	-1.8849	-156.88721	-0.6397	No	No
190923_3_38	38	3	190923	864	866.3	2.29999999999995	248	0	2.7746	378.5284943	5.9964	Yes	Yes
190923_3_39	39	3	190923	873.8	877.2	3.40000000000009	249	0	-1.6529	106.382263	3.0248	Yes	Yes
190923_3_40	40	3	190923	883.6	884.4	0.799999999999955	250	0	-3.2129	555.16943	9.1789	Yes	Yes
190923_3_41	41	3	190923	887.2	888	0.799999999999955	251	0	-2.5427	-285.2617	-1.6901	No	No
190923_3_42	42	3	190923	901.2	901.7	0.5	252	0	-2.4805	20.3880832	1.5999	Yes	Yes
190923_3_43	43	3	190923	924.2	926.1	1.89999999999998	253	0	1.2911	1152.1912	26.409	Yes	Yes
190923_3_44	44	3	190923	929.1	929.6	0.5	254	0	2.8561	750.0281	11.082	Yes	Yes
190923_3_45	45	3	190923	935.8	937.1	1.30000000000007	255	0	2.3272	106.33817	2.8561	Yes	Yes
190923_3_46	46	3	190923	950.9	953.3	2.39999999999998	256	0	-0.86209	-52.6159708	2.2342	No	Yes
190923_3_47	47	3	190923	967.4	967.7	0.300000000000068	257	0	5.4603	1620.822	25.94	Yes	Yes
190923_3_48	48	3	190923	975.4	976.3	0.899999999999977	258	0	-2.717	-245.6276	-1.0327	No	No
190923_3_49	49	3	190923	985	986.7	1.70000000000005	259	0	5.0174	1693.508	50.74	Yes	Yes
190923_3_50	50	3	190923	997.3	999.3	2	260	0	-2.4671	-155.40158	-0.43514	No	No
190923_3_51	51	3	190923	1000.2	1000.7	0.5	261	0	1.2574	696.7902	10.959	Yes	Yes
190923_3_52	52	3	190923	1006.4	1006.7	0.300000000000068	262	0	3.7744	74.40147	3.7744	Yes	Yes
190923_3_53	53	3	190923	1023.6	1025.6	1.99999999999989	263	0	-2.6006	-162.53422	-0.09533	No	No
190923_3_54	54	3	190923	1032.3	1032.6	0.299999999999955	264	0	-0.21061	30.789217	0.86697	Yes	Yes
190923_3_55	55	3	190923	1059.5	1061	1.5	265	0	-2.2434	-230.8705	-1.1707	No	No
190923_3_56	56	3	190923	1081.9	1083.6	1.69999999999982	266	0	0.93203	294.42003	6.1448	Yes	Yes
190923_3_57	57	3	190923	1099.1	1100.1	1	267	0	3.8411	694.44432	13.402	Yes	Yes
190923_3_58	58	3	190923	1104.6	1105.2	0.600000000000136	268	0	3.0685	306.149448	4.8053	Yes	Yes
190923_3_59	59	3	190923	1109.5	1111.4	1.90000000000009	269	0	-4.6655	-426.283177	0.58562	No	Yes
190923_3_60	60	3	190923	1122.9	1125.8	2.89999999999986	270	0	-0.93564	359.479364	5.2573	Yes	Yes
190923_3_61	61	3	190923	1126.9	1127.3	0.399999999999864	271	0	0.41951	247.7287821	9.1796	Yes	Yes
190923_3_62	62	3	190923	1137.4	1141.2	3.79999999999995	272	0	0.76448	-59.1860852	2.3885	No	Yes
190923_3_63	63	3	190923	1149.8	1151.8	2	273	0	1.5121	1468.9514	22.88	Yes	Yes
190923_3_66	66	3	190923	1287.9	1289.4	1.5	276	0	1.4334	732.5353	14.324	Yes	Yes
190923_3_67	67	3	190923	1305.4	1306.5	1.09999999999991	277	0	-2.9778	-65.2538677	2.8506	No	Yes
190923_3_68	68	3	190923	1331.2	1333.2	2	278	0	1.4528	93.824792	2.774	Yes	Yes
190923_3_71	71	3	190923	1568.4	1570.4	2	281	0	-4.8406	-566.7327	-1.8973	No	No
190923_3_72	72	3	190923	1579.4	1580.9	1.5	282	0	-1.05	-267.82508	-0.83702	No	No
190923_3_73	73	3	190923	1583.6	1584.6	1	283	0	-0.84971	38.179618	1.3939	Yes	Yes
190923_3_75	75	3	190923	1631.5	1634.6	3.09999999999991	285	0	2.4666	376.5175	5.8486	Yes	Yes
190923_3_76	76	3	190923	1640.3	1643.4	3.10000000000014	286	0	-2.6042	-269.561117	1.9832	No	Yes
190923_3_77	77	3	190923	1645.9	1649.7	3.79999999999995	287	0	1.8257	579.7687	9.6364	Yes	Yes
190923_3_78	78	3	190923	1678.5	1679	0.5	288	0	1.4406	353.2350209	9.2216	Yes	Yes
190923_3_79	79	3	190923	1681.5	1682.4	0.900000000000091	289	0	-0.0025297	49.9281833	2.5883	Yes	Yes
190923_3_80	80	3	190923	1686.3	1687.3	1	290	0	1.4561	227.653443	7.6696	Yes	Yes
190923_3_81	81	3	190923	1699.4	1699.8	0.399999999999864	291	0	-1.1326	11.230963	2.5469	Yes	Yes
190923_3_82	82	3	190923	1732.3	1733.7	1.40000000000009	292	0	-3.3563	-130.9123302	0.47333	No	Yes
190923_3_83	83	3	190923	1762.2	1763.2	1	293	0	4.3146	1323.1286	26.385	Yes	Yes
190923_3_84	84	3	190923	1777.7	1779	1.29999999999995	294	0	5.0982	338.248192	6.5002	Yes	Yes
190923_3_85	85	3	190923	1782.9	1784.4	1.5	295	0	1.3246	98.861438	2.4092	Yes	Yes
190923_3_86	86	3	190923	1801.7	1804.1	2.39999999999986	296	0	-7.4943	17.58375	7.304	Yes	Yes
190923_3_87	87	3	190923	1813.3	1814.5	1.20000000000005	297	0	-1.6219	-29.86070483	2.3085	No	Yes
190923_3_88	88	3	190923	1825.8	1827.8	2	298	0	0.57728	265.55655	4.632	Yes	Yes
190923_3_90	90	3	190923	1859.1	1860.9	1.80000000000018	300	0	0.066309	446.162145	10.304	Yes	Yes
190923_3_91	91	3	190923	1869.4	1871.2	1.79999999999995	301	0	0.092358	1258.201978	34.035	Yes	Yes
190923_3_92	92	3	190923	1880.1	1881.7	1.60000000000014	302	0	-0.52103	516.37831	9.5378	Yes	Yes
190923_4_1	1	4	190923	14	16.2	2.2	303	0	1.3103	1000.0674	16.571	Yes	Yes
190923_4_2	2	4	190923	26.8	27.5	0.699999999999999	304	0	-0.14929	-122.110204	2.333	No	Yes
190923_4_3	3	4	190923	36.9	39.2	2.3	305	0	3.799	855.3011	12.329	Yes	Yes
190923_4_4	4	4	190923	52.6	55.2	2.6	306	0	-2.2992	210.82392	5.6077	Yes	Yes
190923_4_5	5	4	190923	67.9	69.7	1.8	307	0	-2.1732	505.349	9.4686	Yes	Yes
190923_4_6	6	4	190923	83.5	84.9	1.40000000000001	308	0	1.6659	649.8132	11.111	Yes	Yes
190923_4_7	7	4	190923	96.2	98.8	2.59999999999999	309	0	2.2644	1215.1283	17.838	Yes	Yes
190923_4_8	8	4	190923	123.6	125.4	1.80000000000001	310	0	-0.45413	1110.446604	22.142	Yes	Yes
190923_4_9	9	4	190923	140	141.9	1.90000000000001	311	0	-2.5686	630.59234	13.27	Yes	Yes
190923_4_10	10	4	190923	158.2	160	1.80000000000001	312	0	-0.17792	1242.56149	23.545	Yes	Yes
190923_4_11	11	4	190923	170.4	172.9	2.5	313	0	-4.4984	835.02753	19.962	Yes	Yes
190923_4_12	12	4	190923	189.5	191.4	1.90000000000001	314	0	0.80337	632.07535	12.1	Yes	Yes
190923_4_13	13	4	190923	213.9	216.2	2.29999999999998	315	0	-1.4603	4174.02641	115.61	Yes	Yes
190923_4_14	14	4	190923	227.7	230.8	3.10000000000002	316	0	-1.2832	267.101924	11.035	Yes	Yes
190923_4_15	15	4	190923	245.9	247.8	1.90000000000001	317	0	1.4582	1241.563	24.12	Yes	Yes
190923_4_16	16	4	190923	265.5	267.6	2.10000000000002	318	0	-3.2665	271.390773	13.007	Yes	Yes
190923_4_17	17	4	190923	285.7	287.9	2.19999999999999	319	0	-6.479	556.201664	13.916	Yes	Yes
190923_4_18	18	4	190923	352.2	356.1	3.90000000000003	320	0	-4.7164	424.13523	17.038	Yes	Yes
190923_4_19	19	4	190923	384.3	386.2	1.89999999999998	321	0	6.3063	859.598732	20.339	Yes	Yes
190923_4_20	20	4	190923	465.8	470.3	4.5	322	0	3.2304	1331.6298	29.566	Yes	Yes
190923_4_21	21	4	190923	489.4	493.7	4.30000000000001	323	0	-0.93841	398.89242	7.3707	Yes	Yes
190923_4_22	22	4	190923	499.9	501.7	1.80000000000001	324	0	0.94912	393.53365	7.0319	Yes	Yes
190923_4_23	23	4	190923	511.4	513.8	2.39999999999998	325	0	-1.3255	466.843498	10.186	Yes	Yes
190923_4_24	24	4	190923	520.5	521.8	1.29999999999995	326	0	-2.6983	-24.61989	3.0729	No	Yes
190923_4_25	25	4	190923	525.2	527.6	2.39999999999998	327	0	0.62737	201.86881	3.8513	Yes	Yes
190923_4_26	26	4	190923	535.2	536.9	1.69999999999993	328	0	-5.2647	-243.725397	0.66213	No	Yes
190923_4_27	27	4	190923	547.4	548.1	0.700000000000045	329	0	0.16788	-84.308533	1.1952	No	Yes
190923_4_28	28	4	190923	552.6	555.6	3	330	0	-3.9878	780.51603	21.977	Yes	Yes
190923_4_29	29	4	190923	566.9	569.2	2.30000000000007	331	0	-0.48439	1445.743464	23.59	Yes	Yes
190923_4_30	30	4	190923	581.2	583.4	2.19999999999993	332	0	-1.7848	990.6869834	22.983	Yes	Yes
190923_4_31	31	4	190923	592.5	592.9	0.399999999999977	333	0	-3.8972	-333.1028	-2.2474	No	No
190923_4_32	32	4	190923	605.5	607.9	2.39999999999998	334	0	4.5499	986.5802	15.074	Yes	Yes
190923_4_33	33	4	190923	627.8	629.3	1.5	335	0	5.0811	1802.6832	27.106	Yes	Yes
190923_4_34	34	4	190923	635.1	635.3	0.199999999999932	336	0	-6.0053	-584.274	-3.0095	No	No
190923_4_35	35	4	190923	646.1	648.2	2.10000000000002	337	0	1.2795	2098.817	47.436	Yes	Yes
190923_4_37	37	4	190923	699.3	701.1	1.80000000000007	339	0	0.60823	4326.83473	77.657	Yes	Yes
190923_4_38	38	4	190923	709.9	710.4	0.5	340	0	-4.7823	-604.467	-4.587	No	No
190923_4_39	39	4	190923	725.2	726.9	1.69999999999993	341	0	9.029	1687.0441	23.559	Yes	Yes
190923_4_40	40	4	190923	738.8	740.2	1.40000000000009	342	0	-1.016	65.1259412	6.308	Yes	Yes
190923_4_41	41	4	190923	753.2	754.7	1.5	343	0	4.3222	2516.1913	38.432	Yes	Yes
190923_4_42	42	4	190923	774.8	776.6	1.80000000000007	344	0	-1.5147	704.63161	12.424	Yes	Yes
190923_4_43	43	4	190923	786.1	787.7	1.60000000000002	345	0	-2.0413	445.03562	13.498	Yes	Yes
190923_4_44	44	4	190923	796.1	798.6	2.5	346	0	-3.2344	9.93691	2.5554	Yes	Yes
190923_4_45	45	4	190923	814.1	816.2	2.10000000000002	347	0	-5.2615	-233.501065	1.7677	No	Yes
190923_4_47	47	4	190923	1126.5	1129.3	2.79999999999995	349	0	1.1801	1274.358	18.477	Yes	Yes
190923_4_48	48	4	190923	1166	1168.1	2.09999999999991	350	0	-3.8088	-248.1007	-1.2568	No	No
190923_4_49	49	4	190923	1197.1	1200.1	3	351	0	27.686	3440.584	37.348	Yes	Yes
190923_4_50	50	4	190923	1229	1230.9	1.90000000000009	352	0	2.0254	2157.4691	34.014	Yes	Yes
190923_4_51	51	4	190923	1240	1242.4	2.40000000000009	353	0	-2.9391	584.62647	12.442	Yes	Yes
190923_4_52	52	4	190923	1250.8	1252.1	1.29999999999995	354	0	-0.96248	191.541639	4.0067	Yes	Yes
190923_4_53	53	4	190923	1260.1	1262.2	2.10000000000014	355	0	-1.7801	1056.832617	18.135	Yes	Yes
190923_4_54	54	4	190923	1269.7	1272.7	3	356	0	-5.9844	655.852326	21.355	Yes	Yes
190923_4_55	55	4	190923	1281.7	1283	1.29999999999995	357	0	-3.0414	105.394503	4.8713	Yes	Yes
190923_4_56	56	4	190923	1294.6	1295.9	1.30000000000018	358	0	-5.973	1961.00879	48.274	Yes	Yes
190923_4_57	57	4	190923	1305.5	1306.6	1.09999999999991	359	0	-7.0815	1652.72604	41.63	Yes	Yes
190923_4_58	58	4	190923	1316.8	1318.4	1.60000000000014	360	0	-0.22494	204.1186446	5.4413	Yes	Yes
190923_4_59	59	4	190923	1329.2	1330.7	1.5	361	0	0.17452	2514.26818	43.221	Yes	Yes
190923_4_60	60	4	190923	1344.3	1347.8	3.5	362	0	-1.6096	546.90763	12.077	Yes	Yes
190923_4_61	61	4	190923	1355.6	1355.8	0.200000000000045	363	0	-7.2882	-834.5137	-5.0562	No	No
190923_4_62	62	4	190923	1473.4	1476.2	2.79999999999995	364	0	-2.0342	1502.67007	31.291	Yes	Yes
190923_4_63	63	4	190923	1699	1701.7	2.70000000000005	365	0	-1.503	1225.121884	23.51	Yes	Yes
190923_4_64	64	4	190923	1747.6	1750.9	3.30000000000018	366	0	19.807	4015.915	68.037	Yes	Yes
190923_5_1	1	5	190923	8.2	10.5	2.3	367	0	-4.0337	558.37471	12.885	Yes	Yes
190923_5_2	2	5	190923	14.4	15.4	1	368	0	-3.8273	-391.0954	-2.1196	No	No
190923_5_3	3	5	190923	46.8	47	0.200000000000003	369	0	1.8709	186.0501644	4.0571	Yes	Yes
190923_5_4	4	5	190923	59.6	63.4	3.8	370	0	-1.9278	393.816689	7.4829	Yes	Yes
190923_5_5	5	5	190923	93.9	97.5	3.59999999999999	371	0	4.9066	795.6094	14.793	Yes	Yes
190923_5_6	6	5	190923	115.7	118.5	2.8	372	0	-1.5538	642.509994	12.2	Yes	Yes
190923_5_7	7	5	190923	140.3	141.7	1.39999999999998	373	0	8.7193	376.593029	11.395	Yes	Yes
190923_5_8	8	5	190923	144.1	144.4	0.300000000000011	374	0	-2.6763	-50.450324297	3.1365	No	Yes
190923_5_11	11	5	190923	152.4	152.7	0.299999999999983	377	0	-1.0802	75.762088	3.4001	Yes	Yes
190923_5_12	12	5	190923	154.8	158.6	3.79999999999998	378	0	1.6844	182.4856	4.6509	Yes	Yes
190923_5_13	13	5	190923	165.5	165.9	0.400000000000006	379	0	7.9619	2010.5475	50.886	Yes	Yes
190923_5_14	14	5	190923	169.5	170.9	1.40000000000001	380	0	14.528	960.9774	14.528	Yes	Yes
190923_5_15	15	5	190923	182	182.6	0.599999999999994	381	0	-0.80471	30.928846	2.9426	Yes	Yes
190923_5_16	16	5	190923	183.5	187.2	3.69999999999999	382	0	0.18366	-27.177272	0.92327	No	Yes
190923_5_17	17	5	190923	195.8	196.8	1	383	0	-0.47628	6.1379423	0.76706	Yes	Yes
190923_5_18	18	5	190923	213.8	215.8	2	384	0	-3.8564	614.31918	10.486	Yes	Yes
190923_5_19	19	5	190923	218.4	218.6	0.199999999999989	385	0	1.2496	18.4752846	1.2496	Yes	Yes
190923_5_20	20	5	190923	235.5	236.8	1.30000000000001	386	0	0.51125	74.680176	2.6321	Yes	Yes
190923_5_21	21	5	190923	238.8	239.1	0.299999999999983	387	0	-0.18445	1024.878437	32.116	Yes	Yes
190923_5_23	23	5	190923	254.3	258.1	3.80000000000001	389	0	3.3459	1487.4058	26.816	Yes	Yes
190923_5_25	25	5	190923	293.9	294.6	0.700000000000045	391	0	0.99046	230.737047	11.289	Yes	Yes
190923_5_26	26	5	190923	310	310.2	0.199999999999989	392	0	-2.5257	-136.507033	-0.046921	No	No
190923_5_28	28	5	190923	366.8	367.2	0.399999999999977	394	0	4.5452	322.30719	10.722	Yes	Yes
190923_5_30	30	5	190923	376.7	377	0.300000000000011	396	0	-0.29052	-166.3297993	0.17845	No	Yes
190923_5_31	31	5	190923	379.1	380	0.899999999999977	397	0	-0.54051	-89.62411	-0.15073	No	No
190923_5_32	32	5	190923	397.7	397.8	0.100000000000023	398	0	-1.3171	191.02713	5.5418	Yes	Yes
190923_5_33	33	5	190923	423.1	424.8	1.69999999999999	399	0	1.9009	668.3485	16.942	Yes	Yes
190923_5_34	34	5	190923	436.8	438	1.19999999999999	400	0	-0.85561	-152.483196	0.022072	No	Yes
190923_5_35	35	5	190923	439.3	439.5	0.199999999999989	401	0	0.15114	-19.9445014	1.5103	No	Yes
190923_5_36	36	5	190923	455.1	455.5	0.399999999999977	402	0	-2.941	159.6929487	7.2506	Yes	Yes
190923_5_37	37	5	190923	457.8	462.3	4.5	403	0	5.6923	2644.9589	53.934	Yes	Yes
190923_5_38	38	5	190923	466.5	470.5	4	404	0	0.56269	250.53097	4.6258	Yes	Yes
190923_5_39	39	5	190923	500.4	504.7	4.30000000000001	405	0	6.6443	534.0392	9.2236	Yes	Yes
190923_5_40	40	5	190923	508.3	510.9	2.59999999999997	406	0	-4.3928	-361.7024	-2.7521	No	No
190923_5_41	41	5	190923	516.4	516.7	0.300000000000068	407	0	-11.069	-422.852201	1.8564	No	Yes
190923_5_42	42	5	190923	526.8	527	0.200000000000045	408	0	-1.0556	-276.7072	-1.0556	No	No
190923_5_43	43	5	190923	534.8	537	2.20000000000005	409	0	-1.1396	381.09151	9.4777	Yes	Yes
190923_5_44	44	5	190923	542.8	543.8	1	410	0	0.79442	175.70599	4.1734	Yes	Yes
190923_5_45	45	5	190923	603	603.2	0.200000000000045	411	0	0.78086	120.2214047	3.7147	Yes	Yes
190923_5_46	46	5	190923	627.8	632.4	4.60000000000002	412	0	2.193	532.184995	8.8563	Yes	Yes
190923_5_47	47	5	190923	639.3	642.5	3.20000000000005	413	0	-3.8684	293.14742	11.732	Yes	Yes
190923_5_48	48	5	190923	643.7	644.4	0.699999999999932	414	0	18.888	802.9828	18.888	Yes	Yes
190923_5_49	49	5	190923	661.1	661.5	0.399999999999977	415	0	-1.4502	-85.9303348	0.46208	No	Yes
190923_5_50	50	5	190923	697.5	697.9	0.399999999999977	416	0	-2.8536	86.837522	6.8071	Yes	Yes
190923_5_51	51	5	190923	706.2	707.9	1.69999999999993	417	0	3.2851	531.8913	9.7948	Yes	Yes
190923_5_52	52	5	190923	719.4	721.5	2.10000000000002	418	0	0.60744	244.12285	7.639	Yes	Yes
190923_5_54	54	5	190923	738.2	739.2	1	420	0	-1.1115	-108.39216	-0.1364	No	No
190923_5_55	55	5	190923	766.4	766.9	0.5	421	0	0.4393	103.884539	2.5337	Yes	Yes
190923_5_56	56	5	190923	775.5	776.8	1.29999999999995	422	0	-3.0596	-297.5518	-1.9302	No	No
190923_5_57	57	5	190923	778	778.8	0.799999999999955	423	0	-3.9166	-182.06235	-0.21787	No	No
190923_5_58	58	5	190923	784.7	786.2	1.5	424	0	-3.8834	-49.9636	2.7223	No	Yes
190923_5_59	59	5	190923	787.2	787.7	0.5	425	0	1.3622	113.0160955	3.6363	Yes	Yes
190923_5_60	60	5	190923	820.7	823.7	3	426	0	1.3469	823.5192	13.186	Yes	Yes
190923_5_61	61	5	190923	830	831.6	1.60000000000002	427	0	-2.1474	-150.69865	-0.17246	No	No
190923_5_62	62	5	190923	837.6	839.6	2	428	0	2.0459	179.981081	4.0359	Yes	Yes
190923_5_63	63	5	190923	840.9	842.1	1.20000000000005	429	0	0.5403	-332.718813	0.5403	No	Yes
190923_5_64	64	5	190923	890.6	893.9	3.29999999999995	430	0	-4.1913	1314.719115	27.243	Yes	Yes
190923_5_65	65	5	190923	897.3	898.8	1.5	431	0	-6.0423	-500.851	-2.5768	No	No
190923_5_66	66	5	190923	917.8	921.6	3.80000000000007	432	0	-0.37467	451.294664	9.7506	Yes	Yes
190923_5_67	67	5	190923	926.9	927.6	0.700000000000045	433	0	-1.2981	141.2739874	5.0044	Yes	Yes
190923_5_68	68	5	190923	930.5	931.3	0.799999999999955	434	0	0.77714	12.2229077	0.95788	Yes	Yes
190923_5_69	69	5	190923	933.6	934.8	1.19999999999993	435	0	-4.8928	-80.8889948	6.8198	No	Yes
190923_5_70	70	5	190923	935.9	938.8	2.89999999999998	436	0	-0.42873	638.828527	12.741	Yes	Yes
190923_5_71	71	5	190923	943.6	943.9	0.299999999999955	437	0	-2.669	-194.9504	-1.245	No	No
190923_5_72	72	5	190923	948.2	952.7	4.5	438	0	0.89682	849.3738	17.351	Yes	Yes
190923_5_73	73	5	190923	959.9	960.3	0.399999999999977	439	0	-3.4348	-181.311574	2.3429	No	Yes
190923_5_74	74	5	190923	973.3	975.5	2.20000000000005	440	0	4.393	1004.5785	21.833	Yes	Yes
190923_5_75	75	5	190923	1046	1046.2	0.200000000000045	441	0	-0.93832	107.113855	4.73	Yes	Yes
190923_5_76	76	5	190923	1069.2	1071.4	2.20000000000005	442	0	11.868	828.7642	19.086	Yes	Yes
190923_5_77	77	5	190923	1105.8	1109.6	3.79999999999995	443	0	-1.2185	1161.552918	16.793	Yes	Yes
190923_5_78	78	5	190923	1111.3	1115.1	3.79999999999995	444	0	-1.6263	277.124324	5.9732	Yes	Yes
190923_5_79	79	5	190923	1120.7	1121.3	0.599999999999909	445	0	-3.7646	-600.3375	-3.7646	No	No
190923_5_80	80	5	190923	1125.8	1126.3	0.5	446	0	-16.994	-784.29132	4.5932	No	Yes
190923_5_81	81	5	190923	1137.6	1137.8	0.200000000000045	447	0	-0.60535	-90.63818	-0.29421	No	No
190923_5_82	82	5	190923	1159.6	1159.9	0.300000000000182	448	0	17.722	1157.1294	24.716	Yes	Yes
190923_5_83	83	5	190923	1173.6	1176.5	2.90000000000009	449	0	-2.1251	-37.4046955	1.037	No	Yes
190923_5_84	84	5	190923	1221.2	1221.4	0.200000000000045	450	0	3.7438	861.7891206	29.881	Yes	Yes
190923_5_85	85	5	190923	1252.1	1256.5	4.40000000000009	451	0	-4.5053	1316.73943	22.224	Yes	Yes
190923_5_86	86	5	190923	1265.6	1266	0.400000000000091	452	0	2.2301	-11.40667	3.15	No	Yes
190923_5_87	87	5	190923	1312	1315.2	3.20000000000005	453	0	10.044	528.4764384	10.044	Yes	Yes
190923_5_88	88	5	190923	1316.3	1316.6	0.299999999999955	454	0	-3.9576	-329.3303	-2.3209	No	No
190923_5_89	89	5	190923	1418.4	1423.4	5	455	0	23.438	1457.2169	32.999	Yes	Yes
190923_5_90	90	5	190923	1428	1429.3	1.29999999999995	456	0	-3.3677	-308.72176	-0.80773	No	No
190923_5_91	91	5	190923	1439.5	1442.3	2.79999999999995	457	0	0.99419	416.26404	7.422	Yes	Yes
190923_5_92	92	5	190923	1455.5	1455.9	0.400000000000091	458	0	6.8906	333.04546	6.8906	Yes	Yes
190923_5_93	93	5	190923	1497.7	1498.2	0.5	459	0	-6.7716	-230.239472	1.2771	No	Yes
190923_5_94	94	5	190923	1519.9	1522.4	2.5	460	0	0.014342	213.805962	3.2767	Yes	Yes
190923_5_95	95	5	190923	1530.4	1533.9	3.5	461	0	2.0878	1005.2819	17.502	Yes	Yes
190923_5_96	96	5	190923	1545.9	1546.8	0.899999999999864	462	0	-1.4295	-184.19625	-0.49131	No	No
190923_5_97	97	5	190923	1551	1554	3	463	0	-2.953	951.10964	19.035	Yes	Yes
190923_5_98	98	5	190923	1559.5	1560.2	0.700000000000045	464	0	-1.5187	-244.878876	0.34754	No	Yes
190923_5_99	99	5	190923	1567.9	1568.4	0.5	465	0	-2.0994	-129.084467	0.91785	No	Yes
190923_5_101	101	5	190923	1636.5	1636.8	0.299999999999955	467	0	-5.9091	-496.0688	-3.559	No	No
190923_5_102	102	5	190923	1673.2	1673.5	0.299999999999955	468	0	-2.2539	-88.459056	1.8895	No	Yes
190923_5_103	103	5	190923	1692.1	1693.2	1.10000000000014	469	0	-0.35795	123.6636897	4.2532	Yes	Yes
190923_5_104	104	5	190923	1700.7	1701.5	0.799999999999955	470	0	0.94199	-202.39671	1.9557	No	Yes
190923_5_105	105	5	190923	1749.2	1752.4	3.20000000000005	471	0	6.7718	1333.3422	22.603	Yes	Yes
190923_5_107	107	5	190923	1788.3	1788.6	0.299999999999955	473	0	-1.9293	-259.2475	-1.7441	No	No
190923_5_108	108	5	190923	1802	1806.5	4.5	474	0	-1.9203	2571.68834	44.743	Yes	Yes
190923_5_109	109	5	190923	1814.1	1818.4	4.30000000000018	475	0	-2.7518	211.960857	6.1971	Yes	Yes
190923_5_110	110	5	190923	1824.9	1825.3	0.399999999999864	476	0	-3.1241	-349.0713	-2.5101	No	No
190923_5_111	111	5	190923	1831.6	1834.1	2.5	477	0	-2.1324	1086.02385	22.784	Yes	Yes
190923_5_112	112	5	190923	1838.1	1838.6	0.5	478	0	-3.6723	-461.3444	-3.6723	No	No
190923_5_113	113	5	190923	1850	1853.2	3.20000000000005	479	0	7.8649	2238.2669	40.664	Yes	Yes
190923_5_114	114	5	190923	1854.6	1855.4	0.800000000000182	480	0	1.8282	-41.710356	1.9161	No	Yes
190923_5_115	115	5	190923	1874.8	1878	3.20000000000005	481	0	-1.0634	842.34477	13.56	Yes	Yes
190923_5_116	116	5	190923	1888.6	1891.8	3.20000000000005	482	0	3.1768	709.8762	13.349	Yes	Yes
190923_5_117	117	5	190923	1896.7	1897	0.299999999999955	483	0	-4.9711	-417.4985	-3.4575	No	No
190923_5_118	118	5	190923	1917.3	1920.9	3.60000000000014	484	0	-4.1569	2162.4643	36.882	Yes	Yes
190924_6_1	1	6	190924	27.4	31.1	3.7	485	0	-5.533	1625.3028	30.924	Yes	Yes
190924_6_2	2	6	190924	49.2	52	2.8	486	0	-1.4444	1615.8117128	32.056	Yes	Yes
190924_6_3	3	6	190924	62.5	65.3	2.8	487	0	0.85049	437.69799	6.7905	Yes	Yes
190924_6_5	5	6	190924	110.1	110.2	0.100000000000009	489	0	-2.4206	-276.9186	-1.5551	No	No
190924_6_6	6	6	190924	113.8	114.1	0.299999999999997	490	0	-2.1888	895.19111	28.049	Yes	Yes
190924_6_7	7	6	190924	126.8	127	0.200000000000003	491	0	-10	-1158.5359	-9.5318	No	No
190924_6_8	8	6	190924	128	128.8	0.800000000000011	492	0	-2.6589	-393.0759	-2.6589	No	No
190924_6_9	9	6	190924	143.4	146.7	3.29999999999998	493	0	65.236	3942.746	65.236	Yes	Yes
190924_6_10	10	6	190924	164.4	164.9	0.5	494	0	-2.4644	1664.37501	49.003	Yes	Yes
190924_6_11	11	6	190924	176.1	180	3.90000000000001	495	0	3.168	271.791584	5.5836	Yes	Yes
190924_6_12	12	6	190924	191.7	192.2	0.5	496	0	-4.3318	-283.454161	2.1204	No	Yes
190924_6_13	13	6	190924	284.3	289.6	5.30000000000001	497	0	-1.0119	888.902356	24.022	Yes	Yes
190924_6_14	14	6	190924	294.1	295.3	1.19999999999999	498	0	-1.275	-229.28533	-0.99913	No	No
190924_6_16	16	6	190924	325.5	329.5	4	500	0	4.6849	461.8982	8.6685	Yes	Yes
190924_6_17	17	6	190924	339.4	342	2.60000000000002	501	0	3.2854	1023.7978	23.112	Yes	Yes
190924_6_18	18	6	190924	349.3	349.7	0.399999999999977	502	0	5.4029	346.78957	9.156	Yes	Yes
190924_6_19	19	6	190924	352.9	353.3	0.400000000000034	503	0	1.3425	-119.903788	1.3425	No	Yes
190924_6_20	20	6	190924	394.1	397.8	3.69999999999999	504	0	-3.5934	196.155612	10.2	Yes	Yes
190924_6_21	21	6	190924	413.8	416.6	2.80000000000001	505	0	0.15878	1573.285177	32.152	Yes	Yes
190924_6_22	22	6	190924	432.7	433.1	0.400000000000034	506	0	-1.5899	-95.849385	1.8971	No	Yes
190924_6_24	24	6	190924	448.7	448.9	0.199999999999989	508	0	12.236	830.0214	12.901	Yes	Yes
190924_6_25	25	6	190924	450	450.9	0.899999999999977	509	0	11.634	1534.0531	26.812	Yes	Yes
190924_6_26	26	6	190924	461.7	461.9	0.199999999999989	510	0	0.39771	60.333622	3.3756	Yes	Yes
190924_6_28	28	6	190924	485.5	486.6	1.10000000000002	512	0	-4.501	-433.8028	-3.8353	No	No
190924_6_29	29	6	190924	495	495.8	0.800000000000011	513	0	-0.48415	582.59779	20.802	Yes	Yes
190924_6_31	31	6	190924	520.1	520.7	0.600000000000023	515	0	-5.1518	-811.198	-5.1518	No	No
190924_6_32	32	6	190924	523.8	528.2	4.40000000000009	516	0	-4.0089	-41.024171	8.4504	No	Yes
190924_6_33	33	6	190924	548.9	549.3	0.399999999999977	517	0	-9.6959	-639.34278	-0.93531	No	No
190924_6_34	34	6	190924	558	562.2	4.20000000000005	518	0	-0.15728	216.668125	3.7998	Yes	Yes
190924_6_35	35	6	190924	571.1	571.7	0.600000000000023	519	0	-1.0129	-145.645653	-0.026896	No	No
190924_6_36	36	6	190924	577.4	581.6	4.20000000000005	520	0	14.913	3835.614	70.18	Yes	Yes
190924_6_37	37	6	190924	590.2	592.6	2.39999999999998	521	0	-3.0285	227.173287	6.2367	Yes	Yes
190924_6_38	38	6	190924	612	614.8	2.79999999999995	522	0	-1.8205	3721.3688	67.071	Yes	Yes
190924_6_39	39	6	190924	626	629.5	3.5	523	0	-0.85736	1290.472716	26.822	Yes	Yes
190924_6_40	40	6	190924	642.1	643.7	1.60000000000002	524	0	-5.2783	3885.870988	68.371	Yes	Yes
190924_6_41	41	6	190924	654.6	654.9	0.299999999999955	525	0	-3.7952	-66.774226	4.8294	No	Yes
190924_6_42	42	6	190924	658.8	659.6	0.800000000000068	526	0	3.8187	600.786719	23.057	Yes	Yes
190924_6_43	43	6	190924	669.2	673.4	4.19999999999993	527	0	-5.2965	-396.4714	-2.4331	No	No
190924_6_44	44	6	190924	824	828.2	4.20000000000005	528	0	0.66831	2664.678136	66.811	Yes	Yes
190924_6_45	45	6	190924	841	845.6	4.60000000000002	529	0	-7.7721	15983.16107	383.76	Yes	Yes
190924_6_46	46	6	190924	846.7	848.4	1.69999999999993	530	0	2.2923	46.9696542	2.2923	Yes	Yes
190924_6_47	47	6	190924	850.6	852	1.39999999999998	531	0	-4.4024	-507.7228	-4.4024	No	No
190924_6_48	48	6	190924	855.1	856.2	1.10000000000002	532	0	-4.8009	-175.697147	8.0046	No	Yes
190924_6_49	49	6	190924	857.8	861.6	3.80000000000007	533	0	-1.6093	2935.382532	70.938	Yes	Yes
190924_6_50	50	6	190924	872.1	872.6	0.5	534	0	-0.88555	-131.2223429	2.2736	No	Yes
190924_6_51	51	6	190924	896.8	897.3	0.5	535	0	2.3399	16.0526735	5.0371	Yes	Yes
190924_6_52	52	6	190924	899.9	900.3	0.399999999999977	536	0	-2.449	-352.9729	-2.1932	No	No
190924_6_53	53	6	190924	920.6	921.9	1.29999999999995	537	0	-3.7733	-447.9528	-3.6717	No	No
190924_6_57	57	6	190924	1079.4	1079.9	0.5	541	0	-7.9908	-885.1734	-6.9982	No	No
190924_6_58	58	6	190924	1088.1	1092.1	4	542	0	-6.9412	1392.71341	51.194	Yes	Yes
190924_6_59	59	6	190924	1108.1	1108.4	0.300000000000182	543	0	-2.9936	-350.7473	-2.3074	No	No
190924_6_60	60	6	190924	1109.7	1113.9	4.20000000000005	544	0	-2.213	-256.98862	-0.49424	No	No
190924_6_62	62	6	190924	1191.8	1192.6	0.799999999999955	546	0	-2.4437	-32.914473717	2.5251	No	Yes
190924_6_63	63	6	190924	1196.4	1197.3	0.899999999999864	547	0	3.7212	78.567205	3.7212	Yes	Yes
190924_6_66	66	6	190924	1260.2	1260.7	0.5	550	0	2.9454	-4.386538	4.1215	No	Yes
190924_6_70	70	6	190924	1441.7	1444.5	2.79999999999995	554	0	-3.4608	-384.7334	-3.4608	No	No
190924_6_72	72	6	190924	1462.7	1463	0.299999999999955	556	0	-3.9712	-457.7707	-3.1996	No	No
190924_6_73	73	6	190924	1509.3	1510.2	0.900000000000091	557	0	-1.9277	-159.47427	-0.20092	No	No
190924_6_74	74	6	190924	1513.6	1516.1	2.5	558	0	-1.5656	618.226633	13.091	Yes	Yes
190924_6_75	75	6	190924	1655.6	1655.8	0.200000000000045	559	0	-2.4413	57.299666	3.3063	Yes	Yes
190924_6_76	76	6	190924	1659.2	1662.3	3.09999999999991	560	0	2.0308	1791.03	37.087	Yes	Yes
190924_6_77	77	6	190924	1670.9	1672.2	1.29999999999995	561	0	-2.6803	-159.548824	0.14143	No	Yes
190924_6_78	78	6	190924	1831.3	1834.9	3.60000000000014	562	0	-4.5651	3560.08259	53.79	Yes	Yes
190924_6_80	80	6	190924	1851.4	1853.1	1.69999999999982	564	0	-3.5527	-442.3806	-3.5527	No	No
190924_6_81	81	6	190924	1860.6	1863	2.40000000000009	565	0	-0.21061	60.966922	4.7359	Yes	Yes
190924_6_82	82	6	190924	1876.2	1879.9	3.70000000000005	566	0	-1.0365	1762.50515	32.078	Yes	Yes
190924_7_1	1	7	190924	289.2	291.4	2.19999999999999	567	0	5.5304	1801.0761	33.879	Yes	Yes
190924_7_2	2	7	190924	324.2	328.5	4.30000000000001	568	0	162.41	10859.048	173.88	Yes	Yes
190924_7_4	4	7	190924	402.8	402.9	0.0999999999999659	570	0	0.49602	2559.57012	35.742	Yes	Yes
190924_7_5	5	7	190924	419.4	419.9	0.5	571	0	-2.6582	946.38939	17.64	Yes	Yes
190924_7_6	6	7	190924	426.6	427.5	0.899999999999977	572	0	12.605	1220.8591	19.892	Yes	Yes
190924_7_7	7	7	190924	446.7	447.2	0.5	573	0	-1.5336	-98.8879085	1.1817	No	Yes
190924_7_8	8	7	190924	468.1	468.9	0.799999999999955	574	0	-2.5161	-175.748501	1.4739	No	Yes
190924_7_10	10	7	190924	535.4	537.5	2.10000000000002	576	0	29.292	5840.959	102.62	Yes	Yes
190924_7_11	11	7	190924	561.1	564	2.89999999999998	577	0	-0.45946	1889.866914	32.373	Yes	Yes
190924_7_12	12	7	190924	573.5	576.8	3.29999999999995	578	0	4.2941	2171.3897	32.212	Yes	Yes
190924_7_13	13	7	190924	651.9	656.1	4.20000000000005	579	0	-16.274	677.851077	19.752	Yes	Yes
190924_7_14	14	7	190924	677.3	680.1	2.80000000000007	580	0	9.4245	3518.2949	58.06	Yes	Yes
190924_7_15	15	7	190924	705.3	706.8	1.5	581	0	-1.7642	8429.211655	179.57	Yes	Yes
190924_7_16	16	7	190924	725.6	727.5	1.89999999999998	582	0	0.29423	1893.08499	39.925	Yes	Yes
190924_7_17	17	7	190924	730.6	735.6	5	583	0	52.012	7866.853	148.35	Yes	Yes
190924_7_18	18	7	190924	753.6	754.9	1.29999999999995	584	0	-1.1817	-109.12349	-0.74903	No	No
190924_7_19	19	7	190924	772.5	777.2	4.70000000000005	585	0	-2.2234	-141.737286	2.2601	No	Yes
190924_7_20	20	7	190924	785.5	789.9	4.39999999999998	586	0	24.212	5600.831	84.31	Yes	Yes
190924_7_21	21	7	190924	806.7	808.8	2.09999999999991	587	0	-4.1012	1055.018858	35.942	Yes	Yes
190924_7_22	22	7	190924	872.7	873.5	0.799999999999955	588	0	-5.2313	-350.00485	3.9463	No	Yes
190924_7_23	23	7	190924	885.4	887.4	2	589	0	0.19693	1291.63931	25.445	Yes	Yes
190924_7_24	24	7	190924	911.7	912.2	0.5	590	0	2.0304	1723.3793	28.406	Yes	Yes
190924_7_25	25	7	190924	933.3	933.8	0.5	591	0	-2.1484	967.41353	14.768	Yes	Yes
190924_7_26	26	7	190924	951.2	951.9	0.699999999999932	592	0	1.2333	279.96352	9.8789	Yes	Yes
190924_7_27	27	7	190924	975.4	978.7	3.30000000000007	593	0	-1.327	1042.623985	29.707	Yes	Yes
190924_7_28	28	7	190924	997.7	998.2	0.5	594	0	26.605	4184.329	98.583	Yes	Yes
190924_7_29	29	7	190924	1019	1019.5	0.5	595	0	6.6913	193.48239	7.2358	Yes	Yes
190924_7_31	31	7	190924	1062.3	1063.2	0.900000000000091	597	0	-2.0554	71.4368681	3.8378	Yes	Yes
190924_7_32	32	7	190924	1081.2	1081.9	0.700000000000045	598	0	-0.4432	84.6679911	3.0184	Yes	Yes
190924_7_33	33	7	190924	1099.2	1100	0.799999999999955	599	0	-3.4105	-381.1048	-2.8931	No	No
190924_7_34	34	7	190924	1119.2	1120.1	0.899999999999864	600	0	4.4118	1758.3466	28.864	Yes	Yes
190924_7_35	35	7	190924	1136.3	1140.3	4	601	0	-0.74477	258.498462	9.6757	Yes	Yes
190924_7_36	36	7	190924	1168.8	1170.3	1.5	602	0	-1.1226	132.127955	3.441	Yes	Yes
190924_7_37	37	7	190924	1197	1199.2	2.20000000000005	603	0	-2.5512	261.458606	6.3796	Yes	Yes
190924_7_38	38	7	190924	1217.1	1220.7	3.60000000000014	604	0	3.4385	5212.46	114.55	Yes	Yes
190924_7_39	39	7	190924	1236.7	1237.2	0.5	605	0	-3.9048	14060.93479	220.9	Yes	Yes
190924_7_40	40	7	190924	1256.2	1257.8	1.59999999999991	606	0	-0.82124	-81.50954	-0.48482	No	No
190924_7_41	41	7	190924	1283.4	1283.7	0.299999999999955	607	0	3.0152	2073.9098	56.533	Yes	Yes
190924_7_42	42	7	190924	1298.4	1298.9	0.5	608	0	0.19619	-54.8330405	1.7459	No	Yes
190924_7_43	43	7	190924	1327.9	1328.6	0.699999999999818	609	0	-1.092	-169.1563824	0.45032	No	Yes
190924_7_44	44	7	190924	1358.7	1359.5	0.799999999999955	610	0	12.727	1523.423	20.526	Yes	Yes
190924_7_45	45	7	190924	1380.1	1380.7	0.600000000000136	611	0	1.6286	337.90911	4.9879	Yes	Yes
190924_7_46	46	7	190924	1400.5	1404.6	4.09999999999991	612	0	0.13674	698.09707	11.715	Yes	Yes
190924_7_47	47	7	190924	1495.1	1497	1.90000000000009	613	0	3.5963	4893.1249	85.516	Yes	Yes
190924_7_48	48	7	190924	1511.3	1511.7	0.400000000000091	614	0	2.6257	4109.8698	69.316	Yes	Yes
190924_7_49	49	7	190924	1528.6	1531.5	2.90000000000009	615	0	21.697	1116.20112	22.383	Yes	Yes
190924_7_50	50	7	190924	1556.9	1558.1	1.19999999999982	616	0	0.75159	5292.18709	108.42	Yes	Yes
190924_7_51	51	7	190924	1562.2	1563.2	1	617	0	-2.9333	291.10345	6.2726	Yes	Yes
190924_7_52	52	7	190924	1581.3	1581.9	0.600000000000136	618	0	0.33305	77.1892627	1.5135	Yes	Yes
190924_7_53	53	7	190924	1609.2	1610.3	1.09999999999991	619	0	-0.26243	205.938684	5.2978	Yes	Yes
190924_7_54	54	7	190924	1622.8	1626.6	3.79999999999995	620	0	0.6103	479.19496	8.7909	Yes	Yes
190924_7_55	55	7	190924	1640.3	1644.4	4.10000000000014	621	0	-1.9779	4463.0734088	97.614	Yes	Yes
190924_7_58	58	7	190924	1761.4	1762.4	1	624	0	-5.3073	-487.6958	-3.359	No	No
190924_7_59	59	7	190924	1787.5	1788.2	0.700000000000045	625	0	-3.79	-167.584328	7.2641	No	Yes
190924_7_60	60	7	190924	1813	1814.4	1.40000000000009	626	0	3.7156	503.2154	10.798	Yes	Yes
190924_7_61	61	7	190924	1845.9	1846.9	1	627	0	2.0255	1308.2915	22.151	Yes	Yes
190924_7_62	62	7	190924	1867.1	1867.5	0.400000000000091	628	0	-0.083512	904.088972	18.991	Yes	Yes
190924_7_63	63	7	190924	1879.5	1879.7	0.200000000000045	629	0	-2.3913	-236.7721	-1.5771	No	No
190924_7_64	64	7	190924	1887.4	1891.7	4.29999999999995	630	0	-1.2114	-98.74388	-0.78741	No	No
190924_7_65	65	7	190924	1897.2	1898.5	1.29999999999995	631	0	5.5693	10739.7263	162.71	Yes	Yes
190924_7_66	66	7	190924	1948.4	1948.7	0.299999999999955	632	0	-5.1364	-292.874219	0.34984	No	Yes
190924_7_67	67	7	190924	1973	1973.2	0.200000000000045	633	0	-2.8287	-75.139932	2.5317	No	Yes
