# Supplementary material for: Delineation of an insula-BNST circuit engaged by struggling behavior that regulates avoidance in mice
Source: Nat Commun. 2021 Jun 11;12:3561. doi: 10.1038/s41467-021-23674-z (PMC8196075; doi:10.1038/s41467-021-23674-z)
Supplement: Supplementary file 16 — Source Data [file 41467_2021_23674_MOESM16_ESM.zip › Source_Data_Nat_Comm/Fig_9fi.csv]

boutDateNum	boutNumByAnimal	boutType.x	subj_num	subj_date	Start	End	Length	boutNum	boutType.y	Time	photometry_z_score	AUC	maxPeak	posNegAUC	posNegmaxPeak
201130_1_WholeBody_1	1	WholeBody	1	201130	21.7	24.1	2.4	238	WholeBody	-2.951	-1.5616	82.434092	4.0166	Yes	Yes
201130_1_WholeBody_3	3	WholeBody	1	201130	50.7	51.4	0.699999999999996	240	WholeBody	-2.951	2.0273	316.5617	6.8366	Yes	Yes
201130_1_WholeBody_5	5	WholeBody	1	201130	91.4	93.6	2.19999999999999	242	WholeBody	-2.951	1.3097	-214.784232	1.3458	No	Yes
201130_1_WholeBody_6	6	WholeBody	1	201130	118.8	121.2	2.40000000000001	243	WholeBody	-2.951	-2.061	-112.17493	-0.27627	No	No
201130_1_WholeBody_7	7	WholeBody	1	201130	137.6	139.6	2	244	WholeBody	-2.951	-0.3765	38.389613	1.3678	Yes	Yes
201130_1_WholeBody_9	9	WholeBody	1	201130	209.3	211.2	1.89999999999998	246	WholeBody	-2.951	2.4541	216.044511	5.5066	Yes	Yes
201130_1_WholeBody_10	10	WholeBody	1	201130	233.5	233.9	0.400000000000006	247	WholeBody	-2.951	2.0346	126.4001	2.6922	Yes	Yes
201130_1_WholeBody_11	11	WholeBody	1	201130	282.5	282.8	0.300000000000011	248	WholeBody	-2.951	-2.2023	-234.64933	-0.62635	No	No
201130_1_WholeBody_12	12	WholeBody	1	201130	293.1	293.2	0.0999999999999659	249	WholeBody	-2.951	1.2959	-49.151141	1.2959	No	Yes
201130_1_WholeBody_13	13	WholeBody	1	201130	294.4	296.1	1.70000000000005	250	WholeBody	-2.951	1.922	61.648788	1.9817	Yes	Yes
201130_1_WholeBody_14	14	WholeBody	1	201130	322.3	324.8	2.5	251	WholeBody	-2.951	-0.48901	-143.55175	-0.17483	No	No
201130_1_WholeBody_18	18	WholeBody	1	201130	439.6	440.2	0.599999999999966	255	WholeBody	-2.951	0.98861	-23.803148	2.0093	No	Yes
201130_1_WholeBody_19	19	WholeBody	1	201130	577.5	577.9	0.399999999999977	256	WholeBody	-2.951	-1.1016	32.259653	2.6871	Yes	Yes
201130_1_WholeBody_20	20	WholeBody	1	201130	606.8	608.2	1.40000000000009	257	WholeBody	-2.951	-1.2593	-7.68542	0.39845	No	Yes
201130_1_WholeBody_21	21	WholeBody	1	201130	621	621.4	0.399999999999977	258	WholeBody	-2.951	-1.8682	-0.4011728	1.289	No	Yes
201130_1_WholeBody_22	22	WholeBody	1	201130	633.1	633.9	0.799999999999955	259	WholeBody	-2.951	-2.5196	-118.71	-0.23971	No	No
201130_1_WholeBody_23	23	WholeBody	1	201130	644.6	645.7	1.10000000000002	260	WholeBody	-2.951	-2.7989	-268.45557	3.0187	No	Yes
201130_1_WholeBody_24	24	WholeBody	1	201130	653.2	654.5	1.29999999999995	261	WholeBody	-2.951	-0.18611	-47.2527113	0.51483	No	Yes
201130_1_WholeBody_26	26	WholeBody	1	201130	685.6	688.2	2.60000000000002	263	WholeBody	-2.951	2.1998	123.1226	2.8531	Yes	Yes
201130_1_WholeBody_29	29	WholeBody	1	201130	741.6	743.5	1.89999999999998	266	WholeBody	-2.951	2.485	219.1529	3.9604	Yes	Yes
201130_1_WholeBody_30	30	WholeBody	1	201130	770.8	771.1	0.300000000000068	267	WholeBody	-2.951	1.2852	61.05158	1.2882	Yes	Yes
201130_1_WholeBody_32	32	WholeBody	1	201130	819.5	819.6	0.100000000000023	269	WholeBody	-2.951	2.55	160.43741	4.1003	Yes	Yes
201130_1_WholeBody_39	39	WholeBody	1	201130	1111.7	1112.9	1.20000000000005	276	WholeBody	-2.951	1.7974	44.3729875	2.7589	Yes	Yes
201130_1_WholeBody_40	40	WholeBody	1	201130	1116.7	1117.1	0.399999999999864	277	WholeBody	-2.951	-1.6303	-143.6553	-1.6303	No	No
201130_1_WholeBody_41	41	WholeBody	1	201130	1125	1125.4	0.400000000000091	278	WholeBody	-2.951	1.6628	0.782059	1.6769	Yes	Yes
201130_1_WholeBody_42	42	WholeBody	1	201130	1127.4	1128.1	0.699999999999818	279	WholeBody	-2.951	-1.6606	-65.707588	0.37699	No	Yes
201130_1_WholeBody_43	43	WholeBody	1	201130	1455.9	1456.8	0.899999999999864	280	WholeBody	-2.951	-1.132	108.706546	4.6869	Yes	Yes
201130_1_WholeBody_45	45	WholeBody	1	201130	1544	1545.6	1.59999999999991	282	WholeBody	-2.951	-0.01721	-115.66699	-0.01721	No	No
201130_1_WholeBody_47	47	WholeBody	1	201130	1621.7	1622	0.299999999999955	284	WholeBody	-2.951	0.81308	-165.555936	0.81308	No	Yes
201130_1_WholeBody_48	48	WholeBody	1	201130	1624.5	1625.1	0.599999999999909	285	WholeBody	-2.951	0.66141	30.92517	0.79425	Yes	Yes
201130_1_WholeBody_49	49	WholeBody	1	201130	1626.2	1626.6	0.399999999999864	286	WholeBody	-2.951	-0.97351	-101.94239	2.2366	No	Yes
201130_1_WholeBody_50	50	WholeBody	1	201130	1628.6	1629	0.400000000000091	287	WholeBody	-2.951	-1.2016	-292.7476	-1.2016	No	No
201130_1_WholeBody_53	53	WholeBody	1	201130	1668.1	1669.9	1.80000000000018	290	WholeBody	-2.951	1.9841	171.098	3.6239	Yes	Yes
201130_1_WholeBody_54	54	WholeBody	1	201130	1675.1	1676.3	1.20000000000005	291	WholeBody	-2.951	2.0847	441.1496	11.221	Yes	Yes
201130_1_WholeBody_55	55	WholeBody	1	201130	1684.9	1686.6	1.69999999999982	292	WholeBody	-2.951	1.4078	-200.27198	1.4078	No	Yes
201130_1_WholeBody_58	58	WholeBody	1	201130	1712.2	1712.4	0.200000000000045	295	WholeBody	-2.951	0.99972	456.35542	9.96	Yes	Yes
201130_1_WholeBody_59	59	WholeBody	1	201130	1746.4	1748.4	2	296	WholeBody	-2.951	-1.1973	343.53936	10.615	Yes	Yes
201130_1_WholeBody_60	60	WholeBody	1	201130	1768.2	1769.1	0.899999999999864	297	WholeBody	-2.951	-2.4573	-79.6197723	1.6251	No	Yes
201130_1_WholeBody_61	61	WholeBody	1	201130	1771.4	1771.6	0.199999999999818	298	WholeBody	-2.951	0.49884	861.72944	21.383	Yes	Yes
201130_1_WholeBody_62	62	WholeBody	1	201130	1774.9	1775.2	0.299999999999955	299	WholeBody	-2.951	2.8538	520.4712	11.753	Yes	Yes
201130_1_WholeBody_63	63	WholeBody	1	201130	1777.9	1778.2	0.299999999999955	300	WholeBody	-2.951	-0.17821	-106.8567876	0.61918	No	Yes
201130_1_WholeBody_64	64	WholeBody	1	201130	1782.6	1783.6	1	301	WholeBody	-2.951	-1.3116	-51.055896	0.24017	No	Yes
201130_1_WholeBody_65	65	WholeBody	1	201130	1786.5	1786.8	0.299999999999955	302	WholeBody	-2.951	0.81583	7.1078658	0.81583	Yes	Yes
201130_1_WholeBody_66	66	WholeBody	1	201130	1788.8	1789.2	0.400000000000091	303	WholeBody	-2.951	2.7608	287.2734	5.4281	Yes	Yes
201130_1_WholeBody_67	67	WholeBody	1	201130	1793.4	1794	0.599999999999909	304	WholeBody	-2.951	-0.048121	-395.931071	-0.048121	No	No
201130_2_WholeBody_1	1	WholeBody	2	201130	23.7	25	1.3	677	WholeBody	-2.951	2.1871	278.3414	6.0732	Yes	Yes
201130_2_WholeBody_2	2	WholeBody	2	201130	30.8	31.3	0.5	678	WholeBody	-2.951	-2.3544	-194.61909	-0.21573	No	No
201130_2_WholeBody_3	3	WholeBody	2	201130	32.8	33.3	0.5	679	WholeBody	-2.951	-3.2019	-498.7603	-3.2019	No	No
201130_2_WholeBody_4	4	WholeBody	2	201130	38.8	40.4	1.6	680	WholeBody	-2.951	-0.069063	92.475399	6.1161	Yes	Yes
201130_2_WholeBody_5	5	WholeBody	2	201130	49.1	50.6	1.5	681	WholeBody	-2.951	-1.8429	-188.048	-1.8429	No	No
201130_2_WholeBody_6	6	WholeBody	2	201130	60.5	61.4	0.899999999999999	682	WholeBody	-2.951	-1.4994	-51.536457	-0.026908	No	No
201130_2_WholeBody_7	7	WholeBody	2	201130	67.7	69.3	1.59999999999999	683	WholeBody	-2.951	-1.9701	-220.4365	-1.9701	No	No
201130_2_WholeBody_8	8	WholeBody	2	201130	77.8	79.3	1.5	684	WholeBody	-2.951	-1.7252	-204.5058	-1.7252	No	No
201130_2_WholeBody_9	9	WholeBody	2	201130	91.2	92.6	1.39999999999999	685	WholeBody	-2.951	-1.7541	-192.4367	-1.7541	No	No
201130_2_WholeBody_11	11	WholeBody	2	201130	118.2	120.1	1.89999999999999	687	WholeBody	-2.951	-1.7221	-100.07938	-0.23841	No	No
201130_2_WholeBody_12	12	WholeBody	2	201130	139.4	142	2.59999999999999	688	WholeBody	-2.951	1.2733	494.6965	12.641	Yes	Yes
201130_2_WholeBody_15	15	WholeBody	2	201130	199.1	200.5	1.40000000000001	691	WholeBody	-2.951	-3.3024	-249.6518	-2.8356	No	No
201130_2_WholeBody_16	16	WholeBody	2	201130	217.5	218.1	0.599999999999994	692	WholeBody	-2.951	2.5484	261.4959	5.6667	Yes	Yes
201130_2_WholeBody_17	17	WholeBody	2	201130	267.5	270	2.5	693	WholeBody	-2.951	2.1546	257.468	5.1773	Yes	Yes
201130_2_WholeBody_19	19	WholeBody	2	201130	311.7	312.2	0.5	695	WholeBody	-2.951	1.6131	90.042946	2.7159	Yes	Yes
201130_2_WholeBody_23	23	WholeBody	2	201130	474.1	475.3	1.19999999999999	699	WholeBody	-2.951	3.0121	229.0615	5.2707	Yes	Yes
201130_2_WholeBody_26	26	WholeBody	2	201130	536.7	537.5	0.799999999999955	702	WholeBody	-2.951	0.10331	-208.777127	0.30911	No	Yes
201130_2_WholeBody_27	27	WholeBody	2	201130	602.5	604.1	1.60000000000002	703	WholeBody	-2.951	-1.8984	-75.708347	0.59281	No	Yes
201130_2_WholeBody_28	28	WholeBody	2	201130	619	619.1	0.100000000000023	704	WholeBody	-2.951	2.6289	174.755945	4.9502	Yes	Yes
201130_2_WholeBody_29	29	WholeBody	2	201130	647.6	648.9	1.29999999999995	705	WholeBody	-2.951	1.0288	176.15004	5.3101	Yes	Yes
201130_2_WholeBody_30	30	WholeBody	2	201130	655.2	655.6	0.399999999999977	706	WholeBody	-2.951	-1.4779	-15.372963	2.1515	No	Yes
201130_2_WholeBody_31	31	WholeBody	2	201130	660.6	663.2	2.60000000000002	707	WholeBody	-2.951	-2.015	-122.2284927	0.068692	No	Yes
201130_2_WholeBody_33	33	WholeBody	2	201130	688.5	688.6	0.100000000000023	709	WholeBody	-2.951	-0.34613	114.861051	4.5069	Yes	Yes
201130_2_WholeBody_34	34	WholeBody	2	201130	710.7	711	0.299999999999955	710	WholeBody	-2.951	-1.5661	-60.27051	-0.37903	No	No
201130_2_WholeBody_35	35	WholeBody	2	201130	737.2	737.3	0.0999999999999091	711	WholeBody	-2.951	0.21684	126.208905	5.2837	Yes	Yes
201130_2_WholeBody_39	39	WholeBody	2	201130	832	832.2	0.200000000000045	715	WholeBody	-2.951	-2.4106	-142.0016	-1.709	No	No
201130_2_WholeBody_40	40	WholeBody	2	201130	842.7	843.3	0.599999999999909	716	WholeBody	-2.951	-1.2864	-123.93572	-0.75874	No	No
201130_2_WholeBody_41	41	WholeBody	2	201130	847.6	847.7	0.100000000000023	717	WholeBody	-2.951	-2.2688	-209.3782	-2.2688	No	No
201130_2_WholeBody_42	42	WholeBody	2	201130	854	854.1	0.100000000000023	718	WholeBody	-2.951	1.2254	6.8104827	1.2254	Yes	Yes
201130_2_WholeBody_43	43	WholeBody	2	201130	873	873.3	0.299999999999955	719	WholeBody	-2.951	1.9125	81.40628	3.2864	Yes	Yes
201130_2_WholeBody_45	45	WholeBody	2	201130	883.2	883.6	0.399999999999977	721	WholeBody	-2.951	-0.70155	-159.31485	-0.70155	No	No
201130_2_WholeBody_46	46	WholeBody	2	201130	945.9	947.3	1.39999999999998	722	WholeBody	-2.951	-1.6423	-77.065611	0.21135	No	Yes
201130_2_WholeBody_47	47	WholeBody	2	201130	950.2	950.3	0.0999999999999091	723	WholeBody	-2.951	-3.0366	-33.010256	2.9628	No	Yes
201130_2_WholeBody_48	48	WholeBody	2	201130	956.2	956.4	0.199999999999932	724	WholeBody	-2.951	2.572	366.7995	7.5243	Yes	Yes
201130_2_WholeBody_50	50	WholeBody	2	201130	966.7	966.8	0.0999999999999091	726	WholeBody	-2.951	-1.4966	-41.510841	0.21475	No	Yes
201130_2_WholeBody_51	51	WholeBody	2	201130	977.4	977.8	0.399999999999977	727	WholeBody	-2.951	1.5711	72.809155	1.8272	Yes	Yes
201130_2_WholeBody_53	53	WholeBody	2	201130	1016.8	1019.1	2.30000000000007	729	WholeBody	-2.951	2.5085	69.694019	3.1755	Yes	Yes
201130_2_WholeBody_54	54	WholeBody	2	201130	1076.5	1076.6	0.0999999999999091	730	WholeBody	-2.951	-1.9665	-184.1414	-1.9665	No	No
201130_2_WholeBody_55	55	WholeBody	2	201130	1102.3	1104.1	1.79999999999995	731	WholeBody	-2.951	1.5924	64.29166	2.9796	Yes	Yes
201130_2_WholeBody_56	56	WholeBody	2	201130	1106.1	1106.3	0.200000000000045	732	WholeBody	-2.951	0.19823	564.58703	19.609	Yes	Yes
201130_2_WholeBody_57	57	WholeBody	2	201130	1203.2	1204.9	1.70000000000005	733	WholeBody	-2.951	-0.05864	261.529535	7.1523	Yes	Yes
201130_2_WholeBody_58	58	WholeBody	2	201130	1205.2	1207.8	2.59999999999991	734	WholeBody	-2.951	1.7171	304.95553	12.408	Yes	Yes
201130_2_WholeBody_61	61	WholeBody	2	201130	1308.3	1308.6	0.299999999999955	737	WholeBody	-2.951	1.3525	75.35837	2.4287	Yes	Yes
201130_2_WholeBody_62	62	WholeBody	2	201130	1311.9	1313.9	2	738	WholeBody	-2.951	-1.6522	-102.1310368	0.15866	No	Yes
201130_2_WholeBody_63	63	WholeBody	2	201130	1330	1330.1	0.0999999999999091	739	WholeBody	-2.951	0.82915	247.20785	5.5435	Yes	Yes
201130_2_WholeBody_65	65	WholeBody	2	201130	1351.2	1351.4	0.200000000000045	741	WholeBody	-2.951	2.7388	325.5758	7.1867	Yes	Yes
201130_2_WholeBody_66	66	WholeBody	2	201130	1399.4	1400.7	1.29999999999995	742	WholeBody	-2.951	-1.3303	-35.80311215	0.61996	No	Yes
201130_2_WholeBody_68	68	WholeBody	2	201130	1568.9	1569.2	0.299999999999955	744	WholeBody	-2.951	0.97912	-134.242088	0.97912	No	Yes
201130_2_WholeBody_70	70	WholeBody	2	201130	1657.8	1658	0.200000000000045	746	WholeBody	-2.951	1.6493	106.7179	2.1266	Yes	Yes
201130_2_WholeBody_71	71	WholeBody	2	201130	1674.1	1674.6	0.5	747	WholeBody	-2.951	-1.2678	-58.8744	-0.65866	No	No
201130_2_WholeBody_74	74	WholeBody	2	201130	1734.1	1734.2	0.100000000000136	750	WholeBody	-2.951	-2.0352	-212.3065	-2.0352	No	No
201130_2_WholeBody_75	75	WholeBody	2	201130	1755.3	1755.4	0.100000000000136	751	WholeBody	-2.951	-0.83303	-166.0239	-0.8046	No	No
201130_2_WholeBody_76	76	WholeBody	2	201130	1770.8	1771.6	0.799999999999955	752	WholeBody	-2.951	0.5072	230.57952	5.8277	Yes	Yes
201130_2_WholeBody_77	77	WholeBody	2	201130	1784.8	1784.9	0.100000000000136	753	WholeBody	-2.951	1.9875	240.4045	5.8869	Yes	Yes
201130_3_WholeBody_1	1	WholeBody	3	201130	17.1	18.2	1.1	1267	WholeBody	-2.951	2.1695	275.2263	7.0965	Yes	Yes
201130_3_WholeBody_3	3	WholeBody	3	201130	40.5	43.1	2.6	1269	WholeBody	-2.951	-2.1026	-248.3098	-2.1026	No	No
201130_3_WholeBody_4	4	WholeBody	3	201130	50.5	52	1.5	1270	WholeBody	-2.951	-1.4507	-106.1409	-1.4507	No	No
201130_3_WholeBody_8	8	WholeBody	3	201130	110.7	112.4	1.7	1274	WholeBody	-2.951	-3.7794	-628.139	-3.7794	No	No
201130_3_WholeBody_9	9	WholeBody	3	201130	114.7	115.9	1.2	1275	WholeBody	-2.951	2.9896	315.8059	9.9681	Yes	Yes
201130_3_WholeBody_10	10	WholeBody	3	201130	127.4	129.3	1.90000000000001	1276	WholeBody	-2.951	2.3331	231.1365	6.0689	Yes	Yes
201130_3_WholeBody_12	12	WholeBody	3	201130	148.6	148.9	0.300000000000011	1278	WholeBody	-2.951	2.7825	273.107	6.0274	Yes	Yes
201130_3_WholeBody_13	13	WholeBody	3	201130	173.4	173.7	0.299999999999983	1279	WholeBody	-2.951	-2.1716	16.168679	1.9311	Yes	Yes
201130_3_WholeBody_15	15	WholeBody	3	201130	199.6	201.3	1.70000000000002	1281	WholeBody	-2.951	2.5136	518.3749	12.738	Yes	Yes
201130_3_WholeBody_16	16	WholeBody	3	201130	216.7	218.4	1.70000000000002	1282	WholeBody	-2.951	-2.8326	-271.8783	-1.5033	No	No
201130_3_WholeBody_18	18	WholeBody	3	201130	249.3	250.2	0.899999999999977	1284	WholeBody	-2.951	2.334	237.7283	4.386	Yes	Yes
201130_3_WholeBody_20	20	WholeBody	3	201130	449.5	449.8	0.300000000000011	1286	WholeBody	-2.951	0.58807	-36.814163	1.61	No	Yes
201130_3_WholeBody_21	21	WholeBody	3	201130	457.6	458.3	0.699999999999989	1287	WholeBody	-2.951	0.22901	-31.201188	0.61287	No	Yes
201130_3_WholeBody_23	23	WholeBody	3	201130	595	596.5	1.5	1289	WholeBody	-2.951	2.2453	175.5268	3.2486	Yes	Yes
201130_3_WholeBody_25	25	WholeBody	3	201130	633.8	634.1	0.300000000000068	1291	WholeBody	-2.951	-0.60713	40.97664	4.375	Yes	Yes
201130_3_WholeBody_27	27	WholeBody	3	201130	917	917.3	0.299999999999955	1293	WholeBody	-2.951	1.1555	-69.6660629	1.1555	No	Yes
201130_3_WholeBody_31	31	WholeBody	3	201130	955.1	957.3	2.19999999999993	1297	WholeBody	-2.951	0.7839	-151.164849	0.7839	No	Yes
201130_3_WholeBody_33	33	WholeBody	3	201130	1216.8	1217	0.200000000000045	1299	WholeBody	-2.951	2.6815	289.0457	5.7764	Yes	Yes
201130_3_WholeBody_36	36	WholeBody	3	201130	1460.5	1460.6	0.0999999999999091	1302	WholeBody	-2.951	-1.2321	-180.06684	-0.47432	No	No
201130_3_WholeBody_37	37	WholeBody	3	201130	1478	1478.3	0.299999999999955	1303	WholeBody	-2.951	1.479	59.5788	4.5929	Yes	Yes
201130_3_WholeBody_40	40	WholeBody	3	201130	1597.6	1597.7	0.100000000000136	1306	WholeBody	-2.951	-2.5675	-236.2899	-2.5675	No	No
201130_3_WholeBody_41	41	WholeBody	3	201130	1616.9	1617.1	0.199999999999818	1307	WholeBody	-2.951	-2.381	319.6521	16.293	Yes	Yes
201130_3_WholeBody_42	42	WholeBody	3	201130	1618.8	1619.2	0.400000000000091	1308	WholeBody	-2.951	0.97932	-43.517836	0.97932	No	Yes
201130_3_WholeBody_43	43	WholeBody	3	201130	1629	1629.9	0.900000000000091	1309	WholeBody	-2.951	0.96136	35.06118	0.98316	Yes	Yes
201130_3_WholeBody_44	44	WholeBody	3	201130	1632.9	1633.3	0.399999999999864	1310	WholeBody	-2.951	1.3014	-96.72055035	1.7981	No	Yes
201130_4_WholeBody_2	2	WholeBody	4	201130	30.5	32	1.5	1462	WholeBody	-2.951	-2.4099	-200.24146	-0.60703	No	No
201130_4_WholeBody_3	3	WholeBody	4	201130	38.1	38.4	0.299999999999997	1463	WholeBody	-2.951	-1.2483	-84.24911	-0.97581	No	No
201130_4_WholeBody_5	5	WholeBody	4	201130	63.5	64.6	1.09999999999999	1465	WholeBody	-2.951	2.8844	301.1114	6.5619	Yes	Yes
201130_4_WholeBody_6	6	WholeBody	4	201130	72.4	72.9	0.5	1466	WholeBody	-2.951	-1.6616	-61.43571	-0.229	No	No
201130_4_WholeBody_7	7	WholeBody	4	201130	76.5	77.5	1	1467	WholeBody	-2.951	3.3955	150.92124	4.8147	Yes	Yes
201130_4_WholeBody_9	9	WholeBody	4	201130	96.6	96.7	0.100000000000009	1469	WholeBody	-2.951	-2.6313	-310.0148	-2.6313	No	No
201130_4_WholeBody_10	10	WholeBody	4	201130	100.4	100.8	0.399999999999991	1470	WholeBody	-2.951	0.19923	33.28039	1.072	Yes	Yes
201130_4_WholeBody_11	11	WholeBody	4	201130	110.9	111.4	0.5	1471	WholeBody	-2.951	1.5667	249.11954	12.499	Yes	Yes
201130_4_WholeBody_19	19	WholeBody	4	201130	315.7	316	0.300000000000011	1479	WholeBody	-2.951	-1.5029	-66.48218	-0.80562	No	No
201130_4_WholeBody_20	20	WholeBody	4	201130	373.8	375.7	1.89999999999998	1480	WholeBody	-2.951	-2.3071	-15.4061	1.9318	No	Yes
201130_4_WholeBody_21	21	WholeBody	4	201130	426.9	429	2.10000000000002	1481	WholeBody	-2.951	1.1298	79.13143	3.1381	Yes	Yes
201130_4_WholeBody_26	26	WholeBody	4	201130	488.9	489.4	0.5	1486	WholeBody	-2.951	-0.25427	19.604397	1.7086	Yes	Yes
201130_4_WholeBody_27	27	WholeBody	4	201130	490.9	491.4	0.5	1487	WholeBody	-2.951	1.9182	44.262987	1.9182	Yes	Yes
201130_4_WholeBody_30	30	WholeBody	4	201130	510.7	511.3	0.600000000000023	1490	WholeBody	-2.951	-0.63799	-16.78756	0.85488	No	Yes
201130_4_WholeBody_32	32	WholeBody	4	201130	529	531.3	2.29999999999995	1492	WholeBody	-2.951	1.7097	94.10606	1.7834	Yes	Yes
201130_4_WholeBody_33	33	WholeBody	4	201130	536.4	537.7	1.30000000000007	1493	WholeBody	-2.951	0.39675	-34.190042	0.39675	No	Yes
201130_4_WholeBody_34	34	WholeBody	4	201130	542.8	543.7	0.900000000000091	1494	WholeBody	-2.951	-0.040716	-233.165836	-0.040716	No	No
201130_4_WholeBody_35	35	WholeBody	4	201130	544.8	546.2	1.40000000000009	1495	WholeBody	-2.951	-1.5628	-65.51927918	0.095395	No	Yes
201130_4_WholeBody_36	36	WholeBody	4	201130	550.2	551.1	0.899999999999977	1496	WholeBody	-2.951	-0.074598	-280.521321	-0.040703	No	No
201130_4_WholeBody_37	37	WholeBody	4	201130	552.4	554.9	2.5	1497	WholeBody	-2.951	-1.8839	-168.8218	-1.1124	No	No
201130_4_WholeBody_38	38	WholeBody	4	201130	561.3	561.8	0.5	1498	WholeBody	-2.951	-2.107	-238.1274	-2.107	No	No
201130_4_WholeBody_39	39	WholeBody	4	201130	563.1	564.1	1	1499	WholeBody	-2.951	-0.55053	-85.4909404	0.5682	No	Yes
201130_4_WholeBody_40	40	WholeBody	4	201130	568.8	570.2	1.40000000000009	1500	WholeBody	-2.951	1.2018	-1.6679544	1.2489	No	Yes
201130_4_WholeBody_41	41	WholeBody	4	201130	577	577.7	0.700000000000045	1501	WholeBody	-2.951	-0.21112	-170.681272	0.95124	No	Yes
201130_4_WholeBody_42	42	WholeBody	4	201130	584.3	584.9	0.600000000000023	1502	WholeBody	-2.951	-1.7476	-35.2474665	0.022393	No	Yes
201130_4_WholeBody_43	43	WholeBody	4	201130	748.6	751.2	2.60000000000002	1503	WholeBody	-2.951	-0.61331	-25.4679266	0.68588	No	Yes
201130_4_WholeBody_44	44	WholeBody	4	201130	767.1	767.9	0.799999999999955	1504	WholeBody	-2.951	-0.076083	198.290547	5.5628	Yes	Yes
201130_4_WholeBody_45	45	WholeBody	4	201130	774.6	775.3	0.699999999999932	1505	WholeBody	-2.951	1.2605	13.65464154	1.3352	Yes	Yes
201130_4_WholeBody_46	46	WholeBody	4	201130	777.3	779.4	2.10000000000002	1506	WholeBody	-2.951	0.25766	3.15245	2.0979	Yes	Yes
201130_4_WholeBody_47	47	WholeBody	4	201130	794.1	795.7	1.60000000000002	1507	WholeBody	-2.951	2.4914	160.332	3.7053	Yes	Yes
201130_4_WholeBody_48	48	WholeBody	4	201130	797.4	798.1	0.700000000000045	1508	WholeBody	-2.951	-3.7336	32.66666	5.8528	Yes	Yes
201130_4_WholeBody_49	49	WholeBody	4	201130	809.2	809.8	0.599999999999909	1509	WholeBody	-2.951	-1.3895	94.89692	5.2768	Yes	Yes
201130_4_WholeBody_50	50	WholeBody	4	201130	812.2	813.6	1.39999999999998	1510	WholeBody	-2.951	-0.27811	130.001157	5.2647	Yes	Yes
201130_4_WholeBody_51	51	WholeBody	4	201130	882.3	884.7	2.40000000000009	1511	WholeBody	-2.951	0.13902	120.770255	8.7683	Yes	Yes
201130_4_WholeBody_52	52	WholeBody	4	201130	893	893.8	0.799999999999955	1512	WholeBody	-2.951	-1.3299	-185.0172	-1.3299	No	No
201130_4_WholeBody_53	53	WholeBody	4	201130	896	898.3	2.29999999999995	1513	WholeBody	-2.951	-0.80987	38.237607	4.4913	Yes	Yes
201130_4_WholeBody_54	54	WholeBody	4	201130	906.7	907.4	0.699999999999932	1514	WholeBody	-2.951	-1.018	-236.8744	-1.018	No	No
201130_4_WholeBody_55	55	WholeBody	4	201130	908.4	909.1	0.700000000000045	1515	WholeBody	-2.951	-1.3081	-20.45603	2.1041	No	Yes
201130_4_WholeBody_56	56	WholeBody	4	201130	917	918	1	1516	WholeBody	-2.951	-0.49858	-88.962678	0.2412	No	Yes
201130_4_WholeBody_57	57	WholeBody	4	201130	922.1	923.2	1.10000000000002	1517	WholeBody	-2.951	2.5871	55.16977	2.5871	Yes	Yes
201130_4_WholeBody_58	58	WholeBody	4	201130	930.4	932.4	2	1518	WholeBody	-2.951	-0.38475	89.498469	2.6634	Yes	Yes
201130_4_WholeBody_59	59	WholeBody	4	201130	933.8	934.9	1.10000000000002	1519	WholeBody	-2.951	-1.6902	19.71149	1.8642	Yes	Yes
201130_4_WholeBody_60	60	WholeBody	4	201130	941.9	942.6	0.700000000000045	1520	WholeBody	-2.951	-1.8002	49.698027	2.9177	Yes	Yes
201130_4_WholeBody_61	61	WholeBody	4	201130	945.3	946.2	0.900000000000091	1521	WholeBody	-2.951	-1.6554	-6.776132	2.5874	No	Yes
201130_4_WholeBody_62	62	WholeBody	4	201130	948.3	948.5	0.200000000000045	1522	WholeBody	-2.951	-1.7432	-77.23192	-0.45933	No	No
201130_4_WholeBody_63	63	WholeBody	4	201130	956.7	957.7	1	1523	WholeBody	-2.951	-1.0224	-199.2294	-1.0224	No	No
201130_4_WholeBody_64	64	WholeBody	4	201130	972.7	973.5	0.799999999999955	1524	WholeBody	-2.951	0.0038607	292.9223347	7.1427	Yes	Yes
201130_4_WholeBody_65	65	WholeBody	4	201130	980.3	981	0.700000000000045	1525	WholeBody	-2.951	-1.7928	-137.26975	-0.51637	No	No
201130_4_WholeBody_66	66	WholeBody	4	201130	988.5	989.3	0.799999999999955	1526	WholeBody	-2.951	-1.5218	-77.60997	-0.40626	No	No
201130_4_WholeBody_67	67	WholeBody	4	201130	998.8	999.8	1	1527	WholeBody	-2.951	-0.59485	174.692588	7.7503	Yes	Yes
201130_4_WholeBody_68	68	WholeBody	4	201130	1001.1	1001.9	0.799999999999955	1528	WholeBody	-2.951	2.3316	192.1053	4.9068	Yes	Yes
201130_4_WholeBody_69	69	WholeBody	4	201130	1011.6	1012.1	0.5	1529	WholeBody	-2.951	1.4455	102.80042	2.8893	Yes	Yes
201130_4_WholeBody_70	70	WholeBody	4	201130	1018.5	1019.3	0.799999999999955	1530	WholeBody	-2.951	-0.674	-149.02904	-0.674	No	No
201130_4_WholeBody_71	71	WholeBody	4	201130	1021.1	1021.8	0.699999999999932	1531	WholeBody	-2.951	0.99054	308.614092	11.269	Yes	Yes
201130_4_WholeBody_73	73	WholeBody	4	201130	1044.7	1045.4	0.700000000000045	1533	WholeBody	-2.951	-2.0974	-111.8303	-1.0833	No	No
201130_4_WholeBody_74	74	WholeBody	4	201130	1046.7	1047.4	0.700000000000045	1534	WholeBody	-2.951	1.0741	50.868771	4.73	Yes	Yes
201130_4_WholeBody_75	75	WholeBody	4	201130	1049.3	1049.7	0.400000000000091	1535	WholeBody	-2.951	2.9153	198.74465	5.8973	Yes	Yes
201130_4_WholeBody_76	76	WholeBody	4	201130	1058.4	1059.7	1.29999999999995	1536	WholeBody	-2.951	0.089323	103.728995	5.7931	Yes	Yes
201130_4_WholeBody_77	77	WholeBody	4	201130	1061.6	1062.6	1	1537	WholeBody	-2.951	1.9983	606.9335	16.019	Yes	Yes
201130_4_WholeBody_78	78	WholeBody	4	201130	1064.3	1065.1	0.799999999999955	1538	WholeBody	-2.951	0.28036	63.3102178	3.046	Yes	Yes
201130_4_WholeBody_79	79	WholeBody	4	201130	1074.3	1074.9	0.600000000000136	1539	WholeBody	-2.951	-1.669	-20.752409	0.66187	No	Yes
201130_4_WholeBody_80	80	WholeBody	4	201130	1076.2	1076.9	0.700000000000045	1540	WholeBody	-2.951	1.108	397.4249	17.334	Yes	Yes
201130_4_WholeBody_81	81	WholeBody	4	201130	1080.2	1080.8	0.599999999999909	1541	WholeBody	-2.951	1.5351	126.56368	4.7937	Yes	Yes
201130_4_WholeBody_82	82	WholeBody	4	201130	1085.7	1087.1	1.39999999999986	1542	WholeBody	-2.951	-1.5819	-237.4296	-1.5819	No	No
201130_4_WholeBody_83	83	WholeBody	4	201130	1088.4	1089.8	1.39999999999986	1543	WholeBody	-2.951	-0.79052	-14.4583498	2.3366	No	Yes
201130_4_WholeBody_84	84	WholeBody	4	201130	1098	1098.4	0.400000000000091	1544	WholeBody	-2.951	-2.0586	-144.4235	-1.3661	No	No
201130_4_WholeBody_85	85	WholeBody	4	201130	1102.1	1103.1	1	1545	WholeBody	-2.951	2.0281	131.3025	4.2102	Yes	Yes
201130_4_WholeBody_86	86	WholeBody	4	201130	1105.8	1107.4	1.60000000000014	1546	WholeBody	-2.951	0.92916	135.13066	3.6826	Yes	Yes
201130_4_WholeBody_87	87	WholeBody	4	201130	1110	1110.7	0.700000000000045	1547	WholeBody	-2.951	-1.6736	-26.8259949	1.8934	No	Yes
201130_4_WholeBody_88	88	WholeBody	4	201130	1116.1	1116.2	0.100000000000136	1548	WholeBody	-2.951	-0.87388	-134.94118	-0.71085	No	No
201130_4_WholeBody_89	89	WholeBody	4	201130	1124.4	1125.7	1.29999999999995	1549	WholeBody	-2.951	-1.8878	-4.472149	1.9232	No	Yes
201130_4_WholeBody_90	90	WholeBody	4	201130	1135.8	1137.2	1.40000000000009	1550	WholeBody	-2.951	0.1182	274.40095	7.8997	Yes	Yes
201130_4_WholeBody_91	91	WholeBody	4	201130	1140.1	1141	0.900000000000091	1551	WholeBody	-2.951	1.7222	101.33768	2.2793	Yes	Yes
201130_4_WholeBody_92	92	WholeBody	4	201130	1149.8	1150.9	1.10000000000014	1552	WholeBody	-2.951	-1.4724	-68.00517	2.556	No	Yes
201130_4_WholeBody_93	93	WholeBody	4	201130	1162.7	1164.8	2.09999999999991	1553	WholeBody	-2.951	0.27903	502.30399	13.676	Yes	Yes
201130_4_WholeBody_94	94	WholeBody	4	201130	1167.3	1169.7	2.40000000000009	1554	WholeBody	-2.951	1.5007	283.10587	7.2007	Yes	Yes
201130_4_WholeBody_95	95	WholeBody	4	201130	1179.1	1180.7	1.60000000000014	1555	WholeBody	-2.951	-1.5072	-209.3716	-1.2489	No	No
201130_4_WholeBody_97	97	WholeBody	4	201130	1186.7	1187.8	1.09999999999991	1557	WholeBody	-2.951	1.1032	170.95415	7.1355	Yes	Yes
201130_4_WholeBody_98	98	WholeBody	4	201130	1191	1191.8	0.799999999999955	1558	WholeBody	-2.951	0.55853	29.187705	1.3199	Yes	Yes
201130_4_WholeBody_99	99	WholeBody	4	201130	1199.9	1200.7	0.799999999999955	1559	WholeBody	-2.951	1.0092	170.94697	4.2847	Yes	Yes
201130_4_WholeBody_100	100	WholeBody	4	201130	1205.4	1207.1	1.69999999999982	1560	WholeBody	-2.951	0.71855	13.5633317	0.9328	Yes	Yes
201130_4_WholeBody_102	102	WholeBody	4	201130	1236.5	1237.4	0.900000000000091	1562	WholeBody	-2.951	-2.4953	-274.3745	-1.2527	No	No
201130_4_WholeBody_105	105	WholeBody	4	201130	1260	1260.8	0.799999999999955	1565	WholeBody	-2.951	1.8416	71.854128	2.0575	Yes	Yes
201130_4_WholeBody_106	106	WholeBody	4	201130	1265.9	1266.2	0.299999999999955	1566	WholeBody	-2.951	-1.5367	-312.7892	-1.5367	No	No
201130_4_WholeBody_108	108	WholeBody	4	201130	1273.9	1275.5	1.59999999999991	1568	WholeBody	-2.951	2.1597	125.1221	3.825	Yes	Yes
201130_4_WholeBody_111	111	WholeBody	4	201130	1279.8	1280.1	0.299999999999955	1571	WholeBody	-2.951	-0.69228	-152.43338	-0.59334	No	No
201130_4_WholeBody_112	112	WholeBody	4	201130	1286.9	1287.5	0.599999999999909	1572	WholeBody	-2.951	-1.9977	-150.4806571	0.5771	No	Yes
201130_4_WholeBody_113	113	WholeBody	4	201130	1288.5	1290.3	1.79999999999995	1573	WholeBody	-2.951	0.43093	112.5373	2.7908	Yes	Yes
201130_4_WholeBody_114	114	WholeBody	4	201130	1293.7	1296.1	2.39999999999986	1574	WholeBody	-2.951	2.243	17.620404	2.3852	Yes	Yes
201130_4_WholeBody_115	115	WholeBody	4	201130	1308.3	1310.2	1.90000000000009	1575	WholeBody	-2.951	-1.773	82.421529	3.2109	Yes	Yes
201130_4_WholeBody_116	116	WholeBody	4	201130	1317	1317.7	0.700000000000045	1576	WholeBody	-2.951	-2.1609	-142.19832	-0.89381	No	No
201130_4_WholeBody_117	117	WholeBody	4	201130	1320.1	1321.7	1.60000000000014	1577	WholeBody	-2.951	-1.4813	54.15099	4.6523	Yes	Yes
201130_4_WholeBody_118	118	WholeBody	4	201130	1322.6	1324.5	1.90000000000009	1578	WholeBody	-2.951	-0.75987	-34.016342	0.73983	No	Yes
201130_4_WholeBody_120	120	WholeBody	4	201130	1338.4	1340.6	2.19999999999982	1580	WholeBody	-2.951	-1.2114	-105.31722	-0.59293	No	No
201130_4_WholeBody_121	121	WholeBody	4	201130	1342.1	1343.5	1.40000000000009	1581	WholeBody	-2.951	3.874	636.67	15.2	Yes	Yes
201130_4_WholeBody_122	122	WholeBody	4	201130	1345.1	1345.3	0.200000000000045	1582	WholeBody	-2.951	-0.58636	44.737151	2.6853	Yes	Yes
201130_4_WholeBody_123	123	WholeBody	4	201130	1346.9	1347.9	1	1583	WholeBody	-2.951	1.7759	41.786596	1.7759	Yes	Yes
201130_4_WholeBody_124	124	WholeBody	4	201130	1349.1	1350.1	1	1584	WholeBody	-2.951	-0.12251	118.743977	4.4882	Yes	Yes
201130_4_WholeBody_125	125	WholeBody	4	201130	1351.7	1352.1	0.399999999999864	1585	WholeBody	-2.951	1.5784	87.58034	2.8945	Yes	Yes
201130_4_WholeBody_127	127	WholeBody	4	201130	1363.1	1363.6	0.5	1587	WholeBody	-2.951	-3.0677	-296.2501	-3.0677	No	No
201130_4_WholeBody_128	128	WholeBody	4	201130	1367.3	1368.4	1.10000000000014	1588	WholeBody	-2.951	0.17023	-38.616237	1.2622	No	Yes
201130_4_WholeBody_129	129	WholeBody	4	201130	1369.4	1369.9	0.5	1589	WholeBody	-2.951	0.092096	262.005966	8.3076	Yes	Yes
201130_4_WholeBody_130	130	WholeBody	4	201130	1371.9	1373.1	1.19999999999982	1590	WholeBody	-2.951	1.1811	-45.13756	1.1811	No	Yes
201130_4_WholeBody_133	133	WholeBody	4	201130	1387.1	1388.2	1.10000000000014	1593	WholeBody	-2.951	1.2528	87.5315702	2.5788	Yes	Yes
201130_4_WholeBody_134	134	WholeBody	4	201130	1389.4	1389.7	0.299999999999955	1594	WholeBody	-2.951	1.3081	69.56027	4.8694	Yes	Yes
201130_4_WholeBody_135	135	WholeBody	4	201130	1391.1	1391.2	0.100000000000136	1595	WholeBody	-2.951	1.7935	101.885933	5.0726	Yes	Yes
201130_4_WholeBody_136	136	WholeBody	4	201130	1392.9	1394.1	1.19999999999982	1596	WholeBody	-2.951	-1.3512	-88.47206	-0.11162	No	No
201130_4_WholeBody_138	138	WholeBody	4	201130	1400.9	1402.5	1.59999999999991	1598	WholeBody	-2.951	1.395	53.3240479	3.3165	Yes	Yes
201130_4_WholeBody_139	139	WholeBody	4	201130	1403.7	1404.3	0.599999999999909	1599	WholeBody	-2.951	-0.5486	-0.87362	1.798	No	Yes
201130_4_WholeBody_140	140	WholeBody	4	201130	1405.6	1406.8	1.20000000000005	1600	WholeBody	-2.951	1.5646	10.5802941	2.7939	Yes	Yes
201130_4_WholeBody_141	141	WholeBody	4	201130	1407.6	1408.9	1.30000000000018	1601	WholeBody	-2.951	-1.5688	-175.73846	-0.71732	No	No
201130_4_WholeBody_142	142	WholeBody	4	201130	1410.2	1410.5	0.299999999999955	1602	WholeBody	-2.951	1.1307	211.4953	5.5412	Yes	Yes
201130_4_WholeBody_143	143	WholeBody	4	201130	1412.1	1413.6	1.5	1603	WholeBody	-2.951	0.75167	25.863788	2.7272	Yes	Yes
201130_4_WholeBody_144	144	WholeBody	4	201130	1414.7	1415.7	1	1604	WholeBody	-2.951	-0.847	-42.55234	0.30112	No	Yes
201130_4_WholeBody_145	145	WholeBody	4	201130	1419.3	1419.4	0.100000000000136	1605	WholeBody	-2.951	1.7388	-17.9377286	1.7388	No	Yes
201130_4_WholeBody_146	146	WholeBody	4	201130	1421.5	1422.5	1	1606	WholeBody	-2.951	-0.76305	-132.0506	-0.66678	No	No
201130_4_WholeBody_147	147	WholeBody	4	201130	1426.2	1428.4	2.20000000000005	1607	WholeBody	-2.951	1.9543	238.62039	6.2056	Yes	Yes
201130_4_WholeBody_149	149	WholeBody	4	201130	1433.3	1433.5	0.200000000000045	1609	WholeBody	-2.951	1.1442	246.0519	6.1856	Yes	Yes
201130_4_WholeBody_150	150	WholeBody	4	201130	1438.5	1439.5	1	1610	WholeBody	-2.951	-0.71116	-113.02944	-0.081061	No	No
201130_4_WholeBody_151	151	WholeBody	4	201130	1443.7	1443.9	0.200000000000045	1611	WholeBody	-2.951	0.60446	-103.69221	0.60446	No	Yes
201130_4_WholeBody_153	153	WholeBody	4	201130	1450.7	1450.8	0.0999999999999091	1613	WholeBody	-2.951	1.4157	154.1071	3.9366	Yes	Yes
201130_4_WholeBody_154	154	WholeBody	4	201130	1459.9	1460.8	0.899999999999864	1614	WholeBody	-2.951	1.3351	-180.81086	4.7905	No	Yes
201130_4_WholeBody_155	155	WholeBody	4	201130	1462	1462.2	0.200000000000045	1615	WholeBody	-2.951	-1.8374	83.1869938	3.1456	Yes	Yes
201130_4_WholeBody_157	157	WholeBody	4	201130	1487.1	1487.4	0.300000000000182	1617	WholeBody	-2.951	0.56124	58.5357	1.8269	Yes	Yes
201130_4_WholeBody_158	158	WholeBody	4	201130	1489.5	1489.6	0.0999999999999091	1618	WholeBody	-2.951	2.1248	-0.449979	2.1853	No	Yes
201130_4_WholeBody_159	159	WholeBody	4	201130	1491.3	1491.6	0.299999999999955	1619	WholeBody	-2.951	-0.36373	8.899764	1.829	Yes	Yes
201130_4_WholeBody_160	160	WholeBody	4	201130	1492.5	1492.8	0.299999999999955	1620	WholeBody	-2.951	0.99081	-59.51898	2.2215	No	Yes
201130_4_WholeBody_162	162	WholeBody	4	201130	1498.4	1499.2	0.799999999999955	1622	WholeBody	-2.951	0.63722	77.358017	3.2941	Yes	Yes
201130_4_WholeBody_164	164	WholeBody	4	201130	1525.6	1527.8	2.20000000000005	1624	WholeBody	-2.951	0.25172	186.306531	5.4358	Yes	Yes
201130_4_WholeBody_165	165	WholeBody	4	201130	1531	1532.1	1.09999999999991	1625	WholeBody	-2.951	-1.1096	216.32352	5.2896	Yes	Yes
201130_4_WholeBody_167	167	WholeBody	4	201130	1537	1537.3	0.299999999999955	1627	WholeBody	-2.951	-2.8415	-420.2322	-2.8415	No	No
201130_4_WholeBody_168	168	WholeBody	4	201130	1540.1	1540.5	0.400000000000091	1628	WholeBody	-2.951	-0.14414	-96.694521	1.2525	No	Yes
201130_4_WholeBody_169	169	WholeBody	4	201130	1542.3	1543.7	1.40000000000009	1629	WholeBody	-2.951	-2.261	-60.395511	0.38843	No	Yes
201130_4_WholeBody_171	171	WholeBody	4	201130	1557.8	1558.1	0.299999999999955	1631	WholeBody	-2.951	1.2913	96.23396	2.8124	Yes	Yes
201130_4_WholeBody_172	172	WholeBody	4	201130	1559.9	1560	0.0999999999999091	1632	WholeBody	-2.951	2.2693	120.5006	2.5109	Yes	Yes
201130_4_WholeBody_173	173	WholeBody	4	201130	1561.1	1561.4	0.300000000000182	1633	WholeBody	-2.951	0.23035	-39.4788641	0.84111	No	Yes
201130_4_WholeBody_177	177	WholeBody	4	201130	1639.9	1640.6	0.699999999999818	1637	WholeBody	-2.951	-2.3959	-125.86542	1.6796	No	Yes
201130_4_WholeBody_178	178	WholeBody	4	201130	1642	1642.9	0.900000000000091	1638	WholeBody	-2.951	1.287	498.532674	13.963	Yes	Yes
201130_4_WholeBody_179	179	WholeBody	4	201130	1685.7	1688	2.29999999999995	1639	WholeBody	-2.951	1.8231	23.29129	2.7722	Yes	Yes
201130_4_WholeBody_180	180	WholeBody	4	201130	1688.9	1690.2	1.29999999999995	1640	WholeBody	-2.951	2.6233	326.8349	7.7452	Yes	Yes
201130_4_WholeBody_181	181	WholeBody	4	201130	1708.1	1709.2	1.10000000000014	1641	WholeBody	-2.951	-0.70252	-206.8786	-0.70017	No	No
201130_4_WholeBody_182	182	WholeBody	4	201130	1732.6	1733.3	0.700000000000045	1642	WholeBody	-2.951	1.1491	-36.12442	2.7504	No	Yes
201130_4_WholeBody_183	183	WholeBody	4	201130	1734.4	1735.7	1.29999999999995	1643	WholeBody	-2.951	0.15179	142.012941	5.7757	Yes	Yes
201130_4_WholeBody_186	186	WholeBody	4	201130	1756.5	1756.8	0.299999999999955	1646	WholeBody	-2.951	-0.32097	95.189026	4.6354	Yes	Yes
201130_4_WholeBody_187	187	WholeBody	4	201130	1757.8	1759.2	1.40000000000009	1647	WholeBody	-2.951	1.2517	177.102592	5.383	Yes	Yes
201130_4_WholeBody_188	188	WholeBody	4	201130	1761.9	1762	0.0999999999999091	1648	WholeBody	-2.951	-0.09016	-4.678814	1.101	No	Yes
201130_4_WholeBody_189	189	WholeBody	4	201130	1768.7	1769	0.299999999999955	1649	WholeBody	-2.951	-0.73548	-191.3327	-0.58493	No	No
201130_4_WholeBody_190	190	WholeBody	4	201130	1779.8	1780.8	1	1650	WholeBody	-2.951	-1.497	-133.18486	1.1083	No	Yes
201130_4_WholeBody_191	191	WholeBody	4	201130	1781.7	1782.8	1.09999999999991	1651	WholeBody	-2.951	0.80777	144.930083	6.1581	Yes	Yes
201130_4_WholeBody_192	192	WholeBody	4	201130	1788.2	1789.2	1	1652	WholeBody	-2.951	-1.4179	-237.3092	-0.26036	No	No
201130_4_WholeBody_193	193	WholeBody	4	201130	1791.5	1791.6	0.0999999999999091	1653	WholeBody	-2.951	0.95439	110.93241	3.1157	Yes	Yes
201130_5_WholeBody_9	9	WholeBody	5	201130	167.7	168.7	1	1798	WholeBody	-2.951	-1.4919	-166.3505	-1.4919	No	No
201130_5_WholeBody_10	10	WholeBody	5	201130	178.5	179.6	1.09999999999999	1799	WholeBody	-2.951	1.4574	256.2041	7.3912	Yes	Yes
201130_5_WholeBody_12	12	WholeBody	5	201130	212.5	213.9	1.40000000000001	1801	WholeBody	-2.951	1.215	268.3266	7.4464	Yes	Yes
201130_5_WholeBody_14	14	WholeBody	5	201130	234.2	236.8	2.60000000000002	1803	WholeBody	-2.951	0.054788	17.2403165	1.8882	Yes	Yes
201130_5_WholeBody_17	17	WholeBody	5	201130	267.9	269.3	1.40000000000003	1806	WholeBody	-2.951	-1.6182	-90.16337	-0.26715	No	No
201130_5_WholeBody_20	20	WholeBody	5	201130	360.4	362.3	1.90000000000003	1809	WholeBody	-2.951	-2.7437	-64.1134014	2.0804	No	Yes
201130_5_WholeBody_21	21	WholeBody	5	201130	371.6	373.4	1.79999999999995	1810	WholeBody	-2.951	0.027048	35.634329	4.8904	Yes	Yes
201130_5_WholeBody_26	26	WholeBody	5	201130	471.9	474.4	2.5	1815	WholeBody	-2.951	2.3756	108.2431547	3.1626	Yes	Yes
201130_5_WholeBody_32	32	WholeBody	5	201130	594	595.4	1.39999999999998	1821	WholeBody	-2.951	-0.94955	88.967234	3.8585	Yes	Yes
201130_5_WholeBody_33	33	WholeBody	5	201130	614.9	616.2	1.30000000000007	1822	WholeBody	-2.951	-0.21208	86.2818694	2.8427	Yes	Yes
201130_5_WholeBody_38	38	WholeBody	5	201130	880.3	882.4	2.10000000000002	1827	WholeBody	-2.951	-0.70485	-129.406824	0.059989	No	Yes
201130_5_WholeBody_39	39	WholeBody	5	201130	892.8	894	1.20000000000005	1828	WholeBody	-2.951	-0.54306	96.701304	3.9906	Yes	Yes
201130_5_WholeBody_41	41	WholeBody	5	201130	902.3	903.3	1	1830	WholeBody	-2.951	-0.65206	76.271075	2.1427	Yes	Yes
201130_5_WholeBody_42	42	WholeBody	5	201130	905.6	906.3	0.699999999999932	1831	WholeBody	-2.951	0.099843	-29.1743751	1.2434	No	Yes
201130_5_WholeBody_44	44	WholeBody	5	201130	938.5	939.4	0.899999999999977	1833	WholeBody	-2.951	1.4787	41.425377	1.4787	Yes	Yes
201130_5_WholeBody_45	45	WholeBody	5	201130	940.6	942.3	1.69999999999993	1834	WholeBody	-2.951	0.23836	-293.042911	9.4478	No	Yes
201130_5_WholeBody_47	47	WholeBody	5	201130	964.1	966.6	2.5	1836	WholeBody	-2.951	-0.17804	9.049495	2.5155	Yes	Yes
201130_5_WholeBody_49	49	WholeBody	5	201130	1094.8	1095.1	0.299999999999955	1838	WholeBody	-2.951	1.9842	227.67948	9.6148	Yes	Yes
201130_5_WholeBody_50	50	WholeBody	5	201130	1109.4	1110.4	1	1839	WholeBody	-2.951	1.9384	-102.7771101	1.9384	No	Yes
201130_5_WholeBody_51	51	WholeBody	5	201130	1111.5	1112.9	1.40000000000009	1840	WholeBody	-2.951	1.0014	106.27313	3.0045	Yes	Yes
201130_5_WholeBody_52	52	WholeBody	5	201130	1124.2	1126.1	1.89999999999986	1841	WholeBody	-2.951	0.84346	-102.975959	0.89941	No	Yes
201130_5_WholeBody_54	54	WholeBody	5	201130	1196.2	1197.6	1.39999999999986	1843	WholeBody	-2.951	-0.79343	-4.5539285	0.91273	No	Yes
201130_5_WholeBody_60	60	WholeBody	5	201130	1397.7	1399.8	2.09999999999991	1849	WholeBody	-2.951	-0.21808	-40.649619	0.55307	No	Yes
201130_5_WholeBody_61	61	WholeBody	5	201130	1401.2	1402	0.799999999999955	1850	WholeBody	-2.951	-4.3757	-131.304215	0.78234	No	Yes
201130_5_WholeBody_62	62	WholeBody	5	201130	1403	1404.8	1.79999999999995	1851	WholeBody	-2.951	0.53321	19.05234	1.3083	Yes	Yes
201130_5_WholeBody_63	63	WholeBody	5	201130	1445.7	1447.8	2.09999999999991	1852	WholeBody	-2.951	1.8858	110.21652	3.0086	Yes	Yes
201130_5_WholeBody_64	64	WholeBody	5	201130	1451.4	1452.3	0.899999999999864	1853	WholeBody	-2.951	-0.35832	-92.79576	0.50232	No	Yes
201130_5_WholeBody_67	67	WholeBody	5	201130	1567.8	1568.6	0.799999999999955	1856	WholeBody	-2.951	2.7887	179.1183	3.7205	Yes	Yes
201130_5_WholeBody_69	69	WholeBody	5	201130	1601.6	1603.6	2	1858	WholeBody	-2.951	0.03033	29.439302	1.3331	Yes	Yes
201130_5_WholeBody_71	71	WholeBody	5	201130	1690.9	1691	0.0999999999999091	1860	WholeBody	-2.951	1.817	29.8782279	1.8185	Yes	Yes
201130_5_WholeBody_73	73	WholeBody	5	201130	1696.7	1697.6	0.899999999999864	1862	WholeBody	-2.951	-1.775	-187.7858	-1.775	No	No
201130_5_WholeBody_74	74	WholeBody	5	201130	1734.5	1735.4	0.900000000000091	1863	WholeBody	-2.951	0.6779	243.79753	8.9864	Yes	Yes
201130_5_WholeBody_75	75	WholeBody	5	201130	1736.7	1739	2.29999999999995	1864	WholeBody	-2.951	1.7791	205.5962	5.0288	Yes	Yes
201130_5_WholeBody_76	76	WholeBody	5	201130	1771.4	1772.6	1.19999999999982	1865	WholeBody	-2.951	-0.31225	58.677156	2.2555	Yes	Yes
