# Supplementary material for: Delineation of an insula-BNST circuit engaged by struggling behavior that regulates avoidance in mice
Source: Nat Commun. 2021 Jun 11;12:3561. doi: 10.1038/s41467-021-23674-z (PMC8196075; doi:10.1038/s41467-021-23674-z)
Supplement: Supplementary file 16 — Source Data [file 41467_2021_23674_MOESM16_ESM.zip › Source_Data_Nat_Comm/Fig_4gi_S6cd_S7e-h_GABASnFR.csv]

boutDateNum	boutNumByAnimal	subj_num	subj_date	Start	End	Length	boutNum	Time	photometry_z_score	AUC	minPeak	posNegAUC	posNegmaxPeak
1_10_1	1	10	1	7.4	9.6	2.2	1	0	-2.6558	-332.7381	-5.3329	Yes	Yes
1_10_2	2	10	1	28.3	31.7	3.4	2	0	-4.5433	-494.925576	-13.617	Yes	Yes
1_10_3	3	10	1	49.2	51.6	2.4	3	0	-1.8952	-428.09259	-10.462	Yes	Yes
1_10_4	4	10	1	59	60.7	1.7	4	0	-3.5604	-235.351753	-6.5001	Yes	Yes
1_10_5	5	10	1	69.3	72.3	3	5	0	2.0456	1270.70438	0.53469	No	No
1_10_7	7	10	1	79	80	1	7	0	0.0080556	35.4887913	-0.74134	No	Yes
1_10_9	9	10	1	136.8	140.4	3.59999999999999	9	0	0.016694	87.76950503	-6.7119	No	Yes
1_10_11	11	10	1	189.3	191.6	2.29999999999998	11	0	0.9474	388.06061	0.21763	No	No
1_10_12	12	10	1	229.9	232.7	2.79999999999998	12	0	1.8856	1095.07143	0.60195	No	No
1_10_13	13	10	1	258.3	260.9	2.59999999999997	13	0	-0.32854	463.6394819	-1.0798	No	Yes
1_10_16	16	10	1	367.6	370.2	2.59999999999997	16	0	-0.78101	471.160713	-1.4861	No	Yes
1_10_17	17	10	1	394.2	395.7	1.5	17	0	0.30878	102.18884237	-1.7833	No	Yes
1_10_19	19	10	1	445.8	446.5	0.699999999999989	19	0	-5.9902	-770.4785	-11.799	Yes	Yes
1_10_21	21	10	1	492.9	493.2	0.300000000000011	21	0	-3.5529	-366.2903	-7.0627	Yes	Yes
1_10_25	25	10	1	619.7	620.8	1.09999999999991	25	0	1.0371	172.368858	0.028914	No	No
1_10_26	26	10	1	643.5	645.1	1.60000000000002	26	0	0.63309	146.919114	-0.52109	No	Yes
1_10_27	27	10	1	654.2	654.8	0.599999999999909	27	0	3.4047	232.893911	-0.31245	No	Yes
1_10_28	28	10	1	670.5	673.6	3.10000000000002	28	0	-1.2458	379.24842	-5.416	No	Yes
1_10_29	29	10	1	683.4	686.6	3.20000000000005	29	0	2.7142	397.5	1.5962	No	No
1_10_30	30	10	1	720.7	723.6	2.89999999999998	30	0	1.3109	276.6393771	-4.8435	No	Yes
1_10_31	31	10	1	726.8	727.4	0.600000000000023	31	0	2.1286	-40.01799289	-2.3205	Yes	Yes
1_10_32	32	10	1	734.4	737.7	3.30000000000007	32	0	-1.2564	-36.303562	-3.4415	Yes	Yes
1_10_33	33	10	1	738.6	740	1.39999999999998	33	0	1.7653	135.904508	-0.42586	No	Yes
1_10_34	34	10	1	749.5	750	0.5	34	0	2.1339	203.838115	0.035143	No	No
1_10_35	35	10	1	757.2	757.6	0.399999999999977	35	0	0.8676	-16.2531791	-3.2661	Yes	Yes
1_10_36	36	10	1	759.9	760.4	0.5	36	0	-1.1309	5.478497423	-4.7484	No	Yes
1_10_37	37	10	1	762.4	763.3	0.899999999999977	37	0	1.3405	79.186924	-0.61903	No	Yes
1_10_38	38	10	1	772.9	773.6	0.700000000000045	38	0	0.57635	-114.1217454	-3.4427	Yes	Yes
1_10_39	39	10	1	774.8	775.2	0.400000000000091	39	0	2.0111	26.3253591	-3.243	No	Yes
1_10_40	40	10	1	776.4	777.6	1.20000000000005	40	0	-2.4883	-46.998666	-3.1945	Yes	Yes
1_10_41	41	10	1	780.1	780.6	0.5	41	0	1.207	174.323402	-1.5274	No	Yes
1_10_42	42	10	1	783.3	783.5	0.200000000000045	42	0	2.3291	-27.2438199	-2.7009	Yes	Yes
1_10_43	43	10	1	786.9	787.9	1	43	0	-1.3606	-30.9054466	-1.5977	Yes	Yes
1_10_44	44	10	1	794	794.6	0.600000000000023	44	0	2.246	-39.9699283	-2.5587	Yes	Yes
1_10_45	45	10	1	798.3	799.8	1.5	45	0	-0.91893	-86.252266	-4.244	Yes	Yes
1_10_46	46	10	1	802.1	802.4	0.299999999999955	46	0	1.3398	89.03837	-0.8328	No	Yes
1_10_47	47	10	1	804.1	804.3	0.199999999999932	47	0	-0.98317	-43.29902928	-1.6903	Yes	Yes
1_10_48	48	10	1	806	806.1	0.100000000000023	48	0	1.4981	35.598814	-1.2876	No	Yes
1_10_49	49	10	1	812.6	813.6	1	49	0	1.3077	49.05626	-1.5989	No	Yes
1_10_50	50	10	1	814.8	815.4	0.600000000000023	50	0	-0.50657	29.099118	-2.1465	No	Yes
1_10_51	51	10	1	816.6	817.2	0.600000000000023	51	0	1.7764	121.6303641	-0.45792	No	Yes
1_10_52	52	10	1	818.8	819.1	0.300000000000068	52	0	3.7493	89.149356	-1.0383	No	Yes
1_10_53	53	10	1	823	823.4	0.399999999999977	53	0	-0.91612	-143.211793	-2.8989	Yes	Yes
1_10_54	54	10	1	824.8	825.3	0.5	54	0	-1.6092	-47.886535	-2.7018	Yes	Yes
1_10_55	55	10	1	828.1	828.6	0.5	55	0	1.3691	31.727123	-1.382	No	Yes
1_10_56	56	10	1	831.6	832.5	0.899999999999977	56	0	-1.4513	-128.51165	-3.0624	Yes	Yes
1_10_57	57	10	1	834.3	834.7	0.400000000000091	57	0	-0.59823	-199.377077	-6.5343	Yes	Yes
1_10_58	58	10	1	839.4	840.6	1.20000000000005	58	0	0.21122	189.887106	0.024756	No	No
1_10_59	59	10	1	844.9	845	0.100000000000023	59	0	4.0007	81.038167	-1.7332	No	Yes
1_10_60	60	10	1	847.8	848.2	0.400000000000091	60	0	1.4756	83.897934	-1.1635	No	Yes
1_10_61	61	10	1	850	850.8	0.799999999999955	61	0	0.48982	-2.6476326	-1.9853	Yes	Yes
1_10_62	62	10	1	851.6	851.9	0.299999999999955	62	0	0.74349	-51.281639	-3.1425	Yes	Yes
1_10_63	63	10	1	853.1	853.5	0.399999999999977	63	0	0.14142	-329.27289	-8.1557	Yes	Yes
1_10_64	64	10	1	855.9	856.2	0.300000000000068	64	0	-1.1986	-82.6042801	-3.2795	Yes	Yes
1_10_65	65	10	1	860.6	861.1	0.5	65	0	2.6308	129.9337697	-0.10968	No	Yes
1_10_66	66	10	1	862.3	862.6	0.300000000000068	66	0	-0.42944	65.148317	-0.78595	No	Yes
1_10_67	67	10	1	866	866.4	0.399999999999977	67	0	5.1351	320.1399	-1.1189	No	Yes
1_10_68	68	10	1	870.4	870.9	0.5	68	0	2.8361	73.546634	-2.4833	No	Yes
1_10_69	69	10	1	879.5	879.8	0.299999999999955	69	0	1.1593	51.25384	-1.5095	No	Yes
1_10_70	70	10	1	892.4	893.7	1.30000000000007	70	0	-1.5612	-35.334569	-2.5278	Yes	Yes
1_10_71	71	10	1	896.6	897.6	1	71	0	2.3602	238.19269	0.95265	No	No
1_10_72	72	10	1	902.4	903.1	0.700000000000045	72	0	0.34841	13.478635	-2.2813	No	Yes
1_10_73	73	10	1	904.7	905.4	0.699999999999932	73	0	-0.55668	-98.377076	-2.7302	Yes	Yes
1_10_74	74	10	1	906.9	907.2	0.300000000000068	74	0	-0.094702	-66.547434	-3.7319	Yes	Yes
1_10_75	75	10	1	909.4	909.8	0.399999999999977	75	0	0.065448	-6.1870516	-2.2141	Yes	Yes
1_10_76	76	10	1	911.9	912.2	0.300000000000068	76	0	7.7768	120.10321	-4.5151	No	Yes
1_10_77	77	10	1	915.1	915.6	0.5	77	0	2.8585	-260.838961	-5.3858	Yes	Yes
1_10_78	78	10	1	924.9	925.2	0.300000000000068	78	0	-0.081841	11.4906916	-1.474	No	Yes
1_10_79	79	10	1	928.8	929	0.200000000000045	79	0	2.2635	28.29887	-3.0994	No	Yes
1_10_80	80	10	1	931.1	931.4	0.299999999999955	80	0	-0.073875	-136.483536	-3.2446	Yes	Yes
1_10_82	82	10	1	952.4	955.8	3.39999999999998	82	0	-1.7112	74.827302	-3.3223	No	Yes
1_10_83	83	10	1	969.9	972.2	2.30000000000007	83	0	-0.51587	-16.913029	-2.6875	Yes	Yes
1_10_84	84	10	1	981.3	983.4	2.10000000000002	84	0	-2.3972	-26.733368	-3.0135	Yes	Yes
1_10_85	85	10	1	995.1	998.3	3.19999999999993	85	0	-2.6634	-215.242043	-7.2352	Yes	Yes
1_10_86	86	10	1	1008.1	1010.3	2.19999999999993	86	0	5.1887	651.2155	1.8505	No	No
1_10_87	87	10	1	1021.9	1024	2.10000000000002	87	0	4.4724	687.7509	3.3376	No	No
1_10_88	88	10	1	1035.8	1037.1	1.29999999999995	88	0	-0.56663	69.4409756	-3.457	No	Yes
1_10_89	89	10	1	1045.5	1047.3	1.79999999999995	89	0	-1.6824	-71.8367467	-4.4912	Yes	Yes
1_10_90	90	10	1	1059.1	1062.6	3.5	90	0	-0.43753	154.997942	-1.0466	No	Yes
1_10_91	91	10	1	1077.4	1079.5	2.09999999999991	91	0	1.226	166.9249256	-1.3496	No	Yes
1_10_92	92	10	1	1083.6	1084.6	1	92	0	-0.79919	316.62688	-1.2472	No	Yes
1_10_93	93	10	1	1090.8	1093.2	2.40000000000009	93	0	1.2112	-59.178392	-9.6419	Yes	Yes
1_10_94	94	10	1	1119.6	1121.5	1.90000000000009	94	0	0.10012	-103.2980705	-3.6002	Yes	Yes
1_10_95	95	10	1	1137.3	1138.2	0.900000000000091	95	0	0.97199	202.631071	-1.0555	No	Yes
1_10_96	96	10	1	1146.3	1146.9	0.600000000000136	96	0	-0.71218	-75.4519255	-2.4475	Yes	Yes
1_10_97	97	10	1	1153.2	1154.1	0.899999999999864	97	0	-2.5033	-96.260588	-3.1828	Yes	Yes
1_10_98	98	10	1	1159.1	1160.4	1.30000000000018	98	0	1.8205	-30.9666678	-1.9143	Yes	Yes
1_10_99	99	10	1	1171.1	1171.4	0.300000000000182	99	0	0.35915	-131.0474337	-3.0327	Yes	Yes
1_10_100	100	10	1	1176.9	1177.3	0.399999999999864	100	0	3.7502	381.700317	-0.20218	No	Yes
1_10_101	101	10	1	1180.9	1181.4	0.5	101	0	0.51385	-66.697499	-2.8315	Yes	Yes
1_10_102	102	10	1	1185.1	1185.7	0.600000000000136	102	0	-0.66148	-107.143631	-2.4937	Yes	Yes
1_10_103	103	10	1	1187.9	1188.5	0.599999999999909	103	0	7.032	478.6982	1.6022	No	No
1_10_104	104	10	1	1191.4	1192	0.599999999999909	104	0	-0.12938	10.8762	-1.0442	No	Yes
1_10_105	105	10	1	1205.7	1206.1	0.399999999999864	105	0	0.16666	-189.23297	-3.5652	Yes	Yes
1_10_106	106	10	1	1207.9	1208.2	0.299999999999955	106	0	-1.4078	-110.687057	-3.1103	Yes	Yes
1_10_108	108	10	1	1236	1236.7	0.700000000000045	108	0	-1.9725	28.62352	-2.8274	No	Yes
1_10_109	109	10	1	1253.7	1254	0.299999999999955	109	0	2.8904	-183.957727	-3.7484	Yes	Yes
1_10_110	110	10	1	1258.8	1260.2	1.40000000000009	110	0	-1.0304	79.006198	-2.1485	No	Yes
1_10_111	111	10	1	1263	1263.6	0.599999999999909	111	0	2.5752	64.044902	-1.5152	No	Yes
1_10_112	112	10	1	1270.8	1272	1.20000000000005	112	0	0.28505	0.3384	-3.8786	No	Yes
1_10_113	113	10	1	1274.5	1275.6	1.09999999999991	113	0	-0.23447	-5.95856	-2.2726	Yes	Yes
1_10_114	114	10	1	1276.8	1276.9	0.100000000000136	114	0	2.6822	28.4722937	-1.3299	No	Yes
1_10_115	115	10	1	1281	1281.4	0.400000000000091	115	0	-0.54667	-39.170241	-1.6817	Yes	Yes
1_10_116	116	10	1	1283.8	1285.1	1.29999999999995	116	0	1.0104	-54.50171	-4.0991	Yes	Yes
1_10_117	117	10	1	1285.9	1286.3	0.399999999999864	117	0	0.73384	-15.636214	-1.4882	Yes	Yes
1_10_118	118	10	1	1294.5	1295	0.5	118	0	0.87139	-87.175323	-2.8642	Yes	Yes
1_10_119	119	10	1	1302.1	1303	0.900000000000091	119	0	-2.4727	178.926439	-2.5631	No	Yes
1_10_120	120	10	1	1304.7	1305.6	0.899999999999864	120	0	0.91087	120.271223	-1.4416	No	Yes
1_10_121	121	10	1	1309.2	1309.5	0.299999999999955	121	0	-1.0755	-60.347663	-2.6115	Yes	Yes
1_10_122	122	10	1	1323.1	1323.4	0.300000000000182	122	0	-0.7335	-234.373966	-5.5273	Yes	Yes
1_10_123	123	10	1	1330.5	1330.9	0.400000000000091	123	0	-0.53085	-28.9220036	-3.0214	Yes	Yes
1_10_124	124	10	1	1337.5	1337.8	0.299999999999955	124	0	-0.34239	-45.2226419	-1.7523	Yes	Yes
1_10_125	125	10	1	1346	1346.7	0.700000000000045	125	0	2.6491	455.735249	-1.0501	No	Yes
1_10_126	126	10	1	1350.6	1351.2	0.600000000000136	126	0	-0.51186	-95.4935024	-3.1917	Yes	Yes
1_10_127	127	10	1	1353.1	1354.9	1.80000000000018	127	0	-0.53016	-96.070717	-2.641	Yes	Yes
1_10_129	129	10	1	1372.6	1375.3	2.70000000000005	129	0	-5.614	14.01869	-24.238	No	Yes
1_10_130	130	10	1	1386.4	1389.2	2.79999999999995	130	0	-1.3789	-264.2162528	-9.2671	Yes	Yes
1_10_131	131	10	1	1402	1404.6	2.59999999999991	131	0	0.21925	145.717753	-0.2397	No	Yes
1_10_132	132	10	1	1428.5	1431.6	3.09999999999991	132	0	-1.5792	273.423284	-12.948	No	Yes
1_10_133	133	10	1	1441.2	1444.2	3	133	0	4.7602	277.6980885	-0.4386	No	Yes
1_10_134	134	10	1	1456.2	1458	1.79999999999995	134	0	-0.78125	91.03660771	-2.5003	No	Yes
1_10_135	135	10	1	1459.4	1463.3	3.89999999999986	135	0	0.90019	240.308103	-10.63	No	Yes
1_10_136	136	10	1	1488.7	1490.6	1.89999999999986	136	0	-1.8397	345.31448	-2.0219	No	Yes
1_10_137	137	10	1	1501.7	1505.7	4	137	0	-2.864	-226.622705	-13.085	Yes	Yes
1_10_138	138	10	1	1515.4	1516.8	1.39999999999986	138	0	1.2825	-8.0462375	-2.8243	Yes	Yes
1_10_139	139	10	1	1536.2	1537.5	1.29999999999995	139	0	2.0309	212.680199	-0.58621	No	Yes
1_10_140	140	10	1	1550.6	1551	0.400000000000091	140	0	-7.1399	-134.037884	-7.1399	Yes	Yes
1_10_141	141	10	1	1552.4	1553.3	0.899999999999864	141	0	1.2006	22.8627436	-1.3992	No	Yes
1_10_142	142	10	1	1561.7	1562.9	1.20000000000005	142	0	-1.4815	-36.35251948	-1.9937	Yes	Yes
1_10_143	143	10	1	1566.1	1566.5	0.400000000000091	143	0	2.6621	69.090919	-1.6104	No	Yes
1_10_144	144	10	1	1569.3	1569.9	0.600000000000136	144	0	-4.7403	-59.140443	-5.2049	Yes	Yes
1_10_145	145	10	1	1577.1	1578	0.900000000000091	145	0	-0.78379	-117.077317	-3.1609	Yes	Yes
1_10_146	146	10	1	1582.6	1584	1.40000000000009	146	0	0.26432	-153.598907	-4.2295	Yes	Yes
1_10_147	147	10	1	1591.2	1592.4	1.20000000000005	147	0	-1.6722	-40.671178	-2.6462	Yes	Yes
1_10_148	148	10	1	1595.7	1596.4	0.700000000000045	148	0	12.66	645.0824	0.87421	No	No
1_10_149	149	10	1	1601.5	1602.2	0.700000000000045	149	0	-0.69906	-150.050282	-4.5946	Yes	Yes
1_10_150	150	10	1	1607.3	1607.7	0.400000000000091	150	0	1.2937	41.4529786	-2.3162	No	Yes
1_10_151	151	10	1	1613.6	1614.6	1	151	0	-0.74034	71.896108	-1.5889	No	Yes
1_10_152	152	10	1	1616.3	1617.6	1.29999999999995	152	0	3.1817	231.13543	-1.4459	No	Yes
1_10_153	153	10	1	1620.8	1621.2	0.400000000000091	153	0	1.7303	12.5886927	-1.2142	No	Yes
1_10_154	154	10	1	1625.5	1627	1.5	154	0	-1.3253	-123.3606359	-2.669	Yes	Yes
1_10_155	155	10	1	1630.1	1630.8	0.700000000000045	155	0	-1.1591	-128.463653	-3.1864	Yes	Yes
1_10_156	156	10	1	1635.5	1636.1	0.599999999999909	156	0	-0.60118	-115.6792728	-3.7919	Yes	Yes
1_10_157	157	10	1	1641.1	1641.9	0.800000000000182	157	0	1.4963	-0.166395800000001	-3.0387	Yes	Yes
1_10_158	158	10	1	1651	1651.5	0.5	158	0	-1.0874	-244.96675	-4.0555	Yes	Yes
1_10_159	159	10	1	1652.4	1653.6	1.19999999999982	159	0	-0.69751	-112.2568259	-3.7067	Yes	Yes
1_10_160	160	10	1	1657.8	1658.4	0.600000000000136	160	0	-2.3074	-116.960145	-4.9236	Yes	Yes
1_10_161	161	10	1	1660.5	1661.1	0.599999999999909	161	0	4.5067	72.309797	-1.6948	No	Yes
1_10_162	162	10	1	1662.5	1663	0.5	162	0	-0.27433	-0.0956999999999994	-2.4916	Yes	Yes
1_10_163	163	10	1	1668.1	1668.7	0.600000000000136	163	0	-0.34313	30.8525113	-2.6114	No	Yes
1_10_164	164	10	1	1673.4	1673.9	0.5	164	0	-1.6573	115.8092624	-3.9464	No	Yes
1_10_165	165	10	1	1676.1	1676.5	0.400000000000091	165	0	0.58136	-39.969255	-1.7495	Yes	Yes
1_10_166	166	10	1	1683.7	1684.6	0.899999999999864	166	0	-0.60007	-79.592338	-3.0002	Yes	Yes
1_10_167	167	10	1	1688.6	1688.9	0.300000000000182	167	0	-0.35432	-95.740919	-3.6003	Yes	Yes
1_10_168	168	10	1	1693	1693.4	0.400000000000091	168	0	-1.8874	8.414674	-1.9563	No	Yes
1_10_169	169	10	1	1696.2	1696.8	0.599999999999909	169	0	0.79906	212.860263	-0.59237	No	Yes
1_10_170	170	10	1	1702.5	1702.9	0.400000000000091	170	0	0.89002	-1.393368753	-2.4896	Yes	Yes
1_10_171	171	10	1	1709.7	1710.1	0.399999999999864	171	0	0.90188	-83.261551	-3.7654	Yes	Yes
1_10_172	172	10	1	1712.3	1712.5	0.200000000000045	172	0	2.1414	95.0390767	-1.1459	No	Yes
1_10_173	173	10	1	1714.9	1715.1	0.199999999999818	173	0	5.0738	97.491351	-1.3001	No	Yes
1_10_174	174	10	1	1717.3	1718.4	1.10000000000014	174	0	-0.15805	17.186948	-1.6679	No	Yes
1_10_175	175	10	1	1719.6	1719.8	0.200000000000045	175	0	-1.2448	-171.57284	-2.7132	Yes	Yes
1_10_176	176	10	1	1721.9	1722.2	0.299999999999955	176	0	-1.7565	-61.9182779	-2.6204	Yes	Yes
1_10_177	177	10	1	1725.5	1727	1.5	177	0	1.1148	189.79009	0.59953	No	No
1_10_178	178	10	1	1735.2	1735.4	0.200000000000045	178	0	0.042173	-35.769097	-1.4727	Yes	Yes
1_10_179	179	10	1	1744	1744.5	0.5	179	0	1.0247	5.866208	-2.4962	No	Yes
1_10_180	180	10	1	1752	1753.9	1.90000000000009	180	0	0.21888	191.340948	-3.2741	No	Yes
1_10_181	181	10	1	1758.7	1759.8	1.09999999999991	181	0	0.96214	98.481175	-2.3273	No	Yes
1_10_182	182	10	1	1772.7	1772.8	0.0999999999999091	182	0	-1.1907	-18.418175	-2.2594	Yes	Yes
1_10_183	183	10	1	1778	1778.2	0.200000000000045	183	0	5.5095	100.727834	-2.881	No	Yes
1_10_184	184	10	1	1787.6	1789.4	1.80000000000018	184	0	1.5494	-40.3052476	-2.5653	Yes	Yes
1_11_1	1	11	1	20.1	21.4	1.3	185	0	-1.9902	-155.824145	-8.444	Yes	Yes
1_11_2	2	11	1	36.9	38.9	2	186	0	-6.655	-566.035651	-17.852	Yes	Yes
1_11_3	3	11	1	50.5	51.6	1.1	187	0	5.2701	-242.999757	-21.537	Yes	Yes
1_11_4	4	11	1	54.7	57.6	2.9	188	0	-5.3944	-582.97695	-12.575	Yes	Yes
1_11_5	5	11	1	67.9	68.4	0.5	189	0	-2.4801	-875.3452	-12.906	Yes	Yes
1_11_6	6	11	1	78.2	80.5	2.3	190	0	-3.0483	179.022309	-3.1608	No	Yes
1_11_7	7	11	1	92.4	95.4	3	191	0	-13.098	-1933.584	-31.812	Yes	Yes
1_11_8	8	11	1	109.2	111.6	2.39999999999999	192	0	-8.4959	-936.1041	-13.041	Yes	Yes
1_11_9	9	11	1	121.2	123.6	2.39999999999999	193	0	-2.8276	-641.8332	-10.231	Yes	Yes
1_11_10	10	11	1	138	141.1	3.09999999999999	194	0	0.61928	-298.784902	-7.4015	Yes	Yes
1_11_11	11	11	1	153.6	157.6	4	195	0	-1.8566	-680.3255	-9.7017	Yes	Yes
1_11_12	12	11	1	160.7	161.5	0.800000000000011	196	0	9.1064	1080.1299	6.5132	No	No
1_11_13	13	11	1	181.4	182.1	0.699999999999989	197	0	2.4074	-231.022149	-10.419	Yes	Yes
1_11_14	14	11	1	193.7	194.2	0.5	198	0	-1.4521	-375.770754	-12.473	Yes	Yes
1_11_16	16	11	1	235.8	237.9	2.09999999999999	200	0	0.60511	-174.5406054	-5.1188	Yes	Yes
1_11_17	17	11	1	260.1	261.6	1.5	201	0	1.5441	-148.429712	-6.5889	Yes	Yes
1_11_18	18	11	1	270.8	271.7	0.899999999999977	202	0	0.17747	27.684076	-2.7206	No	Yes
1_11_19	19	11	1	276	276.5	0.5	203	0	7.8506	463.96296	-2.8682	No	Yes
1_11_20	20	11	1	280.4	280.7	0.300000000000011	204	0	2.2559	-26.6197709	-3.4548	Yes	Yes
1_11_22	22	11	1	291.6	292.9	1.29999999999995	206	0	0.72304	279.23722	0.3903	No	No
1_11_23	23	11	1	309.8	313.8	4	207	0	0.019321	-32.128926	-5.1045	Yes	Yes
1_11_24	24	11	1	314.8	315.9	1.09999999999997	208	0	1.0604	-454.26632	-10.053	Yes	Yes
1_11_25	25	11	1	318.1	319.2	1.09999999999997	209	0	-10.066	-1361.8366	-21.927	Yes	Yes
1_11_26	26	11	1	338.4	339.9	1.5	210	0	-2.4303	-205.13088	-7.1301	Yes	Yes
1_11_27	27	11	1	347.7	347.8	0.100000000000023	211	0	3.1732	25.8495929	-4.0822	No	Yes
1_11_29	29	11	1	388.3	391.8	3.5	213	0	-1.2241	-529.2652	-7.7745	Yes	Yes
1_11_30	30	11	1	402.6	405.6	3	214	0	-0.24711	-507.630142	-15.043	Yes	Yes
1_11_31	31	11	1	418.7	419.1	0.400000000000034	215	0	2.7314	129.242452	-0.069193	No	Yes
1_11_32	32	11	1	449.1	450	0.899999999999977	216	0	2.2944	78.963036	-0.5145	No	Yes
1_11_33	33	11	1	460.6	461.4	0.799999999999955	217	0	4.1526	167.779548	-1.5988	No	Yes
1_11_35	35	11	1	478.3	481	2.69999999999999	219	0	1.1326	-207.426701	-6.7265	Yes	Yes
1_11_36	36	11	1	494.8	495	0.199999999999989	220	0	3.1792	139.045018	-2.3306	No	Yes
1_11_37	37	11	1	500.1	501.2	1.09999999999997	221	0	3.058	93.849381	-2.1667	No	Yes
1_11_38	38	11	1	507.4	508.2	0.800000000000011	222	0	1.1481	-121.286177	-4.3633	Yes	Yes
1_11_39	39	11	1	511.3	512.4	1.09999999999997	223	0	0.61808	-69.280882	-3.7891	Yes	Yes
1_11_40	40	11	1	515	516.2	1.20000000000005	224	0	1.3396	292.73158	-2.3601	No	Yes
1_11_41	41	11	1	518.8	519.3	0.5	225	0	4.4429	193.91339	-0.85491	No	Yes
1_11_42	42	11	1	521	521.6	0.600000000000023	226	0	0.44322	-90.909907	-2.2822	Yes	Yes
1_11_43	43	11	1	524.1	524.4	0.299999999999955	227	0	0.19622	-187.8705867	-4.6503	Yes	Yes
1_11_44	44	11	1	527.3	527.8	0.5	228	0	-1.6981	-233.439486	-8.6393	Yes	Yes
1_11_45	45	11	1	530.2	531.6	1.39999999999998	229	0	2.8559	63.4387036	-1.1966	No	Yes
1_11_46	46	11	1	534	534.7	0.700000000000045	230	0	-0.064029	-54.0814932	-2.1637	Yes	Yes
1_11_47	47	11	1	537.9	539.7	1.80000000000007	231	0	1.2484	-42.175476	-5.2046	Yes	Yes
1_11_48	48	11	1	541.9	542.4	0.5	232	0	2.272	62.966829	-0.84853	No	Yes
1_11_49	49	11	1	543.6	544.7	1.10000000000002	233	0	1.2661	72.607952	-0.30803	No	Yes
1_11_50	50	11	1	547.2	547.6	0.399999999999977	234	0	-0.92787	-265.26974	-6.3754	Yes	Yes
1_11_51	51	11	1	558.2	560.1	1.89999999999998	235	0	5.3791	-19.5974803	-4.5066	Yes	Yes
1_11_52	52	11	1	562.6	563.2	0.600000000000023	236	0	0.68168	-5.2784435	-1.0418	Yes	Yes
1_11_53	53	11	1	566.4	567.6	1.20000000000005	237	0	-0.91305	-112.777098	-4.27	Yes	Yes
1_11_54	54	11	1	584.8	585.6	0.800000000000068	238	0	2.0742	37.4822453	-1.4502	No	Yes
1_11_55	55	11	1	595.1	595.8	0.699999999999932	239	0	1.1455	32.6952149	-1.3979	No	Yes
1_11_56	56	11	1	601.8	603.3	1.5	240	0	4.0576	-124.960694	-4.6817	Yes	Yes
1_11_57	57	11	1	615.4	616.2	0.800000000000068	241	0	1.283	-49.933962	-3.562	Yes	Yes
1_11_58	58	11	1	619.2	619.5	0.299999999999955	242	0	2.5336	23.6496156	-1.0154	No	Yes
1_11_59	59	11	1	623.2	625.5	2.29999999999995	243	0	-0.16245	-135.1988231	-4.3023	Yes	Yes
1_11_60	60	11	1	627	627.7	0.700000000000045	244	0	3.6304	-12.029138	-2.7677	Yes	Yes
1_11_61	61	11	1	636.6	636.8	0.199999999999932	245	0	3.5494	199.58205	-1.4112	No	Yes
1_11_62	62	11	1	639.3	639.6	0.300000000000068	246	0	1.9051	-185.668848	-4.8169	Yes	Yes
1_11_63	63	11	1	648.3	650.1	1.80000000000007	247	0	2.7018	49.809831	-1.227	No	Yes
1_11_64	64	11	1	654.3	654.9	0.600000000000023	248	0	2.3865	127.9572348	-0.17031	No	Yes
1_11_65	65	11	1	660.3	663.1	2.80000000000007	249	0	1.2153	-186.734483	-6.1339	Yes	Yes
1_11_66	66	11	1	673.1	673.5	0.399999999999977	250	0	2.5826	-200.815575	-6.092	Yes	Yes
1_11_67	67	11	1	681	681.4	0.399999999999977	251	0	0.48227	-106.835483	-2.9047	Yes	Yes
1_11_68	68	11	1	683.7	684.1	0.399999999999977	252	0	2.7073	41.77836099	-3.9105	No	Yes
1_11_71	71	11	1	714.1	714.4	0.299999999999955	255	0	1.8594	37.5995538	-3.0785	No	Yes
1_11_72	72	11	1	722	724.9	2.89999999999998	256	0	0.71626	-450.78548351	-9.4114	Yes	Yes
1_11_73	73	11	1	731.6	731.9	0.299999999999955	257	0	0.09402	110.377399	-0.47883	No	Yes
1_11_75	75	11	1	757.1	757.5	0.399999999999977	259	0	5.1354	134.3428429	-2.5742	No	Yes
1_11_76	76	11	1	762.3	765.9	3.60000000000002	260	0	-1.1021	-503.643445	-9.689	Yes	Yes
1_11_78	78	11	1	792	794	2	262	0	-4.9311	-697.3932785	-14.546	Yes	Yes
1_11_79	79	11	1	811	813.1	2.10000000000002	263	0	-2.3388	-148.841941	-4.2171	Yes	Yes
1_11_80	80	11	1	826.9	830.4	3.5	264	0	-9.2204	-1655.41011	-47.479	Yes	Yes
1_11_81	81	11	1	848	851.7	3.70000000000005	265	0	2.0778	-133.130978	-4.0443	Yes	Yes
1_11_84	84	11	1	916.5	917.2	0.700000000000045	268	0	5.3276	342.040799	-0.58595	No	Yes
1_11_85	85	11	1	923.8	927.4	3.60000000000002	269	0	4.3568	-85.739412	-6.0474	Yes	Yes
1_11_86	86	11	1	958	959.2	1.20000000000005	270	0	3.3878	155.324772	-1.0119	No	Yes
1_11_87	87	11	1	962	962.6	0.600000000000023	271	0	1.3821	66.322452	-0.1471	No	Yes
1_11_88	88	11	1	965.1	965.9	0.799999999999955	272	0	1.9822	-168.272613	-3.8086	Yes	Yes
1_11_89	89	11	1	967.2	968.1	0.899999999999977	273	0	-1.1569	-79.34511	-2.4469	Yes	Yes
1_11_90	90	11	1	985	985.3	0.299999999999955	274	0	1.618	-118.124891	-3.6016	Yes	Yes
1_11_91	91	11	1	990.9	991.5	0.600000000000023	275	0	2.1193	31.3267836	-1.2099	No	Yes
1_11_92	92	11	1	995	995.8	0.799999999999955	276	0	2.5948	-48.6631016	-2.5088	Yes	Yes
1_11_93	93	11	1	997.8	998.4	0.600000000000023	277	0	1.1972	-51.294677	-5.1247	Yes	Yes
1_11_94	94	11	1	1004	1004.6	0.600000000000023	278	0	-0.13616	-77.80284845	-3.1682	Yes	Yes
1_11_95	95	11	1	1010.2	1010.6	0.399999999999977	279	0	1.0008	-3.20558245	-1.2445	Yes	Yes
1_11_96	96	11	1	1016.3	1016.8	0.5	280	0	0.59344	-31.932127	-1.6399	Yes	Yes
1_11_97	97	11	1	1021.2	1022.4	1.19999999999993	281	0	-0.59156	-136.381974	-3.2363	Yes	Yes
1_11_98	98	11	1	1024.7	1025.1	0.399999999999864	282	0	1.5261	-176.099651	-7.2019	Yes	Yes
1_11_100	100	11	1	1040.4	1041.5	1.09999999999991	284	0	-6.3708	-901.3626	-13.197	Yes	Yes
1_11_101	101	11	1	1051.2	1051.8	0.599999999999909	285	0	-0.84683	-230.68865	-3.0388	Yes	Yes
1_11_102	102	11	1	1057.6	1058.6	1	286	0	0.75238	394.348785	-2.0907	No	Yes
1_11_103	103	11	1	1061.9	1062.2	0.299999999999955	287	0	4.1118	132.7382825	-0.85837	No	Yes
1_11_104	104	11	1	1065.3	1069.2	3.90000000000009	288	0	0.99051	-236.7098498	-7.1433	Yes	Yes
1_11_105	105	11	1	1081.2	1082.4	1.20000000000005	289	0	2.0724	117.935391	-1.2271	No	Yes
1_11_106	106	11	1	1086.3	1087.2	0.900000000000091	290	0	-0.73754	-222.616059	-4.4262	Yes	Yes
1_11_107	107	11	1	1089.6	1090.1	0.5	291	0	0.31129	-284.641331	-4.8122	Yes	Yes
1_11_108	108	11	1	1094.4	1095.6	1.19999999999982	292	0	-1.6228	-48.2102006	-2.4132	Yes	Yes
1_11_109	109	11	1	1098	1099.2	1.20000000000005	293	0	3.3992	83.167368	-3.0156	No	Yes
1_11_110	110	11	1	1101.6	1102.3	0.700000000000045	294	0	-1.3718	-110.16928652	-2.9014	Yes	Yes
1_11_111	111	11	1	1104.7	1105.2	0.5	295	0	4.8379	318.2286	1.1542	No	No
1_11_112	112	11	1	1108.1	1108.6	0.5	296	0	1.9774	32.001878	-1.1854	No	Yes
1_11_113	113	11	1	1116	1116.7	0.700000000000045	297	0	2.325	190.48793	0.43278	No	No
1_11_114	114	11	1	1120.4	1120.8	0.399999999999864	298	0	6.419	84.088575	-2.8179	No	Yes
1_11_115	115	11	1	1123.4	1124	0.599999999999909	299	0	1.52	50.4383712	-0.80495	No	Yes
1_11_116	116	11	1	1126.9	1127.4	0.5	300	0	0.54722	77.901499	-0.77408	No	Yes
1_11_117	117	11	1	1130.3	1130.6	0.299999999999955	301	0	3.4351	145.73492	0.15654	No	No
1_11_118	118	11	1	1134	1135	1	302	0	-1.0318	34.0899143	-1.9686	No	Yes
1_11_119	119	11	1	1138.1	1138.7	0.600000000000136	303	0	4.9051	231.67247	-1.0863	No	Yes
1_11_120	120	11	1	1144.5	1144.8	0.299999999999955	304	0	1.839	124.82322	0.10709	No	No
1_11_121	121	11	1	1159.2	1160.4	1.20000000000005	305	0	-0.047694	-45.1044001	-2.0683	Yes	Yes
1_11_122	122	11	1	1165.6	1166.6	1	306	0	5.6323	-529.50241	-17.27	Yes	Yes
1_11_123	123	11	1	1168.6	1168.9	0.300000000000182	307	0	2.5101	-95.5995	-2.89	Yes	Yes
1_11_124	124	11	1	1173.7	1174.1	0.399999999999864	308	0	1.1524	142.50681	-1.8166	No	Yes
1_11_125	125	11	1	1186.1	1186.4	0.300000000000182	309	0	4.0927	-40.846332	-3.0469	Yes	Yes
1_11_126	126	11	1	1188	1189	1	310	0	-0.12144	-84.69387	-2.8828	Yes	Yes
1_11_127	127	11	1	1195.2	1195.5	0.299999999999955	311	0	0.78702	-84.6472049	-2.3893	Yes	Yes
1_11_128	128	11	1	1254.8	1255.2	0.400000000000091	312	0	2.2892	-31.22921476	-1.6683	Yes	Yes
1_11_129	129	11	1	1292.1	1296	3.90000000000009	313	0	1.5447	-119.85394	-4.0549	Yes	Yes
1_11_130	130	11	1	1306.5	1306.9	0.400000000000091	314	0	3.366	87.355371	-1.0708	No	Yes
1_11_131	131	11	1	1324.7	1325	0.299999999999955	315	0	1.8602	-19.0873097	-1.2936	Yes	Yes
1_11_132	132	11	1	1340.2	1340.7	0.5	316	0	2.4378	30.0494857	-2.1855	No	Yes
1_11_133	133	11	1	1346.3	1346.4	0.100000000000136	317	0	0.73931	-104.402539	-2.3583	Yes	Yes
1_11_134	134	11	1	1354.6	1354.9	0.300000000000182	318	0	2.076	-65.7009061	-3.2976	Yes	Yes
1_11_135	135	11	1	1357	1357.5	0.5	319	0	6.9282	24.995408	-4.9764	No	Yes
1_11_136	136	11	1	1359.1	1359.6	0.5	320	0	1.344	-101.456698	-2.9129	Yes	Yes
1_11_137	137	11	1	1364.4	1364.8	0.399999999999864	321	0	1.8898	15.675045	-2.4689	No	Yes
1_11_138	138	11	1	1377.5	1377.9	0.400000000000091	322	0	3.3947	-12.121272	-2.9543	Yes	Yes
1_11_139	139	11	1	1379.8	1381.2	1.40000000000009	323	0	3.9967	-163.0843511	-6.3643	Yes	Yes
1_11_142	142	11	1	1412	1416	4	326	0	-0.43245	-601.902769	-18.778	Yes	Yes
1_11_143	143	11	1	1421.8	1423.4	1.60000000000014	327	0	7.8918	631.7609	4.1675	No	No
1_11_144	144	11	1	1425.6	1426.7	1.10000000000014	328	0	-0.22096	-8.540096	-3.3415	Yes	Yes
1_11_145	145	11	1	1434	1436.6	2.59999999999991	329	0	-1.031	-196.43855	-3.5455	Yes	Yes
1_11_146	146	11	1	1440.2	1440.3	0.0999999999999091	330	0	3.395	107.877904	-1.5233	No	Yes
1_11_147	147	11	1	1442.4	1443.3	0.899999999999864	331	0	-0.60441	-277.77657	-5.9562	Yes	Yes
1_11_148	148	11	1	1451.7	1455.7	4	332	0	1.6561	-131.079304	-3.4894	Yes	Yes
1_11_149	149	11	1	1463.6	1466	2.40000000000009	333	0	1.3607	-445.34314	-7.5216	Yes	Yes
1_11_150	150	11	1	1473.9	1474.9	1	334	0	1.8899	97.421139	-2.7222	No	Yes
1_11_152	152	11	1	1500.8	1503.5	2.70000000000005	336	0	-1.6686	-155.788091	-4.2197	Yes	Yes
1_11_153	153	11	1	1509.2	1509.8	0.599999999999909	337	0	-4.2398	-342.79144744	-6.8678	Yes	Yes
1_11_154	154	11	1	1519.4	1520.3	0.899999999999864	338	0	-2.0859	-78.228035	-7.5096	Yes	Yes
1_11_155	155	11	1	1535.1	1536.2	1.10000000000014	339	0	0.20709	289.26252	-3.1934	No	Yes
1_11_156	156	11	1	1540.2	1543.7	3.5	340	0	5.4003	180.403663	-0.68931	No	Yes
1_11_157	157	11	1	1561.1	1561.7	0.600000000000136	341	0	-0.71399	-113.695332	-4.724	Yes	Yes
1_11_158	158	11	1	1566	1566.6	0.599999999999909	342	0	4.2349	376.5117	2.1205	No	No
1_11_159	159	11	1	1578.5	1579.4	0.900000000000091	343	0	1.6382	-1.8191397	-2.3313	Yes	Yes
1_11_160	160	11	1	1583.3	1584	0.700000000000045	344	0	0.98754	129.283791	-0.24715	No	Yes
1_11_161	161	11	1	1589.5	1590	0.5	345	0	1.3025	-84.62157	-1.8943	Yes	Yes
1_11_162	162	11	1	1594.6	1596.4	1.80000000000018	346	0	0.94441	113.3975988	-1.3146	No	Yes
1_11_163	163	11	1	1600.6	1601.1	0.5	347	0	2.1159	22.1876107	-1.1959	No	Yes
1_11_164	164	11	1	1615.8	1616.3	0.5	348	0	0.29108	-141.375489	-2.813	Yes	Yes
1_11_165	165	11	1	1627.2	1628.4	1.20000000000005	349	0	0.87696	-123.41309	-3.1339	Yes	Yes
1_11_166	166	11	1	1630.4	1630.8	0.399999999999864	350	0	-3.5201	-233.86145	-4.6934	Yes	Yes
1_11_167	167	11	1	1635.9	1636.4	0.5	351	0	3.5972	-45.6324514	-4.1755	Yes	Yes
1_11_168	168	11	1	1640.1	1640.6	0.5	352	0	-1.0647	-198.152006	-3.1916	Yes	Yes
1_11_169	169	11	1	1642.9	1643.4	0.5	353	0	1.7026	-218.886521	-6.0356	Yes	Yes
1_11_171	171	11	1	1660.8	1662	1.20000000000005	355	0	1.6193	257.5616	1.6193	No	No
1_11_172	172	11	1	1671.4	1673.8	2.39999999999986	356	0	-4.2032	-188.130974	-7.1733	Yes	Yes
1_11_173	173	11	1	1678.4	1678.5	0.0999999999999091	357	0	1.8231	60.050743	-1.9959	No	Yes
1_11_174	174	11	1	1683.3	1683.7	0.400000000000091	358	0	0.66454	25.601274	-2.1984	No	Yes
1_11_175	175	11	1	1686	1686.9	0.900000000000091	359	0	0.7364	-6.263919	-1.3493	Yes	Yes
1_11_176	176	11	1	1693.8	1694.6	0.799999999999955	360	0	0.95613	93.6699291	-0.35655	No	Yes
1_11_177	177	11	1	1702.8	1704.1	1.29999999999995	361	0	-0.82093	-124.204712	-3.7085	Yes	Yes
1_11_178	178	11	1	1708	1709.1	1.09999999999991	362	0	0.3819	-27.06659103	-1.156	Yes	Yes
1_11_179	179	11	1	1711.3	1711.9	0.600000000000136	363	0	-0.062139	-274.019789	-9.3133	Yes	Yes
1_11_180	180	11	1	1714.2	1715.4	1.20000000000005	364	0	1.6048	91.7664123	-2.3115	No	Yes
1_11_181	181	11	1	1717	1717.6	0.599999999999909	365	0	1.5944	14.5245773	-4.587	No	Yes
1_11_182	182	11	1	1720.2	1720.4	0.200000000000045	366	0	3.711	-123.402596	-5.0122	Yes	Yes
1_11_183	183	11	1	1721.3	1722.5	1.20000000000005	367	0	-1.1703	4.601649	-2.2893	No	Yes
1_11_184	184	11	1	1724	1726.2	2.20000000000005	368	0	0.20285	-18.496694	-3.3193	Yes	Yes
1_11_185	185	11	1	1727.9	1729.7	1.79999999999995	369	0	2.027	-582.718848	-12.859	Yes	Yes
1_11_186	186	11	1	1732.7	1734.3	1.59999999999991	370	0	1.4059	65.2672879	-0.21638	No	Yes
1_11_187	187	11	1	1735.2	1736.4	1.20000000000005	371	0	0.64954	321.860114	0.050964	No	No
1_11_188	188	11	1	1739.8	1740.8	1	372	0	2.5095	132.68196	0.25997	No	No
1_11_189	189	11	1	1746.8	1748.2	1.40000000000009	373	0	1.2915	116.06903	0.26294	No	No
1_11_190	190	11	1	1751.3	1752.1	0.799999999999955	374	0	2.1649	195.02997	-1.047	No	Yes
1_11_191	191	11	1	1755.1	1755.7	0.600000000000136	375	0	8.4872	315.598862	-0.61161	No	Yes
1_11_192	192	11	1	1758.4	1758.7	0.299999999999955	376	0	0.63262	-58.6324243	-1.918	Yes	Yes
1_11_193	193	11	1	1760.4	1760.9	0.5	377	0	1.5316	-118.8561837	-3.8329	Yes	Yes
1_11_194	194	11	1	1762.1	1762.4	0.300000000000182	378	0	-0.36288	-265.910992	-7.739	Yes	Yes
1_11_195	195	11	1	1765.4	1765.9	0.5	379	0	-2.8759	-305.12977	-7.2175	Yes	Yes
1_11_196	196	11	1	1768.5	1768.9	0.400000000000091	380	0	1.6823	-73.473075	-2.6163	Yes	Yes
1_11_197	197	11	1	1771.1	1771.6	0.5	381	0	1.6339	-1.1545824	-3.5436	Yes	Yes
1_11_198	198	11	1	1775.3	1776.1	0.799999999999955	382	0	-0.42515	-337.68869	-5.589	Yes	Yes
1_11_199	199	11	1	1778.7	1779.1	0.399999999999864	383	0	-0.80171	-181.133313	-3.2799	Yes	Yes
1_11_200	200	11	1	1780.9	1781.3	0.399999999999864	384	0	3.3235	16.648661	-1.5881	No	Yes
1_11_201	201	11	1	1783.6	1784.2	0.600000000000136	385	0	0.53208	58.38442599	-0.59585	No	Yes
1_11_202	202	11	1	1786.3	1786.8	0.5	386	0	3.1729	-21.404569	-3.3298	Yes	Yes
1_11_203	203	11	1	1789.7	1790.4	0.700000000000045	387	0	2.1967	-160.71226	-3.901	Yes	Yes
1_11_204	204	11	1	1795.5	1796.4	0.900000000000091	388	0	4.2914	240.410874	-1.1057	No	Yes
1_12_3	3	12	1	72	73.6	1.59999999999999	391	0	3.419	220.78027	0.6801	No	No
1_12_4	4	12	1	83.5	87.1	3.59999999999999	392	0	2.4822	98.979489	-2.0597	No	Yes
1_12_11	11	12	1	184.6	187.3	2.70000000000002	399	0	0.30851	305.464811	-2.0345	No	Yes
1_12_12	12	12	1	192.9	196.6	3.69999999999999	400	0	-1.5385	108.289079	-1.5385	No	Yes
1_12_16	16	12	1	247.8	249	1.19999999999999	404	0	-0.46781	233.309123	-2.237	No	Yes
1_12_17	17	12	1	261.3	263	1.69999999999999	405	0	-0.3368	209.912545	-1.3711	No	Yes
1_12_18	18	12	1	273.7	273.8	0.100000000000023	406	0	-0.26269	160.3613183	-2.1644	No	Yes
1_12_19	19	12	1	321.3	323.9	2.59999999999997	407	0	-0.43147	607.968827	-0.78468	No	Yes
1_12_20	20	12	1	338.5	339.7	1.19999999999999	408	0	0.64852	212.573857	-0.34289	No	Yes
1_12_21	21	12	1	365.8	368.2	2.39999999999998	409	0	-1.8163	297.2154658	-6.637	No	Yes
1_12_22	22	12	1	390.2	392.8	2.60000000000002	410	0	3.3004	343.62018	0.4081	No	No
1_12_23	23	12	1	420.4	422.4	2	411	0	2.2882	361.0233685	-0.33846	No	Yes
1_12_24	24	12	1	449.6	451	1.39999999999998	412	0	0.101	109.011582	-1.0291	No	Yes
1_12_25	25	12	1	473.8	477.1	3.30000000000001	413	0	2.9569	220.80042	-1.7546	No	Yes
1_12_27	27	12	1	523.5	524.4	0.899999999999977	415	0	-0.91733	-49.04616	-5.7594	Yes	Yes
1_12_28	28	12	1	525.6	528.1	2.5	416	0	-0.23232	123.163551	-4.4752	No	Yes
1_12_29	29	12	1	544.2	546.6	2.39999999999998	417	0	3.9848	362.90816	0.7949	No	No
1_12_30	30	12	1	564.5	566.8	2.29999999999995	418	0	2.4183	14.677283	-7.8196	No	Yes
1_12_31	31	12	1	585.8	588	2.20000000000005	419	0	-0.57016	78.603794	-2.9224	No	Yes
1_12_32	32	12	1	611.4	613.9	2.5	420	0	2.0104	420.504648	-1.2184	No	Yes
1_12_33	33	12	1	631.5	634.1	2.60000000000002	421	0	-0.45835	52.9475456	-2.234	No	Yes
1_12_34	34	12	1	645.1	647.1	2	422	0	2.6702	224.79377	-5.9766	No	Yes
1_12_35	35	12	1	672.5	675.7	3.20000000000005	423	0	-2.2535	-263.51735	-5.099	Yes	Yes
1_12_36	36	12	1	708.2	709.6	1.39999999999998	424	0	0.82988	204.88438172	-0.14416	No	Yes
1_12_37	37	12	1	742.5	742.9	0.399999999999977	425	0	2.4597	264.2630721	-4.8444	No	Yes
1_12_38	38	12	1	792.6	792.9	0.299999999999955	426	0	-1.3856	-329.27458	-5.7082	Yes	Yes
1_12_41	41	12	1	897.2	897.6	0.399999999999977	429	0	-2.4084	306.91477	-2.4084	No	Yes
1_12_42	42	12	1	967.3	967.8	0.5	430	0	1.1732	334.0118	0.34941	No	No
1_12_43	43	12	1	968.8	971.3	2.5	431	0	2.244	129.3429513	-0.42938	No	Yes
1_12_44	44	12	1	1012.2	1015.3	3.09999999999991	432	0	1.7215	-67.566993	-4.5407	Yes	Yes
1_12_46	46	12	1	1063.2	1066.5	3.29999999999995	434	0	0.86584	165.54754065	-1.9751	No	Yes
1_12_48	48	12	1	1104.2	1106.6	2.39999999999986	436	0	-1.7226	65.26617	-1.7226	No	Yes
1_12_49	49	12	1	1120.8	1123.4	2.60000000000014	437	0	-0.1255	-13.482738	-3.3896	Yes	Yes
1_12_50	50	12	1	1141.3	1143.9	2.60000000000014	438	0	-0.85675	6.449697	-4.3669	No	Yes
1_12_51	51	12	1	1155.8	1156.3	0.5	439	0	-2.681	65.275483	-2.8964	No	Yes
1_12_52	52	12	1	1168.9	1170.6	1.69999999999982	440	0	0.59695	124.439569116	-0.54275	No	Yes
1_12_53	53	12	1	1183.7	1186.1	2.39999999999986	441	0	-0.0037947	186.3492617	-10.412	No	Yes
1_12_54	54	12	1	1199.1	1201.6	2.5	442	0	-0.13109	431.075223	-1.6205	No	Yes
1_12_56	56	12	1	1239.7	1243.1	3.39999999999986	444	0	-0.47155	-14.773118	-4.3713	Yes	Yes
1_12_57	57	12	1	1263	1265.4	2.40000000000009	445	0	-4.9057	-193.3993232	-5.6915	Yes	Yes
1_12_58	58	12	1	1282.7	1285	2.29999999999995	446	0	-0.32671	-65.770561	-2.8888	Yes	Yes
1_12_59	59	12	1	1321.3	1325.2	3.90000000000009	447	0	-4	11.80823	-4.7878	No	Yes
1_12_60	60	12	1	1360.1	1360.4	0.300000000000182	448	0	1.4738	37.282448	-2.1159	No	Yes
1_12_61	61	12	1	1412.4	1415.4	3	449	0	1.7709	49.709654	-0.9471	No	Yes
1_12_62	62	12	1	1447.6	1450	2.40000000000009	450	0	0.50174	43.1281858	-4.1413	No	Yes
1_12_63	63	12	1	1476	1477.3	1.29999999999995	451	0	-0.72721	8.1170862	-2.9464	No	Yes
1_12_64	64	12	1	1482.8	1483.7	0.900000000000091	452	0	0.18704	18.6137523	-1.4613	No	Yes
1_12_65	65	12	1	1498.4	1499.1	0.699999999999818	453	0	1.9906	178.281535	-0.10596	No	Yes
1_12_66	66	12	1	1502.4	1502.7	0.299999999999955	454	0	-1.0404	-185.51468	-5.5893	Yes	Yes
1_12_67	67	12	1	1511.7	1515.7	4	455	0	-1.3765	-319.987878	-10.418	Yes	Yes
1_12_68	68	12	1	1551.3	1554.6	3.29999999999995	456	0	0.38114	152.399029	-1.3421	No	Yes
1_12_69	69	12	1	1573.5	1575	1.5	457	0	1.9718	258.06448	-0.17898	No	Yes
1_12_70	70	12	1	1596.2	1599.8	3.59999999999991	458	0	-1.187	14.8557672	-3.0415	No	Yes
1_12_71	71	12	1	1618.3	1619.1	0.799999999999955	459	0	-2.1198	-48.825785	-4.6674	Yes	Yes
1_12_72	72	12	1	1621.2	1622.4	1.20000000000005	460	0	-0.79298	-0.486873	-2.3573	Yes	Yes
1_12_73	73	12	1	1636.7	1639.4	2.70000000000005	461	0	1.2905	323.0639	1.0961	No	No
1_12_74	74	12	1	1665.3	1667.1	1.79999999999995	462	0	-1.7998	-177.2203618	-4.6086	Yes	Yes
1_12_75	75	12	1	1671.8	1672.1	0.299999999999955	463	0	1.3546	113.1316182	-0.56146	No	Yes
1_12_76	76	12	1	1675.3	1675.9	0.600000000000136	464	0	1.5813	114.127328	-1.01	No	Yes
1_12_77	77	12	1	1676.8	1679.1	2.29999999999995	465	0	3.2353	195.585897	-0.5179	No	Yes
1_12_78	78	12	1	1680.1	1683.4	3.30000000000018	466	0	0.39124	-5.503387	-4.1901	Yes	Yes
1_12_79	79	12	1	1699.2	1701.6	2.39999999999986	467	0	1.5783	12.475665	-1.2065	No	Yes
1_12_80	80	12	1	1720.8	1723.7	2.90000000000009	468	0	-3.8075	-120.948653	-6.8638	Yes	Yes
1_12_81	81	12	1	1749.9	1753.8	3.89999999999986	469	0	0.57	131.58316	0.13918	No	No
1_12_82	82	12	1	1762.5	1763.3	0.799999999999955	470	0	-1.322	85.7256635	-1.322	No	Yes
1_12_83	83	12	1	1785.2	1785.8	0.599999999999909	471	0	-1.6784	-91.667672	-2.8244	Yes	Yes
1_12_84	84	12	1	1807.9	1808.6	0.699999999999818	472	0	3.1248	196.177757	-0.5609	No	Yes
1_12_85	85	12	1	1818.5	1819.4	0.900000000000091	473	0	0.96359	117.684923	-2.6196	No	Yes
1_13_1	1	13	1	7.2	10.8	3.6	474	0	-2.6503	-257.2651	-3.375	Yes	Yes
1_13_2	2	13	1	35.7	37.5	1.8	475	0	0.13433	-24.020456	-2.0205	Yes	Yes
1_13_3	3	13	1	75.3	77.7	2.40000000000001	476	0	2.0315	481.453073	-4.6241	No	Yes
1_13_4	4	13	1	132.4	132.7	0.299999999999983	477	0	-0.27229	68.236791	-0.70104	No	Yes
1_13_5	5	13	1	173.7	174	0.300000000000011	478	0	-3.2423	-235.482842	-5.7912	Yes	Yes
1_13_7	7	13	1	237.6	240.1	2.5	480	0	2.2254	25.858318	-3.601	No	Yes
1_13_8	8	13	1	257	259.2	2.19999999999999	481	0	2.6534	-153.20521	-7.1033	Yes	Yes
1_13_9	9	13	1	260.9	262	1.10000000000002	482	0	-1.0635	-11.546169	-4.1473	Yes	Yes
1_13_10	10	13	1	281.3	283.8	2.5	483	0	3.9149	390.15547	0.26901	No	No
1_13_11	11	13	1	290.2	290.5	0.300000000000011	484	0	1.8859	27.8652522	-1.7401	No	Yes
1_13_13	13	13	1	303.6	307.2	3.59999999999997	486	0	0.26192	-35.7071911	-1.4702	Yes	Yes
1_13_14	14	13	1	329.9	330.1	0.200000000000045	487	0	2.4006	264.189022	-0.51754	No	Yes
1_13_15	15	13	1	340.2	341.6	1.40000000000003	488	0	1.4016	99.9166455	-0.94913	No	Yes
1_13_16	16	13	1	349.2	350.4	1.19999999999999	489	0	-0.84429	141.653849	-2.5072	No	Yes
1_13_18	18	13	1	371.7	375.6	3.90000000000003	491	0	-0.34538	33.0129061	-2.5483	No	Yes
1_13_20	20	13	1	414.5	417.2	2.69999999999999	493	0	-2.7605	-129.37661	-3.8484	Yes	Yes
1_13_21	21	13	1	430.8	433.5	2.69999999999999	494	0	-1.3881	190.827104	-1.3881	No	Yes
1_13_22	22	13	1	442.8	443.9	1.09999999999997	495	0	0.96953	333.54503	0.96953	No	No
1_13_23	23	13	1	447.5	447.8	0.300000000000011	496	0	1.6231	380.14336	0.50371	No	No
1_13_24	24	13	1	450.6	451.2	0.599999999999966	497	0	4.732	276.778176	-1.0132	No	Yes
1_13_25	25	13	1	456.5	456.7	0.199999999999989	498	0	-0.34822	-5.1599196	-1.3419	Yes	Yes
1_13_26	26	13	1	465.6	466.8	1.19999999999999	499	0	-0.4494	-209.615383	-4.3556	Yes	Yes
1_13_28	28	13	1	481.2	481.7	0.5	501	0	4.0294	314.847	1.6885	No	No
1_13_29	29	13	1	498.8	501.6	2.80000000000001	502	0	-1.0341	8.7094778	-1.2279	No	Yes
1_13_30	30	13	1	508.8	511.1	2.30000000000001	503	0	-0.0050342	-91.5712022	-2.6405	Yes	Yes
1_13_31	31	13	1	521.7	524.3	2.59999999999991	504	0	-2.7081	84.795166	-4.6051	No	Yes
1_13_32	32	13	1	538.7	539.6	0.899999999999977	505	0	-7.2222	-495.335539	-8.4535	Yes	Yes
1_13_33	33	13	1	568.7	568.8	0.0999999999999091	506	0	-0.53272	-28.6102223	-1.8904	Yes	Yes
1_13_34	34	13	1	583.2	583.4	0.199999999999932	507	0	0.55688	-32.3024804	-1.6553	Yes	Yes
1_13_35	35	13	1	643.1	643.5	0.399999999999977	508	0	0.39347	-7.660265	-3.7981	Yes	Yes
1_13_36	36	13	1	646.4	646.8	0.399999999999977	509	0	-2.8561	-66.45876	-4.3397	Yes	Yes
1_13_37	37	13	1	649.2	649.7	0.5	510	0	-2.2228	-58.273643	-6.1932	Yes	Yes
1_13_40	40	13	1	692	694.8	2.79999999999995	513	0	0.028149	444.574019	0.028149	No	No
1_13_41	41	13	1	706.1	709	2.89999999999998	514	0	1.7858	289.254599	-6.906	No	Yes
1_13_44	44	13	1	764.2	768.2	4	517	0	5.1116	429.6722	2.2704	No	No
1_13_45	45	13	1	772.6	775.5	2.89999999999998	518	0	-0.12761	28.7437138	-2.1242	No	Yes
1_13_46	46	13	1	776.4	777	0.600000000000023	519	0	3.1957	146.781139	-1.4002	No	Yes
1_13_47	47	13	1	781.9	785.2	3.30000000000007	520	0	-1.89	73.045745	-4.7643	No	Yes
1_13_48	48	13	1	811.3	814.1	2.80000000000007	521	0	0.26824	-268.574879	-8.2717	Yes	Yes
1_13_50	50	13	1	835.5	836	0.5	523	0	-3.6907	-437.923	-7.2033	Yes	Yes
1_13_51	51	13	1	843.5	843.7	0.200000000000045	524	0	-1.806	-249.53967	-5.0263	Yes	Yes
1_13_52	52	13	1	865.2	869.2	4	525	0	-3.8404	-87.484859	-4.2147	Yes	Yes
1_13_53	53	13	1	874.6	876.4	1.79999999999995	526	0	3.2561	513.547175	-0.46762	No	Yes
1_13_54	54	13	1	883.2	887	3.79999999999995	527	0	-0.10332	-169.1882285	-6.4414	Yes	Yes
1_13_55	55	13	1	889.2	891.5	2.29999999999995	528	0	-0.78265	53.56415786	-1.4469	No	Yes
1_13_56	56	13	1	895.2	896.4	1.19999999999993	529	0	-0.6963	26.5390675	-1.1059	No	Yes
1_13_57	57	13	1	899.3	902	2.70000000000005	530	0	0.74083	-24.3503508	-4.4765	Yes	Yes
1_13_58	58	13	1	910.4	911	0.600000000000023	531	0	-0.73418	0.0495140000000012	-5.5131	No	Yes
1_13_59	59	13	1	913.2	913.6	0.399999999999977	532	0	-2.0322	-220.10711	-4.5103	Yes	Yes
1_13_60	60	13	1	914.4	918	3.60000000000002	533	0	-1.8431	-126.740422	-3.6959	Yes	Yes
1_13_61	61	13	1	919.2	919.6	0.399999999999977	534	0	0.61962	89.129782	-1.8833	No	Yes
1_13_62	62	13	1	922.8	925.5	2.70000000000005	535	0	-2.3166	29.832857	-4.7667	No	Yes
1_13_63	63	13	1	927.6	928.9	1.29999999999995	536	0	0.25549	-9.173908	-2.4796	Yes	Yes
1_13_64	64	13	1	931.2	932.4	1.19999999999993	537	0	2.6564	-141.997684	-5.2324	Yes	Yes
1_13_65	65	13	1	934.7	935	0.299999999999955	538	0	-3.5956	-262.4692	-5.3866	Yes	Yes
1_13_66	66	13	1	952.7	953.1	0.399999999999977	539	0	-2.8308	-355.72056	-7.6518	Yes	Yes
1_13_67	67	13	1	976.1	978	1.89999999999998	540	0	-1.6578	-79.1009659	-3.3989	Yes	Yes
1_13_68	68	13	1	1002.1	1002.4	0.299999999999955	541	0	-2.5731	-104.00945908	-10.247	Yes	Yes
1_13_69	69	13	1	1004.9	1008.6	3.70000000000005	542	0	-1.2149	-101.3063946	-2.6273	Yes	Yes
1_13_73	73	13	1	1092.6	1093.5	0.900000000000091	546	0	-0.29879	152.560227	-1.5727	No	Yes
1_13_74	74	13	1	1094.8	1097.9	3.10000000000014	547	0	0.081341	177.533849	-1.1172	No	Yes
1_13_78	78	13	1	1170.9	1171.3	0.399999999999864	551	0	-0.036272	248.4703608	-4.6421	No	Yes
1_13_79	79	13	1	1179	1182	3	552	0	1.8241	207.63579	0.31358	No	No
1_13_80	80	13	1	1190.1	1190.5	0.400000000000091	553	0	-1.5862	101.10344	-2.8089	No	Yes
1_13_81	81	13	1	1198.6	1199.1	0.5	554	0	1.3714	-51.0512358	-4.2466	Yes	Yes
1_13_82	82	13	1	1202.4	1203.4	1	555	0	-1.07	-163.66734	-3.4406	Yes	Yes
1_13_83	83	13	1	1208.5	1209.6	1.09999999999991	556	0	0.85472	124.897263	-3.9288	No	Yes
1_13_84	84	13	1	1213.1	1213.5	0.400000000000091	557	0	0.31987	257.39597	-3.7416	No	Yes
1_13_85	85	13	1	1215.6	1215.9	0.300000000000182	558	0	1.0234	-3.406418	-2.8364	Yes	Yes
1_13_86	86	13	1	1220.7	1221.9	1.20000000000005	559	0	-2.756	-73.0299667	-3.4131	Yes	Yes
1_13_87	87	13	1	1225.1	1225.5	0.400000000000091	560	0	1.1927	167.35849	-1.2625	No	Yes
1_13_88	88	13	1	1228.7	1229.1	0.399999999999864	561	0	-1.7935	37.63249244	-6.3452	No	Yes
1_13_89	89	13	1	1241	1241.4	0.400000000000091	562	0	-0.92651	-31.8981075	-1.3293	Yes	Yes
1_13_90	90	13	1	1244.1	1244.5	0.400000000000091	563	0	-2.9153	-48.305318	-3.5308	Yes	Yes
1_13_91	91	13	1	1266.4	1268.6	2.19999999999982	564	0	-0.89869	-65.153131	-4.3738	Yes	Yes
1_13_92	92	13	1	1288.7	1289.2	0.5	565	0	-2.1847	-250.4220835	-7.4355	Yes	Yes
1_13_93	93	13	1	1300.3	1300.8	0.5	566	0	-0.48254	80.743483	-3.4164	No	Yes
1_13_94	94	13	1	1305.6	1307.7	2.10000000000014	567	0	-2.5699	-138.385695	-6.5364	Yes	Yes
1_13_95	95	13	1	1310.9	1311.3	0.399999999999864	568	0	-0.55002	-27.938443	-3.522	Yes	Yes
1_13_96	96	13	1	1313.7	1314	0.299999999999955	569	0	-2.8101	-220.16737	-5.7642	Yes	Yes
1_13_97	97	13	1	1318.8	1319.3	0.5	570	0	2.3207	162.5697386	-0.41161	No	Yes
1_13_98	98	13	1	1328.4	1329.7	1.29999999999995	571	0	3.3927	-70.241876	-7.1292	Yes	Yes
1_13_99	99	13	1	1349.1	1350	0.900000000000091	572	0	-0.099571	-36.1742171	-5.1507	Yes	Yes
1_13_100	100	13	1	1358.4	1360.2	1.79999999999995	573	0	-0.0837	-134.56253	-5.3805	Yes	Yes
1_13_102	102	13	1	1382.4	1382.8	0.399999999999864	575	0	-1.9651	-94.791519	-2.9015	Yes	Yes
1_13_103	103	13	1	1393.2	1394.9	1.70000000000005	576	0	-2.8424	-645.95507	-14.427	Yes	Yes
1_13_104	104	13	1	1396.6	1397.8	1.20000000000005	577	0	-3.035	-49.881602	-4.2967	Yes	Yes
1_13_105	105	13	1	1402.6	1404	1.40000000000009	578	0	-1.234	-61.9879047	-2.6255	Yes	Yes
1_13_106	106	13	1	1405.2	1406.3	1.09999999999991	579	0	-1.474	-136.303899	-3.4728	Yes	Yes
1_13_107	107	13	1	1407.8	1408.8	1	580	0	1.1434	80.740183	-3.6719	No	Yes
1_13_108	108	13	1	1410.7	1412.1	1.39999999999986	581	0	0.12598	-47.6994843	-2.8278	Yes	Yes
1_13_109	109	13	1	1413.3	1413.7	0.400000000000091	582	0	-1.9145	-12.068572	-3.4826	Yes	Yes
1_13_110	110	13	1	1418.3	1419.6	1.29999999999995	583	0	-0.29438	-7.6937792	-1.6688	Yes	Yes
1_13_111	111	13	1	1420.8	1421.9	1.10000000000014	584	0	1.0536	-235.391252	-4.0338	Yes	Yes
1_13_112	112	13	1	1424.4	1425.7	1.29999999999995	585	0	-2.919	-225.76411	-3.7771	Yes	Yes
1_13_113	113	13	1	1427.1	1427.7	0.600000000000136	586	0	0.69778	43.308261	-5.7079	No	Yes
1_13_114	114	13	1	1430.3	1430.6	0.299999999999955	587	0	2.4916	173.78543	-1.2502	No	Yes
1_13_115	115	13	1	1434.1	1436.1	2	588	0	-0.86722	167.0126844	-3.4963	No	Yes
1_13_116	116	13	1	1436.7	1437.3	0.599999999999909	589	0	-1.1334	103.508758	-3.125	No	Yes
1_13_117	117	13	1	1439.6	1440	0.400000000000091	590	0	-1.2689	101.622362	-2.7656	No	Yes
1_13_118	118	13	1	1442.1	1443.7	1.60000000000014	591	0	0.31792	5.377158	-2.8034	No	Yes
1_13_119	119	13	1	1444.9	1446	1.09999999999991	592	0	-0.55184	29.62583	-2.4965	No	Yes
1_13_121	121	13	1	1462.5	1463.1	0.599999999999909	594	0	5.6678	490.9437447	-4.361	No	Yes
1_13_122	122	13	1	1465.3	1465.8	0.5	595	0	-2.2667	-132.625185	-4.1176	Yes	Yes
1_13_123	123	13	1	1467.6	1468.8	1.20000000000005	596	0	1.2875	-58.94661729	-2.3762	Yes	Yes
1_13_124	124	13	1	1470.1	1470.5	0.400000000000091	597	0	0.029302	-81.947944	-3.273	Yes	Yes
1_13_125	125	13	1	1478.3	1479.1	0.799999999999955	598	0	-0.73842	-55.742691	-3.0465	Yes	Yes
1_13_126	126	13	1	1482	1483.6	1.59999999999991	599	0	1.92	-40.562194	-3.8664	Yes	Yes
1_13_127	127	13	1	1485.3	1485.6	0.299999999999955	600	0	-0.15227	11.913492	-2.6696	No	Yes
1_13_128	128	13	1	1486.8	1488.1	1.29999999999995	601	0	2.1975	275.81152	0.09649	No	No
1_13_129	129	13	1	1492.6	1493.5	0.900000000000091	602	0	-1.9608	-45.772665	-3.1696	Yes	Yes
1_13_130	130	13	1	1495.8	1496.4	0.600000000000136	603	0	1.293	92.0894713	-0.45151	No	Yes
1_13_131	131	13	1	1498.5	1499.3	0.799999999999955	604	0	0.084185	-30.8383219	-1.2518	Yes	Yes
1_13_132	132	13	1	1500.4	1501.2	0.799999999999955	605	0	-1.1779	-78.481962	-1.7891	Yes	Yes
1_13_133	133	13	1	1503.6	1505.2	1.60000000000014	606	0	-0.90543	-88.2890545	-8.7742	Yes	Yes
1_13_134	134	13	1	1506.1	1508.3	2.20000000000005	607	0	1.2715	60.80363	-7.3962	No	Yes
1_13_135	135	13	1	1513.3	1516.5	3.20000000000005	608	0	-5.0397	-391.05569	-7.362	Yes	Yes
1_13_136	136	13	1	1520.8	1521.3	0.5	609	0	-0.87735	-133.673395	-9.382	Yes	Yes
1_13_137	137	13	1	1527.6	1528.8	1.20000000000005	610	0	0.33894	0.111568499999999	-1.4394	No	Yes
1_13_138	138	13	1	1531.5	1532.5	1	611	0	-1.8743	-201.516569	-5.1714	Yes	Yes
1_13_139	139	13	1	1533.6	1535.3	1.70000000000005	612	0	-1.8633	-154.2956034	-6.6295	Yes	Yes
1_13_140	140	13	1	1537.2	1538.4	1.20000000000005	613	0	2.0106	44.067752	-2.4005	No	Yes
1_13_141	141	13	1	1540.5	1541.1	0.599999999999909	614	0	-0.67775	-131.48309	-3.7313	Yes	Yes
1_13_142	142	13	1	1542.8	1543.8	1	615	0	-5.4672	-243.972507	-8.6335	Yes	Yes
1_13_143	143	13	1	1545.7	1546	0.299999999999955	616	0	0.23616	32.6077035	-1.9812	No	Yes
1_13_144	144	13	1	1547	1548.6	1.59999999999991	617	0	5.1834	244.85384	0.19385	No	No
1_13_145	145	13	1	1552	1553.1	1.09999999999991	618	0	0.35128	-58.7731607	-4.4389	Yes	Yes
1_13_146	146	13	1	1555.2	1556.5	1.29999999999995	619	0	-0.25123	-28.4089362	-3.2977	Yes	Yes
1_13_147	147	13	1	1557.9	1558.8	0.899999999999864	620	0	-0.19514	1.513715	-1.9522	No	Yes
1_13_148	148	13	1	1567	1568.4	1.40000000000009	621	0	-0.93893	103.88193	-2.9703	No	Yes
1_13_149	149	13	1	1569.3	1570.9	1.60000000000014	622	0	3.9556	48.868618	-7.0599	No	Yes
1_13_150	150	13	1	1575.5	1576.9	1.40000000000009	623	0	0.24539	46.617346	-0.21558	No	Yes
1_13_151	151	13	1	1582.8	1584.7	1.90000000000009	624	0	0.36672	-64.190209	-2.7067	Yes	Yes
1_13_152	152	13	1	1587.3	1587.7	0.400000000000091	625	0	1.9687	114.603835	-2.0026	No	Yes
1_13_154	154	13	1	1648.3	1648.8	0.5	627	0	0.59809	-5.5314691	-5.4406	Yes	Yes
1_13_155	155	13	1	1654.1	1655.1	1	628	0	0.20826	-43.0168405	-1.7217	Yes	Yes
1_13_156	156	13	1	1660.8	1663.2	2.40000000000009	629	0	-0.82472	-357.2141342	-8.1143	Yes	Yes
1_13_157	157	13	1	1668	1670.6	2.59999999999991	630	0	1.7731	-74.200935	-4.573	Yes	Yes
1_13_161	161	13	1	1712.8	1713.3	0.5	634	0	2.7314	211.185125	-1.0324	No	Yes
1_13_162	162	13	1	1722.1	1722.8	0.700000000000045	635	0	-0.42487	52.448431	-2.9658	No	Yes
1_13_163	163	13	1	1726.9	1727.2	0.299999999999955	636	0	1.7221	63.080733	-1.2944	No	Yes
1_13_164	164	13	1	1732	1732.2	0.200000000000045	637	0	-3.7211	-219.359944	-5.2971	Yes	Yes
1_13_165	165	13	1	1735.2	1735.5	0.299999999999955	638	0	-0.10738	-63.105423	-2.8832	Yes	Yes
1_13_166	166	13	1	1737.4	1737.7	0.299999999999955	639	0	3.3114	-256.936704	-6.4936	Yes	Yes
1_13_169	169	13	1	1767.9	1768.5	0.599999999999909	642	0	-5.9103	-618.882263	-12.42	Yes	Yes
1_13_170	170	13	1	1800.2	1802.2	2	643	0	3.0134	137.789507	-1.0412	No	Yes
1_13_171	171	13	1	1803.5	1804.8	1.29999999999995	644	0	0.23939	-96.439251	-3.9837	Yes	Yes
1_13_172	172	13	1	1807.6	1807.9	0.300000000000182	645	0	-6.4151	-313.87447	-9.5188	Yes	Yes
1_13_173	173	13	1	1815.1	1815.6	0.5	646	0	-0.77525	56.47514079	-0.77525	No	Yes
1_13_174	174	13	1	1829.8	1830.7	0.900000000000091	647	0	-0.7232	123.395437	-1.6032	No	Yes
1_13_175	175	13	1	1832.4	1832.7	0.299999999999955	648	0	-9.3891	1176.61493	-11.907	No	Yes
1_14_1	1	14	1	5.8	9.6	3.8	649	0	-3.5404	-424.6084	-4.9929	Yes	Yes
1_14_2	2	14	1	27.8	30.9	3.1	650	0	-4.1227	-497.467088	-10.186	Yes	Yes
1_14_3	3	14	1	44.8	46.4	1.6	651	0	1.3155	349.941816	-1.4808	No	Yes
1_14_4	4	14	1	59.2	62	2.8	652	0	3.4417	-1180.21874	-25.678	Yes	Yes
1_14_5	5	14	1	85.5	88	2.5	653	0	-4.1191	-607.473	-9.0908	Yes	Yes
1_14_6	6	14	1	110.4	113.8	3.39999999999999	654	0	0.51962	-111.7804	-4.8272	Yes	Yes
1_14_7	7	14	1	115.9	117.4	1.5	655	0	-4.4944	-453.1856	-8.2491	Yes	Yes
1_14_8	8	14	1	134.9	136.1	1.19999999999999	656	0	2.9602	226.131502	-2.0459	No	Yes
1_14_9	9	14	1	151.2	154.8	3.60000000000002	657	0	-1.2479	-5.720927	-2.9752	Yes	Yes
1_14_10	10	14	1	175.8	178.2	2.39999999999998	658	0	-2.9587	-406.693469	-13.995	Yes	Yes
1_14_12	12	14	1	218.9	221.2	2.29999999999998	660	0	-1.0718	-331.600514	-8.4047	Yes	Yes
1_14_14	14	14	1	265.9	267.7	1.80000000000001	662	0	-0.32987	-515.29277	-10.262	Yes	Yes
1_14_15	15	14	1	284.8	287.4	2.59999999999997	663	0	-2.2119	-287.713412	-13.863	Yes	Yes
1_14_16	16	14	1	309.3	312.1	2.80000000000001	664	0	-1.0337	-179.965765	-8.1833	Yes	Yes
1_14_17	17	14	1	328.4	332.4	4	665	0	-9.0312	-1209.2955	-21.455	Yes	Yes
1_14_18	18	14	1	344.3	345.6	1.30000000000001	666	0	-6.6568	-485.767002	-9.7834	Yes	Yes
1_14_19	19	14	1	367	370.6	3.60000000000002	667	0	-2.6276	-636.348919	-11.784	Yes	Yes
1_14_20	20	14	1	403	405.9	2.89999999999998	668	0	-0.5563	10.144574	-2.298	No	Yes
1_14_21	21	14	1	437.3	440.6	3.30000000000001	669	0	-3.361	-118.27745	-14.547	Yes	Yes
1_14_22	22	14	1	442.8	444.2	1.39999999999998	670	0	2.4983	96.708418	-0.78226	No	Yes
1_14_23	23	14	1	548.5	549.6	1.10000000000002	671	0	1.0145	-344.988437	-5.7361	Yes	Yes
1_14_24	24	14	1	550.8	552	1.20000000000005	672	0	-0.82144	-226.318394	-4.4751	Yes	Yes
1_14_26	26	14	1	566.7	567	0.299999999999955	674	0	-2.8465	-89.430911	-4.9789	Yes	Yes
1_14_27	27	14	1	569.2	570.1	0.899999999999977	675	0	0.53932	67.803488	-1.7575	No	Yes
1_14_28	28	14	1	572.4	573.6	1.20000000000005	676	0	0.75968	6.52926	-1.7568	No	Yes
1_14_29	29	14	1	579.1	579.4	0.299999999999955	677	0	0.5733	176.8187284	-1.8271	No	Yes
1_14_30	30	14	1	581.2	582.4	1.19999999999993	678	0	-0.98429	173.971439	-1.1826	No	Yes
1_14_31	31	14	1	584.4	585.7	1.30000000000007	679	0	0.39428	-47.194024	-4.9404	Yes	Yes
1_14_32	32	14	1	594	595.2	1.20000000000005	680	0	0.54639	31.746283	-1.2531	No	Yes
1_14_34	34	14	1	646.2	647.1	0.899999999999977	682	0	-0.30226	90.2027839	-2.047	No	Yes
1_14_35	35	14	1	647.9	650.4	2.5	683	0	-0.31567	42.5446239	-1.7512	No	Yes
1_14_37	37	14	1	686.3	686.7	0.400000000000091	685	0	4.3506	452.1404	0.54467	No	No
1_14_38	38	14	1	704.5	708	3.5	686	0	0.94397	-97.4080548	-2.8696	Yes	Yes
1_14_39	39	14	1	729.8	732.7	2.90000000000009	687	0	1.3384	-499.63217	-10.08	Yes	Yes
1_14_40	40	14	1	750.5	753.6	3.10000000000002	688	0	-1.5806	-178.268275	-4.9344	Yes	Yes
1_14_41	41	14	1	765.9	767.5	1.60000000000002	689	0	-0.79634	-524.30124	-9.1193	Yes	Yes
1_14_42	42	14	1	780.8	782.5	1.70000000000005	690	0	-0.047739	-605.568402	-10.538	Yes	Yes
1_14_43	43	14	1	797.7	801.3	3.59999999999991	691	0	-5.5436	-86.01336	-6.5108	Yes	Yes
1_14_44	44	14	1	824.1	826	1.89999999999998	692	0	-4.2369	-517.5003	-8.7289	Yes	Yes
1_14_45	45	14	1	842.5	845.6	3.10000000000002	693	0	-2.1391	-31.60985	-5.6157	Yes	Yes
1_14_46	46	14	1	846.8	850.8	4	694	0	-1.9149	278.3210745	-3.7309	No	Yes
1_14_47	47	14	1	876	879.8	3.79999999999995	695	0	-2.6365	-531.4661	-10.56	Yes	Yes
1_14_48	48	14	1	896.4	897.9	1.5	696	0	-3.3469	80.2343061	-3.3469	No	Yes
1_14_49	49	14	1	905.5	906	0.5	697	0	5.4214	447.902388	-0.79923	No	Yes
1_14_50	50	14	1	919.2	922.2	3	698	0	-0.90321	-263.828461	-5.1957	Yes	Yes
1_14_51	51	14	1	945	947.8	2.79999999999995	699	0	-3.1307	-167.396458	-5.6652	Yes	Yes
1_14_52	52	14	1	948.8	950.7	1.90000000000009	700	0	0.62816	-88.058992	-4.4784	Yes	Yes
1_14_54	54	14	1	1022	1022.5	0.5	702	0	-2.3385	-186.5674228	-4.3438	Yes	Yes
1_14_55	55	14	1	1063.7	1064.6	0.899999999999864	703	0	7.1256	460.0248	1.1159	No	No
1_14_56	56	14	1	1079.3	1079.7	0.400000000000091	704	0	1.258	210.93168	-1.3201	No	Yes
1_14_57	57	14	1	1092.9	1093.3	0.399999999999864	705	0	2.2138	135.73938	-0.73463	No	Yes
1_14_58	58	14	1	1116	1116.4	0.400000000000091	706	0	3.5114	63.159584	-1.1183	No	Yes
1_14_59	59	14	1	1155.3	1159.1	3.79999999999995	707	0	-0.92947	-86.116226	-3.5247	Yes	Yes
1_14_60	60	14	1	1170.3	1170.7	0.400000000000091	708	0	2.6812	301.7879	0.23003	No	No
1_14_62	62	14	1	1204.6	1207.4	2.80000000000018	710	0	-9.6445	-694.857905	-17.259	Yes	Yes
1_14_64	64	14	1	1242	1244.7	2.70000000000005	712	0	6.8122	141.27546	-6.1721	No	Yes
1_14_65	65	14	1	1252.8	1254.4	1.60000000000014	713	0	3.7101	464.95232	0.78443	No	No
1_14_66	66	14	1	1264.1	1265.9	1.80000000000018	714	0	2.5823	74.579083	-3.1942	No	Yes
1_14_67	67	14	1	1282	1284.9	2.90000000000009	715	0	0.068349	-27.1777975	-1.8824	Yes	Yes
1_14_68	68	14	1	1301.7	1304.4	2.70000000000005	716	0	-6.1647	-509.088669	-8.286	Yes	Yes
1_14_69	69	14	1	1320.6	1321.6	1	717	0	1.0174	-123.960807	-4.2633	Yes	Yes
1_14_70	70	14	1	1332.5	1333.1	0.599999999999909	718	0	1.1187	-164.14071	-3.6741	Yes	Yes
1_14_71	71	14	1	1340.2	1341.6	1.39999999999986	719	0	-0.4893	57.85356	-2.5148	No	Yes
1_14_73	73	14	1	1369	1370.3	1.29999999999995	721	0	2.9091	176.8612	-2.5175	No	Yes
1_14_74	74	14	1	1386.6	1387.9	1.30000000000018	722	0	-3.891	-237.275016	-6.5226	Yes	Yes
1_14_75	75	14	1	1398.7	1401.4	2.70000000000005	723	0	-2.3252	-539.09939	-9.8589	Yes	Yes
1_14_76	76	14	1	1418	1418.4	0.400000000000091	724	0	2.4478	367.43636	0.60507	No	No
1_14_77	77	14	1	1430.2	1432.8	2.59999999999991	725	0	0.8847	-77.31215	-5.1782	Yes	Yes
1_14_78	78	14	1	1446	1448.6	2.59999999999991	726	0	-5.2754	-739.3462	-12.892	Yes	Yes
1_14_79	79	14	1	1464	1467.1	3.09999999999991	727	0	1.9723	-602.95702	-15.585	Yes	Yes
1_14_80	80	14	1	1496.4	1499.2	2.79999999999995	728	0	-1.9857	107.783204	-3.2455	No	Yes
1_14_81	81	14	1	1522.8	1524.2	1.40000000000009	729	0	-2.2562	-180.3106053	-4.0973	Yes	Yes
1_14_82	82	14	1	1535.4	1539.3	3.89999999999986	730	0	-1.8779	-252.1551	-6.5376	Yes	Yes
1_14_83	83	14	1	1565.1	1568.2	3.10000000000014	731	0	-1.4929	553.508521	-1.4929	No	Yes
1_14_84	84	14	1	1591.4	1594.5	3.09999999999991	732	0	-4.9999	171.70209	-6.6316	No	Yes
1_14_85	85	14	1	1615.6	1618.3	2.70000000000005	733	0	-2.6048	-161.3870793	-11.477	Yes	Yes
1_14_86	86	14	1	1639.2	1641.6	2.39999999999986	734	0	0.94553	4.410489	-5.009	No	Yes
1_14_87	87	14	1	1648.8	1649.7	0.900000000000091	735	0	0.40342	18.0595451	-1.0686	No	Yes
1_14_88	88	14	1	1653.6	1654.1	0.5	736	0	-1.8619	-261.593447	-7.7038	Yes	Yes
1_14_89	89	14	1	1669.2	1670.4	1.20000000000005	737	0	0.40561	-22.8831342	-2.1006	Yes	Yes
1_14_91	91	14	1	1684.8	1685.2	0.400000000000091	739	0	-0.94933	-112.85293	-3.3625	Yes	Yes
1_14_92	92	14	1	1688.4	1689.3	0.899999999999864	740	0	-0.1898	-161.239709	-4.2613	Yes	Yes
1_14_93	93	14	1	1705.1	1705.5	0.400000000000091	741	0	-1.6045	8.652336	-1.8815	No	Yes
2_10_1	1	10	2	29	30.4	1.4	743	0	-0.61132	-7.068821	-2.4826	Yes	Yes
2_10_2	2	10	2	52.3	53.8	1.5	744	0	-0.36875	-32.9273009	-1.6855	Yes	Yes
2_10_3	3	10	2	59.7	60.1	0.399999999999999	745	0	3.1931	222.5727	-1.6561	No	Yes
2_10_4	4	10	2	62.4	63	0.600000000000001	746	0	5.3452	395.024263	-0.12458	No	Yes
2_10_5	5	10	2	67.4	67.6	0.199999999999989	747	0	1.1381	44.3233363	-1.2851	No	Yes
2_10_7	7	10	2	75	75.3	0.299999999999997	749	0	0.10295	-65.148605	-1.6903	Yes	Yes
2_10_8	8	10	2	79.8	80.2	0.400000000000006	750	0	-0.15922	-73.123482	-3.1157	Yes	Yes
2_10_9	9	10	2	92.7	93.4	0.700000000000003	751	0	0.22611	-16.817692	-2.2796	Yes	Yes
2_10_10	10	10	2	94.8	95	0.200000000000003	752	0	-1.1347	-204.848978	-4.3916	Yes	Yes
2_10_11	11	10	2	98.3	98.7	0.400000000000006	753	0	1.9616	80.492753	-2.7134	No	Yes
2_10_12	12	10	2	104.9	105.9	1	754	0	0.10385	-62.663005	-1.5976	Yes	Yes
2_10_13	13	10	2	107.6	108.2	0.600000000000009	755	0	-0.33736	-75.895136	-1.9218	Yes	Yes
2_10_14	14	10	2	110.5	110.8	0.299999999999997	756	0	2.0752	24.067519	-1.5358	No	Yes
2_10_15	15	10	2	113.3	113.8	0.5	757	0	0.68771	-42.031663	-2.5453	Yes	Yes
2_10_16	16	10	2	114.9	115.2	0.299999999999997	758	0	0.033042	-20.7276981	-1.3484	Yes	Yes
2_10_17	17	10	2	118.3	118.9	0.600000000000009	759	0	0.21222	28.174358	-3.7549	No	Yes
2_10_18	18	10	2	120.4	120.9	0.5	760	0	2.6854	202.764066	-2.468	No	Yes
2_10_19	19	10	2	138	138.3	0.300000000000011	761	0	0.65937	84.098633	-2.077	No	Yes
2_10_20	20	10	2	146.2	146.5	0.300000000000011	762	0	1.7406	46.05520521	-1.2507	No	Yes
2_10_21	21	10	2	150	150.5	0.5	763	0	0.99786	34.8650608	-1.3389	No	Yes
2_10_22	22	10	2	152.8	153.3	0.5	764	0	3.0784	31.4019292	-1.6597	No	Yes
2_10_23	23	10	2	156.4	157	0.599999999999994	765	0	0.35195	73.84878901	-0.48898	No	Yes
2_10_24	24	10	2	158.8	159.1	0.299999999999983	766	0	5.4103	276.86705	-1.4705	No	Yes
2_10_25	25	10	2	161.3	161.6	0.299999999999983	767	0	3.3091	-58.9712207	-3.2754	Yes	Yes
2_10_27	27	10	2	169.5	169.8	0.300000000000011	769	0	0.43478	16.1334529	-1.246	No	Yes
2_10_28	28	10	2	173.6	174	0.400000000000006	770	0	1.4539	-48.687903	-2.3837	Yes	Yes
2_10_29	29	10	2	178.8	179.3	0.5	771	0	0.15361	-5.1453804	-1.3091	Yes	Yes
2_10_30	30	10	2	182.3	182.7	0.399999999999977	772	0	6.2536	246.877537	-1.3734	No	Yes
2_10_31	31	10	2	184.4	184.7	0.299999999999983	773	0	3.8683	287.724885	-0.79973	No	Yes
2_10_32	32	10	2	186.7	187	0.300000000000011	774	0	-0.38299	-66.222678	-1.8736	Yes	Yes
2_10_34	34	10	2	202	202.6	0.599999999999994	776	0	2.1066	180.796919	-0.29097	No	Yes
2_10_35	35	10	2	211.5	213.6	2.09999999999999	777	0	-1.4801	-222.038733	-13.878	Yes	Yes
2_10_36	36	10	2	229.9	231.6	1.69999999999999	778	0	0.22675	-16.1683712	-5.9548	Yes	Yes
2_10_37	37	10	2	253.6	253.8	0.200000000000017	779	0	-1.1943	-74.2114417	-2.9124	Yes	Yes
2_10_38	38	10	2	272.4	272.6	0.200000000000045	780	0	8.0934	234.2479017	-2.8394	No	Yes
2_10_39	39	10	2	276.3	277.3	1	781	0	-0.051835	15.218083	-1.4422	No	Yes
2_10_40	40	10	2	279.8	281.6	1.80000000000001	782	0	1.4062	213.18951	-2.9518	No	Yes
2_10_41	41	10	2	289.2	289.5	0.300000000000011	783	0	1.0782	-71.90406	-2.6402	Yes	Yes
2_10_42	42	10	2	295.2	296.2	1	784	0	0.018753	-291.026808	-7.4333	Yes	Yes
2_10_43	43	10	2	301.7	302.4	0.699999999999989	785	0	2.5354	287.377327	-2.1292	No	Yes
2_10_44	44	10	2	305.9	306.4	0.5	786	0	0.61395	-214.126179	-4.3785	Yes	Yes
2_10_45	45	10	2	308.3	308.6	0.300000000000011	787	0	-2.2726	-239.41381	-3.8369	Yes	Yes
2_10_46	46	10	2	311.9	312.4	0.5	788	0	2.0721	-69.07875	-4.2042	Yes	Yes
2_10_47	47	10	2	316	316.7	0.699999999999989	789	0	0.55113	-23.6355083	-2.5816	Yes	Yes
2_10_48	48	10	2	319.3	319.7	0.399999999999977	790	0	1.7539	91.483563	-0.28694	No	Yes
2_10_49	49	10	2	321.6	322.8	1.19999999999999	791	0	0.24506	129.7991356	-1.6194	No	Yes
2_10_50	50	10	2	326.4	328.2	1.80000000000001	792	0	-1.8163	-130.1086491	-3.0834	Yes	Yes
2_10_51	51	10	2	332	333.6	1.60000000000002	793	0	0.083041	130.412758	-0.80476	No	Yes
2_10_52	52	10	2	334.5	335.9	1.39999999999998	794	0	2.0476	46.131224	-4.8085	No	Yes
2_10_53	53	10	2	339.8	340	0.199999999999989	795	0	0.71389	-7.68647071	-0.88008	Yes	Yes
2_10_54	54	10	2	342.2	342.5	0.300000000000011	796	0	2.5095	104.03754438	-1.6161	No	Yes
2_10_55	55	10	2	344.9	345.2	0.300000000000011	797	0	0.0072087	-45.5853365	-1.7129	Yes	Yes
2_10_56	56	10	2	349.5	350.4	0.899999999999977	798	0	1.0996	39.876382	-1.5532	No	Yes
2_10_57	57	10	2	352.1	352.4	0.299999999999955	799	0	3.1463	121.4706242	-1.2336	No	Yes
2_10_58	58	10	2	357.1	357.4	0.299999999999955	800	0	-0.5842	-68.234945	-2.3016	Yes	Yes
2_10_59	59	10	2	361.3	362.4	1.09999999999997	801	0	0.50276	102.1006182	-0.81096	No	Yes
2_10_60	60	10	2	367.1	368	0.899999999999977	802	0	-1.2399	-108.708452	-2.3625	Yes	Yes
2_10_61	61	10	2	369.8	370.1	0.300000000000011	803	0	6.7279	72.531865	-5.4235	No	Yes
2_10_62	62	10	2	371.5	371.9	0.399999999999977	804	0	1.2908	-6.049056	-3.5878	Yes	Yes
2_10_63	63	10	2	373.3	373.8	0.5	805	0	0.51468	-77.080747	-1.682	Yes	Yes
2_10_64	64	10	2	376.5	376.9	0.399999999999977	806	0	-1.4717	-240.62321	-3.9284	Yes	Yes
2_10_65	65	10	2	379.8	380.1	0.300000000000011	807	0	3.8157	81.2279065	-2.5399	No	Yes
2_10_66	66	10	2	382.9	384	1.10000000000002	808	0	1.3686	-30.7950754	-3.6438	Yes	Yes
2_10_67	67	10	2	387.7	388.7	1	809	0	-2.0532	-26.504778	-3.0147	Yes	Yes
2_10_68	68	10	2	392.6	392.9	0.299999999999955	810	0	1.1062	60.298646	-1.7597	No	Yes
2_10_69	69	10	2	396.8	397.2	0.399999999999977	811	0	-0.45571	11.4627332	-1.7196	No	Yes
2_10_70	70	10	2	399.4	399.8	0.400000000000034	812	0	0.16734	116.262515	-0.32775	No	Yes
2_10_71	71	10	2	402.3	402.7	0.399999999999977	813	0	2.0061	88.10645	-1.3665	No	Yes
2_10_72	72	10	2	404.4	404.7	0.300000000000011	814	0	2.1191	108.918789	-1.4344	No	Yes
2_10_73	73	10	2	407.3	407.6	0.300000000000011	815	0	1.5002	-20.745613	-2.0009	Yes	Yes
2_10_74	74	10	2	412.1	412.5	0.399999999999977	816	0	0.018955	-114.504675	-2.7377	Yes	Yes
2_10_75	75	10	2	415.1	415.6	0.5	817	0	2.8327	-26.218504	-3.8013	Yes	Yes
2_10_76	76	10	2	417.2	417.4	0.199999999999989	818	0	0.81787	-1.6426233	-0.92405	Yes	Yes
2_10_77	77	10	2	419.9	420.3	0.400000000000034	819	0	0.89877	-8.1910539	-1.3298	Yes	Yes
2_10_78	78	10	2	423	423.5	0.5	820	0	-1.2906	-59.748677	-3.8786	Yes	Yes
2_10_79	79	10	2	425.8	426.2	0.399999999999977	821	0	0.98999	64.287007	-1.9054	No	Yes
2_10_80	80	10	2	431.5	432	0.5	822	0	1.1106	49.1815297	-0.46443	No	Yes
2_10_81	81	10	2	433.4	434.3	0.900000000000034	823	0	4.3928	142.941184	-2.9412	No	Yes
2_10_82	82	10	2	437.1	437.5	0.399999999999977	824	0	0.4355	-111.982031	-2.846	Yes	Yes
2_10_83	83	10	2	439.5	439.8	0.300000000000011	825	0	1.2906	0.2484177	-2.9148	No	Yes
2_10_84	84	10	2	441.4	441.7	0.300000000000011	826	0	-0.43098	-52.264175	-1.9588	Yes	Yes
2_10_85	85	10	2	443.8	444	0.199999999999989	827	0	2.0711	12.0197346	-2.8418	No	Yes
2_10_86	86	10	2	446.7	447.4	0.699999999999989	828	0	0.91822	97.228057	-1.4008	No	Yes
2_10_87	87	10	2	448.3	448.6	0.300000000000011	829	0	-0.75643	-6.2715924	-1.015	Yes	Yes
2_10_88	88	10	2	451.6	451.8	0.199999999999989	830	0	1.1956	-24.006034	-1.0304	Yes	Yes
2_10_89	89	10	2	454.4	454.7	0.300000000000011	831	0	1.1089	131.31395	-1.7845	No	Yes
2_10_90	90	10	2	457.1	457.6	0.5	832	0	2.0109	269.655409	-1.4129	No	Yes
2_10_91	91	10	2	460	460.3	0.300000000000011	833	0	1.7206	192.634246	-0.32102	No	Yes
2_10_92	92	10	2	462.9	463.3	0.400000000000034	834	0	1.5065	133.6880152	-1.8732	No	Yes
2_10_93	93	10	2	469.2	469.6	0.400000000000034	835	0	1.0312	42.956307	-3.1685	No	Yes
2_10_94	94	10	2	471.1	471.3	0.199999999999989	836	0	-0.037456	-39.270843	-1.6614	Yes	Yes
2_10_95	95	10	2	473	473.2	0.199999999999989	837	0	0.40637	-66.1975506	-1.6184	Yes	Yes
2_10_96	96	10	2	476.7	477.1	0.400000000000034	838	0	-3.2217	-123.029194	-3.8288	Yes	Yes
2_10_97	97	10	2	479.4	479.8	0.400000000000034	839	0	3.6229	356.995753	-1.1564	No	Yes
2_10_98	98	10	2	482.3	482.6	0.300000000000011	840	0	2.6617	280.30953	-2.8141	No	Yes
2_10_99	99	10	2	485.4	485.7	0.300000000000011	841	0	2.1579	-19.54728	-3.1946	Yes	Yes
2_10_100	100	10	2	487.8	488.2	0.399999999999977	842	0	0.59556	-166.9343	-3.5673	Yes	Yes
2_10_101	101	10	2	492.7	493	0.300000000000011	843	0	0.99408	79.730883	-2.3018	No	Yes
2_10_102	102	10	2	494.6	495	0.399999999999977	844	0	3.2457	238.81667	-1.7406	No	Yes
2_10_103	103	10	2	496.5	496.8	0.300000000000011	845	0	0.13335	-56.8928505	-1.9738	Yes	Yes
2_10_104	104	10	2	500.5	501	0.5	846	0	1.028	15.492062	-1.456	No	Yes
2_10_105	105	10	2	503.1	503.2	0.0999999999999659	847	0	2.7203	83.9325794	-1.5444	No	Yes
2_10_106	106	10	2	505.3	505.6	0.300000000000011	848	0	0.24311	-6.334963	-1.4668	Yes	Yes
2_10_107	107	10	2	507.1	507.6	0.5	849	0	0.92177	37.770457	-0.30915	No	Yes
2_10_109	109	10	2	526.2	527	0.799999999999955	851	0	-4.299	79.50911	-5.3325	No	Yes
2_10_111	111	10	2	549.6	552.6	3	853	0	1.0621	-515.682868	-14.432	Yes	Yes
2_10_114	114	10	2	607	610.5	3.5	856	0	-3.5315	-496.0209	-8.8488	Yes	Yes
2_10_115	115	10	2	631.2	633.6	2.39999999999998	857	0	1.867	-432.29748	-8.9752	Yes	Yes
2_10_116	116	10	2	646.6	650.3	3.69999999999993	858	0	-1.0337	-85.454099	-6.0492	Yes	Yes
2_10_117	117	10	2	653.2	656.7	3.5	859	0	2.176	168.77909	-1.4441	No	Yes
2_10_118	118	10	2	677	680.3	3.29999999999995	860	0	-5.3314	-526.7298988	-10.868	Yes	Yes
2_10_119	119	10	2	687.9	688.1	0.200000000000045	861	0	-0.36367	-99.525625	-2.2354	Yes	Yes
2_10_120	120	10	2	700.6	701.5	0.899999999999977	862	0	-1.3853	-133.516117	-4.4926	Yes	Yes
2_10_121	121	10	2	708.6	709.2	0.600000000000023	863	0	-0.63796	6.614776	-2.2279	No	Yes
2_10_122	122	10	2	711	711.4	0.399999999999977	864	0	-0.72197	27.9546429	-3.5797	No	Yes
2_10_123	123	10	2	715.2	715.7	0.5	865	0	0.34467	145.021897	-0.90046	No	Yes
2_10_124	124	10	2	721.3	722.3	1	866	0	0.48577	37.178007	-2.5699	No	Yes
2_10_125	125	10	2	727.1	728.4	1.29999999999995	867	0	-1.0243	-128.83734	-2.5051	Yes	Yes
2_10_126	126	10	2	731.9	732.3	0.399999999999977	868	0	1.3743	132.4829836	-0.30438	No	Yes
2_10_127	127	10	2	735	735.3	0.299999999999955	869	0	1.8209	68.9499712	-2.1078	No	Yes
2_10_128	128	10	2	737.5	737.8	0.299999999999955	870	0	-1.4665	82.322823	-1.4665	No	Yes
2_10_129	129	10	2	742.7	745	2.29999999999995	871	0	-3.3446	-216.333092	-9.4639	Yes	Yes
2_10_130	130	10	2	748.1	748.4	0.299999999999955	872	0	1.3429	122.96384	0.28542	No	No
2_10_131	131	10	2	752.3	752.8	0.5	873	0	-0.8452	-110.4026774	-2.7099	Yes	Yes
2_10_132	132	10	2	755.1	755.8	0.699999999999932	874	0	-1.9142	-1.593376	-2.5231	Yes	Yes
2_10_133	133	10	2	758.7	759.1	0.399999999999977	875	0	4.1415	85.884651	-1.2531	No	Yes
2_10_134	134	10	2	760.8	761.2	0.400000000000091	876	0	-0.43952	-31.363086	-2.3361	Yes	Yes
2_10_135	135	10	2	764.8	765.3	0.5	877	0	-1.3439	-23.858065	-3.6671	Yes	Yes
2_10_136	136	10	2	766.8	768.9	2.10000000000002	878	0	0.045131	-86.056269	-3.7226	Yes	Yes
2_10_137	137	10	2	774	776.3	2.29999999999995	879	0	-1.6732	-55.291611	-1.6732	Yes	Yes
2_10_138	138	10	2	778.9	779.4	0.5	880	0	0.93044	8.1410563	-4.055	No	Yes
2_10_139	139	10	2	781.8	782.2	0.400000000000091	881	0	-0.79879	-135.099905	-4.0492	Yes	Yes
2_10_140	140	10	2	784.7	785.2	0.5	882	0	0.77344	-3.526354	-1.6092	Yes	Yes
2_10_141	141	10	2	786	787.2	1.20000000000005	883	0	-0.39449	-81.681825	-1.8745	Yes	Yes
2_10_142	142	10	2	789	790.1	1.10000000000002	884	0	1.8261	41.75612427	-2.5885	No	Yes
2_10_143	143	10	2	793.1	793.8	0.699999999999932	885	0	0.0057619	-3.3555952	-0.96968	Yes	Yes
2_10_144	144	10	2	797.6	799.4	1.79999999999995	886	0	0.89415	23.921212	-3.238	No	Yes
2_10_145	145	10	2	801.5	802.4	0.899999999999977	887	0	1.9803	96.828928	-1.1029	No	Yes
2_10_146	146	10	2	805.9	806.6	0.700000000000045	888	0	-2.0301	-264.15723	-11.364	Yes	Yes
2_10_149	149	10	2	833.6	835.2	1.60000000000002	891	0	0.61047	22.1256694	-0.40815	No	Yes
2_10_150	150	10	2	840	840.8	0.799999999999955	892	0	-1.2144	14.001144	-1.4703	No	Yes
2_10_151	151	10	2	843.7	844.2	0.5	893	0	-1.4348	43.099222	-1.5291	No	Yes
2_10_152	152	10	2	849	850.2	1.20000000000005	894	0	0.85831	120.441089	-1.6788	No	Yes
2_10_153	153	10	2	856	857.9	1.89999999999998	895	0	-3.7628	-58.2281279	-4.0021	Yes	Yes
2_10_154	154	10	2	861.2	861.6	0.399999999999977	896	0	1.0177	42.4103885	-1.0474	No	Yes
2_10_155	155	10	2	863	863.3	0.299999999999955	897	0	0.1831	-33.4673942	-2.3598	Yes	Yes
2_10_156	156	10	2	866	866.3	0.299999999999955	898	0	-2.1863	-77.1843171	-2.4024	Yes	Yes
2_10_157	157	10	2	868.2	868.7	0.5	899	0	1.8409	-22.4933619	-6.1414	Yes	Yes
2_10_158	158	10	2	872.6	873.2	0.600000000000023	900	0	-0.52437	7.880954	-4.3318	No	Yes
2_10_159	159	10	2	875.4	875.7	0.300000000000068	901	0	-0.83587	193.57821	-0.8931	No	Yes
2_10_160	160	10	2	879.4	879.8	0.399999999999977	902	0	1.4231	-24.8421744	-2.2157	Yes	Yes
2_10_161	161	10	2	884	884.5	0.5	903	0	-2.2824	-472.7267	-6.6642	Yes	Yes
2_10_162	162	10	2	887.6	888	0.399999999999977	904	0	-4.2594	-361.7857	-8.5504	Yes	Yes
2_10_163	163	10	2	889.1	889.9	0.799999999999955	905	0	-1.3205	-133.050323	-7.1566	Yes	Yes
2_10_164	164	10	2	891	891.4	0.399999999999977	906	0	0.26632	-26.7673947	-1.8226	Yes	Yes
2_10_165	165	10	2	895.9	896.4	0.5	907	0	-2.8552	-37.154043	-3.1244	Yes	Yes
2_10_166	166	10	2	898.1	898.4	0.299999999999955	908	0	3.5781	3.302849	-4.0098	No	Yes
2_10_167	167	10	2	902.6	903.9	1.29999999999995	909	0	-0.54243	-105.724472	-2.6886	Yes	Yes
2_10_168	168	10	2	905.4	905.8	0.399999999999977	910	0	0.86155	-127.7493611	-4.3463	Yes	Yes
2_10_169	169	10	2	908.4	908.9	0.5	911	0	1.1209	-21.651268	-2.8491	Yes	Yes
2_10_170	170	10	2	913.1	913.5	0.399999999999977	912	0	-0.70433	-291.52123	-8.0981	Yes	Yes
2_10_171	171	10	2	919.6	920.3	0.699999999999932	913	0	1.4522	236.756737	-0.1093	No	Yes
2_10_172	172	10	2	921.5	923.4	1.89999999999998	914	0	1.3656	241.867299	-1.765	No	Yes
2_10_173	173	10	2	924.9	925.2	0.300000000000068	915	0	3.0021	130.565094	-1.4282	No	Yes
2_10_174	174	10	2	931.4	931.7	0.300000000000068	916	0	-0.3032	2.691419	-2.0155	No	Yes
2_10_175	175	10	2	934.6	935	0.399999999999977	917	0	-1.0797	110.491603	-1.5568	No	Yes
2_10_176	176	10	2	936.8	936.9	0.100000000000023	918	0	3.4659	385.48432	-1.2057	No	Yes
2_10_177	177	10	2	939.3	939.6	0.300000000000068	919	0	2.3484	66.6885396	-1.0556	No	Yes
2_10_178	178	10	2	944.3	944.6	0.300000000000068	920	0	-0.095982	-93.6097275	-3.5223	Yes	Yes
2_10_179	179	10	2	946.4	946.8	0.399999999999977	921	0	-1.1198	-113.966639	-5.9931	Yes	Yes
2_10_180	180	10	2	950.4	951.6	1.20000000000005	922	0	-0.77559	-54.2627052	-3.4155	Yes	Yes
2_10_181	181	10	2	957.8	958.2	0.400000000000091	923	0	-1.5303	155.884077	-1.5303	No	Yes
2_10_182	182	10	2	961.1	961.8	0.699999999999932	924	0	6.5787	362.7004	1.0325	No	No
2_10_183	183	10	2	964.8	965.1	0.300000000000068	925	0	-0.66494	-60.1450665	-2.0686	Yes	Yes
2_10_184	184	10	2	966.9	967.4	0.5	926	0	-0.18434	-77.8128514	-3.6333	Yes	Yes
2_10_185	185	10	2	968.6	968.9	0.299999999999955	927	0	2.3075	149.4163432	-0.92916	No	Yes
2_10_186	186	10	2	977.5	978	0.5	928	0	-1.5368	-19.3801897	-3.3172	Yes	Yes
2_10_187	187	10	2	980.4	980.8	0.399999999999977	929	0	-0.78966	145.108217	-2.9698	No	Yes
2_10_188	188	10	2	983.5	984.4	0.899999999999977	930	0	0.48381	13.021144	-1.8076	No	Yes
2_10_189	189	10	2	986	986.5	0.5	931	0	-1.4052	-156.148127	-3.6041	Yes	Yes
2_10_190	190	10	2	988.3	988.6	0.300000000000068	932	0	1.0807	72.9391873	-1.3742	No	Yes
2_10_191	191	10	2	990.8	991.2	0.400000000000091	933	0	-0.3412	-43.421326	-2.4058	Yes	Yes
2_10_192	192	10	2	994.9	995.6	0.700000000000045	934	0	0.16932	70.757406	-1.0709	No	Yes
2_10_193	193	10	2	997.3	997.6	0.300000000000068	935	0	2.3082	58.5850523	-1.2704	No	Yes
2_10_194	194	10	2	1001.5	1001.9	0.399999999999977	936	0	-1.9907	-154.578969	-3.3783	Yes	Yes
2_10_195	195	10	2	1004.3	1004.6	0.300000000000068	937	0	0.53328	54.3025794	-1.0038	No	Yes
2_10_196	196	10	2	1005.7	1005.8	0.0999999999999091	938	0	-0.13153	79.6616591	-1.873	No	Yes
2_10_197	197	10	2	1008.3	1008.5	0.200000000000045	939	0	1.1269	34.303488	-2.8635	No	Yes
2_10_198	198	10	2	1010.8	1011.2	0.400000000000091	940	0	-5.2552	-227.759461	-5.2552	Yes	Yes
2_10_199	199	10	2	1015.5	1016.5	1	941	0	-0.6275	23.78327288	-1.4288	No	Yes
2_10_200	200	10	2	1019.4	1019.8	0.399999999999977	942	0	-1.008	-21.07454057	-1.5609	Yes	Yes
2_10_201	201	10	2	1023.2	1023.7	0.5	943	0	0.17187	-65.783828	-3.908	Yes	Yes
2_10_202	202	10	2	1028.4	1028.8	0.399999999999864	944	0	-0.11469	42.547926	-0.89343	No	Yes
2_10_203	203	10	2	1032.5	1032.7	0.200000000000045	945	0	1.8525	-111.612661	-4.74	Yes	Yes
2_10_204	204	10	2	1034.7	1035.1	0.399999999999864	946	0	-0.012704	-199.2108334	-6.4745	Yes	Yes
2_10_205	205	10	2	1036.8	1037.4	0.600000000000136	947	0	0.66898	-37.6090606	-2.0218	Yes	Yes
2_10_206	206	10	2	1040.4	1040.7	0.299999999999955	948	0	-0.80817	-157.104693	-3.7554	Yes	Yes
2_10_207	207	10	2	1043.7	1044	0.299999999999955	949	0	3.3625	-26.5059306	-2.8613	Yes	Yes
2_10_208	208	10	2	1047.1	1047.4	0.300000000000182	950	0	-0.34936	43.8511913	-0.94864	No	Yes
2_10_209	209	10	2	1049.4	1049.7	0.299999999999955	951	0	4.0305	221.915135	-1.0587	No	Yes
2_10_210	210	10	2	1050.8	1051.2	0.400000000000091	952	0	2.2054	-10.32179802	-1.9921	Yes	Yes
2_10_211	211	10	2	1054.4	1054.8	0.399999999999864	953	0	-1.0588	-168.4256	-3.6601	Yes	Yes
2_10_213	213	10	2	1072.8	1073.9	1.10000000000014	955	0	4.6362	229.8163516	-1.7429	No	Yes
2_10_214	214	10	2	1078.8	1079.4	0.600000000000136	956	0	1.1058	117.369917	-1.496	No	Yes
2_10_215	215	10	2	1080.8	1081.3	0.5	957	0	1.7514	30.132384	-2.4482	No	Yes
2_10_216	216	10	2	1082.6	1083.1	0.5	958	0	2.0512	3.0279243	-1.7184	No	Yes
2_10_217	217	10	2	1087.2	1088.4	1.20000000000005	959	0	0.46746	-102.9756082	-3.7346	Yes	Yes
2_10_219	219	10	2	1110.5	1110.6	0.0999999999999091	961	0	-0.31056	71.978946	-0.77549	No	Yes
2_10_220	220	10	2	1112.9	1113.3	0.399999999999864	962	0	4.5004	286.964731	-1.0669	No	Yes
2_10_221	221	10	2	1115.8	1116.2	0.400000000000091	963	0	-0.12447	-179.8870962	-6.4641	Yes	Yes
2_10_222	222	10	2	1122	1122.3	0.299999999999955	964	0	-0.37981	-318.308583	-7.4401	Yes	Yes
2_10_223	223	10	2	1123.8	1124	0.200000000000045	965	0	-0.22691	-109.668489	-2.7623	Yes	Yes
2_10_224	224	10	2	1126.9	1127.3	0.399999999999864	966	0	0.44429	-78.684182	-2.2962	Yes	Yes
2_10_225	225	10	2	1130.4	1130.8	0.399999999999864	967	0	-0.13504	-234.743351	-4.4371	Yes	Yes
2_10_226	226	10	2	1137.6	1138.1	0.5	968	0	-0.79165	-51.572981	-2.6661	Yes	Yes
2_10_227	227	10	2	1141.8	1142.1	0.299999999999955	969	0	0.57522	-77.628931	-3.2033	Yes	Yes
2_10_228	228	10	2	1143.7	1143.9	0.200000000000045	970	0	-1.7298	-210.820951	-5.3933	Yes	Yes
2_10_229	229	10	2	1146.1	1146.5	0.400000000000091	971	0	0.4406	26.732809	-1.1629	No	Yes
2_10_230	230	10	2	1149	1149.5	0.5	972	0	2.7224	234.90965122	-0.85817	No	Yes
2_10_231	231	10	2	1152	1152.5	0.5	973	0	1.0705	3.268908	-1.2085	No	Yes
2_10_232	232	10	2	1155.1	1155.5	0.400000000000091	974	0	-2.85	-287.11933	-5.1857	Yes	Yes
2_10_233	233	10	2	1157.4	1157.8	0.399999999999864	975	0	1.5346	64.420009	-1.1	No	Yes
2_10_234	234	10	2	1163	1164	1	976	0	0.013255	38.389608	-1.015	No	Yes
2_10_235	235	10	2	1166.8	1168.5	1.70000000000005	977	0	0.98685	12.7327022	-0.89664	No	Yes
2_10_236	236	10	2	1172.5	1172.8	0.299999999999955	978	0	1.0677	-205.270376	-5.6193	Yes	Yes
2_10_237	237	10	2	1176.4	1176.8	0.399999999999864	979	0	-1.4953	-30.511368	-3.9822	Yes	Yes
2_10_238	238	10	2	1178	1178.4	0.400000000000091	980	0	3.5109	51.6606263	-2.7276	No	Yes
2_10_239	239	10	2	1180.8	1181.7	0.900000000000091	981	0	-1.0934	-21.322649	-3.4937	Yes	Yes
2_10_240	240	10	2	1184.8	1186.6	1.79999999999995	982	0	2.391	145.2656188	-0.10393	No	Yes
2_10_241	241	10	2	1190.4	1190.7	0.299999999999955	983	0	-0.94152	122.382753	-2.1303	No	Yes
2_10_242	242	10	2	1192.6	1193.4	0.800000000000182	984	0	1.9787	143.47325	-0.70084	No	Yes
2_10_243	243	10	2	1195.6	1196.4	0.800000000000182	985	0	2.8181	221.41482	0.53814	No	No
2_10_244	244	10	2	1197.6	1198.2	0.600000000000136	986	0	2.6116	130.2057219	-0.61957	No	Yes
2_10_245	245	10	2	1205.7	1206.1	0.399999999999864	987	0	-4.5728	-403.512679	-9.9668	Yes	Yes
2_10_247	247	10	2	1244.7	1245.5	0.799999999999955	989	0	-5.3686	223.415101	-7.3285	No	Yes
2_10_248	248	10	2	1252.6	1253.7	1.10000000000014	990	0	-3.3334	-227.69263	-6.92	Yes	Yes
2_10_250	250	10	2	1290.9	1294.5	3.59999999999991	992	0	-1.2098	-677.006202	-22.811	Yes	Yes
2_10_251	251	10	2	1299.7	1300	0.299999999999955	993	0	-2.8151	-120.3601837	-4.0613	Yes	Yes
2_10_252	252	10	2	1302.8	1305.2	2.40000000000009	994	0	-0.86108	-91.426698	-3.2951	Yes	Yes
2_10_253	253	10	2	1318.7	1322.4	3.70000000000005	995	0	-3.3501	-963.3788	-19.342	Yes	Yes
2_10_254	254	10	2	1329.6	1331.1	1.5	996	0	0.36413	151.26312	-1.0793	No	Yes
2_10_256	256	10	2	1370.4	1374.1	3.69999999999982	998	0	-1.6634	9.0397035	-5.2683	No	Yes
2_10_257	257	10	2	1376.7	1376.8	0.0999999999999091	999	0	2.3831	194.63929	0.41322	No	No
2_10_258	258	10	2	1380.5	1380.8	0.299999999999955	1000	0	0.54813	132.127004	-0.16096	No	Yes
2_10_259	259	10	2	1388.3	1389.2	0.900000000000091	1001	0	-0.51689	-135.923753	-4.8575	Yes	Yes
2_10_260	260	10	2	1392.7	1393.1	0.399999999999864	1002	0	-5.799	-288.886924	-7.7085	Yes	Yes
2_10_261	261	10	2	1396.1	1397.6	1.5	1003	0	1.2845	-31.9582931	-1.3939	Yes	Yes
2_10_262	262	10	2	1401.4	1402	0.599999999999909	1004	0	0.10447	-217.72975	-4.9807	Yes	Yes
2_10_263	263	10	2	1404.3	1405.2	0.900000000000091	1005	0	-1.7868	-180.807657	-4.197	Yes	Yes
2_10_264	264	10	2	1407.6	1408.8	1.20000000000005	1006	0	2.2694	3.7727983	-3.766	No	Yes
2_10_265	265	10	2	1413.2	1413.8	0.599999999999909	1007	0	-1.0286	-30.002337	-2.7211	Yes	Yes
2_10_266	266	10	2	1416	1417.4	1.40000000000009	1008	0	1.8759	36.5101228	-2.8427	No	Yes
2_10_267	267	10	2	1420.3	1420.7	0.400000000000091	1009	0	-4.0151	-435.5614	-8.769	Yes	Yes
2_10_268	268	10	2	1423.2	1424.3	1.09999999999991	1010	0	-1.0673	-93.11416882	-3.7623	Yes	Yes
2_10_269	269	10	2	1428.2	1428.5	0.299999999999955	1011	0	0.25442	6.5929106	-2.2273	No	Yes
2_10_270	270	10	2	1431.1	1431.6	0.5	1012	0	-1.1706	-247.39146	-4.6146	Yes	Yes
2_10_271	271	10	2	1434.4	1435.4	1	1013	0	0.80021	-97.127351	-2.77	Yes	Yes
2_10_272	272	10	2	1436.6	1436.9	0.300000000000182	1014	0	3.7539	73.7435195	-0.70778	No	Yes
2_10_273	273	10	2	1439.8	1440.2	0.400000000000091	1015	0	0.47698	-86.443995	-2.9326	Yes	Yes
2_10_274	274	10	2	1441.4	1441.7	0.299999999999955	1016	0	-0.93006	-164.38119	-3.6427	Yes	Yes
2_10_275	275	10	2	1446	1447.2	1.20000000000005	1017	0	-1.5939	-103.611636	-5.7583	Yes	Yes
2_10_276	276	10	2	1450.5	1451	0.5	1018	0	0.97821	-32.399257	-1.9725	Yes	Yes
2_10_277	277	10	2	1453	1453.8	0.799999999999955	1019	0	-0.40708	-55.4494233	-1.9215	Yes	Yes
2_10_278	278	10	2	1454.8	1455.8	1	1020	0	-1.8093	63.09808	-2.291	No	Yes
2_10_279	279	10	2	1459	1459.6	0.599999999999909	1021	0	-0.69946	4.618624	-1.317	No	Yes
2_10_280	280	10	2	1465	1465.7	0.700000000000045	1022	0	-0.7588	138.07138	-0.76473	No	Yes
2_10_281	281	10	2	1467.6	1468	0.400000000000091	1023	0	0.43535	6.87238089	-2.0335	No	Yes
2_10_282	282	10	2	1471.2	1472.6	1.39999999999986	1024	0	-1.3782	99.743514	-2.4055	No	Yes
2_10_283	283	10	2	1476.2	1477.8	1.59999999999991	1025	0	1.8402	126.026763	-0.53748	No	Yes
2_10_284	284	10	2	1485	1485.5	0.5	1026	0	0.67105	-101.03944575	-3.285	Yes	Yes
2_10_285	285	10	2	1487.8	1488.1	0.299999999999955	1027	0	1.9949	-60.648807	-4.7421	Yes	Yes
2_10_286	286	10	2	1489.9	1490.2	0.299999999999955	1028	0	1.211	-58.732564	-2.4388	Yes	Yes
2_10_287	287	10	2	1492.2	1492.6	0.399999999999864	1029	0	0.80051	66.72435229	-0.65734	No	Yes
2_10_288	288	10	2	1495	1495.4	0.400000000000091	1030	0	-0.18058	6.472757	-2.775	No	Yes
2_10_289	289	10	2	1500.3	1503.2	2.90000000000009	1031	0	-0.67084	-96.739684	-4.8738	Yes	Yes
2_10_290	290	10	2	1504.2	1504.5	0.299999999999955	1032	0	1.5065	83.243601	-0.40226	No	Yes
2_10_291	291	10	2	1510.3	1510.8	0.5	1033	0	3.8065	-129.05	-9.0987	Yes	Yes
2_10_293	293	10	2	1526.7	1528.6	1.89999999999986	1035	0	1.4979	51.987843	-3.1729	No	Yes
2_10_294	294	10	2	1532.4	1532.8	0.399999999999864	1036	0	-0.44894	46.031734	-1.9071	No	Yes
2_10_295	295	10	2	1536.8	1537.4	0.600000000000136	1037	0	1.4127	93.637685	-2.1128	No	Yes
2_10_296	296	10	2	1540.8	1541.9	1.10000000000014	1038	0	-1.8868	-255.04092	-4.8284	Yes	Yes
2_10_297	297	10	2	1544.3	1544.5	0.200000000000045	1039	0	-1.5248	-89.680927	-3.1194	Yes	Yes
2_10_298	298	10	2	1545.6	1546.5	0.900000000000091	1040	0	-2.3179	-4.7909252	-2.3894	Yes	Yes
2_10_299	299	10	2	1548.7	1549.2	0.5	1041	0	0.46241	126.630815	-0.95835	No	Yes
2_10_300	300	10	2	1550.7	1552.8	2.09999999999991	1042	0	1.7826	49.366108	-3.1145	No	Yes
2_10_301	301	10	2	1555	1555.8	0.799999999999955	1043	0	-3.2696	-61.21593973	-6.2725	Yes	Yes
2_10_302	302	10	2	1606.3	1607.3	1	1044	0	-1.5364	13.334828	-2.0978	No	Yes
2_10_303	303	10	2	1608	1609.6	1.59999999999991	1045	0	-0.98164	62.74948	-1.4885	No	Yes
2_10_304	304	10	2	1610.8	1611.5	0.700000000000045	1046	0	3.454	195.790584	0.076733	No	No
2_10_305	305	10	2	1622.3	1622.8	0.5	1047	0	1.6944	-77.1809772	-1.8832	Yes	Yes
2_10_306	306	10	2	1624.6	1624.7	0.100000000000136	1048	0	1.9376	-134.9767055	-4.8238	Yes	Yes
2_10_307	307	10	2	1633.3	1633.5	0.200000000000045	1049	0	1.0007	104.9323303	-2.554	No	Yes
2_10_308	308	10	2	1664.4	1664.7	0.299999999999955	1050	0	1.7762	39.910357	-2.6839	No	Yes
2_10_309	309	10	2	1680.7	1681	0.299999999999955	1051	0	1.3882	-234.52362	-5.805	Yes	Yes
2_10_310	310	10	2	1710.6	1710.8	0.200000000000045	1052	0	-0.08659	-47.795666	-3.3503	Yes	Yes
2_10_311	311	10	2	1717.4	1717.7	0.299999999999955	1053	0	3.7858	346.0391583	0.0067363	No	No
2_10_312	312	10	2	1719.1	1719.9	0.800000000000182	1054	0	-3.935	-89.383554	-5.2193	Yes	Yes
2_10_313	313	10	2	1736.6	1737.1	0.5	1055	0	2.5707	76.731705	-1.344	No	Yes
2_10_314	314	10	2	1743.1	1743.6	0.5	1056	0	-1.0959	54.369727	-2.8905	No	Yes
2_10_315	315	10	2	1757.2	1757.7	0.5	1057	0	-0.78687	-80.070161	-1.6299	Yes	Yes
2_11_1	1	11	2	22.6	24	1.4	1060	0	-1.0798	-44.86907	-4.402	Yes	Yes
2_11_2	2	11	2	42.7	44.3	1.59999999999999	1061	0	0.9549	-46.3472357	-2.519	Yes	Yes
2_11_3	3	11	2	48.5	49.8	1.3	1062	0	2.2936	111.3105107	-3.6134	No	Yes
2_11_4	4	11	2	53.4	53.8	0.399999999999999	1063	0	1.8172	113.260056	-0.53942	No	Yes
2_11_5	5	11	2	57.3	58.7	1.40000000000001	1064	0	0.64006	134.4949567	-2.466	No	Yes
2_11_6	6	11	2	67.9	69.4	1.5	1065	0	1.1606	20.281394	-2.1897	No	Yes
2_11_7	7	11	2	72.4	74.3	1.89999999999999	1066	0	0.81506	14.928205	-2.4598	No	Yes
2_11_8	8	11	2	76	77.5	1.5	1067	0	1.4973	-104.2473133	-3.7222	Yes	Yes
2_11_9	9	11	2	80.6	80.8	0.200000000000003	1068	0	-0.75937	-21.497264	-1.4375	Yes	Yes
2_11_10	10	11	2	83.2	83.4	0.200000000000003	1069	0	0.99801	162.73093275	-1.6394	No	Yes
2_11_11	11	11	2	84.4	85.7	1.3	1070	0	-0.12592	400.86362	-0.95702	No	Yes
2_11_12	12	11	2	89.1	89.4	0.300000000000011	1071	0	6.1104	394.891318	-1.0866	No	Yes
2_11_13	13	11	2	90.9	91.1	0.199999999999989	1072	0	0.4329	-42.0336642	-2.934	Yes	Yes
2_11_15	15	11	2	112	113.1	1.09999999999999	1074	0	-1.5712	-118.4545786	-3.171	Yes	Yes
2_11_16	16	11	2	123	123.7	0.700000000000003	1075	0	-1.2647	-88.3769662	-2.4003	Yes	Yes
2_11_17	17	11	2	127.1	127.6	0.5	1076	0	0.1457	29.119833	-4.2876	No	Yes
2_11_18	18	11	2	130.3	132.3	2	1077	0	2.3887	-4.264661	-4.0221	Yes	Yes
2_11_19	19	11	2	135	136.5	1.5	1078	0	0.36808	80.0816943	-0.051456	No	Yes
2_11_20	20	11	2	140.2	140.7	0.5	1079	0	5.4676	165.93127	0.16806	No	No
2_11_21	21	11	2	142.8	144	1.19999999999999	1080	0	-0.058094	-123.809677	-5.3583	Yes	Yes
2_11_22	22	11	2	151.8	153.6	1.79999999999998	1081	0	1.7428	79.1800557	-0.93947	No	Yes
2_11_23	23	11	2	156.1	156.5	0.400000000000006	1082	0	2.4621	5.0230835	-2.2208	No	Yes
2_11_24	24	11	2	159.3	160.2	0.899999999999977	1083	0	0.071997	-3.443647	-1.8218	Yes	Yes
2_11_25	25	11	2	163.2	165.1	1.90000000000001	1084	0	2.4211	-170.357037	-6.0469	Yes	Yes
2_11_26	26	11	2	166.6	166.7	0.0999999999999943	1085	0	0.13081	-63.1178318	-2.3528	Yes	Yes
2_11_27	27	11	2	171	172.2	1.19999999999999	1086	0	2.0329	56.6617999	-1.2494	No	Yes
2_11_28	28	11	2	174.3	174.6	0.299999999999983	1087	0	-0.94596	43.376919	-2.3304	No	Yes
2_11_29	29	11	2	177.1	177.4	0.300000000000011	1088	0	3.6279	355.76622	0.97722	No	No
2_11_30	30	11	2	181.2	182.4	1.20000000000002	1089	0	0.43331	14.5233525	-2.8606	No	Yes
2_11_31	31	11	2	185.1	186.5	1.40000000000001	1090	0	-0.48336	-190.825968	-4.4202	Yes	Yes
2_11_32	32	11	2	188.4	188.5	0.0999999999999943	1091	0	-0.87675	-107.544684	-3.51	Yes	Yes
2_11_33	33	11	2	191.4	191.9	0.5	1092	0	0.39246	-16.3733303	-2.4961	Yes	Yes
2_11_34	34	11	2	193.4	194	0.599999999999994	1093	0	-1.6808	178.0186172	-1.6808	No	Yes
2_11_35	35	11	2	197.1	197.6	0.5	1094	0	2.7131	165.50361	0.16807	No	No
2_11_36	36	11	2	200.1	201.5	1.40000000000001	1095	0	0.5217	-87.1146539	-2.9383	Yes	Yes
2_11_38	38	11	2	219.3	222.1	2.79999999999998	1097	0	-2.941	-41.450411	-6.3835	Yes	Yes
2_11_39	39	11	2	237.3	240.2	2.89999999999998	1098	0	-1.6623	-146.491524	-3.6736	Yes	Yes
2_11_42	42	11	2	300.9	304.8	3.90000000000003	1101	0	-1.7744	-609.79706	-14.767	Yes	Yes
2_11_44	44	11	2	322.6	323.3	0.699999999999989	1103	0	-1.4019	-146.79281	-3.5598	Yes	Yes
2_11_45	45	11	2	326.4	327.6	1.20000000000005	1104	0	1.6758	205.60734	-3.6878	No	Yes
2_11_46	46	11	2	341	344.8	3.80000000000001	1105	0	7.7812	27.074474	-4.6402	No	Yes
2_11_49	49	11	2	371.7	372	0.300000000000011	1108	0	0.63044	177.119299	0.074025	No	No
2_11_50	50	11	2	373.2	374.5	1.30000000000001	1109	0	3.5489	293.127622	-0.56256	No	Yes
2_11_51	51	11	2	375.5	375.8	0.300000000000011	1110	0	3.1237	344.03788	0.12387	No	No
2_11_52	52	11	2	377.8	378.6	0.800000000000011	1111	0	0.96427	92.2508214	-1.0204	No	Yes
2_11_53	53	11	2	379.3	380.5	1.19999999999999	1112	0	4.5364	287.49438	-1.3878	No	Yes
2_11_54	54	11	2	382.8	386.8	4	1113	0	2.5471	63.210362	-6.265	No	Yes
2_11_55	55	11	2	401.2	402.6	1.40000000000003	1114	0	-1.1059	125.911015	-1.3921	No	Yes
2_11_56	56	11	2	406.2	406.8	0.600000000000023	1115	0	5.1386	427.366	1.0379	No	No
2_11_57	57	11	2	410.6	411.6	1	1116	0	-5.3787	163.71819	-6.2562	No	Yes
2_11_58	58	11	2	419.9	422.9	3	1117	0	-0.78899	180.44047	-5.8655	No	Yes
2_11_59	59	11	2	434.9	435.9	1	1118	0	-0.16574	-157.714105	-3.0007	Yes	Yes
2_11_60	60	11	2	440.5	442.8	2.30000000000001	1119	0	2.4397	-77.22203	-9.5233	Yes	Yes
2_11_61	61	11	2	450.8	452.4	1.59999999999997	1120	0	-1.8462	-506.3603	-8.3298	Yes	Yes
2_11_62	62	11	2	454.5	456.3	1.80000000000001	1121	0	0.26157	20.2153256	-1.9371	No	Yes
2_11_63	63	11	2	466.2	467.3	1.10000000000002	1122	0	4.1908	263.529012	-0.99078	No	Yes
2_11_64	64	11	2	471.8	473	1.19999999999999	1123	0	0.61274	58.15633	-1.3195	No	Yes
2_11_65	65	11	2	478.9	480	1.10000000000002	1124	0	2.0815	-191.32937	-8.4637	Yes	Yes
2_11_66	66	11	2	483.1	486.6	3.5	1125	0	-0.35829	-71.224631	-3.6512	Yes	Yes
2_11_67	67	11	2	491.2	492	0.800000000000011	1126	0	2.341	24.064595	-2.3019	No	Yes
2_11_68	68	11	2	494.4	495.6	1.20000000000005	1127	0	-0.48331	-55.8718504	-2.7211	Yes	Yes
2_11_69	69	11	2	500.1	501.3	1.19999999999999	1128	0	-0.67244	-96.428848	-2.8988	Yes	Yes
2_11_70	70	11	2	503.7	504.7	1	1129	0	-1.6058	-53.5167823	-3.6523	Yes	Yes
2_11_71	71	11	2	513.6	516.6	3	1130	0	-2.5143	-295.17792	-5.5913	Yes	Yes
2_11_72	72	11	2	522.3	523.2	0.900000000000091	1131	0	0.18581	42.2423	-2.7354	No	Yes
2_11_73	73	11	2	536.4	538	1.60000000000002	1132	0	-0.61746	-157.62428	-6.172	Yes	Yes
2_11_74	74	11	2	540.9	541.6	0.700000000000045	1133	0	1.5342	35.822752	-0.41583	No	Yes
2_11_75	75	11	2	544.5	545.1	0.600000000000023	1134	0	-1.6732	55.79086	-1.7904	No	Yes
2_11_76	76	11	2	551.6	552.4	0.799999999999955	1135	0	-1.518	-192.2002	-4.1144	Yes	Yes
2_11_77	77	11	2	559.1	559.5	0.399999999999977	1136	0	1.3893	-74.4846413	-3.9842	Yes	Yes
2_11_78	78	11	2	567.5	568.2	0.700000000000045	1137	0	0.79871	48.368412	-2.8761	No	Yes
2_11_79	79	11	2	576.9	578.1	1.20000000000005	1138	0	0.84056	140.91433	-1.6563	No	Yes
2_11_80	80	11	2	586.5	587	0.5	1139	0	1.5537	77.029167414	-2.5025	No	Yes
2_11_81	81	11	2	610	610.8	0.799999999999955	1140	0	-1.1437	-176.6402918	-4.3575	Yes	Yes
2_11_82	82	11	2	619.6	620.1	0.5	1141	0	0.40087	-88.8463548	-2.5054	Yes	Yes
2_11_83	83	11	2	627.3	628.8	1.5	1142	0	-0.24016	-55.7973434	-2.0263	Yes	Yes
2_11_84	84	11	2	642.9	643.3	0.399999999999977	1143	0	-0.048936	195.906526	-1.566	No	Yes
2_11_85	85	11	2	644.4	645.6	1.20000000000005	1144	0	3.5571	373.80716	0.80047	No	No
2_11_86	86	11	2	650	651.2	1.20000000000005	1145	0	-0.96241	-323.2421	-6.7562	Yes	Yes
2_11_87	87	11	2	664.6	665.4	0.799999999999955	1146	0	-0.69361	-61.4088348	-3.2064	Yes	Yes
2_11_88	88	11	2	666.8	667.8	1	1147	0	1.9349	-48.58735	-3.7914	Yes	Yes
2_11_89	89	11	2	681	681.4	0.399999999999977	1148	0	0.92101	-8.76995052	-1.9247	Yes	Yes
2_11_90	90	11	2	712.9	714	1.10000000000002	1149	0	3.3917	178.55416	0.34874	No	No
2_11_91	91	11	2	750.7	754.2	3.5	1150	0	0.6794	-6.858754	-1.8764	Yes	Yes
2_11_92	92	11	2	759.7	759.9	0.199999999999932	1151	0	2.0302	-162.170958	-3.9506	Yes	Yes
2_11_93	93	11	2	762.4	765.9	3.5	1152	0	-1.8011	-89.7422332	-4.079	Yes	Yes
2_11_94	94	11	2	795.7	798.3	2.59999999999991	1153	0	1.6228	31.55553	-3.1272	No	Yes
2_11_95	95	11	2	800.1	801.2	1.10000000000002	1154	0	-0.41701	9.292722	-3.4256	No	Yes
2_11_96	96	11	2	803.8	804.2	0.400000000000091	1155	0	1.9911	49.533354	-1.1752	No	Yes
2_11_97	97	11	2	806.3	806.6	0.300000000000068	1156	0	0.41503	-55.617919	-2.29	Yes	Yes
2_11_98	98	11	2	812.3	813.4	1.10000000000002	1157	0	-0.10167	-128.73221	-3.0322	Yes	Yes
2_11_99	99	11	2	815.2	817.2	2	1158	0	-0.3503	29.727646	-1.9846	No	Yes
2_11_100	100	11	2	819.4	819.9	0.5	1159	0	2.689	-136.969409	-3.7124	Yes	Yes
2_11_101	101	11	2	836.9	837.8	0.899999999999977	1160	0	-0.78127	-6.4222206	-2.2599	Yes	Yes
2_11_102	102	11	2	844.9	846.1	1.20000000000005	1161	0	-0.28533	105.528358	-0.28533	No	Yes
2_11_103	103	11	2	847.8	849.5	1.70000000000005	1162	0	1.0578	-34.6085355	-3.3328	Yes	Yes
2_11_105	105	11	2	857.9	858.7	0.800000000000068	1164	0	8.4351	733.5285	4.6701	No	No
2_11_106	106	11	2	862.6	863	0.399999999999977	1165	0	1.2955	227.9078	1.1375	No	No
2_11_107	107	11	2	865.2	866.4	1.19999999999993	1166	0	4.8109	329.96253	0.38696	No	No
2_11_108	108	11	2	869	869.7	0.700000000000045	1167	0	2.1518	-190.140978	-11.234	Yes	Yes
2_11_110	110	11	2	887.4	888	0.600000000000023	1169	0	0.10576	-616.476727	-11.496	Yes	Yes
2_11_111	111	11	2	891.1	893.8	2.69999999999993	1170	0	-4.6528	-239.330345	-7.1081	Yes	Yes
2_11_112	112	11	2	896.2	897.3	1.09999999999991	1171	0	-0.34753	107.052826	-1.0491	No	Yes
2_11_113	113	11	2	900.2	900.8	0.599999999999909	1172	0	-0.20645	-116.101895	-2.1903	Yes	Yes
2_11_114	114	11	2	904.1	904.5	0.399999999999977	1173	0	0.44667	-54.771782	-2.8672	Yes	Yes
2_11_115	115	11	2	905.8	906.1	0.300000000000068	1174	0	2.32	-150.0956627	-8.9003	Yes	Yes
2_11_117	117	11	2	915.9	919.2	3.30000000000007	1176	0	5.0097	423.4894	2.3245	No	No
2_11_119	119	11	2	931.6	934.9	3.29999999999995	1178	0	-8.5485	-585.604	-8.649	Yes	Yes
2_11_121	121	11	2	981.7	984.4	2.69999999999993	1180	0	1.4938	-13.713494	-2.5644	Yes	Yes
2_11_122	122	11	2	1003.1	1004.8	1.69999999999993	1181	0	-1.3306	-14.3755848	-1.7187	Yes	Yes
2_11_123	123	11	2	1014.6	1017.4	2.79999999999995	1182	0	3.0055	126.67948618	-3.1567	No	Yes
2_11_124	124	11	2	1024.6	1026	1.40000000000009	1183	0	11.798	622.130585	-13.696	No	Yes
2_11_125	125	11	2	1037.3	1038.8	1.5	1184	0	3.677	127.069267	-6.3284	No	Yes
2_11_126	126	11	2	1048.8	1051.2	2.40000000000009	1185	0	-0.43727	-93.622827	-4.8344	Yes	Yes
2_11_127	127	11	2	1054	1054.8	0.799999999999955	1186	0	3.4346	177.952643	0.023972	No	No
2_11_128	128	11	2	1057.4	1058.9	1.5	1187	0	-3.4926	-347.26575	-6.5047	Yes	Yes
2_11_129	129	11	2	1062	1062.3	0.299999999999955	1188	0	-0.43453	-101.051342	-2.3037	Yes	Yes
2_11_130	130	11	2	1063.2	1064.8	1.59999999999991	1189	0	-0.484	-74.707277	-2.4156	Yes	Yes
2_11_132	132	11	2	1084.2	1085.4	1.20000000000005	1191	0	0.147	-11.124172	-2.1784	Yes	Yes
2_11_133	133	11	2	1087.9	1088.7	0.799999999999955	1192	0	1.5913	-0.2714369	-2.0145	Yes	Yes
2_11_134	134	11	2	1090.3	1091.3	1	1193	0	-1.9781	-164.41554	-2.9964	Yes	Yes
2_11_135	135	11	2	1092.6	1096.3	3.70000000000005	1194	0	-3.1462	-182.12979	-3.5799	Yes	Yes
2_11_136	136	11	2	1100.6	1102.4	1.80000000000018	1195	0	-0.074494	-39.88187	-6.472	Yes	Yes
2_11_137	137	11	2	1113	1115.2	2.20000000000005	1196	0	-0.71381	-63.048642	-3.0743	Yes	Yes
2_11_138	138	11	2	1118.3	1119.6	1.29999999999995	1197	0	4.3417	300.6534	1.6176	No	No
2_11_139	139	11	2	1123.5	1124.4	0.900000000000091	1198	0	0.45396	43.5947816	-1.1183	No	Yes
2_11_140	140	11	2	1129.1	1130.4	1.30000000000018	1199	0	4.4362	471.310431	-2.1338	No	Yes
2_11_141	141	11	2	1135.3	1136.5	1.20000000000005	1200	0	0.51463	55.049128	-0.70483	No	Yes
2_11_142	142	11	2	1138.1	1139	0.900000000000091	1201	0	0.014363	20.89239	-1.423	No	Yes
2_11_143	143	11	2	1141.1	1142.7	1.60000000000014	1202	0	4.1407	422.63115	0.86592	No	No
2_11_144	144	11	2	1146.6	1147.3	0.700000000000045	1203	0	-2.1067	-306.004098	-7.423	Yes	Yes
2_11_145	145	11	2	1148.7	1149.5	0.799999999999955	1204	0	0.1422	-223.5519268	-4.3186	Yes	Yes
2_11_146	146	11	2	1160	1160.9	0.900000000000091	1205	0	-1.26	-163.328603	-4.214	Yes	Yes
2_11_148	148	11	2	1171.6	1172.1	0.5	1207	0	4.4854	331.2082	2.1861	No	No
2_11_149	149	11	2	1184	1184.8	0.799999999999955	1208	0	3.992	302.183745	-5.5782	No	Yes
2_11_150	150	11	2	1186.8	1187.9	1.10000000000014	1209	0	1.8807	51.7296844	-2.1875	No	Yes
2_11_151	151	11	2	1190.5	1191.1	0.599999999999909	1210	0	-2.2203	-511.1861	-7.7498	Yes	Yes
2_11_152	152	11	2	1194.9	1195.6	0.699999999999818	1211	0	1.1868	47.747109	-1.1741	No	Yes
2_11_153	153	11	2	1198.9	1199.6	0.699999999999818	1212	0	1.4106	-45.9855939	-2.9976	Yes	Yes
2_11_154	154	11	2	1203.4	1205.3	1.89999999999986	1213	0	0.12684	20.167117	-1.4586	No	Yes
2_11_155	155	11	2	1208.1	1208.6	0.5	1214	0	1.5175	38.6100549	-2.7095	No	Yes
2_11_156	156	11	2	1211.2	1211.6	0.399999999999864	1215	0	-0.34611	27.834793	-4.5237	No	Yes
2_11_158	158	11	2	1230.7	1232.4	1.70000000000005	1217	0	-1.7072	-290.287913	-7.9516	Yes	Yes
2_11_160	160	11	2	1244.1	1245.4	1.30000000000018	1219	0	3.1526	269.6322	0.82102	No	No
2_11_161	161	11	2	1247.1	1247.5	0.400000000000091	1220	0	1.2615	-40.2115094	-1.9254	Yes	Yes
2_11_162	162	11	2	1250.9	1252	1.09999999999991	1221	0	-0.44675	-158.0426421	-4.8269	Yes	Yes
2_11_163	163	11	2	1253.6	1254.4	0.800000000000182	1222	0	4.3733	139.962221	-3.3251	No	Yes
2_11_164	164	11	2	1257	1257.8	0.799999999999955	1223	0	1.0616	-55.3943016	-1.8011	Yes	Yes
2_11_165	165	11	2	1259.9	1260.2	0.299999999999955	1224	0	-0.63826	-150.298672	-3.014	Yes	Yes
2_11_166	166	11	2	1265.8	1266.7	0.900000000000091	1225	0	-1.0148	-200.38021	-3.9694	Yes	Yes
2_11_167	167	11	2	1269.7	1270.5	0.799999999999955	1226	0	-0.71713	-122.41135314	-2.8118	Yes	Yes
2_11_168	168	11	2	1272.2	1272.7	0.5	1227	0	-0.81403	-236.009682	-5.0005	Yes	Yes
2_11_169	169	11	2	1275.9	1276.8	0.899999999999864	1228	0	-0.75249	-114.153087	-5.8095	Yes	Yes
2_11_170	170	11	2	1278.3	1279.2	0.900000000000091	1229	0	2.5093	-138.259071	-5.8468	Yes	Yes
2_11_171	171	11	2	1280.8	1281.3	0.5	1230	0	-2.2695	-27.5388582	-2.2695	Yes	Yes
2_11_172	172	11	2	1285.3	1285.6	0.299999999999955	1231	0	0.93477	62.0553874	-0.64092	No	Yes
2_11_173	173	11	2	1287.8	1288.7	0.900000000000091	1232	0	3.1224	54.9884077	-2.962	No	Yes
2_11_174	174	11	2	1290.9	1291.6	0.699999999999818	1233	0	1.2414	-42.250004	-3.4423	Yes	Yes
2_11_175	175	11	2	1294	1294.7	0.700000000000045	1234	0	0.36816	-57.204998	-2.7659	Yes	Yes
2_11_176	176	11	2	1296.8	1297.5	0.700000000000045	1235	0	-0.29775	-158.72853	-4.8657	Yes	Yes
2_11_177	177	11	2	1300.5	1301.2	0.700000000000045	1236	0	0.3224	-166.820033	-5.9784	Yes	Yes
2_11_178	178	11	2	1303.5	1304.1	0.599999999999909	1237	0	0.92684	-171.738162	-5.4959	Yes	Yes
2_11_179	179	11	2	1305.9	1306.8	0.899999999999864	1238	0	0.17457	-58.143895	-1.9002	Yes	Yes
2_11_180	180	11	2	1308.3	1308.8	0.5	1239	0	0.96395	-30.4570863	-1.9421	Yes	Yes
2_11_181	181	11	2	1311.2	1311.9	0.700000000000045	1240	0	1.1366	117.47614476	-2.0435	No	Yes
2_11_182	182	11	2	1313.4	1313.9	0.5	1241	0	4.8911	335.0349	0.11566	No	No
2_11_183	183	11	2	1317.3	1317.9	0.600000000000136	1242	0	1.1561	130.466114	-0.73646	No	Yes
2_11_184	184	11	2	1320.4	1320.9	0.5	1243	0	1.8328	-26.575976	-4.8854	Yes	Yes
2_11_185	185	11	2	1322.9	1324.3	1.39999999999986	1244	0	1.5832	-15.4008983	-7.8784	Yes	Yes
2_11_186	186	11	2	1329.6	1330.1	0.5	1245	0	-2.8307	-156.085682	-5.9855	Yes	Yes
2_11_187	187	11	2	1334.1	1335	0.900000000000091	1246	0	3.7373	85.2574898	-3.1993	No	Yes
2_11_188	188	11	2	1336.4	1337.1	0.699999999999818	1247	0	0.60766	-216.601123	-7.0475	Yes	Yes
2_11_189	189	11	2	1343.6	1344.2	0.600000000000136	1248	0	-0.50618	-91.284845	-3.3852	Yes	Yes
2_11_190	190	11	2	1348.5	1349.5	1	1249	0	1.287	2.2568307	-1.4721	No	Yes
2_11_191	191	11	2	1359.2	1359.9	0.700000000000045	1250	0	0.39377	-78.633957	-3.0786	Yes	Yes
2_11_192	192	11	2	1363.5	1364.1	0.599999999999909	1251	0	2.2581	88.122038	-0.50388	No	Yes
2_11_193	193	11	2	1369.7	1370.4	0.700000000000045	1252	0	-1.1774	-153.207498	-5.0178	Yes	Yes
2_11_194	194	11	2	1377.1	1377.9	0.800000000000182	1253	0	5.087	277.51501	-1.0014	No	Yes
2_11_195	195	11	2	1380.2	1381.1	0.899999999999864	1254	0	-1.847	-301.506532	-6.5247	Yes	Yes
2_11_196	196	11	2	1384.3	1385.8	1.5	1255	0	0.053769	55.766983	-1.0783	No	Yes
2_11_197	197	11	2	1389.8	1390.8	1	1256	0	-2.2155	-35.066832	-2.5437	Yes	Yes
2_11_198	198	11	2	1393.4	1394	0.599999999999909	1257	0	2.3732	79.887993	-2.2415	No	Yes
2_11_199	199	11	2	1399.2	1400.2	1	1258	0	1.4208	-39.012833	-3.7138	Yes	Yes
2_11_200	200	11	2	1401.1	1401.9	0.800000000000182	1259	0	-1.4779	-76.207121	-2.3967	Yes	Yes
2_11_201	201	11	2	1402.9	1403.3	0.399999999999864	1260	0	0.20551	-280.495564	-5.032	Yes	Yes
2_11_202	202	11	2	1404.1	1405.6	1.5	1261	0	-0.73632	-69.6326035	-2.123	Yes	Yes
2_11_203	203	11	2	1407.9	1409.3	1.39999999999986	1262	0	0.033158	55.998352	-3.3073	No	Yes
2_11_204	204	11	2	1415.9	1417.2	1.29999999999995	1263	0	-2.0984	16.76312	-4.3406	No	Yes
2_11_205	205	11	2	1420.6	1422.2	1.60000000000014	1264	0	3.6827	149.35868697	-0.73297	No	Yes
2_11_206	206	11	2	1424.2	1424.9	0.700000000000045	1265	0	0.71709	-21.7629025	-2.1839	Yes	Yes
2_11_207	207	11	2	1428.6	1429.5	0.900000000000091	1266	0	-1.0521	-11.9288837	-1.1234	Yes	Yes
2_11_208	208	11	2	1433	1433.9	0.900000000000091	1267	0	2.7275	41.896538	-5.1399	No	Yes
2_11_209	209	11	2	1445	1445.4	0.400000000000091	1268	0	1.6471	-35.1470261	-2.5839	Yes	Yes
2_11_210	210	11	2	1447.7	1448.4	0.700000000000045	1269	0	1.3147	-98.2554797	-3.3446	Yes	Yes
2_11_211	211	11	2	1470	1470.3	0.299999999999955	1270	0	1.459	0.648429800000001	-3.2797	No	Yes
2_11_212	212	11	2	1471.7	1473.6	1.89999999999986	1271	0	0.30517	-12.2541946	-2.3037	Yes	Yes
2_11_213	213	11	2	1477.2	1478.3	1.09999999999991	1272	0	1.4831	35.022436	-1.8749	No	Yes
2_11_214	214	11	2	1480.5	1481.7	1.20000000000005	1273	0	0.86347	-77.291098	-4.7564	Yes	Yes
2_11_215	215	11	2	1482	1485.5	3.5	1274	0	-0.168	-130.700814	-4.9031	Yes	Yes
2_11_216	216	11	2	1487.4	1488.2	0.799999999999955	1275	0	0.75739	-200.9354	-4.5395	Yes	Yes
2_11_217	217	11	2	1490.4	1491.7	1.29999999999995	1276	0	-0.019413	-169.570404	-3.9855	Yes	Yes
2_11_218	218	11	2	1496.7	1498	1.29999999999995	1277	0	-0.47694	-92.85168	-2.9034	Yes	Yes
2_11_219	219	11	2	1502.7	1504.1	1.39999999999986	1278	0	0.25238	66.48267	-0.97325	No	Yes
2_11_220	220	11	2	1505.3	1507.2	1.90000000000009	1279	0	-0.02886	-70.5677025	-2.6624	Yes	Yes
2_11_221	221	11	2	1511	1511.5	0.5	1280	0	1.9889	-30.597804	-2.2057	Yes	Yes
2_11_222	222	11	2	1517.1	1518.5	1.40000000000009	1281	0	1.9285	8.1254013	-2.3324	No	Yes
2_11_223	223	11	2	1519.5	1521.1	1.59999999999991	1282	0	-1.0409	-100.707666	-2.4412	Yes	Yes
2_11_224	224	11	2	1522.8	1524	1.20000000000005	1283	0	-2.1829	-154.123105	-4.418	Yes	Yes
2_11_225	225	11	2	1530.5	1531.3	0.799999999999955	1284	0	2.2044	124.962687	-5.9478	No	Yes
2_11_226	226	11	2	1533.5	1534.3	0.799999999999955	1285	0	2.7713	150.12331	0.35652	No	No
2_11_227	227	11	2	1536	1536.9	0.900000000000091	1286	0	1.3022	88.45804	0.31521	No	No
2_11_228	228	11	2	1542.8	1543.5	0.700000000000045	1287	0	-0.98734	31.438446	-1.9261	No	Yes
2_11_229	229	11	2	1549.6	1550.1	0.5	1288	0	2.3405	44.27657	-3.3037	No	Yes
2_11_230	230	11	2	1552.4	1553.4	1	1289	0	3.9588	299.996666	-1.5588	No	Yes
2_11_231	231	11	2	1555.4	1555.8	0.399999999999864	1290	0	1.8906	-28.137195	-1.7525	Yes	Yes
2_11_232	232	11	2	1558.3	1559.4	1.10000000000014	1291	0	-0.26745	-238.03393	-5.6445	Yes	Yes
2_11_233	233	11	2	1560.6	1562	1.40000000000009	1292	0	-0.92048	145.8221512	-2.6104	No	Yes
2_11_234	234	11	2	1567.5	1568.5	1	1293	0	-2.321	-199.39197	-3.626	Yes	Yes
2_11_235	235	11	2	1570.7	1571.5	0.799999999999955	1294	0	3.14	-21.762223	-1.8537	Yes	Yes
2_11_236	236	11	2	1573.6	1577.6	4	1295	0	1.0049	175.82265101	-0.33788	No	Yes
2_11_237	237	11	2	1581	1581.4	0.400000000000091	1296	0	1.7465	162.413479	-0.091771	No	Yes
2_11_238	238	11	2	1583.8	1584	0.200000000000045	1297	0	0.67432	-91.734206	-4.6245	Yes	Yes
2_11_239	239	11	2	1585.5	1586.2	0.700000000000045	1298	0	0.59003	-36.1900053	-4.6415	Yes	Yes
2_11_240	240	11	2	1589.3	1589.9	0.600000000000136	1299	0	1.1068	86.9536528	-1.5067	No	Yes
2_11_241	241	11	2	1591.2	1592.9	1.70000000000005	1300	0	-0.14283	119.4945867	-1.364	No	Yes
2_11_242	242	11	2	1595.2	1595.6	0.399999999999864	1301	0	1.7553	52.198879	-1.0157	No	Yes
2_11_243	243	11	2	1597.3	1597.8	0.5	1302	0	0.93209	17.87033	-1.594	No	Yes
2_11_244	244	11	2	1599.1	1599.7	0.600000000000136	1303	0	1.5814	10.514406	-1.8365	No	Yes
2_11_245	245	11	2	1601.7	1602.6	0.899999999999864	1304	0	0.56524	73.204241	-1.077	No	Yes
2_11_246	246	11	2	1605.4	1605.9	0.5	1305	0	0.56784	-42.6715661	-4.2607	Yes	Yes
2_11_247	247	11	2	1608.7	1609.5	0.799999999999955	1306	0	-3.8093	-42.2508735	-3.8093	Yes	Yes
2_11_248	248	11	2	1610.7	1611.6	0.899999999999864	1307	0	2.7115	-29.7019173	-3.428	Yes	Yes
2_11_249	249	11	2	1613.7	1614.2	0.5	1308	0	2.1283	-45.294964	-3.7144	Yes	Yes
2_11_250	250	11	2	1616.3	1616.8	0.5	1309	0	2.3172	-36.4148192	-1.8605	Yes	Yes
2_11_251	251	11	2	1620.7	1621.2	0.5	1310	0	-1.2336	-78.440717	-2.615	Yes	Yes
2_11_252	252	11	2	1623.2	1624.1	0.899999999999864	1311	0	2.8344	51.697187	-1.9394	No	Yes
2_11_253	253	11	2	1625.4	1625.9	0.5	1312	0	2.3525	5.03455	-2.2937	No	Yes
2_11_254	254	11	2	1627.8	1628.3	0.5	1313	0	-0.84517	-119.104777	-3.6527	Yes	Yes
2_11_255	255	11	2	1630.4	1631.8	1.39999999999986	1314	0	4.3634	167.690107	-2.7657	No	Yes
2_11_256	256	11	2	1634	1634.8	0.799999999999955	1315	0	-0.23366	-0.849855	-2.1926	Yes	Yes
2_11_257	257	11	2	1637	1638.2	1.20000000000005	1316	0	-0.83705	-60.843408	-2.7011	Yes	Yes
2_11_258	258	11	2	1641.8	1642.5	0.700000000000045	1317	0	0.64415	127.36614	-1.803	No	Yes
2_11_259	259	11	2	1643.9	1644.6	0.699999999999818	1318	0	-1.2992	148.015779	-1.2992	No	Yes
2_11_260	260	11	2	1646.6	1647.4	0.800000000000182	1319	0	4.3617	217.9205635	-0.11047	No	Yes
2_11_261	261	11	2	1648.8	1649.2	0.400000000000091	1320	0	-0.94744	-1.8925791	-1.9286	Yes	Yes
2_11_262	262	11	2	1651.8	1653	1.20000000000005	1321	0	0.99333	-1.0593621	-1.3041	Yes	Yes
2_11_263	263	11	2	1654.6	1655.2	0.600000000000136	1322	0	1.3451	-89.4600782	-4.7006	Yes	Yes
2_11_264	264	11	2	1660.7	1661.7	1	1323	0	-3.2198	-231.938113	-6.5726	Yes	Yes
2_11_265	265	11	2	1665.9	1666.3	0.399999999999864	1324	0	0.44733	-43.7834506	-2.0205	Yes	Yes
2_11_266	266	11	2	1667.8	1668.5	0.700000000000045	1325	0	-1.5601	-106.6324455	-4.1162	Yes	Yes
2_11_267	267	11	2	1670.3	1670.7	0.400000000000091	1326	0	1.3226	-47.679293	-3.7169	Yes	Yes
2_11_268	268	11	2	1675.1	1675.9	0.800000000000182	1327	0	-2.3181	-163.448481	-3.8778	Yes	Yes
2_11_269	269	11	2	1678.3	1678.7	0.400000000000091	1328	0	0.58361	-26.919616	-2.2755	Yes	Yes
2_11_270	270	11	2	1695.9	1696.4	0.5	1329	0	3.4254	-97.2538911	-3.9234	Yes	Yes
2_11_271	271	11	2	1697.4	1697.8	0.399999999999864	1330	0	0.19594	-102.7387265	-3.616	Yes	Yes
2_11_272	272	11	2	1699.2	1700	0.799999999999955	1331	0	-0.34046	-160.952189	-3.5624	Yes	Yes
2_11_273	273	11	2	1701.5	1702.3	0.799999999999955	1332	0	0.22789	-97.656326	-4.7169	Yes	Yes
2_11_274	274	11	2	1703.9	1704.4	0.5	1333	0	0.29229	-50.9740895	-1.6605	Yes	Yes
2_11_275	275	11	2	1708.4	1709.1	0.699999999999818	1334	0	0.54839	2.9115875	-2.7493	No	Yes
2_11_276	276	11	2	1711	1711.7	0.700000000000045	1335	0	1.0485	192.97542	-1.26	No	Yes
2_11_277	277	11	2	1714.1	1714.7	0.600000000000136	1336	0	1.4301	56.872972	-0.97313	No	Yes
2_11_278	278	11	2	1716.9	1717.4	0.5	1337	0	0.58228	-33.850748	-1.1239	Yes	Yes
2_11_279	279	11	2	1722.4	1723.5	1.09999999999991	1338	0	2.2516	148.449287	-1.4871	No	Yes
2_11_280	280	11	2	1725	1725.3	0.299999999999955	1339	0	-0.10645	-80.04308845	-2.9934	Yes	Yes
2_11_281	281	11	2	1733.2	1734.5	1.29999999999995	1340	0	1.7869	57.640186	-2.8063	No	Yes
2_11_282	282	11	2	1737.1	1740.5	3.40000000000009	1341	0	0.62457	-207.80921	-10.052	Yes	Yes
2_11_283	283	11	2	1743.2	1743.6	0.399999999999864	1342	0	1.6841	148.75164	0.4006	No	No
2_11_284	284	11	2	1745.8	1746.5	0.700000000000045	1343	0	1.5443	-138.011606	-3.5559	Yes	Yes
2_11_285	285	11	2	1749.9	1750.5	0.599999999999909	1344	0	-2.2898	-174.618854	-3.3395	Yes	Yes
2_11_286	286	11	2	1755.2	1756.2	1	1345	0	3.18	-82.299397	-5.974	Yes	Yes
2_11_287	287	11	2	1757.4	1758.1	0.699999999999818	1346	0	0.87071	-218.3187431	-6.0458	Yes	Yes
2_11_288	288	11	2	1759.9	1763.8	3.89999999999986	1347	0	0.84426	-97.329335	-3.3162	Yes	Yes
2_11_289	289	11	2	1767.9	1768.8	0.899999999999864	1348	0	1.2038	22.14493	-0.74797	No	Yes
2_11_290	290	11	2	1770	1770.4	0.400000000000091	1349	0	-1.9652	-452.2561	-6.7534	Yes	Yes
2_11_291	291	11	2	1774	1774.5	0.5	1350	0	-0.18064	12.18777	-1.9973	No	Yes
2_11_292	292	11	2	1776.5	1778.4	1.90000000000009	1351	0	1.0948	106.46792	-0.53177	No	Yes
2_11_293	293	11	2	1779.5	1780	0.5	1352	0	-0.88438	93.068884	-1.4209	No	Yes
2_11_294	294	11	2	1782.9	1783.4	0.5	1353	0	1.4537	41.0031583	-1.0571	No	Yes
2_11_295	295	11	2	1786.8	1787.3	0.5	1354	0	0.22778	-187.464173	-4.4768	Yes	Yes
2_11_296	296	11	2	1789.4	1789.9	0.5	1355	0	-0.28032	-179.139623	-4.3869	Yes	Yes
2_11_297	297	11	2	1792.2	1792.8	0.599999999999909	1356	0	1.8592	-53.960849	-4.1397	Yes	Yes
2_12_1	1	12	2	41.9	44	2.1	1357	0	-1.7043	-42.712145	-5.9445	Yes	Yes
2_12_2	2	12	2	55.9	57.9	2	1358	0	1.2524	317.601547	-1.892	No	Yes
2_12_3	3	12	2	67.4	68.1	0.699999999999989	1359	0	-0.8712	-25.9701372	-2.4121	Yes	Yes
2_12_4	4	12	2	73.5	74.6	1.09999999999999	1360	0	-2.3586	35.507631	-2.3586	No	Yes
2_12_5	5	12	2	75.6	76.1	0.5	1361	0	0.38805	-46.2263742	-3.4549	Yes	Yes
2_12_6	6	12	2	87.6	88.3	0.700000000000003	1362	0	1.7821	62.7553152	-2.0169	No	Yes
2_12_7	7	12	2	90.9	91.2	0.299999999999997	1363	0	-2.1165	-0.176232000000001	-3.3399	Yes	Yes
2_12_8	8	12	2	97	98.1	1.09999999999999	1364	0	3.2414	61.772332477	-1.2958	No	Yes
2_12_9	9	12	2	99.4	99.6	0.199999999999989	1365	0	0.86715	-7.156398	-1.8266	Yes	Yes
2_12_10	10	12	2	103.1	103.5	0.400000000000006	1366	0	-0.41533	4.1044687	-2.699	No	Yes
2_12_11	11	12	2	106.5	107.6	1.09999999999999	1367	0	0.086381	-97.529537	-3.6781	Yes	Yes
2_12_12	12	12	2	109.5	109.9	0.400000000000006	1368	0	-0.4776	-89.644681	-2.0989	Yes	Yes
2_12_13	13	12	2	118.3	118.5	0.200000000000003	1369	0	-1.2042	-195.287279	-4.1457	Yes	Yes
2_12_14	14	12	2	120.3	120.6	0.299999999999997	1370	0	-0.23335	39.960414	-0.41694	No	Yes
2_12_15	15	12	2	123.6	124.3	0.700000000000003	1371	0	-0.60591	101.6338473	-1.3349	No	Yes
2_12_16	16	12	2	125.3	126.1	0.799999999999997	1372	0	5.2797	308.799492	-3.8069	No	Yes
2_12_17	17	12	2	128.1	128.8	0.700000000000017	1373	0	0.246	42.7217334	-1.5407	No	Yes
2_12_18	18	12	2	130.6	130.8	0.200000000000017	1374	0	-1.3919	-0.0709220000000008	-1.9991	Yes	Yes
2_12_19	19	12	2	133.2	133.7	0.5	1375	0	1.6811	41.4923501	-1.4816	No	Yes
2_12_20	20	12	2	137.8	138.2	0.399999999999977	1376	0	-0.89404	-5.3872884	-2.043	Yes	Yes
2_12_21	21	12	2	144.5	146.8	2.30000000000001	1377	0	0.45082	63.290502	-2.5157	No	Yes
2_12_23	23	12	2	161.3	163.4	2.09999999999999	1379	0	2.2779	60.391669	-2.14	No	Yes
2_12_24	24	12	2	166.8	168.6	1.79999999999998	1380	0	1.7581	24.58312	-2.4582	No	Yes
2_12_25	25	12	2	172.3	172.8	0.5	1381	0	-2.9811	-165.18241	-3.0597	Yes	Yes
2_12_26	26	12	2	173.9	174.3	0.400000000000006	1382	0	-0.19389	67.1850127	-2.4719	No	Yes
2_12_27	27	12	2	195	195.4	0.400000000000006	1383	0	1.5535	-9.736118	-2.0914	Yes	Yes
2_12_28	28	12	2	197.3	197.7	0.399999999999977	1384	0	-4.1815	-211.125029	-6.6178	Yes	Yes
2_12_29	29	12	2	202.9	203.6	0.699999999999989	1385	0	1.7041	163.8347	0.3001	No	No
2_12_30	30	12	2	208.9	210.3	1.40000000000001	1386	0	6.7872	464.28952	0.54695	No	No
2_12_31	31	12	2	211.9	212.3	0.400000000000006	1387	0	1.8409	-3.3208729	-2.9722	Yes	Yes
2_12_32	32	12	2	215.8	216.1	0.299999999999983	1388	0	-0.96537	-232.709158	-7.0593	Yes	Yes
2_12_35	35	12	2	248.8	252.2	3.39999999999998	1391	0	-2.9533	-150.87774	-4.0354	Yes	Yes
2_12_38	38	12	2	286.8	289.2	2.39999999999998	1394	0	-3.1296	245.156951	-3.1296	No	Yes
2_12_39	39	12	2	323	325.2	2.19999999999999	1395	0	1.1189	139.01142	0.30251	No	No
2_12_40	40	12	2	356.7	359	2.30000000000001	1396	0	3.8417	473.36687	0.1723	No	No
2_12_41	41	12	2	379.2	381.8	2.60000000000002	1397	0	2.4431	290.15696	-0.32189	No	Yes
2_12_42	42	12	2	413	415.5	2.5	1398	0	0.075283	69.847669	-0.93837	No	Yes
2_12_45	45	12	2	511.2	511.4	0.199999999999989	1401	0	-0.21162	-95.5469357	-2.8835	Yes	Yes
2_12_46	46	12	2	527.1	528.7	1.60000000000002	1402	0	-3.0444	-158.370215	-4.1757	Yes	Yes
2_12_47	47	12	2	530.6	530.9	0.299999999999955	1403	0	-0.58789	183.524724	-0.58789	No	Yes
2_12_48	48	12	2	540.7	540.9	0.199999999999932	1404	0	-2.0663	-44.799388	-3.2695	Yes	Yes
2_12_50	50	12	2	603.5	605.5	2	1406	0	-1.2059	-36.061838	-2.1416	Yes	Yes
2_12_51	51	12	2	613.2	615.4	2.19999999999993	1407	0	-3.6815	-25.187405	-4.1486	Yes	Yes
2_12_53	53	12	2	655	655.4	0.399999999999977	1409	0	0.65492	39.9671741	-3.5387	No	Yes
2_12_56	56	12	2	677.1	679.5	2.39999999999998	1412	0	5.0575	445.7065	2.6758	No	No
2_12_57	57	12	2	680.8	681.6	0.800000000000068	1413	0	-0.086805	306.539523	-2.1151	No	Yes
2_12_58	58	12	2	694.6	695.7	1.10000000000002	1414	0	5.779	485.1264	1.7232	No	No
2_12_59	59	12	2	702	702.3	0.299999999999955	1415	0	0.96921	46.913796	-2.0635	No	Yes
2_12_63	63	12	2	778.7	779.2	0.5	1419	0	-5.0749	-121.734652	-5.0749	Yes	Yes
2_12_65	65	12	2	785.4	788.4	3	1421	0	1.3795	45.4810003	-1.6601	No	Yes
2_12_68	68	12	2	820.4	820.8	0.399999999999977	1424	0	6.2735	293.645589	-1.6969	No	Yes
2_12_69	69	12	2	850.4	853.5	3.10000000000002	1425	0	0.50113	324.491929	-0.35309	No	Yes
2_12_70	70	12	2	874.4	877.5	3.10000000000002	1426	0	-0.082623	-40.609809	-4.2151	Yes	Yes
2_12_71	71	12	2	894	895.2	1.20000000000005	1427	0	-2.2367	-181.4193601	-3.489	Yes	Yes
2_12_72	72	12	2	896.9	898.7	1.80000000000007	1428	0	-1.956	-72.378419	-4.8357	Yes	Yes
2_12_73	73	12	2	899.7	899.9	0.199999999999932	1429	0	-1.6886	48.5688469	-2.1337	No	Yes
2_12_74	74	12	2	901.1	902.4	1.29999999999995	1430	0	-0.51767	78.316878	-1.3185	No	Yes
2_12_75	75	12	2	907.2	909.1	1.89999999999998	1431	0	0.024977	-190.696895	-3.879	Yes	Yes
2_12_80	80	12	2	969.9	973.3	3.39999999999998	1436	0	-0.14348	77.8074949	-2.0618	No	Yes
2_12_81	81	12	2	975.6	979.2	3.60000000000002	1437	0	-0.82023	-130.206443	-3.2814	Yes	Yes
2_12_84	84	12	2	998.4	999.6	1.20000000000005	1440	0	-1.4877	12.391691	-1.8045	No	Yes
2_12_86	86	12	2	1025.7	1029.4	3.70000000000005	1442	0	-0.45157	-22.079643	-4.6167	Yes	Yes
2_12_87	87	12	2	1031.6	1033.2	1.60000000000014	1443	0	-2.0804	-211.8048	-3.6397	Yes	Yes
2_12_91	91	12	2	1106.1	1108.9	2.80000000000018	1447	0	3.7775	473.6988	3.3273	No	No
2_12_98	98	12	2	1303	1304.8	1.79999999999995	1454	0	-0.68455	34.1909254	-1.6578	No	Yes
2_12_99	99	12	2	1313.4	1314	0.599999999999909	1455	0	0.73563	45.2966126	-1.5673	No	Yes
2_12_100	100	12	2	1319.4	1320.9	1.5	1456	0	-3.4138	-29.2101102	-4.4951	Yes	Yes
2_12_101	101	12	2	1323	1323.6	0.599999999999909	1457	0	0.95684	236.988612	-0.58231	No	Yes
2_12_102	102	12	2	1325.6	1327.3	1.70000000000005	1458	0	1.8031	274.39455	-1.0458	No	Yes
2_12_103	103	12	2	1332.1	1333.2	1.10000000000014	1459	0	-1.3319	11.36740994	-2.6562	No	Yes
2_12_105	105	12	2	1359.4	1360	0.599999999999909	1461	0	-3.8046	-172.543264	-3.9355	Yes	Yes
2_12_107	107	12	2	1380.5	1382.4	1.90000000000009	1463	0	0.07156	152.379435	-0.087362	No	Yes
2_12_109	109	12	2	1400.3	1400.7	0.400000000000091	1465	0	0.77445	-38.5656584	-1.3675	Yes	Yes
2_12_110	110	12	2	1413.5	1416	2.5	1466	0	-0.97031	-280.415497	-5.3468	Yes	Yes
2_12_111	111	12	2	1417	1418.6	1.59999999999991	1467	0	-0.53402	-20.586769	-1.4153	Yes	Yes
2_12_112	112	12	2	1424.4	1425.6	1.19999999999982	1468	0	-1.1828	-85.1501439	-2.2818	Yes	Yes
2_12_113	113	12	2	1427.7	1429.3	1.59999999999991	1469	0	-1.0165	78.5026026	-1.4342	No	Yes
2_12_114	114	12	2	1431.7	1432.5	0.799999999999955	1470	0	4.8414	373.61744	-1.6236	No	Yes
2_12_115	115	12	2	1434.1	1434.7	0.600000000000136	1471	0	0.52471	-20.512124	-2.1455	Yes	Yes
2_12_116	116	12	2	1438.5	1439	0.5	1472	0	4.7902	-84.140904	-3.7083	Yes	Yes
2_12_117	117	12	2	1442.1	1442.9	0.800000000000182	1473	0	-0.62585	-36.505669	-2.7063	Yes	Yes
2_12_119	119	12	2	1454.9	1456.7	1.79999999999995	1475	0	-0.35013	22.937559	-2.8039	No	Yes
2_12_120	120	12	2	1458	1460.8	2.79999999999995	1476	0	2.0133	232.615635	-2.9496	No	Yes
2_12_121	121	12	2	1462.8	1463.1	0.299999999999955	1477	0	-0.17956	-1.972423	-0.87179	Yes	Yes
2_12_122	122	12	2	1463.8	1465.8	2	1478	0	-0.33483	-12.857727	-0.97994	Yes	Yes
2_12_124	124	12	2	1473.2	1473.5	0.299999999999955	1480	0	-3.9575	-449.7676	-11.768	Yes	Yes
2_12_125	125	12	2	1488.8	1491.7	2.90000000000009	1481	0	0.42763	63.8570801	-0.76385	No	Yes
2_12_126	126	12	2	1492.7	1495.6	2.89999999999986	1482	0	0.47747	-41.324482	-1.7287	Yes	Yes
2_12_127	127	12	2	1497.5	1497.9	0.400000000000091	1483	0	-0.9094	25.546523	-1.5625	No	Yes
2_12_128	128	12	2	1499.1	1501	1.90000000000009	1484	0	0.36954	-53.143818	-2.8858	Yes	Yes
2_12_129	129	12	2	1501.9	1505.7	3.79999999999995	1485	0	1.6405	1.594323	-2.9898	No	Yes
2_12_130	130	12	2	1506.6	1507.3	0.700000000000045	1486	0	-2.7283	28.9938421	-2.8311	No	Yes
2_12_131	131	12	2	1508.3	1509.9	1.60000000000014	1487	0	1.5062	89.277973	-0.87076	No	Yes
2_12_132	132	12	2	1513	1513.8	0.799999999999955	1488	0	-1.7163	-193.45268	-3.2334	Yes	Yes
2_12_133	133	12	2	1514.8	1518.5	3.70000000000005	1489	0	-2.6492	-59.3278233	-3.384	Yes	Yes
2_12_134	134	12	2	1519.2	1520.3	1.09999999999991	1490	0	3.2816	263.521038	-0.2363	No	Yes
2_12_135	135	12	2	1528.8	1532.2	3.40000000000009	1491	0	0.79527	45.9745645	-0.73567	No	Yes
2_12_137	137	12	2	1611.9	1613.4	1.5	1493	0	-1.225	-70.74199	-2.1962	Yes	Yes
2_12_138	138	12	2	1618.3	1618.7	0.400000000000091	1494	0	1.259	134.35136	-0.87016	No	Yes
2_12_139	139	12	2	1621.1	1621.4	0.300000000000182	1495	0	-1.3548	-40.214767	-2.941	Yes	Yes
2_12_140	140	12	2	1626	1628.1	2.09999999999991	1496	0	-0.9683	-66.0387887	-3.7144	Yes	Yes
2_12_141	141	12	2	1630.2	1631.9	1.70000000000005	1497	0	-6.1382	15.888229	-6.1382	No	Yes
2_12_142	142	12	2	1633.9	1634.5	0.599999999999909	1498	0	1.4175	134.017428	-0.52955	No	Yes
2_12_143	143	12	2	1636.6	1639.5	2.90000000000009	1499	0	0.022263	-66.712147	-1.9122	Yes	Yes
2_12_144	144	12	2	1643.7	1647.3	3.59999999999991	1500	0	0.59703	-209.7316042	-6.3924	Yes	Yes
2_12_145	145	12	2	1651.5	1652.8	1.29999999999995	1501	0	3.2801	309.9727	1.0601	No	No
2_12_152	152	12	2	1727.2	1728.1	0.899999999999864	1508	0	-0.75778	124.6053928	-0.93889	No	Yes
2_12_155	155	12	2	1768.9	1772.1	3.19999999999982	1511	0	1.0313	120.58055	-0.42167	No	Yes
2_12_156	156	12	2	1782	1783.2	1.20000000000005	1512	0	-2.7873	92.069326	-3.7811	No	Yes
2_13_1	1	13	2	19	20	1	1514	0	0.32262	-34.7294377	-1.7417	Yes	Yes
2_13_2	2	13	2	21.5	23.6	2.1	1515	0	-2.426	7.12338683	-3.2179	No	Yes
2_13_3	3	13	2	35.8	36.3	0.5	1516	0	4.9472	427.50071	-2.1973	No	Yes
2_13_4	4	13	2	61.2	61.5	0.299999999999997	1517	0	0.28769	-163.770857	-4.9712	Yes	Yes
2_13_5	5	13	2	65.9	67.1	1.19999999999999	1518	0	-2.8804	-775.3232	-15.181	Yes	Yes
2_13_6	6	13	2	118.8	119.8	1	1519	0	0.18879	12.241905	-2.0096	No	Yes
2_13_7	7	13	2	120.6	123.9	3.30000000000001	1520	0	0.61953	-75.847067	-4.0036	Yes	Yes
2_13_8	8	13	2	129.5	130.2	0.699999999999989	1521	0	0.6176	69.621645	-1.1859	No	Yes
2_13_9	9	13	2	154.7	156	1.30000000000001	1522	0	6.0675	457.6036	1.4578	No	No
2_13_11	11	13	2	171.5	174.7	3.19999999999999	1524	0	0.16801	25.27909	-3.3711	No	Yes
2_13_14	14	13	2	234	235.3	1.30000000000001	1527	0	3.8723	-249.29759	-5.2681	Yes	Yes
2_13_15	15	13	2	238.8	239.6	0.799999999999983	1528	0	-1.8072	-63.085639	-2.4895	Yes	Yes
2_13_16	16	13	2	241	241.9	0.900000000000006	1529	0	2.3028	71.251597	-2.7954	No	Yes
2_13_17	17	13	2	246.3	247.2	0.899999999999977	1530	0	-2.0773	-91.193399	-3.2511	Yes	Yes
2_13_18	18	13	2	254.4	258	3.59999999999999	1531	0	-0.8735	122.9556584	-1.4484	No	Yes
2_13_19	19	13	2	260.4	263.6	3.20000000000005	1532	0	0.79381	50.6432186	-0.54598	No	Yes
2_13_20	20	13	2	267	267.7	0.699999999999989	1533	0	0.53626	-193.388867	-7.515	Yes	Yes
2_13_21	21	13	2	271.2	274.8	3.60000000000002	1534	0	-1.866	-213.4516875	-6.1969	Yes	Yes
2_13_22	22	13	2	279.2	283.2	4	1535	0	2.017	60.186606	-1.3153	No	Yes
2_13_23	23	13	2	284.1	286.2	2.09999999999997	1536	0	1.2229	180.9483538	-0.40637	No	Yes
2_13_24	24	13	2	288.9	290.4	1.5	1537	0	4.0234	-6.526136	-4.1596	Yes	Yes
2_13_25	25	13	2	292.8	294.1	1.30000000000001	1538	0	-3.8293	-172.8578466	-3.8293	Yes	Yes
2_13_26	26	13	2	298.1	300	1.89999999999998	1539	0	5.4396	359.0892509	-1.377	No	Yes
2_13_27	27	13	2	304.6	306	1.39999999999998	1540	0	-0.5281	54.2773755	-0.88777	No	Yes
2_13_28	28	13	2	308	308.7	0.699999999999989	1541	0	2.7244	121.522997	-1.7871	No	Yes
2_13_29	29	13	2	313.2	315.2	2	1542	0	1.5533	248.790065	-0.98777	No	Yes
2_13_32	32	13	2	362	362.4	0.399999999999977	1545	0	0.88879	419.361932	-0.49148	No	Yes
2_13_33	33	13	2	377.9	379	1.10000000000002	1546	0	-4.1823	-345.3920404	-6.4592	Yes	Yes
2_13_34	34	13	2	388.4	388.9	0.5	1547	0	-2.7923	-733.1438	-9.6216	Yes	Yes
2_13_35	35	13	2	399.1	400.3	1.19999999999999	1548	0	1.1555	-26.60486	-4.8125	Yes	Yes
2_13_36	36	13	2	402	403.2	1.19999999999999	1549	0	-1.8304	-159.328249	-5.6044	Yes	Yes
2_13_37	37	13	2	409.2	409.8	0.600000000000023	1550	0	0.68469	-106.82064	-6.5421	Yes	Yes
2_13_38	38	13	2	417.6	417.9	0.299999999999955	1551	0	-3.4193	-415.5484	-6.4399	Yes	Yes
2_13_40	40	13	2	431.4	435.3	3.90000000000003	1553	0	-0.069911	-121.800581	-3.7261	Yes	Yes
2_13_41	41	13	2	436.4	438	1.60000000000002	1554	0	-6.9199	-1142.3759	-17.103	Yes	Yes
2_13_42	42	13	2	467.9	471.6	3.70000000000005	1555	0	0.6902	582.184596	-1.0857	No	Yes
2_13_43	43	13	2	484.8	485.4	0.599999999999966	1556	0	4.3098	972.5593	4.0406	No	No
2_13_44	44	13	2	502.7	503.4	0.699999999999989	1557	0	0.087482	-113.629647	-2.3373	Yes	Yes
2_13_45	45	13	2	509.9	510.6	0.700000000000045	1558	0	-1.373	-133.900619	-2.4045	Yes	Yes
2_13_46	46	13	2	525.5	526.2	0.700000000000045	1559	0	1.3683	-160.642933	-3.7647	Yes	Yes
2_13_47	47	13	2	529.2	531.6	2.39999999999998	1560	0	-4.9093	-239.95282	-5.364	Yes	Yes
2_13_48	48	13	2	538.1	538.9	0.799999999999955	1561	0	3.4767	-203.3569996	-6.5885	Yes	Yes
2_13_49	49	13	2	540.2	543.6	3.39999999999998	1562	0	-14.702	-1197.7582	-23.064	Yes	Yes
2_13_50	50	13	2	549.6	552	2.39999999999998	1563	0	1.0747	38.390243	-0.71178	No	Yes
2_13_51	51	13	2	555.1	555.8	0.699999999999932	1564	0	-1.2302	-519.1946	-10.52	Yes	Yes
2_13_53	53	13	2	569.4	570	0.600000000000023	1566	0	0.65422	-38.482076	-4.1756	Yes	Yes
2_13_54	54	13	2	583.2	583.6	0.399999999999977	1567	0	2.1937	114.542216	-3.2073	No	Yes
2_13_55	55	13	2	585.2	585.6	0.399999999999977	1568	0	2.2753	-40.0121802	-2.3879	Yes	Yes
2_13_56	56	13	2	591.3	591.9	0.600000000000023	1569	0	-1.3281	-135.41343	-2.638	Yes	Yes
2_13_57	57	13	2	594	595.2	1.20000000000005	1570	0	-2.4016	-187.08224	-4.2157	Yes	Yes
2_13_58	58	13	2	597.5	597.8	0.299999999999955	1571	0	-0.8506	425.873884	-2.5709	No	Yes
2_13_59	59	13	2	598.8	600	1.20000000000005	1572	0	2.1961	301.844575	-3.3432	No	Yes
2_13_60	60	13	2	601.7	603	1.29999999999995	1573	0	3.11	83.874759	-2.002	No	Yes
2_13_61	61	13	2	605.8	606.2	0.400000000000091	1574	0	-0.58306	-158.49982	-3.307	Yes	Yes
2_13_62	62	13	2	622.3	623.4	1.10000000000002	1575	0	5.0838	112.999756	-4.4219	No	Yes
2_13_63	63	13	2	632.6	634	1.39999999999998	1576	0	1.8844	233.17181	-0.86673	No	Yes
2_13_64	64	13	2	638.4	639.7	1.30000000000007	1577	0	-0.38377	-206.42404	-3.97	Yes	Yes
2_13_65	65	13	2	643.8	644.3	0.5	1578	0	1.2232	70.792178	-0.57089	No	Yes
2_13_66	66	13	2	645.6	645.9	0.299999999999955	1579	0	3.9029	133.425385	-0.35644	No	Yes
2_13_67	67	13	2	652.5	654.1	1.60000000000002	1580	0	0.74538	343.538467	-3.7255	No	Yes
2_13_68	68	13	2	662.9	664.8	1.89999999999998	1581	0	-0.85166	-113.651206	-2.7553	Yes	Yes
2_13_69	69	13	2	669.4	669.8	0.399999999999977	1582	0	-2.707	-155.65447361	-5.4054	Yes	Yes
2_13_70	70	13	2	670.8	672.1	1.30000000000007	1583	0	1.5159	-112.8078538	-4.3297	Yes	Yes
2_13_71	71	13	2	674.1	675.5	1.39999999999998	1584	0	0.4553	70.3127538	-0.25633	No	Yes
2_13_72	72	13	2	680	680.6	0.600000000000023	1585	0	1.6621	98.2440998	-0.40067	No	Yes
2_13_73	73	13	2	689.1	690.8	1.69999999999993	1586	0	-2.8508	-278.5877	-5.837	Yes	Yes
2_13_74	74	13	2	693.5	694.1	0.600000000000023	1587	0	2.0762	-290.313544	-17.178	Yes	Yes
2_13_75	75	13	2	695.6	697.2	1.60000000000002	1588	0	-0.487	-56.341029	-3.2737	Yes	Yes
2_13_76	76	13	2	698.1	698.5	0.399999999999977	1589	0	-2.611	-187.21462	-3.5283	Yes	Yes
2_13_77	77	13	2	708.3	709.2	0.900000000000091	1590	0	0.75837	-224.65851	-4.7149	Yes	Yes
2_13_78	78	13	2	713.8	714.3	0.5	1591	0	1.0083	56.722657	-1.5531	No	Yes
2_13_79	79	13	2	716.9	717.3	0.399999999999977	1592	0	0.63858	-82.731846	-1.9608	Yes	Yes
2_13_80	80	13	2	719.7	720.3	0.599999999999909	1593	0	-3.6111	-326.746725	-6.7861	Yes	Yes
2_13_82	82	13	2	730.8	732	1.20000000000005	1595	0	-0.2734	-57.072064	-2.0574	Yes	Yes
2_13_83	83	13	2	735.6	735.7	0.100000000000023	1596	0	0.71969	-75.031545	-1.5917	Yes	Yes
2_13_84	84	13	2	738.7	739.2	0.5	1597	0	-2.1034	-351.528655	-7.2343	Yes	Yes
2_13_85	85	13	2	741.4	741.7	0.300000000000068	1598	0	0.99997	95.754573	-3.2897	No	Yes
2_13_86	86	13	2	743.8	744	0.200000000000045	1599	0	0.0947	546.896559	-1.0876	No	Yes
2_13_87	87	13	2	746.1	746.4	0.299999999999955	1600	0	1.8908	221.3306	1.0655	No	No
2_13_88	88	13	2	758.4	759.6	1.20000000000005	1601	0	1.614	171.16432	0.25279	No	No
2_13_89	89	13	2	761.6	762	0.399999999999977	1602	0	-0.18651	-167.428341	-3.3475	Yes	Yes
2_13_90	90	13	2	768	769.4	1.39999999999998	1603	0	-0.38854	-148.786377	-3.6825	Yes	Yes
2_13_91	91	13	2	771	771.9	0.899999999999977	1604	0	0.59688	-90.616351	-2.6991	Yes	Yes
2_13_92	92	13	2	773.7	774.7	1	1605	0	-0.63279	107.0411921	-1.7266	No	Yes
2_13_93	93	13	2	776.2	776.7	0.5	1606	0	3.5147	-131.09077	-4.4719	Yes	Yes
2_13_94	94	13	2	778.8	780	1.20000000000005	1607	0	-2.2503	-77.984282	-3.2972	Yes	Yes
2_13_95	95	13	2	783.1	783.7	0.600000000000023	1608	0	1.5522	214.38719	0.14939	No	No
2_13_96	96	13	2	789.6	792.2	2.60000000000002	1609	0	-2.3154	-112.901387	-3.5305	Yes	Yes
2_13_97	97	13	2	793.2	794.8	1.59999999999991	1610	0	2.7517	-44.806863	-3.9126	Yes	Yes
2_13_98	98	13	2	798	799.3	1.29999999999995	1611	0	1.9452	34.8197391	-1.0673	No	Yes
2_13_99	99	13	2	803.1	803.6	0.5	1612	0	0.11915	-59.694737	-1.6375	Yes	Yes
2_13_100	100	13	2	808.9	809.5	0.600000000000023	1613	0	-0.40878	-60.2596539	-2.0584	Yes	Yes
2_13_101	101	13	2	811.2	812.6	1.39999999999998	1614	0	-3.4135	-130.29844	-5.5149	Yes	Yes
2_13_102	102	13	2	840.6	841.7	1.10000000000002	1615	0	-1.2241	-66.113941	-1.7317	Yes	Yes
2_13_103	103	13	2	845.7	846	0.299999999999955	1616	0	1.5829	-10.112229	-2.2854	Yes	Yes
2_13_104	104	13	2	850.8	851.4	0.600000000000023	1617	0	3.8463	133.884389	-0.38266	No	Yes
2_13_105	105	13	2	860.7	861.3	0.599999999999909	1618	0	-0.62628	119.167009	-0.77898	No	Yes
2_13_106	106	13	2	870.4	871.3	0.899999999999977	1619	0	-0.85748	-122.515114	-3.6797	Yes	Yes
2_13_107	107	13	2	879.2	879.7	0.5	1620	0	0.27474	143.915263	-1.2555	No	Yes
2_13_109	109	13	2	898.9	901.2	2.30000000000007	1622	0	0.80576	94.7883	0.52929	No	No
2_13_110	110	13	2	903.6	907.4	3.79999999999995	1623	0	-0.27616	-45.302526	-20.815	Yes	Yes
2_13_111	111	13	2	931	932.4	1.39999999999998	1624	0	-2.1411	-311.1696	-4.507	Yes	Yes
2_13_112	112	13	2	936	937.2	1.20000000000005	1625	0	-0.13706	-322.208291	-13.353	Yes	Yes
2_13_113	113	13	2	942.9	945.6	2.70000000000005	1626	0	-1.8408	-389.9365	-7.0385	Yes	Yes
2_13_114	114	13	2	947.7	949.9	2.19999999999993	1627	0	-0.756	-116.1026042	-2.7316	Yes	Yes
2_13_116	116	13	2	957.3	957.9	0.600000000000023	1629	0	-0.50941	-237.20277	-3.678	Yes	Yes
2_13_117	117	13	2	967.2	967.9	0.699999999999932	1630	0	0.8485	-17.5296016	-1.3163	Yes	Yes
2_13_118	118	13	2	970.1	971	0.899999999999977	1631	0	0.65132	-8.776196	-1.3919	Yes	Yes
2_13_119	119	13	2	975.4	975.9	0.5	1632	0	1.3122	46.3895347	-0.72623	No	Yes
2_13_120	120	13	2	988.2	989.1	0.899999999999977	1633	0	-0.84534	-204.217472	-6.018	Yes	Yes
2_13_121	121	13	2	990.8	991.9	1.10000000000002	1634	0	-0.17586	59.711857	-1.0443	No	Yes
2_13_122	122	13	2	994.3	994.8	0.5	1635	0	0.35294	245.82525	0.15492	No	No
2_13_123	123	13	2	1004.7	1005.6	0.899999999999977	1636	0	-0.65794	-86.6908571	-4.1786	Yes	Yes
2_13_124	124	13	2	1006.7	1007.5	0.799999999999955	1637	0	1.8832	-122.802635	-6.6305	Yes	Yes
2_13_125	125	13	2	1009.4	1009.9	0.5	1638	0	-0.7523	-44.8551055	-3.6829	Yes	Yes
2_13_126	126	13	2	1014	1015.2	1.20000000000005	1639	0	3.6773	135.093793	-1.8442	No	Yes
2_13_127	127	13	2	1017	1018	1	1640	0	-0.16158	-69.743708	-2.3999	Yes	Yes
2_13_128	128	13	2	1020.3	1020.7	0.400000000000091	1641	0	0.21156	-35.5677767	-0.99259	Yes	Yes
2_13_129	129	13	2	1031.5	1032.3	0.799999999999955	1642	0	-0.76112	-44.464673	-3.3215	Yes	Yes
2_13_130	130	13	2	1036.2	1037.1	0.899999999999864	1643	0	1.3895	-95.558068	-1.935	Yes	Yes
2_13_131	131	13	2	1060.3	1061	0.700000000000045	1644	0	-0.30969	51.740103	-1.161	No	Yes
2_13_132	132	13	2	1066	1066.8	0.799999999999955	1645	0	1.3191	155.98859	-2.2914	No	Yes
2_13_133	133	13	2	1079.6	1080	0.400000000000091	1646	0	-0.12015	-147.84217	-3.429	Yes	Yes
2_13_134	134	13	2	1089.6	1090.2	0.600000000000136	1647	0	-1.881	-75.6248256	-4.472	Yes	Yes
2_13_135	135	13	2	1094.9	1095.6	0.699999999999818	1648	0	1.082	-25.390974	-1.685	Yes	Yes
2_13_139	139	13	2	1167.4	1169	1.59999999999991	1652	0	-0.40029	-209.5533764	-10.153	Yes	Yes
2_13_140	140	13	2	1170	1173.9	3.90000000000009	1653	0	-0.79151	93.834391	-1.5532	No	Yes
2_13_141	141	13	2	1178.4	1180.8	2.39999999999986	1654	0	-2.0153	-188.849241	-4.7327	Yes	Yes
2_13_142	142	13	2	1190	1191.8	1.79999999999995	1655	0	1.2472	15.190978	-3.1437	No	Yes
2_13_143	143	13	2	1194.3	1195.3	1	1656	0	-0.3112	-166.130859	-4.5917	Yes	Yes
2_13_144	144	13	2	1197.6	1199	1.40000000000009	1657	0	-1.9321	-208.5422	-3.9652	Yes	Yes
2_13_145	145	13	2	1200	1202	2	1658	0	-0.99467	-59.744017	-2.2787	Yes	Yes
2_13_146	146	13	2	1205.6	1206	0.400000000000091	1659	0	-1.1509	-73.2356539	-5.0992	Yes	Yes
2_13_147	147	13	2	1207.2	1208.6	1.39999999999986	1660	0	-1.2497	1.5532831	-2.7175	No	Yes
2_13_148	148	13	2	1212.3	1213.2	0.900000000000091	1661	0	2.5008	263.59888	0.50019	No	No
2_13_149	149	13	2	1216.7	1217.4	0.700000000000045	1662	0	2.1174	-14.790531	-4.9754	Yes	Yes
2_13_150	150	13	2	1220.4	1221.2	0.799999999999955	1663	0	-1.8951	-374.72816	-5.6427	Yes	Yes
2_13_151	151	13	2	1223.6	1224.2	0.600000000000136	1664	0	-2.7351	-203.34326	-3.5744	Yes	Yes
2_13_152	152	13	2	1226.4	1227.1	0.699999999999818	1665	0	0.49036	122.04807	-0.61836	No	Yes
2_13_153	153	13	2	1234.4	1235	0.599999999999909	1666	0	-6.6548	-1069.5582	-18.417	Yes	Yes
2_13_154	154	13	2	1238.1	1241	2.90000000000009	1667	0	-2.9244	-153.171278	-4.7289	Yes	Yes
2_13_155	155	13	2	1243.2	1244.7	1.5	1668	0	4.4471	165.5540087	-1.7897	No	Yes
2_13_156	156	13	2	1247.3	1247.8	0.5	1669	0	-0.93657	-192.04004	-3.5185	Yes	Yes
2_13_157	157	13	2	1249.2	1251.1	1.89999999999986	1670	0	1.0872	-63.5751564	-3.0685	Yes	Yes
2_13_158	158	13	2	1253.5	1254	0.5	1671	0	-0.4434	63.737094	-1.232	No	Yes
2_13_159	159	13	2	1258.2	1259.3	1.09999999999991	1672	0	1.5391	155.350464	-1.5455	No	Yes
2_13_160	160	13	2	1261.2	1262.4	1.20000000000005	1673	0	0.98189	7.811592	-3.085	No	Yes
2_13_161	161	13	2	1263.6	1264.8	1.20000000000005	1674	0	-0.69867	-30.118348	-1.3016	Yes	Yes
2_13_162	162	13	2	1272	1274.7	2.70000000000005	1675	0	-2.4368	-309.689237	-7.7494	Yes	Yes
2_13_163	163	13	2	1280.4	1281.6	1.19999999999982	1676	0	2.0113	-120.399137	-5.3931	Yes	Yes
2_13_164	164	13	2	1297	1297.5	0.5	1677	0	-0.61134	-229.014848	-4.7796	Yes	Yes
2_13_165	165	13	2	1300.8	1302	1.20000000000005	1678	0	1.7395	2.83329	-2.3756	No	Yes
2_13_166	166	13	2	1305	1305.6	0.599999999999909	1679	0	0.62525	114.0555019	-0.45548	No	Yes
2_13_167	167	13	2	1308	1309.9	1.90000000000009	1680	0	0.95401	328.550509	-0.027933	No	Yes
2_13_168	168	13	2	1311.6	1312.2	0.600000000000136	1681	0	3.1993	-63.971081	-4.748	Yes	Yes
2_13_169	169	13	2	1314.3	1314.7	0.400000000000091	1682	0	-0.0024904	-442.6813704	-9.7345	Yes	Yes
2_13_170	170	13	2	1316.4	1318	1.59999999999991	1683	0	-1.5434	-522.7797	-8.5193	Yes	Yes
2_13_171	171	13	2	1320	1323	3	1684	0	-4.5059	-71.544888	-4.5059	Yes	Yes
2_13_172	172	13	2	1332.9	1333.7	0.799999999999955	1685	0	-0.20611	-111.742302	-3.9457	Yes	Yes
2_13_173	173	13	2	1339	1339.8	0.799999999999955	1686	0	1.6617	161.531449321	-0.73388	No	Yes
2_13_174	174	13	2	1344.9	1347.8	2.89999999999986	1687	0	1.3307	-40.812061	-2.3764	Yes	Yes
2_13_175	175	13	2	1350	1350.2	0.200000000000045	1688	0	-0.14568	111.278414	-0.14568	No	Yes
2_13_176	176	13	2	1364.4	1367.8	3.39999999999986	1689	0	1.6725	47.9393691	-1.8426	No	Yes
2_13_177	177	13	2	1368.7	1369.2	0.5	1690	0	0.28797	156.2614724	0.0063354	No	No
2_13_178	178	13	2	1371.4	1371.6	0.199999999999818	1691	0	5.2967	236.6462	0.41997	No	No
2_13_179	179	13	2	1377.6	1377.8	0.200000000000045	1692	0	-4.3843	-114.904356	-5.8465	Yes	Yes
2_13_180	180	13	2	1384.8	1385	0.200000000000045	1693	0	3.2377	-28.007939	-7.3236	Yes	Yes
2_13_181	181	13	2	1389.5	1389.9	0.400000000000091	1694	0	-3.2376	-187.547075	-5.2806	Yes	Yes
2_13_182	182	13	2	1394.4	1395.6	1.19999999999982	1695	0	1.41	129.49438	0.13402	No	No
2_13_183	183	13	2	1397.4	1398.4	1	1696	0	1.6973	223.652163	-1.1434	No	Yes
2_13_184	184	13	2	1399.6	1400.4	0.800000000000182	1697	0	2.6493	79.392029	-1.9365	No	Yes
2_13_185	185	13	2	1406	1407	1	1698	0	-1.5985	-149.78254	-2.949	Yes	Yes
2_13_186	186	13	2	1408.8	1409.1	0.299999999999955	1699	0	-0.28301	104.007342	-3.2148	No	Yes
2_13_187	187	13	2	1413.4	1413.8	0.399999999999864	1700	0	3.2649	246.7648	1.129	No	No
2_13_188	188	13	2	1415.9	1416.3	0.399999999999864	1701	0	1.4636	107.636545	-0.82211	No	Yes
2_13_189	189	13	2	1420.5	1420.9	0.400000000000091	1702	0	3.1547	-96.171744	-4.1344	Yes	Yes
2_13_190	190	13	2	1423.1	1423.6	0.5	1703	0	0.57687	-264.965913	-4.812	Yes	Yes
2_13_191	191	13	2	1437.9	1440.3	2.39999999999986	1704	0	-7.8467	-480.9173	-8.5312	Yes	Yes
2_13_192	192	13	2	1456.8	1457.5	0.700000000000045	1705	0	-0.55604	-180.437461	-5.8129	Yes	Yes
2_13_193	193	13	2	1459	1459.2	0.200000000000045	1706	0	-0.010605	-100.0545752	-4.165	Yes	Yes
2_13_194	194	13	2	1463.8	1464.4	0.600000000000136	1707	0	0.71872	-39.791617	-3.2282	Yes	Yes
2_13_195	195	13	2	1474.8	1475.1	0.299999999999955	1708	0	0.9946	39.6044433	-1.3301	No	Yes
2_13_196	196	13	2	1477.1	1477.3	0.200000000000045	1709	0	5.2677	91.9218412	-2.0184	No	Yes
2_13_197	197	13	2	1479.5	1479.6	0.0999999999999091	1710	0	0.01041	95.497268	-1.1253	No	Yes
2_13_198	198	13	2	1481.7	1482	0.299999999999955	1711	0	1.7005	10.9579267	-1.0064	No	Yes
2_13_199	199	13	2	1483.3	1483.6	0.299999999999955	1712	0	3.1018	221.708373	-1.3753	No	Yes
2_13_200	200	13	2	1491.4	1491.7	0.299999999999955	1713	0	0.30846	-35.74574398	-1.7003	Yes	Yes
2_13_201	201	13	2	1496.3	1497.6	1.29999999999995	1714	0	-0.63798	-182.337601	-4.4318	Yes	Yes
2_13_202	202	13	2	1502.2	1503.9	1.70000000000005	1715	0	-1.3455	145.6589527	-1.6402	No	Yes
2_13_204	204	13	2	1518	1519.4	1.40000000000009	1717	0	1.1145	-53.530841	-4.1674	Yes	Yes
2_13_205	205	13	2	1524.3	1525	0.700000000000045	1718	0	3.1447	123.400691	-5.4087	No	Yes
2_13_206	206	13	2	1527.6	1528.7	1.10000000000014	1719	0	-0.60754	-49.168399	-2.3116	Yes	Yes
2_13_207	207	13	2	1534.7	1535.2	0.5	1720	0	2.6089	40.712105	-1.6632	No	Yes
2_13_208	208	13	2	1539.4	1540.8	1.39999999999986	1721	0	-0.12758	-547.06945	-8.5411	Yes	Yes
2_13_209	209	13	2	1568.6	1569	0.400000000000091	1722	0	-1.2356	-87.922909	-1.7242	Yes	Yes
2_13_210	210	13	2	1571.6	1572.3	0.700000000000045	1723	0	-0.78584	-115.488283	-3.719	Yes	Yes
2_13_211	211	13	2	1576.7	1577	0.299999999999955	1724	0	-3.7928	-33.38373175	-4.2787	Yes	Yes
2_13_212	212	13	2	1579.1	1579.6	0.5	1725	0	7.7088	253.968933	-1.332	No	Yes
2_13_213	213	13	2	1584	1584.6	0.599999999999909	1726	0	-1.0935	-81.931997	-2.2964	Yes	Yes
2_13_214	214	13	2	1594.6	1595	0.400000000000091	1727	0	0.41199	69.1514986	-0.79935	No	Yes
2_13_215	215	13	2	1597.1	1597.6	0.5	1728	0	0.51416	-32.8433496	-2.927	Yes	Yes
2_13_216	216	13	2	1603.8	1604.5	0.700000000000045	1729	0	1.0778	-110.783345	-3.5134	Yes	Yes
2_13_217	217	13	2	1607.4	1608.1	0.699999999999818	1730	0	-3.6033	-196.9127193	-6.9952	Yes	Yes
2_13_218	218	13	2	1615.1	1615.8	0.700000000000045	1731	0	0.63172	-88.9034829	-3.9708	Yes	Yes
2_13_219	219	13	2	1624.6	1625	0.400000000000091	1732	0	-0.54603	5.24850472	-0.72633	No	Yes
2_13_220	220	13	2	1629.6	1630.8	1.20000000000005	1733	0	4.7748	173.3151224	-2.1251	No	Yes
2_13_221	221	13	2	1638.8	1639.4	0.600000000000136	1734	0	-2.1634	-77.382109	-2.9634	Yes	Yes
2_13_222	222	13	2	1642.1	1645.3	3.20000000000005	1735	0	0.091581	192.3302383	-0.19017	No	Yes
2_13_223	223	13	2	1658.6	1660.1	1.5	1736	0	-0.25161	152.87788	-0.44127	No	Yes
2_13_225	225	13	2	1680	1682.4	2.40000000000009	1738	0	-1.2193	154.755372	-2.8061	No	Yes
2_13_226	226	13	2	1685.6	1686.2	0.600000000000136	1739	0	0.075027	2.33847	-1.0907	No	Yes
2_13_227	227	13	2	1687.2	1688.4	1.20000000000005	1740	0	-3.2867	-272.79121	-4.9187	Yes	Yes
2_13_228	228	13	2	1689.6	1692	2.40000000000009	1741	0	-0.017254	28.922196	-0.7155	No	Yes
2_13_229	229	13	2	1695.5	1697	1.5	1742	0	-1.9156	-116.2790537	-4.2476	Yes	Yes
2_13_230	230	13	2	1702.8	1703.6	0.799999999999955	1743	0	-2.214	-175.73313	-4.7037	Yes	Yes
2_13_231	231	13	2	1705.2	1705.4	0.200000000000045	1744	0	-0.021961	-2.3775032	-1.0544	Yes	Yes
2_13_232	232	13	2	1706.4	1708.8	2.39999999999986	1745	0	-0.24053	132.15004	-1.1055	No	Yes
2_13_233	233	13	2	1714.6	1715.1	0.5	1746	0	0.77896	-36.188034	-1.5894	Yes	Yes
2_13_234	234	13	2	1718.4	1718.9	0.5	1747	0	-1.5102	-28.223632	-1.5593	Yes	Yes
2_13_235	235	13	2	1732.7	1732.9	0.200000000000045	1748	0	0.64213	-195.406358	-11.108	Yes	Yes
2_13_236	236	13	2	1740.6	1741.7	1.10000000000014	1749	0	0.24563	-36.3820284	-1.3474	Yes	Yes
2_13_237	237	13	2	1743.4	1743.8	0.399999999999864	1750	0	-2.3438	-232.21981	-4.4907	Yes	Yes
2_13_238	238	13	2	1748.4	1749.3	0.899999999999864	1751	0	-1.0142	131.066133	-1.0296	No	Yes
2_13_239	239	13	2	1756.8	1757.6	0.799999999999955	1752	0	-1.8607	17.376252	-1.9483	No	Yes
2_13_240	240	13	2	1760.3	1761	0.700000000000045	1753	0	2.6289	128.032806	-1.5172	No	Yes
2_13_241	241	13	2	1763.7	1764.3	0.599999999999909	1754	0	-1.1727	-163.14873	-4.0248	Yes	Yes
2_13_242	242	13	2	1780.8	1782	1.20000000000005	1755	0	2.9286	129.2455781	-1.5439	No	Yes
2_13_243	243	13	2	1783.2	1783.5	0.299999999999955	1756	0	10.376	554.034234	-0.65873	No	Yes
2_13_244	244	13	2	1791.6	1792.1	0.5	1757	0	-1.3576	-168.42179	-3.2054	Yes	Yes
2_14_2	2	14	2	72.4	73.9	1.5	1759	0	-2.4876	-72.216622	-4.8449	Yes	Yes
2_14_3	3	14	2	83.4	85.3	1.89999999999999	1760	0	-3.7942	-441.36905	-8.8909	Yes	Yes
2_14_4	4	14	2	94.9	96.8	1.89999999999999	1761	0	-0.39257	100.61808	-5.1708	No	Yes
2_14_5	5	14	2	110.3	113.7	3.40000000000001	1762	0	-3.1425	-261.107036	-7.8494	Yes	Yes
2_14_6	6	14	2	115.3	117.2	1.90000000000001	1763	0	0.80217	164.8725	0.53866	No	No
2_14_7	7	14	2	120	121.4	1.40000000000001	1764	0	1.1549	-246.23959	-4.1548	Yes	Yes
2_14_8	8	14	2	127.7	129.2	1.49999999999999	1765	0	-3.4676	-589.2483	-15.88	Yes	Yes
2_14_9	9	14	2	134.2	135.1	0.900000000000006	1766	0	-2.7191	-2.573529	-3.5625	Yes	Yes
2_14_10	10	14	2	141.9	143.5	1.59999999999999	1767	0	-5.2794	-491.1516	-9.035	Yes	Yes
2_14_11	11	14	2	148.8	150.3	1.5	1768	0	-1.6896	-161.89538	-3.0613	Yes	Yes
2_14_12	12	14	2	156.4	160.3	3.90000000000001	1769	0	8.9392	628.04143	-2.9011	No	Yes
2_14_13	13	14	2	165.3	166.7	1.39999999999998	1770	0	-17.051	-2574.17	-33.486	Yes	Yes
2_14_14	14	14	2	172.1	175.8	3.70000000000002	1771	0	1.3118	464.96845	0.20828	No	No
2_14_15	15	14	2	203.2	204.8	1.60000000000002	1772	0	-5.5722	-985.5865	-16.699	Yes	Yes
2_14_16	16	14	2	213.4	215.4	2	1773	0	-5.0272	-553.52012	-11.82	Yes	Yes
2_14_17	17	14	2	226.5	228.4	1.90000000000001	1774	0	-1.6967	-22.857643	-5.5967	Yes	Yes
2_14_18	18	14	2	233.3	236.7	3.39999999999998	1775	0	-13.337	-3368.302	-47.585	Yes	Yes
2_14_19	19	14	2	248.2	249.1	0.900000000000006	1776	0	3.4882	854.17571	0.62109	No	No
2_14_20	20	14	2	259.2	261.6	2.40000000000003	1777	0	0.77943	-274.5297783	-7.5549	Yes	Yes
2_14_21	21	14	2	275.6	278.7	3.09999999999997	1778	0	-2.0144	-217.94206	-6.7884	Yes	Yes
2_14_22	22	14	2	286.4	288.3	1.90000000000003	1779	0	-23.365	-3290.401	-57.051	Yes	Yes
2_14_24	24	14	2	322.1	325.1	3	1781	0	2.3099	-226.0696363	-6.7202	Yes	Yes
2_14_25	25	14	2	346.9	349	2.10000000000002	1782	0	0.98006	-113.515869	-8.2839	Yes	Yes
2_14_26	26	14	2	378.8	382.1	3.30000000000001	1783	0	0.11789	-376.085479	-7.2234	Yes	Yes
2_14_27	27	14	2	400.9	403.8	2.90000000000003	1784	0	2.0475	197.49688	-3.696	No	Yes
2_14_28	28	14	2	425	425.1	0.100000000000023	1785	0	-1.8558	552.40647	-2.0938	No	Yes
2_14_29	29	14	2	449.3	449.4	0.0999999999999659	1786	0	-1.2567	-359.999866	-7.4897	Yes	Yes
2_14_30	30	14	2	454.3	454.8	0.5	1787	0	0.16825	87.273296	-1.1908	No	Yes
2_14_31	31	14	2	463.7	464.4	0.699999999999989	1788	0	1.1222	-217.520122	-4.8672	Yes	Yes
2_14_32	32	14	2	469	470.1	1.10000000000002	1789	0	2.1852	-153.644369	-3.2201	Yes	Yes
2_14_34	34	14	2	597.4	601.2	3.80000000000007	1791	0	7.8511	39.910535	-8.6868	No	Yes
2_14_35	35	14	2	610.3	613.7	3.40000000000009	1792	0	-3.4886	-669.869348	-17.157	Yes	Yes
2_14_36	36	14	2	624.2	627.5	3.29999999999995	1793	0	0.44277	-177.633604	-6.9732	Yes	Yes
2_14_37	37	14	2	650.2	650.4	0.199999999999932	1794	0	-4.2264	-162.5022761	-4.9709	Yes	Yes
2_14_38	38	14	2	658.2	662.1	3.89999999999998	1795	0	-4.6158	-929.195	-22.612	Yes	Yes
2_14_40	40	14	2	711.2	715	3.79999999999995	1797	0	-9.4635	-1490.4596	-26.193	Yes	Yes
2_14_41	41	14	2	741	744.3	3.29999999999995	1798	0	-6.6185	-1040.0973	-17.634	Yes	Yes
2_14_42	42	14	2	756.3	759.2	2.90000000000009	1799	0	1.6371	-230.681764	-6.1923	Yes	Yes
2_14_43	43	14	2	774.6	778.1	3.5	1800	0	-3.7991	-483.670112	-12.825	Yes	Yes
2_14_44	44	14	2	782	783.2	1.20000000000005	1801	0	-0.85532	-410.60802	-6.5769	Yes	Yes
2_14_45	45	14	2	793.6	796.4	2.79999999999995	1802	0	-3.7591	19.11324	-10.104	No	Yes
2_14_46	46	14	2	812.6	815.4	2.79999999999995	1803	0	-0.020968	-294.830371	-11.04	Yes	Yes
2_14_47	47	14	2	823.6	826.1	2.5	1804	0	-1.3138	-115.25572	-6.9402	Yes	Yes
2_14_48	48	14	2	845.3	848.1	2.80000000000007	1805	0	0.16979	-221.682309	-6.6391	Yes	Yes
2_14_49	49	14	2	860.8	864.5	3.70000000000005	1806	0	-3.5632	-923.01932	-20.002	Yes	Yes
2_14_50	50	14	2	874.9	878.2	3.30000000000007	1807	0	-5.2662	-709.5253	-11.788	Yes	Yes
2_14_51	51	14	2	891.6	895.5	3.89999999999998	1808	0	-0.72001	-87.631472	-4.4301	Yes	Yes
2_14_52	52	14	2	915	919	4	1809	0	-0.76707	-235.649577	-7.1753	Yes	Yes
2_14_53	53	14	2	938.7	941.6	2.89999999999998	1810	0	-2.6493	-318.51218	-8.4388	Yes	Yes
2_14_55	55	14	2	985	987.6	2.60000000000002	1812	0	4.0554	295.35704	-2.1456	No	Yes
2_14_56	56	14	2	1001.1	1003.5	2.39999999999998	1813	0	-11.799	-1605.9636	-22.158	Yes	Yes
2_14_57	57	14	2	1011.1	1014.2	3.10000000000002	1814	0	-2.6531	-163.65773217	-5.3318	Yes	Yes
2_14_58	58	14	2	1026.6	1028.9	2.30000000000018	1815	0	-0.47113	-289.07546	-5.746	Yes	Yes
2_14_59	59	14	2	1040.9	1042.9	2	1816	0	-5.7836	-138.9657092	-9.0213	Yes	Yes
2_14_60	60	14	2	1061.4	1064.2	2.79999999999995	1817	0	1.3654	-534.409876	-23.027	Yes	Yes
2_14_61	61	14	2	1078.2	1081.2	3	1818	0	-7.0689	-718.594828	-13.343	Yes	Yes
2_14_62	62	14	2	1091.5	1094.5	3	1819	0	-0.011554	-116.133109	-7.0329	Yes	Yes
2_14_63	63	14	2	1109.8	1111.8	2	1820	0	-5.0305	-516.018	-9.1038	Yes	Yes
2_14_64	64	14	2	1123.8	1125.9	2.10000000000014	1821	0	-0.96192	-82.52941	-6.7629	Yes	Yes
2_14_65	65	14	2	1136.4	1140	3.59999999999991	1822	0	-0.63012	-372.44522	-6.6232	Yes	Yes
2_14_66	66	14	2	1151.4	1154.9	3.5	1823	0	-5.7772	-547.05401	-12.736	Yes	Yes
2_14_67	67	14	2	1172	1175.3	3.29999999999995	1824	0	-12.207	-1255.67883	-26.452	Yes	Yes
2_14_68	68	14	2	1187.2	1191	3.79999999999995	1825	0	-0.2928	195.935977	-1.8659	No	Yes
2_14_69	69	14	2	1192.2	1192.6	0.399999999999864	1826	0	1.7214	206.316278	-0.071494	No	Yes
2_14_71	71	14	2	1211.1	1212.7	1.60000000000014	1828	0	1.8584	123.5655999	-0.53528	No	Yes
2_14_72	72	14	2	1231.1	1233.6	2.5	1829	0	-7.4133	-640.27369	-12.096	Yes	Yes
2_14_73	73	14	2	1253.4	1253.6	0.199999999999818	1830	0	-0.97728	-41.0097966	-3.8248	Yes	Yes
2_14_75	75	14	2	1265.3	1265.8	0.5	1832	0	-3.2875	16.3710083	-3.3531	No	Yes
2_14_76	76	14	2	1306.3	1307.2	0.900000000000091	1833	0	-9.2246	-829.633	-15.114	Yes	Yes
2_14_78	78	14	2	1376	1376.1	0.0999999999999091	1835	0	-2.9736	-310.590443	-4.9411	Yes	Yes
2_14_82	82	14	2	1614.8	1615	0.200000000000045	1839	0	0.82927	-159.61505	-4.0821	Yes	Yes
2_14_83	83	14	2	1622	1622.3	0.299999999999955	1840	0	-4.4963	-1721.6658	-28.733	Yes	Yes
2_14_84	84	14	2	1623.2	1625.8	2.59999999999991	1841	0	-2.443	-675.0733	-9.8711	Yes	Yes
2_14_85	85	14	2	1627.9	1628.8	0.899999999999864	1842	0	-0.97663	-17.78103497	-1.5711	Yes	Yes
2_14_86	86	14	2	1629.3	1632.1	2.79999999999995	1843	0	1.2925	111.1291405	-0.20129	No	Yes
2_14_87	87	14	2	1633.9	1635.7	1.79999999999995	1844	0	1.6967	70.98551418	-2.0116	No	Yes
2_14_88	88	14	2	1637.2	1641.1	3.89999999999986	1845	0	0.74137	96.7039515	-2.4349	No	Yes
2_14_89	89	14	2	1649.2	1652.1	2.89999999999986	1846	0	-12.781	-1788.7985	-30.533	Yes	Yes
2_14_90	90	14	2	1661.7	1664.7	3	1847	0	1.7281	-587.10271	-9.8075	Yes	Yes
2_14_91	91	14	2	1672.9	1674.5	1.59999999999991	1848	0	-1.4623	36.178257	-6.681	No	Yes
2_14_92	92	14	2	1682.3	1683.9	1.60000000000014	1849	0	-1.1876	86.374151	-9.7065	No	Yes
2_14_93	93	14	2	1688.3	1688.4	0.100000000000136	1850	0	1.1739	227.06239	0.95249	No	No
2_14_94	94	14	2	1695.7	1697.4	1.70000000000005	1851	0	-3.9106	-868.0647	-14.739	Yes	Yes
2_14_95	95	14	2	1704.2	1708	3.79999999999995	1852	0	-9.3613	-848.19382	-17.708	Yes	Yes
2_14_96	96	14	2	1714.5	1716.5	2	1853	0	-7.6561	-1167.9413	-17.6	Yes	Yes
2_14_97	97	14	2	1718.1	1720.2	2.10000000000014	1854	0	-2.8414	-207.18627	-3.7483	Yes	Yes
2_14_98	98	14	2	1724.6	1725	0.400000000000091	1855	0	-0.62789	-507.25051	-8.4141	Yes	Yes
2_14_99	99	14	2	1736.2	1739.1	2.89999999999986	1856	0	-0.40289	-325.22693	-9.0307	Yes	Yes
2_14_100	100	14	2	1753.7	1757	3.29999999999995	1857	0	-1.7543	-882.4632	-17.841	Yes	Yes
2_14_101	101	14	2	1771.3	1773.4	2.10000000000014	1858	0	-5.0766	-192.141606	-13.935	Yes	Yes
2_14_102	102	14	2	1789.4	1793.1	3.69999999999982	1859	0	-4.7162	-1271.0237	-18.503	Yes	Yes
3_10_1	1	10	3	5.8	6.5	0.7	1860	0	-3.2166	-339.9869	-3.8562	Yes	Yes
3_10_2	2	10	3	29.7	29.9	0.199999999999999	1861	0	0.7319	60.0461919	-1.8488	No	Yes
3_10_3	3	10	3	40	40.5	0.5	1862	0	1.073	85.8854512	-2.8743	No	Yes
3_10_4	4	10	3	59.9	60.4	0.5	1863	0	3.4879	127.657204	-0.94223	No	Yes
3_10_5	5	10	3	62.4	62.8	0.399999999999999	1864	0	0.24959	-100.170458	-2.4711	Yes	Yes
3_10_6	6	10	3	78.5	78.8	0.299999999999997	1865	0	-3.5274	-265.21604	-5.436	Yes	Yes
3_10_7	7	10	3	88.3	88.6	0.299999999999997	1866	0	0.84162	94.113252	-1.1858	No	Yes
3_10_8	8	10	3	91.2	91.9	0.700000000000003	1867	0	-2.5102	297.877469	-3.3606	No	Yes
3_10_9	9	10	3	93.6	94.2	0.600000000000009	1868	0	1.0682	75.0821677	-1.4299	No	Yes
3_10_10	10	10	3	95.3	96.9	1.60000000000001	1869	0	1.2727	-54.457363	-2.6353	Yes	Yes
3_10_11	11	10	3	98.6	99.9	1.30000000000001	1870	0	0.73099	36.4730493	-2.1748	No	Yes
3_10_12	12	10	3	102	102.5	0.5	1871	0	0.86872	14.293949	-1.4016	No	Yes
3_10_13	13	10	3	111.6	111.9	0.300000000000011	1872	0	0.18138	-53.883068	-3.5263	Yes	Yes
3_10_14	14	10	3	113.5	113.8	0.299999999999997	1873	0	-1.6913	26.6048674	-1.6913	No	Yes
3_10_15	15	10	3	115.1	116.7	1.60000000000001	1874	0	-2.0313	-39.4046426	-2.8746	Yes	Yes
3_10_16	16	10	3	141.6	142.8	1.20000000000002	1875	0	0.32016	127.089648	-0.91233	No	Yes
3_10_17	17	10	3	146	146.5	0.5	1876	0	1.8607	189.08833	0.15985	No	No
3_10_18	18	10	3	149.9	150.2	0.299999999999983	1877	0	3.4457	323.47702	0.41465	No	No
3_10_19	19	10	3	151.9	152.4	0.5	1878	0	0.053336	-19.563622	-1.4933	Yes	Yes
3_10_20	20	10	3	155.4	155.7	0.299999999999983	1879	0	-0.25181	-251.77906	-4.6644	Yes	Yes
3_10_21	21	10	3	163.2	164.4	1.20000000000002	1880	0	-0.52679	-149.31421542	-9.2698	Yes	Yes
3_10_22	22	10	3	165.6	166.8	1.20000000000002	1881	0	1.7367	-8.596881	-1.9242	Yes	Yes
3_10_23	23	10	3	169.2	170.6	1.40000000000001	1882	0	0.88879	301.1811257	-3.3702	No	Yes
3_10_24	24	10	3	171.6	172.8	1.20000000000002	1883	0	-2.79	-193.9036609	-6.8715	Yes	Yes
3_10_25	25	10	3	173.8	174.3	0.5	1884	0	2.2164	99.9895829	-11.188	No	Yes
3_10_26	26	10	3	175.2	175.6	0.400000000000006	1885	0	-9.7313	163.90511	-16.803	No	Yes
3_10_27	27	10	3	203.4	204	0.599999999999994	1886	0	0.2867	65.15088	-5.0278	No	Yes
3_10_28	28	10	3	235.2	235.6	0.400000000000006	1887	0	-0.96423	-282.47971	-4.5628	Yes	Yes
3_10_29	29	10	3	265.1	265.5	0.399999999999977	1888	0	-1.0839	6.55272	-5.0395	No	Yes
3_10_31	31	10	3	367.8	369.5	1.69999999999999	1890	0	0.53128	-198.7163971	-9.2932	Yes	Yes
3_10_34	34	10	3	398.4	401.1	2.70000000000005	1893	0	7.6842	542.199256	-0.17418	No	Yes
3_10_37	37	10	3	451.9	454.8	2.90000000000003	1896	0	5.8517	-0.4738443	-6.3563	Yes	Yes
3_10_38	38	10	3	469.2	469.3	0.100000000000023	1897	0	-3.8617	-446.70992	-12.472	Yes	Yes
3_10_40	40	10	3	500.4	502.8	2.40000000000003	1899	0	-0.76369	-60.286064	-2.4075	Yes	Yes
3_10_42	42	10	3	523.1	526.7	3.60000000000002	1901	0	2.0971	267.61863	0.45161	No	No
3_10_43	43	10	3	527.8	528.4	0.600000000000023	1902	0	-0.091486	174.411092	-2.8892	No	Yes
3_10_44	44	10	3	530.3	530.8	0.5	1903	0	0.13132	118.081795669	-0.69978	No	Yes
3_10_45	45	10	3	533.2	534	0.799999999999955	1904	0	1.8495	90.9440779	-1.3362	No	Yes
3_10_47	47	10	3	549.6	550.5	0.899999999999977	1906	0	-0.16937	15.229311	-2.0945	No	Yes
3_10_48	48	10	3	554.2	554.3	0.0999999999999091	1907	0	11.146	528.7615114	-2.5297	No	Yes
3_10_49	49	10	3	555.6	556.5	0.899999999999977	1908	0	3.1185	194.312395	-0.15462	No	Yes
3_10_50	50	10	3	557.4	558.4	1	1909	0	-0.022726	-67.687384	-1.491	Yes	Yes
3_10_51	51	10	3	559.6	560.4	0.799999999999955	1910	0	0.55263	-30.589182581	-2.6549	Yes	Yes
3_10_52	52	10	3	565.2	566.4	1.19999999999993	1911	0	-0.7935	-5.40315663	-1.8505	Yes	Yes
3_10_53	53	10	3	567.4	570	2.60000000000002	1912	0	0.56152	65.6357859	-2.1687	No	Yes
3_10_54	54	10	3	573.9	574.8	0.899999999999977	1913	0	0.053424	-115.871004	-2.0856	Yes	Yes
3_10_55	55	10	3	575.6	575.9	0.299999999999955	1914	0	1.0317	-25.184693	-3.0549	Yes	Yes
3_10_56	56	10	3	580.8	581.3	0.5	1915	0	1.0618	54.5681124	-0.86307	No	Yes
3_10_57	57	10	3	582.9	586.8	3.89999999999998	1916	0	0.7958	-39.264976	-3.2268	Yes	Yes
3_10_58	58	10	3	589	589.7	0.700000000000045	1917	0	-1.4065	-126.36391	-4.858	Yes	Yes
3_10_59	59	10	3	591.4	591.7	0.300000000000068	1918	0	-1.4813	-148.5856935	-4.1933	Yes	Yes
3_10_60	60	10	3	593.3	594	0.700000000000045	1919	0	-0.33735	-8.8887055	-1.2834	Yes	Yes
3_10_61	61	10	3	597.2	598	0.799999999999955	1920	0	-0.10009	-60.720594	-2.3494	Yes	Yes
3_10_62	62	10	3	599.4	599.9	0.5	1921	0	6.1227	364.979365	-0.49367	No	Yes
3_10_63	63	10	3	601.1	601.9	0.799999999999955	1922	0	4.6737	256.131659	-1.0519	No	Yes
3_10_64	64	10	3	603.2	603.7	0.5	1923	0	2.9002	117.558866	-1.4624	No	Yes
3_10_65	65	10	3	604.9	605.9	1	1924	0	1.7348	-93.060063	-3.0357	Yes	Yes
3_10_66	66	10	3	606.9	607.4	0.5	1925	0	0.41453	-25.035788	-1.7173	Yes	Yes
3_10_67	67	10	3	609.2	609.6	0.399999999999977	1926	0	-0.62535	-9.4029494	-1.0441	Yes	Yes
3_10_68	68	10	3	610.8	612	1.20000000000005	1927	0	1.103	254.066543	-0.60984	No	Yes
3_10_69	69	10	3	615.3	617.7	2.40000000000009	1928	0	0.88925	-41.246115	-12.404	Yes	Yes
3_10_70	70	10	3	622	623.6	1.60000000000002	1929	0	0.91665	188.87665	0.91665	No	No
3_10_71	71	10	3	627.8	630.1	2.30000000000007	1930	0	0.90543	26.915198	-1.8923	No	Yes
3_10_72	72	10	3	631.3	632.5	1.20000000000005	1931	0	-2.4548	-72.9670254	-3.3315	Yes	Yes
3_10_73	73	10	3	633.9	636.5	2.60000000000002	1932	0	0.88574	92.476753	-2.0693	No	Yes
3_10_74	74	10	3	638	638.4	0.399999999999977	1933	0	-0.59545	46.54886	-1.2569	No	Yes
3_10_75	75	10	3	641.5	642	0.5	1934	0	-0.11965	142.857013	-0.98268	No	Yes
3_10_76	76	10	3	644.3	644.7	0.400000000000091	1935	0	0.13142	1.081612	-1.823	No	Yes
3_10_77	77	10	3	646	647.1	1.10000000000002	1936	0	-0.84131	-226.00566	-3.8088	Yes	Yes
3_10_78	78	10	3	648.1	649.2	1.10000000000002	1937	0	-1.2827	-116.066024	-2.5563	Yes	Yes
3_10_79	79	10	3	649.5	650.7	1.20000000000005	1938	0	-0.90885	2.657744	-2.3157	No	Yes
3_10_80	80	10	3	657.3	659.5	2.20000000000005	1939	0	0.1638	-45.708863	-1.6947	Yes	Yes
3_10_81	81	10	3	660.1	661.4	1.29999999999995	1940	0	0.82149	-131.810056	-2.77	Yes	Yes
3_10_82	82	10	3	671.9	672.4	0.5	1941	0	0.58701	-88.600778	-2.8906	Yes	Yes
3_10_84	84	10	3	689.2	692.5	3.29999999999995	1943	0	0.93307	-21.0739296	-1.8684	Yes	Yes
3_10_85	85	10	3	693.6	694.8	1.19999999999993	1944	0	-0.94464	-46.901296	-2.1125	Yes	Yes
3_10_86	86	10	3	704.7	706.5	1.79999999999995	1945	0	-1.0216	-60.7469603	-2.6813	Yes	Yes
3_10_87	87	10	3	752.4	752.8	0.399999999999977	1946	0	3.8543	-317.71234	-9.8253	Yes	Yes
3_10_88	88	10	3	757.1	758.3	1.19999999999993	1947	0	-2.4616	-128.045616	-3.1552	Yes	Yes
3_10_89	89	10	3	760.3	760.7	0.400000000000091	1948	0	1.0302	120.4510288	-0.37115	No	Yes
3_10_90	90	10	3	763.5	765.2	1.70000000000005	1949	0	0.80767	29.0091853	-1.48	No	Yes
3_10_93	93	10	3	782	783.2	1.20000000000005	1952	0	-1.1072	19.7734405	-1.5417	No	Yes
3_10_94	94	10	3	787.2	788.4	1.19999999999993	1953	0	1.6809	-8.5678728	-3.1161	Yes	Yes
3_10_95	95	10	3	789.6	792.7	3.10000000000002	1954	0	-2.1943	-348.98	-5.7936	Yes	Yes
3_10_96	96	10	3	794.2	795.4	1.19999999999993	1955	0	-1.0474	-93.117538	-1.987	Yes	Yes
3_10_97	97	10	3	798.9	799.7	0.800000000000068	1956	0	2.9728	158.750912	-3.0631	No	Yes
3_10_98	98	10	3	802.8	804.1	1.30000000000007	1957	0	2.1317	-17.8750818	-2.0896	Yes	Yes
3_10_99	99	10	3	805.2	807.8	2.59999999999991	1958	0	-3.5405	-225.94717328	-3.8782	Yes	Yes
3_10_100	100	10	3	809.2	810.1	0.899999999999977	1959	0	-0.031045	2.271072	-2.9368	No	Yes
3_10_101	101	10	3	819.6	820.1	0.5	1960	0	-1.4384	66.395115	-3.5999	No	Yes
3_10_103	103	10	3	828	828.5	0.5	1962	0	-2.2878	47.23365	-3.8507	No	Yes
3_10_104	104	10	3	829.3	830	0.700000000000045	1963	0	0.26467	44.602094	-2.8656	No	Yes
3_10_105	105	10	3	830.9	831.3	0.399999999999977	1964	0	2.0063	93.285666	-1.4601	No	Yes
3_10_106	106	10	3	832.6	834.6	2	1965	0	0.78065	-120.988461	-3.4031	Yes	Yes
3_10_107	107	10	3	835.7	836.1	0.399999999999977	1966	0	-3.6329	-202.473198	-5.4002	Yes	Yes
3_10_108	108	10	3	840.1	842.3	2.19999999999993	1967	0	-1.4179	-43.7687459	-1.9142	Yes	Yes
3_10_109	109	10	3	844	844.4	0.399999999999977	1968	0	-1.2295	10.986993	-2.1486	No	Yes
3_10_110	110	10	3	847.2	849.6	2.39999999999998	1969	0	-2.04	-100.2444242	-3.7376	Yes	Yes
3_10_112	112	10	3	857	859.4	2.39999999999998	1971	0	-0.42367	-33.191608	-3.3137	Yes	Yes
3_10_113	113	10	3	861.2	861.9	0.699999999999932	1972	0	-2.8939	102.366518	-2.9206	No	Yes
3_10_114	114	10	3	890.5	891	0.5	1973	0	-2.9177	55.308194	-12.824	No	Yes
3_10_115	115	10	3	893.9	894.3	0.399999999999977	1974	0	0.14473	-12.92327	-2.6408	Yes	Yes
3_10_116	116	10	3	903.6	905	1.39999999999998	1975	0	-3.9927	-434.466857	-15.143	Yes	Yes
3_10_117	117	10	3	940.8	943.1	2.30000000000007	1976	0	-2.3312	-342.565035374	-9.6008	Yes	Yes
3_10_118	118	10	3	944.1	944.5	0.399999999999977	1977	0	-0.80162	-460.156763	-12.724	Yes	Yes
3_10_119	119	10	3	946.4	948.9	2.5	1978	0	-1.66	-255.132802	-4.8777	Yes	Yes
3_10_120	120	10	3	950.4	951.2	0.800000000000068	1979	0	-1.4532	-22.279684	-6.2943	Yes	Yes
3_10_121	121	10	3	955.3	957.5	2.20000000000005	1980	0	1.0715	62.4217417	-0.88399	No	Yes
3_10_122	122	10	3	959.4	960	0.600000000000023	1981	0	1.1022	-60.861681	-3.8828	Yes	Yes
3_10_123	123	10	3	970.2	971.6	1.39999999999998	1982	0	-0.60005	-162.6991597	-6.4919	Yes	Yes
3_10_124	124	10	3	982.8	983.3	0.5	1983	0	0.53176	41.013844	0.091654	No	No
3_10_125	125	10	3	985.1	985.6	0.5	1984	0	0.061751	-167.625182	-7.7957	Yes	Yes
3_10_126	126	10	3	996.5	997.5	1	1985	0	-0.48278	-58.633218	-7.1948	Yes	Yes
3_10_127	127	10	3	999.6	1000.5	0.899999999999977	1986	0	3.1174	307.0098	2.2971	No	No
3_10_128	128	10	3	1004	1006.1	2.10000000000002	1987	0	-7.4063	125.306361	-10.007	No	Yes
3_10_129	129	10	3	1007.8	1008.2	0.400000000000091	1988	0	-1.4461	170.756834	-4.4042	No	Yes
3_10_130	130	10	3	1017.6	1018.9	1.29999999999995	1989	0	0.42375	9.9124773	-1.742	No	Yes
3_10_132	132	10	3	1045.2	1046.2	1	1991	0	-8.744	-506.03131	-11.131	Yes	Yes
3_10_133	133	10	3	1049.2	1050	0.799999999999955	1992	0	1.5464	71.402377	-2.183	No	Yes
3_10_134	134	10	3	1052.8	1053.5	0.700000000000045	1993	0	1.95	4.33635	-3.1397	No	Yes
3_10_135	135	10	3	1057.5	1058.6	1.09999999999991	1994	0	0.44814	5.306979	-2.1879	No	Yes
3_10_136	136	10	3	1065.1	1065.6	0.5	1995	0	0.42332	-32.6846699	-1.2824	Yes	Yes
3_10_137	137	10	3	1073.5	1075	1.5	1996	0	1.3963	-9.6410388	-2.9707	Yes	Yes
3_10_138	138	10	3	1076.4	1078.3	1.89999999999986	1997	0	-0.99756	-206.8799855	-4.7312	Yes	Yes
3_10_139	139	10	3	1091.1	1092	0.900000000000091	1998	0	-1.6162	-60.662962	-3.5591	Yes	Yes
3_10_140	140	10	3	1107.7	1108.1	0.399999999999864	1999	0	6.1649	-83.113521	-7.2065	Yes	Yes
3_10_141	141	10	3	1109.8	1111.5	1.70000000000005	2000	0	-1.2242	-122.43587	-2.9438	Yes	Yes
3_10_142	142	10	3	1117.2	1120.9	3.70000000000005	2001	0	-0.043153	-167.445435	-5.5604	Yes	Yes
3_10_144	144	10	3	1134	1135.2	1.20000000000005	2003	0	0.63765	-141.829496	-5.2046	Yes	Yes
3_10_145	145	10	3	1137.5	1140.9	3.40000000000009	2004	0	-0.83686	-133.994862	-3.0037	Yes	Yes
3_10_146	146	10	3	1152.9	1156.6	3.69999999999982	2005	0	-1.238	-237.8265	-3.9138	Yes	Yes
3_10_147	147	10	3	1169.4	1170.4	1	2006	0	-1.0423	-166.889627	-4.3535	Yes	Yes
3_10_149	149	10	3	1179.7	1181.5	1.79999999999995	2008	0	0.78814	177.799377	-5.0624	No	Yes
3_10_150	150	10	3	1183.4	1185.6	2.19999999999982	2009	0	0.28028	48.5005334	-0.53502	No	Yes
3_10_151	151	10	3	1187.2	1188.1	0.899999999999864	2010	0	4.6337	479.96348	-0.30714	No	Yes
3_10_153	153	10	3	1213.1	1214.4	1.30000000000018	2012	0	0.16193	-26.0215903	-1.3177	Yes	Yes
3_10_154	154	10	3	1215.5	1218.2	2.70000000000005	2013	0	0.9292	-141.974762	-4.674	Yes	Yes
3_10_155	155	10	3	1231	1232.7	1.70000000000005	2014	0	0.32516	143.288646	-1.2121	No	Yes
3_10_156	156	10	3	1236.8	1237.2	0.400000000000091	2015	0	-1.3619	-224.645771	-4.7595	Yes	Yes
3_10_157	157	10	3	1242.2	1243.2	1	2016	0	-3.6745	-167.189648	-4.51	Yes	Yes
3_10_158	158	10	3	1251.9	1252.8	0.899999999999864	2017	0	-1.9022	83.198253	-4.9737	No	Yes
3_10_159	159	10	3	1255.2	1257.2	2	2018	0	1.6628	354.5403	1.6628	No	No
3_10_160	160	10	3	1258.8	1260.3	1.5	2019	0	0.68685	124.6756881	-0.20265	No	Yes
3_10_161	161	10	3	1262.7	1263.6	0.899999999999864	2020	0	-1.9302	-28.61783	-11.618	Yes	Yes
3_10_162	162	10	3	1267.3	1267.7	0.400000000000091	2021	0	-1.8515	-422.11976	-12.081	Yes	Yes
3_10_163	163	10	3	1269.2	1270.8	1.59999999999991	2022	0	0.41299	-86.4408994	-4.3295	Yes	Yes
3_10_164	164	10	3	1271.9	1272.4	0.5	2023	0	-1.1178	-280.56247	-15.51	Yes	Yes
3_10_165	165	10	3	1274.4	1275.6	1.19999999999982	2024	0	-2.3837	-231.7053379	-12.176	Yes	Yes
3_10_166	166	10	3	1279.2	1280.4	1.20000000000005	2025	0	-3.5824	-415.88963	-17.777	Yes	Yes
3_10_167	167	10	3	1283	1284	1	2026	0	-4.1239	-351.0922	-5.7879	Yes	Yes
3_10_168	168	10	3	1286.4	1287.7	1.29999999999995	2027	0	-4.1876	-373.39096	-9.7638	Yes	Yes
3_10_169	169	10	3	1288.8	1290	1.20000000000005	2028	0	-2.2956	-164.41691	-3.5258	Yes	Yes
3_10_170	170	10	3	1292.4	1293.6	1.19999999999982	2029	0	-2.5639	-249.39176	-4.7088	Yes	Yes
3_10_171	171	10	3	1295	1295.3	0.299999999999955	2030	0	-3.3132	-319.65088	-6.4819	Yes	Yes
3_10_172	172	10	3	1300.7	1301.4	0.700000000000045	2031	0	0.34584	-130.7049885	-5.4017	Yes	Yes
3_10_173	173	10	3	1303.2	1304.4	1.20000000000005	2032	0	-4.1881	-285.2085029	-5.5921	Yes	Yes
3_10_174	174	10	3	1307.3	1308.3	1	2033	0	-2.5123	79.9917341	-2.5647	No	Yes
3_10_175	175	10	3	1309.2	1311.8	2.59999999999991	2034	0	2.256	161.492183	-0.2354	No	Yes
3_10_176	176	10	3	1312.6	1314	1.40000000000009	2035	0	1.3768	3.1259114	-2.091	No	Yes
3_10_178	178	10	3	1322	1322.5	0.5	2037	0	-0.98506	152.742125	-2.4027	No	Yes
3_10_179	179	10	3	1323.3	1325.6	2.29999999999995	2038	0	-0.79342	187.442151	-3.4959	No	Yes
3_10_180	180	10	3	1326.6	1328.4	1.80000000000018	2039	0	3.63	7.896577	-3.7212	No	Yes
3_10_181	181	10	3	1330.8	1332	1.20000000000005	2040	0	2.5971	212.46975	0.34286	No	No
3_10_182	182	10	3	1334	1334.4	0.400000000000091	2041	0	0.71329	-17.2801757	-2.6002	Yes	Yes
3_10_183	183	10	3	1338.5	1339	0.5	2042	0	-1.5097	-263.89134	-4.3369	Yes	Yes
3_10_184	184	10	3	1341.2	1342	0.799999999999955	2043	0	-0.67175	-21.1310498	-2.6932	Yes	Yes
3_10_185	185	10	3	1351.1	1351.5	0.400000000000091	2044	0	-0.35349	-39.11382	-2.4969	Yes	Yes
3_10_186	186	10	3	1357.2	1358.5	1.29999999999995	2045	0	-0.4432	-132.632826	-2.8955	Yes	Yes
3_10_187	187	10	3	1359.6	1360.8	1.20000000000005	2046	0	-2.4091	-136.9063713	-3.7245	Yes	Yes
3_10_188	188	10	3	1366.7	1367.2	0.5	2047	0	0.49768	-9.425165	-1.5156	Yes	Yes
3_10_189	189	10	3	1369.8	1370.4	0.600000000000136	2048	0	0.44752	22.469792	-0.82585	No	Yes
3_10_190	190	10	3	1372.7	1374	1.29999999999995	2049	0	0.21778	55.926356	-2.2873	No	Yes
3_10_191	191	10	3	1377.3	1378	0.700000000000045	2050	0	2.6061	160.317716	-2.2582	No	Yes
3_10_192	192	10	3	1383.7	1386.5	2.79999999999995	2051	0	-2.689	-91.2149986	-3.3237	Yes	Yes
3_10_194	194	10	3	1419.5	1419.8	0.299999999999955	2053	0	-0.61692	-157.3378	-2.8586	Yes	Yes
3_10_195	195	10	3	1421	1424.7	3.70000000000005	2054	0	-0.21288	-5.869335	-1.1749	Yes	Yes
3_10_196	196	10	3	1435.2	1435.7	0.5	2055	0	-0.18071	68.268477	-1.1348	No	Yes
3_10_197	197	10	3	1438.8	1441.2	2.40000000000009	2056	0	4.8896	99.4785394	-3.2911	No	Yes
3_10_200	200	10	3	1474.8	1478.5	3.70000000000005	2059	0	-4.0886	-7.967990542	-4.9817	Yes	Yes
3_10_201	201	10	3	1484.3	1487.2	2.90000000000009	2060	0	1.1254	27.4353789	-3.9597	No	Yes
3_10_202	202	10	3	1488.1	1489.8	1.70000000000005	2061	0	0.066582	-5.664204	-2.6951	Yes	Yes
3_10_203	203	10	3	1505.3	1505.9	0.600000000000136	2062	0	-0.39767	-293.2066	-6.8093	Yes	Yes
3_10_204	204	10	3	1517.5	1518.2	0.700000000000045	2063	0	0.08217	-95.643339	-2.188	Yes	Yes
3_10_205	205	10	3	1524.2	1525.4	1.20000000000005	2064	0	0.15894	93.205513	-1.3796	No	Yes
3_10_206	206	10	3	1527.2	1528.8	1.59999999999991	2065	0	-0.1533	4.76204347	-2.7833	No	Yes
3_10_207	207	10	3	1531.2	1532.1	0.899999999999864	2066	0	-1.6217	-150.79287	-10.054	Yes	Yes
3_10_208	208	10	3	1540.1	1540.8	0.700000000000045	2067	0	-0.25379	41.497416	-11.495	No	Yes
3_10_209	209	10	3	1543.1	1544.7	1.60000000000014	2068	0	-0.20412	27.402271	-2.0407	No	Yes
3_10_210	210	10	3	1546.1	1546.8	0.700000000000045	2069	0	-1.0382	-84.152613	-2.2896	Yes	Yes
3_10_211	211	10	3	1548	1551.6	3.59999999999991	2070	0	-0.68682	-68.7101725	-5.0065	Yes	Yes
3_10_212	212	10	3	1552.6	1554.4	1.80000000000018	2071	0	-1.8825	-127.279857	-2.6792	Yes	Yes
3_10_213	213	10	3	1557.3	1557.8	0.5	2072	0	1.2744	-25.9442405	-3.3018	Yes	Yes
3_10_214	214	10	3	1560	1561.2	1.20000000000005	2073	0	0.023584	-47.866179	-1.9147	Yes	Yes
3_11_1	1	11	3	5.7	7.1	1.4	2074	0	6.774	396.912	1.8112	No	No
3_11_3	3	11	3	24	26.5	2.5	2076	0	-1.6128	-264.09195	-7.1099	Yes	Yes
3_11_5	5	11	3	113.9	115	1.09999999999999	2078	0	-1.2097	-8.3031528	-1.9852	Yes	Yes
3_11_6	6	11	3	135.9	136.5	0.599999999999994	2079	0	0.84492	97.971402	-0.13893	No	Yes
3_11_7	7	11	3	137.5	138	0.5	2080	0	0.86708	-43.09380254	-2.4182	Yes	Yes
3_11_8	8	11	3	147.6	151.2	3.59999999999999	2081	0	-0.24328	124.003118	-0.24328	No	Yes
3_11_9	9	11	3	152.4	154	1.59999999999999	2082	0	1.9577	175.02695	0.29877	No	No
3_11_10	10	11	3	163.4	164.4	1	2083	0	0.89296	-4.231127	-1.7273	Yes	Yes
3_11_11	11	11	3	168	169	1	2084	0	0.88043	-153.8259506	-3.8885	Yes	Yes
3_11_12	12	11	3	171.3	171.7	0.399999999999977	2085	0	-2.7583	-131.2634007	-3.7942	Yes	Yes
3_11_13	13	11	3	172.8	173.9	1.09999999999999	2086	0	1.1171	-28.8772468	-2.4247	Yes	Yes
3_11_14	14	11	3	175.2	178.8	3.60000000000002	2087	0	-1.0122	-62.397659	-4.2399	Yes	Yes
3_11_15	15	11	3	181.1	181.2	0.0999999999999943	2088	0	1.3575	307.111	1.1345	No	No
3_11_16	16	11	3	183.7	184	0.300000000000011	2089	0	2.5034	83.84713207	-1.1044	No	Yes
3_11_17	17	11	3	185.1	187.2	2.09999999999999	2090	0	-1.0405	97.2658275	-2.2888	No	Yes
3_11_18	18	11	3	188.4	189.6	1.19999999999999	2091	0	0.27379	201.29207	-3.0854	No	Yes
3_11_19	19	11	3	192	193.6	1.59999999999999	2092	0	2.5695	-24.591529	-2.3444	Yes	Yes
3_11_20	20	11	3	196.8	198.7	1.89999999999998	2093	0	0.43824	-163.742342	-3.8863	Yes	Yes
3_11_21	21	11	3	216	216.3	0.300000000000011	2094	0	1.0442	61.0981654	-0.59248	No	Yes
3_11_22	22	11	3	252	253.2	1.19999999999999	2095	0	4.137	58.960131	-3.3933	No	Yes
3_11_23	23	11	3	254.4	255.1	0.699999999999989	2096	0	-0.73939	-49.484433	-1.7087	Yes	Yes
3_11_24	24	11	3	256.6	256.9	0.299999999999955	2097	0	2.7507	6.27614223	-3.5822	No	Yes
3_11_25	25	11	3	258.8	259.2	0.399999999999977	2098	0	0.58304	81.64524	-0.54436	No	Yes
3_11_26	26	11	3	271.3	271.7	0.399999999999977	2099	0	0.23786	76.16093	-2.3301	No	Yes
3_11_27	27	11	3	273.5	274	0.5	2100	0	1.1951	-35.51582	-2.9182	Yes	Yes
3_11_28	28	11	3	282.7	283.3	0.600000000000023	2101	0	-0.71674	-254.243548	-6.6693	Yes	Yes
3_11_29	29	11	3	286.2	286.6	0.400000000000034	2102	0	2.0778	-43.747137	-6.7336	Yes	Yes
3_11_30	30	11	3	290.8	291.2	0.399999999999977	2103	0	-1.36	-72.7427722	-2.4833	Yes	Yes
3_11_31	31	11	3	295.2	296.4	1.19999999999999	2104	0	3.5541	237.02937	-0.82086	No	Yes
3_11_32	32	11	3	300.8	302.5	1.69999999999999	2105	0	0.83508	58.082467	-1.129	No	Yes
3_11_33	33	11	3	306.2	307.2	1	2106	0	-1.0182	94.1106213	-2.4578	No	Yes
3_11_34	34	11	3	309.5	309.7	0.199999999999989	2107	0	4.9885	115.330826	-3.4364	No	Yes
3_11_35	35	11	3	315.9	316.2	0.300000000000011	2108	0	1.1698	-87.979246	-3.3533	Yes	Yes
3_11_36	36	11	3	327.7	328.1	0.400000000000034	2109	0	-0.71196	-164.907129	-4.0328	Yes	Yes
3_11_37	37	11	3	330.6	331.2	0.599999999999966	2110	0	-1.2858	-228.801	-5.1372	Yes	Yes
3_11_38	38	11	3	347	347.3	0.300000000000011	2111	0	0.95219	176.8126602	-2.1	No	Yes
3_11_39	39	11	3	350.7	350.8	0.100000000000023	2112	0	-2.5028	-490.4662	-8.4668	Yes	Yes
3_11_40	40	11	3	353.9	354	0.100000000000023	2113	0	-11.032	-1444.6523	-29.029	Yes	Yes
3_11_41	41	11	3	358.2	358.6	0.400000000000034	2114	0	1.944	239.8340485	-0.21496	No	Yes
3_11_42	42	11	3	359.9	360.2	0.300000000000011	2115	0	-7.751	-1098.2125	-16.007	Yes	Yes
3_11_43	43	11	3	362	363	1	2116	0	1.2033	-276.92328	-5.3273	Yes	Yes
3_11_44	44	11	3	366	366.3	0.300000000000011	2117	0	0.85063	126.20345282	-1.9552	No	Yes
3_11_45	45	11	3	369.6	370.5	0.899999999999977	2118	0	-0.0023288	-21.3274076	-1.161	Yes	Yes
3_11_46	46	11	3	371.8	374.5	2.69999999999999	2119	0	-0.32085	7.48015	-3.2527	No	Yes
3_11_48	48	11	3	389.7	391.4	1.69999999999999	2121	0	-2.2442	-562.4003	-10.407	Yes	Yes
3_11_49	49	11	3	401.9	404.7	2.80000000000001	2122	0	-2.9619	-361.0739	-6.5326	Yes	Yes
3_11_50	50	11	3	411.6	412.8	1.19999999999999	2123	0	4.6029	-365.271742	-15.487	Yes	Yes
3_11_52	52	11	3	453.7	456.2	2.5	2125	0	1.6831	57.61178451	-0.19978	No	Yes
3_11_53	53	11	3	459.6	461.3	1.69999999999999	2126	0	-0.27914	16.9727952	-0.89217	No	Yes
3_11_54	54	11	3	465.4	465.5	0.100000000000023	2127	0	2.0758	55.886333	-6.4907	No	Yes
3_11_55	55	11	3	467.5	468.1	0.600000000000023	2128	0	-0.69091	-73.006886	-3.3705	Yes	Yes
3_11_56	56	11	3	471.4	472.1	0.700000000000045	2129	0	-0.56799	-99.480776	-3.2036	Yes	Yes
3_11_57	57	11	3	474.1	475.2	1.09999999999997	2130	0	1.8385	208.6368	1.0054	No	No
3_11_58	58	11	3	484.7	485.1	0.400000000000034	2131	0	1.9986	138.80691	0.17725	No	No
3_11_59	59	11	3	488	488.4	0.399999999999977	2132	0	0.54384	-397.838983	-7.4319	Yes	Yes
3_11_60	60	11	3	493.1	496.8	3.69999999999999	2133	0	3.4309	350.6355	2.1206	No	No
3_11_61	61	11	3	497.8	498.9	1.09999999999997	2134	0	-1.7463	29.475357	-1.7746	No	Yes
3_11_62	62	11	3	500.4	503.1	2.70000000000005	2135	0	-3.2401	-454.972695	-8.4326	Yes	Yes
3_11_63	63	11	3	504	504.4	0.399999999999977	2136	0	2.752	333.60069	0.73275	No	No
3_11_64	64	11	3	506.6	508.8	2.19999999999999	2137	0	3.1484	135.220269	-1.9019	No	Yes
3_11_65	65	11	3	511.7	513	1.30000000000001	2138	0	-0.80906	-186.542654	-4.7505	Yes	Yes
3_11_66	66	11	3	516.7	518.1	1.39999999999998	2139	0	-1.3409	-366.790436	-6.3202	Yes	Yes
3_11_67	67	11	3	527.2	527.7	0.5	2140	0	-1.0351	-170.60159	-4.6189	Yes	Yes
3_11_68	68	11	3	531.9	535.7	3.80000000000007	2141	0	1.5407	-12.650953	-4.063	Yes	Yes
3_11_69	69	11	3	539.4	542.4	3	2142	0	3.7422	-36.7740794	-7.2213	Yes	Yes
3_11_70	70	11	3	545	545.4	0.399999999999977	2143	0	-1.9044	-121.4598283	-3.1135	Yes	Yes
3_11_71	71	11	3	551.6	554.9	3.29999999999995	2144	0	1.3253	12.259347	-1.9314	No	Yes
3_11_72	72	11	3	560	560.4	0.399999999999977	2145	0	-0.97236	-225.52061	-5.7341	Yes	Yes
3_11_73	73	11	3	561.6	564.3	2.69999999999993	2146	0	1.0137	18.6034628	-3.3922	No	Yes
3_11_74	74	11	3	570.6	571.6	1	2147	0	0.54807	-133.918451	-3.8675	Yes	Yes
3_11_75	75	11	3	573.6	574.4	0.799999999999955	2148	0	-2.5334	-406.9881	-8.3698	Yes	Yes
3_11_76	76	11	3	577.2	577.5	0.299999999999955	2149	0	0.94219	-57.84635	-4.7096	Yes	Yes
3_11_77	77	11	3	579.6	581.9	2.29999999999995	2150	0	2.2388	42.2992814	-1.1509	No	Yes
3_11_78	78	11	3	585.7	586.8	1.09999999999991	2151	0	1.8052	62.3564717	-2.3557	No	Yes
3_11_79	79	11	3	588	588.7	0.700000000000045	2152	0	0.15928	-96.3926534	-2.7034	Yes	Yes
3_11_80	80	11	3	591	591.9	0.899999999999977	2153	0	-1.537	-143.54555	-2.4069	Yes	Yes
3_11_81	81	11	3	616.7	619.2	2.5	2154	0	0.52265	-305.636056	-8.6199	Yes	Yes
3_11_82	82	11	3	620	620.3	0.299999999999955	2155	0	3.1061	-18.182905	-7.0738	Yes	Yes
3_11_83	83	11	3	626.2	626.4	0.199999999999932	2156	0	4.4492	479.4059	3.5711	No	No
3_11_84	84	11	3	628.5	630.5	2	2157	0	-0.65762	-76.356302	-3.3816	Yes	Yes
3_11_85	85	11	3	633.4	634.5	1.10000000000002	2158	0	-0.69719	-227.311909	-6.4058	Yes	Yes
3_11_86	86	11	3	635.9	637.4	1.5	2159	0	1.132	89.42949	0.26208	No	No
3_11_87	87	11	3	638.6	639.5	0.899999999999977	2160	0	-2.0079	-119.7555486	-3.1969	Yes	Yes
3_11_88	88	11	3	642.7	643.3	0.599999999999909	2161	0	-0.74234	-198.29413	-5.5934	Yes	Yes
3_11_89	89	11	3	646.8	647.1	0.300000000000068	2162	0	-4.6955	-517.43804	-8.3885	Yes	Yes
3_11_90	90	11	3	651.5	651.8	0.299999999999955	2163	0	3.0383	-58.709711	-3.0708	Yes	Yes
3_11_91	91	11	3	653.4	654.8	1.39999999999998	2164	0	-1.7844	-159.498124	-3.8684	Yes	Yes
3_11_92	92	11	3	657.4	657.7	0.300000000000068	2165	0	0.28484	-292.780945	-6.9557	Yes	Yes
3_11_93	93	11	3	660	662.5	2.5	2166	0	-4.576	-703.948751	-15.516	Yes	Yes
3_11_94	94	11	3	666.4	669	2.60000000000002	2167	0	2.7951	399.2697	2.7951	No	No
3_11_96	96	11	3	682.8	684	1.20000000000005	2169	0	0.082467	-237.381584	-8.706	Yes	Yes
3_11_97	97	11	3	687.2	687.3	0.0999999999999091	2170	0	-2.7945	-666.4245	-10.315	Yes	Yes
3_11_98	98	11	3	689.8	690.1	0.300000000000068	2171	0	-1.132	-737.140679	-13.123	Yes	Yes
3_11_99	99	11	3	692.4	693.6	1.20000000000005	2172	0	3.3256	216.32976	-7.3118	No	Yes
3_11_100	100	11	3	702	703.2	1.20000000000005	2173	0	-3.3985	-216.7623	-15.561	Yes	Yes
3_11_101	101	11	3	705	705.3	0.299999999999955	2174	0	-1.7643	-186.23808	-3.4644	Yes	Yes
3_11_102	102	11	3	710.6	712.7	2.10000000000002	2175	0	2.5089	230.588537	-2.3197	No	Yes
3_11_103	103	11	3	714.2	716.6	2.39999999999998	2176	0	5.6828	322.093036	-0.64196	No	Yes
3_11_105	105	11	3	726.5	728.7	2.20000000000005	2178	0	1.2997	-59.6613469	-3.3778	Yes	Yes
3_11_106	106	11	3	734.5	736.8	2.29999999999995	2179	0	0.2117	122.25167	-0.85473	No	Yes
3_11_109	109	11	3	758	760.5	2.5	2182	0	0.64251	-139.58707	-2.5954	Yes	Yes
3_11_110	110	11	3	776.8	778	1.20000000000005	2183	0	-0.76565	-41.943627	-2.1784	Yes	Yes
3_11_111	111	11	3	788.7	791.3	2.59999999999991	2184	0	-0.9712	214.122934	-4.369	No	Yes
3_11_112	112	11	3	801.6	802	0.399999999999977	2185	0	5.1585	166.1471114	-0.73019	No	Yes
3_11_113	113	11	3	806	806.5	0.5	2186	0	-1.8992	-238.361697	-4.9253	Yes	Yes
3_11_114	114	11	3	815.5	816.3	0.799999999999955	2187	0	0.021305	-15.1208143	-3.4357	Yes	Yes
3_11_115	115	11	3	819.3	819.5	0.200000000000045	2188	0	-2.1592	-395.7759	-6.9885	Yes	Yes
3_11_116	116	11	3	822.5	823.2	0.700000000000045	2189	0	-0.86475	-492.58695	-8.7246	Yes	Yes
3_11_117	117	11	3	827.9	828.5	0.600000000000023	2190	0	-5.6406	-286.030691	-8.7202	Yes	Yes
3_11_118	118	11	3	833.8	834.5	0.700000000000045	2191	0	3.1411	343.147	2.6944	No	No
3_11_119	119	11	3	836.4	839.3	2.89999999999998	2192	0	-2.785	-666.3938	-8.6629	Yes	Yes
3_11_120	120	11	3	841.5	842.2	0.700000000000045	2193	0	0.69723	-153.461946	-4.3849	Yes	Yes
3_11_121	121	11	3	843.8	846.1	2.30000000000007	2194	0	-3.7535	-711.9048	-9.5535	Yes	Yes
3_11_122	122	11	3	848.6	849.3	0.699999999999932	2195	0	-2.3241	-280.944733	-7.2565	Yes	Yes
3_11_123	123	11	3	852.4	853.4	1	2196	0	5.4106	344.72807	0.94046	No	No
3_11_126	126	11	3	881.2	883	1.79999999999995	2199	0	0.33118	219.0520086	-2.2278	No	Yes
3_11_128	128	11	3	900.4	902.8	2.39999999999998	2201	0	-2.412	-153.9614915	-4.3294	Yes	Yes
3_11_130	130	11	3	925	927.2	2.20000000000005	2203	0	0.16023	-166.211066	-5.961	Yes	Yes
3_11_131	131	11	3	933.2	933.7	0.5	2204	0	1.7359	-214.9957111	-7.904	Yes	Yes
3_11_132	132	11	3	941.3	943.3	2	2205	0	1.0314	-162.037064	-4.0472	Yes	Yes
3_11_133	133	11	3	952	954.5	2.5	2206	0	-1.6047	-140.751789	-3.9795	Yes	Yes
3_11_135	135	11	3	973.9	976.9	3	2208	0	-1.0236	-42.6795378	-1.6346	Yes	Yes
3_11_136	136	11	3	986.5	987.6	1.10000000000002	2209	0	0.98356	-165.622279	-4.6786	Yes	Yes
3_11_137	137	11	3	997.2	1000.9	3.69999999999993	2210	0	-5.9108	-476.9588	-9.4747	Yes	Yes
3_11_139	139	11	3	1087.6	1091.1	3.5	2212	0	0.066063	34.2618322	-2.0976	No	Yes
3_11_140	140	11	3	1094.4	1095.6	1.19999999999982	2213	0	0.33772	-22.165056	-1.3667	Yes	Yes
3_11_141	141	11	3	1111.1	1111.5	0.400000000000091	2214	0	-1.224	-116.7315421	-3.2628	Yes	Yes
3_11_142	142	11	3	1122.8	1123.9	1.10000000000014	2215	0	1.1337	247.98741	-2.3233	No	Yes
3_11_143	143	11	3	1126.5	1127.2	0.700000000000045	2216	0	3.1524	-27.794537	-4.1654	Yes	Yes
3_11_144	144	11	3	1136.6	1138.5	1.90000000000009	2217	0	0.93345	52.102066	-5.4019	No	Yes
3_11_145	145	11	3	1140.4	1140.8	0.399999999999864	2218	0	3.761	147.46526	-0.90721	No	Yes
3_11_146	146	11	3	1149.6	1151.1	1.5	2219	0	-0.15457	18.410446	-1.2933	No	Yes
3_11_147	147	11	3	1152.7	1156.4	3.70000000000005	2220	0	1.2822	33.7470097	-1.1673	No	Yes
3_11_148	148	11	3	1201	1201.4	0.400000000000091	2221	0	-0.014256	-48.531233	-1.8046	Yes	Yes
[truncated: 3,149 more rows]
