# Supplementary material for: Delineation of an insula-BNST circuit engaged by struggling behavior that regulates avoidance in mice
Source: Nat Commun. 2021 Jun 11;12:3561. doi: 10.1038/s41467-021-23674-z (PMC8196075; doi:10.1038/s41467-021-23674-z)
Supplement: Supplementary file 16 — Source Data [file 41467_2021_23674_MOESM16_ESM.zip › Source_Data_Nat_Comm/Fig_S1f-g.csv]

V1	V2	V3	V4	V5	V6	V7	V8	V9	V10	V11	V12	V13	V14	V15	V16	V17	V18	V19	V20	V21	V22	V23	V24	V25	V26	V27	V28	V29	V30	V31	V32	V33	V34	V35	V36	V37	V38	V39	V40	V41	V42	V43	V44	V45	V46	V47	V48	V49	V50
-0.029791	0.12016	0.29182	0.45756	0.59181	0.67476	0.69837	0.66505	0.58628	0.47756	0.3553	0.23379	0.12373	0.034578	-0.023599	-0.039603	-0.0019089	0.097582	0.2571	0.46161	0.68002	0.87053	0.98864	1.0004	0.89283	0.68141	0.40943	0.13815	-0.07074	-0.1707	-0.14547	-0.014051	0.17571	0.36122	0.48367	0.5075	0.4265	0.26581	0.069215	-0.11518	-0.25063	-0.32264	-0.33807	-0.31918	-0.29096	-0.27182	-0.26535	-0.26398	-0.25385	-0.22527
0.83941	0.82138	0.69425	0.48449	0.23928	0.013712	-0.14318	-0.20174	-0.15898	-0.037486	0.12295	0.27937	0.39621	0.45203	0.44367	0.37862	0.26756	0.11985	-0.060515	-0.27093	-0.50214	-0.73537	-0.93693	-1.0648	-1.0797	-0.9583	-0.70457	-0.35258	0.0387	0.40078	0.67336	0.82025	0.8377	0.75027	0.59903	0.42609	0.26075	0.11502	-0.01394	-0.13369	-0.24541	-0.33491	-0.37527	-0.33789	-0.20306	0.024065	0.30991	0.5981	0.82368	0.9346
0.5689	0.60671	0.55607	0.419	0.21817	-0.0059357	-0.20674	-0.34522	-0.39887	-0.37088	-0.28752	-0.18967	-0.11945	-0.10513	-0.15245	-0.24178	-0.33508	-0.38815	-0.36649	-0.25685	-0.07284	0.14729	0.35152	0.49024	0.52907	0.45989	0.30035	0.090028	-0.12077	-0.28543	-0.37087	-0.36512	-0.27566	-0.12732	0.045148	0.20723	0.32917	0.38872	0.37505	0.28775	0.13495	-0.064932	-0.28559	-0.49577	-0.66103	-0.75192	-0.74769	-0.64182	-0.44639	-0.19163
0.4983	0.61032	0.66379	0.65207	0.58067	0.46513	0.32493	0.17849	0.040006	-0.080497	-0.1752	-0.2365	-0.25564	-0.22378	-0.13604	0.0030042	0.17697	0.35731	0.50924	0.59763	0.59733	0.49885	0.31217	0.063055	-0.21309	-0.48054	-0.71012	-0.88372	-0.9959	-1.0479	-1.0441	-0.98817	-0.88243	-0.73092	-0.5418	-0.33089	-0.12029	0.063833	0.19804	0.27168	0.28561	0.25469	0.20249	0.15202	0.11959	0.10854	0.11045	0.10998	0.091651	0.046772
0.11333	0.12995	0.17563	0.2447	0.31722	0.36311	0.35165	0.26424	0.10361	-0.10165	-0.30415	-0.44701	-0.48384	-0.3924	-0.18472	0.093719	0.37807	0.60068	0.71201	0.69445	0.56536	0.37118	0.17121	0.019145	-0.053167	-0.040759	0.035394	0.14052	0.23896	0.30625	0.33621	0.33746	0.32687	0.3214	0.3275	0.34043	0.3479	0.3356	0.29819	0.24007	0.17869	0.13717	0.1372	0.18724	0.28076	0.39623	0.50403	0.57228	0.58121	0.52653
-1.0482	-1.2019	-1.2718	-1.2609	-1.1891	-1.0844	-0.97499	-0.88295	-0.8192	-0.78398	-0.77206	-0.77744	-0.79662	-0.82801	-0.87122	-0.92256	-0.97228	-1.005	-1.004	-0.95801	-0.86593	-0.74032	-0.60756	-0.49849	-0.44143	-0.4524	-0.52878	-0.65093	-0.78628	-0.89715	-0.95456	-0.94078	-0.85762	-0.72098	-0.55851	-0.40147	-0.27587	-0.19972	-0.17995	-0.21156	-0.28145	-0.37295	-0.46741	-0.55004	-0.61026	-0.64589	-0.66132	-0.66854	-0.68331	-0.72236
0.099114	0.072977	0.032788	-0.012175	-0.048097	-0.061948	-0.045155	0.0020406	0.068662	0.13547	0.17845	0.17595	0.11512	-0.0013951	-0.1552	-0.31562	-0.44734	-0.51944	-0.51402	-0.42995	-0.28312	-0.10019	0.088225	0.25627	0.38569	0.46897	0.5042	0.49335	0.43849	0.34104	0.20367	0.033544	-0.15587	-0.34503	-0.51295	-0.6409	-0.71958	-0.75078	-0.747	-0.72459	-0.69728	-0.67233	-0.64654	-0.60948	-0.55034	-0.46302	-0.35331	-0.23855	-0.14153	-0.084696
0.21278	0.40585	0.55235	0.61568	0.58621	0.48458	0.35971	0.27346	0.28134	0.4125	0.65739	0.96893	1.2737	1.4952	1.5754	1.4927	1.2675	0.95723	0.63647	0.3774	0.22781	0.20183	0.27919	0.41402	0.55037	0.64007	0.65411	0.58761	0.45903	0.30188	0.15708	0.058177	0.028625	0.077237	0.19663	0.36615	0.55599	0.73544	0.87443	0.95367	0.96183	0.9015	0.78693	0.64088	0.4864	0.3458	0.23227	0.14722	0.08202	0.02297
-0.19667	-0.3363	-0.45356	-0.52169	-0.52463	-0.46249	-0.35152	-0.22041	-0.10108	-0.020192	0.0061869	-0.023664	-0.099811	-0.20676	-0.32847	-0.45356	-0.57585	-0.69198	-0.79702	-0.88209	-0.93334	-0.93564	-0.87845	-0.76151	-0.59881	-0.41699	-0.24985	-0.12951	-0.075961	-0.091906	-0.16236	-0.25867	-0.34805	-0.40343	-0.41115	-0.37241	-0.30199	-0.2212	-0.15048	-0.10325	-0.084486	-0.09062	-0.1142	-0.14868	-0.19149	-0.24486	-0.3153	-0.40839	-0.52508	-0.65953
0.54004	0.62894	0.68044	0.67764	0.60603	0.46017	0.24699	-0.011451	-0.27805	-0.50687	-0.65154	-0.67837	-0.57654	-0.36506	-0.090755	0.17869	0.37392	0.43913	0.34952	0.12052	-0.19628	-0.52381	-0.77989	-0.89995	-0.85345	-0.65096	-0.33971	0.0090882	0.32061	0.53413	0.61981	0.57965	0.44511	0.26454	0.089389	-0.038704	-0.094374	-0.070232	0.024892	0.17098	0.34513	0.52403	0.68484	0.80828	0.87839	0.88307	0.81816	0.68859	0.50865	0.2977
-0.60615	-0.88741	-1.1454	-1.3419	-1.451	-1.4662	-1.3999	-1.2822	-1.151	-1.0419	-0.97715	-0.96123	-0.98106	-1.0109	-1.0229	-0.99652	-0.9258	-0.82194	-0.70861	-0.6131	-0.55585	-0.54221	-0.55948	-0.58111	-0.57394	-0.51037	-0.38008	-0.19491	0.012769	0.19833	0.31974	0.349	0.28279	0.14408	-0.023151	-0.17025	-0.25546	-0.25859	-0.18654	-0.068982	0.050907	0.13095	0.14328	0.082772	-0.034087	-0.17384	-0.29941	-0.38066	-0.40431	-0.37235
-0.29111	-0.35234	-0.41781	-0.48753	-0.55925	-0.62745	-0.68638	-0.72968	-0.75656	-0.7708	-0.7807	-0.79711	-0.82991	-0.8841	-0.9569	-1.0388	-1.114	-1.1663	-1.1831	-1.1586	-1.0975	-1.0127	-0.92204	-0.84375	-0.7913	-0.77074	-0.7798	-0.80776	-0.84085	-0.86483	-0.86854	-0.84704	-0.80001	-0.73091	-0.64365	-0.54197	-0.42759	-0.30351	-0.17421	-0.049065	0.057828	0.12898	0.14748	0.10373	-0.00029143	-0.14743	-0.30927	-0.4504	-0.53893	-0.55563
-0.22855	-0.34562	-0.47841	-0.60877	-0.71039	-0.75804	-0.73294	-0.63034	-0.46356	-0.26198	-0.067946	0.074983	0.13254	0.087682	-0.053181	-0.2626	-0.4975	-0.711	-0.86228	-0.92669	-0.89995	-0.79683	-0.64762	-0.48887	-0.35424	-0.26692	-0.23464	-0.25077	-0.29792	-0.35399	-0.401	-0.42737	-0.43314	-0.4255	-0.41538	-0.40893	-0.4067	-0.40213	-0.38571	-0.34951	-0.29674	-0.24129	-0.20605	-0.21438	-0.28126	-0.40687	-0.57038	-0.73649	-0.86578	-0.92537
0.17351	0.16292	0.0716	-0.094187	-0.30354	-0.50725	-0.65337	-0.70183	-0.63781	-0.47696	-0.26236	-0.050531	0.10367	0.16442	0.12309	-0.00041427	-0.16563	-0.32287	-0.43108	-0.46473	-0.42258	-0.32241	-0.19606	-0.078646	0.0012302	0.027686	0.00023102	-0.069266	-0.15973	-0.24841	-0.31699	-0.35446	-0.35753	-0.33076	-0.28524	-0.23294	-0.18526	-0.14982	-0.13104	-0.12879	-0.13974	-0.15703	-0.17419	-0.18355	-0.17881	-0.1555	-0.11302	-0.052573	0.01778	0.088083
0.93371	1.2596	1.5325	1.7194	1.8089	1.8118	1.7586	1.6901	1.6443	1.6445	1.6955	1.7804	1.87	1.9344	1.9528	1.9199	1.8476	1.7575	1.6725	1.6074	1.5638	1.5327	1.4999	1.4547	1.3956	1.3323	1.2812	1.2561	1.2593	1.2792	1.2927	1.2731	1.2035	1.0875	0.94896	0.8287	0.76919	0.79884	0.91723	1.0943	1.2762	1.4025	1.4262	1.3301	1.1327	0.8834	0.64749	0.48421	0.43225	0.49693
-0.70171	-0.83362	-0.8809	-0.82052	-0.65171	-0.39726	-0.10173	0.17664	0.38003	0.46799	0.42696	0.2766	0.065085	-0.14472	-0.2934	-0.3434	-0.29093	-0.16788	-0.028977	0.065149	0.070151	-0.025183	-0.19455	-0.38241	-0.52169	-0.55781	-0.46679	-0.26619	-0.0078656	0.23884	0.40935	0.46573	0.40993	0.2796	0.13573	0.039571	0.032408	0.12268	0.28294	0.4608	0.59824	0.64944	0.59663	0.45438	0.26402	0.078731	-0.051891	-0.099699	-0.064737	0.025577
-1.348	-1.5725	-1.6728	-1.6444	-1.5094	-1.3096	-1.0941	-0.90928	-0.78849	-0.74965	-0.79186	-0.90098	-1.0538	-1.2219	-1.377	-1.4944	-1.5554	-1.5512	-1.4838	-1.3665	-1.2226	-1.0796	-0.9626	-0.88784	-0.85714	-0.85778	-0.86579	-0.85483	-0.80423	-0.70753	-0.57542	-0.433	-0.31346	-0.24856	-0.25817	-0.34518	-0.49686	-0.68638	-0.88208	-1.0537	-1.1786	-1.2436	-1.2464	-1.1925	-1.0954	-0.9721	-0.83995	-0.71745	-0.62276	-0.56671
-0.059417	0.11399	0.2946	0.44967	0.55267	0.59065	0.56602	0.49453	0.40048	0.30885	0.23918	0.20276	0.20095	0.22697	0.26933	0.31467	0.34881	0.35986	0.33772	0.27657	0.17808	0.052622	-0.079261	-0.18959	-0.24872	-0.23262	-0.13239	0.041781	0.26121	0.48242	0.66076	0.75873	0.76046	0.67386	0.52896	0.3672	0.22936	0.14421	0.12132	0.14922	0.20439	0.26124	0.30199	0.32108	0.32806	0.34064	0.37798	0.45023	0.55627	0.68165
0.85408	1.2021	1.4959	1.6839	1.7338	1.6428	1.4407	1.1817	0.93246	0.75314	0.68279	0.72739	0.86058	1.0317	1.1803	1.2555	1.2273	1.0961	0.88885	0.65094	0.43165	0.27098	0.19062	0.19116	0.2538	0.34812	0.44116	0.50305	0.51418	0.46585	0.36065	0.21023	0.035303	-0.13763	-0.27963	-0.36279	-0.36269	-0.2676	-0.07984	0.18077	0.47963	0.77273	1.0139	1.1647	1.2037	1.1294	0.96176	0.73597	0.49496	0.28006
0.30309	0.25959	0.19247	0.1229	0.072901	0.060254	0.091557	0.15956	0.2437	0.31392	0.33944	0.29595	0.17258	-0.021446	-0.25826	-0.49747	-0.69402	-0.81112	-0.8287	-0.74877	-0.59561	-0.41024	-0.23798	-0.1164	-0.065354	-0.082463	-0.14476	-0.21718	-0.26356	-0.25629	-0.18469	-0.056163	0.10671	0.27177	0.40664	0.48676	0.49809	0.43978	0.32572	0.17896	0.030366	-0.087422	-0.14745	-0.13594	-0.0551	0.074412	0.21679	0.33148	0.3836	0.35775
-0.099908	-0.14158	-0.18473	-0.22458	-0.2531	-0.25982	-0.23315	-0.16448	-0.051134	0.10044	0.27432	0.44598	0.58879	0.67786	0.69641	0.64036	0.51867	0.35214	0.17051	0.0052546	-0.11557	-0.17416	-0.16593	-0.10215	-0.004606	0.098974	0.18338	0.23324	0.24904	0.24534	0.24754	0.28174	0.36521	0.4969	0.65511	0.80175	0.89222	0.89168	0.7853	0.58532	0.32899	0.068619	-0.1428	-0.26802	-0.2938	-0.23562	-0.12859	-0.01753	0.05852	0.075566
0.48099	0.86337	1.2375	1.5366	1.7071	1.722	1.5878	1.3442	1.054	0.78483	0.59433	0.51408	0.54646	0.66631	0.83264	1.0014	1.1375	1.2206	1.2475	1.2256	1.1669	1.0824	0.97923	0.8613	0.73388	0.60556	0.49055	0.40409	0.35827	0.35661	0.3895	0.43573	0.46948	0.46683	0.41574	0.32137	0.20813	0.1126	0.072305	0.11746	0.25794	0.48185	0.75693	1.04	1.2867	1.462	1.5474	1.5425	1.4622	1.3305
-0.64415	-0.70666	-0.73607	-0.7344	-0.70661	-0.65881	-0.59851	-0.5341	-0.47558	-0.43149	-0.40746	-0.40251	-0.40737	-0.40459	-0.37201	-0.28914	-0.14349	0.06401	0.31606	0.58148	0.82302	1.0042	1.1009	1.1036	1.0213	0.87618	0.69878	0.52098	0.36809	0.25657	0.19175	0.16754	0.17126	0.18443	0.18802	0.16463	0.10183	-0.0040177	-0.14492	-0.30221	-0.44921	-0.55519	-0.59341	-0.54741	-0.41978	-0.23054	-0.015884	0.18015	0.31526	0.36017
0.073897	0.19283	0.28378	0.30991	0.24634	0.091622	-0.12958	-0.37297	-0.58761	-0.73285	-0.79028	-0.77057	-0.70823	-0.64698	-0.62254	-0.6474	-0.70507	-0.75506	-0.74881	-0.64856	-0.44343	-0.15728	0.15607	0.4293	0.60027	0.632	0.51978	0.29305	0.004021	-0.28724	-0.52732	-0.6804	-0.73222	-0.68778	-0.56572	-0.3921	-0.19515	-0.0008944	0.17021	0.30469	0.39585	0.44712	0.46684	0.46493	0.44637	0.40768	0.3351	0.21148	0.023378	-0.22857
-0.74216	-0.86462	-0.93686	-0.95997	-0.94595	-0.91299	-0.87887	-0.85542	-0.84552	-0.84222	-0.83383	-0.80942	-0.76448	-0.70363	-0.64109	-0.59566	-0.58424	-0.61543	-0.68589	-0.78112	-0.8793	-0.95867	-1.0048	-1.0138	-0.99412	-0.96204	-0.93635	-0.93178	-0.95423	-1.0001	-1.0574	-1.1109	-1.1457	-1.1508	-1.1199	-1.0521	-0.94967	-0.81928	-0.67139	-0.5214	-0.38905	-0.29675	-0.264	-0.30192	-0.40774	-0.56224	-0.73237	-0.8784	-0.96565	-0.97361
-0.19738	-0.34988	-0.48913	-0.58964	-0.63621	-0.62883	-0.58269	-0.52267	-0.47516	-0.45931	-0.48259	-0.53941	-0.61437	-0.6881	-0.74443	-0.77492	-0.77713	-0.7528	-0.70346	-0.62903	-0.52906	-0.40562	-0.26904	-0.13848	-0.040566	-0.0016611	-0.038918	-0.15034	-0.31304	-0.48669	-0.62384	-0.68476	-0.65056	-0.52825	-0.3476	-0.15058	0.022653	0.14975	0.22951	0.27893	0.32195	0.37548	0.43933	0.49461	0.51019	0.45602	0.31855	0.11082	-0.12841	-0.34261
0.56614	0.48135	0.34457	0.19	0.054336	-0.036678	-0.074837	-0.070734	-0.049399	-0.038916	-0.056866	-0.10395	-0.16183	-0.19949	-0.18736	-0.11024	0.021996	0.17474	0.29677	0.3373	0.2636	0.074644	-0.19573	-0.4864	-0.72795	-0.86495	-0.8732	-0.76908	-0.60333	-0.44557	-0.3601	-0.385	-0.52146	-0.73226	-0.95471	-1.1215	-1.1833	-1.12	-0.94907	-0.71669	-0.48089	-0.29421	-0.18592	-0.15656	-0.18007	-0.21404	-0.21473	-0.15229	-0.020881	0.15982
-0.056317	-0.010033	0.035559	0.078647	0.12723	0.19263	0.28427	0.40227	0.53524	0.65689	0.73383	0.73462	0.64033	0.45447	0.20318	-0.069043	-0.31211	-0.48395	-0.56188	-0.5499	-0.4747	-0.37714	-0.29686	-0.26157	-0.27843	-0.33463	-0.40353	-0.45553	-0.46782	-0.43025	-0.34533	-0.2241	-0.080809	0.07329	0.23294	0.39346	0.55019	0.69309	0.80579	0.86982	0.87006	0.80212	0.67619	0.51382	0.34649	0.20296	0.10031	0.038952	0.0035581	-0.032587
0.29445	0.25833	0.15784	0.0096885	-0.15296	-0.28634	-0.35005	-0.31918	-0.19413	-0.0012062	0.21135	0.38915	0.48743	0.48512	0.39125	0.24199	0.090116	-0.012352	-0.029475	0.047316	0.2002	0.38974	0.57039	0.70303	0.76357	0.7494	0.67414	0.5599	0.43056	0.30354	0.19042	0.095477	0.021236	-0.029211	-0.051949	-0.042134	0.0018565	0.07626	0.1715	0.2712	0.35693	0.40988	0.41733	0.37271	0.27801	0.14207	-0.021148	-0.19316	-0.35329	-0.48011
-0.40293	-0.48199	-0.48881	-0.40263	-0.21996	0.042615	0.35075	0.65725	0.91275	1.0757	1.1207	1.0435	0.86289	0.61491	0.34581	0.10084	-0.0846	-0.19336	-0.22723	-0.20545	-0.15579	-0.10601	-0.073621	-0.061096	-0.054397	-0.030752	0.029605	0.13494	0.27598	0.42449	0.54218	0.59494	0.56464	0.45805	0.30702	0.15928	0.05973	0.038667	0.09678	0.20487	0.3151	0.37567	0.35012	0.23178	0.044914	-0.16019	-0.32589	-0.4043	-0.37342	-0.24089
0.42483	0.40309	0.33043	0.21312	0.066351	-0.084962	-0.21214	-0.28758	-0.29452	-0.22975	-0.10823	0.04144	0.18343	0.28392	0.32259	0.29958	0.23429	0.16125	0.11816	0.13447	0.22088	0.36697	0.54156	0.70245	0.8069	0.82279	0.73642	0.55649	0.30976	0.035308	-0.22076	-0.41825	-0.52916	-0.54139	-0.46413	-0.3244	-0.16393	-0.028777	0.039006	0.01274	-0.11026	-0.30695	-0.53346	-0.73692	-0.86915	-0.90053	-0.82912	-0.68065	-0.49998	-0.3366
-0.27317	-0.14025	0.03007	0.18693	0.27486	0.25616	0.12323	-0.095247	-0.33962	-0.53695	-0.62387	-0.5652	-0.36765	-0.077184	0.23641	0.49856	0.65201	0.67	0.5608	0.35772	0.10399	-0.1621	-0.41772	-0.65635	-0.88102	-1.092	-1.2778	-1.4134	-1.4631	-1.3957	-1.1964	-0.87977	-0.48925	-0.089718	0.24827	0.46701	0.53594	0.46124	0.27894	0.045337	-0.1833	-0.36149	-0.46666	-0.49928	-0.47586	-0.42023	-0.3539	-0.28725	-0.2222	-0.15467
0.60854	0.65035	0.62568	0.53116	0.37181	0.16141	-0.079633	-0.32613	-0.55008	-0.72347	-0.82125	-0.82654	-0.73153	-0.54234	-0.2782	0.028962	0.34059	0.61517	0.81677	0.91927	0.91151	0.79899	0.60346	0.35905	0.10779	-0.10926	-0.25843	-0.32058	-0.29373	-0.1953	-0.057019	0.083216	0.18993	0.23963	0.22644	0.16385	0.078197	0.0016649	-0.038246	-0.026089	0.037277	0.1361	0.24569	0.33811	0.39091	0.39302	0.34247	0.24747	0.12247	-0.01751
-0.024988	0.038473	0.14265	0.27339	0.41214	0.53796	0.63613	0.69975	0.73039	0.73359	0.71614	0.683	0.63512	0.57123	0.49111	0.39825	0.3036	0.22074	0.16434	0.14434	0.16126	0.20523	0.25978	0.30754	0.33783	0.34874	0.35066	0.36071	0.39642	0.46654	0.56592	0.67636	0.7682	0.81059	0.78205	0.67638	0.50771	0.30521	0.10897	-0.043099	-0.12336	-0.1219	-0.048471	0.071809	0.20343	0.30898	0.35978	0.33976	0.25152	0.11201
-0.55816	-0.5986	-0.57546	-0.49919	-0.39638	-0.30368	-0.25886	-0.28912	-0.40234	-0.58351	-0.79541	-0.99051	-1.1212	-1.1548	-1.0827	-0.92289	-0.71553	-0.50892	-0.34698	-0.2552	-0.234	-0.26121	-0.30108	-0.32135	-0.30469	-0.25747	-0.20913	-0.19878	-0.25979	-0.40269	-0.60664	-0.81917	-0.97329	-1.005	-0.87804	-0.59753	-0.21188	0.19642	0.53771	0.73815	0.76114	0.61783	0.36086	0.066203	-0.19024	-0.35524	-0.41229	-0.38134	-0.30611	-0.23682
-0.29268	-0.28033	-0.24803	-0.20813	-0.17145	-0.14515	-0.12895	-0.11699	-0.098993	-0.066044	-0.012663	0.059891	0.14685	0.23945	0.32929	0.40894	0.47306	0.51726	0.53713	0.52844	0.48732	0.41375	0.31342	0.19807	0.085385	-0.0042268	-0.054137	-0.056749	-0.016466	0.050558	0.11972	0.16578	0.16997	0.12687	0.045256	-0.051017	-0.13243	-0.17205	-0.15429	-0.078424	0.039107	0.16894	0.27494	0.32602	0.3039	0.20662	0.050653	-0.13362	-0.3099	-0.44205
-0.56875	-0.69038	-0.76093	-0.76164	-0.6877	-0.55127	-0.38261	-0.22236	-0.11151	-0.079883	-0.137	-0.26863	-0.43964	-0.60524	-0.724	-0.76813	-0.73225	-0.63173	-0.49526	-0.35382	-0.23079	-0.1333	-0.054407	0.021027	0.1092	0.21716	0.34004	0.46196	0.56152	0.62184	0.63308	0.59944	0.53352	0.45329	0.37501	0.30813	0.2546	0.20931	0.16481	0.11686	0.063862	0.0098445	-0.038325	-0.073202	-0.089445	-0.086143	-0.064623	-0.029656	0.012847	0.055849
-0.25851	-0.12902	0.084848	0.35126	0.61913	0.82794	0.92434	0.87942	0.69807	0.42217	0.12154	-0.12543	-0.25146	-0.22102	-0.04062	0.24316	0.55703	0.82254	0.9775	0.99243	0.87623	0.67072	0.43456	0.22662	0.088654	0.038426	0.067106	0.14833	0.24766	0.33406	0.38547	0.39334	0.36004	0.29376	0.20626	0.10851	0.0082274	-0.089865	-0.18537	-0.28079	-0.37885	-0.48095	-0.58391	-0.67837	-0.7489	-0.77769	-0.74948	-0.65776	-0.50941	-0.32517
-0.27547	-0.15817	0.010367	0.20036	0.37769	0.5145	0.59489	0.61606	0.58551	0.51372	0.40907	0.27568	0.11474	-0.068741	-0.26124	-0.43796	-0.56737	-0.61859	-0.57433	-0.43864	-0.2414	-0.031451	0.1366	0.21828	0.19368	0.075839	-0.09407	-0.25795	-0.35942	-0.36098	-0.25517	-0.068235	0.14999	0.33982	0.44934	0.44945	0.34183	0.15622	-0.057617	-0.24376	-0.35633	-0.37009	-0.28738	-0.13386	0.048946	0.21434	0.32423	0.35623	0.30958	0.19927
-0.36351	-0.2263	-0.012865	0.23883	0.48104	0.66885	0.77411	0.78853	0.72597	0.61245	0.47642	0.34018	0.21519	0.10258	-0.00014129	-0.094051	-0.17286	-0.22504	-0.23824	-0.20534	-0.13256	-0.039841	0.043131	0.084741	0.063396	-0.026936	-0.17222	-0.34144	-0.49759	-0.60439	-0.64017	-0.59928	-0.49309	-0.34579	-0.18494	-0.036379	0.08411	0.17076	0.22808	0.26774	0.30296	0.34344	0.39197	0.44355	0.48669	0.50578	0.48686	0.41994	0.30428	0.14846
0.23185	0.41533	0.53704	0.55805	0.46135	0.25907	-0.009377	-0.2863	-0.51039	-0.63254	-0.62803	-0.50245	-0.28974	-0.042836	0.17946	0.32709	0.36763	0.29352	0.12033	-0.11843	-0.37969	-0.62067	-0.80615	-0.91478	-0.94102	-0.89487	-0.79732	-0.67552	-0.55676	-0.462	-0.40086	-0.37029	-0.35394	-0.32992	-0.27508	-0.17801	-0.039542	0.1225	0.27716	0.39027	0.43524	0.40261	0.30619	0.17955	0.068003	0.015319	0.047757	0.16323	0.33119	0.49783
0.38048	0.41586	0.43971	0.46771	0.51674	0.59744	0.70902	0.83717	0.95566	1.0332	1.0431	0.96924	0.81454	0.59938	0.35824	0.12971	-0.050792	-0.16178	-0.19845	-0.17335	-0.11092	-0.038858	0.01949	0.05061	0.053331	0.034773	0.0048719	-0.028978	-0.066892	-0.11666	-0.18824	-0.28823	-0.41291	-0.54286	-0.64709	-0.69216	-0.65386	-0.52832	-0.33712	-0.12481	0.054024	0.14665	0.12374	-0.013397	-0.22911	-0.46506	-0.65617	-0.74936	-0.71713	-0.56458
0.42923	0.55771	0.61241	0.56739	0.41724	0.17884	-0.11165	-0.40739	-0.65944	-0.82991	-0.89833	-0.86553	-0.7505	-0.58336	-0.39842	-0.22443	-0.081387	0.022165	0.088128	0.12348	0.13664	0.13325	0.11496	0.080149	0.026774	-0.045299	-0.13054	-0.21804	-0.29063	-0.33162	-0.32718	-0.27521	-0.18407	-0.072503	0.031658	0.10253	0.12119	0.082779	-0.0010502	-0.1059	-0.2015	-0.25934	-0.26101	-0.20353	-0.097841	0.035057	0.17085	0.28966	0.38061	0.4419
0.044071	-0.12487	-0.27081	-0.34931	-0.33153	-0.21445	-0.02265	0.19915	0.39587	0.51885	0.53832	0.44984	0.2762	0.057981	-0.15507	-0.31923	-0.40401	-0.39999	-0.31702	-0.17932	-0.019042	0.13242	0.25179	0.32784	0.36029	0.35767	0.33044	0.28593	0.22479	0.13979	0.021467	-0.13359	-0.31794	-0.50913	-0.67258	-0.76896	-0.76711	-0.65514	-0.44768	-0.18371	0.081837	0.29445	0.4142	0.42596	0.34212	0.19603	0.028195	-0.12707	-0.24816	-0.33195
-0.058708	0.099458	0.29238	0.47068	0.57934	0.5717	0.42609	0.15551	-0.19517	-0.55985	-0.86882	-1.0665	-1.1269	-1.0564	-0.89048	-0.68121	-0.48176	-0.33423	-0.26116	-0.26408	-0.32768	-0.42555	-0.52623	-0.59838	-0.61504	-0.55666	-0.4152	-0.197	0.075954	0.36681	0.6324	0.83021	0.92889	0.91649	0.8036	0.61584	0.38903	0.15636	-0.054561	-0.22904	-0.35925	-0.44101	-0.47117	-0.44308	-0.35323	-0.20656	-0.020337	0.1761	0.34415	0.44986
-0.16679	-0.14609	-0.11429	-0.086203	-0.074855	-0.084985	-0.11083	-0.13569	-0.13861	-0.1001	-0.013623	0.11189	0.25103	0.36967	0.43686	0.4351	0.36864	0.26482	0.16689	0.12069	0.15856	0.29004	0.49533	0.73066	0.94119	1.0749	1.0997	1.0101	0.82782	0.59403	0.35556	0.15281	0.008781	-0.075102	-0.11395	-0.13233	-0.15266	-0.1874	-0.2338	-0.27596	-0.29296	-0.2663	-0.18855	-0.068765	0.068681	0.19051	0.2627	0.26092	0.17784	0.027956
0.0099794	-0.042533	-0.11846	-0.21701	-0.33473	-0.46606	-0.6012	-0.72406	-0.81446	-0.84961	-0.80976	-0.68468	-0.47872	-0.21454	0.06988	0.32943	0.5192	0.60624	0.57703	0.43909	0.22065	-0.037848	-0.29227	-0.5042	-0.64703	-0.70863	-0.69093	-0.60843	-0.48411	-0.34521	-0.21851	-0.12874	-0.093668	-0.12163	-0.20931	-0.34038	-0.4909	-0.63549	-0.74992	-0.81872	-0.83561	-0.80318	-0.73051	-0.62635	-0.49788	-0.3496	-0.18449	-0.0058523	0.17647	0.34774
0.56081	0.36825	0.12698	-0.10997	-0.29345	-0.39137	-0.39658	-0.32849	-0.22615	-0.13294	-0.08428	-0.097472	-0.16806	-0.27436	-0.38581	-0.47397	-0.52004	-0.51973	-0.48054	-0.41791	-0.34814	-0.2836	-0.22986	-0.18536	-0.14394	-0.098319	-0.042751	0.023425	0.095309	0.16111	0.20405	0.20585	0.15012	0.030634	-0.14401	-0.34706	-0.53618	-0.66167	-0.67924	-0.56332	-0.31817	0.020492	0.39252	0.72706	0.96254	1.0622	1.0233	0.87575	0.67156	0.46614
-0.53233	-0.46643	-0.31272	-0.0988	0.12874	0.31334	0.40443	0.37119	0.21161	-0.043803	-0.3427	-0.62169	-0.82455	-0.91469	-0.88266	-0.74531	-0.53594	-0.2925	-0.046645	0.18173	0.38648	0.56877	0.72998	0.86741	0.97178	1.0326	1.0426	1.0035	0.92901	0.83924	0.75472	0.68726	0.63675	0.58999	0.52664	0.43074	0.29908	0.1458	-9.5144e-05	-0.10273	-0.13248	-0.075258	0.060435	0.24489	0.4353	0.58956	0.67648	0.6827	0.61451	0.49424
0.052082	0.042996	0.045913	0.051699	0.044837	0.0068368	-0.075426	-0.20475	-0.36988	-0.54713	-0.70666	-0.8201	-0.86965	-0.8534	-0.78646	-0.69484	-0.6096	-0.55712	-0.5529	-0.59801	-0.6804	-0.77814	-0.86702	-0.92587	-0.9402	-0.90604	-0.82872	-0.72103	-0.60064	-0.48531	-0.38612	-0.30889	-0.25182	-0.20582	-0.15971	-0.10525	-0.041546	0.02222	0.068141	0.074496	0.024284	-0.085796	-0.24383	-0.42005	-0.57771	-0.68101	-0.70746	-0.65524	-0.54536	-0.41276
0.7199	0.68038	0.57491	0.45028	0.36523	0.36959	0.48845	0.70809	0.97762	1.2204	1.3564	1.3276	1.1166	0.7564	0.3224	-0.088493	-0.38477	-0.50974	-0.45479	-0.26255	-0.012631	0.20509	0.31795	0.29244	0.14303	-0.074262	-0.28147	-0.40403	-0.39252	-0.23651	0.035847	0.36868	0.69632	0.96366	1.1357	1.2036	1.1832	1.1027	0.99556	0.8876	0.79585	0.72589	0.67547	0.63705	0.60073	0.55437	0.48738	0.39232	0.26545	0.11012
-0.51975	-0.69958	-0.86287	-0.99377	-1.0814	-1.1194	-1.1066	-1.0455	-0.94396	-0.81358	-0.6697	-0.53	-0.41231	-0.33012	-0.28924	-0.2848	-0.30227	-0.31996	-0.31577	-0.27444	-0.19268	-0.081597	0.035353	0.13012	0.17826	0.16689	0.099356	-0.0049807	-0.11586	-0.20201	-0.23864	-0.21407	-0.13034	-0.0028746	0.14608	0.29526	0.42667	0.52954	0.59922	0.63578	0.64132	0.6196	0.57657	0.52094	0.46398	0.4176	0.39254	0.39303	0.41627	0.45109
-0.169	-0.22697	-0.26101	-0.24674	-0.16591	-0.013778	0.19413	0.42179	0.61813	0.72865	0.71124	0.54859	0.25774	-0.11012	-0.48066	-0.77384	-0.92652	-0.90799	-0.72945	-0.44011	-0.11478	0.16805	0.34722	0.39456	0.31956	0.1628	-0.018187	-0.167	-0.24477	-0.23869	-0.16377	-0.053746	0.051746	0.11792	0.12712	0.080796	-0.00075922	-0.086865	-0.14564	-0.1504	-0.090668	0.026705	0.17671	0.3213	0.41958	0.43629	0.3546	0.18367	-0.04188	-0.26554
0.67522	0.9262	1.1139	1.2034	1.1823	1.0651	0.8906	0.71034	0.57517	0.52056	0.55757	0.672	0.83147	0.99519	1.1275	1.2055	1.2222	1.1851	1.1099	1.0145	0.91284	0.81396	0.72191	0.63716	0.5582	0.48166	0.40082	0.30547	0.18416	0.02824	-0.1616	-0.37255	-0.57781	-0.73987	-0.81959	-0.78769	-0.63468	-0.37666	-0.053792	0.27985	0.56683	0.75962	0.8335	0.78574	0.63787	0.42616	0.19373	-0.018685	-0.18033	-0.27142
-0.49571	-0.62337	-0.702	-0.71807	-0.67458	-0.59231	-0.50505	-0.44778	-0.44715	-0.51161	-0.62493	-0.74855	-0.83376	-0.83348	-0.71728	-0.48199	-0.15256	0.22487	0.5916	0.8935	1.0906	1.1632	1.1121	0.95309	0.71218	0.41812	0.10116	-0.20826	-0.48017	-0.68671	-0.804	-0.82009	-0.73792	-0.5766	-0.37071	-0.16004	0.018673	0.14105	0.20178	0.21477	0.2041	0.19829	0.21931	0.27597	0.36115	0.45682	0.53995	0.58958	0.59204	0.54469
0.2832	0.2456	0.20572	0.16885	0.13565	0.10634	0.08039	0.060584	0.051264	0.056633	0.077848	0.1106	0.14499	0.16889	0.17168	0.14872	0.10504	0.054627	0.015248	0.0028384	0.02554	0.082125	0.16029	0.24352	0.31474	0.36202	0.38188	0.37872	0.3613	0.3373	0.31263	0.28731	0.2582	0.21873	0.16625	0.098714	0.018269	-0.072439	-0.16854	-0.26576	-0.35662	-0.43201	-0.47942	-0.48788	-0.45155	-0.37349	-0.26919	-0.16524	-0.094262	-0.083126
-0.23741	-0.35311	-0.45547	-0.53121	-0.5717	-0.57635	-0.55083	-0.50608	-0.45583	-0.41228	-0.384	-0.37393	-0.37625	-0.37993	-0.36842	-0.32639	-0.24261	-0.11539	0.046784	0.22272	0.38425	0.50098	0.54618	0.50536	0.38063	0.19186	-0.027729	-0.23807	-0.40199	-0.495	-0.51023	-0.45876	-0.36775	-0.2699	-0.19406	-0.15574	-0.15366	-0.17075	-0.17931	-0.15299	-0.074399	0.055536	0.21651	0.37284	0.48251	0.50924	0.43517	0.266	0.032106	-0.21928
-0.44072	-0.53001	-0.54518	-0.47144	-0.3126	-0.091125	0.15609	0.38555	0.55633	0.64034	0.62652	0.52331	0.35396	0.15034	-0.055591	-0.23944	-0.38845	-0.50121	-0.58584	-0.65465	-0.71803	-0.78135	-0.84217	-0.89257	-0.92028	-0.91307	-0.86358	-0.77102	-0.64434	-0.50176	-0.36958	-0.27826	-0.25337	-0.31032	-0.4468	-0.63841	-0.84105	-0.99968	-1.0613	-0.99107	-0.78546	-0.47654	-0.12701	0.18333	0.37792	0.40359	0.24533	-0.069665	-0.47988	-0.90549
-0.82718	-0.83292	-0.78822	-0.71402	-0.63077	-0.55333	-0.48569	-0.42281	-0.35326	-0.26716	-0.16206	-0.04636	0.060382	0.13229	0.14602	0.086532	-0.044295	-0.22652	-0.42533	-0.59709	-0.70129	-0.71076	-0.62018	-0.44837	-0.23507	-0.030345	0.11937	0.18495	0.16226	0.075536	-0.032489	-0.11524	-0.13814	-0.091868	0.0046697	0.10792	0.16667	0.13951	0.012041	-0.19854	-0.4459	-0.66935	-0.81107	-0.83627	-0.74074	-0.55066	-0.31423	-0.087458	0.080563	0.1582
-0.070645	-0.017296	0.07486	0.20256	0.35201	0.49775	0.60935	0.65937	0.63057	0.52333	0.3569	0.16399	-0.016415	-0.15059	-0.21876	-0.21907	-0.16655	-0.084707	0.0039554	0.083908	0.15109	0.21111	0.27096	0.33426	0.39391	0.43469	0.43741	0.38938	0.29087	0.16081	0.031423	-0.060804	-0.086655	-0.037221	0.072119	0.20319	0.3089	0.34528	0.28844	0.14379	-0.056811	-0.26247	-0.42026	-0.49037	-0.45784	-0.33736	-0.16743	0.0021773	0.12486	0.1699
0.053303	0.021184	-0.059114	-0.18107	-0.32366	-0.45627	-0.54404	-0.55833	-0.48497	-0.32962	-0.11708	0.11383	0.31892	0.46257	0.526	0.5144	0.45424	0.38373	0.34202	0.35372	0.42167	0.52591	0.63015	0.69407	0.68981	0.61038	0.47368	0.31626	0.18038	0.099383	0.086161	0.12904	0.19863	0.25814	0.27621	0.23811	0.14782	0.023883	-0.10779	-0.22278	-0.30579	-0.34934	-0.35376	-0.32206	-0.2585	-0.16799	-0.060731	0.047214	0.13314	0.17118
-1.1206	-1.3059	-1.4065	-1.4196	-1.362	-1.2648	-1.1659	-1.0984	-1.0814	-1.1143	-1.1776	-1.2379	-1.2578	-1.207	-1.0714	-0.85876	-0.59691	-0.32784	-0.096613	0.059152	0.11987	0.08631	-0.021712	-0.1712	-0.32677	-0.45772	-0.54579	-0.58818	-0.59293	-0.5762	-0.55563	-0.54565	-0.55575	-0.5889	-0.64175	-0.70868	-0.78173	-0.85224	-0.91149	-0.94949	-0.95886	-0.93432	-0.87434	-0.78258	-0.66605	-0.53326	-0.39317	-0.25169	-0.11397	0.014574
0.44662	0.47517	0.46957	0.43875	0.39782	0.36479	0.35372	0.37077	0.41122	0.46153	0.50279	0.51898	0.50341	0.46098	0.40776	0.36618	0.35622	0.38651	0.45288	0.53697	0.6152	0.66785	0.68902	0.69099	0.70237	0.75873	0.88694	1.0957	1.3674	1.66	1.9184	2.09	2.143	2.0754	1.9172	1.7208	1.5435	1.4315	1.4025	1.4428	1.5125	1.5584	1.5311	1.4027	1.1749	0.87918	0.56816	0.30167	0.13111	0.086305
0.27331	0.20906	0.086505	-0.076095	-0.24803	-0.39362	-0.47701	-0.47359	-0.37455	-0.18919	0.057062	0.32757	0.58145	0.78207	0.90458	0.93898	0.89454	0.79377	0.66836	0.54961	0.46013	0.4082	0.38666	0.37532	0.34905	0.28905	0.18814	0.055908	-0.083897	-0.19941	-0.26309	-0.25877	-0.18514	-0.058065	0.096957	0.25303	0.38666	0.48272	0.53339	0.53438	0.48481	0.3852	0.24085	0.063964	-0.12576	-0.29944	-0.42784	-0.48892	-0.47325	-0.39106
-0.10422	-0.16963	-0.20732	-0.19309	-0.1095	0.045118	0.2553	0.48784	0.69848	0.84374	0.89078	0.82695	0.66353	0.43025	0.16947	-0.076733	-0.27571	-0.41023	-0.47808	-0.48663	-0.44669	-0.36513	-0.24348	-0.077278	0.13506	0.3874	0.66069	0.92196	1.1299	1.2451	1.2409	1.1122	0.87863	0.58315	0.28098	0.027141	-0.13875	-0.20041	-0.1701	-0.082437	0.019366	0.091916	0.10797	0.063088	-0.027706	-0.13515	-0.22743	-0.27974	-0.2821	-0.2396
0.090455	0.0998	0.082482	0.048612	0.019601	0.023046	0.083072	0.21116	0.39671	0.60723	0.79454	0.90767	0.90667	0.77568	0.5286	0.20694	-0.13292	-0.43311	-0.65109	-0.76954	-0.79873	-0.76943	-0.72213	-0.69119	-0.69443	-0.72943	-0.77646	-0.80767	-0.79804	-0.73616	-0.63011	-0.50303	-0.38648	-0.3094	-0.28785	-0.32045	-0.38903	-0.46356	-0.51362	-0.52111	-0.48372	-0.41793	-0.35285	-0.3181	-0.33404	-0.40307	-0.50808	-0.61497	-0.68616	-0.68872
-0.25275	-0.22186	-0.10254	0.097719	0.34803	0.5993	0.79643	0.89143	0.85583	0.68851	0.41772	0.092458	-0.22708	-0.48571	-0.6421	-0.67948	-0.60412	-0.44414	-0.23824	-0.028218	0.15071	0.27606	0.33967	0.34789	0.31724	0.26963	0.22636	0.20382	0.20935	0.23813	0.27759	0.30726	0.30704	0.26322	0.17087	0.038269	-0.11565	-0.26598	-0.38719	-0.45997	-0.4755	-0.43641	-0.355	-0.24984	-0.1402	-0.042871	0.029183	0.069831	0.076853	0.05335
0.66222	0.67962	0.58362	0.37266	0.072173	-0.2703	-0.59253	-0.83308	-0.94614	-0.9124	-0.74479	-0.48408	-0.18876	0.080786	0.27614	0.37413	0.37833	0.31419	0.2203	0.13397	0.079167	0.062049	0.069458	0.077794	0.063021	0.010052	-0.079834	-0.18926	-0.29071	-0.35647	-0.369	-0.32529	-0.24079	-0.14302	-0.05981	-0.012448	-0.0040059	-0.020968	-0.039537	-0.033017	0.015593	0.10537	0.21624	0.3154	0.36614	0.34387	0.24312	0.082776	-0.098425	-0.25351
-0.055339	-0.075908	-0.08915	-0.084947	-0.055433	0.0012319	0.078926	0.16457	0.23946	0.28679	0.2935	0.25431	0.17267	0.058944	-0.072325	-0.20458	-0.32163	-0.40903	-0.45293	-0.44277	-0.37247	-0.24371	-0.066751	0.13772	0.34061	0.50951	0.6157	0.64176	0.58742	0.46979	0.32127	0.18114	0.0859	0.062355	0.11755	0.24205	0.40864	0.57864	0.71387	0.7822	0.7647	0.66042	0.48706	0.27805	0.073263	-0.084076	-0.16115	-0.1411	-0.028471	0.15243
-0.028991	0.031159	0.17686	0.3981	0.65861	0.90347	1.0744	1.1291	1.0549	0.87429	0.63977	0.4174	0.26597	0.21913	0.27315	0.38972	0.50728	0.56175	0.50786	0.33259	0.059503	-0.25719	-0.5495	-0.75203	-0.81957	-0.73568	-0.51508	-0.19823	0.16012	0.50357	0.78311	0.96732	1.0428	1.0144	0.90276	0.73895	0.55772	0.39185	0.26584	0.19293	0.17231	0.18948	0.22126	0.2408	0.22607	0.16365	0.05221	-0.098006	-0.26787	-0.43396
-0.24001	-0.24914	-0.24016	-0.22214	-0.2056	-0.19909	-0.20434	-0.2155	-0.22159	-0.20863	-0.16971	-0.10807	-0.037811	0.016983	0.030433	-0.015376	-0.12185	-0.27219	-0.43196	-0.55945	-0.61561	-0.57683	-0.44203	-0.23208	0.014719	0.25375	0.44482	0.56198	0.59734	0.56192	0.47782	0.37303	0.27208	0.19527	0.15062	0.13699	0.14628	0.16453	0.1763	0.17023	0.14231	0.097649	0.050856	0.022542	0.032972	0.094279	0.20418	0.34498	0.48513	0.59174
-0.033753	0.090311	0.27559	0.49162	0.69465	0.84105	0.89952	0.86307	0.74988	0.59971	0.4597	0.37175	0.3576	0.41322	0.51133	0.61192	0.67408	0.67049	0.5932	0.45435	0.28076	0.10402	-0.049717	-0.1665	-0.24376	-0.28735	-0.30559	-0.30209	-0.27462	-0.21707	-0.12143	0.012444	0.17386	0.34113	0.486	0.58043	0.60665	0.56232	0.46215	0.33536	0.21625	0.13507	0.1085	0.13412	0.19163	0.24891	0.27015	0.22857	0.1157	-0.058195
-0.33902	-0.25908	-0.10722	0.09177	0.29743	0.46135	0.54259	0.51846	0.39322	0.19655	-0.021358	-0.20484	-0.30603	-0.29905	-0.18786	-0.0028061	0.20699	0.38835	0.50021	0.52459	0.47098	0.37196	0.27209	0.21237	0.21723	0.28593	0.39489	0.50509	0.57524	0.57544	0.49886	0.36356	0.20589	0.070956	-0.0035851	0.0028471	0.084345	0.21233	0.34361	0.43241	0.44529	0.36985	0.21933	0.028864	-0.15503	-0.28648	-0.33034	-0.27156	-0.11776	0.10309
-0.73049	-0.95081	-1.125	-1.2271	-1.2449	-1.1825	-1.0627	-0.92039	-0.79716	-0.72814	-0.73635	-0.82378	-0.97271	-1.1478	-1.3049	-1.4011	-1.4065	-1.312	-1.1317	-0.90022	-0.66547	-0.4754	-0.36819	-0.36251	-0.45293	-0.61088	-0.79115	-0.94255	-1.0197	-0.99294	-0.85644	-0.62897	-0.35213	-0.080872	0.12949	0.23582	0.2198	0.090854	-0.11136	-0.32944	-0.50117	-0.57753	-0.53704	-0.39071	-0.18136	0.029548	0.17988	0.22519	0.1498	-0.029666
0.22344	0.39845	0.58025	0.73116	0.81609	0.81262	0.71863	0.55519	0.35893	0.17346	0.036002	-0.03221	-0.031211	0.018545	0.084792	0.13431	0.1429	0.10177	0.020912	-0.075094	-0.1551	-0.19036	-0.16233	-0.068101	0.079988	0.25479	0.42215	0.54749	0.60457	0.58093	0.48173	0.32831	0.15427	-0.006009	-0.12259	-0.17978	-0.1787	-0.13519	-0.072184	-0.01414	0.025559	0.043908	0.049402	0.054688	0.067442	0.085966	0.097427	0.082582	0.02476	-0.080753
-0.021766	-0.083375	-0.16517	-0.25529	-0.33829	-0.40005	-0.43274	-0.43614	-0.41763	-0.39066	-0.37134	-0.37389	-0.40747	-0.47366	-0.56594	-0.67164	-0.77257	-0.85021	-0.88886	-0.877	-0.81029	-0.69255	-0.53322	-0.35025	-0.16557	-0.0040705	0.11037	0.15892	0.1325	0.036492	-0.11099	-0.27901	-0.43043	-0.5296	-0.5534	-0.49444	-0.3663	-0.19907	-0.030198	0.1035	0.17437	0.17313	0.10667	-0.0039038	-0.1325	-0.25439	-0.35065	-0.41136	-0.43287	-0.41592
-0.021697	-0.17806	-0.32128	-0.41785	-0.44743	-0.41096	-0.33036	-0.23881	-0.17162	-0.15193	-0.1823	-0.24569	-0.31225	-0.35343	-0.35393	-0.31976	-0.27873	-0.26829	-0.32332	-0.45954	-0.66474	-0.8996	-1.1083	-1.2359	-1.2436	-1.121	-0.8901	-0.59729	-0.29946	-0.048887	0.11936	0.19367	0.18227	0.10715	-0.0053677	-0.13266	-0.25764	-0.36852	-0.45444	-0.50548	-0.51121	-0.46422	-0.36378	-0.22107	-0.054496	0.10859	0.24449	0.33786	0.38904	0.41204
0.16029	0.10126	0.026068	-0.048821	-0.1064	-0.13589	-0.13384	-0.10574	-0.062352	-0.015845	0.02407	0.052055	0.066634	0.067203	0.052428	0.017562	-0.042943	-0.13284	-0.25004	-0.38315	-0.51206	-0.61249	-0.66268	-0.6508	-0.5788	-0.46393	-0.33343	-0.21761	-0.1413	-0.12065	-0.15666	-0.24119	-0.35875	-0.49235	-0.62674	-0.7499	-0.85379	-0.93243	-0.98148	-1.0001	-0.99104	-0.96137	-0.92293	-0.88798	-0.86659	-0.86273	-0.87255	-0.88352	-0.87874	-0.84149
0.22173	0.41345	0.57359	0.66393	0.6578	0.54983	0.35566	0.11083	-0.13833	-0.34739	-0.48497	-0.53916	-0.52183	-0.46342	-0.40323	-0.37819	-0.41202	-0.50892	-0.65257	-0.81223	-0.95223	-1.0411	-1.0616	-1.0127	-0.90693	-0.76506	-0.60931	-0.45608	-0.31333	-0.18136	-0.057186	0.058893	0.16413	0.24865	0.29997	0.30741	0.26684	0.18218	0.068342	-0.055854	-0.1696	-0.25955	-0.31908	-0.35175	-0.36525	-0.37118	-0.37895	-0.3917	-0.40747	-0.42077
-0.15957	-0.065467	0.04305	0.13965	0.20103	0.21436	0.17978	0.11102	0.02965	-0.040117	-0.078456	-0.074807	-0.02937	0.049737	0.14877	0.25124	0.3402	0.4	0.41602	0.37675	0.27753	0.12192	-0.074002	-0.28333	-0.47189	-0.60597	-0.66196	-0.63481	-0.5403	-0.41259	-0.2942	-0.22312	-0.22	-0.28005	-0.3749	-0.46175	-0.49622	-0.44903	-0.31573	-0.11861	0.09655	0.27636	0.37535	0.36879	0.25663	0.063773	-0.16751	-0.39374	-0.57858	-0.70034
0.055884	-0.09377	-0.22176	-0.28828	-0.2664	-0.14999	0.044578	0.28162	0.51548	0.70317	0.81379	0.83651	0.78046	0.67084	0.53955	0.41717	0.32493	0.27123	0.25243	0.25845	0.27825	0.30537	0.34039	0.39227	0.47093	0.58305	0.7264	0.88566	1.0338	1.1382	1.1686	1.1091	0.96143	0.74984	0.51534	0.3082	0.17237	0.13585	0.20038	0.34285	0.51801	0.67124	0.75503	0.73838	0.61732	0.41288	0.16682	-0.071822	-0.25724	-0.35953
-0.72583	-0.69543	-0.56444	-0.35006	-0.087084	0.17886	0.40365	0.55292	0.61	0.57691	0.47234	0.32409	0.16158	0.0078021	-0.12267	-0.22418	-0.29753	-0.34422	-0.36272	-0.34716	-0.28891	-0.18254	-0.030496	0.15409	0.34524	0.51215	0.62382	0.65968	0.61668	0.51074	0.37161	0.23553	0.13433	0.086063	0.09204	0.13707	0.19771	0.25173	0.28494	0.29775	0.30128	0.31196	0.34346	0.40021	0.47514	0.55165	0.60811	0.62644	0.59676	0.52122
-0.42191	-0.36013	-0.20055	0.037467	0.31157	0.56458	0.73875	0.79334	0.71668	0.53118	0.28814	0.05425	-0.10522	-0.14443	-0.048842	0.16317	0.44623	0.74067	0.98815	1.1445	1.1871	1.1174	0.95393	0.7274	0.47128	0.21649	-0.01017	-0.18856	-0.30472	-0.35203	-0.33134	-0.25165	-0.12877	0.015858	0.16219	0.2922	0.39527	0.46757	0.51233	0.53346	0.5337	0.51172	0.46311	0.38236	0.27084	0.13868	0.0065201	-0.097823	-0.14481	-0.11331
-0.13433	-0.035692	0.10224	0.25722	0.40215	0.512	0.57108	0.57633	0.53638	0.46936	0.39451	0.32619	0.27052	0.22405	0.1774	0.12165	0.054803	-0.013947	-0.066023	-0.078309	-0.031028	0.084071	0.25969	0.47237	0.68696	0.86716	0.98431	1.0255	0.99521	0.91414	0.81189	0.71821	0.65366	0.62791	0.63777	0.67178	0.71581	0.75794	0.79164	0.81425	0.8273	0.8322	0.82886	0.81613	0.79074	0.75333	0.70733	0.65971	0.6194	0.59376
-0.19828	-0.35655	-0.50612	-0.61666	-0.66384	-0.63613	-0.53918	-0.3939	-0.23103	-0.082036	0.030012	0.093585	0.11115	0.095269	0.062227	0.025512	-0.0071083	-0.03627	-0.066637	-0.10369	-0.14944	-0.19973	-0.24565	-0.27544	-0.27774	-0.24546	-0.17703	-0.077645	0.041958	0.16646	0.2782	0.36059	0.40134	0.39272	0.33741	0.24651	0.13909	0.036331	-0.043825	-0.090609	-0.10758	-0.10947	-0.11986	-0.16296	-0.25396	-0.39462	-0.56952	-0.75108	-0.90502	-1.002
-0.39743	-0.63847	-0.84991	-0.99084	-1.0346	-0.97695	-0.83515	-0.6423	-0.43728	-0.25206	-0.10635	-0.0070673	0.050292	0.073032	0.064772	0.025148	-0.049863	-0.16243	-0.30673	-0.46465	-0.61087	-0.71664	-0.75995	-0.73189	-0.64144	-0.51197	-0.37499	-0.26058	-0.18842	-0.16398	-0.18111	-0.22472	-0.27721	-0.32544	-0.36211	-0.38647	-0.40355	-0.41778	-0.43652	-0.46679	-0.5153	-0.5873	-0.68254	-0.79462	-0.90722	-0.99569	-1.0313	-0.99208	-0.87276	-0.69084
-0.77521	-0.61706	-0.32704	0.041258	0.41338	0.71257	0.88362	0.90607	0.7992	0.6152	0.41965	0.27201	0.20746	0.22817	0.30711	0.39952	0.46056	0.46113	0.3959	0.28345	0.15782	0.055076	0.00017663	-0.0018015	0.035789	0.086804	0.12267	0.12298	0.08426	0.018593	-0.049897	-0.093493	-0.093197	-0.041669	0.053201	0.17127	0.28741	0.37965	0.43515	0.45362	0.44471	0.42081	0.39435	0.36961	0.3436	0.30731	0.25188	0.17423	0.078987	-0.018206
0.27466	0.30242	0.35083	0.43186	0.54769	0.68855	0.83354	0.95686	1.036	1.0594	1.0308	0.96817	0.89933	0.85071	0.83963	0.86716	0.91806	0.96476	0.97644	0.92906	0.81521	0.64534	0.44709	0.25794	0.11486	0.04652	0.064905	0.16367	0.32022	0.50132	0.67065	0.79641	0.85877	0.85141	0.78243	0.67126	0.54348	0.42445	0.33467	0.28533	0.27705	0.30066	0.34212	0.38464	0.41282	0.41605	0.38824	0.32795	0.23656	0.11949
-0.16113	-0.070413	0.073118	0.24682	0.41691	0.54838	0.61422	0.60259	0.52229	0.39762	0.26276	0.15183	0.089524	0.085569	0.13511	0.2228	0.3284	0.43383	0.52623	0.59965	0.65157	0.67892	0.67692	0.63751	0.55516	0.42994	0.27167	0.099711	-0.059369	-0.17817	-0.23612	-0.22491	-0.15111	-0.034826	0.096231	0.21582	0.30255	0.34356	0.33503	0.28056	0.18635	0.060148	-0.089032	-0.24818	-0.39978	-0.52197	-0.59029	-0.58428	-0.49378	-0.32434
0.48233	0.5414	0.54966	0.5074	0.4248	0.31889	0.20756	0.1053	0.019784	-0.050125	-0.11004	-0.16534	-0.21749	-0.26104	-0.2863	-0.28251	-0.24541	-0.18146	-0.11044	-0.063826	-0.072997	-0.16106	-0.33153	-0.56459	-0.81801	-1.0381	-1.1731	-1.1886	-1.0795	-0.86884	-0.60699	-0.35398	-0.16593	-0.077768	-0.09712	-0.20162	-0.34879	-0.48828	-0.57653	-0.58742	-0.5204	-0.39962	-0.26343	-0.15654	-0.11777	-0.16942	-0.31156	-0.52144	-0.75727	-0.96902
0.23445	0.20392	0.1131	-0.029661	-0.20346	-0.37971	-0.52931	-0.62874	-0.66573	-0.64	-0.56179	-0.44917	-0.32526	-0.21236	-0.13108	-0.095863	-0.11479	-0.18592	-0.29761	-0.42898	-0.55194	-0.63746	-0.66218	-0.61565	-0.50231	-0.34346	-0.17127	-0.021086	0.078498	0.1117	0.078597	-0.0059319	-0.11915	-0.23798	-0.34598	-0.43528	-0.50639	-0.56571	-0.6189	-0.66914	-0.71538	-0.75406	-0.78246	-0.79937	-0.8062	-0.80341	-0.78731	-0.74944	-0.67632	-0.55399
-0.31871	-0.226	-0.062515	0.13897	0.33273	0.47108	0.51876	0.4632	0.3176	0.11768	-0.088739	-0.25306	-0.33814	-0.32576	-0.2203	-0.045199	0.16209	0.35921	0.50749	0.57948	0.5639	0.46824	0.31739	0.14935	0.00851	-0.066811	-0.051879	0.057585	0.24311	0.46754	0.68559	0.85511	0.94698	0.95384	0.88561	0.76811	0.63246	0.50742	0.41093	0.35027	0.32349	0.32187	0.33614	0.35439	0.36502	0.35381	0.30789	0.21747	0.079556	-0.093614
-0.32053	-0.39242	-0.4594	-0.51742	-0.56088	-0.58358	-0.57806	-0.53866	-0.46384	-0.35942	-0.23981	-0.12707	-0.047663	-0.024766	-0.072605	-0.18971	-0.35773	-0.54338	-0.70643	-0.80779	-0.82138	-0.73999	-0.57817	-0.36735	-0.14809	0.040751	0.17144	0.23207	0.2295	0.1831	0.11891	0.061084	0.025955	0.019015	0.034639	0.059553	0.076112	0.068014	0.023423	-0.061439	-0.18218	-0.32677	-0.47697	-0.61166	-0.70981	-0.75595	-0.74203	-0.67052	-0.55349	-0.41122
-0.16275	-0.17028	-0.16555	-0.14023	-0.086187	0.00232	0.12388	0.26923	0.42035	0.55361	0.64562	0.67846	0.64485	0.54999	0.4104	0.25025	0.094124	-0.037815	-0.13481	-0.19538	-0.22599	-0.23564	-0.23055	-0.213	-0.17905	-0.12257	-0.040285	0.065489	0.18318	0.29517	0.38295	0.43249	0.44184	0.42158	0.39265	0.3782	0.39415	0.4432	0.51113	0.56987	0.59008	0.54849	0.44158	0.28514	0.11523	-0.024265	-0.096078	-0.078195	0.026059	0.19046
0.31632	0.20376	0.047872	-0.12161	-0.27193	-0.37599	-0.41981	-0.40549	-0.35007	-0.27904	-0.2183	-0.18685	-0.19124	-0.22561	-0.27347	-0.31659	-0.34025	-0.33914	-0.31674	-0.28422	-0.25295	-0.22818	-0.20788	-0.18128	-0.13399	-0.055273	0.056574	0.18909	0.31873	0.41562	0.45347	0.41899	0.31522	0.16436	0.0012839	-0.13479	-0.20983	-0.20334	-0.11032	0.055848	0.27098	0.50311	0.71901	0.88952	0.99271	1.017	0.96161	0.83617	0.66218	0.47074
0.26183	0.34527	0.43435	0.51857	0.58611	0.6256	0.63128	0.60372	0.55025	0.48308	0.41637	0.36252	0.32908	0.31914	0.32917	0.351	0.37242	0.37979	0.3596	0.30189	0.20185	0.065132	-0.091372	-0.23989	-0.34748	-0.38213	-0.32423	-0.17174	0.05556	0.318	0.56667	0.75374	0.84697	0.83548	0.73421	0.57619	0.40451	0.25604	0.1548	0.10678	0.099345	0.11204	0.12502	0.12659	0.11817	0.11153	0.12538	0.17663	0.2731	0.41282
0.20943	0.25781	0.33942	0.46533	0.63814	0.85178	1.0905	1.3305	1.5446	1.706	1.7949	1.8023	1.7312	1.5986	1.4307	1.2568	1.1052	0.99564	0.93606	0.92281	0.94444	0.98787	1.0436	1.1101	1.1916	1.2965	1.4276	1.5783	1.7279	1.8459	1.8987	1.862	1.7301	1.5212	1.2766	1.0492	0.88971	0.8336	0.89026	1.0412	1.2445	1.4498	1.6109	1.6954	1.6896	1.5982	1.4381	1.2314	0.9994	0.76323
0.50951	0.69658	0.80405	0.80238	0.69026	0.49469	0.26518	0.060123	-0.06964	-0.095169	-0.016239	0.13873	0.32244	0.4828	0.5748	0.57408	0.48083	0.31778	0.12146	-0.064574	-0.20209	-0.26659	-0.25122	-0.16737	-0.040009	0.10007	0.22343	0.31166	0.35983	0.37881	0.38854	0.4094	0.45615	0.52769	0.60725	0.66901	0.68674	0.64431	0.54329	0.4084	0.28031	0.20363	0.21244	0.31938	0.50853	0.73761	0.94864	1.0833	1.0987	0.97932
0.41992	0.43721	0.38058	0.25442	0.082307	-0.098681	-0.24657	-0.32322	-0.30339	-0.18221	0.026247	0.29153	0.57173	0.82496	1.0142	1.1136	1.1114	1.0115	0.83173	0.60095	0.35483	0.13253	-0.031136	-0.11028	-0.094257	0.010626	0.1814	0.38102	0.56646	0.69703	0.7421	0.68875	0.54258	0.3257	0.074338	-0.16868	-0.36218	-0.46957	-0.46642	-0.34462	-0.11154	0.20454	0.56203	0.90772	1.1859	1.3507	1.3754	1.2588	1.0267	0.72616
-1.0982	-1.254	-1.3281	-1.3286	-1.2815	-1.2236	-1.1902	-1.2066	-1.2786	-1.3922	-1.5192	-1.6242	-1.6759	-1.6548	-1.5583	-1.4007	-1.2086	-1.012	-0.83755	-0.70304	-0.61439	-0.56775	-0.55284	-0.55808	-0.57498	-0.59835	-0.62693	-0.65849	-0.68797	-0.70562	-0.69887	-0.6567	-0.57514	-0.46228	-0.33909	-0.23377	-0.17551	-0.18417	-0.26146	-0.38861	-0.53243	-0.65477	-0.72346	-0.72558	-0.67006	-0.58465	-0.50493	-0.46011	-0.46296	-0.5054
-0.28823	-0.35972	-0.42291	-0.47558	-0.51804	-0.55243	-0.58157	-0.60816	-0.63386	-0.65876	-0.68198	-0.70193	-0.71704	-0.72651	-0.73036	-0.729	-0.7233	-0.71361	-0.69976	-0.68135	-0.65807	-0.63062	-0.60111	-0.57338	-0.55253	-0.54357	-0.55019	-0.57332	-0.61004	-0.65384	-0.69578	-0.72641	-0.73811	-0.72727	-0.69529	-0.64854	-0.59679	-0.55067	-0.51899	-0.50644	-0.5126	-0.53236	-0.55768	-0.58	-0.59271	-0.59296	-0.58188	-0.56414	-0.54592	-0.53318
-0.81133	-1.0146	-1.1692	-1.2612	-1.2888	-1.2614	-1.1978	-1.1204	-1.0499	-1.0006	-0.97863	-0.98104	-0.99831	-1.0168	-1.0229	-1.0066	-0.96381	-0.89683	-0.81445	-0.72994	-0.65806	-0.612	-0.60069	-0.62634	-0.68444	-0.76413	-0.85016	-0.92599	-0.9773	-0.99437	-0.97407	-0.92091	-0.84541	-0.76236	-0.6879	-0.63671	-0.61778	-0.63418	-0.682	-0.75114	-0.8281	-0.89896	-0.95255	-0.98228	-0.98763	-0.97241	-0.94417	-0.91094	-0.8787	-0.85145
0.83842	0.89179	0.82722	0.66314	0.44568	0.2353	0.088021	0.036698	0.081982	0.19275	0.31653	0.40136	0.41149	0.34012	0.21141	0.069314	-0.038931	-0.081044	-0.052487	0.023308	0.10207	0.13549	0.086616	-0.055251	-0.2726	-0.52359	-0.75636	-0.92435	-0.99804	-0.97314	-0.8678	-0.71633	-0.55813	-0.42847	-0.3521	-0.3398	-0.38846	-0.48564	-0.61339	-0.7503	-0.8751	-0.96434	-1.0018	-0.97552	-0.88343	-0.73454	-0.54959	-0.3563	-0.18352	-0.054231
-0.20121	-0.13463	-0.052817	0.027239	0.090473	0.12505	0.12779	0.10108	0.053014	-0.005421	-0.06509	-0.11812	-0.16207	-0.19829	-0.23119	-0.26739	-0.31265	-0.37	-0.43905	-0.51603	-0.59402	-0.66525	-0.72279	-0.76235	-0.78379	-0.79021	-0.78593	-0.77389	-0.75406	-0.721	-0.66736	-0.5863	-0.47411	-0.33694	-0.18766	-0.047229	0.063441	0.12811	0.14129	0.11201	0.062152	0.020369	0.012991	0.053644	0.13877	0.24456	0.3353	0.37178	0.32641	0.19431
-0.44482	-0.54921	-0.58068	-0.51555	-0.34983	-0.10277	0.1852	0.46057	0.6684	0.76756	0.74037	0.59773	0.37585	0.12626	-0.0968	-0.25	-0.31016	-0.27852	-0.17648	-0.039009	0.096925	0.19909	0.24696	0.23299	0.16084	0.041834	-0.10721	-0.26724	-0.41811	-0.53981	-0.61291	-0.62498	-0.5707	-0.45843	-0.30768	-0.14885	-0.013608	0.072055	0.097776	0.070501	0.012123	-0.04789	-0.083172	-0.08091	-0.046763	-0.0030587	0.020353	-0.0004015	-0.074522	-0.18979
-0.64611	-0.7415	-0.75845	-0.69682	-0.57375	-0.41584	-0.25156	-0.10557	0.0052491	0.074227	0.10184	0.094359	0.062539	0.018978	-0.019945	-0.038526	-0.023326	0.032495	0.1253	0.24007	0.35389	0.44246	0.48786	0.48644	0.44992	0.4031	0.37487	0.38768	0.44854	0.5458	0.6532	0.73824	0.77144	0.73841	0.64291	0.50541	0.35352	0.21579	0.11007	0.042106	0.0049429	-0.016129	-0.036184	-0.063595	-0.09927	-0.13335	-0.15242	-0.1435	-0.099595	-0.022496
-0.45653	-0.56431	-0.63386	-0.65193	-0.61477	-0.52978	-0.41534	-0.29662	-0.19822	-0.13898	-0.12651	-0.15524	-0.20986	-0.27109	-0.32183	-0.35198	-0.36257	-0.36213	-0.36209	-0.37055	-0.38854	-0.40923	-0.42122	-0.41448	-0.38674	-0.34694	-0.31416	-0.31127	-0.35514	-0.44868	-0.57733	-0.70961	-0.80554	-0.8288	-0.75952	-0.60137	-0.38409	-0.15672	0.024492	0.11102	0.07563	-0.078994	-0.32248	-0.60212	-0.85889	-1.0423	-1.1224	-1.0969	-0.99058	-0.84688
0.45086	0.65959	0.83087	0.9338	0.95388	0.8979	0.79221	0.67324	0.57545	0.51924	0.50409	0.50994	0.50696	0.46672	0.37692	0.24738	0.11063	0.01123	-0.0092825	0.071968	0.24884	0.48672	0.72855	0.9135	0.99431	0.95099	0.79913	0.58281	0.36331	0.20007	0.138	0.19246	0.35007	0.57391	0.81353	1.0175	1.1424	1.16	1.06	0.84687	0.54254	0.18012	-0.19307	-0.52447	-0.76114	-0.86152	-0.80578	-0.60469	-0.30051	0.040626
0.14521	0.17985	0.19855	0.20535	0.21141	0.2308	0.27635	0.35208	0.45211	0.55998	0.65507	0.71881	0.74149	0.72517	0.68306	0.6341	0.59588	0.57752	0.57516	0.57386	0.55361	0.49674	0.3955	0.25708	0.10087	-0.04731	-0.16289	-0.2319	-0.25431	-0.24277	-0.21766	-0.19989	-0.20142	-0.22338	-0.25436	-0.27941	-0.28392	-0.26166	-0.21572	-0.15809	-0.10361	-0.065243	-0.049117	-0.051978	-0.066918	-0.085178	-0.10096	-0.11371	-0.12514	-0.13793
-0.44559	-0.53776	-0.56535	-0.50774	-0.35797	-0.12916	0.14521	0.41669	0.62914	0.73301	0.69797	0.52313	0.23863	-0.098151	-0.41888	-0.66131	-0.78505	-0.78398	-0.68465	-0.53727	-0.39714	-0.30728	-0.28402	-0.31219	-0.35267	-0.35741	-0.28883	-0.13299	0.0944	0.35152	0.58622	0.74815	0.8069	0.75707	0.61888	0.42688	0.22054	0.031307	-0.12032	-0.22583	-0.28538	-0.3015	-0.27721	-0.21604	-0.12275	-0.010221	0.10184	0.18899	0.22768	0.20436
0.78311	0.65645	0.44138	0.19717	-0.0082817	-0.12041	-0.11495	-0.0036704	0.17233	0.35813	0.50439	0.58309	0.59421	0.56211	0.52281	0.50793	0.53706	0.61113	0.71651	0.83485	0.94904	1.0496	1.1341	1.2013	1.2475	1.2615	1.2288	1.1381	0.98689	0.7897	0.57545	0.38333	0.25022	0.2008	0.24019	0.35092	0.50116	0.65332	0.77676	0.85433	0.88417	0.8784	0.85464	0.8275	0.80597	0.79083	0.77787	0.76164	0.73848	0.70924
-0.14877	-0.17215	-0.19119	-0.2089	-0.22925	-0.25395	-0.28175	-0.30788	-0.3242	-0.32158	-0.29272	-0.23688	-0.15949	-0.072276	0.010291	0.075644	0.1162	0.13495	0.1417	0.15285	0.18246	0.23832	0.31801	0.41038	0.49537	0.55245	0.56613	0.53047	0.44891	0.33492	0.2065	0.082216	-0.023875	-0.10345	-0.15314	-0.17735	-0.1819	-0.17581	-0.16633	-0.16176	-0.16727	-0.1822	-0.19996	-0.21146	-0.20341	-0.16526	-0.092958	0.0081557	0.1246	0.23548
-0.14484	0.04285	0.28181	0.53636	0.76849	0.94604	1.0529	1.0889	1.07	1.0208	0.96585	0.9219	0.89476	0.87872	0.85972	0.82223	0.7539	0.64913	0.51105	0.34977	0.17988	0.016614	-0.12634	-0.2403	-0.32038	-0.36847	-0.3913	-0.39954	-0.40565	-0.41949	-0.44535	-0.47794	-0.50356	-0.50346	-0.45922	-0.36186	-0.21695	-0.047567	0.11217	0.22571	0.26469	0.22216	0.11429	-0.024485	-0.14703	-0.21418	-0.20483	-0.12466	-0.0034672	0.11479
0.14538	0.34308	0.5432	0.70469	0.79109	0.77896	0.66328	0.45909	0.19831	-0.07972	-0.33596	-0.53822	-0.66632	-0.71306	-0.68263	-0.58635	-0.4414	-0.26642	-0.080777	0.097814	0.25494	0.38054	0.46943	0.52091	0.53636	0.51778	0.46376	0.37092	0.236	0.06187	-0.14049	-0.34632	-0.52097	-0.62836	-0.6432	-0.55917	-0.39837	-0.20779	-0.04716	0.028732	-0.01025	-0.15734	-0.36791	-0.5683	-0.67748	-0.63497	-0.41949	-0.057459	0.38109	0.80373
-0.14376	0.013952	0.21972	0.44563	0.65801	0.82567	0.92501	0.94613	0.89344	0.7846	0.64481	0.50279	0.38245	0.29999	0.2618	0.2651	0.29951	0.34896	0.39818	0.43348	0.44681	0.43688	0.40899	0.37477	0.34756	0.33947	0.35664	0.39689	0.44807	0.49287	0.51172	0.48947	0.42028	0.30909	0.17253	0.033541	-0.084797	-0.16267	-0.1873	-0.15725	-0.078672	0.034261	0.16484	0.29431	0.40518	0.48498	0.52632	0.52945	0.50078	0.45426
-0.1497	-0.23626	-0.32006	-0.39944	-0.47736	-0.55713	-0.63884	-0.71698	-0.78066	-0.81776	-0.81886	-0.78264	-0.71812	-0.64428	-0.58536	-0.5633	-0.58963	-0.66108	-0.75824	-0.85104	-0.90637	-0.89872	-0.81751	-0.67076	-0.48439	-0.29422	-0.13677	-0.039353	-0.011411	-0.044883	-0.11669	-0.19544	-0.25228	-0.26771	-0.23694	-0.16952	-0.082132	0.0060661	0.079415	0.12975	0.15658	0.16433	0.15855	0.14253	0.11414	0.068686	3.6159e-05	-0.09483	-0.21243	-0.3433
-0.7717	-0.77186	-0.66284	-0.46205	-0.21002	0.040662	0.23884	0.3477	0.35462	0.27311	0.13756	-0.0089343	-0.12616	-0.18844	-0.18925	-0.14061	-0.066052	0.0082502	0.061466	0.084227	0.078158	0.053709	0.02415	0.00097364	-0.009794	-0.0075246	0.0036807	0.017201	0.026757	0.027084	0.015293	-0.01092	-0.050451	-0.098299	-0.14718	-0.18599	-0.20246	-0.18612	-0.13185	-0.042668	0.068571	0.1828	0.27834	0.33719	0.34861	0.31267	0.23805	0.13967	0.033723	-0.067118
0.5811	0.61186	0.5677	0.4453	0.25868	0.039283	-0.16991	-0.32324	-0.38524	-0.33835	-0.18894	0.034432	0.2895	0.52989	0.71731	0.82779	0.85434	0.805	0.69623	0.54775	0.37978	0.21047	0.057421	-0.062577	-0.13506	-0.15079	-0.11255	-0.037274	0.045298	0.096979	0.084616	-0.010783	-0.1845	-0.40747	-0.63171	-0.80538	-0.88741	-0.85721	-0.72379	-0.52051	-0.29411	-0.090545	0.057534	0.1395	0.16546	0.15846	0.14708	0.15588	0.1969	0.27131
0.53591	0.50619	0.3953	0.21875	0.007845	-0.19813	-0.36009	-0.45037	-0.46007	-0.39804	-0.28943	-0.16649	-0.060343	0.010359	0.04288	0.050316	0.056098	0.083694	0.14646	0.24267	0.35302	0.44435	0.48033	0.43189	0.2886	0.064452	-0.2032	-0.4594	-0.64675	-0.71821	-0.64926	-0.4466	-0.14932	0.18199	0.47797	0.67489	0.73362	0.6469	0.44267	0.17456	-0.090664	-0.28996	-0.3812	-0.35206	-0.22284	-0.037881	0.14843	0.2881	0.35271	0.33921
-0.034015	-0.12175	-0.1763	-0.17239	-0.10181	0.024022	0.17264	0.30031	0.36378	0.33387	0.20425	-0.002758	-0.24115	-0.45114	-0.57468	-0.57047	-0.42434	-0.15384	0.19526	0.56016	0.87542	1.088	1.1696	1.121	0.97091	0.76698	0.5625	0.4036	0.31773	0.30861	0.36125	0.44426	0.52448	0.57446	0.57983	0.54051	0.46778	0.37799	0.28543	0.1978	0.1151	0.031365	-0.056805	-0.14909	-0.23683	-0.30306	-0.32834	-0.29669	-0.20211	-0.054571
0.4569	0.48673	0.4543	0.36101	0.22047	0.052907	-0.11747	-0.26973	-0.38805	-0.46339	-0.49303	-0.47906	-0.42707	-0.34448	-0.23885	-0.11913	0.0065786	0.13006	0.24404	0.33984	0.40985	0.44605	0.44166	0.39452	0.31094	0.20517	0.09936	0.0182	-0.016812	0.0014568	0.061574	0.13205	0.16913	0.12934	-0.01555	-0.26428	-0.58259	-0.90597	-1.1597	-1.2791	-1.2285	-1.0168	-0.69488	-0.34187	-0.042252	0.13871	0.17351	0.076565	-0.10245	-0.29713
-0.17473	-0.40749	-0.64945	-0.83904	-0.91376	-0.83105	-0.57988	-0.19126	0.26588	0.70117	1.0249	1.1714	1.1164	0.88502	0.54223	0.17516	-0.13081	-0.31497	-0.35407	-0.26526	-0.09491	0.098658	0.26442	0.37336	0.42381	0.43843	0.45225	0.49726	0.59183	0.73257	0.89636	1.0487	1.1542	1.1859	1.1337	1.0045	0.82067	0.61216	0.40874	0.23591	0.10945	0.035464	0.012073	0.030805	0.079064	0.13765	0.18736	0.20702	0.17804	0.091113
-0.18321	-0.19082	-0.15748	-0.081845	0.028776	0.1597	0.2929	0.40839	0.48998	0.52515	0.5069	0.43317	0.30848	0.14337	-0.043796	-0.22922	-0.38552	-0.48832	-0.51937	-0.47446	-0.36373	-0.21086	-0.046596	0.097825	0.19981	0.24978	0.25253	0.22275	0.17793	0.13127	0.086241	0.037802	-0.024989	-0.10981	-0.21624	-0.33257	-0.43771	-0.50728	-0.52171	-0.4762	-0.38236	-0.26724	-0.16487	-0.1065	-0.11207	-0.18342	-0.30255	-0.43872	-0.55597	-0.62207
0.090869	0.058988	-0.0018413	-0.087534	-0.18874	-0.29346	-0.38848	-0.4616	-0.50134	-0.49861	-0.44657	-0.34321	-0.19106	0.00011665	0.21403	0.42778	0.61585	0.75326	0.82002	0.80356	0.70247	0.52516	0.28869	0.01604	-0.26634	-0.53103	-0.7524	-0.90782	-0.98129	-0.96686	-0.87203	-0.71745	-0.53552	-0.36287	-0.23382	-0.17	-0.17738	-0.24242	-0.34075	-0.44404	-0.52862	-0.58486	-0.61657	-0.6388	-0.6701	-0.72292	-0.79549	-0.87241	-0.92748	-0.93333
-0.72893	-0.7956	-0.73484	-0.5437	-0.24841	0.10205	0.44679	0.72785	0.90367	0.95582	0.88946	0.73149	0.52105	0.30033	0.1076	-0.027535	-0.088704	-0.071265	0.017112	0.15779	0.32322	0.48208	0.60334	0.66322	0.65021	0.56831	0.43609	0.2821	0.13807	0.030163	-0.026743	-0.033217	-0.0017075	0.048755	0.098308	0.13285	0.14725	0.14332	0.12813	0.10589	0.076094	0.033192	-0.030479	-0.11914	-0.22775	-0.34242	-0.44016	-0.49679	-0.49301	-0.42208
0.45047	0.56645	0.62768	0.62065	0.54903	0.43119	0.29543	0.17185	0.080411	0.026554	-0.00014493	-0.018784	-0.048317	-0.098711	-0.16384	-0.22315	-0.24849	-0.21518	-0.11305	0.04704	0.23317	0.40219	0.51224	0.53579	0.4688	0.33278	0.16603	0.013452	-0.088528	-0.12153	-0.088448	-0.010833	0.080456	0.15609	0.1981	0.2015	0.17589	0.13724	0.10192	0.082015	0.081756	0.098306	0.12358	0.1474	0.16079	0.15544	0.1271	0.073551	-0.0027095	-0.093901
-0.41494	-0.2773	-0.12987	-0.017381	0.02542	-0.012288	-0.11812	-0.25907	-0.39359	-0.48736	-0.52297	-0.50469	-0.45296	-0.39422	-0.35102	-0.33059	-0.32706	-0.32513	-0.30962	-0.27617	-0.23458	-0.20504	-0.21048	-0.26516	-0.36519	-0.48888	-0.60208	-0.67155	-0.67472	-0.61019	-0.49781	-0.37099	-0.26438	-0.20187	-0.18887	-0.21351	-0.2526	-0.281	-0.28245	-0.25519	-0.212	-0.17418	-0.16487	-0.19823	-0.27695	-0.38976	-0.51444	-0.62251	-0.68729	-0.68806
-0.66806	-0.70537	-0.66962	-0.56168	-0.39233	-0.18036	0.051518	0.27879	0.47774	0.6259	0.70513	0.70302	0.61591	0.45057	0.22852	-0.016418	-0.24122	-0.40089	-0.45936	-0.397	-0.21967	0.04072	0.33105	0.58823	0.75448	0.7916	0.69164	0.47915	0.20655	-0.059351	-0.25353	-0.33009	-0.27347	-0.10075	0.14293	0.39723	0.60205	0.71317	0.71217	0.60974	0.43821	0.24215	0.064301	-0.063598	-0.1289	-0.13708	-0.1063	-0.06023	-0.020795	-0.00056816
0.26831	0.18754	0.055733	-0.099706	-0.24302	-0.34103	-0.37405	-0.33996	-0.25526	-0.14687	-0.043437	0.034941	0.081788	0.10504	0.12172	0.1482	0.19362	0.25432	0.31363	0.34729	0.32924	0.242	0.080674	-0.14295	-0.40402	-0.66573	-0.88862	-1.0365	-1.0845	-1.026	-0.87494	-0.66347	-0.43797	-0.24674	-0.12703	-0.093469	-0.13473	-0.21241	-0.27596	-0.2755	-0.18101	0.0058047	0.25056	0.49644	0.68039	0.75349	0.69744	0.52991	0.29883	0.066751
0.051475	0.022675	-0.011183	-0.046635	-0.080451	-0.11308	-0.14917	-0.19625	-0.26343	-0.35828	-0.48117	-0.62273	-0.76083	-0.86437	-0.8984	-0.83498	-0.66358	-0.39862	-0.080977	0.23006	0.47086	0.58984	0.56416	0.40622	0.16192	-0.1025	-0.32095	-0.44487	-0.45647	-0.37305	-0.23484	-0.092777	0.011332	0.05449	0.037371	-0.01961	-0.089356	-0.14779	-0.18195	-0.19027	-0.17907	-0.15644	-0.12609	-0.087762	-0.038386	0.021921	0.085878	0.1404	0.16984	0.16443
0.14914	0.19209	0.23065	0.25977	0.27784	0.2882	0.29773	0.31546	0.34729	0.39361	0.44563	0.4891	0.50692	0.48833	0.43203	0.3511	0.26895	0.21461	0.21069	0.26755	0.37664	0.51275	0.64201	0.73224	0.76242	0.73014	0.6506	0.55123	0.46226	0.40739	0.39638	0.42492	0.47722	0.53229	0.57132	0.58392	0.57193	0.54502	0.52108	0.51984	0.55358	0.62654	0.72937	0.83682	0.91489	0.92469	0.83611	0.63621	0.34056	-0.0074216
-0.045499	-0.0059914	0.017272	-0.0036142	-0.08812	-0.23786	-0.4284	-0.6133	-0.73486	-0.74125	-0.60482	-0.3342	0.023842	0.39515	0.69963	0.87408	0.89073	0.76534	0.54907	0.31255	0.12019	0.010045	-0.016012	0.0090765	0.03309	0.0058676	-0.10178	-0.28294	-0.49755	-0.68331	-0.77652	-0.73387	-0.54581	-0.24465	0.10531	0.42309	0.63396	0.689	0.57655	0.32671	0.0012582	-0.32285	-0.57378	-0.70113	-0.69017	-0.56135	-0.36147	-0.15235	0.010777	0.092242
-0.51629	-0.55559	-0.55394	-0.52213	-0.47734	-0.43795	-0.4152	-0.41122	-0.41858	-0.42642	-0.42542	-0.41649	-0.40961	-0.42133	-0.46749	-0.55291	-0.66491	-0.77689	-0.8545	-0.86873	-0.80882	-0.68999	-0.54795	-0.43021	-0.37712	-0.40813	-0.51116	-0.6472	-0.76389	-0.81519	-0.77736	-0.65898	-0.49741	-0.34521	-0.2495	-0.23684	-0.30288	-0.4173	-0.53344	-0.60682	-0.6118	-0.54662	-0.43284	-0.3035	-0.19423	-0.1256	-0.10355	-0.11714	-0.14729	-0.1736
-0.097911	-0.00766	0.10897	0.23185	0.34078	0.41852	0.4568	0.4571	0.42833	0.38319	0.33443	0.2901	0.25233	0.21829	0.18439	0.14717	0.10679	0.066942	0.032474	0.0080674	-0.003668	-0.0039083	0.0047571	0.018624	0.035909	0.055554	0.078537	0.10506	0.13323	0.1578	0.17195	0.16604	0.13509	0.077411	-0.0012459	-0.090911	-0.17814	-0.25056	-0.29867	-0.31621	-0.30138	-0.25354	-0.17209	-0.058868	0.081752	0.24037	0.40041	0.538	0.62616	0.63952
0.14176	0.059678	-0.017759	-0.058153	-0.034189	0.065452	0.23132	0.43231	0.62368	0.75983	0.80693	0.75587	0.62381	0.45155	0.2896	0.18341	0.15954	0.21675	0.32793	0.44833	0.53153	0.54381	0.4744	0.33894	0.17321	0.022532	-0.073451	-0.091486	-0.030011	0.093888	0.24785	0.39661	0.50891	0.56374	0.55196	0.47725	0.3502	0.18896	0.013192	-0.15484	-0.29302	-0.38035	-0.40002	-0.34378	-0.21492	-0.031053	0.17922	0.37799	0.52769	0.59817
0.38214	0.32927	0.21628	0.059408	-0.11762	-0.29044	-0.438	-0.54772	-0.61529	-0.64269	-0.6341	-0.59216	-0.51878	-0.41409	-0.28101	-0.12771	0.028775	0.16586	0.25756	0.28239	0.22758	0.095941	-0.094464	-0.31202	-0.51931	-0.67852	-0.76188	-0.75661	-0.66879	-0.52115	-0.34674	-0.18346	-0.063483	-0.0086432	-0.025615	-0.10536	-0.22509	-0.35871	-0.47967	-0.56721	-0.61142	-0.60982	-0.56858	-0.49528	-0.39745	-0.28039	-0.14978	-0.012013	0.12206	0.23571
-0.68651	-0.73646	-0.72404	-0.65185	-0.53073	-0.37595	-0.20486	-0.033901	0.12018	0.2422	0.31893	0.34121	0.30407	0.2103	0.069856	-0.098698	-0.27208	-0.42538	-0.53506	-0.58279	-0.55737	-0.4592	-0.29752	-0.0919	0.13041	0.33736	0.49751	0.58436	0.58308	0.49308	0.32916	0.11892	-0.10549	-0.31026	-0.46964	-0.56647	-0.5948	-0.55719	-0.45851	-0.30553	-0.10439	0.13722	0.40688	0.68431	0.94341	1.1528	1.285	1.3216	1.2595	1.1108
0.33135	0.37996	0.37435	0.3113	0.19957	0.057465	-0.094628	-0.23966	-0.36889	-0.48194	-0.5821	-0.67166	-0.74548	-0.78996	-0.78576	-0.71466	-0.56899	-0.35849	-0.11231	0.12469	0.30457	0.38984	0.36387	0.23667	0.042922	-0.16976	-0.35226	-0.46894	-0.50444	-0.46467	-0.36864	-0.24221	-0.10669	0.026161	0.15166	0.26945	0.37628	0.46351	0.51898	0.53177	0.49849	0.42633	0.33458	0.24641	0.18018	0.14122	0.11846	0.088472	0.026966	-0.080926
0.19238	0.20431	0.13898	-0.0075549	-0.21712	-0.45209	-0.66305	-0.80224	-0.83543	-0.75154	-0.56516	-0.31179	-0.037365	0.21127	0.39963	0.51051	0.54663	0.52573	0.4745	0.42027	0.38695	0.38947	0.43198	0.5096	0.60919	0.71176	0.794	0.83232	0.80465	0.69612	0.50346	0.23727	-0.076531	-0.40012	-0.68872	-0.90248	-1.0124	-1.009	-0.90366	-0.72733	-0.5227	-0.33534	-0.2038	-0.15041	-0.17912	-0.27442	-0.40701	-0.54146	-0.64052	-0.67595
-0.26229	-0.19449	-0.087658	0.053691	0.22166	0.40319	0.58451	0.75072	0.88926	0.9915	1.0555	1.0827	1.0768	1.0414	0.97718	0.88216	0.75328	0.59183	0.4068	0.21697	0.049696	-0.065102	-0.10158	-0.046992	0.093197	0.29445	0.51832	0.72104	0.86369	0.92293	0.89315	0.78843	0.636	0.46965	0.31914	0.20518	0.13497	0.10491	0.10267	0.11212	0.11721	0.10705	0.078833	0.035022	-0.016897	-0.067905	-0.10881	-0.13571	-0.14792	-0.15048
0.16097	0.14947	0.12251	0.074672	0.004806	-0.079744	-0.16206	-0.2202	-0.23162	-0.18431	-0.079676	0.06513	0.22219	0.36254	0.46665	0.53009	0.56449	0.58982	0.62226	0.66557	0.70516	0.71174	0.65454	0.51707	0.30968	0.07242	-0.13234	-0.23981	-0.20496	-0.022508	0.26663	0.58316	0.83132	0.92873	0.83178	0.55214	0.15493	-0.25713	-0.57516	-0.71257	-0.62857	-0.33872	0.092188	0.5699	0.99548	1.2906	1.4136	1.3669	1.1872	0.932
-0.05006	-0.0134	0.040246	0.1019	0.1606	0.2048	0.22663	0.22302	0.19636	0.15214	0.099472	0.050307	0.016836	0.0099539	0.03838	0.10509	0.20592	0.32961	0.4575	0.56871	0.64333	0.66724	0.63488	0.54985	0.42368	0.26996	0.10226	-0.06961	-0.23734	-0.39316	-0.52353	-0.61103	-0.63368	-0.57473	-0.42823	-0.20919	0.044845	0.27853	0.42898	0.44623	0.30695	0.025428	-0.34479	-0.72319	-1.0222	-1.1717	-1.1374	-0.92985	-0.60287	-0.23959
0.1808	0.23652	0.30189	0.35988	0.38705	0.35819	0.25524	0.073158	-0.1764	-0.46647	-0.7619	-1.026	-1.2283	-1.3508	-1.3866	-1.3383	-1.2154	-1.0283	-0.78984	-0.51605	-0.22818	0.045243	0.27136	0.42129	0.47689	0.43761	0.32508	0.17636	0.034294	-0.068071	-0.11589	-0.11912	-0.10634	-0.11159	-0.16195	-0.26135	-0.38978	-0.51031	-0.58116	-0.5765	-0.49521	-0.36462	-0.23344	-0.15325	-0.16202	-0.27051	-0.45722	-0.67681	-0.8736	-0.99833
0.22817	0.19787	0.123	0.018482	-0.092278	-0.18327	-0.23461	-0.23807	-0.20037	-0.13738	-0.070564	-0.013486	0.029263	0.068358	0.1235	0.21707	0.36313	0.55935	0.78308	0.99603	1.152	1.2092	1.1435	0.95647	0.67633	0.35273	0.045503	-0.19049	-0.31872	-0.33133	-0.24931	-0.11803	0.0065306	0.072582	0.047627	-0.071255	-0.25776	-0.46348	-0.63126	-0.71263	-0.68072	-0.53722	-0.31224	-0.054643	0.18167	0.35288	0.43653	0.43543	0.37559	0.29292
0.98767	0.97442	0.91425	0.8366	0.76801	0.7258	0.71366	0.72378	0.74058	0.74857	0.73593	0.6971	0.63273	0.54813	0.45025	0.34828	0.25315	0.17744	0.13333	0.12962	0.16734	0.2369	0.31634	0.37725	0.39225	0.34297	0.22774	0.063561	-0.11736	-0.2791	-0.39098	-0.43622	-0.42027	-0.36198	-0.2919	-0.23617	-0.2125	-0.22491	-0.26349	-0.31535	-0.36692	-0.4117	-0.45085	-0.49236	-0.54358	-0.60704	-0.67804	-0.74447	-0.79256	-0.81025
1.1037	1.2355	1.289	1.263	1.1703	1.0348	0.88566	0.74822	0.63961	0.56427	0.51489	0.4769	0.43567	0.3824	0.31857	0.25679	0.21127	0.19369	0.20674	0.24062	0.27798	0.30003	0.29481	0.26356	0.22152	0.19428	0.2057	0.26839	0.37732	0.50666	0.61907	0.67512	0.64523	0.52	0.3107	0.050259	-0.21768	-0.44694	-0.59785	-0.64156	-0.56588	-0.37436	-0.08453	0.26865	0.63648	0.96126	1.1851	1.2607	1.1652	0.90893
0.057214	0.094452	0.12225	0.12509	0.089074	0.005091	-0.12389	-0.28248	-0.44153	-0.56417	-0.61617	-0.5759	-0.44315	-0.24239	-0.017855	0.17811	0.29687	0.31122	0.22174	0.057691	-0.1312	-0.29133	-0.38035	-0.37875	-0.29541	-0.16144	-0.019904	0.087833	0.13477	0.11527	0.041385	-0.062491	-0.16853	-0.2551	-0.31297	-0.34186	-0.34958	-0.34531	-0.33609	-0.32433	-0.30957	-0.29029	-0.26579	-0.23523	-0.19918	-0.15724	-0.10585	-0.040132	0.04349	0.14339
0.76784	0.92454	1.0171	1.0361	0.98598	0.88038	0.73761	0.57693	0.41431	0.26011	0.12023	-0.0024217	-0.10631	-0.19	-0.24996	-0.28035	-0.27314	-0.21933	-0.11139	0.053204	0.26491	0.50181	0.72894	0.90515	0.99279	0.96864	0.83384	0.61485	0.35952	0.12423	-0.044031	-0.1185	-0.10133	-0.021	0.079513	0.15759	0.18544	0.15753	0.088907	0.0047565	-0.069452	-0.11952	-0.14638	-0.16262	-0.18381	-0.21749	-0.25995	-0.29477	-0.30253	-0.26795
-0.11217	-0.18064	-0.24942	-0.30561	-0.33632	-0.3326	-0.29109	-0.21753	-0.12605	-0.037182	0.02771	0.053219	0.034358	-0.020295	-0.090338	-0.14742	-0.165	-0.12536	-0.025297	0.12006	0.28173	0.42311	0.50935	0.51692	0.43947	0.29015	0.098156	-0.099821	-0.26593	-0.37252	-0.40584	-0.36854	-0.27752	-0.158	-0.037334	0.061949	0.12607	0.15215	0.14654	0.12239	0.095563	0.082955	0.097941	0.14762	0.23345	0.34944	0.48223	0.61246	0.71648	0.77207
0.37075	0.31317	0.20846	0.076701	-0.054917	-0.15952	-0.21668	-0.21817	-0.16803	-0.082336	0.016655	0.10442	0.16329	0.18291	0.16456	0.12014	0.067645	0.030016	0.027154	0.072581	0.16893	0.30711	0.46621	0.61658	0.7252	0.76312	0.71293	0.5733	0.36339	0.12032	-0.10784	-0.27233	-0.33625	-0.28554	-0.13265	0.083682	0.30906	0.48632	0.57174	0.54775	0.42555	0.24112	0.044583	-0.11668	-0.21164	-0.23091	-0.18968	-0.11553	-0.038564	0.02046
[truncated: 450 more columns]
