# Supplementary material for: Delineation of an insula-BNST circuit engaged by struggling behavior that regulates avoidance in mice
Source: Nat Commun. 2021 Jun 11;12:3561. doi: 10.1038/s41467-021-23674-z (PMC8196075; doi:10.1038/s41467-021-23674-z)
Supplement: Supplementary file 16 — Source Data [file 41467_2021_23674_MOESM16_ESM.zip › Source_Data_Nat_Comm/Fig_S2j.csv]

trial_number	-5	-4.99900190019002	-4.99800380038004	-4.99700570057006	-4.99600760076008	-4.9950095009501	-4.99401140114011	-4.99301330133013	-4.99201520152015	-4.99101710171017	-4.99001900190019	-4.98902090209021	-4.98802280228023	-4.98702470247025	-4.98602660266027	-4.98502850285028	-4.9840304030403	-4.98303230323032	-4.98203420342034	-4.98103610361036	-4.98003800380038	-4.9790399039904	-4.97804180418042	-4.97704370437044	-4.97604560456046	-4.97504750475048	-4.97404940494049	-4.97305130513051	-4.97205320532053	-4.97105510551055	-4.97005700570057	-4.96905890589059	-4.96806080608061	-4.96706270627063	-4.96606460646065	-4.96506650665066	-4.96406840684068	-4.9630703070307	-4.96207220722072	-4.96107410741074	-4.96007600760076	-4.95907790779078	-4.9580798079808	-4.95708170817082	-4.95608360836084	-4.95508550855086	-4.95408740874087	-4.95308930893089	-4.95209120912091
1	0.11317	0.11192	0.10782	0.099088	0.096587	0.090352	0.091767	0.085172	0.083741	0.080347	0.076423	0.074989	0.072842	0.068031	0.065883	0.063202	0.061593	0.059982	0.055165	0.053377	0.049267	0.052639	0.050317	0.046568	0.040153	0.039072	0.036391	0.038515	0.041707	0.036888	0.031009	0.031707	0.031161	0.032928	0.030245	0.02899	0.025953	0.028969	0.026284	0.026269	0.024302	0.020906	0.024096	0.025868	0.024782	0.022098	0.020484	0.020118	0.022063
2	-1.2056	-1.2083	-1.2145	-1.2181	-1.2203	-1.2244	-1.2272	-1.2313	-1.2342	-1.2394	-1.2402	-1.2441	-1.2478	-1.2523	-1.2557	-1.2585	-1.2622	-1.2654	-1.2673	-1.2722	-1.2742	-1.2787	-1.2802	-1.2821	-1.2861	-1.2868	-1.2918	-1.2946	-1.2966	-1.299	-1.301	-1.3034	-1.305	-1.3074	-1.3101	-1.313	-1.3138	-1.3155	-1.3184	-1.3193	-1.3216	-1.3238	-1.3257	-1.3272	-1.3287	-1.3301	-1.3334	-1.3334	-1.3343
3	1.0664	1.0634	1.0605	1.0578	1.0551	1.0515	1.0466	1.0405	1.041	1.038	1.0333	1.0286	1.0274	1.0243	1.0161	1.019	1.0146	1.0118	1.0068	1.0038	1.0026	0.99821	0.99629	0.99193	0.98898	0.98783	0.98475	0.9836	0.97656	0.97656	0.97387	0.969	0.96887	0.96541	0.96067	0.95901	0.95709	0.95516	0.95081	0.95106	0.94799	0.94197	0.94389	0.94171	0.93646	0.93659	0.93774	0.93441	0.9289
4	0.29781	0.30098	0.30247	0.30537	0.30821	0.31132	0.3147	0.31639	0.31957	0.32194	0.32633	0.32937	0.3316	0.33349	0.33559	0.3387	0.34133	0.3439	0.3462	0.34918	0.35276	0.35438	0.35891	0.361	0.36242	0.36594	0.3679	0.37196	0.37439	0.37621	0.37878	0.38257	0.38493	0.3873	0.38899	0.39264	0.39521	0.39757	0.40163	0.40427	0.40636	0.40886	0.41137	0.41535	0.41725	0.41914	0.42184	0.42448	0.42779
5	-1.8347	-1.8373	-1.8397	-1.8433	-1.8455	-1.85	-1.8529	-1.857	-1.8609	-1.8644	-1.868	-1.8708	-1.8724	-1.8761	-1.8785	-1.8798	-1.8834	-1.889	-1.8923	-1.8952	-1.8992	-1.9018	-1.904	-1.9061	-1.9096	-1.9122	-1.9134	-1.9176	-1.9195	-1.9215	-1.9239	-1.9274	-1.9293	-1.9315	-1.9342	-1.9367	-1.9405	-1.9434	-1.9463	-1.947	-1.949	-1.9531	-1.9554	-1.957	-1.9595	-1.9619	-1.9623	-1.9636	-1.966
6	0.92128	0.9259	0.92661	0.92956	0.93219	0.9337	0.93785	0.93952	0.94127	0.94414	0.94653	0.94979	0.95178	0.95425	0.95656	0.95871	0.96166	0.96261	0.96524	0.96867	0.96954	0.97257	0.9748	0.97782	0.98077	0.98109	0.98427	0.98483	0.98786	0.98993	0.99136	0.99231	0.9951	0.99821	1.0003	1.002	1.0034	1.0062	1.0082	1.009	1.0129	1.0134	1.0147	1.0173	1.0193	1.0196	1.0234	1.0258	1.0281
7	-0.12141	-0.12153	-0.12481	-0.12702	-0.12952	-0.13107	-0.13327	-0.13643	-0.1372	-0.13917	-0.1403	-0.14388	-0.1456	-0.14769	-0.14882	-0.1521	-0.15281	-0.15579	-0.1574	-0.16026	-0.16288	-0.16324	-0.16574	-0.16717	-0.17003	-0.17087	-0.17391	-0.17653	-0.17903	-0.17939	-0.18129	-0.18243	-0.18469	-0.18648	-0.18767	-0.19047	-0.1922	-0.1947	-0.19702	-0.19822	-0.20149	-0.20233	-0.20388	-0.20578	-0.20817	-0.20995	-0.21109	-0.21335	-0.21555
8	0.071764	0.077575	0.083489	0.088055	0.094488	0.09978	0.10652	0.11057	0.11566	0.12323	0.12946	0.13641	0.14056	0.14596	0.15229	0.15779	0.16235	0.17097	0.17937	0.18415	0.18882	0.19701	0.20366	0.21123	0.21569	0.22327	0.23022	0.23531	0.24216	0.24693	0.25534	0.26177	0.26925	0.27682	0.28284	0.28886	0.2981	0.30433	0.31294	0.31782	0.32447	0.33267	0.33952	0.34637	0.35529	0.3638	0.37076	0.37626	0.38436
9	0.071567	0.059527	0.050464	0.038289	0.02855	0.016646	0.0051479	-0.0044563	-0.013655	-0.027587	-0.037731	-0.048418	-0.058968	-0.069248	-0.077769	-0.09089	-0.10252	-0.11321	-0.12376	-0.13471	-0.14432	-0.15581	-0.16487	-0.17326	-0.18449	-0.19355	-0.20369	-0.21559	-0.22655	-0.23588	-0.24602	-0.25793	-0.26726	-0.27375	-0.2843	-0.29309	-0.30486	-0.31419	-0.3273	-0.33583	-0.34272	-0.35286	-0.36044	-0.37288	-0.37937	-0.38802	-0.39952	-0.40804	-0.41453
10	-1.0808	-1.0809	-1.0793	-1.0815	-1.0844	-1.0828	-1.08	-1.0809	-1.0818	-1.0832	-1.0828	-1.0805	-1.0815	-1.0806	-1.0806	-1.0799	-1.0816	-1.0823	-1.0812	-1.0857	-1.0845	-1.0851	-1.0834	-1.0822	-1.0832	-1.0834	-1.0796	-1.0795	-1.0829	-1.0802	-1.0815	-1.0819	-1.0823	-1.0836	-1.0836	-1.0838	-1.0813	-1.0836	-1.0808	-1.0822	-1.0796	-1.0838	-1.0808	-1.0819	-1.0793	-1.0812	-1.0818	-1.0828	-1.0786
11	2.0583	2.0608	2.0647	2.0712	2.076	2.0785	2.0827	2.0836	2.0872	2.0932	2.0962	2.0991	2.1017	2.1068	2.1107	2.1138	2.1155	2.1176	2.121	2.1242	2.1287	2.1293	2.133	2.1346	2.1406	2.1425	2.1432	2.1467	2.1502	2.1517	2.1539	2.1572	2.1598	2.1624	2.1623	2.1671	2.1699	2.1715	2.173	2.1773	2.1792	2.1816	2.183	2.1838	2.1874	2.188	2.1894	2.1923	2.1927
12	0.64334	0.64637	0.64967	0.65535	0.6597	0.65891	0.66379	0.66459	0.66458	0.67132	0.6733	0.67422	0.67765	0.68095	0.67989	0.68663	0.69322	0.69375	0.69573	0.69771	0.70035	0.70629	0.70814	0.70827	0.71474	0.71487	0.71988	0.72239	0.72529	0.72833	0.73361	0.7381	0.74047	0.74483	0.74562	0.74773	0.75143	0.7542	0.75486	0.75842	0.76199	0.76621	0.76991	0.77466	0.77888	0.78284	0.78931	0.7905	0.79076
13	1.3553	1.3552	1.3557	1.3559	1.3579	1.3591	1.3604	1.3609	1.3623	1.3615	1.3612	1.3615	1.3628	1.3618	1.3622	1.3616	1.3624	1.3631	1.3648	1.3623	1.3618	1.3618	1.3616	1.3616	1.3603	1.3607	1.3605	1.3602	1.359	1.3585	1.3566	1.3563	1.3555	1.353	1.3524	1.3517	1.3499	1.3484	1.3464	1.3478	1.3457	1.3425	1.3433	1.3412	1.3411	1.3397	1.3362	1.3353	1.3345
14	0.71777	0.71689	0.71713	0.71601	0.71392	0.71263	0.71239	0.71175	0.7107	0.71046	0.70773	0.70572	0.70467	0.70507	0.70387	0.70379	0.70202	0.69953	0.69856	0.6988	0.6984	0.69406	0.69358	0.6939	0.69028	0.6894	0.68803	0.68627	0.6845	0.68345	0.68233	0.67992	0.67743	0.67815	0.67662	0.67429	0.67397	0.67075	0.66786	0.66666	0.66545	0.66272	0.66047	0.65975	0.65806	0.65292	0.65235	0.65195	0.64962
15	0.33423	0.32838	0.324	0.31514	0.31067	0.30455	0.30053	0.29624	0.28976	0.28464	0.27761	0.27305	0.26848	0.26483	0.25926	0.25314	0.24876	0.23963	0.23625	0.22821	0.22209	0.2178	0.21159	0.20803	0.19936	0.19552	0.18694	0.18183	0.1769	0.17005	0.16475	0.15663	0.15234	0.14512	0.14019	0.13243	0.12659	0.11983	0.11299	0.10678	0.099381	0.093081	0.087238	0.080483	0.076192	0.066789	0.05912	0.053003	0.04634
16	-2.3555	-2.3535	-2.3513	-2.3467	-2.3444	-2.3425	-2.3382	-2.3354	-2.3335	-2.3294	-2.3259	-2.3227	-2.3209	-2.3176	-2.3143	-2.3108	-2.3075	-2.3043	-2.3007	-2.2959	-2.2937	-2.2905	-2.2859	-2.2827	-2.2786	-2.2734	-2.27	-2.2658	-2.262	-2.2588	-2.2546	-2.2501	-2.2471	-2.2421	-2.2385	-2.2343	-2.2299	-2.226	-2.2198	-2.2166	-2.2127	-2.2084	-2.2035	-2.1977	-2.1927	-2.1886	-2.1834	-2.1804	-2.1758
17	0.59003	0.5865	0.58855	0.5903	0.59293	0.59513	0.59717	0.59569	0.59818	0.59788	0.59831	0.5983	0.60152	0.60122	0.60106	0.60634	0.60868	0.60823	0.60895	0.60674	0.60688	0.60995	0.61317	0.61463	0.61771	0.61931	0.62121	0.62164	0.62516	0.62648	0.62911	0.63189	0.63467	0.63569	0.63685	0.63831	0.64051	0.64049	0.64313	0.64518	0.65104	0.65279	0.65263	0.65424	0.65614	0.6579	0.66317	0.66419	0.66785
18	2.0402	2.0397	2.0345	2.0325	2.0291	2.0238	2.0223	2.0214	2.014	2.0114	2.004	2.0043	1.9998	1.9988	1.9921	1.9844	1.9807	1.9773	1.9701	1.9654	1.9658	1.956	1.951	1.9455	1.9379	1.9305	1.92	1.9174	1.9129	1.9012	1.897	1.8886	1.8805	1.8727	1.8639	1.8582	1.8519	1.8425	1.8302	1.8237	1.8155	1.8064	1.7972	1.7895	1.7775	1.7737	1.7571	1.7519	1.7437
19	1.3043	1.3009	1.2971	1.293	1.2891	1.2873	1.2839	1.2806	1.2768	1.2723	1.2709	1.2654	1.2623	1.2586	1.2566	1.2529	1.2489	1.2434	1.2411	1.2381	1.2329	1.2308	1.2285	1.2236	1.2186	1.2166	1.213	1.2078	1.2058	1.2031	1.1994	1.195	1.1921	1.1886	1.1842	1.1813	1.1772	1.1761	1.1687	1.1669	1.1648	1.1618	1.1577	1.1542	1.1534	1.1458	1.1413	1.14	1.136
20	1.6194	1.6385	1.6571	1.6705	1.6902	1.7059	1.7184	1.7363	1.7531	1.7665	1.7813	1.7924	1.8081	1.814	1.8306	1.8476	1.8603	1.8749	1.8926	1.9033	1.9133	1.9274	1.934	1.9506	1.964	1.9749	1.9942	2.0028	2.0151	2.0287	2.0435	2.056	2.0642	2.0749	2.0838	2.0985	2.111	2.1183	2.1304	2.1415	2.1547	2.1552	2.1707	2.1779	2.1861	2.1925	2.2053	2.2089	2.2212
21	-0.45116	-0.44806	-0.44462	-0.44038	-0.43981	-0.43626	-0.42995	-0.43064	-0.42571	-0.42181	-0.42136	-0.41562	-0.41264	-0.4115	-0.40806	-0.40164	-0.40095	-0.39533	-0.39293	-0.39029	-0.38479	-0.38249	-0.38112	-0.37596	-0.37424	-0.36897	-0.36759	-0.3645	-0.35888	-0.35509	-0.3536	-0.35383	-0.34776	-0.34638	-0.34225	-0.3379	-0.33526	-0.33021	-0.32964	-0.32689	-0.32402	-0.32208	-0.31864	-0.3152	-0.31325	-0.30705	-0.30786	-0.30476	-0.30247
22	-2.3405	-2.3315	-2.3249	-2.3159	-2.3059	-2.2963	-2.2875	-2.2784	-2.2678	-2.2616	-2.2533	-2.2467	-2.2351	-2.2237	-2.2172	-2.2064	-2.1993	-2.1887	-2.1822	-2.1703	-2.1634	-2.1543	-2.1446	-2.134	-2.1269	-2.119	-2.1092	-2.0994	-2.0905	-2.0816	-2.0718	-2.063	-2.0555	-2.0451	-2.0334	-2.0252	-2.0175	-2.0078	-2.0002	-1.9889	-1.9792	-1.9727	-1.9635	-1.9532	-1.9441	-1.9367	-1.927	-1.9177	-1.9104
23	-2.6015	-2.5986	-2.5927	-2.5881	-2.5848	-2.5808	-2.5772	-2.5759	-2.5713	-2.5648	-2.5639	-2.5593	-2.5571	-2.5543	-2.5487	-2.5452	-2.5416	-2.5385	-2.5354	-2.533	-2.5293	-2.5246	-2.5208	-2.5184	-2.5142	-2.5119	-2.5086	-2.5039	-2.5027	-2.4993	-2.4959	-2.4926	-2.4882	-2.4866	-2.4825	-2.4798	-2.4763	-2.473	-2.4696	-2.4678	-2.4648	-2.4619	-2.4568	-2.4535	-2.4509	-2.4475	-2.4447	-2.4416	-2.437
24	1.268	1.2683	1.2685	1.269	1.2691	1.2706	1.2694	1.2701	1.2706	1.2705	1.2703	1.2708	1.2713	1.271	1.2719	1.2724	1.2727	1.2732	1.2729	1.2732	1.2735	1.2738	1.2736	1.2741	1.2748	1.2748	1.2757	1.2759	1.2761	1.2757	1.2763	1.2758	1.2758	1.2774	1.2772	1.2774	1.2776	1.2789	1.2788	1.2792	1.2796	1.2797	1.2799	1.2799	1.2812	1.2816	1.2813	1.2828	1.2826
25	-0.46534	-0.46623	-0.46535	-0.46526	-0.46676	-0.4634	-0.46597	-0.4657	-0.46685	-0.46739	-0.46756	-0.46792	-0.46721	-0.47119	-0.47066	-0.46969	-0.47111	-0.47155	-0.47341	-0.47553	-0.47474	-0.47447	-0.4773	-0.48129	-0.48084	-0.48031	-0.48058	-0.4827	-0.4843	-0.48483	-0.48748	-0.48775	-0.48872	-0.49288	-0.49209	-0.49359	-0.49519	-0.49642	-0.5012	-0.50227	-0.50174	-0.50519	-0.50731	-0.51076	-0.51041	-0.51404	-0.5159	-0.51811	-0.52059
26	0.91652	0.91167	0.90834	0.90248	0.89858	0.89354	0.88995	0.88435	0.87975	0.8761	0.87112	0.86671	0.86117	0.85658	0.85097	0.84663	0.84159	0.8375	0.83278	0.82742	0.82251	0.81874	0.81301	0.80847	0.80255	0.79758	0.79217	0.787	0.7831	0.7785	0.77328	0.76736	0.76239	0.75918	0.75345	0.74728	0.74255	0.73796	0.73311	0.72637	0.72096	0.71655	0.71089	0.70484	0.69912	0.69572	0.6903	0.68482	0.6791
27	-0.56888	-0.5666	-0.56355	-0.56217	-0.55995	-0.55933	-0.55712	-0.55455	-0.55165	-0.54943	-0.54819	-0.54701	-0.54528	-0.54348	-0.54085	-0.53975	-0.53691	-0.53553	-0.53283	-0.53158	-0.52971	-0.52799	-0.52556	-0.52446	-0.52183	-0.52058	-0.51816	-0.5156	-0.51234	-0.51068	-0.50882	-0.50778	-0.50529	-0.50259	-0.50134	-0.49975	-0.49629	-0.49456	-0.4938	-0.4911	-0.48799	-0.48633	-0.48321	-0.48259	-0.48038	-0.47795	-0.47581	-0.4736	-0.47131
28	-0.045218	-0.056214	-0.07057	-0.083398	-0.095615	-0.10142	-0.11241	-0.12555	-0.14174	-0.15182	-0.1622	-0.1735	-0.18511	-0.20466	-0.21962	-0.22695	-0.24161	-0.25536	-0.26971	-0.28101	-0.2969	-0.31339	-0.3198	-0.33355	-0.3479	-0.35951	-0.37539	-0.38364	-0.39891	-0.41052	-0.42396	-0.43709	-0.45236	-0.46458	-0.48382	-0.48871	-0.50551	-0.5165	-0.52933	-0.54705	-0.55804	-0.56721	-0.57545	-0.58767	-0.60264	-0.62341	-0.63501	-0.64998	-0.66861
29	0.70262	0.70845	0.71214	0.71735	0.72245	0.72761	0.73372	0.73724	0.74296	0.74789	0.75254	0.75781	0.76386	0.76812	0.77462	0.77949	0.78459	0.78868	0.79401	0.79961	0.80505	0.80953	0.81564	0.82051	0.82584	0.83072	0.83548	0.84148	0.84613	0.85061	0.85594	0.86171	0.86737	0.8723	0.87667	0.88211	0.8871	0.89192	0.89702	0.9014	0.90711	0.91193	0.91591	0.92174	0.92713	0.93256	0.93666	0.9421	0.9472
30	-1.5029	-1.4986	-1.4945	-1.4868	-1.4813	-1.4761	-1.4696	-1.4631	-1.4582	-1.4582	-1.4505	-1.4451	-1.4467	-1.4385	-1.4347	-1.428	-1.4266	-1.4189	-1.4164	-1.4112	-1.4066	-1.3998	-1.3934	-1.3857	-1.3819	-1.3807	-1.3737	-1.3694	-1.3657	-1.3617	-1.3576	-1.3556	-1.3504	-1.3439	-1.3386	-1.3365	-1.3348	-1.3282	-1.3259	-1.3203	-1.3153	-1.3124	-1.3078	-1.3038	-1.2987	-1.2934	-1.2932	-1.2912	-1.286
31	-0.46045	-0.45747	-0.45708	-0.45396	-0.45615	-0.45671	-0.45333	-0.45389	-0.45322	-0.45677	-0.45706	-0.45041	-0.45464	-0.4556	-0.45507	-0.45277	-0.45197	-0.45539	-0.45608	-0.45351	-0.45597	-0.45476	-0.45586	-0.45452	-0.45507	-0.45563	-0.45673	-0.45403	-0.45295	-0.45528	-0.45788	-0.4583	-0.45396	-0.45778	-0.45997	-0.46202	-0.45823	-0.46123	-0.46274	-0.46425	-0.4595	-0.46264	-0.4632	-0.46457	-0.46581	-0.46691	-0.46774	-0.46897	-0.46899
32	-0.44062	-0.43465	-0.43136	-0.42778	-0.4238	-0.41962	-0.41604	-0.41066	-0.40668	-0.40409	-0.39742	-0.39245	-0.39016	-0.38269	-0.37802	-0.37473	-0.36816	-0.36657	-0.36159	-0.35572	-0.35184	-0.35094	-0.34159	-0.33631	-0.33273	-0.32755	-0.32238	-0.31681	-0.30934	-0.30397	-0.29779	-0.29142	-0.28744	-0.28177	-0.2759	-0.27092	-0.26604	-0.25887	-0.2542	-0.24703	-0.24285	-0.23708	-0.23021	-0.22443	-0.21906	-0.21348	-0.20552	-0.19965	-0.19397
33	-1.4335	-1.4262	-1.4215	-1.4166	-1.4109	-1.4045	-1.3995	-1.3946	-1.3881	-1.3832	-1.3778	-1.3714	-1.3675	-1.3627	-1.3549	-1.3511	-1.3468	-1.3395	-1.3357	-1.3301	-1.3237	-1.3194	-1.3126	-1.3072	-1.3015	-1.2965	-1.2908	-1.286	-1.2812	-1.2769	-1.2707	-1.2659	-1.2611	-1.2554	-1.2512	-1.2458	-1.2399	-1.2372	-1.2308	-1.2252	-1.2214	-1.2167	-1.2114	-1.2068	-1.2009	-1.1958	-1.1931	-1.1877	-1.1832
34	-0.85803	-0.86036	-0.86096	-0.8633	-0.86649	-0.8687	-0.87153	-0.87349	-0.87471	-0.87717	-0.87715	-0.87899	-0.88132	-0.88118	-0.88191	-0.88486	-0.88398	-0.88483	-0.88519	-0.88715	-0.88762	-0.88848	-0.89167	-0.89426	-0.89522	-0.89262	-0.89384	-0.89592	-0.89801	-0.90071	-0.90119	-0.90327	-0.90474	-0.90485	-0.90644	-0.91001	-0.90937	-0.91183	-0.91169	-0.91328	-0.91574	-0.91535	-0.91669	-0.91829	-0.91901	-0.92171	-0.92232	-0.92267	-0.92426
35	0.92716	0.93296	0.93643	0.94064	0.94491	0.95011	0.95418	0.95892	0.96432	0.96846	0.97179	0.97466	0.9802	0.98474	0.99001	0.99402	0.99788	1.0024	1.0076	1.0123	1.0147	1.0191	1.0244	1.0285	1.0312	1.0355	1.0403	1.0447	1.0481	1.0514	1.0561	1.0608	1.0655	1.069	1.0718	1.0768	1.0814	1.0858	1.0884	1.0934	1.0971	1.1011	1.1041	1.1085	1.1142	1.1174	1.1198	1.1234	1.1288
36	-0.56092	-0.56083	-0.55982	-0.56046	-0.55968	-0.559	-0.55863	-0.5584	-0.55721	-0.55776	-0.55707	-0.55478	-0.55465	-0.5546	-0.554	-0.55282	-0.55176	-0.55162	-0.55007	-0.55002	-0.54943	-0.54856	-0.54741	-0.54613	-0.54636	-0.54558	-0.54329	-0.54155	-0.54105	-0.54151	-0.54036	-0.53711	-0.53565	-0.53574	-0.53583	-0.53341	-0.53203	-0.53039	-0.52988	-0.5286	-0.52654	-0.52567	-0.52444	-0.52288	-0.52146	-0.52018	-0.51803	-0.51693	-0.51643
37	0.47064	0.46156	0.45324	0.44123	0.43784	0.42382	0.41489	0.40796	0.3981	0.39009	0.3827	0.373	0.36283	0.35221	0.34343	0.33727	0.32803	0.32172	0.31217	0.30432	0.29585	0.28923	0.28168	0.27414	0.26628	0.25812	0.24857	0.24088	0.23472	0.2301	0.22194	0.21178	0.20177	0.19484	0.18791	0.18222	0.17791	0.16867	0.16267	0.15697	0.14665	0.13911	0.13326	0.12772	0.12125	0.11494	0.10617	0.098625	0.092777
38	-0.0051898	-0.0051923	-8.1024e-05	0.0017946	0.0039844	0.0050245	0.0088834	0.012116	0.01441	0.017434	0.019831	0.021394	0.022122	0.024417	0.026294	0.028274	0.032029	0.033905	0.037452	0.039849	0.04089	0.044332	0.045895	0.049127	0.049126	0.052463	0.055696	0.056635	0.059762	0.06164	0.063309	0.065186	0.066645	0.068313	0.072904	0.075407	0.076658	0.078221	0.080098	0.083331	0.086044	0.090113	0.092615	0.094805	0.097727	0.098771	0.099812	0.10127	0.10503
39	1.823	1.8248	1.8248	1.8258	1.8287	1.8266	1.8276	1.8272	1.8283	1.8319	1.8341	1.8295	1.8265	1.8314	1.8361	1.8355	1.8355	1.8352	1.8355	1.8385	1.8399	1.8384	1.8395	1.8419	1.8425	1.845	1.8441	1.8437	1.8466	1.8486	1.8474	1.8459	1.8474	1.8492	1.8507	1.8522	1.8506	1.8497	1.8521	1.855	1.8538	1.854	1.854	1.8526	1.8574	1.8562	1.8561	1.8602	1.8568
40	-1.5569	-1.5595	-1.5613	-1.5639	-1.5668	-1.5676	-1.5697	-1.5716	-1.5739	-1.5758	-1.5779	-1.5798	-1.5816	-1.5837	-1.5855	-1.5883	-1.5913	-1.5929	-1.5956	-1.5972	-1.5994	-1.6011	-1.6033	-1.6051	-1.6082	-1.6108	-1.6122	-1.6144	-1.616	-1.6174	-1.6199	-1.6231	-1.6248	-1.6273	-1.6283	-1.6303	-1.6327	-1.6345	-1.6374	-1.6398	-1.6419	-1.6431	-1.6445	-1.6471	-1.6489	-1.6509	-1.6537	-1.6554	-1.6576
41	1.0411	1.0462	1.0505	1.0551	1.0625	1.0681	1.0728	1.0768	1.082	1.0899	1.0943	1.0987	1.1045	1.1085	1.1131	1.1163	1.1217	1.1291	1.134	1.136	1.1397	1.1444	1.1478	1.1538	1.1566	1.1624	1.1636	1.167	1.1739	1.1803	1.1809	1.1831	1.1876	1.1914	1.1941	1.1969	1.1997	1.203	1.2051	1.2085	1.2127	1.2153	1.2168	1.218	1.223	1.2251	1.2277	1.2306	1.2332
42	-0.1947	-0.2023	-0.20869	-0.21608	-0.22313	-0.23084	-0.23624	-0.24373	-0.25012	-0.25783	-0.26532	-0.27326	-0.28119	-0.28934	-0.29783	-0.30642	-0.31556	-0.3214	-0.32746	-0.33738	-0.34664	-0.3527	-0.36283	-0.37055	-0.37947	-0.38785	-0.3971	-0.40603	-0.41021	-0.42035	-0.42784	-0.43941	-0.44735	-0.45682	-0.46487	-0.47666	-0.48657	-0.49572	-0.50299	-0.51148	-0.52084	-0.53186	-0.54056	-0.54828	-0.55875	-0.56624	-0.57792	-0.58608	-0.59665
43	0.21801	0.21127	0.20475	0.19659	0.18761	0.18169	0.17567	0.17057	0.16374	0.15884	0.15037	0.14181	0.13752	0.13324	0.12538	0.11814	0.11182	0.10651	0.10019	0.093561	0.087951	0.080506	0.075201	0.069081	0.063677	0.054906	0.0495	0.043992	0.038892	0.035627	0.028285	0.022166	0.015332	0.011047	0.0062539	-0.00068064	-0.0062914	-0.01292	-0.015061	-0.019344	-0.024545	-0.030564	-0.037295	-0.043006	-0.047289	-0.051573	-0.057895	-0.064422	-0.06942
44	-0.12952	-0.12351	-0.12031	-0.1203	-0.11635	-0.11296	-0.10996	-0.10694	-0.10299	-0.093052	-0.095098	-0.090585	-0.08851	-0.079504	-0.079864	-0.07554	-0.072528	-0.06427	-0.060699	-0.058621	-0.05673	-0.048846	-0.042653	-0.037392	-0.036438	-0.027056	-0.027415	-0.022903	-0.017266	-0.0099442	-0.0074945	-0.0037324	0.0028409	0.0064163	0.0099949	0.014321	0.018269	0.022218	0.028979	0.035366	0.035757	0.04102	0.04591	0.050795	0.058492	0.061881	0.064524	0.068101	0.073175
45	-0.80194	-0.806	-0.80582	-0.80757	-0.81126	-0.81191	-0.81257	-0.81469	-0.8169	-0.81801	-0.81995	-0.82116	-0.82328	-0.82512	-0.82808	-0.82827	-0.83057	-0.83307	-0.83408	-0.83528	-0.83677	-0.83953	-0.84074	-0.8436	-0.84581	-0.84803	-0.8496	-0.85053	-0.85155	-0.85376	-0.85543	-0.8558	-0.85884	-0.8617	-0.86162	-0.86393	-0.86669	-0.86716	-0.86744	-0.86809	-0.86939	-0.87179	-0.87326	-0.87511	-0.87659	-0.87724	-0.88056	-0.88186	-0.88426
46	-0.080099	-0.078428	-0.079037	-0.078123	-0.077261	-0.075486	-0.074625	-0.074727	-0.073055	-0.072343	-0.071686	-0.070013	-0.070015	-0.069454	-0.068139	-0.06692	-0.067327	-0.067835	-0.065655	-0.064995	-0.065248	-0.065807	-0.064084	-0.064284	-0.063676	-0.064183	-0.062611	-0.062407	-0.062763	-0.062004	-0.062205	-0.062815	-0.061798	-0.0619	-0.0618	-0.061851	-0.061191	-0.061289	-0.062	-0.062101	-0.062556	-0.063519	-0.063215	-0.062455	-0.063415	-0.064178	-0.065188	-0.064733	-0.064989
47	-0.49916	-0.50668	-0.51153	-0.51485	-0.5197	-0.52569	-0.53003	-0.53436	-0.53933	-0.54469	-0.5508	-0.55769	-0.56037	-0.56484	-0.57032	-0.57681	-0.57976	-0.5869	-0.59098	-0.59863	-0.60462	-0.60832	-0.61431	-0.61967	-0.62248	-0.62733	-0.62899	-0.63371	-0.63996	-0.64709	-0.65143	-0.65742	-0.66303	-0.66559	-0.67044	-0.67681	-0.68166	-0.686	-0.69021	-0.69341	-0.69685	-0.70208	-0.70731	-0.7119	-0.71636	-0.72096	-0.72734	-0.7318	-0.73792
48	-1.8276	-1.8286	-1.8301	-1.8321	-1.8323	-1.8331	-1.8347	-1.8359	-1.8357	-1.8363	-1.8374	-1.8377	-1.8388	-1.8374	-1.8378	-1.8391	-1.8401	-1.8403	-1.8407	-1.8411	-1.841	-1.8408	-1.8422	-1.842	-1.8412	-1.8419	-1.8418	-1.8412	-1.8408	-1.8423	-1.8409	-1.8384	-1.839	-1.8387	-1.8373	-1.8355	-1.8349	-1.8349	-1.8331	-1.834	-1.8338	-1.8329	-1.8302	-1.8304	-1.8295	-1.8266	-1.8254	-1.8256	-1.8253
49	-0.090154	-0.08435	-0.077227	-0.072301	-0.064298	-0.05691	-0.051282	-0.043805	-0.03501	-0.028589	-0.020938	-0.012846	-0.0042268	0.0026341	0.0097585	0.016443	0.025062	0.033595	0.040191	0.048459	0.057167	0.063939	0.072471	0.081268	0.089713	0.098244	0.10642	0.11592	0.12332	0.1322	0.14029	0.14909	0.15718	0.16571	0.17609	0.18507	0.19272	0.19985	0.20812	0.21647	0.22597	0.23609	0.24392	0.25263	0.26134	0.26873	0.27858	0.28791	0.29723
50	-0.81241	-0.81236	-0.81359	-0.81518	-0.81683	-0.81701	-0.81755	-0.81832	-0.81844	-0.81991	-0.82086	-0.8218	-0.82369	-0.82486	-0.82575	-0.82681	-0.82641	-0.82899	-0.82847	-0.82947	-0.83101	-0.83131	-0.83307	-0.83167	-0.83332	-0.83485	-0.83632	-0.83709	-0.8371	-0.83827	-0.83904	-0.83958	-0.84064	-0.84047	-0.84147	-0.84259	-0.84377	-0.8453	-0.84531	-0.84701	-0.84761	-0.84855	-0.84897	-0.84868	-0.84998	-0.8518	-0.85064	-0.85217	-0.8527
51	-3.7908	-3.7737	-3.7589	-3.7455	-3.725	-3.7112	-3.6933	-3.6788	-3.6629	-3.6418	-3.6229	-3.6062	-3.5906	-3.5746	-3.5594	-3.545	-3.524	-3.5037	-3.4897	-3.4743	-3.4562	-3.4398	-3.4223	-3.4013	-3.39	-3.3707	-3.3565	-3.3385	-3.3222	-3.3062	-3.2879	-3.2678	-3.2497	-3.2353	-3.2148	-3.1969	-3.1835	-3.1669	-3.1537	-3.1392	-3.1237	-3.1051	-3.0831	-3.0681	-3.0531	-3.0356	-3.0177	-3.0027	-2.9879
52	-1.2673	-1.2579	-1.2521	-1.2441	-1.2395	-1.2316	-1.2273	-1.2186	-1.2122	-1.2061	-1.2002	-1.195	-1.1902	-1.183	-1.1766	-1.1731	-1.1659	-1.1604	-1.1514	-1.1458	-1.1383	-1.1291	-1.1255	-1.1194	-1.1117	-1.1078	-1.1021	-1.0965	-1.0891	-1.0832	-1.0783	-1.069	-1.0661	-1.0627	-1.0519	-1.0435	-1.0374	-1.0308	-1.0255	-1.0152	-1.0106	-1.0067	-1.0018	-0.9969	-0.98713	-0.98148	-0.97583	-0.97033	-0.96331
53	0.065204	0.058028	0.052873	0.044868	0.038612	0.031895	0.022697	0.016254	0.009811	0.0030032	-0.0038064	-0.0085903	-0.017053	-0.022299	-0.027545	-0.036192	-0.043552	-0.048796	-0.057077	-0.060943	-0.068211	-0.07695	-0.081921	-0.088727	-0.095722	-0.10253	-0.10989	-0.11661	-0.12314	-0.12921	-0.13418	-0.14025	-0.1477	-0.15332	-0.15948	-0.16473	-0.17153	-0.17816	-0.18506	-0.19177	-0.1984	-0.20493	-0.21027	-0.21542	-0.22278	-0.22867	-0.23354	-0.24026	-0.24596
54	-1.1523	-1.1541	-1.156	-1.1566	-1.1579	-1.1582	-1.1593	-1.1609	-1.1627	-1.1641	-1.1648	-1.1664	-1.1673	-1.1684	-1.17	-1.1709	-1.172	-1.1725	-1.1722	-1.1745	-1.1757	-1.1763	-1.1769	-1.1781	-1.1804	-1.1805	-1.1821	-1.1836	-1.1839	-1.184	-1.1854	-1.1859	-1.1866	-1.1878	-1.1905	-1.1915	-1.1924	-1.1914	-1.1923	-1.1941	-1.194	-1.1936	-1.1949	-1.1956	-1.1973	-1.1974	-1.1976	-1.1982	-1.1994
55	-0.95594	-0.94381	-0.93643	-0.92714	-0.9247	-0.91465	-0.90898	-0.90141	-0.89307	-0.88627	-0.87774	-0.87226	-0.86184	-0.85559	-0.84878	-0.83722	-0.82622	-0.82453	-0.81241	-0.80654	-0.79669	-0.78721	-0.7785	-0.77017	-0.76374	-0.75312	-0.74232	-0.73227	-0.72678	-0.71599	-0.70898	-0.69837	-0.6849	-0.67752	-0.66767	-0.658	-0.64853	-0.64438	-0.63338	-0.62505	-0.61613	-0.60267	-0.58997	-0.58201	-0.57235	-0.55888	-0.55302	-0.54545	-0.53217
56	0.58651	0.57665	0.56719	0.55721	0.54761	0.53904	0.52868	0.52151	0.51128	0.50437	0.49567	0.48748	0.47776	0.46842	0.45934	0.44961	0.44079	0.43273	0.42659	0.41456	0.40752	0.39857	0.38897	0.37951	0.37029	0.36147	0.352	0.34228	0.3355	0.32743	0.31823	0.3108	0.30236	0.29482	0.28522	0.27703	0.26705	0.26091	0.25208	0.243	0.2366	0.22867	0.21895	0.21115	0.20513	0.19656	0.18735	0.1798	0.1711
57	-1.8365	-1.8367	-1.8373	-1.8384	-1.8385	-1.8398	-1.8397	-1.8407	-1.8406	-1.8413	-1.8428	-1.8432	-1.8446	-1.8453	-1.8454	-1.8462	-1.8457	-1.847	-1.8477	-1.8476	-1.8495	-1.8497	-1.8503	-1.8505	-1.8515	-1.8511	-1.8512	-1.8515	-1.8524	-1.8529	-1.8547	-1.8549	-1.8548	-1.8539	-1.8547	-1.8556	-1.8564	-1.8575	-1.8576	-1.8578	-1.8592	-1.859	-1.8595	-1.8607	-1.861	-1.8613	-1.8612	-1.8619	-1.8618
58	-0.7344	-0.73196	-0.73025	-0.72957	-0.7284	-0.72664	-0.72532	-0.725	-0.72351	-0.72112	-0.72102	-0.71958	-0.71916	-0.71799	-0.71597	-0.71576	-0.71428	-0.71359	-0.71231	-0.71141	-0.71062	-0.70988	-0.70929	-0.70946	-0.7077	-0.7076	-0.70664	-0.70633	-0.70553	-0.70629	-0.70442	-0.70427	-0.70427	-0.70374	-0.70279	-0.70253	-0.70258	-0.70131	-0.70217	-0.7011	-0.70116	-0.70042	-0.7009	-0.70133	-0.70065	-0.70081	-0.70055	-0.70039	-0.70157
59	0.97472	0.97614	0.97909	0.98173	0.98594	0.98761	0.9903	0.99254	0.99599	0.99959	1.0022	1.0041	1.007	1.0094	1.0126	1.0151	1.0186	1.0214	1.0238	1.026	1.0296	1.0318	1.0347	1.0362	1.0394	1.0408	1.0438	1.0463	1.048	1.0508	1.054	1.0574	1.0583	1.0607	1.0626	1.0657	1.0681	1.0711	1.0737	1.0754	1.0782	1.0807	1.0833	1.0846	1.0872	1.0896	1.0915	1.0943	1.0973
60	0.13679	0.13418	0.13181	0.1292	0.12658	0.12411	0.12154	0.11895	0.11636	0.11385	0.11118	0.10882	0.10606	0.10347	0.10084	0.098256	0.095818	0.093188	0.090469	0.087871	0.085388	0.082643	0.079965	0.07721	0.074499	0.071944	0.069186	0.066485	0.063838	0.061125	0.058422	0.055583	0.052732	0.050185	0.047413	0.044684	0.041855	0.03925	0.036464	0.033587	0.030834	0.028093	0.025238	0.022472	0.019617	0.016883	0.014071	0.011236	0.008356
61	2.003	1.9966	1.9905	1.9841	1.9781	1.9725	1.9668	1.9608	1.9547	1.9488	1.9431	1.9372	1.9316	1.9257	1.9196	1.9142	1.9088	1.9033	1.8978	1.8923	1.886	1.8814	1.8753	1.8702	1.8648	1.8591	1.854	1.849	1.8437	1.8386	1.8328	1.8279	1.823	1.8177	1.8131	1.8078	1.8026	1.7979	1.7931	1.7881	1.7839	1.7791	1.7738	1.7689	1.7647	1.7598	1.7557	1.7507	1.7459
62	1.6201	1.62	1.6202	1.6198	1.6201	1.6201	1.6196	1.6196	1.6195	1.6198	1.6194	1.619	1.619	1.6186	1.6183	1.6179	1.6173	1.6171	1.6164	1.6157	1.6153	1.6145	1.6137	1.6132	1.6126	1.6115	1.6111	1.61	1.6091	1.6076	1.6071	1.6064	1.605	1.6034	1.603	1.6015	1.6003	1.5991	1.5978	1.5962	1.5949	1.5933	1.5921	1.5905	1.5888	1.5873	1.5853	1.5841	1.5824
63	2.3341	2.3356	2.3368	2.3374	2.3387	2.3401	2.3406	2.3414	2.3423	2.3432	2.3436	2.3441	2.3451	2.3458	2.3465	2.3464	2.3465	2.3471	2.3475	2.3478	2.3481	2.3482	2.3479	2.3481	2.3482	2.3482	2.3479	2.348	2.3475	2.3475	2.3477	2.3467	2.3463	2.3459	2.3453	2.3447	2.3439	2.3431	2.3427	2.342	2.3413	2.3407	2.3397	2.3383	2.3377	2.3365	2.3351	2.3342	2.3332
64	-0.016991	-0.017797	-0.01804	-0.018856	-0.019231	-0.019845	-0.020656	-0.021645	-0.022344	-0.022467	-0.023467	-0.024211	-0.025076	-0.02639	-0.026887	-0.027393	-0.028513	-0.029139	-0.030192	-0.030502	-0.031255	-0.03238	-0.033443	-0.033633	-0.034627	-0.03581	-0.036246	-0.037618	-0.038873	-0.039245	-0.040245	-0.041868	-0.042802	-0.043865	-0.04493	-0.045869	-0.047741	-0.047859	-0.047978	-0.049167	-0.050974	-0.05192	-0.05329	-0.054731	-0.056043	-0.056674	-0.05767	-0.059112	-0.060988
65	-2.0351	-2.032	-2.0288	-2.0273	-2.026	-2.0231	-2.0211	-2.0191	-2.0173	-2.015	-2.0135	-2.0106	-2.0091	-2.0052	-2.0039	-2.0027	-1.9996	-1.9967	-1.9956	-1.9921	-1.9894	-1.9875	-1.9848	-1.9832	-1.9806	-1.978	-1.9755	-1.972	-1.9691	-1.967	-1.9651	-1.9632	-1.9613	-1.9583	-1.9556	-1.9519	-1.9497	-1.9461	-1.9433	-1.9416	-1.9386	-1.9358	-1.9332	-1.931	-1.9273	-1.924	-1.9217	-1.918	-1.9159
66	0.21203	0.20413	0.19582	0.18736	0.18032	0.17102	0.16512	0.15693	0.14861	0.14059	0.13299	0.12369	0.11707	0.11089	0.10159	0.093849	0.087809	0.079641	0.071762	0.064165	0.057001	0.048707	0.041811	0.034914	0.028897	0.020017	0.011723	0.004698	-0.0020238	-0.0087687	-0.015213	-0.022398	-0.031537	-0.03643	-0.042172	-0.050592	-0.057321	-0.063639	-0.069659	-0.075526	-0.084532	-0.091411	-0.096708	-0.10429	-0.11087	-0.11815	-0.1229	-0.12948	-0.13579
67	-0.7505	-0.75477	-0.75892	-0.7632	-0.76748	-0.7718	-0.776	-0.78018	-0.78444	-0.78869	-0.7931	-0.7973	-0.80167	-0.80605	-0.81026	-0.81442	-0.81886	-0.82325	-0.82756	-0.8317	-0.83626	-0.84053	-0.84466	-0.84906	-0.85367	-0.85798	-0.86244	-0.86671	-0.87108	-0.87564	-0.87998	-0.8841	-0.88861	-0.89307	-0.89757	-0.90193	-0.90629	-0.91082	-0.91515	-0.91961	-0.92408	-0.92853	-0.93297	-0.9374	-0.94183	-0.94627	-0.95059	-0.9551	-0.95944
68	-1.4235	-1.42	-1.4164	-1.4135	-1.4098	-1.4062	-1.4028	-1.3992	-1.3958	-1.3928	-1.3892	-1.3856	-1.3825	-1.3789	-1.3756	-1.3727	-1.3694	-1.3662	-1.3628	-1.3592	-1.3562	-1.353	-1.3494	-1.3466	-1.3437	-1.34	-1.3375	-1.3342	-1.331	-1.3276	-1.3245	-1.3215	-1.3181	-1.3152	-1.3119	-1.309	-1.3057	-1.3031	-1.3002	-1.2972	-1.2939	-1.2914	-1.2883	-1.285	-1.2821	-1.2794	-1.2763	-1.2732	-1.2706
69	0.24425	0.24122	0.23999	0.23925	0.23679	0.23386	0.23228	0.23008	0.22862	0.22629	0.22543	0.22313	0.22156	0.21924	0.21752	0.21543	0.21376	0.21218	0.21087	0.20869	0.20712	0.20688	0.20421	0.20228	0.20082	0.19949	0.19731	0.19598	0.19432	0.19336	0.19069	0.18912	0.18782	0.1865	0.18446	0.18338	0.18195	0.17976	0.17883	0.17775	0.17583	0.17526	0.17468	0.17277	0.16987	0.16882	0.16812	0.16682	0.16528
70	-4.2546	-4.2364	-4.2171	-4.1983	-4.1797	-4.1608	-4.142	-4.1225	-4.1037	-4.0843	-4.0646	-4.0447	-4.0252	-4.0069	-3.9868	-3.9673	-3.9473	-3.9272	-3.9074	-3.8869	-3.8671	-3.8468	-3.8264	-3.8067	-3.7856	-3.7658	-3.7447	-3.7242	-3.7034	-3.6828	-3.6621	-3.6411	-3.6207	-3.5998	-3.5785	-3.5572	-3.5362	-3.515	-3.4934	-3.4723	-3.4509	-3.4286	-3.4076	-3.3863	-3.3645	-3.343	-3.3215	-3.2994	-3.2776
71	-2.0472	-2.0437	-2.0426	-2.0417	-2.0384	-2.0366	-2.0344	-2.032	-2.0297	-2.0283	-2.025	-2.0228	-2.0222	-2.0197	-2.0184	-2.0157	-2.013	-2.0117	-2.009	-2.0074	-2.0043	-2.0016	-1.9992	-1.9969	-1.9955	-1.9924	-1.9916	-1.9896	-1.9865	-1.9849	-1.9823	-1.9809	-1.9778	-1.9761	-1.9742	-1.9721	-1.9699	-1.9672	-1.9654	-1.9628	-1.9598	-1.9573	-1.9551	-1.9535	-1.9514	-1.9489	-1.946	-1.944	-1.9424
72	-1.5743	-1.5558	-1.5377	-1.52	-1.5021	-1.484	-1.4661	-1.4479	-1.4305	-1.4129	-1.3951	-1.3774	-1.3607	-1.3426	-1.3253	-1.3078	-1.2901	-1.2732	-1.256	-1.2392	-1.2216	-1.2048	-1.1878	-1.1711	-1.1538	-1.1374	-1.1204	-1.1042	-1.0871	-1.0709	-1.0551	-1.038	-1.0218	-1.0053	-0.9895	-0.97336	-0.95718	-0.94074	-0.92508	-0.9091	-0.89315	-0.87739	-0.86209	-0.84604	-0.83089	-0.81514	-0.79947	-0.78441	-0.76897
73	1.1117	1.1125	1.1132	1.1143	1.1147	1.1155	1.1163	1.1172	1.1174	1.1185	1.1191	1.1197	1.1203	1.1215	1.1215	1.1222	1.123	1.1243	1.1248	1.1252	1.1261	1.1267	1.1274	1.1282	1.1288	1.1294	1.13	1.131	1.1319	1.1324	1.1334	1.1341	1.1349	1.1355	1.1358	1.1364	1.137	1.1382	1.139	1.1392	1.1401	1.1409	1.1416	1.1421	1.1424	1.1433	1.1441	1.1446	1.1453
74	-0.53899	-0.55243	-0.56626	-0.5816	-0.59224	-0.60623	-0.61855	-0.63587	-0.64971	-0.66231	-0.67791	-0.68803	-0.70393	-0.71619	-0.73078	-0.7447	-0.75669	-0.76882	-0.78235	-0.79609	-0.80958	-0.82251	-0.83791	-0.84851	-0.86253	-0.87807	-0.88843	-0.90101	-0.91365	-0.92716	-0.94184	-0.95614	-0.96685	-0.98063	-0.99155	-1.0063	-1.0164	-1.0289	-1.0407	-1.0516	-1.0686	-1.0779	-1.0922	-1.1018	-1.1158	-1.1262	-1.1373	-1.149	-1.161
75	-1.5965	-1.595	-1.5935	-1.5921	-1.5905	-1.5891	-1.5875	-1.586	-1.5846	-1.583	-1.5811	-1.5799	-1.5785	-1.5768	-1.5754	-1.5737	-1.5723	-1.5707	-1.5692	-1.5676	-1.5662	-1.5649	-1.563	-1.5616	-1.56	-1.5583	-1.5568	-1.5553	-1.5538	-1.5523	-1.5507	-1.549	-1.5476	-1.5459	-1.5444	-1.5428	-1.5412	-1.5398	-1.5383	-1.5365	-1.535	-1.5335	-1.532	-1.5303	-1.5287	-1.5272	-1.5256	-1.524	-1.5224
76	0.92683	0.92665	0.92658	0.92646	0.92633	0.92633	0.92618	0.92619	0.92601	0.92585	0.92583	0.92556	0.92549	0.92539	0.92514	0.92502	0.92504	0.92489	0.92479	0.92456	0.9245	0.92436	0.92421	0.9242	0.92403	0.92392	0.92379	0.92366	0.92347	0.92331	0.9233	0.92305	0.92298	0.92294	0.92274	0.92265	0.92254	0.92231	0.92209	0.92206	0.92189	0.92179	0.92162	0.92154	0.9214	0.92135	0.92116	0.92106	0.92087
77	0.50237	0.4983	0.49485	0.49211	0.48945	0.48568	0.4831	0.47965	0.4766	0.47323	0.47112	0.46783	0.46422	0.46188	0.45883	0.45609	0.45295	0.45053	0.44763	0.44545	0.44334	0.44044	0.43771	0.43465	0.43191	0.43004	0.42731	0.42497	0.42239	0.41981	0.41707	0.41528	0.41254	0.41036	0.40802	0.40552	0.40333	0.40115	0.39936	0.39788	0.39609	0.39344	0.39165	0.39002	0.38854	0.38683	0.38496	0.38286	0.38052
78	-1.5349	-1.5363	-1.5376	-1.539	-1.5404	-1.5418	-1.543	-1.5441	-1.5454	-1.5467	-1.5479	-1.5489	-1.55	-1.5508	-1.5518	-1.5529	-1.5539	-1.5548	-1.5558	-1.5567	-1.5573	-1.5578	-1.5586	-1.5595	-1.56	-1.5607	-1.5611	-1.5618	-1.5622	-1.5626	-1.563	-1.5636	-1.5641	-1.5643	-1.5647	-1.565	-1.5651	-1.5653	-1.5657	-1.5657	-1.5659	-1.566	-1.566	-1.5661	-1.5659	-1.5657	-1.5658	-1.5657	-1.5657
79	-1.3462	-1.3477	-1.3496	-1.3513	-1.3529	-1.3546	-1.3562	-1.3576	-1.3592	-1.3609	-1.3625	-1.3639	-1.3653	-1.367	-1.3684	-1.37	-1.3714	-1.3726	-1.3741	-1.3756	-1.3769	-1.3783	-1.3794	-1.3808	-1.382	-1.3835	-1.3846	-1.3859	-1.3871	-1.3883	-1.3893	-1.3907	-1.3919	-1.3929	-1.3938	-1.395	-1.3959	-1.3969	-1.3982	-1.3993	-1.3999	-1.401	-1.4021	-1.4029	-1.4037	-1.4046	-1.4054	-1.4061	-1.407
80	-1.9992	-1.9994	-1.9995	-1.9997	-1.9999	-2	-2.0001	-2.0003	-2.0004	-2.0004	-2.0006	-2.0007	-2.0008	-2.0009	-2.001	-2.0011	-2.0012	-2.0011	-2.0012	-2.0014	-2.0013	-2.0013	-2.0015	-2.0015	-2.0015	-2.0014	-2.0015	-2.0016	-2.0015	-2.0015	-2.0015	-2.0015	-2.0014	-2.0015	-2.0015	-2.0014	-2.0015	-2.0014	-2.0012	-2.0011	-2.0011	-2.0011	-2.001	-2.0009	-2.0006	-2.0008	-2.0006	-2.0006	-2.0004
81	1.7247	1.7209	1.7166	1.7128	1.7086	1.7045	1.7009	1.6971	1.6933	1.6891	1.6853	1.681	1.6776	1.6732	1.6693	1.6654	1.6619	1.6583	1.6547	1.651	1.647	1.6435	1.6396	1.6361	1.6324	1.6292	1.6259	1.6225	1.619	1.6159	1.612	1.6089	1.6058	1.6028	1.6	1.5965	1.5936	1.59	1.5871	1.5842	1.5812	1.578	1.5755	1.5724	1.5693	1.5668	1.5637	1.5614	1.5586
82	1.292	1.2922	1.293	1.2928	1.2933	1.2936	1.2938	1.294	1.2943	1.2942	1.2946	1.2951	1.2949	1.2954	1.2946	1.2951	1.2956	1.295	1.2963	1.296	1.2956	1.2954	1.2953	1.2951	1.2946	1.2954	1.2951	1.2949	1.2946	1.2946	1.2933	1.2931	1.2936	1.2925	1.2935	1.2929	1.2927	1.2922	1.2917	1.2912	1.2915	1.2899	1.2905	1.2899	1.2904	1.2895	1.2876	1.287	1.286
83	-0.98303	-0.98197	-0.98086	-0.97975	-0.97857	-0.97786	-0.9764	-0.97551	-0.97439	-0.97319	-0.97223	-0.97099	-0.97031	-0.96873	-0.96796	-0.96678	-0.96598	-0.96486	-0.96381	-0.96297	-0.96214	-0.96074	-0.95951	-0.95861	-0.95774	-0.95697	-0.95573	-0.95499	-0.95375	-0.95335	-0.95207	-0.95087	-0.94957	-0.9491	-0.94799	-0.94712	-0.94573	-0.94498	-0.94406	-0.9435	-0.94254	-0.94102	-0.94015	-0.93919	-0.93823	-0.93752	-0.93656	-0.93594	-0.93449
84	1.8769	1.8784	1.8797	1.8812	1.8825	1.8837	1.8851	1.8864	1.8879	1.8895	1.8906	1.8918	1.8933	1.8948	1.8959	1.8973	1.8986	1.8999	1.9013	1.9027	1.9039	1.9053	1.9068	1.908	1.9092	1.9105	1.912	1.9132	1.9144	1.9155	1.9171	1.9182	1.9196	1.9209	1.9221	1.923	1.9246	1.926	1.927	1.9283	1.9294	1.9305	1.9321	1.9328	1.9341	1.9355	1.9365	1.9379	1.9391
85	1.0092	1.0085	1.0079	1.0064	1.0055	1.0052	1.004	1.0033	1.0023	1.0016	1.0007	0.99969	0.99879	0.99813	0.99661	0.99618	0.99552	0.9947	0.99361	0.99279	0.99236	0.99092	0.99056	0.98959	0.98873	0.98807	0.98717	0.98561	0.98534	0.9846	0.98374	0.98273	0.98183	0.98148	0.98062	0.97953	0.97867	0.97805	0.97738	0.97645	0.97555	0.97504	0.97426	0.97337	0.97274	0.97216	0.97095	0.97021	0.96931
86	-1.6595	-1.6591	-1.6574	-1.656	-1.6554	-1.6534	-1.6531	-1.6516	-1.651	-1.6495	-1.6481	-1.6469	-1.6457	-1.6445	-1.6432	-1.6418	-1.641	-1.6392	-1.638	-1.6365	-1.6355	-1.6331	-1.6331	-1.6302	-1.6295	-1.6281	-1.6269	-1.6258	-1.6241	-1.6222	-1.6204	-1.6192	-1.618	-1.6165	-1.6151	-1.6128	-1.6108	-1.6099	-1.608	-1.606	-1.6041	-1.6028	-1.6011	-1.6004	-1.5977	-1.5948	-1.5937	-1.5924	-1.5901
87	1.2845	1.2865	1.2879	1.2894	1.2912	1.2927	1.2942	1.2959	1.2978	1.2992	1.3008	1.3025	1.3041	1.3056	1.3071	1.3087	1.3105	1.312	1.3136	1.3151	1.3166	1.318	1.3195	1.3212	1.3226	1.3239	1.3254	1.3269	1.3282	1.3299	1.331	1.3326	1.3341	1.3354	1.3364	1.338	1.3393	1.3408	1.342	1.3434	1.3447	1.3457	1.3471	1.3483	1.3497	1.3508	1.3522	1.3535	1.3547
88	-0.4219	-0.42155	-0.42136	-0.42157	-0.4215	-0.42212	-0.42172	-0.42173	-0.42178	-0.42204	-0.42217	-0.42198	-0.42178	-0.42163	-0.42205	-0.4219	-0.42211	-0.422	-0.42189	-0.42198	-0.42251	-0.42228	-0.42249	-0.42258	-0.42235	-0.4228	-0.4231	-0.42258	-0.423	-0.42313	-0.42253	-0.42347	-0.42332	-0.42321	-0.42338	-0.42351	-0.42303	-0.42361	-0.42386	-0.42343	-0.4238	-0.42409	-0.42402	-0.42415	-0.42424	-0.42449	-0.42495	-0.42471	-0.42477
89	-3.7135	-3.7057	-3.6971	-3.6894	-3.6813	-3.673	-3.665	-3.6567	-3.6476	-3.6399	-3.6309	-3.6231	-3.6142	-3.6056	-3.5971	-3.5882	-3.5791	-3.57	-3.5615	-3.5522	-3.5434	-3.5346	-3.5253	-3.5162	-3.5069	-3.497	-3.4877	-3.4784	-3.4693	-3.4595	-3.4499	-3.4402	-3.4303	-3.4203	-3.4109	-3.4011	-3.3903	-3.3811	-3.3709	-3.36	-3.3501	-3.3399	-3.3293	-3.319	-3.3089	-3.2978	-3.2874	-3.2762	-3.2656
90	0.74136	0.74201	0.7423	0.74286	0.7433	0.74362	0.74406	0.74476	0.7452	0.74552	0.74591	0.7462	0.74662	0.74703	0.7476	0.74804	0.74844	0.74885	0.74932	0.74993	0.7501	0.75077	0.75109	0.7515	0.75205	0.75238	0.75298	0.75329	0.75379	0.75427	0.75482	0.75534	0.75583	0.75631	0.75673	0.75692	0.75754	0.75795	0.75824	0.75899	0.75931	0.75972	0.76029	0.7606	0.76112	0.76165	0.76217	0.76256	0.76316
91	-2.9932	-2.9798	-2.9659	-2.9525	-2.939	-2.9254	-2.9116	-2.8982	-2.8843	-2.8707	-2.8568	-2.8433	-2.8294	-2.8154	-2.8019	-2.7879	-2.7743	-2.761	-2.747	-2.7333	-2.7198	-2.7059	-2.6922	-2.6787	-2.6648	-2.6513	-2.6374	-2.6235	-2.6097	-2.5959	-2.582	-2.5681	-2.5542	-2.5408	-2.5266	-2.5135	-2.4999	-2.4862	-2.4726	-2.4586	-2.4451	-2.4315	-2.4176	-2.404	-2.3904	-2.3765	-2.363	-2.3499	-2.3359
92	1.8862	1.8872	1.8881	1.8887	1.8895	1.8904	1.8912	1.8919	1.8925	1.8932	1.8935	1.8942	1.8947	1.8948	1.8956	1.896	1.8967	1.8967	1.8971	1.8972	1.8975	1.898	1.8979	1.8982	1.8981	1.8983	1.8981	1.8981	1.8983	1.8979	1.8977	1.8978	1.8976	1.898	1.8975	1.897	1.8968	1.8967	1.8964	1.8958	1.8955	1.8951	1.8945	1.8942	1.8937	1.8932	1.8923	1.8918	1.8912
93	0.18887	0.1896	0.19053	0.19139	0.19219	0.19296	0.19366	0.19447	0.19543	0.19615	0.19684	0.19765	0.19826	0.19899	0.19992	0.20052	0.20132	0.20206	0.20293	0.20366	0.20428	0.20512	0.20565	0.20649	0.20716	0.20783	0.20855	0.20918	0.20989	0.2105	0.21133	0.21203	0.21265	0.21354	0.21405	0.21472	0.21535	0.216	0.21674	0.21726	0.21792	0.2185	0.2193	0.22006	0.22059	0.22135	0.22189	0.22248	0.22316
94	-0.84315	-0.83951	-0.83584	-0.83225	-0.82861	-0.82504	-0.82144	-0.81778	-0.81421	-0.81052	-0.80714	-0.80354	-0.80002	-0.79636	-0.79301	-0.7894	-0.78597	-0.78247	-0.77902	-0.77554	-0.77211	-0.7685	-0.76519	-0.76178	-0.75836	-0.75496	-0.75161	-0.74817	-0.74492	-0.74153	-0.7381	-0.73477	-0.73151	-0.72815	-0.72493	-0.72153	-0.71829	-0.715	-0.71184	-0.70846	-0.70532	-0.70199	-0.6988	-0.69563	-0.69237	-0.68924	-0.68607	-0.68286	-0.67961
95	0.99031	0.9907	0.99079	0.99095	0.99121	0.99166	0.99167	0.99205	0.99232	0.99268	0.99289	0.99315	0.99363	0.99396	0.99404	0.99446	0.9946	0.99496	0.99532	0.99544	0.99589	0.99616	0.99641	0.9968	0.99711	0.99742	0.99767	0.99814	0.99849	0.99886	0.9993	0.9997	1	1.0004	1.0008	1.0012	1.0015	1.0019	1.0022	1.0026	1.003	1.0035	1.0039	1.0043	1.0048	1.005	1.0055	1.006	1.0063
96	1.1411	1.1403	1.1395	1.1387	1.1379	1.1371	1.1365	1.1357	1.135	1.1343	1.1335	1.1328	1.1319	1.1313	1.1305	1.1299	1.1291	1.1283	1.1276	1.1268	1.1262	1.1255	1.1249	1.124	1.1234	1.1227	1.1219	1.1212	1.1205	1.1198	1.1191	1.1183	1.1177	1.1171	1.1165	1.1157	1.1151	1.1144	1.1137	1.1132	1.1125	1.1118	1.111	1.1103	1.1098	1.1091	1.1084	1.1077	1.1072
97	0.18159	0.18716	0.19248	0.19808	0.20316	0.20851	0.21369	0.21953	0.22515	0.23063	0.2362	0.24161	0.24736	0.25283	0.25815	0.26396	0.26986	0.27564	0.28148	0.28683	0.293	0.2986	0.30428	0.31015	0.31587	0.32192	0.32778	0.33344	0.33955	0.34572	0.35128	0.35794	0.36392	0.36961	0.37602	0.38195	0.38821	0.3944	0.40057	0.40689	0.41279	0.41914	0.42518	0.43169	0.43807	0.44451	0.45064	0.45693	0.46368
98	-0.56942	-0.57179	-0.57444	-0.57714	-0.57986	-0.58218	-0.58467	-0.58722	-0.58985	-0.59205	-0.59462	-0.59687	-0.59935	-0.6016	-0.60403	-0.60631	-0.60865	-0.6112	-0.61316	-0.61537	-0.61769	-0.61993	-0.62218	-0.62445	-0.62649	-0.6285	-0.63071	-0.63285	-0.63506	-0.63727	-0.63904	-0.64103	-0.64309	-0.64519	-0.64706	-0.64927	-0.65098	-0.65297	-0.65485	-0.65664	-0.65855	-0.66044	-0.66229	-0.66395	-0.66587	-0.66777	-0.66945	-0.671	-0.67288
99	-1.3021	-1.2975	-1.2945	-1.2897	-1.2866	-1.2832	-1.2801	-1.2762	-1.2731	-1.2697	-1.267	-1.2638	-1.2613	-1.2588	-1.256	-1.2533	-1.2517	-1.2491	-1.2468	-1.2444	-1.243	-1.2415	-1.238	-1.237	-1.2356	-1.2337	-1.2322	-1.2311	-1.2306	-1.2285	-1.2285	-1.2267	-1.2257	-1.2247	-1.2246	-1.2242	-1.2233	-1.223	-1.2233	-1.2221	-1.2215	-1.2218	-1.2219	-1.2214	-1.2212	-1.2225	-1.2219	-1.2226	-1.2229
100	-2.2519	-2.2471	-2.2421	-2.2376	-2.2326	-2.2282	-2.2232	-2.2184	-2.2136	-2.2087	-2.204	-2.1993	-2.1942	-2.1894	-2.1844	-2.1798	-2.1748	-2.1699	-2.165	-2.1602	-2.155	-2.1502	-2.1452	-2.1404	-2.1356	-2.1304	-2.1255	-2.1205	-2.1154	-2.1107	-2.1054	-2.1004	-2.0954	-2.0904	-2.0853	-2.0805	-2.0754	-2.0704	-2.0652	-2.0603	-2.0551	-2.05	-2.0451	-2.04	-2.0348	-2.0297	-2.0247	-2.0196	-2.0147
101	-2.7273	-2.7266	-2.7256	-2.7244	-2.7228	-2.7214	-2.72	-2.7189	-2.7175	-2.7159	-2.7145	-2.7129	-2.7117	-2.7099	-2.7085	-2.7067	-2.705	-2.7038	-2.7019	-2.6994	-2.6977	-2.696	-2.6939	-2.6914	-2.6894	-2.6874	-2.685	-2.6828	-2.6802	-2.6779	-2.6753	-2.6733	-2.6705	-2.6679	-2.6652	-2.6622	-2.6598	-2.6572	-2.654	-2.6514	-2.648	-2.6455	-2.6425	-2.6393	-2.6363	-2.633	-2.63	-2.6265	-2.6233
102	3.1804	3.1728	3.1648	3.157	3.1494	3.1417	3.134	3.1262	3.1185	3.1111	3.1031	3.0953	3.0875	3.0799	3.0722	3.0646	3.0568	3.0489	3.0411	3.0333	3.0254	3.0178	3.0102	3.0023	2.9946	2.9868	2.9789	2.9711	2.9633	2.9556	2.9479	2.9399	2.9325	2.9244	2.9165	2.9088	2.9008	2.8934	2.8855	2.8779	2.8699	2.8621	2.8543	2.8467	2.8388	2.8312	2.8231	2.8152	2.8076
103	0.58457	0.58485	0.58492	0.58504	0.58518	0.58532	0.58558	0.58567	0.58573	0.58603	0.58618	0.58623	0.58656	0.58655	0.58667	0.58694	0.58703	0.58715	0.58722	0.58744	0.58753	0.58764	0.5879	0.58799	0.58822	0.58839	0.58859	0.5887	0.58877	0.58897	0.58917	0.58935	0.58946	0.58957	0.58991	0.58992	0.59002	0.5902	0.5904	0.59072	0.59082	0.59095	0.59114	0.5913	0.5913	0.59174	0.59193	0.59195	0.59197
104	0.46672	0.46679	0.46678	0.46664	0.46663	0.46649	0.46652	0.46646	0.46655	0.4666	0.46636	0.46627	0.46621	0.46622	0.46627	0.46605	0.4662	0.46615	0.46618	0.46594	0.46615	0.46612	0.46602	0.46621	0.46641	0.46635	0.46634	0.46637	0.4665	0.46646	0.46649	0.46654	0.46671	0.4665	0.46642	0.46663	0.46677	0.46671	0.46674	0.46689	0.46696	0.46717	0.46712	0.46727	0.46732	0.46743	0.46779	0.46778	0.46801
105	-1.3295	-1.3291	-1.3289	-1.3286	-1.3284	-1.3281	-1.3278	-1.3275	-1.3272	-1.3268	-1.3266	-1.3262	-1.3259	-1.3256	-1.3252	-1.3249	-1.3246	-1.3243	-1.324	-1.3236	-1.3233	-1.3229	-1.3225	-1.3222	-1.3218	-1.3215	-1.3211	-1.3207	-1.3203	-1.3199	-1.3195	-1.3191	-1.3188	-1.3184	-1.318	-1.3176	-1.3171	-1.3167	-1.3162	-1.3158	-1.3154	-1.315	-1.3146	-1.3141	-1.3137	-1.3133	-1.3129	-1.3124	-1.312
106	-1.1038	-1.0988	-1.0938	-1.0888	-1.0837	-1.0787	-1.0734	-1.0683	-1.0632	-1.0579	-1.0526	-1.0474	-1.042	-1.0366	-1.0314	-1.0259	-1.0205	-1.0149	-1.0094	-1.0037	-0.99816	-0.99243	-0.98664	-0.98118	-0.97553	-0.96967	-0.9638	-0.95791	-0.95215	-0.94603	-0.94022	-0.93409	-0.92802	-0.92207	-0.91582	-0.90975	-0.90361	-0.89737	-0.89093	-0.88475	-0.87858	-0.87208	-0.86571	-0.85929	-0.85265	-0.84631	-0.83991	-0.83324	-0.82653
107	-1.0542	-1.0597	-1.0662	-1.0714	-1.0771	-1.083	-1.0893	-1.095	-1.1006	-1.1062	-1.1124	-1.1182	-1.1243	-1.1297	-1.1353	-1.1419	-1.1474	-1.1532	-1.1587	-1.1643	-1.1704	-1.1757	-1.1813	-1.1884	-1.1933	-1.1985	-1.2049	-1.2109	-1.2159	-1.2215	-1.2268	-1.2323	-1.2384	-1.2433	-1.2489	-1.2549	-1.2599	-1.2651	-1.2718	-1.2777	-1.2832	-1.2886	-1.2944	-1.2997	-1.3051	-1.311	-1.3162	-1.3216	-1.3265
108	-0.5412	-0.53638	-0.53193	-0.52743	-0.52294	-0.51847	-0.51372	-0.50943	-0.505	-0.50034	-0.49594	-0.49157	-0.48708	-0.48295	-0.47847	-0.47404	-0.46956	-0.46539	-0.46096	-0.4568	-0.45244	-0.44817	-0.44408	-0.43972	-0.43543	-0.43155	-0.42707	-0.4233	-0.41894	-0.41495	-0.41095	-0.40666	-0.40248	-0.3983	-0.39455	-0.39025	-0.38626	-0.38247	-0.37849	-0.3745	-0.37041	-0.36643	-0.36269	-0.35872	-0.35446	-0.35081	-0.347	-0.34298	-0.33925
109	1.7299	1.7297	1.7289	1.7286	1.7283	1.727	1.7271	1.7258	1.7248	1.7249	1.7239	1.7236	1.7227	1.7232	1.7219	1.721	1.7217	1.7207	1.7198	1.7195	1.7199	1.7189	1.7187	1.7183	1.7175	1.7171	1.7167	1.7163	1.7153	1.7148	1.7156	1.7145	1.7146	1.7141	1.7134	1.7133	1.7125	1.7121	1.7121	1.7111	1.7118	1.7108	1.7105	1.711	1.7103	1.7101	1.7091	1.7091	1.7091
110	-1.4617	-1.466	-1.4706	-1.4747	-1.4793	-1.4837	-1.4877	-1.4921	-1.4963	-1.5005	-1.5045	-1.5082	-1.5124	-1.5164	-1.5207	-1.5243	-1.5281	-1.5319	-1.5356	-1.5392	-1.5427	-1.5464	-1.5499	-1.5533	-1.5565	-1.56	-1.5635	-1.5666	-1.5702	-1.5733	-1.5761	-1.5792	-1.5828	-1.5853	-1.5888	-1.5913	-1.5943	-1.5971	-1.5997	-1.6027	-1.6051	-1.6077	-1.6104	-1.6131	-1.6154	-1.6181	-1.6201	-1.6228	-1.6249
111	-0.33687	-0.33421	-0.33115	-0.32824	-0.32537	-0.32269	-0.31983	-0.31705	-0.31427	-0.31154	-0.30881	-0.30613	-0.30342	-0.30062	-0.29827	-0.29543	-0.29289	-0.29024	-0.28766	-0.28526	-0.28263	-0.28024	-0.27767	-0.27546	-0.27289	-0.27039	-0.26799	-0.26564	-0.26326	-0.26085	-0.25846	-0.2561	-0.25401	-0.25179	-0.2495	-0.24738	-0.2451	-0.24292	-0.24077	-0.23859	-0.23646	-0.23435	-0.23221	-0.23014	-0.22812	-0.22606	-0.22419	-0.22195	-0.21991
112	1.017	1.0134	1.0089	1.005	1.0014	0.99874	0.99396	0.98929	0.98541	0.98242	0.97934	0.97545	0.97227	0.96908	0.9662	0.96202	0.95884	0.95475	0.95157	0.94868	0.9448	0.94181	0.93713	0.93375	0.93066	0.92667	0.92389	0.92031	0.91701	0.91353	0.90965	0.90785	0.90456	0.90117	0.89709	0.8943	0.89121	0.88882	0.88423	0.88065	0.87815	0.87566	0.87237	0.86888	0.86579	0.8626	0.86021	0.85612	0.85432
113	-1.3929	-1.389	-1.3851	-1.3812	-1.3772	-1.3733	-1.3692	-1.3652	-1.361	-1.3568	-1.3526	-1.3484	-1.3441	-1.3397	-1.3354	-1.3311	-1.3265	-1.3221	-1.3175	-1.313	-1.3084	-1.3036	-1.299	-1.2942	-1.2895	-1.2847	-1.2798	-1.2748	-1.2701	-1.265	-1.26	-1.2548	-1.25	-1.2448	-1.2396	-1.2344	-1.2292	-1.2239	-1.2185	-1.2133	-1.2079	-1.2024	-1.1969	-1.1915	-1.1858	-1.1804	-1.1746	-1.169	-1.1635
114	4.2767	4.2492	4.2234	4.1966	4.1696	4.1436	4.1172	4.0905	4.0637	4.0381	4.0118	3.9855	3.9597	3.9336	3.9087	3.8826	3.8569	3.8316	3.8062	3.781	3.7555	3.7296	3.7047	3.6798	3.6546	3.6304	3.605	3.5809	3.556	3.5315	3.507	3.4823	3.4587	3.4335	3.41	3.3861	3.3627	3.3391	3.3153	3.291	3.2673	3.2443	3.2205	3.1977	3.1747	3.152	3.1292	3.1055	3.0834
115	2.3444	2.3115	2.2781	2.2462	2.2134	2.1794	2.1471	2.1164	2.0827	2.0518	2.0189	1.9876	1.9563	1.9238	1.8943	1.8637	1.8325	1.8009	1.7704	1.741	1.7092	1.6795	1.6501	1.6201	1.59	1.5608	1.5314	1.502	1.4743	1.4441	1.4169	1.3883	1.3622	1.3319	1.3046	1.279	1.2504	1.2239	1.1966	1.1681	1.1412	1.1166	1.0892	1.0643	1.0379	1.0131	0.98831	0.96264	0.93741
116	0.87836	0.87937	0.88032	0.88101	0.88233	0.88377	0.88467	0.88594	0.88732	0.88838	0.88938	0.89066	0.89156	0.8924	0.8941	0.89645	0.89713	0.8983	0.89988	0.90154	0.90276	0.90403	0.90627	0.90716	0.9086	0.91014	0.91286	0.9136	0.91546	0.91716	0.91854	0.92008	0.92178	0.92375	0.92615	0.9272	0.92863	0.93109	0.9329	0.9347	0.93651	0.93816	0.94098	0.94268	0.94508	0.94705	0.94902	0.9512	0.95301
117	-1.013	-1.0136	-1.0142	-1.0149	-1.0155	-1.0161	-1.0167	-1.0173	-1.0178	-1.0185	-1.0191	-1.0197	-1.0203	-1.021	-1.0216	-1.0221	-1.0227	-1.0233	-1.0239	-1.0244	-1.0251	-1.0255	-1.0262	-1.0268	-1.0273	-1.0279	-1.0284	-1.029	-1.0295	-1.0301	-1.0305	-1.0311	-1.0317	-1.0322	-1.0328	-1.0334	-1.0338	-1.0345	-1.035	-1.0355	-1.0361	-1.0365	-1.0371	-1.0377	-1.0382	-1.0387	-1.0392	-1.0398	-1.0402
118	-1.3364	-1.3429	-1.3491	-1.3554	-1.3617	-1.3679	-1.3743	-1.3805	-1.3867	-1.3927	-1.3987	-1.405	-1.411	-1.417	-1.4229	-1.4288	-1.435	-1.4408	-1.4467	-1.4525	-1.4585	-1.4641	-1.4699	-1.4756	-1.4814	-1.4871	-1.4927	-1.4983	-1.504	-1.5095	-1.515	-1.5206	-1.5258	-1.5314	-1.5365	-1.542	-1.5474	-1.5527	-1.5579	-1.5631	-1.5683	-1.5735	-1.5787	-1.5837	-1.5887	-1.5939	-1.5988	-1.6039	-1.6087
119	-0.22231	-0.2212	-0.21994	-0.21874	-0.21753	-0.21622	-0.21493	-0.21367	-0.21251	-0.21107	-0.20988	-0.20875	-0.20723	-0.20588	-0.20469	-0.2033	-0.20189	-0.20068	-0.19924	-0.19787	-0.19648	-0.19517	-0.19401	-0.19233	-0.19096	-0.18958	-0.18821	-0.18666	-0.18541	-0.18387	-0.18246	-0.18101	-0.17965	-0.17801	-0.17671	-0.17529	-0.17389	-0.17225	-0.17086	-0.16921	-0.16779	-0.1661	-0.1647	-0.16321	-0.16155	-0.15993	-0.15855	-0.15701	-0.15536
120	-1.9512	-1.9429	-1.9347	-1.9267	-1.9189	-1.9103	-1.9021	-1.894	-1.886	-1.8775	-1.8693	-1.8606	-1.8516	-1.8442	-1.8353	-1.8275	-1.8191	-1.8105	-1.8021	-1.7937	-1.7856	-1.7769	-1.7685	-1.7598	-1.7515	-1.7429	-1.7348	-1.726	-1.7177	-1.7091	-1.7008	-1.6919	-1.6837	-1.675	-1.6664	-1.6582	-1.6494	-1.6419	-1.6327	-1.6244	-1.6156	-1.6071	-1.5987	-1.5904	-1.5814	-1.5731	-1.5646	-1.5565	-1.548
121	0.57851	0.57883	0.57918	0.5796	0.57996	0.58021	0.58054	0.58079	0.58123	0.58158	0.58202	0.58247	0.58271	0.58323	0.58363	0.58402	0.58446	0.58496	0.58553	0.58587	0.5862	0.58672	0.58712	0.58762	0.58817	0.58871	0.58915	0.58966	0.59013	0.59068	0.59117	0.59174	0.59222	0.5928	0.59338	0.59378	0.59465	0.59502	0.59564	0.59621	0.59674	0.59738	0.59791	0.59857	0.59931	0.59987	0.60042	0.601	0.60187
122	-0.8729	-0.87531	-0.87784	-0.8803	-0.8829	-0.88517	-0.88782	-0.89021	-0.89269	-0.89541	-0.89797	-0.90029	-0.9027	-0.90528	-0.90769	-0.91051	-0.91292	-0.91526	-0.91777	-0.92023	-0.92284	-0.92506	-0.92774	-0.93037	-0.93297	-0.93517	-0.93761	-0.94036	-0.94315	-0.94554	-0.94788	-0.9503	-0.95329	-0.95587	-0.95824	-0.96077	-0.96331	-0.96584	-0.96831	-0.97137	-0.97371	-0.97615	-0.97871	-0.98149	-0.98407	-0.98643	-0.9889	-0.99175	-0.99421
123	0.1593	0.15876	0.15825	0.15755	0.15694	0.15637	0.1558	0.15508	0.15447	0.15407	0.15317	0.15253	0.15214	0.15157	0.15093	0.15031	0.14969	0.14895	0.14841	0.1477	0.14688	0.14638	0.14569	0.14504	0.14447	0.14378	0.14304	0.14239	0.1417	0.14112	0.14047	0.13985	0.13903	0.1383	0.13779	0.13698	0.13626	0.13554	0.13505	0.13413	0.13344	0.13276	0.13203	0.13123	0.13039	0.12961	0.12866	0.12818	0.12726
124	-1.6299	-1.6305	-1.6294	-1.6285	-1.6291	-1.6281	-1.6271	-1.6279	-1.6281	-1.6263	-1.6276	-1.626	-1.6251	-1.626	-1.6252	-1.6247	-1.6249	-1.6234	-1.6235	-1.6225	-1.6216	-1.6224	-1.6205	-1.6197	-1.6199	-1.6185	-1.6177	-1.6184	-1.6168	-1.6171	-1.6154	-1.6149	-1.6135	-1.6126	-1.612	-1.6128	-1.6101	-1.6103	-1.6098	-1.6078	-1.6074	-1.6063	-1.6054	-1.6039	-1.6026	-1.6015	-1.6005	-1.5992	-1.5993
125	2.8284	2.8239	2.8206	2.8166	2.813	2.8097	2.8059	2.8017	2.7982	2.7946	2.7901	2.7867	2.7825	2.7795	2.7751	2.7715	2.7677	2.7645	2.7603	2.7569	2.7529	2.7494	2.7453	2.7415	2.7371	2.7337	2.7295	2.726	2.7221	2.7185	2.7149	2.7111	2.7069	2.703	2.6992	2.6951	2.6918	2.6875	2.6837	2.6795	2.6756	2.6717	2.6678	2.6642	2.6603	2.6562	2.6526	2.6488	2.6449
126	2.6223	2.6117	2.6003	2.5905	2.5814	2.5707	2.5615	2.5511	2.5393	2.5304	2.5195	2.5094	2.4994	2.4893	2.4791	2.4697	2.4594	2.4494	2.4398	2.4282	2.4189	2.4075	2.397	2.3881	2.3777	2.3692	2.3579	2.3481	2.3382	2.3304	2.3188	2.3111	2.3	2.2932	2.2825	2.27	2.2619	2.251	2.2438	2.2343	2.2241	2.2135	2.2018	2.1932	2.1829	2.1744	2.1647	2.1558	2.1464
127	-0.18195	-0.17604	-0.17001	-0.164	-0.15802	-0.15205	-0.1461	-0.1402	-0.13388	-0.12789	-0.12195	-0.11591	-0.10982	-0.10346	-0.097482	-0.091632	-0.085546	-0.079424	-0.073376	-0.067117	-0.061306	-0.054923	-0.04878	-0.042598	-0.036653	-0.030597	-0.02428	-0.018287	-0.012143	-0.0058667	0.00012456	0.0062028	0.012566	0.018745	0.024685	0.030885	0.037036	0.043148	0.049297	0.055486	0.061609	0.067658	0.073856	0.080043	0.086179	0.092224	0.09836	0.1043	0.1105
128	3.0729	3.0509	3.0303	3.0069	2.9862	2.9652	2.9427	2.9224	2.9013	2.8789	2.8565	2.8356	2.813	2.7916	2.7716	2.7496	2.7275	2.7064	2.6855	2.6636	2.6413	2.6223	2.5994	2.5792	2.5564	2.5357	2.5137	2.4938	2.471	2.4494	2.4283	2.4074	2.3872	2.3655	2.3436	2.3228	2.3005	2.2795	2.2565	2.236	2.2149	2.193	2.1719	2.15	2.1296	2.1083	2.0858	2.0642	2.0434
129	-2.7973	-2.7914	-2.7867	-2.781	-2.7764	-2.7699	-2.7645	-2.7595	-2.7532	-2.7479	-2.7423	-2.7373	-2.7314	-2.7243	-2.7196	-2.7134	-2.7068	-2.7009	-2.6959	-2.6883	-2.6838	-2.679	-2.6711	-2.6658	-2.6581	-2.6528	-2.6466	-2.6399	-2.634	-2.6273	-2.621	-2.6141	-2.6091	-2.6031	-2.596	-2.5899	-2.5822	-2.5765	-2.57	-2.5636	-2.5574	-2.5511	-2.5418	-2.5351	-2.5291	-2.5224	-2.5155	-2.5095	-2.5002
130	1.1787	1.1738	1.169	1.1636	1.1588	1.1536	1.1487	1.1434	1.1382	1.133	1.1277	1.1224	1.117	1.1116	1.1063	1.1008	1.0956	1.0898	1.0843	1.0785	1.073	1.0673	1.0617	1.056	1.0501	1.0444	1.0384	1.0326	1.0266	1.0206	1.0146	1.0087	1.0027	0.99646	0.9904	0.98417	0.97801	0.97174	0.9654	0.95917	0.95286	0.94653	0.94009	0.93385	0.92717	0.92057	0.91402	0.90734	0.90082
131	0.46504	0.46411	0.46297	0.4622	0.46122	0.45991	0.45885	0.45773	0.45658	0.45536	0.45429	0.45307	0.45194	0.45073	0.44936	0.44807	0.44682	0.44547	0.44389	0.44265	0.4414	0.43987	0.4386	0.43714	0.43568	0.4341	0.43251	0.43094	0.42947	0.42794	0.42617	0.42457	0.42296	0.42121	0.4195	0.41771	0.416	0.41416	0.41232	0.41048	0.40856	0.40667	0.40494	0.40292	0.40077	0.3988	0.39666	0.39467	0.39275
132	1.3159	1.3196	1.3233	1.3267	1.3302	1.3337	1.337	1.3405	1.344	1.3474	1.3506	1.354	1.3571	1.3604	1.3638	1.3669	1.3701	1.3732	1.3765	1.3794	1.3824	1.3855	1.3885	1.3913	1.3945	1.3972	1.4001	1.403	1.4059	1.4087	1.4115	1.4141	1.417	1.4196	1.4224	1.4249	1.4276	1.4303	1.4327	1.4354	1.4379	1.4404	1.4429	1.4453	1.4476	1.4501	1.4524	1.4549	1.4571
133	3.0109	3.0046	2.9982	2.9912	2.9855	2.9779	2.972	2.9654	2.9589	2.9527	2.9459	2.9391	2.9327	2.9265	2.9199	2.9131	2.9066	2.8998	2.8933	2.8869	2.8799	2.8735	2.8666	2.8603	2.8534	2.8472	2.8402	2.8338	2.8267	2.8204	2.8131	2.8068	2.8002	2.7938	2.7866	2.7803	2.7733	2.7671	2.7605	2.7533	2.747	2.74	2.7335	2.7267	2.7198	2.713	2.7065	2.6998	2.6928
134	2.1976	2.1954	2.1939	2.192	2.19	2.1881	2.1861	2.1839	2.1821	2.18	2.1781	2.1762	2.174	2.1721	2.1699	2.1679	2.1659	2.164	2.1618	2.1598	2.1576	2.1553	2.1533	2.1513	2.1492	2.1471	2.1448	2.1429	2.1406	2.1384	2.1364	2.1341	2.1317	2.1297	2.1272	2.1249	2.1226	2.1204	2.1185	2.1161	2.1135	2.1113	2.1088	2.1066	2.1042	2.1022	2.0993	2.0971	2.0947
135	-0.98499	-0.98843	-0.99174	-0.99533	-0.99859	-1.0027	-1.0055	-1.0091	-1.0127	-1.0155	-1.0186	-1.0227	-1.0255	-1.0286	-1.0322	-1.0353	-1.0387	-1.0419	-1.0456	-1.0482	-1.0521	-1.0552	-1.0586	-1.0613	-1.0647	-1.0678	-1.0706	-1.0736	-1.0766	-1.0799	-1.0832	-1.0866	-1.0897	-1.0919	-1.095	-1.0986	-1.1014	-1.1042	-1.1071	-1.1101	-1.1133	-1.1163	-1.1191	-1.1216	-1.1242	-1.1269	-1.1299	-1.1329	-1.1351
136	-0.7405	-0.74605	-0.75081	-0.75602	-0.76148	-0.76649	-0.77154	-0.77687	-0.78183	-0.78696	-0.79265	-0.79765	-0.80247	-0.80777	-0.81302	-0.81816	-0.82341	-0.82821	-0.83335	-0.83843	-0.8436	-0.84871	-0.85353	-0.85859	-0.86393	-0.86838	-0.874	-0.87873	-0.88372	-0.88875	-0.89371	-0.89866	-0.90351	-0.90855	-0.91388	-0.91858	-0.92377	-0.92834	-0.93344	-0.93827	-0.94324	-0.94815	-0.9528	-0.95783	-0.96269	-0.96766	-0.97266	-0.97735	-0.98252
137	0.10948	0.10539	0.10329	0.099274	0.096418	0.093704	0.090844	0.087379	0.084745	0.081339	0.078793	0.074702	0.071441	0.068815	0.065572	0.06162	0.058997	0.05583	0.053751	0.050564	0.047116	0.043861	0.040931	0.038066	0.035255	0.032549	0.028675	0.025906	0.023636	0.020082	0.017212	0.01404	0.010947	0.0086824	0.0049753	0.0021957	-6.6716e-07	-0.0037903	-0.0064105	-0.0097506	-0.012388	-0.015273	-0.018289	-0.020604	-0.024494	-0.027074	-0.028869	-0.032204	-0.03438
138	-2.5772	-2.5706	-2.5639	-2.5574	-2.5506	-2.5437	-2.5368	-2.53	-2.523	-2.5163	-2.5094	-2.5024	-2.4955	-2.4885	-2.4815	-2.4744	-2.4673	-2.4601	-2.4532	-2.4462	-2.439	-2.4319	-2.4246	-2.4175	-2.4104	-2.403	-2.3958	-2.3885	-2.3812	-2.3739	-2.3664	-2.3592	-2.352	-2.3447	-2.3371	-2.3299	-2.3222	-2.3147	-2.3075	-2.3002	-2.2926	-2.285	-2.2776	-2.2702	-2.2624	-2.2549	-2.2475	-2.2401	-2.2325
139	-3.0268	-3.0245	-3.0223	-3.0198	-3.0178	-3.0152	-3.0131	-3.0108	-3.0082	-3.0058	-3.0032	-3.0005	-2.9978	-2.9948	-2.9923	-2.9898	-2.987	-2.9842	-2.981	-2.978	-2.975	-2.972	-2.9689	-2.966	-2.9627	-2.9597	-2.9564	-2.953	-2.9498	-2.9463	-2.943	-2.9395	-2.9359	-2.9325	-2.9288	-2.9252	-2.9217	-2.918	-2.914	-2.9104	-2.9068	-2.9028	-2.8988	-2.8948	-2.8909	-2.8869	-2.8827	-2.8785	-2.8744
140	-2.5886	-2.5839	-2.5798	-2.5755	-2.5712	-2.5677	-2.5627	-2.5588	-2.5544	-2.5501	-2.5455	-2.5411	-2.5371	-2.5331	-2.5285	-2.524	-2.5194	-2.5159	-2.5111	-2.5069	-2.5027	-2.4985	-2.494	-2.4895	-2.4856	-2.4813	-2.477	-2.4728	-2.4683	-2.4643	-2.4603	-2.4562	-2.4517	-2.4478	-2.4433	-2.4391	-2.4346	-2.4305	-2.426	-2.422	-2.4185	-2.414	-2.4101	-2.406	-2.4015	-2.3975	-2.3929	-2.3888	-2.3848
141	0.52144	0.52001	0.51982	0.51891	0.51772	0.51723	0.51625	0.51511	0.51441	0.51422	0.51298	0.51228	0.51149	0.51116	0.51054	0.50908	0.50912	0.50861	0.50771	0.50698	0.5064	0.50557	0.5054	0.50463	0.50438	0.50372	0.50291	0.50298	0.50243	0.50243	0.5014	0.50128	0.50096	0.50103	0.50077	0.49997	0.49955	0.49981	0.49945	0.49895	0.49917	0.49917	0.49908	0.49875	0.49872	0.49847	0.49912	0.49899	0.4991
142	-0.59257	-0.59358	-0.59445	-0.59536	-0.59628	-0.59722	-0.59813	-0.59891	-0.59976	-0.60066	-0.60158	-0.60233	-0.60363	-0.60436	-0.60542	-0.60621	-0.60709	-0.60811	-0.60916	-0.61003	-0.61092	-0.61183	-0.61266	-0.61356	-0.61475	-0.61576	-0.61673	-0.61732	-0.61843	-0.61948	-0.62029	-0.62124	-0.62211	-0.62304	-0.62384	-0.62472	-0.62585	-0.62675	-0.62779	-0.62874	-0.62949	-0.63033	-0.63126	-0.63223	-0.63314	-0.63412	-0.63522	-0.63608	-0.63688
143	3.2078	3.2009	3.1933	3.1862	3.179	3.1718	3.1646	3.1573	3.15	3.1424	3.1353	3.1282	3.1206	3.1135	3.106	3.0985	3.0911	3.0839	3.0765	3.0688	3.0614	3.054	3.0462	3.0391	3.0313	3.0237	3.0163	3.0088	3.0005	2.9933	2.9856	2.9781	2.9704	2.9628	2.955	2.9471	2.9397	2.9319	2.924	2.9161	2.9084	2.9003	2.8924	2.8846	2.8763	2.8691	2.8609	2.8526	2.8445
144	2.4963	2.4923	2.4873	2.4831	2.4782	2.4738	2.4692	2.4649	2.4599	2.4549	2.4502	2.4455	2.4413	2.4366	2.4317	2.4268	2.4223	2.4176	2.4127	2.408	2.4031	2.3986	2.3937	2.3885	2.3838	2.3788	2.3738	2.3689	2.3639	2.3591	2.3541	2.349	2.3441	2.3389	2.3341	2.3294	2.324	2.3189	2.3138	2.3088	2.3038	2.2987	2.2932	2.2882	2.2832	2.2776	2.2719	2.2668	2.262
145	1.739	1.738	1.7371	1.736	1.7349	1.7337	1.733	1.7323	1.7311	1.7301	1.7292	1.7279	1.7269	1.7257	1.725	1.7239	1.7227	1.7221	1.7209	1.72	1.7188	1.7178	1.7172	1.7163	1.7153	1.7144	1.7132	1.7126	1.7115	1.7107	1.7099	1.7084	1.7077	1.7065	1.7058	1.7046	1.7036	1.7031	1.7017	1.7012	1.7002	1.6992	1.6984	1.6975	1.6966	1.6956	1.6948	1.6938	1.6929
146	1.6027	1.6027	1.6026	1.6027	1.6027	1.6026	1.6025	1.6026	1.6024	1.6024	1.6024	1.6024	1.6023	1.6021	1.602	1.6019	1.6019	1.6016	1.6016	1.6015	1.6013	1.6011	1.601	1.6009	1.6007	1.6006	1.6004	1.6002	1.6001	1.5998	1.5997	1.5994	1.5991	1.5988	1.5987	1.5985	1.5982	1.598	1.5976	1.5974	1.597	1.5968	1.5965	1.5963	1.5959	1.5957	1.5953	1.595	1.5947
147	1.3375	1.3369	1.3365	1.336	1.3357	1.3352	1.3348	1.3342	1.3338	1.3334	1.3328	1.3324	1.3319	1.3314	1.331	1.3306	1.33	1.3294	1.329	1.3284	1.3279	1.3273	1.3267	1.3261	1.3255	1.3251	1.3244	1.3239	1.3232	1.3227	1.322	1.3214	1.3208	1.3201	1.3194	1.319	1.3182	1.3176	1.317	1.3163	1.3155	1.3149	1.3142	1.3135	1.3128	1.3123	1.3114	1.3107	1.3099
148	-1.5719	-1.5717	-1.5725	-1.5724	-1.5724	-1.5726	-1.5724	-1.573	-1.5727	-1.5731	-1.5734	-1.5728	-1.573	-1.5733	-1.5732	-1.573	-1.5732	-1.5735	-1.573	-1.5731	-1.5732	-1.5729	-1.5726	-1.5725	-1.5726	-1.5723	-1.5722	-1.5722	-1.5717	-1.5714	-1.5718	-1.5709	-1.571	-1.571	-1.5707	-1.5703	-1.5702	-1.5701	-1.57	-1.5698	-1.5695	-1.5691	-1.5685	-1.5684	-1.5679	-1.5677	-1.5671	-1.5669	-1.5668
149	2.313	2.3088	2.3046	2.3004	2.296	2.2921	2.2878	2.2837	2.2794	2.2753	2.2709	2.2668	2.2626	2.2584	2.254	2.25	2.2457	2.2418	2.2375	2.2332	2.229	2.225	2.2208	2.2166	2.2121	2.2079	2.2036	2.1999	2.1954	2.1912	2.1868	2.1828	2.1786	2.1743	2.1703	2.1661	2.162	2.1578	2.1534	2.1493	2.1449	2.1407	2.1365	2.1324	2.1282	2.1238	2.1197	2.1154	2.1114
150	-0.53086	-0.53091	-0.53078	-0.53009	-0.53105	-0.53022	-0.52996	-0.52945	-0.52914	-0.52948	-0.52897	-0.5288	-0.52824	-0.52798	-0.52759	-0.52729	-0.52676	-0.52629	-0.52581	-0.52529	-0.52477	-0.52391	-0.52399	-0.52334	-0.5227	-0.5226	-0.52169	-0.52125	-0.52043	-0.51978	-0.51856	-0.51795	-0.51756	-0.51686	-0.5162	-0.51602	-0.51485	-0.51414	-0.51315	-0.51245	-0.51153	-0.51092	-0.50996	-0.50882	-0.5086	-0.50777	-0.5068	-0.50528	-0.50467
151	0.50971	0.51111	0.51242	0.51406	0.51527	0.51759	0.51867	0.52044	0.52234	0.52334	0.5252	0.52638	0.52861	0.5301	0.5322	0.5331	0.53523	0.53691	0.53868	0.54036	0.54177	0.54373	0.54509	0.54655	0.54868	0.55028	0.55214	0.55388	0.55556	0.55748	0.55875	0.56098	0.56239	0.56436	0.56618	0.56764	0.56979	0.5717	0.57344	0.57517	0.57745	0.579	0.58115	0.58271	0.58508	0.58681	0.58855	0.59015	0.59157
152	-1.2871	-1.2873	-1.2875	-1.2877	-1.2876	-1.288	-1.288	-1.2883	-1.2884	-1.2886	-1.2885	-1.2888	-1.2888	-1.2886	-1.2888	-1.2888	-1.2889	-1.2889	-1.2888	-1.2889	-1.2887	-1.2886	-1.2884	-1.2884	-1.2882	-1.2882	-1.2882	-1.2879	-1.2875	-1.2872	-1.2869	-1.2866	-1.2864	-1.2861	-1.286	-1.2856	-1.285	-1.2849	-1.2844	-1.284	-1.2838	-1.2834	-1.2829	-1.2823	-1.2819	-1.2815	-1.2808	-1.2804	-1.2798
153	-1.3402	-1.3405	-1.3409	-1.3411	-1.3414	-1.3417	-1.3419	-1.3424	-1.3426	-1.3428	-1.3432	-1.3435	-1.3438	-1.3439	-1.3442	-1.3446	-1.3448	-1.345	-1.3454	-1.3455	-1.3457	-1.346	-1.3462	-1.3464	-1.3466	-1.347	-1.347	-1.3472	-1.3474	-1.3476	-1.3479	-1.3481	-1.3482	-1.3484	-1.3485	-1.3488	-1.349	-1.3492	-1.3493	-1.3494	-1.3496	-1.3497	-1.3499	-1.35	-1.3501	-1.3503	-1.3505	-1.3506	-1.3507
154	0.46944	0.4715	0.47389	0.47601	0.47825	0.48034	0.48218	0.48414	0.48672	0.48865	0.49068	0.49258	0.49485	0.49682	0.49893	0.50121	0.50338	0.50559	0.50774	0.50977	0.51154	0.51416	0.51569	0.51793	0.51995	0.52213	0.52421	0.52608	0.52801	0.52973	0.53191	0.53393	0.53629	0.53829	0.54041	0.5424	0.54426	0.54654	0.54807	0.55046	0.55239	0.5541	0.55628	0.55818	0.56002	0.56195	0.56406	0.56574	0.56789
155	2.2733	2.2682	2.2629	2.258	2.2527	2.2478	2.2427	2.2377	2.2328	2.2276	2.2229	2.2178	2.2129	2.2076	2.2026	2.1978	2.1928	2.188	2.183	2.1783	2.1733	2.1683	2.1633	2.1583	2.1538	2.1489	2.1441	2.1392	2.1344	2.1296	2.1249	2.12	2.1152	2.1106	2.1058	2.101	2.0963	2.0917	2.0871	2.0823	2.0776	2.073	2.0682	2.0634	2.0592	2.0544	2.0498	2.0453	2.0407
156	-1.2944	-1.2885	-1.2824	-1.2763	-1.2703	-1.2643	-1.258	-1.2521	-1.2457	-1.2398	-1.2334	-1.2274	-1.2214	-1.2154	-1.2091	-1.2028	-1.1968	-1.1903	-1.1841	-1.178	-1.1718	-1.1656	-1.1593	-1.1533	-1.1468	-1.1405	-1.1343	-1.1279	-1.1218	-1.1154	-1.1093	-1.1031	-1.0966	-1.0903	-1.084	-1.0775	-1.0711	-1.0648	-1.0587	-1.0522	-1.0457	-1.0396	-1.0329	-1.0266	-1.0203	-1.0137	-1.0073	-1.0009	-0.99452
157	1.1948	1.1959	1.1971	1.1984	1.1997	1.201	1.2022	1.2032	1.2045	1.2059	1.2071	1.2082	1.2095	1.2107	1.2118	1.2132	1.2144	1.2155	1.217	1.2182	1.2193	1.2205	1.2216	1.2228	1.2242	1.2251	1.2265	1.2276	1.2286	1.23	1.2313	1.2324	1.2336	1.2348	1.2359	1.237	1.2383	1.2394	1.2407	1.2418	1.2431	1.2442	1.2453	1.2466	1.2477	1.2489	1.2501	1.2512	1.2523
158	0.36357	0.36087	0.35826	0.35587	0.35358	0.35096	0.34853	0.34634	0.34377	0.3413	0.33882	0.33619	0.33384	0.33141	0.32883	0.32624	0.32372	0.32143	0.31861	0.3163	0.31395	0.31144	0.30876	0.30647	0.30394	0.30128	0.29881	0.29617	0.29376	0.29147	0.28867	0.28647	0.28365	0.28144	0.27891	0.27623	0.2737	0.27122	0.26863	0.26605	0.26368	0.26115	0.25857	0.25643	0.25373	0.25128	0.24866	0.24611	0.2436
159	1.4051	1.4019	1.399	1.3959	1.3928	1.3896	1.3865	1.3834	1.3803	1.3773	1.3738	1.3711	1.3678	1.3645	1.3615	1.3583	1.3552	1.352	1.3489	1.3457	1.3426	1.3393	1.3363	1.3332	1.3298	1.3266	1.3236	1.3203	1.3173	1.3141	1.3109	1.3077	1.3047	1.3015	1.2983	1.295	1.2918	1.2886	1.2854	1.2822	1.2793	1.2759	1.2729	1.2696	1.2665	1.2633	1.26	1.2568	1.2535
160	-1.7539	-1.7544	-1.755	-1.7555	-1.7559	-1.7564	-1.757	-1.7576	-1.7582	-1.7585	-1.7592	-1.7596	-1.7601	-1.7607	-1.7611	-1.7616	-1.7622	-1.7628	-1.763	-1.7635	-1.764	-1.7646	-1.7651	-1.7656	-1.7658	-1.7664	-1.7667	-1.7671	-1.7677	-1.7682	-1.7685	-1.7693	-1.7694	-1.7701	-1.7703	-1.7707	-1.7712	-1.7717	-1.7721	-1.7723	-1.7728	-1.7732	-1.7737	-1.774	-1.7744	-1.7748	-1.7751	-1.7755	-1.7756
161	1.0879	1.0911	1.0942	1.0974	1.1005	1.1035	1.1065	1.1094	1.1125	1.1155	1.1184	1.1215	1.1243	1.1274	1.1303	1.1331	1.1361	1.1389	1.1417	1.1447	1.1475	1.1502	1.153	1.1559	1.1586	1.1614	1.1639	1.1666	1.1694	1.1721	1.1747	1.1772	1.1802	1.1826	1.1853	1.1877	1.1902	1.1928	1.1953	1.1977	1.2004	1.2027	1.2052	1.2077	1.2101	1.2125	1.2149	1.2173	1.2197
162	2.1483	2.1462	2.1434	2.1404	2.1383	2.1356	2.1333	2.1303	2.128	2.1253	2.1228	2.1205	2.1177	2.1152	2.113	2.1105	2.1079	2.1055	2.1032	2.1007	2.0985	2.0959	2.0935	2.091	2.0889	2.0864	2.0843	2.0819	2.0794	2.077	2.0748	2.0723	2.0699	2.0679	2.0658	2.0635	2.0613	2.0587	2.0566	2.0549	2.0523	2.0503	2.0481	2.0461	2.0439	2.0418	2.0397	2.0375	2.0355
163	2.9639	2.9497	2.9351	2.921	2.9064	2.8925	2.8783	2.864	2.8501	2.8358	2.8217	2.8082	2.794	2.7801	2.7662	2.7524	2.7384	2.7249	2.7109	2.6975	2.6839	2.6702	2.6567	2.6432	2.6297	2.6164	2.603	2.5897	2.5764	2.5634	2.5499	2.5368	2.5237	2.511	2.4976	2.4849	2.4718	2.459	2.4464	2.4334	2.4207	2.4082	2.3955	2.383	2.3704	2.3582	2.3455	2.3332	2.3208
164	-0.96583	-0.97114	-0.97572	-0.98065	-0.98596	-0.99041	-0.99485	-0.99921	-1.0049	-1.009	-1.0133	-1.0175	-1.0224	-1.0268	-1.0315	-1.036	-1.0404	-1.0446	-1.0492	-1.0532	-1.0569	-1.062	-1.0664	-1.0699	-1.0751	-1.0794	-1.0834	-1.0874	-1.0916	-1.0967	-1.1009	-1.1043	-1.1085	-1.1128	-1.115	-1.1195	-1.1235	-1.1279	-1.1311	-1.1349	-1.1403	-1.1437	-1.1465	-1.1513	-1.1545	-1.1577	-1.1622	-1.1658	-1.17
165	1.2275	1.2267	1.226	1.2252	1.2244	1.2236	1.2228	1.222	1.2214	1.2206	1.2197	1.219	1.2183	1.2174	1.2167	1.2158	1.2151	1.2144	1.2135	1.2127	1.2119	1.2112	1.2104	1.2095	1.2088	1.2081	1.2072	1.2065	1.2055	1.2048	1.204	1.2032	1.2024	1.2017	1.201	1.2	1.1992	1.1985	1.1977	1.1969	1.1961	1.1954	1.1945	1.1937	1.1929	1.1922	1.1913	1.1905	1.1899
166	1.6504	1.6486	1.6469	1.6451	1.6434	1.6416	1.6398	1.638	1.6363	1.6347	1.633	1.6312	1.6293	1.6276	1.626	1.6244	1.6224	1.6209	1.6193	1.6175	1.6158	1.6141	1.6125	1.6107	1.6091	1.6074	1.6058	1.6041	1.6024	1.6008	1.599	1.5973	1.5957	1.5941	1.5925	1.5909	1.5891	1.5876	1.5859	1.5844	1.5828	1.5812	1.5796	1.5781	1.5765	1.5747	1.5732	1.5716	1.57
167	2.8632	2.8521	2.8426	2.831	2.8198	2.8076	2.7972	2.7865	2.7758	2.7657	2.7552	2.744	2.7345	2.7248	2.7133	2.7031	2.6928	2.6823	2.6719	2.6609	2.6504	2.6392	2.6297	2.6194	2.6083	2.5978	2.5879	2.577	2.5679	2.5582	2.5469	2.5364	2.5271	2.5147	2.506	2.4959	2.4844	2.4745	2.4655	2.4546	2.4436	2.434	2.4221	2.4146	2.4036	2.395	2.3854	2.3747	2.3653
168	-0.91156	-0.90768	-0.90359	-0.89962	-0.89616	-0.89222	-0.88865	-0.88488	-0.88128	-0.87739	-0.87368	-0.86991	-0.86611	-0.86277	-0.85911	-0.85554	-0.85194	-0.8482	-0.84474	-0.84072	-0.83746	-0.83358	-0.83015	-0.82695	-0.82344	-0.81936	-0.81604	-0.81233	-0.80899	-0.80545	-0.80197	-0.79891	-0.79506	-0.79169	-0.78824	-0.78498	-0.78139	-0.77816	-0.77476	-0.77131	-0.76794	-0.76471	-0.76149	-0.75829	-0.75487	-0.75173	-0.74858	-0.74527	-0.74213
169	1.4599	1.4592	1.4586	1.4573	1.4565	1.4557	1.4548	1.4533	1.4526	1.4515	1.4509	1.4497	1.4489	1.4482	1.4466	1.4459	1.4448	1.4436	1.4425	1.4414	1.4404	1.4393	1.4384	1.4374	1.4362	1.4357	1.4341	1.4327	1.4321	1.4311	1.43	1.4291	1.4279	1.427	1.4256	1.4245	1.4234	1.4223	1.4214	1.4202	1.4191	1.4183	1.4172	1.4158	1.4151	1.4138	1.4126	1.4114	1.4105
170	1.4217	1.422	1.4227	1.4231	1.4235	1.4237	1.4243	1.4246	1.4251	1.4253	1.4259	1.426	1.4262	1.4267	1.4273	1.4275	1.4276	1.4281	1.4284	1.4285	1.4289	1.4294	1.4294	1.4297	1.43	1.4302	1.4305	1.4306	1.431	1.4314	1.4314	1.4316	1.4319	1.4321	1.4323	1.4322	1.4323	1.4324	1.4327	1.4328	1.4328	1.433	1.433	1.4331	1.4332	1.4333	1.4333	1.4335	1.4334
171	1.7233	1.7241	1.7248	1.7257	1.7265	1.7272	1.7279	1.7287	1.7294	1.7302	1.7308	1.7315	1.7321	1.7327	1.7333	1.734	1.7347	1.7351	1.7357	1.7363	1.7366	1.7372	1.7376	1.7382	1.7387	1.7391	1.7396	1.7401	1.7404	1.7409	1.7412	1.7416	1.7419	1.7423	1.7428	1.743	1.7433	1.7436	1.7438	1.744	1.7444	1.7447	1.745	1.7451	1.7452	1.7455	1.7458	1.7458	1.746
172	-0.98368	-0.99062	-0.99836	-1.0045	-1.0119	-1.0189	-1.0246	-1.0311	-1.039	-1.0452	-1.0521	-1.0591	-1.066	-1.0728	-1.0796	-1.0856	-1.0921	-1.0992	-1.1063	-1.1132	-1.1191	-1.1259	-1.1331	-1.1397	-1.1457	-1.1517	-1.1593	-1.1651	-1.1715	-1.1784	-1.1855	-1.1916	-1.198	-1.2039	-1.2109	-1.2188	-1.2244	-1.2306	-1.2371	-1.2433	-1.2502	-1.2564	-1.2629	-1.2697	-1.2758	-1.2822	-1.288	-1.2937	-1.3006
173	-1.5306	-1.5309	-1.531	-1.5315	-1.532	-1.5323	-1.5327	-1.5332	-1.5336	-1.534	-1.534	-1.5343	-1.5349	-1.5352	-1.5354	-1.5356	-1.5362	-1.5366	-1.5368	-1.5368	-1.5371	-1.5377	-1.5376	-1.5384	-1.5385	-1.5389	-1.5392	-1.5395	-1.5398	-1.54	-1.5403	-1.5407	-1.541	-1.5409	-1.5417	-1.5417	-1.5418	-1.5421	-1.5426	-1.5429	-1.5431	-1.5431	-1.5439	-1.5433	-1.5442	-1.5445	-1.5443	-1.5446	-1.5454
174	-0.87267	-0.87325	-0.87379	-0.87428	-0.87501	-0.87559	-0.87607	-0.87657	-0.87728	-0.87776	-0.87826	-0.87891	-0.87934	-0.87994	-0.88041	-0.88095	-0.88137	-0.88187	-0.88238	-0.88287	-0.88339	-0.88379	-0.88433	-0.88478	-0.88526	-0.8858	-0.8862	-0.88656	-0.88709	-0.88756	-0.88798	-0.88837	-0.88886	-0.88929	-0.88967	-0.88998	-0.89052	-0.89089	-0.89127	-0.89174	-0.89207	-0.89251	-0.89284	-0.89326	-0.89353	-0.89402	-0.89436	-0.89471	-0.895
175	-0.70914	-0.71119	-0.71225	-0.7147	-0.71763	-0.7182	-0.7208	-0.72248	-0.72558	-0.7268	-0.72942	-0.73126	-0.73332	-0.73565	-0.73771	-0.74032	-0.7425	-0.74445	-0.74678	-0.74835	-0.75024	-0.75308	-0.75542	-0.75765	-0.76021	-0.76166	-0.76484	-0.76763	-0.7693	-0.77137	-0.77365	-0.77666	-0.77845	-0.78085	-0.78353	-0.78571	-0.78827	-0.79062	-0.79307	-0.79504	-0.7986	-0.80117	-0.80291	-0.80514	-0.80749	-0.80978	-0.81285	-0.81542	-0.81789
176	-0.15088	-0.14881	-0.14697	-0.14497	-0.14298	-0.14096	-0.13885	-0.13675	-0.13476	-0.1329	-0.13102	-0.12907	-0.12685	-0.12494	-0.12306	-0.12122	-0.11933	-0.11729	-0.11528	-0.11328	-0.11151	-0.10933	-0.1074	-0.10568	-0.10344	-0.10183	-0.099875	-0.097819	-0.096045	-0.094149	-0.092154	-0.090359	-0.088404	-0.086349	-0.084394	-0.082679	-0.080825	-0.078929	-0.076974	-0.074999	-0.073085	-0.071289	-0.069335	-0.067479	-0.065784	-0.06381	-0.061896	-0.060162	-0.058206
177	-3.0016	-2.9958	-2.9899	-2.9839	-2.9778	-2.9718	-2.9658	-2.9599	-2.9536	-2.9476	-2.9415	-2.9354	-2.9294	-2.9235	-2.9173	-2.9113	-2.9052	-2.8989	-2.8929	-2.8868	-2.8806	-2.8744	-2.8682	-2.8622	-2.856	-2.8495	-2.8435	-2.8373	-2.8311	-2.825	-2.8189	-2.8128	-2.8063	-2.8002	-2.7939	-2.7878	-2.7815	-2.7752	-2.7688	-2.7627	-2.7566	-2.7502	-2.7439	-2.7378	-2.7315	-2.7253	-2.7189	-2.7127	-2.706
178	2.422	2.4197	2.4172	2.4147	2.4124	2.4098	2.4073	2.4046	2.4022	2.3997	2.3972	2.3948	2.3921	2.3893	2.387	2.3841	2.3815	2.3789	2.3763	2.3736	2.3705	2.3681	2.3652	2.3624	2.3599	2.3569	2.3543	2.3514	2.3486	2.3456	2.3427	2.3399	2.337	2.334	2.3311	2.328	2.3252	2.3222	2.3192	2.3161	2.3131	2.3101	2.3072	2.3039	2.301	2.298	2.2947	2.2915	2.2884
179	-0.72526	-0.72579	-0.72615	-0.7269	-0.72803	-0.72835	-0.72876	-0.72967	-0.73021	-0.73092	-0.7315	-0.73227	-0.7329	-0.73336	-0.73445	-0.73506	-0.73554	-0.73681	-0.73726	-0.73805	-0.73883	-0.73962	-0.74027	-0.74122	-0.74186	-0.74255	-0.74376	-0.74445	-0.74518	-0.74596	-0.74695	-0.7479	-0.74851	-0.7496	-0.75047	-0.75158	-0.75237	-0.75311	-0.7541	-0.75499	-0.75592	-0.75717	-0.75786	-0.75897	-0.75984	-0.76111	-0.76174	-0.76279	-0.76398
180	0.39682	0.39373	0.39079	0.38739	0.38581	0.38208	0.37836	0.37654	0.37257	0.36988	0.36616	0.36378	0.36014	0.35586	0.35269	0.34849	0.34619	0.34191	0.33961	0.33557	0.33121	0.32733	0.32488	0.32044	0.31735	0.31323	0.30934	0.30578	0.30158	0.29785	0.29318	0.28922	0.2862	0.28074	0.27701	0.27273	0.26924	0.26449	0.26068	0.25664	0.25228	0.24697	0.24277	0.23818	0.23413	0.23017	0.22526	0.22145	0.2159
181	1.6972	1.6953	1.6936	1.6919	1.6901	1.6885	1.6866	1.685	1.6833	1.6816	1.6798	1.678	1.6763	1.6744	1.6729	1.671	1.6692	1.6675	1.6659	1.6641	1.6623	1.6605	1.6588	1.657	1.655	1.6534	1.6517	1.6499	1.6483	1.6465	1.6448	1.643	1.6412	1.6395	1.6375	1.6359	1.6341	1.6323	1.6305	1.6289	1.6271	1.6252	1.6234	1.6217	1.6198	1.6181	1.6163	1.6145	1.6128
182	0.97803	0.97812	0.97797	0.97802	0.97791	0.97786	0.97789	0.97778	0.97784	0.97779	0.97769	0.97764	0.9776	0.97753	0.97765	0.97755	0.97763	0.97754	0.97765	0.97757	0.97764	0.97757	0.97748	0.97757	0.97765	0.97765	0.97776	0.97779	0.97764	0.97769	0.97782	0.97784	0.97783	0.97785	0.97793	0.978	0.97806	0.97809	0.97815	0.97798	0.97798	0.97823	0.97812	0.97846	0.97831	0.97844	0.97854	0.9785	0.97858
183	1.6225	1.6143	1.6054	1.5974	1.5884	1.58	1.572	1.5637	1.5557	1.5466	1.5384	1.5299	1.522	1.5141	1.5055	1.4969	1.4892	1.4811	1.4725	1.4657	1.4573	1.4495	1.4415	1.4336	1.4254	1.4181	1.4106	1.4026	1.3947	1.387	1.3799	1.3722	1.3643	1.3563	1.3494	1.3411	1.334	1.3277	1.3192	1.3122	1.3047	1.2969	1.2894	1.2827	1.276	1.2683	1.2615	1.2543	1.2469
184	0.32788	0.32864	0.32889	0.32957	0.3299	0.33031	0.33051	0.33107	0.33173	0.33249	0.33255	0.33323	0.33369	0.33416	0.33444	0.33531	0.33564	0.33616	0.33638	0.33685	0.33734	0.33786	0.33804	0.33866	0.33892	0.33963	0.3399	0.34053	0.34108	0.34134	0.3417	0.34222	0.34245	0.34313	0.34339	0.34354	0.34463	0.34504	0.34543	0.34534	0.34642	0.34633	0.34645	0.34722	0.34772	0.34803	0.34842	0.3491	0.34923
185	1.903	1.9032	1.9034	1.9036	1.9037	1.904	1.9042	1.9044	1.9045	1.9046	1.9047	1.9048	1.9048	1.9049	1.9051	1.9051	1.9051	1.905	1.9049	1.9051	1.9049	1.9049	1.9048	1.9048	1.9046	1.9044	1.9043	1.9043	1.904	1.9038	1.9036	1.9035	1.9032	1.903	1.9028	1.9025	1.9022	1.9019	1.9016	1.9012	1.9009	1.9005	1.9001	1.8997	1.8994	1.8989	1.8984	1.898	1.8976
186	-0.57724	-0.57698	-0.57667	-0.57622	-0.57596	-0.57567	-0.57517	-0.57472	-0.57421	-0.57383	-0.57331	-0.57309	-0.57236	-0.57195	-0.57159	-0.57128	-0.57057	-0.57016	-0.56978	-0.56911	-0.56861	-0.56845	-0.56797	-0.56728	-0.5667	-0.5663	-0.56585	-0.56527	-0.56482	-0.56418	-0.56358	-0.56306	-0.56239	-0.56208	-0.56115	-0.56105	-0.56036	-0.55981	-0.55912	-0.55893	-0.55805	-0.55748	-0.55679	-0.55619	-0.55566	-0.55516	-0.55457	-0.55402	-0.55321
187	-1.5958	-1.5988	-1.6019	-1.6046	-1.608	-1.6106	-1.6136	-1.6165	-1.6195	-1.6224	-1.6251	-1.6281	-1.6309	-1.634	-1.6367	-1.6396	-1.6422	-1.6449	-1.6476	-1.6506	-1.6534	-1.6561	-1.6588	-1.6613	-1.6643	-1.6667	-1.6694	-1.6718	-1.6743	-1.6771	-1.6796	-1.6817	-1.6846	-1.6873	-1.6896	-1.692	-1.6946	-1.6968	-1.6993	-1.7018	-1.7041	-1.7064	-1.7089	-1.7108	-1.713	-1.7156	-1.7179	-1.7203	-1.7224
188	0.70891	0.70974	0.7107	0.71142	0.71231	0.71312	0.71403	0.71489	0.71561	0.71649	0.71737	0.71813	0.71906	0.71994	0.72078	0.72153	0.72245	0.72328	0.72413	0.72486	0.72574	0.72652	0.72742	0.7284	0.72914	0.72976	0.73065	0.73157	0.73245	0.73316	0.73405	0.73494	0.73576	0.73643	0.7374	0.73806	0.739	0.73977	0.74055	0.74128	0.74221	0.74302	0.74384	0.74469	0.74548	0.7462	0.74709	0.74798	0.74869
189	0.51183	0.51318	0.51427	0.51564	0.51684	0.51805	0.51937	0.52062	0.52179	0.52303	0.52435	0.52548	0.52675	0.52801	0.52937	0.53053	0.5318	0.53306	0.53437	0.53559	0.53683	0.53813	0.53932	0.54058	0.5419	0.54318	0.54443	0.54564	0.54694	0.54824	0.54947	0.55082	0.55205	0.55335	0.55457	0.55588	0.55719	0.55841	0.55973	0.56104	0.56236	0.56358	0.56493	0.56614	0.56749	0.56884	0.5701	0.57138	0.57264
190	0.078752	0.077992	0.077595	0.076908	0.075965	0.075605	0.074844	0.074265	0.073578	0.072526	0.071839	0.070969	0.069953	0.069556	0.068359	0.068181	0.067383	0.066659	0.065426	0.064993	0.064814	0.064016	0.062893	0.062168	0.061915	0.0601	0.060104	0.058979	0.058546	0.057895	0.05706	0.056264	0.055576	0.055069	0.054418	0.05322	0.052932	0.051518	0.051448	0.050615	0.049925	0.048984	0.048332	0.04768	0.046555	0.04594	0.045398	0.044637	0.04435
191	-1.5374	-1.5352	-1.5326	-1.5302	-1.5279	-1.5255	-1.5231	-1.5207	-1.5183	-1.5159	-1.5137	-1.5113	-1.5089	-1.5067	-1.5042	-1.502	-1.4996	-1.4974	-1.4951	-1.4929	-1.4907	-1.4885	-1.4861	-1.4838	-1.4817	-1.4794	-1.4772	-1.475	-1.473	-1.4707	-1.4686	-1.4663	-1.4641	-1.462	-1.4599	-1.4577	-1.4557	-1.4534	-1.4514	-1.4492	-1.4472	-1.445	-1.4429	-1.4408	-1.4387	-1.4365	-1.4345	-1.4324	-1.4304
192	-0.57475	-0.57427	-0.57387	-0.5734	-0.57284	-0.57248	-0.57199	-0.57141	-0.57087	-0.57062	-0.57009	-0.56949	-0.56915	-0.5686	-0.56802	-0.56776	-0.56718	-0.56667	-0.56618	-0.56575	-0.5652	-0.5648	-0.56417	-0.56382	-0.56337	-0.56278	-0.56209	-0.56172	-0.56111	-0.56071	-0.56015	-0.5597	-0.55902	-0.55842	-0.55812	-0.55753	-0.55698	-0.55647	-0.55581	-0.55534	-0.55489	-0.55424	-0.55376	-0.55336	-0.55271	-0.55215	-0.5516	-0.55102	-0.5503
193	-1.8444	-1.8435	-1.8424	-1.8414	-1.8406	-1.8394	-1.8384	-1.8375	-1.8363	-1.8354	-1.8344	-1.8334	-1.8322	-1.831	-1.8299	-1.8289	-1.8278	-1.8268	-1.8255	-1.8245	-1.8234	-1.8221	-1.8209	-1.8199	-1.8185	-1.8174	-1.8161	-1.815	-1.8138	-1.8124	-1.8112	-1.8098	-1.8087	-1.8073	-1.8061	-1.8047	-1.8034	-1.802	-1.8008	-1.7993	-1.7981	-1.7968	-1.7953	-1.7939	-1.7925	-1.7912	-1.7897	-1.7884	-1.7869
194	-0.80034	-0.80085	-0.80148	-0.80186	-0.80218	-0.80294	-0.80333	-0.80391	-0.80424	-0.80484	-0.80517	-0.80577	-0.80627	-0.80678	-0.80726	-0.80786	-0.80816	-0.80866	-0.80909	-0.80984	-0.81023	-0.81063	-0.81118	-0.81166	-0.81216	-0.81249	-0.813	-0.81361	-0.81394	-0.81458	-0.81514	-0.81552	-0.81602	-0.81661	-0.81709	-0.81767	-0.81817	-0.81868	-0.81903	-0.81956	-0.82003	-0.82058	-0.82112	-0.82163	-0.82214	-0.82254	-0.82297	-0.82352	-0.824
195	1.9729	1.966	1.9607	1.9534	1.948	1.9424	1.9353	1.9299	1.9229	1.9169	1.9113	1.9059	1.8996	1.8925	1.8864	1.8797	1.8745	1.8686	1.862	1.8558	1.8491	1.8421	1.8372	1.83	1.8242	1.8175	1.8113	1.8051	1.8	1.7924	1.7861	1.7798	1.7735	1.767	1.7603	1.7544	1.7482	1.7409	1.7346	1.7275	1.7222	1.7157	1.7094	1.7028	1.696	1.69	1.6834	1.6762	1.6705
196	2.1617	2.1602	2.1584	2.1568	2.1553	2.1538	2.1522	2.1506	2.1491	2.1475	2.146	2.1444	2.1425	2.141	2.1393	2.1379	2.136	2.1344	2.1327	2.131	2.1295	2.1275	2.1258	2.1241	2.1225	2.1207	2.1188	2.1173	2.1156	2.1136	2.1118	2.1104	2.1084	2.1065	2.1048	2.1028	2.1009	2.099	2.0972	2.0955	2.0935	2.0916	2.0898	2.088	2.0861	2.0842	2.0822	2.0804	2.0783
197	-1.9617	-1.961	-1.9603	-1.9594	-1.9586	-1.9579	-1.957	-1.9563	-1.9555	-1.9546	-1.9538	-1.9531	-1.9522	-1.9514	-1.9506	-1.9499	-1.9491	-1.9481	-1.9472	-1.9464	-1.9456	-1.9447	-1.9439	-1.943	-1.9422	-1.9412	-1.9405	-1.9395	-1.9387	-1.9379	-1.9369	-1.936	-1.9352	-1.9342	-1.9334	-1.9325	-1.9315	-1.9307	-1.9297	-1.9287	-1.9278	-1.9268	-1.926	-1.925	-1.924	-1.9231	-1.922	-1.9212	-1.9203
198	-0.29678	-0.2967	-0.29665	-0.29664	-0.29665	-0.29677	-0.29676	-0.29663	-0.29659	-0.29671	-0.29673	-0.29664	-0.29672	-0.29672	-0.29673	-0.2968	-0.29682	-0.29687	-0.29679	-0.2969	-0.29689	-0.29685	-0.29685	-0.29684	-0.29686	-0.29692	-0.29693	-0.29708	-0.29709	-0.29703	-0.29696	-0.29698	-0.29706	-0.29714	-0.29709	-0.29715	-0.29727	-0.29726	-0.29731	-0.29737	-0.29745	-0.29739	-0.29754	-0.29758	-0.29757	-0.29763	-0.29757	-0.29769	-0.29773
199	-1.2707	-1.2715	-1.2722	-1.2729	-1.2736	-1.2743	-1.2751	-1.2759	-1.2766	-1.2773	-1.2781	-1.2789	-1.2796	-1.2803	-1.281	-1.2818	-1.2825	-1.2832	-1.2839	-1.2847	-1.2853	-1.2861	-1.2868	-1.2875	-1.2883	-1.2889	-1.2897	-1.2904	-1.2911	-1.2917	-1.2924	-1.2931	-1.2938	-1.2945	-1.2951	-1.2958	-1.2966	-1.2972	-1.2979	-1.2986	-1.2993	-1.3	-1.3006	-1.3014	-1.302	-1.3027	-1.3033	-1.3039	-1.3046
200	2.7997	2.7909	2.7818	2.7724	2.7631	2.7541	2.7449	2.7351	2.7267	2.7172	2.7083	2.6992	2.6891	2.6805	2.6707	2.6617	2.6535	2.6441	2.6349	2.6249	2.6166	2.6076	2.5982	2.5898	2.5807	2.5717	2.5616	2.5533	2.5438	2.5355	2.527	2.517	2.5082	2.4989	2.4902	2.4816	2.473	2.4644	2.4546	2.4463	2.4374	2.4286	2.4196	2.4104	2.4013	2.3931	2.3851	2.3764	2.3675
201	-1.0548	-1.0536	-1.0519	-1.0507	-1.049	-1.0478	-1.0466	-1.0448	-1.0435	-1.0421	-1.0409	-1.0394	-1.0379	-1.0367	-1.035	-1.034	-1.0322	-1.031	-1.0294	-1.0281	-1.0267	-1.0252	-1.0238	-1.0225	-1.021	-1.0195	-1.0181	-1.0165	-1.0151	-1.0137	-1.0123	-1.0108	-1.0096	-1.0078	-1.0066	-1.0049	-1.0038	-1.0022	-1.0008	-0.99934	-0.99762	-0.99621	-0.99491	-0.99366	-0.99213	-0.99047	-0.9889	-0.98759	-0.98609
202	0.32312	0.31814	0.31307	0.30828	0.30291	0.29771	0.29278	0.28856	0.28306	0.27879	0.27434	0.26976	0.26465	0.26007	0.25501	0.25087	0.24533	0.24035	0.23608	0.2315	0.22741	0.22222	0.21764	0.21328	0.20918	0.20469	0.20042	0.19593	0.19157	0.18734	0.1825	0.17902	0.17392	0.17005	0.16542	0.16145	0.15692	0.15278	0.14834	0.14433	0.14015	0.1368	0.13208	0.1287	0.12491	0.12059	0.11667	0.11223	0.10866
203	1.2729	1.2773	1.2821	1.2867	1.2913	1.2959	1.3003	1.3047	1.3094	1.3139	1.3183	1.3227	1.3272	1.3315	1.3358	1.3405	1.3449	1.3494	1.3536	1.358	1.3622	1.3665	1.3707	1.3749	1.3794	1.3835	1.3878	1.3918	1.3961	1.4003	1.4043	1.4084	1.4127	1.4167	1.4206	1.4247	1.4287	1.4328	1.4367	1.4407	1.4448	1.4488	1.4527	1.4566	1.4605	1.4642	1.4683	1.4719	1.476
204	1.55	1.5472	1.5445	1.5427	1.54	1.5377	1.5353	1.5328	1.5298	1.5275	1.5249	1.5221	1.5194	1.5165	1.5148	1.5117	1.509	1.5056	1.5028	1.4997	1.4974	1.4941	1.4912	1.4882	1.4852	1.4821	1.4791	1.4758	1.4726	1.4691	1.4656	1.4627	1.4596	1.4561	1.4531	1.4493	1.4462	1.4426	1.4393	1.4355	1.4317	1.4287	1.4246	1.4212	1.4172	1.4137	1.4104	1.4065	1.4029
205	-1.6477	-1.647	-1.6457	-1.6456	-1.6441	-1.642	-1.6397	-1.6385	-1.6371	-1.6363	-1.6349	-1.6336	-1.6317	-1.6296	-1.6279	-1.6261	-1.6243	-1.6226	-1.6203	-1.6187	-1.617	-1.6155	-1.6132	-1.6107	-1.6084	-1.6062	-1.6041	-1.6018	-1.6001	-1.5979	-1.5958	-1.5937	-1.5918	-1.5887	-1.5861	-1.584	-1.5817	-1.5791	-1.5762	-1.5738	-1.5714	-1.5687	-1.5656	-1.5625	-1.5599	-1.5576	-1.555	-1.552	-1.5489
206	2.2833	2.2755	2.2691	2.2604	2.252	2.2459	2.2375	2.2299	2.2226	2.2145	2.207	2.1996	2.1926	2.1849	2.1764	2.1696	2.1606	2.1533	2.1463	2.1378	2.1311	2.1226	2.1135	2.1052	2.0979	2.0899	2.0814	2.0745	2.0659	2.0585	2.0498	2.0411	2.0338	2.0253	2.0171	2.0086	2.0009	1.9931	1.9844	1.9768	1.9693	1.9595	1.9514	1.9432	1.9342	1.9272	1.919	1.9093	1.9026
207	2.0228	2.0208	2.0182	2.0149	2.0123	2.009	2.0083	2.0036	2.0023	1.9995	1.9976	1.9953	1.9925	1.9893	1.9878	1.9854	1.9819	1.9784	1.9763	1.9734	1.9706	1.9681	1.9655	1.9615	1.96	1.9563	1.9539	1.951	1.9476	1.9453	1.9421	1.9399	1.9353	1.9331	1.9315	1.9283	1.9252	1.9212	1.9191	1.9161	1.9126	1.9099	1.9072	1.9032	1.9015	1.8974	1.8948	1.8918	1.8886
208	-0.09566	-0.097432	-0.099783	-0.10196	-0.10282	-0.10488	-0.10687	-0.10883	-0.11105	-0.11208	-0.11488	-0.11655	-0.11814	-0.11837	-0.12066	-0.12386	-0.12461	-0.12723	-0.12787	-0.1302	-0.13083	-0.13237	-0.13506	-0.13524	-0.13792	-0.13849	-0.13917	-0.14128	-0.14226	-0.14375	-0.14466	-0.14746	-0.14848	-0.14986	-0.15162	-0.15157	-0.15322	-0.15488	-0.15631	-0.15665	-0.15818	-0.15972	-0.16144	-0.16149	-0.16184	-0.16452	-0.16521	-0.1656	-0.1668
209	-1.9882	-1.983	-1.9736	-1.9665	-1.9606	-1.9525	-1.9469	-1.9407	-1.931	-1.9254	-1.9184	-1.9116	-1.9025	-1.8987	-1.8894	-1.879	-1.8709	-1.867	-1.8553	-1.8496	-1.8412	-1.8316	-1.8268	-1.8164	-1.8093	-1.7984	-1.793	-1.7849	-1.7734	-1.7654	-1.7586	-1.7481	-1.7385	-1.7281	-1.7207	-1.7128	-1.7025	-1.6946	-1.6853	-1.6739	-1.6632	-1.6546	-1.6446	-1.6361	-1.6259	-1.6169	-1.6079	-1.5965	-1.5873
210	-0.54179	-0.54219	-0.5424	-0.54252	-0.54249	-0.54264	-0.54266	-0.54307	-0.54278	-0.54256	-0.54309	-0.54299	-0.54296	-0.54329	-0.54348	-0.54338	-0.54319	-0.54322	-0.54353	-0.54359	-0.54355	-0.54361	-0.5442	-0.54385	-0.54432	-0.54447	-0.54459	-0.54456	-0.54465	-0.54487	-0.54474	-0.54536	-0.54542	-0.546	-0.5465	-0.54616	-0.54681	-0.5464	-0.54662	-0.54665	-0.54699	-0.54736	-0.54754	-0.5485	-0.54862	-0.54819	-0.54915	-0.54915	-0.54918
211	3.1908	3.1832	3.1725	3.1648	3.1546	3.1452	3.1354	3.1264	3.1172	3.1099	3.0998	3.0895	3.0809	3.0714	3.0632	3.0533	3.045	3.0349	3.0242	3.0162	3.0068	2.9962	2.9893	2.9776	2.9681	2.9578	2.9507	2.9413	2.9304	2.9203	2.9121	2.9023	2.8926	2.8839	2.8751	2.8648	2.8562	2.8455	2.8377	2.8285	2.8176	2.811	2.7981	2.7919	2.7781	2.7715	2.7624	2.7523	2.7431
212	-1.6429	-1.643	-1.6426	-1.6421	-1.6418	-1.641	-1.6401	-1.6391	-1.6392	-1.6386	-1.639	-1.638	-1.6371	-1.6366	-1.6362	-1.636	-1.6356	-1.6355	-1.6346	-1.6337	-1.6328	-1.6327	-1.6318	-1.6315	-1.631	-1.6296	-1.6296	-1.629	-1.6284	-1.6277	-1.6265	-1.6264	-1.626	-1.6254	-1.6246	-1.6243	-1.6227	-1.6222	-1.6225	-1.6215	-1.6205	-1.6204	-1.6196	-1.6187	-1.6185	-1.6174	-1.6162	-1.6157	-1.6152
213	1.0338	1.0353	1.0344	1.0357	1.0337	1.0351	1.0322	1.0304	1.0292	1.0304	1.0305	1.0308	1.0281	1.0298	1.0297	1.03	1.0306	1.0295	1.0254	1.0269	1.026	1.0234	1.0257	1.0266	1.025	1.0256	1.0263	1.0232	1.0237	1.0234	1.0277	1.0226	1.0253	1.0242	1.0247	1.0244	1.0254	1.0266	1.0248	1.0273	1.0243	1.0246	1.0229	1.0234	1.0254	1.0232	1.0255	1.0275	1.0267
214	1.0143	1.0269	1.0364	1.0464	1.058	1.0699	1.0805	1.0932	1.1076	1.1177	1.1282	1.1408	1.1506	1.1597	1.1743	1.1882	1.2001	1.2134	1.2229	1.2321	1.2455	1.2575	1.2671	1.2781	1.2925	1.304	1.3138	1.326	1.3379	1.3499	1.3588	1.3705	1.3816	1.3935	1.4017	1.4181	1.4309	1.4409	1.4513	1.4667	1.4774	1.4882	1.5006	1.5084	1.5177	1.5321	1.5423	1.5503	1.5618
215	-2.0432	-2.04	-2.0363	-2.0326	-2.0293	-2.0255	-2.0218	-2.0177	-2.014	-2.0105	-2.0067	-2.003	-1.9993	-1.9957	-1.9919	-1.9877	-1.9843	-1.9802	-1.9759	-1.9721	-1.9683	-1.9639	-1.9603	-1.9563	-1.9518	-1.9475	-1.9437	-1.9395	-1.9357	-1.931	-1.9271	-1.9229	-1.918	-1.9142	-1.9098	-1.9054	-1.9011	-1.8968	-1.8926	-1.8883	-1.8837	-1.8793	-1.8748	-1.8706	-1.8659	-1.8611	-1.8567	-1.8524	-1.8475
216	-0.075361	-0.075238	-0.075194	-0.075147	-0.075525	-0.07506	-0.075855	-0.075698	-0.07492	-0.075795	-0.075481	-0.075052	-0.074815	-0.074962	-0.075569	-0.075217	-0.074709	-0.07524	-0.074617	-0.075262	-0.074562	-0.074364	-0.074589	-0.074118	-0.073383	-0.07299	-0.072982	-0.072396	-0.072237	-0.072038	-0.0718	-0.071601	-0.071245	-0.071352	-0.070845	-0.070569	-0.069832	-0.069285	-0.069277	-0.068733	-0.068301	-0.067334	-0.066672	-0.066549	-0.065925	-0.065646	-0.065292	-0.064477	-0.063777
217	0.01672	0.013906	0.009144	0.0043722	0.00053612	-0.002902	-0.0067455	-0.012942	-0.016473	-0.020936	-0.025699	-0.02974	-0.033983	-0.039362	-0.041768	-0.046829	-0.050258	-0.054824	-0.060912	-0.064752	-0.068593	-0.071914	-0.07729	-0.081538	-0.085167	-0.090339	-0.096531	-0.10057	-0.10462	-0.10825	-0.1126	-0.11745	-0.122	-0.12635	-0.13223	-0.13586	-0.14134	-0.14517	-0.15125	-0.1554	-0.15985	-0.1647	-0.16967	-0.17493	-0.17804	-0.18423	-0.18858	-0.19425	-0.19992
218	-0.97456	-0.97751	-0.98017	-0.98162	-0.98578	-0.98845	-0.99203	-0.99441	-0.99779	-0.99981	-1.0027	-1.0049	-1.0088	-1.0105	-1.0133	-1.0173	-1.0201	-1.0224	-1.0256	-1.0286	-1.0309	-1.0352	-1.0374	-1.0404	-1.0435	-1.0466	-1.0495	-1.0515	-1.0548	-1.0564	-1.0603	-1.0646	-1.0679	-1.0688	-1.0726	-1.0754	-1.0787	-1.0822	-1.0848	-1.0879	-1.0909	-1.0928	-1.0967	-1.0993	-1.1028	-1.1048	-1.1077	-1.1106	-1.1136
219	-0.23391	-0.23226	-0.23045	-0.22927	-0.22775	-0.22616	-0.22488	-0.22329	-0.22149	-0.22033	-0.21856	-0.21719	-0.21588	-0.21342	-0.21186	-0.21005	-0.20852	-0.20681	-0.20481	-0.20282	-0.20154	-0.19995	-0.1978	-0.19618	-0.19493	-0.19268	-0.19065	-0.18897	-0.187	-0.18569	-0.18317	-0.18067	-0.17927	-0.17758	-0.17599	-0.1734	-0.17178	-0.16947	-0.16719	-0.16541	-0.16263	-0.16116	-0.15901	-0.15711	-0.15464	-0.15208	-0.15014	-0.14746	-0.14587
220	-1.8369	-1.8302	-1.825	-1.8192	-1.8131	-1.8086	-1.803	-1.7969	-1.7922	-1.7866	-1.7807	-1.775	-1.7693	-1.7623	-1.7582	-1.7524	-1.7479	-1.7423	-1.7363	-1.731	-1.7254	-1.7204	-1.7163	-1.7106	-1.7057	-1.7001	-1.6941	-1.6889	-1.6841	-1.6787	-1.674	-1.6688	-1.6635	-1.6586	-1.6546	-1.649	-1.6442	-1.6405	-1.6341	-1.6298	-1.6259	-1.6209	-1.6167	-1.6115	-1.6067	-1.604	-1.5981	-1.5939	-1.5895
221	-1.391	-1.3922	-1.3967	-1.3986	-1.4024	-1.4023	-1.4054	-1.4073	-1.4105	-1.4125	-1.4148	-1.4164	-1.4187	-1.423	-1.4227	-1.4248	-1.4263	-1.4284	-1.4308	-1.4337	-1.4365	-1.4362	-1.4399	-1.4422	-1.4453	-1.446	-1.4499	-1.4494	-1.4517	-1.455	-1.4567	-1.4595	-1.4624	-1.4625	-1.4643	-1.4659	-1.4681	-1.4672	-1.4708	-1.4721	-1.4741	-1.476	-1.4779	-1.478	-1.4818	-1.4831	-1.4845	-1.4866	-1.4886
222	-1.8026	-1.8044	-1.8036	-1.8045	-1.8026	-1.8025	-1.8005	-1.7998	-1.7992	-1.7987	-1.7974	-1.7956	-1.795	-1.7932	-1.7927	-1.7898	-1.7901	-1.7853	-1.7848	-1.7841	-1.7821	-1.7795	-1.778	-1.7776	-1.775	-1.7735	-1.7711	-1.7687	-1.7653	-1.7649	-1.7635	-1.76	-1.7571	-1.7544	-1.7513	-1.749	-1.7457	-1.7416	-1.7404	-1.7379	-1.7352	-1.7315	-1.7278	-1.7225	-1.7196	-1.7183	-1.7153	-1.7108	-1.707
223	-1.0116	-1.0084	-1.0051	-1.0016	-0.99869	-0.9946	-0.99149	-0.988	-0.98451	-0.98063	-0.97713	-0.97449	-0.97071	-0.96718	-0.96334	-0.96023	-0.95649	-0.95293	-0.94887	-0.9459	-0.94241	-0.93898	-0.9351	-0.93129	-0.92782	-0.92437	-0.92044	-0.9172	-0.91293	-0.91017	-0.90608	-0.90233	-0.89845	-0.89509	-0.89142	-0.88771	-0.88351	-0.8797	-0.87588	-0.872	-0.86833	-0.86451	-0.86062	-0.85684	-0.85261	-0.84886	-0.8449	-0.84098	-0.83643
224	-0.9528	-0.94777	-0.9437	-0.93868	-0.93415	-0.92934	-0.92435	-0.91994	-0.91523	-0.91005	-0.90487	-0.90003	-0.89529	-0.89005	-0.88515	-0.87935	-0.87445	-0.86943	-0.86444	-0.85889	-0.85356	-0.8478	-0.84222	-0.83676	-0.83128	-0.82558	-0.8196	-0.81427	-0.80872	-0.80253	-0.79652	-0.79113	-0.7853	-0.77929	-0.77248	-0.76663	-0.76096	-0.75436	-0.74848	-0.74154	-0.73554	-0.72882	-0.72306	-0.71609	-0.70938	-0.70269	-0.69659	-0.69	-0.68306
225	0.77508	0.77417	0.77323	0.7725	0.77179	0.77096	0.77015	0.7693	0.76855	0.76778	0.76707	0.76628	0.76533	0.76498	0.76397	0.76308	0.76226	0.76164	0.76079	0.75997	0.75917	0.75847	0.75754	0.75686	0.75604	0.7551	0.75443	0.7536	0.75353	0.75194	0.75131	0.7506	0.74973	0.74908	0.74823	0.7476	0.74656	0.74601	0.74508	0.74423	0.74318	0.74257	0.74202	0.7412	0.74033	0.7393	0.73929	0.73812	0.73715
226	2.6331	2.6268	2.6208	2.6123	2.6058	2.5981	2.5912	2.5859	2.5777	2.5701	2.5624	2.5553	2.5483	2.5406	2.5355	2.5264	2.5199	2.5116	2.5063	2.4977	2.4915	2.4843	2.4775	2.4712	2.463	2.4562	2.4501	2.4432	2.4364	2.4287	2.4203	2.4137	2.4071	2.4004	2.3943	2.3869	2.3804	2.3722	2.3653	2.3585	2.3519	2.3453	2.3385	2.3316	2.3234	2.3165	2.3108	2.3043	2.2961
227	-0.09111	-0.0893	-0.085515	-0.08257	-0.080757	-0.077614	-0.074718	-0.073099	-0.069613	-0.067553	-0.064706	-0.062158	-0.058815	-0.056657	-0.053512	-0.051556	-0.04846	-0.044923	-0.042714	-0.03903	-0.036772	-0.034073	-0.031177	-0.028278	-0.025481	-0.023027	-0.019983	-0.017135	-0.013351	-0.010996	-0.0081484	-0.0053975	-0.0024036	0.00029588	0.0029008	0.0056976	0.0086936	0.011741	0.014541	0.017682	0.020876	0.023725	0.026127	0.028976	0.032367	0.035215	0.038112	0.040467	0.045141
228	-1.0735	-1.0756	-1.0776	-1.0799	-1.0828	-1.0849	-1.0868	-1.0892	-1.0912	-1.0932	-1.0959	-1.0982	-1.1	-1.1015	-1.1038	-1.1056	-1.1079	-1.1098	-1.1122	-1.1139	-1.1157	-1.1178	-1.1195	-1.1217	-1.1233	-1.1254	-1.1268	-1.1287	-1.1301	-1.1322	-1.1338	-1.1354	-1.1368	-1.139	-1.1402	-1.1421	-1.143	-1.1446	-1.1464	-1.1476	-1.1491	-1.1509	-1.1521	-1.1537	-1.1548	-1.156	-1.1577	-1.1593	-1.1601
229	-1.1656	-1.1609	-1.1569	-1.1533	-1.1484	-1.144	-1.1399	-1.1363	-1.1326	-1.1282	-1.124	-1.1198	-1.1156	-1.1114	-1.1078	-1.1035	-1.0994	-1.0944	-1.0901	-1.0861	-1.0811	-1.0764	-1.0725	-1.0681	-1.064	-1.06	-1.0555	-1.051	-1.0465	-1.0418	-1.0373	-1.0324	-1.0279	-1.0233	-1.0188	-1.0147	-1.0097	-1.0044	-1.0002	-0.99506	-0.99043	-0.9856	-0.98096	-0.97594	-0.97131	-0.96579	-0.96136	-0.9554	-0.9514
230	1.274	1.2699	1.2655	1.2613	1.2571	1.2529	1.2492	1.2447	1.2401	1.2368	1.2329	1.2289	1.2253	1.2213	1.2174	1.2142	1.211	1.2071	1.2037	1.2002	1.1967	1.1931	1.1901	1.1865	1.1835	1.1811	1.1776	1.1742	1.1712	1.1682	1.1651	1.1622	1.1601	1.1568	1.1538	1.1517	1.1493	1.1464	1.1446	1.1418	1.1395	1.1371	1.1352	1.1326	1.1308	1.1296	1.127	1.1257	1.1234
231	3.0563	3.0403	3.0235	3.0082	2.9919	2.9758	2.9606	2.9429	2.9298	2.9136	2.8965	2.8804	2.8652	2.8494	2.8324	2.8174	2.803	2.7875	2.7716	2.7558	2.7403	2.7244	2.7094	2.6941	2.6783	2.6632	2.6477	2.6335	2.6179	2.6029	2.5877	2.5726	2.5562	2.5423	2.5271	2.5126	2.4977	2.4829	2.4665	2.4508	2.4382	2.4219	2.4089	2.3928	2.3786	2.3639	2.349	2.3342	2.3193
232	2.8419	2.8392	2.8366	2.8324	2.8306	2.827	2.8231	2.8207	2.8178	2.815	2.8118	2.8082	2.8048	2.8031	2.7989	2.7959	2.7923	2.789	2.7863	2.7826	2.7793	2.7746	2.7719	2.7681	2.7645	2.7609	2.757	2.7532	2.7491	2.7455	2.7429	2.7388	2.7345	2.7307	2.7266	2.7232	2.7194	2.7151	2.7107	2.7068	2.7027	2.6984	2.6948	2.6909	2.6863	2.6819	2.6772	2.6725	2.6685
233	-1.3774	-1.3781	-1.379	-1.3796	-1.3805	-1.3814	-1.3821	-1.3826	-1.3835	-1.3844	-1.385	-1.3858	-1.3864	-1.3873	-1.3881	-1.3888	-1.3895	-1.3903	-1.3911	-1.3917	-1.3925	-1.3933	-1.394	-1.3948	-1.3955	-1.3963	-1.3969	-1.3977	-1.3982	-1.3991	-1.3997	-1.4006	-1.401	-1.4019	-1.4025	-1.4034	-1.404	-1.4045	-1.4054	-1.4062	-1.4069	-1.4073	-1.4079	-1.4088	-1.4094	-1.4101	-1.4107	-1.4113	-1.4121
234	-1.2846	-1.2857	-1.2867	-1.2874	-1.2881	-1.2888	-1.2893	-1.2902	-1.2909	-1.2918	-1.2924	-1.2936	-1.2942	-1.2948	-1.2953	-1.2961	-1.2967	-1.2973	-1.2981	-1.2984	-1.2994	-1.3	-1.3006	-1.3017	-1.3021	-1.3024	-1.3028	-1.3036	-1.3041	-1.305	-1.3053	-1.3061	-1.3065	-1.3071	-1.3075	-1.3081	-1.3084	-1.309	-1.3096	-1.31	-1.3102	-1.3109	-1.3113	-1.3115	-1.3121	-1.3122	-1.3129	-1.3132	-1.3137
235	1.1594	1.1597	1.1593	1.1592	1.1591	1.1588	1.1586	1.1584	1.1584	1.1581	1.158	1.1578	1.1577	1.1574	1.1574	1.1564	1.157	1.1567	1.1566	1.1562	1.1563	1.1559	1.1556	1.1554	1.1553	1.1554	1.1554	1.155	1.1545	1.1549	1.1543	1.1543	1.1537	1.1537	1.154	1.1532	1.1527	1.1531	1.1526	1.1521	1.1521	1.1522	1.1516	1.1516	1.1511	1.1506	1.1513	1.1508	1.1507
236	-1.0768	-1.0746	-1.0725	-1.0705	-1.0685	-1.0663	-1.0643	-1.0623	-1.0603	-1.0582	-1.0562	-1.0539	-1.0518	-1.0497	-1.0478	-1.0456	-1.0437	-1.0416	-1.0396	-1.0373	-1.0353	-1.0332	-1.0311	-1.0289	-1.0268	-1.0245	-1.0225	-1.0205	-1.0185	-1.0162	-1.0139	-1.0118	-1.0098	-1.0076	-1.0054	-1.0034	-1.0012	-0.99916	-0.99697	-0.9947	-0.99273	-0.99045	-0.98835	-0.98619	-0.98407	-0.98171	-0.97968	-0.97748	-0.97529
237	0.831	0.83173	0.83246	0.83343	0.83376	0.83482	0.83582	0.83667	0.83776	0.83822	0.83915	0.84029	0.8409	0.84209	0.84308	0.84415	0.84504	0.8464	0.84739	0.84832	0.84909	0.8503	0.85144	0.85252	0.8535	0.85513	0.85602	0.85736	0.85841	0.8599	0.86089	0.86221	0.86354	0.86479	0.86619	0.8674	0.86867	0.86991	0.87108	0.87239	0.87377	0.87521	0.87694	0.87805	0.87965	0.8806	0.88224	0.88363	0.8853
238	-0.93043	-0.932	-0.93389	-0.93561	-0.93747	-0.93972	-0.94151	-0.94345	-0.94527	-0.94751	-0.94952	-0.95129	-0.95333	-0.9554	-0.95742	-0.95936	-0.96134	-0.96348	-0.96533	-0.96748	-0.96961	-0.97166	-0.97361	-0.97547	-0.97743	-0.9797	-0.98166	-0.98352	-0.98581	-0.98786	-0.99006	-0.99227	-0.99384	-0.99613	-0.99823	-1.0005	-1.0026	-1.0048	-1.0069	-1.0089	-1.011	-1.0131	-1.0152	-1.0175	-1.0193	-1.0217	-1.0238	-1.0259	-1.0279
239	2.4701	2.4676	2.4659	2.4634	2.4613	2.4589	2.4568	2.4542	2.4522	2.4494	2.4479	2.4457	2.4434	2.4411	2.4389	2.4367	2.4339	2.432	2.4295	2.4274	2.4254	2.4236	2.4212	2.4195	2.4167	2.4142	2.4124	2.4101	2.4073	2.4051	2.4029	2.4006	2.3984	2.3964	2.3931	2.3915	2.3888	2.387	2.3851	2.382	2.3803	2.3774	2.3751	2.3731	2.3705	2.3684	2.3663	2.3635	2.3617
240	-0.90231	-0.90542	-0.90685	-0.90902	-0.91198	-0.91285	-0.91589	-0.91727	-0.91991	-0.92181	-0.92382	-0.92659	-0.92884	-0.93125	-0.93385	-0.93543	-0.93776	-0.94017	-0.94258	-0.94439	-0.94641	-0.94842	-0.95051	-0.95308	-0.9549	-0.95715	-0.95956	-0.96149	-0.96331	-0.96576	-0.96789	-0.9703	-0.97204	-0.97476	-0.97693	-0.9791	-0.98092	-0.98384	-0.98605	-0.98807	-0.99024	-0.99229	-0.99466	-0.99683	-0.99825	-1.0007	-1.0032	-1.0049	-1.0076
241	2.1962	2.1937	2.1894	2.1884	2.1826	2.1807	2.1779	2.1745	2.1711	2.1682	2.1637	2.1614	2.1579	2.1535	2.1504	2.148	2.1435	2.1404	2.1364	2.1342	2.1293	2.1255	2.1216	2.1178	2.1141	2.1086	2.106	2.1017	2.0977	2.0942	2.0903	2.0863	2.081	2.0766	2.073	2.0687	2.0654	2.062	2.0557	2.0523	2.0483	2.043	2.0388	2.0339	2.0299	2.025	2.0199	2.0156	2.0114
242	1.8073	1.8054	1.8037	1.8024	1.8006	1.7987	1.7972	1.7951	1.7935	1.7915	1.7897	1.7878	1.7857	1.784	1.7823	1.7802	1.7781	1.7761	1.7736	1.7718	1.7699	1.7681	1.7659	1.7641	1.7611	1.7595	1.7574	1.7552	1.753	1.7509	1.749	1.746	1.7448	1.742	1.7399	1.7377	1.7356	1.7331	1.7315	1.7289	1.7266	1.7243	1.7222	1.7201	1.7176	1.7155	1.7132	1.7112	1.7087
243	-0.42295	-0.4273	-0.43433	-0.43998	-0.44604	-0.45145	-0.45677	-0.46241	-0.4701	-0.47517	-0.48074	-0.48623	-0.49261	-0.49875	-0.50456	-0.51077	-0.51723	-0.52313	-0.5278	-0.53483	-0.54129	-0.54824	-0.55307	-0.55962	-0.56641	-0.57132	-0.57876	-0.5853	-0.59111	-0.59707	-0.6028	-0.60983	-0.61547	-0.62201	-0.62888	-0.63477	-0.64156	-0.64696	-0.65333	-0.65995	-0.66584	-0.6732	-0.67875	-0.68521	-0.69306	-0.69829	-0.70508	-0.71243	-0.71798
244	-0.38792	-0.39037	-0.39282	-0.39506	-0.39702	-0.39872	-0.40059	-0.40256	-0.40469	-0.40748	-0.40925	-0.41112	-0.41271	-0.41488	-0.41699	-0.41875	-0.42072	-0.42272	-0.4249	-0.42642	-0.42826	-0.43064	-0.43185	-0.43403	-0.43559	-0.43677	-0.4399	-0.44129	-0.44306	-0.44417	-0.44563	-0.44815	-0.44947	-0.45168	-0.4529	-0.45429	-0.45606	-0.45799	-0.45959	-0.46118	-0.46288	-0.46454	-0.46556	-0.46784	-0.46903	-0.46994	-0.47225	-0.47391	-0.47507
245	1.076	1.0773	1.0771	1.078	1.0787	1.0797	1.0807	1.0816	1.0833	1.083	1.084	1.0846	1.0862	1.087	1.088	1.0891	1.0897	1.0909	1.092	1.0926	1.0945	1.0948	1.0961	1.0975	1.0987	1.0998	1.1011	1.1024	1.1036	1.1045	1.1061	1.1073	1.1083	1.1104	1.1115	1.113	1.1137	1.1151	1.1171	1.1178	1.1197	1.121	1.1229	1.1239	1.1258	1.1271	1.1283	1.1305	1.1321
246	-0.31629	-0.31453	-0.31224	-0.31109	-0.30893	-0.30697	-0.30475	-0.30367	-0.30172	-0.29881	-0.29631	-0.29475	-0.2932	-0.28975	-0.28868	-0.28631	-0.28455	-0.28253	-0.28043	-0.27834	-0.27617	-0.27387	-0.2715	-0.26934	-0.26778	-0.26555	-0.26285	-0.26177	-0.25865	-0.25695	-0.25465	-0.25249	-0.25046	-0.24809	-0.24544	-0.24382	-0.24206	-0.23847	-0.23569	-0.23454	-0.23237	-0.22979	-0.22722	-0.22504	-0.22281	-0.22023	-0.21813	-0.21467	-0.2144
247	0.038683	0.033896	0.030679	0.027598	0.021628	0.017629	0.011664	0.0077951	0.0056282	0.00070131	-0.0034276	-0.0057245	-0.011299	-0.016473	-0.019293	-0.025527	-0.03045	-0.035104	-0.039638	-0.042575	-0.048284	-0.051501	-0.059186	-0.061745	-0.064558	-0.071057	-0.076635	-0.079854	-0.08542	-0.089153	-0.092503	-0.10005	-0.1026	-0.10699	-0.11245	-0.11881	-0.1236	-0.13009	-0.13093	-0.13731	-0.14274	-0.14713	-0.1514	-0.15736	-0.16175	-0.16904	-0.17186	-0.1777	-0.18182
248	1.6969	1.6942	1.6926	1.6924	1.6895	1.688	1.6871	1.6858	1.6833	1.6821	1.6811	1.6796	1.6767	1.6751	1.6731	1.6727	1.6695	1.6694	1.6667	1.6646	1.6635	1.661	1.6614	1.6583	1.6571	1.6547	1.6524	1.6509	1.6484	1.6479	1.6464	1.643	1.6421	1.6397	1.6393	1.6383	1.6364	1.6323	1.6321	1.6295	1.6282	1.6269	1.6238	1.6233	1.6205	1.6176	1.6159	1.6135	1.6107
249	-0.32235	-0.32187	-0.3207	-0.32113	-0.32076	-0.32039	-0.31851	-0.31664	-0.31667	-0.315	-0.31503	-0.31476	-0.31519	-0.31261	-0.31345	-0.31077	-0.31031	-0.30843	-0.30927	-0.30649	-0.30492	-0.30395	-0.30448	-0.30291	-0.30124	-0.30057	-0.2989	-0.29813	-0.29576	-0.2956	-0.29282	-0.29255	-0.28978	-0.28872	-0.28645	-0.28618	-0.28391	-0.28214	-0.28077	-0.2784	-0.27673	-0.27466	-0.2747	-0.27203	-0.26976	-0.26769	-0.26683	-0.26265	-0.26058
250	-0.049927	-0.051694	-0.05346	-0.056003	-0.057769	-0.060614	-0.062812	-0.064967	-0.066993	-0.069665	-0.071734	-0.073155	-0.07531	-0.077292	-0.079188	-0.081343	-0.082895	-0.085265	-0.087075	-0.08923	-0.090868	-0.092117	-0.094402	-0.095694	-0.097159	-0.099573	-0.10026	-0.10246	-0.10405	-0.10608	-0.10711	-0.10884	-0.1103	-0.1122	-0.11272	-0.11461	-0.11629	-0.11724	-0.11858	-0.11879	-0.12039	-0.12181	-0.12301	-0.12405	-0.12452	-0.12581	-0.12719	-0.12823	-0.12853
251	1.0917	1.0914	1.0912	1.0901	1.0895	1.0886	1.0879	1.0859	1.0862	1.0854	1.0842	1.0835	1.0821	1.0815	1.0805	1.0804	1.0787	1.0775	1.0766	1.0755	1.0762	1.075	1.0741	1.073	1.0725	1.0715	1.0704	1.0701	1.0689	1.0682	1.0682	1.0669	1.0665	1.0656	1.0642	1.0637	1.062	1.0625	1.0614	1.0607	1.0598	1.0588	1.0584	1.0582	1.0567	1.0569	1.0557	1.0538	1.054
252	1.9473	1.9448	1.9424	1.9421	1.9393	1.9356	1.9353	1.9323	1.9292	1.928	1.9255	1.9241	1.9216	1.921	1.9178	1.9153	1.9125	1.911	1.91	1.9088	1.9061	1.9047	1.9047	1.901	1.8984	1.8977	1.8958	1.8936	1.8925	1.8909	1.8886	1.8874	1.8852	1.8832	1.8828	1.8801	1.8789	1.877	1.8743	1.8728	1.8738	1.8692	1.868	1.8681	1.8663	1.8648	1.8617	1.8604	1.8595
253	-0.1664	-0.18315	-0.19894	-0.21495	-0.23175	-0.24744	-0.26435	-0.2803	-0.29599	-0.31274	-0.3288	-0.34518	-0.36087	-0.3764	-0.39219	-0.40782	-0.42426	-0.4392	-0.45499	-0.47159	-0.48658	-0.50211	-0.51774	-0.53338	-0.54789	-0.56316	-0.5797	-0.59421	-0.60942	-0.62468	-0.63973	-0.65446	-0.66956	-0.68472	-0.6995	-0.71418	-0.72949	-0.74417	-0.75767	-0.77288	-0.78718	-0.80223	-0.81589	-0.83046	-0.84546	-0.85821	-0.873	-0.88698	-0.90037
254	2.1984	2.1913	2.1844	2.1773	2.1706	2.1638	2.1556	2.1489	2.1416	2.1344	2.1273	2.1201	2.1129	2.1058	2.0989	2.0919	2.0842	2.0778	2.0703	2.0633	2.0559	2.049	2.0412	2.0345	2.0279	2.0208	2.0134	2.0072	1.9994	1.992	1.9859	1.9785	1.9715	1.9645	1.9574	1.9503	1.9433	1.9363	1.9291	1.9224	1.9146	1.9077	1.9005	1.8937	1.8868	1.8797	1.8727	1.8655	1.8586
255	1.6712	1.6702	1.6697	1.6698	1.6687	1.6673	1.6677	1.6673	1.6671	1.6656	1.665	1.665	1.6636	1.6614	1.6624	1.6615	1.6595	1.6596	1.6569	1.6571	1.6555	1.654	1.6527	1.6521	1.6521	1.6493	1.649	1.6472	1.6458	1.6448	1.6432	1.6411	1.6405	1.64	1.6376	1.6371	1.6349	1.6333	1.6316	1.6305	1.6289	1.6263	1.6252	1.6228	1.6226	1.6195	1.6175	1.6161	1.6151
256	0.98652	0.98564	0.98619	0.98477	0.98389	0.98306	0.98287	0.98258	0.98095	0.98067	0.98003	0.97876	0.97876	0.97917	0.97794	0.97726	0.97731	0.97638	0.97644	0.97541	0.97483	0.97424	0.97351	0.97376	0.97333	0.97274	0.97141	0.97192	0.97109	0.97104	0.97041	0.97022	0.97032	0.96979	0.96915	0.96916	0.96848	0.96784	0.9677	0.96727	0.96776	0.96723	0.96729	0.96685	0.96651	0.96632	0.96667	0.9652	0.96496
257	2.4185	2.4172	2.4158	2.4142	2.4128	2.4113	2.4096	2.408	2.4064	2.4048	2.4031	2.4012	2.3997	2.3977	2.3961	2.3942	2.3925	2.3904	2.3885	2.3866	2.3849	2.3827	2.3808	2.3786	2.3767	2.3747	2.3725	2.3705	2.3683	2.366	2.364	2.3617	2.3593	2.357	2.3547	2.3523	2.3501	2.3476	2.3452	2.3426	2.3402	2.3379	2.3353	2.3328	2.33	2.3274	2.3249	2.3222	2.3197
258	0.54327	0.54828	0.5537	0.55851	0.56356	0.56819	0.57312	0.57805	0.58272	0.58683	0.59262	0.59666	0.6014	0.60685	0.61126	0.61541	0.61963	0.62441	0.62953	0.63431	0.63909	0.6432	0.64753	0.65179	0.65736	0.66121	0.66513	0.67002	0.67521	0.67884	0.68328	0.6881	0.69169	0.69613	0.70062	0.70476	0.70928	0.71347	0.71743	0.72131	0.72523	0.72983	0.73349	0.7376	0.74257	0.74589	0.7497	0.7543	0.75822
259	0.36376	0.36568	0.36818	0.37002	0.37222	0.37397	0.37607	0.37819	0.38013	0.38207	0.38417	0.38603	0.38797	0.38983	0.39177	0.39383	0.39547	0.39721	0.39957	0.40169	0.40343	0.40515	0.40695	0.40913	0.41103	0.41275	0.41463	0.41677	0.41843	0.42047	0.42235	0.42405	0.42577	0.42755	0.42987	0.43149	0.43325	0.43519	0.43667	0.43835	0.44039	0.44179	0.44335	0.44507	0.44677	0.44847	0.45033	0.45221	0.45361
260	-0.83904	-0.83618	-0.83422	-0.83202	-0.8299	-0.82751	-0.82567	-0.82286	-0.82085	-0.81813	-0.81634	-0.81444	-0.81205	-0.80996	-0.80707	-0.80534	-0.80264	-0.8005	-0.79821	-0.7959	-0.79354	-0.79142	-0.78905	-0.7863	-0.7841	-0.78215	-0.77935	-0.77695	-0.77475	-0.77214	-0.76931	-0.76702	-0.76512	-0.76265	-0.76037	-0.758	-0.75553	-0.75319	-0.75096	-0.74799	-0.74571	-0.7434	-0.74114	-0.73842	-0.73652	-0.7338	-0.73141	-0.72888	-0.72654
261	1.9772	1.9765	1.9754	1.9742	1.9731	1.972	1.9709	1.9703	1.9689	1.9679	1.9669	1.9657	1.965	1.9638	1.963	1.9616	1.9602	1.9595	1.9584	1.9573	1.9561	1.9551	1.9537	1.9528	1.9514	1.9502	1.9492	1.948	1.9465	1.9456	1.9444	1.9431	1.942	1.9407	1.9399	1.938	1.9372	1.9356	1.9347	1.9335	1.932	1.9309	1.9296	1.9282	1.927	1.9257	1.9246	1.9231	1.9217
262	1.3161	1.3103	1.3046	1.3005	1.2944	1.2891	1.2836	1.2784	1.272	1.2666	1.2613	1.2548	1.2499	1.244	1.2372	1.2316	1.2265	1.2203	1.2146	1.209	1.2029	1.1967	1.1894	1.1845	1.1785	1.1723	1.1653	1.159	1.1535	1.1465	1.141	1.1341	1.1274	1.1209	1.1143	1.108	1.101	1.0947	1.0875	1.0808	1.0731	1.0668	1.0601	1.0538	1.0474	1.0398	1.0337	1.0262	1.0202
263	1.1317	1.1318	1.1321	1.132	1.1322	1.1326	1.1326	1.1328	1.1331	1.1332	1.1332	1.1338	1.134	1.134	1.1342	1.1343	1.1346	1.135	1.1357	1.1359	1.1363	1.1362	1.1363	1.1368	1.1373	1.1379	1.1379	1.1385	1.1391	1.1394	1.1399	1.1402	1.141	1.1413	1.1418	1.142	1.1427	1.143	1.144	1.1441	1.145	1.1454	1.146	1.1465	1.1471	1.1476	1.1483	1.149	1.1495
264	1.4196	1.4203	1.4202	1.4199	1.4197	1.4203	1.4202	1.4198	1.4205	1.4205	1.4204	1.4205	1.4202	1.421	1.4206	1.4211	1.4216	1.4218	1.4223	1.422	1.4216	1.4221	1.4228	1.4229	1.4235	1.4236	1.4236	1.4237	1.425	1.4252	1.4251	1.4255	1.4254	1.4261	1.4261	1.4268	1.4265	1.4274	1.4272	1.4278	1.4285	1.4287	1.4293	1.4294	1.4302	1.4301	1.4305	1.4312	1.4311
265	1.4282	1.4274	1.4274	1.4272	1.4271	1.4266	1.4268	1.4263	1.4267	1.4262	1.4254	1.4251	1.4256	1.4251	1.4244	1.4245	1.4245	1.4244	1.4241	1.4243	1.424	1.424	1.4239	1.4235	1.4235	1.4236	1.424	1.4236	1.4236	1.4232	1.4236	1.423	1.4231	1.4232	1.4231	1.4229	1.4232	1.4233	1.4235	1.423	1.4233	1.423	1.4229	1.4231	1.4223	1.4231	1.4235	1.4229	1.4231
266	0.31848	0.32507	0.3311	0.33731	0.34369	0.3495	0.35562	0.36197	0.36818	0.37415	0.38	0.386	0.39231	0.39806	0.40409	0.41031	0.4159	0.42212	0.42821	0.43381	0.43969	0.44575	0.45194	0.45722	0.46307	0.46898	0.47448	0.48026	0.48583	0.49133	0.49715	0.5029	0.5085	0.51447	0.52025	0.52594	0.53157	0.53686	0.54264	0.54821	0.55321	0.55884	0.56447	0.56963	0.57545	0.58098	0.58608	0.59118	0.5965
267	3.0714	3.0641	3.057	3.0489	3.0411	3.0338	3.0257	3.0182	3.0103	3.0024	2.9949	2.9869	2.9791	2.9714	2.9636	2.9557	2.9479	2.94	2.9321	2.9244	2.9169	2.9091	2.9013	2.8934	2.8854	2.8777	2.8698	2.8617	2.854	2.8463	2.838	2.8302	2.8221	2.8143	2.8061	2.7984	2.7909	2.7824	2.7745	2.7665	2.7588	2.7505	2.7427	2.7349	2.7267	2.7192	2.7108	2.703	2.6949
268	2.4421	2.4395	2.435	2.4344	2.4297	2.4264	2.4227	2.4224	2.4178	2.4147	2.4105	2.4074	2.4048	2.402	2.3986	2.3942	2.3918	2.3892	2.3855	2.3831	2.3805	2.3753	2.3739	2.3703	2.3667	2.3646	2.3586	2.3559	2.3525	2.3504	2.3466	2.3444	2.3399	2.338	2.3346	2.331	2.3286	2.3249	2.3207	2.3185	2.3156	2.3117	2.309	2.3053	2.3011	2.2995	2.2962	2.2928	2.2884
269	1.8309	1.8274	1.8231	1.8184	1.8149	1.8108	1.8073	1.8027	1.7989	1.795	1.7916	1.7877	1.7838	1.7798	1.7754	1.7723	1.7688	1.7647	1.7616	1.7578	1.754	1.7507	1.7464	1.7433	1.7389	1.7354	1.7317	1.7282	1.7251	1.7216	1.7175	1.7145	1.7115	1.7075	1.7041	1.7005	1.6972	1.6935	1.6902	1.6867	1.6838	1.6796	1.6765	1.6726	1.6696	1.6665	1.6634	1.66	1.6577
270	-0.27857	-0.27996	-0.28103	-0.2825	-0.28384	-0.28507	-0.28636	-0.28795	-0.28926	-0.29062	-0.29194	-0.29294	-0.29471	-0.29618	-0.29751	-0.29859	-0.30012	-0.30147	-0.30278	-0.30427	-0.30566	-0.30675	-0.30818	-0.30971	-0.31093	-0.31246	-0.31374	-0.31523	-0.31662	-0.31786	-0.31913	-0.32061	-0.32191	-0.32359	-0.3248	-0.32598	-0.3276	-0.32898	-0.33032	-0.33171	-0.3331	-0.33436	-0.33606	-0.33721	-0.33857	-0.33978	-0.34135	-0.3429	-0.34408
271	-1.0244	-1.0233	-1.0223	-1.0208	-1.02	-1.0188	-1.0177	-1.0165	-1.0152	-1.0145	-1.013	-1.0122	-1.0111	-1.0099	-1.0091	-1.0076	-1.0065	-1.0047	-1.0042	-1.0028	-1.002	-1.0007	-0.99921	-0.99811	-0.99724	-0.99566	-0.99404	-0.99332	-0.99195	-0.99111	-0.9899	-0.98844	-0.98728	-0.98595	-0.98446	-0.98338	-0.98208	-0.98117	-0.97964	-0.97827	-0.97752	-0.97578	-0.97461	-0.97283	-0.97212	-0.97055	-0.96972	-0.96827	-0.96669
272	1.0311	1.0304	1.0301	1.0296	1.0292	1.0289	1.0284	1.0277	1.0273	1.0267	1.0261	1.026	1.025	1.0249	1.0244	1.0239	1.0234	1.0227	1.0226	1.0222	1.0215	1.0212	1.0208	1.0201	1.0194	1.0188	1.0189	1.0183	1.0177	1.0175	1.0167	1.0165	1.0164	1.0155	1.015	1.0147	1.0145	1.0138	1.0134	1.0132	1.0126	1.0121	1.0119	1.0109	1.0107	1.0102	1.0101	1.0095	1.0095
273	1.4683	1.4704	1.4727	1.4748	1.4766	1.4785	1.4805	1.4826	1.4847	1.4864	1.4882	1.4905	1.4919	1.4937	1.4959	1.4979	1.4995	1.5013	1.5037	1.5057	1.5073	1.5096	1.5111	1.5131	1.5146	1.5169	1.5186	1.5205	1.5217	1.5235	1.5261	1.5274	1.5293	1.5315	1.5324	1.5345	1.5362	1.5381	1.5392	1.5411	1.5434	1.5445	1.5462	1.5481	1.5497	1.5517	1.5532	1.5549	1.5568
274	-2.3498	-2.3477	-2.3448	-2.3412	-2.3388	-2.3354	-2.3313	-2.3293	-2.3264	-2.322	-2.3195	-2.3168	-2.3141	-2.3122	-2.3083	-2.3055	-2.3028	-2.2999	-2.2959	-2.2926	-2.2893	-2.2873	-2.2839	-2.2801	-2.2785	-2.274	-2.2714	-2.2683	-2.2649	-2.2626	-2.2591	-2.2573	-2.2532	-2.2506	-2.2476	-2.2432	-2.2397	-2.238	-2.2337	-2.2305	-2.2276	-2.2248	-2.2221	-2.2188	-2.2155	-2.2125	-2.2095	-2.2055	-2.2024
275	-0.47281	-0.46849	-0.46455	-0.46006	-0.45655	-0.45164	-0.44791	-0.44316	-0.43905	-0.43555	-0.43128	-0.42701	-0.42172	-0.41789	-0.41357	-0.4086	-0.40547	-0.40137	-0.39672	-0.39235	-0.38798	-0.38425	-0.37977	-0.37572	-0.37135	-0.36654	-0.36206	-0.35785	-0.35364	-0.34932	-0.34533	-0.34058	-0.33653	-0.3327	-0.32838	-0.32461	-0.32002	-0.31521	-0.311	-0.30641	-0.30259	-0.29811	-0.29444	-0.29072	-0.28564	-0.28182	-0.27771	-0.27318	-0.26919
276	-2.3307	-2.3283	-2.3256	-2.3221	-2.3195	-2.3168	-2.3134	-2.3108	-2.3073	-2.3044	-2.3016	-2.2988	-2.2959	-2.293	-2.2899	-2.288	-2.2841	-2.2815	-2.2781	-2.2756	-2.2722	-2.2696	-2.2667	-2.2636	-2.2609	-2.2582	-2.2549	-2.2526	-2.2494	-2.2457	-2.2437	-2.2412	-2.2379	-2.2351	-2.232	-2.2295	-2.2265	-2.2233	-2.2204	-2.218	-2.2147	-2.2117	-2.2089	-2.2058	-2.2039	-2.2007	-2.1979	-2.1946	-2.1921
277	1.1594	1.1631	1.1667	1.1703	1.1744	1.1783	1.182	1.1858	1.1894	1.1933	1.1965	1.2006	1.2044	1.2081	1.2122	1.2155	1.219	1.2229	1.2268	1.2301	1.2339	1.2377	1.2413	1.2442	1.2482	1.252	1.2555	1.259	1.2625	1.2657	1.2694	1.2732	1.2764	1.2803	1.2836	1.2874	1.2914	1.2947	1.2978	1.3016	1.3045	1.3077	1.3113	1.3151	1.3189	1.3225	1.3252	1.3286	1.3325
278	-0.27317	-0.27614	-0.2782	-0.27973	-0.28287	-0.28597	-0.28742	-0.28973	-0.2929	-0.29486	-0.29647	-0.29805	-0.3017	-0.30384	-0.30613	-0.30805	-0.30971	-0.31106	-0.31384	-0.31635	-0.31753	-0.31953	-0.3214	-0.32278	-0.32536	-0.32587	-0.32814	-0.33089	-0.33276	-0.33458	-0.33647	-0.33784	-0.33813	-0.33935	-0.34142	-0.34307	-0.34436	-0.34701	-0.3483	-0.34936	-0.35102	-0.35213	-0.35401	-0.35473	-0.35605	-0.35666	-0.35813	-0.35936	-0.36134
279	1.7778	1.7877	1.796	1.806	1.8144	1.8242	1.8374	1.8451	1.8553	1.8632	1.871	1.8817	1.8914	1.8992	1.9101	1.9178	1.929	1.938	1.9442	1.9545	1.961	1.9696	1.9792	1.9868	1.9967	2.0038	2.0115	2.0195	2.0293	2.0356	2.0438	2.0518	2.0585	2.0663	2.0752	2.0828	2.0894	2.0966	2.1064	2.1135	2.1205	2.1263	2.1328	2.1416	2.1473	2.1524	2.1597	2.1658	2.1723
280	2.1552	2.152	2.1488	2.1468	2.1437	2.1408	2.1388	2.1361	2.1325	2.1299	2.1272	2.1247	2.1214	2.1194	2.1163	2.1135	2.1116	2.1086	2.106	2.1037	2.1003	2.0973	2.0949	2.0925	2.0908	2.0869	2.0837	2.0819	2.0787	2.0763	2.0736	2.0695	2.0678	2.0644	2.0617	2.0599	2.0564	2.053	2.0503	2.0483	2.0451	2.0422	2.0402	2.0366	2.0342	2.0323	2.0288	2.0258	2.0231
281	-0.12158	-0.12577	-0.12922	-0.1335	-0.13683	-0.1413	-0.14477	-0.14873	-0.15219	-0.15716	-0.16079	-0.16464	-0.16728	-0.17198	-0.17509	-0.17898	-0.1831	-0.18749	-0.1904	-0.19443	-0.1989	-0.20331	-0.20707	-0.21064	-0.21509	-0.21849	-0.22228	-0.22659	-0.23044	-0.23446	-0.239	-0.24286	-0.24608	-0.2511	-0.25412	-0.25934	-0.26221	-0.26653	-0.27152	-0.27423	-0.27963	-0.28333	-0.28701	-0.29044	-0.29477	-0.29815	-0.30306	-0.30624	-0.31098
282	-1.3315	-1.3314	-1.3314	-1.3315	-1.3315	-1.3316	-1.3315	-1.3315	-1.3317	-1.3316	-1.3317	-1.3318	-1.332	-1.3319	-1.332	-1.332	-1.3321	-1.3322	-1.3322	-1.3324	-1.3324	-1.3325	-1.3327	-1.3327	-1.3329	-1.3328	-1.333	-1.333	-1.3331	-1.3334	-1.3333	-1.3335	-1.3335	-1.3337	-1.3337	-1.334	-1.3341	-1.3342	-1.3343	-1.3345	-1.3346	-1.3346	-1.3348	-1.335	-1.3351	-1.3352	-1.3355	-1.3356	-1.3358
283	-1.4048	-1.4045	-1.4038	-1.4033	-1.4032	-1.4027	-1.4023	-1.4012	-1.4015	-1.4009	-1.4006	-1.4002	-1.3995	-1.3993	-1.3988	-1.398	-1.3971	-1.3966	-1.3966	-1.396	-1.395	-1.395	-1.3941	-1.3939	-1.3932	-1.3924	-1.3919	-1.3912	-1.3907	-1.3899	-1.3894	-1.3889	-1.3881	-1.3875	-1.387	-1.3867	-1.3855	-1.3851	-1.3844	-1.3835	-1.3832	-1.3827	-1.3818	-1.3813	-1.3803	-1.3796	-1.3789	-1.3783	-1.3776
284	-0.32991	-0.31548	-0.30027	-0.28459	-0.27188	-0.25584	-0.24325	-0.22817	-0.21237	-0.19931	-0.18568	-0.17161	-0.15664	-0.14248	-0.12823	-0.11348	-0.10136	-0.08754	-0.072337	-0.060116	-0.045719	-0.031445	-0.016957	-0.0044973	0.0087137	0.02281	0.035301	0.049914	0.062513	0.076197	0.088948	0.10249	0.11482	0.12777	0.14096	0.15319	0.16779	0.17968	0.19186	0.20499	0.21791	0.22952	0.24207	0.25443	0.26812	0.2794	0.2927	0.30352	0.31597
285	0.036524	0.035621	0.034466	0.034577	0.034252	0.034007	0.032472	0.033243	0.032452	0.032435	0.030639	0.030652	0.030421	0.029749	0.029057	0.028881	0.028433	0.027887	0.026801	0.026555	0.02628	0.025973	0.024658	0.023701	0.024259	0.023637	0.023535	0.02265	0.021836	0.020656	0.02143	0.021085	0.019711	0.019597	0.018352	0.017522	0.016954	0.01768	0.016024	0.015409	0.014965	0.014702	0.013043	0.012639	0.012274	0.011724	0.010983	0.010241	0.0093583
286	1.9422	1.9423	1.9434	1.9446	1.9451	1.9464	1.9471	1.9475	1.9491	1.9498	1.9504	1.9516	1.9525	1.9537	1.9538	1.9544	1.9557	1.9566	1.9576	1.9581	1.9586	1.9602	1.9602	1.961	1.9621	1.9625	1.9641	1.9643	1.9641	1.9648	1.9664	1.9667	1.9674	1.9676	1.9683	1.9696	1.9698	1.9696	1.9709	1.9713	1.9725	1.9723	1.9732	1.974	1.9741	1.9736	1.9749	1.9755	1.9759
287	-0.30509	-0.30229	-0.30038	-0.29722	-0.29556	-0.29258	-0.29038	-0.28836	-0.28599	-0.28307	-0.28038	-0.27782	-0.27542	-0.27391	-0.27236	-0.26865	-0.26639	-0.26395	-0.2618	-0.25918	-0.25776	-0.25471	-0.25239	-0.24977	-0.24708	-0.24475	-0.24255	-0.24042	-0.23742	-0.23533	-0.23295	-0.23057	-0.22866	-0.22556	-0.22371	-0.22115	-0.21856	-0.21648	-0.21464	-0.21195	-0.20957	-0.207	-0.20472	-0.2024	-0.20001	-0.198	-0.1953	-0.19386	-0.19088
288	-1.1644	-1.1652	-1.166	-1.1667	-1.1674	-1.1683	-1.169	-1.1697	-1.1705	-1.1713	-1.1721	-1.1726	-1.1734	-1.1742	-1.1749	-1.1757	-1.1762	-1.177	-1.1777	-1.1785	-1.179	-1.1798	-1.1804	-1.1813	-1.182	-1.1826	-1.1833	-1.184	-1.1845	-1.1851	-1.1859	-1.1866	-1.1871	-1.1878	-1.1884	-1.1889	-1.1897	-1.1904	-1.1909	-1.1916	-1.1922	-1.1928	-1.1935	-1.194	-1.1947	-1.1951	-1.1959	-1.1964	-1.1969
289	0.28047	0.28463	0.28616	0.2887	0.29175	0.29337	0.29501	0.29825	0.30179	0.30324	0.30688	0.30771	0.31286	0.3147	0.31503	0.31806	0.3193	0.32153	0.32396	0.3264	0.32966	0.33159	0.33414	0.33485	0.3373	0.33902	0.34225	0.34409	0.34824	0.34867	0.35241	0.35373	0.35507	0.3568	0.36044	0.36236	0.365	0.36674	0.36948	0.3715	0.37384	0.37656	0.37809	0.38193	0.38405	0.3858	0.38851	0.39074	0.39145
290	2.5671	2.5593	2.5502	2.5431	2.5362	2.5292	2.5197	2.5122	2.5041	2.4956	2.4891	2.4815	2.4726	2.4634	2.4573	2.4483	2.4413	2.4329	2.4256	2.4174	2.4078	2.3999	2.3928	2.3858	2.3788	2.3711	2.3626	2.3554	2.3474	2.3385	2.3309	2.3225	2.3156	2.3079	2.3003	2.2923	2.2863	2.2773	2.2687	2.2608	2.2542	2.2457	2.2371	2.2303	2.2215	2.2136	2.2058	2.1993	2.191
291	0.19976	0.20175	0.20394	0.20651	0.2083	0.21131	0.2133	0.21573	0.2186	0.22002	0.22298	0.22477	0.22727	0.22953	0.23235	0.23401	0.23679	0.23876	0.24045	0.24303	0.24533	0.24757	0.24967	0.25202	0.25399	0.2566	0.2586	0.26023	0.26252	0.26445	0.2672	0.26888	0.27098	0.27303	0.27534	0.27739	0.27926	0.28206	0.28379	0.28532	0.28656	0.28928	0.29106	0.29297	0.29495	0.29711	0.29912	0.30059	0.30289
292	-0.7425	-0.74205	-0.74145	-0.74083	-0.7404	-0.73982	-0.73924	-0.73869	-0.73823	-0.73757	-0.73702	-0.73649	-0.73595	-0.73544	-0.73488	-0.73434	-0.73383	-0.73331	-0.73281	-0.73219	-0.73166	-0.73119	-0.73066	-0.73013	-0.72976	-0.72912	-0.72853	-0.72812	-0.72762	-0.7271	-0.72658	-0.7261	-0.72555	-0.72509	-0.72466	-0.72411	-0.72362	-0.7232	-0.72264	-0.72218	-0.72176	-0.72112	-0.72073	-0.72031	-0.7198	-0.71933	-0.71886	-0.71846	-0.71788
293	-1.7083	-1.7068	-1.7059	-1.7045	-1.703	-1.7019	-1.7006	-1.6992	-1.698	-1.6967	-1.6955	-1.6941	-1.6928	-1.6913	-1.6898	-1.6887	-1.6873	-1.686	-1.6845	-1.6831	-1.6818	-1.6802	-1.6789	-1.6777	-1.6762	-1.6747	-1.6733	-1.6719	-1.6706	-1.6689	-1.6676	-1.666	-1.6645	-1.6629	-1.6615	-1.6601	-1.6583	-1.6572	-1.6557	-1.6542	-1.6525	-1.6512	-1.6497	-1.6482	-1.6464	-1.6449	-1.6435	-1.6418	-1.6402
294	-0.3659	-0.3664	-0.367	-0.36739	-0.36807	-0.36853	-0.36901	-0.36942	-0.36979	-0.3701	-0.37062	-0.37095	-0.37166	-0.37195	-0.37244	-0.37302	-0.3735	-0.37373	-0.37396	-0.37454	-0.37514	-0.37526	-0.37592	-0.37615	-0.37673	-0.37683	-0.37723	-0.37758	-0.37787	-0.37797	-0.37855	-0.37878	-0.37924	-0.37951	-0.37971	-0.38036	-0.38034	-0.3805	-0.38087	-0.38123	-0.38148	-0.38141	-0.38166	-0.38201	-0.38216	-0.38245	-0.38251	-0.38288	-0.38311
295	-0.050454	-0.059971	-0.070443	-0.081076	-0.090964	-0.1008	-0.11159	-0.12116	-0.13104	-0.14199	-0.15178	-0.16208	-0.17213	-0.18101	-0.19137	-0.202	-0.21178	-0.22114	-0.23219	-0.24133	-0.25143	-0.26084	-0.27041	-0.28056	-0.29002	-0.29964	-0.30814	-0.31845	-0.32796	-0.33695	-0.34688	-0.35581	-0.36655	-0.37542	-0.38515	-0.39392	-0.40348	-0.41273	-0.42171	-0.43138	-0.44036	-0.44955	-0.4588	-0.46656	-0.47559	-0.48569	-0.49493	-0.50344	-0.51204
296	-0.79094	-0.79122	-0.79157	-0.79162	-0.79192	-0.79211	-0.79231	-0.79242	-0.79261	-0.79291	-0.79307	-0.79347	-0.79349	-0.79385	-0.79409	-0.79434	-0.7945	-0.79478	-0.79506	-0.79534	-0.79558	-0.79578	-0.79602	-0.79628	-0.7965	-0.79683	-0.7971	-0.79739	-0.79752	-0.79788	-0.79802	-0.79826	-0.7986	-0.79885	-0.79917	-0.79931	-0.79962	-0.79984	-0.80018	-0.80047	-0.80073	-0.80101	-0.80145	-0.80161	-0.80197	-0.80227	-0.80258	-0.80282	-0.80313
297	1.7945	1.7973	1.8002	1.8034	1.8061	1.8089	1.8119	1.8146	1.8174	1.8203	1.823	1.826	1.8286	1.8314	1.8343	1.8366	1.8394	1.8418	1.8447	1.8472	1.8499	1.8525	1.8547	1.8574	1.86	1.8626	1.865	1.8675	1.8698	1.8721	1.8746	1.8771	1.8795	1.8819	1.8842	1.8864	1.8889	1.8912	1.8933	1.8956	1.8978	1.8998	1.9021	1.9044	1.9063	1.9087	1.9108	1.9128	1.9149
298	2.6348	2.6296	2.625	2.6203	2.6153	2.6098	2.6047	2.5999	2.595	2.5902	2.5851	2.5801	2.5748	2.5697	2.5646	2.5597	2.5541	2.5491	2.5446	2.5393	2.5346	2.5291	2.5237	2.5189	2.5136	2.5085	2.5035	2.4979	2.493	2.4879	2.4822	2.4779	2.4724	2.4677	2.4627	2.4576	2.452	2.4463	2.4416	2.4362	2.4301	2.4257	2.4205	2.4146	2.4096	2.4045	2.3994	2.3936	2.3885
299	2.2786	2.274	2.2691	2.2636	2.258	2.2536	2.2481	2.2423	2.2372	2.2317	2.229	2.2234	2.2175	2.2123	2.2082	2.2029	2.1979	2.1927	2.1882	2.1833	2.1778	2.1725	2.1677	2.1623	2.1564	2.1521	2.1461	2.1418	2.1353	2.133	2.1266	2.1208	2.1156	2.1111	2.1061	2.0994	2.0956	2.09	2.0849	2.0787	2.0742	2.0691	2.0637	2.0574	2.0528	2.047	2.043	2.0387	2.0322
300	-0.4311	-0.42786	-0.42646	-0.42516	-0.42279	-0.4213	-0.41864	-0.41763	-0.41458	-0.41366	-0.41206	-0.40873	-0.40791	-0.40708	-0.40539	-0.40418	-0.40249	-0.40069	-0.39919	-0.39605	-0.39484	-0.39392	-0.39145	-0.39043	-0.38893	-0.38675	-0.38679	-0.38364	-0.38118	-0.3819	-0.37798	-0.37782	-0.3769	-0.37578	-0.37505	-0.37326	-0.37117	-0.37169	-0.37067	-0.3681	-0.36737	-0.36616	-0.36523	-0.36353	-0.36231	-0.36197	-0.36104	-0.36059	-0.35803
301	-1.1634	-1.1625	-1.1615	-1.1607	-1.1599	-1.159	-1.158	-1.1574	-1.1564	-1.1555	-1.1547	-1.1538	-1.1529	-1.1521	-1.1512	-1.1502	-1.1494	-1.1486	-1.1477	-1.1468	-1.146	-1.1451	-1.1442	-1.1434	-1.1424	-1.1417	-1.1408	-1.1398	-1.1391	-1.1382	-1.1374	-1.1364	-1.1356	-1.1346	-1.1337	-1.1329	-1.1321	-1.1312	-1.1303	-1.1296	-1.1287	-1.1279	-1.1271	-1.126	-1.1251	-1.1243	-1.1234	-1.1225	-1.1217
302	2.3347	2.3302	2.3263	2.3222	2.3176	2.3133	2.3091	2.3038	2.3001	2.2954	2.2908	2.2868	2.2825	2.2781	2.2733	2.2696	2.2653	2.2604	2.2565	2.2519	2.247	2.2429	2.2383	2.2343	2.2301	2.226	2.2213	2.2167	2.2133	2.2089	2.2046	2.2001	2.1958	2.1919	2.1879	2.1831	2.1793	2.1752	2.1718	2.1669	2.1627	2.1587	2.1544	2.1505	2.1462	2.142	2.1375	2.1336	2.1298
303	-1.4518	-1.4536	-1.4548	-1.4561	-1.4564	-1.4572	-1.4592	-1.4603	-1.4617	-1.4627	-1.464	-1.465	-1.4663	-1.4671	-1.4688	-1.4697	-1.4712	-1.4723	-1.4729	-1.4745	-1.4757	-1.4764	-1.4775	-1.4788	-1.4804	-1.4812	-1.4821	-1.4836	-1.4837	-1.4853	-1.4859	-1.4876	-1.4879	-1.4894	-1.4911	-1.4921	-1.4928	-1.4937	-1.4943	-1.4956	-1.4969	-1.4984	-1.4991	-1.4994	-1.5	-1.5013	-1.5031	-1.5037	-1.5045
304	0.97087	0.96806	0.96475	0.96104	0.95823	0.95577	0.95171	0.94839	0.94578	0.94237	0.93931	0.93545	0.93228	0.92932	0.92651	0.92325	0.92044	0.91758	0.91452	0.91156	0.90946	0.90674	0.90328	0.90137	0.89827	0.8951	0.89269	0.89074	0.88738	0.88451	0.88175	0.87854	0.87618	0.87382	0.87197	0.86865	0.86604	0.86378	0.86092	0.85851	0.85595	0.85359	0.85198	0.84917	0.84571	0.84325	0.84138	0.83988	0.83732
305	1.5241	1.5258	1.5275	1.5294	1.5312	1.5326	1.5343	1.5365	1.5379	1.5397	1.5414	1.5431	1.5449	1.5465	1.5481	1.5498	1.5515	1.5527	1.5547	1.556	1.5575	1.5591	1.561	1.562	1.564	1.5653	1.5668	1.5681	1.5695	1.571	1.5722	1.5737	1.5754	1.5765	1.578	1.5789	1.5804	1.5819	1.583	1.5846	1.5854	1.5868	1.588	1.5892	1.5904	1.5917	1.5928	1.5936	1.5951
306	-1.544	-1.5433	-1.5429	-1.5425	-1.5418	-1.5413	-1.5407	-1.5403	-1.5398	-1.5391	-1.5387	-1.5382	-1.5376	-1.5371	-1.5366	-1.536	-1.5355	-1.5351	-1.5345	-1.534	-1.5335	-1.533	-1.5325	-1.532	-1.5315	-1.531	-1.5305	-1.5299	-1.5295	-1.5289	-1.5285	-1.528	-1.5274	-1.5269	-1.5263	-1.526	-1.5255	-1.525	-1.5246	-1.5239	-1.5235	-1.523	-1.5226	-1.522	-1.5215	-1.5211	-1.5206	-1.5202	-1.5197
307	3.049	3.0443	3.0393	3.0342	3.029	3.0239	3.0183	3.013	3.0077	3.0024	2.997	2.9912	2.9857	2.9802	2.9746	2.9689	2.9634	2.9576	2.9518	2.9461	2.9401	2.9341	2.9283	2.9222	2.9163	2.9102	2.9043	2.898	2.8922	2.8858	2.8798	2.8732	2.8668	2.8604	2.854	2.8475	2.8412	2.8346	2.828	2.8217	2.8148	2.8084	2.8016	2.7951	2.788	2.7813	2.7744	2.7678	2.761
308	-0.15563	-0.15702	-0.15883	-0.1598	-0.16133	-0.16265	-0.16409	-0.1656	-0.16649	-0.168	-0.16949	-0.1709	-0.17174	-0.17318	-0.17437	-0.17543	-0.17662	-0.17795	-0.17872	-0.17991	-0.18067	-0.18218	-0.18327	-0.18393	-0.18512	-0.18608	-0.18721	-0.18855	-0.18917	-0.19003	-0.19084	-0.19205	-0.19324	-0.19373	-0.19471	-0.19575	-0.19678	-0.19732	-0.19803	-0.19899	-0.19953	-0.20034	-0.20115	-0.20169	-0.20253	-0.20329	-0.2038	-0.20448	-0.2051
309	-2.3184	-2.3168	-2.315	-2.3132	-2.3113	-2.3095	-2.3075	-2.3059	-2.3039	-2.302	-2.3003	-2.2984	-2.2968	-2.295	-2.2933	-2.2915	-2.2898	-2.2881	-2.2864	-2.2845	-2.283	-2.2812	-2.2793	-2.2773	-2.2757	-2.2739	-2.2721	-2.2708	-2.2689	-2.2672	-2.2658	-2.2642	-2.2625	-2.2607	-2.2589	-2.2574	-2.2556	-2.2539	-2.2525	-2.2507	-2.2488	-2.2474	-2.2456	-2.2441	-2.2424	-2.241	-2.2393	-2.2375	-2.236
310	1.5522	1.5486	1.5448	1.5402	1.5369	1.5331	1.5288	1.5247	1.5209	1.5171	1.5133	1.5095	1.5057	1.5017	1.4981	1.4942	1.4905	1.4862	1.4826	1.4787	1.4751	1.4711	1.4672	1.4634	1.4594	1.4557	1.4518	1.4476	1.4443	1.4404	1.4366	1.4333	1.4296	1.4258	1.422	1.4182	1.4144	1.4106	1.407	1.4033	1.3994	1.3957	1.392	1.3882	1.3844	1.3808	1.3771	1.3735	1.3696
311	0.12925	0.13064	0.13172	0.13305	0.13437	0.13558	0.13694	0.13782	0.13902	0.14036	0.14148	0.1428	0.14392	0.14514	0.14626	0.14739	0.14845	0.14952	0.15083	0.15174	0.15301	0.15406	0.15512	0.1563	0.15734	0.15835	0.15952	0.16053	0.16152	0.1626	0.16354	0.16456	0.16562	0.16677	0.16764	0.16868	0.16967	0.17067	0.17155	0.17247	0.17348	0.17438	0.17525	0.17612	0.17703	0.17804	0.179	0.17982	0.18071
312	1.7925	1.7918	1.7913	1.7907	1.7901	1.7893	1.7889	1.7882	1.7877	1.7871	1.7865	1.7857	1.7851	1.7846	1.784	1.7834	1.7828	1.7822	1.7815	1.7808	1.7801	1.7797	1.779	1.7784	1.7777	1.777	1.7762	1.7757	1.7752	1.7747	1.7736	1.7729	1.7725	1.7717	1.7712	1.7705	1.7698	1.7691	1.7685	1.7678	1.7672	1.7665	1.7658	1.765	1.7644	1.7639	1.7631	1.7624	1.7617
313	1.4614	1.4604	1.4586	1.4575	1.4556	1.4537	1.452	1.4508	1.4487	1.4465	1.4452	1.4428	1.441	1.4382	1.4371	1.4345	1.4324	1.4313	1.4289	1.4263	1.4248	1.4228	1.4198	1.4178	1.4151	1.4133	1.4107	1.4087	1.4061	1.4032	1.4019	1.399	1.396	1.394	1.3914	1.3886	1.386	1.3835	1.3804	1.378	1.375	1.3719	1.3695	1.3669	1.3638	1.3613	1.3585	1.355	1.3517
314	2.664	2.6606	2.6569	2.6534	2.6495	2.6464	2.6428	2.6393	2.6357	2.632	2.6283	2.6248	2.6212	2.6173	2.6138	2.6101	2.6066	2.6027	2.5991	2.5954	2.5918	2.5881	2.5841	2.5805	2.5767	2.5731	2.5695	2.5656	2.5619	2.558	2.5547	2.5505	2.5469	2.5432	2.5394	2.5356	2.5318	2.5282	2.5242	2.5202	2.5166	2.5126	2.5085	2.5052	2.5014	2.4975	2.4935	2.4896	2.4861
315	1.4275	1.4238	1.4199	1.4163	1.413	1.4087	1.4048	1.4013	1.398	1.394	1.3909	1.3871	1.3829	1.3794	1.3754	1.3717	1.3685	1.3647	1.3607	1.357	1.3534	1.3502	1.3464	1.3423	1.3387	1.3346	1.331	1.3272	1.3236	1.32	1.3162	1.3126	1.309	1.3052	1.302	1.2981	1.2945	1.2909	1.2873	1.2833	1.28	1.2761	1.2723	1.2683	1.2644	1.2605	1.2569	1.2532	1.2499
316	3.1758	3.1688	3.1632	3.1555	3.1496	3.1425	3.1356	3.1286	3.1227	3.1145	3.1086	3.1003	3.0954	3.0877	3.0812	3.0746	3.0674	3.0615	3.0543	3.0483	3.0397	3.0343	3.027	3.0198	3.0126	3.0054	2.9987	2.992	2.9847	2.9781	2.9719	2.9652	2.958	2.9501	2.9429	2.9361	2.9294	2.9218	2.9151	2.9067	2.9004	2.8931	2.8877	2.8785	2.8724	2.8651	2.8586	2.8503	2.8437
317	-0.55156	-0.55272	-0.55421	-0.55512	-0.55617	-0.55731	-0.55844	-0.55956	-0.5605	-0.56186	-0.56298	-0.56414	-0.56533	-0.56616	-0.56739	-0.5686	-0.56974	-0.57081	-0.57168	-0.57318	-0.57423	-0.57531	-0.57638	-0.57772	-0.5787	-0.57996	-0.58087	-0.58181	-0.58358	-0.58462	-0.58583	-0.58675	-0.58786	-0.58898	-0.59023	-0.59139	-0.59235	-0.59374	-0.59506	-0.59653	-0.5974	-0.59836	-0.59977	-0.60133	-0.60223	-0.60336	-0.60459	-0.60559	-0.60729
318	2.1563	2.1547	2.1529	2.1521	2.1501	2.1488	2.1476	2.146	2.1448	2.1428	2.1416	2.1402	2.1381	2.137	2.1352	2.1332	2.1316	2.1299	2.1282	2.1266	2.1251	2.1228	2.1211	2.1196	2.118	2.1161	2.1142	2.1118	2.1096	2.1077	2.1059	2.1036	2.1019	2.0997	2.0977	2.0957	2.0933	2.0914	2.0886	2.0866	2.0846	2.0819	2.08	2.078	2.0755	2.0731	2.0708	2.0682	2.066
319	-1.2731	-1.2757	-1.2787	-1.2811	-1.2846	-1.2868	-1.2898	-1.2926	-1.296	-1.2978	-1.3012	-1.3038	-1.3065	-1.309	-1.3123	-1.315	-1.3184	-1.3203	-1.3235	-1.3257	-1.3287	-1.3308	-1.334	-1.3369	-1.3395	-1.3424	-1.3451	-1.3482	-1.3509	-1.3526	-1.3554	-1.3578	-1.3609	-1.3634	-1.3661	-1.3692	-1.3716	-1.3744	-1.3771	-1.3798	-1.3821	-1.385	-1.3875	-1.3901	-1.393	-1.3952	-1.3975	-1.4001	-1.4027
320	1.6186	1.6187	1.6183	1.6179	1.6177	1.6178	1.6176	1.617	1.6169	1.6169	1.6164	1.6164	1.6161	1.6159	1.6156	1.6153	1.6152	1.6147	1.6147	1.6143	1.614	1.6137	1.6136	1.6131	1.6126	1.6126	1.6122	1.6117	1.6115	1.6113	1.6109	1.6105	1.6106	1.61	1.6099	1.6095	1.6089	1.6086	1.6082	1.6079	1.6078	1.6067	1.6068	1.6067	1.6062	1.6058	1.6055	1.6051	1.6044
321	0.15044	0.15036	0.1499	0.14943	0.14887	0.14849	0.14785	0.14743	0.14674	0.14662	0.14633	0.14603	0.14539	0.14509	0.14506	0.14476	0.14412	0.144	0.14349	0.14363	0.14312	0.143	0.14252	0.14258	0.14198	0.14212	0.14208	0.14218	0.14158	0.14132	0.14164	0.14143	0.14196	0.14101	0.14128	0.1412	0.1406	0.14065	0.14057	0.1414	0.14159	0.14173	0.14169	0.14217	0.14179	0.14223	0.14228	0.14294	0.14355
322	1.2378	1.2339	1.2284	1.2235	1.2181	1.2137	1.2081	1.2045	1.1988	1.1937	1.1886	1.1828	1.1771	1.1738	1.1677	1.164	1.1582	1.1525	1.1484	1.1421	1.1371	1.1326	1.1273	1.1219	1.1176	1.1121	1.1064	1.1024	1.0967	1.0913	1.0861	1.0818	1.0765	1.0715	1.0662	1.0614	1.0565	1.0513	1.0455	1.0406	1.0343	1.0298	1.0255	1.0199	1.015	1.0115	1.0051	1	0.99462
323	-2.2348	-2.2314	-2.2303	-2.2267	-2.2252	-2.222	-2.2202	-2.2177	-2.2149	-2.2131	-2.2093	-2.2073	-2.2049	-2.2013	-2.1995	-2.1969	-2.1943	-2.1915	-2.1894	-2.1872	-2.1836	-2.1812	-2.1785	-2.1758	-2.1732	-2.1705	-2.1679	-2.1647	-2.1621	-2.1598	-2.1576	-2.1545	-2.1521	-2.1494	-2.1471	-2.1445	-2.1413	-2.139	-2.1361	-2.1338	-2.1303	-2.1279	-2.1254	-2.1228	-2.1204	-2.1176	-2.1143	-2.1126	-2.1093
324	-1.5862	-1.5799	-1.5735	-1.5673	-1.5609	-1.5544	-1.548	-1.5417	-1.5355	-1.5288	-1.5227	-1.5162	-1.5099	-1.5036	-1.4973	-1.4907	-1.4845	-1.4781	-1.4719	-1.4655	-1.4591	-1.4524	-1.4461	-1.4398	-1.4334	-1.4272	-1.4208	-1.4141	-1.4077	-1.4016	-1.3951	-1.3885	-1.3823	-1.3758	-1.3698	-1.3632	-1.3568	-1.3503	-1.344	-1.3376	-1.3314	-1.3248	-1.3184	-1.3121	-1.3056	-1.2992	-1.2928	-1.2864	-1.2799
325	0.55705	0.56039	0.56432	0.56779	0.57155	0.57514	0.57869	0.58257	0.58638	0.58978	0.59352	0.59702	0.60088	0.60443	0.60804	0.61167	0.61528	0.61882	0.62239	0.62608	0.62958	0.63329	0.63677	0.64043	0.64406	0.64771	0.65125	0.65482	0.65816	0.66181	0.66544	0.66905	0.67249	0.67607	0.67955	0.68328	0.68678	0.69034	0.69375	0.69714	0.70082	0.70422	0.70766	0.71129	0.71482	0.71837	0.72178	0.72535	0.72867
326	0.9803	0.97888	0.97769	0.97525	0.97429	0.97236	0.97034	0.9692	0.96828	0.9664	0.9641	0.96291	0.96121	0.95928	0.95786	0.95644	0.95474	0.95373	0.95176	0.95048	0.94859	0.94708	0.9452	0.94378	0.94217	0.94052	0.93868	0.93727	0.9358	0.93456	0.93291	0.93103	0.9297	0.92754	0.92663	0.92572	0.92439	0.92283	0.92118	0.91962	0.91765	0.91627	0.91467	0.91293	0.9122	0.91023	0.90834	0.90651	0.90541
327	-0.1679	-0.16971	-0.17129	-0.17295	-0.17471	-0.17627	-0.17812	-0.18011	-0.18162	-0.18359	-0.18525	-0.18697	-0.18833	-0.19036	-0.19218	-0.19392	-0.19573	-0.1974	-0.19904	-0.20105	-0.20267	-0.20447	-0.20625	-0.20781	-0.20959	-0.21117	-0.21295	-0.21472	-0.21655	-0.21818	-0.22005	-0.22211	-0.22359	-0.22526	-0.22694	-0.22899	-0.23089	-0.23273	-0.2341	-0.23585	-0.23761	-0.23949	-0.24143	-0.24307	-0.24477	-0.24638	-0.2483	-0.25032	-0.25163
328	1.3761	1.3787	1.3815	1.384	1.3867	1.3895	1.3922	1.3947	1.3973	1.4001	1.4026	1.4053	1.4077	1.4105	1.413	1.4157	1.4183	1.4208	1.4235	1.4262	1.4287	1.4313	1.4338	1.4364	1.4389	1.4414	1.4439	1.4465	1.449	1.4517	1.4541	1.4565	1.4592	1.4616	1.4641	1.4666	1.4691	1.4716	1.4739	1.4764	1.4791	1.4814	1.484	1.4863	1.4888	1.4913	1.4936	1.4958	1.4984
329	-1.3511	-1.3478	-1.3447	-1.3413	-1.3381	-1.3347	-1.3314	-1.328	-1.3246	-1.3212	-1.3179	-1.3144	-1.311	-1.3076	-1.3041	-1.3007	-1.2972	-1.2937	-1.2902	-1.2866	-1.283	-1.2795	-1.2758	-1.2723	-1.2687	-1.265	-1.2613	-1.2576	-1.254	-1.2503	-1.2467	-1.2429	-1.2391	-1.2354	-1.2317	-1.2278	-1.224	-1.2202	-1.2164	-1.2124	-1.2087	-1.2047	-1.2009	-1.1969	-1.1931	-1.1891	-1.1851	-1.1811	-1.1772
330	1.9082	1.8979	1.888	1.8788	1.8697	1.8601	1.8503	1.8405	1.8304	1.8214	1.8113	1.8019	1.7924	1.7822	1.7729	1.7638	1.7542	1.7447	1.736	1.7267	1.7164	1.7073	1.6979	1.6887	1.6786	1.6696	1.6605	1.6523	1.643	1.6338	1.6243	1.6149	1.6063	1.5976	1.5871	1.5787	1.5701	1.5618	1.5526	1.5437	1.5348	1.5262	1.5176	1.5081	1.4996	1.4916	1.4827	1.4747	1.4666
331	0.33526	0.33792	0.34085	0.34363	0.34646	0.3493	0.35214	0.35484	0.3577	0.36054	0.36324	0.36629	0.36887	0.37172	0.37457	0.37734	0.38022	0.38302	0.38581	0.38861	0.39138	0.39396	0.39701	0.39967	0.4027	0.40549	0.40824	0.41108	0.41388	0.41683	0.41958	0.42231	0.42507	0.42786	0.43068	0.43359	0.43633	0.43913	0.44203	0.44487	0.44777	0.45055	0.45336	0.45627	0.45914	0.46206	0.46476	0.46768	0.47034
332	2.3451	2.3422	2.3395	2.3366	2.3336	2.3309	2.3279	2.3251	2.3224	2.3194	2.3167	2.3136	2.3106	2.3078	2.305	2.302	2.2989	2.2963	2.2931	2.2905	2.2875	2.2846	2.2816	2.2785	2.276	2.2727	2.2698	2.267	2.2638	2.2606	2.2581	2.2547	2.2515	2.2485	2.2457	2.2427	2.2398	2.2364	2.2334	2.2306	2.2274	2.2242	2.2213	2.2181	2.2151	2.2123	2.209	2.2059	2.2029
333	1.4485	1.4438	1.439	1.434	1.4293	1.424	1.4191	1.4142	1.4091	1.4042	1.3989	1.3939	1.3887	1.3837	1.3782	1.3733	1.3681	1.3631	1.3577	1.3525	1.3473	1.342	1.3367	1.3313	1.326	1.3203	1.315	1.3095	1.3038	1.2986	1.2931	1.2873	1.2818	1.2762	1.2706	1.2648	1.2591	1.2532	1.248	1.2419	1.2361	1.2305	1.2247	1.2189	1.213	1.2071	1.2009	1.1954	1.1891
334	-2.1669	-2.1589	-2.1497	-2.1413	-2.1331	-2.1243	-2.1161	-2.1074	-2.0984	-2.0904	-2.0817	-2.073	-2.0646	-2.0556	-2.0471	-2.0381	-2.029	-2.0211	-2.0121	-2.0033	-1.9942	-1.9849	-1.9763	-1.9675	-1.9585	-1.9495	-1.9408	-1.9312	-1.9223	-1.913	-1.9039	-1.8947	-1.8856	-1.8769	-1.8675	-1.858	-1.8491	-1.8399	-1.83	-1.8211	-1.812	-1.8024	-1.7932	-1.7839	-1.7739	-1.7646	-1.7555	-1.7456	-1.7362
335	-1.0363	-1.0299	-1.0231	-1.017	-1.01	-1.0037	-0.99682	-0.99065	-0.98422	-0.97755	-0.97109	-0.9643	-0.95769	-0.95133	-0.94435	-0.93792	-0.93156	-0.92504	-0.91806	-0.91136	-0.90479	-0.89815	-0.89107	-0.88468	-0.87844	-0.87149	-0.86504	-0.85818	-0.85176	-0.84487	-0.83829	-0.83144	-0.82486	-0.81812	-0.81152	-0.80469	-0.79796	-0.79123	-0.78412	-0.77739	-0.77082	-0.76408	-0.75711	-0.75081	-0.7437	-0.73703	-0.72965	-0.72286	-0.7168
336	-0.29373	-0.2903	-0.28747	-0.28551	-0.28378	-0.27984	-0.27804	-0.27527	-0.27347	-0.27122	-0.26891	-0.26585	-0.26361	-0.26106	-0.25875	-0.25569	-0.25337	-0.25113	-0.24948	-0.24672	-0.24491	-0.24208	-0.23925	-0.23723	-0.23521	-0.23172	-0.22984	-0.22775	-0.22521	-0.22334	-0.22044	-0.21688	-0.21633	-0.21343	-0.21156	-0.20844	-0.20539	-0.20411	-0.20099	-0.19927	-0.19726	-0.19422	-0.19184	-0.19056	-0.18803	-0.18499	-0.1821	-0.18104	-0.17749
337	-2.4643	-2.455	-2.4481	-2.4404	-2.4321	-2.426	-2.418	-2.4103	-2.4022	-2.3958	-2.3863	-2.3806	-2.3727	-2.3647	-2.3581	-2.3498	-2.3433	-2.3342	-2.3268	-2.3183	-2.311	-2.3043	-2.2957	-2.2876	-2.2817	-2.2734	-2.2671	-2.2597	-2.2509	-2.2441	-2.2362	-2.2282	-2.2212	-2.2134	-2.2068	-2.1978	-2.1905	-2.1827	-2.1762	-2.1672	-2.1606	-2.1514	-2.1454	-2.1376	-2.1304	-2.1227	-2.1159	-2.1075	-2.0988
338	1.4982	1.4999	1.5009	1.5022	1.5038	1.5048	1.5065	1.5076	1.5088	1.51	1.5113	1.5121	1.5134	1.5147	1.5154	1.5171	1.5182	1.5195	1.5194	1.5207	1.5219	1.5222	1.5232	1.5236	1.525	1.5258	1.5264	1.5273	1.528	1.5287	1.5294	1.53	1.5312	1.5319	1.5323	1.5333	1.5336	1.5345	1.5346	1.5348	1.5351	1.5358	1.5365	1.5368	1.5373	1.5374	1.5375	1.5383	1.5381
339	-0.87767	-0.87834	-0.87944	-0.87999	-0.88052	-0.88081	-0.88234	-0.88225	-0.88281	-0.8834	-0.88374	-0.885	-0.88528	-0.88633	-0.88641	-0.887	-0.88747	-0.88798	-0.88872	-0.88955	-0.88982	-0.89057	-0.89109	-0.89202	-0.89194	-0.89237	-0.89304	-0.89292	-0.89378	-0.89464	-0.8948	-0.89563	-0.89551	-0.89641	-0.89657	-0.8972	-0.89787	-0.89829	-0.89826	-0.89893	-0.89936	-0.90019	-0.90042	-0.90053	-0.90081	-0.90132	-0.90128	-0.90199	-0.90238
340	-1.5275	-1.5297	-1.5287	-1.532	-1.5342	-1.5356	-1.5363	-1.5372	-1.5409	-1.5401	-1.5416	-1.5434	-1.5449	-1.5466	-1.5467	-1.5477	-1.5495	-1.549	-1.551	-1.5533	-1.5545	-1.5546	-1.5555	-1.559	-1.5584	-1.5593	-1.561	-1.5622	-1.5631	-1.564	-1.5657	-1.5637	-1.5636	-1.567	-1.569	-1.5672	-1.5694	-1.569	-1.5702	-1.5709	-1.5709	-1.572	-1.5715	-1.5722	-1.5728	-1.5751	-1.5726	-1.575	-1.5761
341	-3.0757	-3.0713	-3.0668	-3.0616	-3.057	-3.0514	-3.0461	-3.0405	-3.0355	-3.0313	-3.0249	-3.0198	-3.0152	-3.0082	-3.0032	-2.9992	-2.9938	-2.9887	-2.9833	-2.9766	-2.9716	-2.9662	-2.9614	-2.9564	-2.9497	-2.9445	-2.9399	-2.934	-2.9282	-2.922	-2.9155	-2.9103	-2.9064	-2.8999	-2.8944	-2.8885	-2.8838	-2.8774	-2.8714	-2.8671	-2.8608	-2.8549	-2.8492	-2.8437	-2.8367	-2.8311	-2.825	-2.8198	-2.815
342	0.66041	0.66291	0.66565	0.66823	0.67067	0.67336	0.67559	0.67858	0.68121	0.68368	0.6864	0.68873	0.69162	0.69343	0.69637	0.6987	0.70133	0.70397	0.70663	0.70875	0.71135	0.71363	0.71649	0.71887	0.72164	0.72409	0.72634	0.72895	0.7312	0.73381	0.73614	0.73869	0.7413	0.74355	0.74629	0.74844	0.75096	0.75346	0.75563	0.75829	0.76082	0.76279	0.76532	0.76781	0.77045	0.77243	0.77462	0.77701	0.77943
343	-1.3833	-1.3828	-1.3817	-1.3807	-1.3806	-1.3799	-1.3798	-1.3796	-1.3789	-1.3791	-1.3786	-1.3773	-1.3777	-1.3766	-1.3768	-1.3769	-1.3761	-1.3757	-1.375	-1.3746	-1.3744	-1.3752	-1.3743	-1.374	-1.3735	-1.3732	-1.3729	-1.3721	-1.3722	-1.3716	-1.3721	-1.3713	-1.3707	-1.3712	-1.3717	-1.371	-1.3707	-1.3708	-1.3704	-1.371	-1.3705	-1.3697	-1.3704	-1.3699	-1.3693	-1.3692	-1.3694	-1.3694	-1.3696
344	1.6145	1.6097	1.6048	1.5995	1.5944	1.59	1.5839	1.579	1.5753	1.5701	1.5652	1.5601	1.5551	1.5505	1.5454	1.5404	1.5359	1.5308	1.526	1.5209	1.5155	1.5109	1.5058	1.5015	1.4951	1.4906	1.4862	1.4812	1.4758	1.4705	1.4664	1.4605	1.4553	1.4503	1.4451	1.4403	1.4352	1.4304	1.4255	1.42	1.4153	1.4099	1.4048	1.3996	1.3938	1.3888	1.3848	1.3789	1.3745
345	1.1722	1.1728	1.1727	1.171	1.171	1.1713	1.1723	1.1715	1.1713	1.1707	1.1711	1.1715	1.1712	1.171	1.1702	1.1708	1.1704	1.1703	1.1705	1.1702	1.1701	1.1696	1.1704	1.17	1.17	1.1695	1.1695	1.1704	1.1693	1.1698	1.1691	1.1697	1.1695	1.1689	1.1692	1.1695	1.1695	1.1689	1.169	1.1695	1.1692	1.1704	1.1699	1.169	1.1692	1.1698	1.1693	1.169	1.1689
346	-1.525	-1.5245	-1.5243	-1.5234	-1.5228	-1.5224	-1.5218	-1.5211	-1.5209	-1.5201	-1.5198	-1.5191	-1.5184	-1.5177	-1.5171	-1.5165	-1.5157	-1.515	-1.5145	-1.5138	-1.5132	-1.5126	-1.512	-1.5112	-1.5107	-1.51	-1.5095	-1.5086	-1.508	-1.5074	-1.507	-1.5064	-1.5055	-1.505	-1.5039	-1.5036	-1.503	-1.5021	-1.5016	-1.5008	-1.5	-1.4992	-1.4986	-1.4979	-1.4973	-1.4969	-1.4957	-1.4952	-1.4943
347	1.3977	1.3983	1.3986	1.3992	1.3996	1.4002	1.4003	1.4009	1.4013	1.4019	1.4023	1.4026	1.4031	1.4034	1.4039	1.4042	1.4047	1.4051	1.4053	1.4058	1.4062	1.4065	1.4068	1.4074	1.4077	1.4082	1.4083	1.4087	1.4089	1.4094	1.4095	1.4099	1.4103	1.4106	1.4107	1.4111	1.4113	1.4116	1.4119	1.4121	1.4122	1.4125	1.4127	1.4131	1.4132	1.4137	1.414	1.4142	1.4144
348	0.33087	0.3237	0.3164	0.30919	0.30204	0.29478	0.2876	0.28038	0.2732	0.26612	0.25894	0.25186	0.2447	0.23772	0.23073	0.22368	0.21649	0.20963	0.20263	0.19582	0.18884	0.18184	0.17484	0.16801	0.16114	0.15435	0.14747	0.14077	0.13385	0.12703	0.12024	0.11357	0.10688	0.10018	0.093484	0.086895	0.080035	0.073419	0.06691	0.060266	0.053681	0.047092	0.040537	0.034248	0.027653	0.021144	0.014568	0.0081763	0.0017685
349	2.442	2.4395	2.4368	2.4343	2.4316	2.4289	2.4263	2.4236	2.421	2.4182	2.4156	2.4128	2.41	2.4072	2.4045	2.4017	2.3989	2.3963	2.3934	2.3906	2.3878	2.3849	2.382	2.3791	2.3762	2.3733	2.3703	2.3675	2.3645	2.3617	2.3586	2.3555	2.3525	2.3495	2.3466	2.3437	2.3404	2.3374	2.3345	2.3313	2.3283	2.3251	2.322	2.319	2.3158	2.3127	2.3096	2.3064	2.3032
350	0.99333	0.99556	0.99751	0.99991	1.0017	1.0036	1.0058	1.0079	1.0099	1.0119	1.014	1.0161	1.018	1.02	1.0221	1.024	1.0257	1.0276	1.0297	1.0317	1.0337	1.0357	1.0373	1.0396	1.0412	1.0431	1.045	1.0471	1.0488	1.0508	1.0524	1.0545	1.0562	1.0579	1.0597	1.0616	1.0631	1.0652	1.0669	1.0683	1.0701	1.0721	1.0738	1.0753	1.0767	1.0788	1.0802	1.0821	1.084
351	0.47201	0.4748	0.47764	0.48046	0.48358	0.48651	0.48967	0.49277	0.49563	0.49873	0.50175	0.50484	0.50768	0.51075	0.51391	0.51705	0.51999	0.52343	0.52606	0.52952	0.53229	0.53596	0.53924	0.54256	0.54586	0.54937	0.55217	0.55545	0.559	0.56198	0.56519	0.56867	0.57167	0.57511	0.5788	0.58194	0.58529	0.58889	0.59219	0.59551	0.59916	0.60239	0.60606	0.60929	0.61287	0.61619	0.61989	0.62353	0.627
352	0.48356	0.47646	0.47107	0.46469	0.45867	0.45288	0.44646	0.44075	0.43442	0.42826	0.42169	0.41573	0.40984	0.40383	0.39781	0.39197	0.38546	0.37998	0.37391	0.36744	0.36174	0.35567	0.34993	0.34346	0.33776	0.33246	0.32622	0.32052	0.3145	0.30898	0.30264	0.29654	0.29119	0.28611	0.27956	0.27385	0.26878	0.26303	0.25728	0.251	0.24587	0.23982	0.23438	0.22908	0.22379	0.21759	0.21216	0.2069	0.20133
353	-2.4367	-2.4291	-2.4134	-2.4008	-2.3844	-2.3747	-2.3597	-2.3446	-2.333	-2.3224	-2.3064	-2.2949	-2.2824	-2.2695	-2.2574	-2.2431	-2.2286	-2.2177	-2.2064	-2.1911	-2.1769	-2.1664	-2.1557	-2.1428	-2.1308	-2.118	-2.1064	-2.094	-2.0853	-2.069	-2.0572	-2.0457	-2.0349	-2.0229	-2.0091	-1.998	-1.9888	-1.9785	-1.9664	-1.9543	-1.9421	-1.9312	-1.92	-1.9053	-1.8944	-1.8838	-1.8713	-1.8591	-1.8488
354	-0.063802	-0.06461	-0.065099	-0.066038	-0.066714	-0.067468	-0.068116	-0.068496	-0.06936	-0.069524	-0.070522	-0.071198	-0.071684	-0.072331	-0.07314	-0.074138	-0.074225	-0.075356	-0.075845	-0.076467	-0.077222	-0.077979	-0.079108	-0.079438	-0.080086	-0.081113	-0.08187	-0.082331	-0.083491	-0.083873	-0.08511	-0.085953	-0.087002	-0.087467	-0.088278	-0.089143	-0.089902	-0.090848	-0.091503	-0.092422	-0.093341	-0.09426	-0.095236	-0.096289	-0.097531	-0.098077	-0.098863	-0.099865	-0.10068
355	-1.0502	-1.0515	-1.0534	-1.0556	-1.0572	-1.0591	-1.0607	-1.0614	-1.0648	-1.066	-1.068	-1.0707	-1.0716	-1.0732	-1.0758	-1.0775	-1.0794	-1.0817	-1.0839	-1.0851	-1.0871	-1.0878	-1.0914	-1.094	-1.0948	-1.0975	-1.099	-1.1022	-1.1031	-1.105	-1.1074	-1.1099	-1.1112	-1.1138	-1.1161	-1.1182	-1.1207	-1.1224	-1.1253	-1.1267	-1.1285	-1.1298	-1.1324	-1.1351	-1.1367	-1.1385	-1.1408	-1.1436	-1.1456
356	-1.445	-1.4437	-1.4421	-1.4403	-1.439	-1.4376	-1.4357	-1.4346	-1.433	-1.4317	-1.4302	-1.4287	-1.4273	-1.4258	-1.4241	-1.4223	-1.4209	-1.4192	-1.4179	-1.4161	-1.4146	-1.4128	-1.4112	-1.4094	-1.408	-1.4066	-1.4048	-1.4034	-1.4017	-1.3999	-1.398	-1.3969	-1.395	-1.3932	-1.392	-1.3901	-1.3881	-1.3865	-1.3849	-1.3834	-1.3816	-1.3798	-1.3781	-1.3763	-1.3749	-1.3729	-1.3712	-1.3695	-1.3677
357	0.47483	0.47393	0.47317	0.47272	0.47214	0.47182	0.47129	0.47066	0.47053	0.46985	0.46963	0.46882	0.46832	0.46752	0.46729	0.46653	0.46545	0.46505	0.46478	0.46392	0.46316	0.46325	0.46222	0.46154	0.46163	0.46019	0.45965	0.45871	0.45821	0.45731	0.45669	0.45601	0.45556	0.45484	0.45439	0.45345	0.45309	0.45187	0.4507	0.45016	0.44954	0.44918	0.44855	0.4476	0.44684	0.4458	0.44495	0.44391	0.44337
358	1.7023	1.6982	1.6933	1.6885	1.6843	1.6791	1.6751	1.6702	1.6656	1.6613	1.6563	1.6517	1.6469	1.6422	1.6374	1.6332	1.6291	1.6241	1.6197	1.615	1.6102	1.6054	1.6011	1.5968	1.5923	1.5872	1.5827	1.5782	1.5734	1.5688	1.5643	1.5601	1.5557	1.551	1.5463	1.542	1.5373	1.5324	1.5278	1.5232	1.5188	1.5143	1.5097	1.5057	1.5015	1.4964	1.4922	1.4871	1.483
359	1.7211	1.7191	1.7172	1.7149	1.7131	1.7109	1.7092	1.7073	1.7057	1.7039	1.7018	1.6997	1.6978	1.6959	1.6942	1.6921	1.6897	1.6876	1.6853	1.6834	1.6818	1.6793	1.6783	1.6758	1.6738	1.672	1.6697	1.6682	1.6661	1.6634	1.662	1.6599	1.6571	1.6552	1.6534	1.6514	1.6494	1.6472	1.6452	1.6435	1.6408	1.6389	1.6367	1.6345	1.633	1.6308	1.6287	1.6263	1.6245
360	1.0572	1.0613	1.0648	1.0685	1.0717	1.0755	1.0792	1.0826	1.0869	1.0901	1.094	1.098	1.1015	1.1054	1.1081	1.1123	1.1161	1.1198	1.1234	1.1262	1.1313	1.1342	1.1378	1.1417	1.1445	1.1486	1.1507	1.1551	1.159	1.1627	1.1657	1.1687	1.1728	1.1759	1.179	1.1825	1.1856	1.1892	1.1933	1.1969	1.1996	1.2033	1.2069	1.2096	1.2127	1.2156	1.2201	1.2232	1.226
361	-0.89268	-0.88949	-0.88622	-0.88343	-0.88112	-0.878	-0.87457	-0.87218	-0.86899	-0.86616	-0.86297	-0.85998	-0.85655	-0.8544	-0.85145	-0.84874	-0.84559	-0.8426	-0.84005	-0.83762	-0.83403	-0.83108	-0.82841	-0.8257	-0.82283	-0.82012	-0.81705	-0.81434	-0.81159	-0.80896	-0.80513	-0.80247	-0.80024	-0.79673	-0.79426	-0.79131	-0.78848	-0.78541	-0.78267	-0.78004	-0.77717	-0.7741	-0.77111	-0.76852	-0.76521	-0.76247	-0.75976	-0.75689	-0.7543
362	1.8614	1.8599	1.8586	1.857	1.8553	1.854	1.8523	1.8506	1.8494	1.848	1.8465	1.8447	1.8429	1.8412	1.8396	1.8377	1.8362	1.8346	1.8327	1.8313	1.8294	1.828	1.8261	1.8242	1.8228	1.8209	1.8191	1.8174	1.8154	1.8136	1.8118	1.81	1.808	1.8063	1.8045	1.8022	1.8006	1.7985	1.797	1.7949	1.7931	1.7913	1.7894	1.7873	1.7855	1.7833	1.7819	1.7797	1.7778
363	1.3846	1.3807	1.3777	1.3745	1.3715	1.3674	1.3649	1.3611	1.3578	1.3549	1.3517	1.3483	1.3448	1.3416	1.3385	1.3355	1.3324	1.3295	1.3259	1.3224	1.3201	1.3167	1.3134	1.3109	1.3078	1.3042	1.3011	1.2988	1.2961	1.2926	1.2897	1.2869	1.2826	1.2804	1.2777	1.2745	1.2712	1.2683	1.2652	1.2624	1.26	1.2566	1.2532	1.2506	1.2478	1.2441	1.2412	1.2389	1.2364
364	-0.53149	-0.53368	-0.53838	-0.54137	-0.54481	-0.54845	-0.55171	-0.55416	-0.55751	-0.56096	-0.56377	-0.56732	-0.57065	-0.57339	-0.5763	-0.57931	-0.58141	-0.58504	-0.58832	-0.59007	-0.59281	-0.59654	-0.5998	-0.60075	-0.60402	-0.60714	-0.6097	-0.61214	-0.61436	-0.61782	-0.6185	-0.6217	-0.62372	-0.62557	-0.62895	-0.62973	-0.63229	-0.6335	-0.63651	-0.63802	-0.64148	-0.64253	-0.645	-0.64712	-0.64826	-0.65049	-0.65232	-0.65407	-0.65548
365	1.1904	1.1822	1.1739	1.1658	1.1572	1.1486	1.1399	1.1316	1.1239	1.1164	1.1074	1.0994	1.091	1.082	1.0744	1.0656	1.0574	1.0491	1.0401	1.0319	1.0233	1.0149	1.0065	0.99864	0.98926	0.98167	0.97254	0.96394	0.95547	0.94828	0.93869	0.93052	0.92274	0.91484	0.90518	0.89671	0.88939	0.88029	0.87191	0.86339	0.8548	0.84641	0.83907	0.83034	0.82223	0.81442	0.8054	0.79753	0.78879
366	-1.0858	-1.0849	-1.0844	-1.083	-1.0823	-1.0815	-1.0805	-1.0795	-1.0789	-1.0781	-1.0775	-1.0768	-1.0757	-1.0748	-1.0741	-1.0727	-1.0723	-1.0716	-1.071	-1.0699	-1.069	-1.0681	-1.0677	-1.067	-1.0663	-1.0653	-1.0642	-1.0634	-1.0631	-1.0618	-1.0614	-1.0606	-1.0598	-1.0591	-1.0585	-1.0581	-1.0574	-1.056	-1.0552	-1.0543	-1.0541	-1.0531	-1.0525	-1.0519	-1.0514	-1.0505	-1.05	-1.0487	-1.0481
367	1.5882	1.5887	1.591	1.592	1.5943	1.5964	1.5982	1.5999	1.6008	1.6046	1.6051	1.6086	1.6099	1.6134	1.6142	1.6171	1.6188	1.6212	1.6236	1.6265	1.6284	1.6321	1.634	1.6368	1.6385	1.6403	1.6442	1.6469	1.6495	1.6517	1.6552	1.6578	1.6604	1.6642	1.6669	1.6689	1.6713	1.6746	1.6772	1.6799	1.6831	1.6867	1.6892	1.6921	1.6946	1.6974	1.7019	1.7042	1.7067
368	0.15211	0.14911	0.14599	0.14302	0.14031	0.13709	0.13444	0.13139	0.12881	0.12562	0.12245	0.11965	0.11689	0.11399	0.11131	0.10819	0.10546	0.10244	0.099733	0.096562	0.093978	0.091107	0.088131	0.085256	0.082602	0.079554	0.076384	0.073754	0.071098	0.068093	0.06537	0.062597	0.059865	0.057041	0.054387	0.051435	0.048656	0.046026	0.043374	0.040793	0.03782	0.034917	0.032309	0.029456	0.02695	0.024373	0.021938	0.019211	0.016258
369	2.5842	2.578	2.5719	2.5655	2.5594	2.553	2.5467	2.5407	2.5345	2.528	2.5218	2.5155	2.5096	2.5033	2.497	2.4909	2.4846	2.4784	2.4723	2.4661	2.4598	2.4537	2.4474	2.4411	2.435	2.4288	2.4226	2.4166	2.4105	2.404	2.3978	2.3918	2.3858	2.3796	2.3734	2.3671	2.3611	2.3549	2.349	2.3429	2.3366	2.3305	2.3243	2.3182	2.3121	2.3059	2.2999	2.294	2.2879
370	2.3406	2.3416	2.3425	2.3439	2.345	2.3465	2.347	2.348	2.3487	2.3497	2.3509	2.3512	2.3521	2.3533	2.354	2.3544	2.3557	2.356	2.3564	2.3574	2.3577	2.3581	2.3588	2.3593	2.3596	2.3596	2.3603	2.3606	2.3607	2.3614	2.3615	2.3613	2.3618	2.3618	2.3617	2.362	2.3616	2.3616	2.3615	2.3615	2.3617	2.3611	2.3608	2.3604	2.3605	2.36	2.3596	2.3591	2.3588
371	2.3779	2.3726	2.3682	2.3633	2.3586	2.354	2.3493	2.3449	2.3401	2.3354	2.3309	2.327	2.3218	2.3173	2.3123	2.3079	2.3031	2.2989	2.2945	2.2901	2.2854	2.2812	2.2769	2.2723	2.2675	2.2636	2.2588	2.2542	2.2499	2.2449	2.2413	2.2369	2.2326	2.2285	2.2243	2.2198	2.215	2.2106	2.2058	2.2018	2.1984	2.1939	2.1892	2.1848	2.1809	2.1767	2.1724	2.1684	2.1642
372	-0.21182	-0.2033	-0.19468	-0.18624	-0.1778	-0.16925	-0.16105	-0.15256	-0.14404	-0.13556	-0.12709	-0.11861	-0.11026	-0.10183	-0.093543	-0.085132	-0.076785	-0.068388	-0.059903	-0.051493	-0.043294	-0.034808	-0.026559	-0.018261	-0.0098985	-0.001574	0.006676	0.015026	0.023139	0.031528	0.039742	0.048005	0.05637	0.064423	0.072612	0.08084	0.089029	0.097145	0.10526	0.11355	0.12149	0.12987	0.13769	0.14581	0.15407	0.16188	0.16986	0.17794	0.18604
373	-2.1485	-2.1475	-2.1465	-2.1455	-2.1442	-2.1434	-2.1423	-2.1412	-2.14	-2.139	-2.138	-2.1368	-2.1357	-2.1344	-2.1333	-2.1323	-2.1309	-2.1298	-2.1284	-2.1272	-2.1262	-2.1249	-2.1238	-2.1224	-2.121	-2.1197	-2.1186	-2.1177	-2.1165	-2.1152	-2.1138	-2.1123	-2.111	-2.1098	-2.1087	-2.107	-2.1058	-2.1045	-2.103	-2.1017	-2.1005	-2.099	-2.0975	-2.0961	-2.0947	-2.0935	-2.0919	-2.0908	-2.0891
374	1.405	1.401	1.3988	1.3959	1.3918	1.3902	1.3888	1.3856	1.3824	1.3815	1.3787	1.3761	1.3747	1.3714	1.3676	1.3682	1.3643	1.3631	1.3604	1.3594	1.3588	1.3585	1.3545	1.3543	1.3514	1.3503	1.3487	1.3488	1.3464	1.3481	1.3448	1.3444	1.3428	1.3423	1.3429	1.3412	1.3404	1.3392	1.3383	1.3378	1.3369	1.335	1.3363	1.335	1.3346	1.3348	1.3351	1.3341	1.3331
375	-2.0493	-2.0474	-2.0454	-2.0436	-2.0418	-2.0397	-2.0378	-2.0358	-2.034	-2.032	-2.0301	-2.028	-2.0261	-2.0241	-2.0223	-2.0202	-2.0182	-2.0162	-2.0143	-2.0122	-2.0102	-2.0082	-2.0061	-2.0042	-2.0021	-2.0001	-1.998	-1.9959	-1.9939	-1.9918	-1.9898	-1.9877	-1.9855	-1.9835	-1.9814	-1.9791	-1.9771	-1.9749	-1.9727	-1.9707	-1.9685	-1.9664	-1.9642	-1.9621	-1.9599	-1.9576	-1.9555	-1.9533	-1.951
376	3.1539	3.1412	3.1268	3.1131	3.1005	3.0857	3.0719	3.0587	3.0447	3.0319	3.018	3.0064	2.9916	2.9795	2.9663	2.9534	2.9402	2.9276	2.9145	2.901	2.8881	2.8748	2.8618	2.8481	2.8364	2.8235	2.8117	2.7993	2.7858	2.7745	2.759	2.7472	2.7356	2.722	2.7117	2.6998	2.6868	2.6765	2.6637	2.6518	2.639	2.6272	2.614	2.6028	2.5923	2.5804	2.5683	2.5572	2.5452
377	1.2449	1.2482	1.2521	1.2553	1.2589	1.2622	1.2657	1.269	1.2728	1.2761	1.2795	1.2827	1.2864	1.2896	1.2929	1.2963	1.2999	1.3029	1.3061	1.3096	1.3127	1.3162	1.3193	1.3224	1.326	1.3292	1.3323	1.335	1.3384	1.3421	1.345	1.3482	1.3513	1.3545	1.3573	1.3601	1.3634	1.3665	1.3694	1.3724	1.3754	1.3785	1.3812	1.3845	1.3874	1.3905	1.3933	1.3961	1.399
378	-1.436	-1.4367	-1.4365	-1.4359	-1.4366	-1.4361	-1.4358	-1.4359	-1.4349	-1.4347	-1.4349	-1.4344	-1.4322	-1.4326	-1.4312	-1.4315	-1.4302	-1.4294	-1.4289	-1.4282	-1.4275	-1.4258	-1.4255	-1.4237	-1.4218	-1.421	-1.4199	-1.4188	-1.417	-1.4159	-1.4148	-1.4135	-1.4115	-1.4105	-1.41	-1.4075	-1.4058	-1.4047	-1.4028	-1.4008	-1.3995	-1.3971	-1.3962	-1.3942	-1.3919	-1.3896	-1.388	-1.3854	-1.3839
379	-1.0948	-1.0939	-1.0931	-1.0922	-1.0913	-1.0904	-1.0896	-1.0887	-1.0878	-1.0868	-1.0858	-1.085	-1.084	-1.0831	-1.0822	-1.0814	-1.0803	-1.0793	-1.0785	-1.0777	-1.0768	-1.0758	-1.0749	-1.0741	-1.0731	-1.0722	-1.0713	-1.0703	-1.0694	-1.0686	-1.0676	-1.0667	-1.0657	-1.0649	-1.064	-1.0629	-1.062	-1.061	-1.0601	-1.0593	-1.0583	-1.0574	-1.0563	-1.0555	-1.0547	-1.0536	-1.0527	-1.0518	-1.051
380	2.0452	2.0436	2.042	2.0402	2.0388	2.0371	2.0356	2.034	2.0324	2.0308	2.029	2.0273	2.0258	2.0242	2.0224	2.0209	2.0195	2.0178	2.0162	2.0146	2.013	2.0114	2.01	2.0083	2.0067	2.0051	2.0036	2.0019	2.0003	1.9988	1.9973	1.9959	1.9942	1.9924	1.991	1.9894	1.988	1.9864	1.9848	1.9833	1.9818	1.9801	1.9786	1.9772	1.9755	1.9738	1.9722	1.971	1.9696
381	-1.1308	-1.1305	-1.1308	-1.1309	-1.1314	-1.1314	-1.1316	-1.1317	-1.1316	-1.1319	-1.1319	-1.132	-1.1322	-1.1324	-1.1322	-1.1323	-1.1326	-1.1326	-1.1323	-1.1326	-1.1329	-1.1327	-1.1325	-1.132	-1.132	-1.1323	-1.1322	-1.1321	-1.1318	-1.1321	-1.1319	-1.132	-1.1314	-1.1314	-1.1314	-1.1313	-1.1311	-1.1309	-1.1308	-1.1306	-1.13	-1.13	-1.1296	-1.1294	-1.1289	-1.1292	-1.1288	-1.1286	-1.1285
382	1.3014	1.304	1.3066	1.3091	1.3117	1.3142	1.3169	1.3194	1.3219	1.3243	1.3269	1.3293	1.3319	1.3345	1.3369	1.3394	1.3419	1.3441	1.3465	1.349	1.3513	1.3537	1.3562	1.3585	1.3609	1.3633	1.3656	1.3677	1.3703	1.3725	1.3748	1.3771	1.3792	1.3816	1.3838	1.3861	1.3883	1.3904	1.3927	1.3948	1.3971	1.3992	1.4013	1.4034	1.4055	1.4076	1.4097	1.4118	1.4139
383	-1.314	-1.3143	-1.3144	-1.3146	-1.3148	-1.3149	-1.3151	-1.3153	-1.3155	-1.3155	-1.3158	-1.316	-1.3161	-1.3163	-1.3167	-1.3168	-1.317	-1.3172	-1.3174	-1.3177	-1.3178	-1.318	-1.3182	-1.3185	-1.3187	-1.3188	-1.319	-1.3193	-1.3195	-1.3196	-1.3199	-1.3201	-1.3203	-1.3206	-1.3207	-1.321	-1.3211	-1.3213	-1.3215	-1.3218	-1.3221	-1.3221	-1.3224	-1.3226	-1.3228	-1.323	-1.3231	-1.3235	-1.3235
384	-2.2941	-2.2936	-2.2936	-2.2936	-2.2934	-2.2933	-2.2931	-2.2928	-2.2927	-2.2924	-2.2922	-2.292	-2.2917	-2.2912	-2.2907	-2.2904	-2.2899	-2.2896	-2.2892	-2.2886	-2.2881	-2.2876	-2.2872	-2.2865	-2.2862	-2.2854	-2.285	-2.284	-2.2834	-2.2827	-2.2821	-2.2812	-2.2806	-2.2799	-2.2791	-2.2782	-2.2771	-2.2764	-2.2757	-2.2746	-2.2736	-2.2727	-2.2718	-2.2706	-2.2697	-2.2686	-2.2676	-2.2665	-2.2652
385	-1.2438	-1.2436	-1.2436	-1.2435	-1.2432	-1.2429	-1.2428	-1.2428	-1.2424	-1.2418	-1.2417	-1.2415	-1.2412	-1.2409	-1.2406	-1.2403	-1.24	-1.2398	-1.2394	-1.2392	-1.2387	-1.2384	-1.2381	-1.2376	-1.2372	-1.2367	-1.2364	-1.2361	-1.2356	-1.235	-1.2346	-1.234	-1.2336	-1.2332	-1.2325	-1.2321	-1.2316	-1.2312	-1.2306	-1.2301	-1.2296	-1.2289	-1.2282	-1.2277	-1.2273	-1.2264	-1.2259	-1.2251	-1.2244
386	-1.0829	-1.0824	-1.0825	-1.0823	-1.0828	-1.0826	-1.0825	-1.0817	-1.082	-1.082	-1.0814	-1.0814	-1.0813	-1.0817	-1.0808	-1.0809	-1.0811	-1.0809	-1.0804	-1.0805	-1.0802	-1.0797	-1.0799	-1.0796	-1.0791	-1.0792	-1.0791	-1.0787	-1.0786	-1.0787	-1.0786	-1.0789	-1.0781	-1.0776	-1.0775	-1.0772	-1.0769	-1.077	-1.0763	-1.0757	-1.0762	-1.0757	-1.0751	-1.0752	-1.0754	-1.0748	-1.0742	-1.0737	-1.0739
387	-0.95765	-0.95609	-0.95411	-0.95255	-0.95083	-0.94898	-0.94742	-0.94562	-0.94386	-0.94236	-0.94038	-0.93878	-0.93711	-0.93537	-0.93374	-0.93211	-0.93035	-0.92846	-0.92683	-0.92527	-0.92378	-0.92173	-0.92017	-0.91825	-0.91663	-0.91502	-0.91302	-0.91146	-0.90996	-0.90831	-0.90648	-0.90505	-0.90318	-0.90155	-0.89997	-0.89832	-0.89636	-0.89486	-0.89346	-0.89161	-0.89024	-0.88848	-0.8867	-0.88529	-0.88349	-0.88197	-0.88052	-0.87878	-0.87719
388	-0.54975	-0.5504	-0.55095	-0.55172	-0.55213	-0.55296	-0.55349	-0.55419	-0.55478	-0.55546	-0.55603	-0.55676	-0.5578	-0.55836	-0.55904	-0.5598	-0.56046	-0.56091	-0.56187	-0.56254	-0.56328	-0.56399	-0.565	-0.56567	-0.56629	-0.56732	-0.56805	-0.56875	-0.5696	-0.57037	-0.57113	-0.57195	-0.57299	-0.5735	-0.57461	-0.57517	-0.57602	-0.57684	-0.57783	-0.57856	-0.57949	-0.58021	-0.58107	-0.58199	-0.58294	-0.5838	-0.58488	-0.58549	-0.58649
389	0.46811	0.46286	0.45721	0.45217	0.4467	0.44153	0.43649	0.43094	0.42568	0.4206	0.41609	0.41031	0.40636	0.40089	0.39638	0.39087	0.38644	0.3818	0.37641	0.37155	0.36718	0.36215	0.35737	0.35286	0.34752	0.34345	0.33912	0.33395	0.33001	0.32511	0.32017	0.3161	0.31185	0.30694	0.30275	0.2981	0.29373	0.28966	0.28533	0.2816	0.2764	0.27255	0.26804	0.26432	0.26029	0.25631	0.2522	0.24716	0.24414
390	0.73877	0.73701	0.7353	0.73381	0.7321	0.73	0.72824	0.72664	0.72399	0.7225	0.72112	0.71897	0.71731	0.71488	0.7135	0.71102	0.70898	0.70721	0.70561	0.70379	0.70158	0.69976	0.69722	0.69468	0.69329	0.69109	0.68949	0.687	0.68468	0.6827	0.68088	0.67906	0.67696	0.67409	0.6711	0.66922	0.66679	0.66464	0.66221	0.66	0.6579	0.65508	0.65254	0.65011	0.64807	0.64558	0.64343	0.64023	0.63818
391	0.46143	0.46062	0.45993	0.4593	0.45875	0.45803	0.45735	0.4567	0.456	0.45531	0.45455	0.45399	0.45336	0.45273	0.4521	0.45144	0.45088	0.45006	0.44931	0.44869	0.4481	0.44729	0.44683	0.44612	0.44545	0.44502	0.44431	0.44349	0.44297	0.44242	0.44181	0.44119	0.44051	0.43989	0.43932	0.43872	0.43806	0.43757	0.43686	0.4363	0.43576	0.43513	0.43464	0.43412	0.43355	0.43305	0.43242	0.43186	0.4314
392	-0.60055	-0.60064	-0.6007	-0.60091	-0.60085	-0.60133	-0.60097	-0.60136	-0.60127	-0.60121	-0.60121	-0.60154	-0.60166	-0.60127	-0.60151	-0.60151	-0.6016	-0.60163	-0.60147	-0.60159	-0.6015	-0.60156	-0.60153	-0.60189	-0.60177	-0.6018	-0.60198	-0.60189	-0.60213	-0.60207	-0.60176	-0.60191	-0.60188	-0.602	-0.60191	-0.60215	-0.60191	-0.60206	-0.60172	-0.60233	-0.60175	-0.6019	-0.60181	-0.60211	-0.6019	-0.6022	-0.60238	-0.60171	-0.60238
393	1.4094	1.3991	1.3892	1.3795	1.3694	1.3595	1.3495	1.3397	1.3298	1.3201	1.3106	1.3013	1.2916	1.2826	1.2731	1.2637	1.2544	1.2457	1.2362	1.227	1.218	1.2096	1.2004	1.1914	1.1826	1.1746	1.1654	1.1568	1.1479	1.1397	1.1311	1.1238	1.1151	1.1069	1.0989	1.0909	1.0827	1.0749	1.0668	1.059	1.051	1.0431	1.0354	1.0279	1.0203	1.0131	1.0056	0.99827	0.99073
394	-0.71008	-0.71201	-0.71379	-0.71556	-0.71733	-0.71919	-0.72102	-0.72285	-0.72474	-0.72628	-0.72815	-0.72995	-0.73168	-0.73341	-0.73519	-0.7369	-0.73864	-0.74036	-0.74216	-0.74392	-0.74558	-0.74716	-0.74876	-0.75052	-0.75231	-0.75387	-0.7556	-0.75722	-0.75892	-0.76057	-0.76225	-0.76371	-0.76558	-0.76715	-0.76874	-0.77028	-0.77193	-0.77351	-0.77506	-0.77675	-0.7781	-0.77976	-0.7815	-0.78316	-0.78456	-0.78615	-0.78772	-0.78908	-0.79061
395	-1.2212	-1.2201	-1.219	-1.2179	-1.2162	-1.2152	-1.214	-1.2124	-1.2115	-1.2099	-1.2081	-1.2069	-1.2055	-1.2041	-1.2027	-1.201	-1.1994	-1.1979	-1.1962	-1.1948	-1.1928	-1.1915	-1.1895	-1.188	-1.1857	-1.1844	-1.1826	-1.1805	-1.1787	-1.1765	-1.1747	-1.1726	-1.1709	-1.1687	-1.1669	-1.1645	-1.1623	-1.1602	-1.1583	-1.156	-1.1538	-1.1514	-1.149	-1.1466	-1.144	-1.142	-1.1395	-1.1373	-1.1348
396	-0.88731	-0.88889	-0.89077	-0.89249	-0.89413	-0.89614	-0.89766	-0.89948	-0.90117	-0.90281	-0.90475	-0.9064	-0.90784	-0.90955	-0.9115	-0.91318	-0.91474	-0.91642	-0.91822	-0.91994	-0.92161	-0.92312	-0.92484	-0.9265	-0.92822	-0.92996	-0.93159	-0.93321	-0.93477	-0.93623	-0.93796	-0.93949	-0.94132	-0.94309	-0.9447	-0.94621	-0.94793	-0.94958	-0.95098	-0.95289	-0.95416	-0.95589	-0.95742	-0.95909	-0.96076	-0.96229	-0.96387	-0.9654	-0.96699
397	-1.3433	-1.3411	-1.339	-1.3367	-1.3345	-1.3323	-1.3301	-1.3278	-1.3257	-1.3234	-1.3213	-1.3189	-1.3166	-1.3144	-1.3121	-1.3099	-1.3076	-1.3054	-1.3032	-1.3009	-1.2986	-1.2963	-1.2941	-1.2918	-1.2895	-1.2872	-1.2849	-1.2827	-1.2804	-1.2781	-1.2759	-1.2735	-1.2712	-1.269	-1.2666	-1.2644	-1.2621	-1.2597	-1.2575	-1.2553	-1.2529	-1.2506	-1.2483	-1.246	-1.2439	-1.2415	-1.2392	-1.2369	-1.2346
398	-0.52145	-0.52472	-0.5281	-0.53117	-0.53439	-0.53764	-0.54073	-0.54409	-0.54729	-0.55056	-0.55367	-0.55689	-0.56011	-0.56323	-0.56658	-0.56965	-0.57296	-0.57605	-0.57929	-0.58261	-0.58571	-0.58889	-0.5922	-0.59536	-0.59856	-0.60182	-0.6051	-0.60828	-0.61154	-0.61472	-0.61784	-0.62111	-0.62444	-0.6277	-0.63087	-0.63428	-0.63741	-0.64081	-0.64407	-0.64734	-0.65063	-0.65381	-0.65716	-0.66042	-0.66373	-0.66692	-0.67023	-0.67338	-0.67674
399	-0.47667	-0.47875	-0.48149	-0.48417	-0.48586	-0.48814	-0.49056	-0.49258	-0.49375	-0.49721	-0.49924	-0.50074	-0.50296	-0.50414	-0.50688	-0.50845	-0.51034	-0.51172	-0.51439	-0.51668	-0.51812	-0.52002	-0.52146	-0.52303	-0.52526	-0.52662	-0.52839	-0.52964	-0.53159	-0.53337	-0.53488	-0.53632	-0.53828	-0.53921	-0.5413	-0.54203	-0.54412	-0.54517	-0.54615	-0.54787	-0.54944	-0.54983	-0.55258	-0.5535	-0.55456	-0.55575	-0.55673	-0.55812	-0.55865
400	1.6928	1.6916	1.6905	1.6894	1.688	1.6867	1.6854	1.6844	1.6831	1.6819	1.6808	1.6795	1.6784	1.677	1.6758	1.6746	1.6734	1.6722	1.671	1.6696	1.6685	1.6672	1.666	1.6649	1.6638	1.6625	1.6612	1.6601	1.6588	1.6576	1.6563	1.6551	1.654	1.6526	1.6514	1.6502	1.6489	1.6478	1.6465	1.6452	1.6439	1.6427	1.6415	1.6402	1.639	1.6378	1.6366	1.6353	1.6341
401	-2.1162	-2.115	-2.1143	-2.1133	-2.1126	-2.1115	-2.1109	-2.1103	-2.1093	-2.1085	-2.1075	-2.1066	-2.1059	-2.1049	-2.1043	-2.1033	-2.1023	-2.1014	-2.1005	-2.0997	-2.0988	-2.0979	-2.0969	-2.0961	-2.095	-2.0941	-2.0932	-2.0922	-2.0912	-2.0905	-2.0893	-2.0883	-2.0872	-2.086	-2.0855	-2.0843	-2.0834	-2.0824	-2.0813	-2.0802	-2.0792	-2.0779	-2.0771	-2.076	-2.0748	-2.0737	-2.0725	-2.0715	-2.0705
402	-0.92736	-0.92438	-0.92168	-0.91889	-0.91609	-0.91337	-0.91042	-0.90759	-0.90477	-0.90195	-0.89906	-0.89617	-0.89324	-0.89034	-0.88737	-0.88443	-0.8815	-0.87858	-0.87545	-0.8725	-0.86953	-0.86654	-0.86353	-0.8605	-0.8575	-0.85446	-0.85141	-0.84828	-0.84521	-0.8421	-0.83898	-0.83594	-0.83278	-0.82968	-0.82653	-0.82343	-0.82021	-0.81702	-0.81394	-0.81073	-0.80756	-0.80443	-0.80121	-0.798	-0.79472	-0.79139	-0.7882	-0.78503	-0.78185
403	-0.936	-0.93501	-0.93405	-0.93307	-0.93232	-0.93119	-0.93023	-0.92929	-0.92834	-0.9274	-0.92655	-0.92561	-0.92459	-0.92374	-0.92277	-0.92183	-0.92082	-0.91992	-0.91905	-0.91803	-0.91713	-0.91626	-0.91533	-0.91465	-0.9135	-0.91274	-0.91179	-0.91083	-0.91011	-0.90907	-0.90822	-0.90734	-0.90634	-0.90561	-0.90478	-0.90367	-0.90288	-0.90196	-0.90102	-0.90022	-0.89935	-0.89842	-0.89767	-0.89663	-0.89576	-0.89485	-0.89406	-0.89325	-0.89223
404	0.13414	0.1361	0.13835	0.13988	0.14188	0.14366	0.14664	0.14821	0.15004	0.15276	0.15416	0.15715	0.15897	0.16243	0.16464	0.16664	0.16971	0.17149	0.174	0.17694	0.17954	0.18171	0.18521	0.18785	0.19049	0.19352	0.19624	0.19854	0.20225	0.20476	0.20856	0.21107	0.21431	0.21696	0.2205	0.22382	0.22758	0.23035	0.23338	0.23709	0.24042	0.24361	0.2472	0.25035	0.2545	0.25791	0.26137	0.26534	0.26922
405	0.98399	0.98558	0.98713	0.98894	0.99108	0.9925	0.99491	0.99654	0.9992	1.0013	1.0027	1.0049	1.0067	1.0091	1.0109	1.0134	1.0159	1.0177	1.0196	1.0221	1.0242	1.0265	1.0289	1.031	1.0333	1.0355	1.0383	1.0407	1.0429	1.0454	1.0472	1.0499	1.0529	1.0558	1.058	1.0607	1.0628	1.065	1.0675	1.0704	1.0731	1.0757	1.0789	1.0813	1.0841	1.0866	1.089	1.0919	1.0949
406	-1.7485	-1.7465	-1.7448	-1.7434	-1.7414	-1.7396	-1.7378	-1.736	-1.7345	-1.7326	-1.7307	-1.7286	-1.7266	-1.7246	-1.7228	-1.7206	-1.7189	-1.7171	-1.7145	-1.7125	-1.7104	-1.708	-1.7062	-1.7039	-1.7018	-1.6995	-1.6971	-1.6951	-1.6926	-1.6905	-1.688	-1.6856	-1.6835	-1.6805	-1.6784	-1.6759	-1.6732	-1.671	-1.6683	-1.6656	-1.6628	-1.6605	-1.6576	-1.6555	-1.6525	-1.6497	-1.6472	-1.6442	-1.6416
407	0.77187	0.76877	0.76598	0.76288	0.76016	0.75727	0.7543	0.75148	0.74856	0.74562	0.74314	0.74032	0.73771	0.73459	0.73149	0.72855	0.72552	0.72307	0.72025	0.71754	0.71457	0.71147	0.70884	0.70618	0.70313	0.70021	0.69727	0.69427	0.69176	0.68874	0.68582	0.68267	0.68004	0.67735	0.67443	0.67147	0.66873	0.66578	0.66307	0.66002	0.657	0.65442	0.65163	0.64879	0.64569	0.64252	0.63942	0.63647	0.63371
408	1.7457	1.7442	1.7425	1.741	1.7396	1.7379	1.7365	1.7349	1.7333	1.7316	1.7302	1.7287	1.727	1.7255	1.7237	1.7221	1.7205	1.719	1.7173	1.7156	1.714	1.7123	1.7106	1.7089	1.7073	1.7056	1.704	1.7022	1.7006	1.6988	1.6971	1.6954	1.6937	1.6919	1.6902	1.6885	1.6866	1.6848	1.6831	1.6813	1.6797	1.6779	1.6761	1.6744	1.6726	1.6706	1.669	1.6672	1.6654
409	2.5011	2.4969	2.4922	2.4873	2.4822	2.4781	2.4728	2.4686	2.4632	2.4584	2.4534	2.4483	2.444	2.4387	2.434	2.4293	2.4245	2.4189	2.4146	2.41	2.4047	2.3999	2.3957	2.3899	2.3849	2.38	2.3749	2.3703	2.3655	2.3604	2.3553	2.3505	2.346	2.3405	2.3358	2.3307	2.3266	2.3207	2.316	2.3113	2.306	2.3011	2.2959	2.2914	2.2856	2.281	2.276	2.2712	2.2659
410	0.021079	0.018592	0.016394	0.013566	0.01137	0.009106	0.0065938	0.0040377	0.0014791	-0.0007869	-0.0033917	-0.005657	-0.0083276	-0.010907	-0.013938	-0.016071	-0.018965	-0.02121	-0.0244	-0.026983	-0.029744	-0.032551	-0.035134	-0.037695	-0.040525	-0.043311	-0.045917	-0.048994	-0.051578	-0.054813	-0.057534	-0.060387	-0.063308	-0.066253	-0.069197	-0.071872	-0.074976	-0.077895	-0.080909	-0.084057	-0.086867	-0.090218	-0.093501	-0.096335	-0.099484	-0.10207	-0.10567	-0.10866	-0.11154
411	-1.2747	-1.2754	-1.2761	-1.2765	-1.2774	-1.2779	-1.2784	-1.2792	-1.2796	-1.2803	-1.2809	-1.2816	-1.2824	-1.2828	-1.2837	-1.2842	-1.2849	-1.2855	-1.2862	-1.287	-1.2877	-1.2882	-1.2889	-1.2897	-1.2903	-1.2912	-1.2918	-1.2925	-1.2933	-1.2941	-1.2946	-1.2956	-1.2963	-1.297	-1.2979	-1.2987	-1.2992	-1.3	-1.3009	-1.3017	-1.3025	-1.3033	-1.304	-1.3048	-1.3057	-1.3064	-1.3073	-1.3082	-1.3088
412	-2.214	-2.2118	-2.2096	-2.2075	-2.2052	-2.2029	-2.2005	-2.1982	-2.1959	-2.1936	-2.1914	-2.189	-2.1867	-2.1843	-2.182	-2.1797	-2.1773	-2.1748	-2.1724	-2.17	-2.1676	-2.1653	-2.1629	-2.1604	-2.1579	-2.1556	-2.1531	-2.1505	-2.1481	-2.1457	-2.1432	-2.1406	-2.1382	-2.1356	-2.1331	-2.1305	-2.1279	-2.1253	-2.1228	-2.1202	-2.1176	-2.1149	-2.1125	-2.1098	-2.1072	-2.1046	-2.1019	-2.0993	-2.0967
413	2.0683	2.0654	2.0621	2.0597	2.0566	2.0538	2.0511	2.0485	2.0457	2.0429	2.04	2.0374	2.0347	2.0321	2.0297	2.0269	2.0244	2.0218	2.0191	2.0166	2.0142	2.0116	2.0094	2.0069	2.0045	2.0021	1.9997	1.9973	1.9949	1.9924	1.9901	1.988	1.9859	1.9835	1.9813	1.979	1.9767	1.9746	1.9727	1.9702	1.9683	1.966	1.9639	1.9618	1.9599	1.9578	1.9558	1.9537	1.9516
414	-0.16932	-0.1736	-0.17733	-0.18165	-0.1856	-0.18974	-0.19354	-0.19797	-0.20207	-0.20617	-0.21023	-0.21451	-0.21846	-0.22245	-0.22618	-0.23016	-0.234	-0.23799	-0.24209	-0.24611	-0.2495	-0.25345	-0.25785	-0.26191	-0.26564	-0.26977	-0.27384	-0.27794	-0.28118	-0.28524	-0.28897	-0.29336	-0.29713	-0.30085	-0.30514	-0.3086	-0.31285	-0.31673	-0.32027	-0.32407	-0.3282	-0.33245	-0.33588	-0.34017	-0.34385	-0.34754	-0.35116	-0.35515	-0.35906
415	2.5891	2.5817	2.5759	2.5699	2.5634	2.557	2.5506	2.5445	2.5379	2.5313	2.5254	2.5195	2.5131	2.5067	2.4999	2.494	2.4871	2.4805	2.4751	2.4693	2.4621	2.4563	2.4499	2.4437	2.4368	2.4305	2.4235	2.417	2.4117	2.4047	2.3978	2.3919	2.3857	2.3791	2.3738	2.3676	2.3594	2.3542	2.3482	2.3406	2.3346	2.3282	2.3221	2.3157	2.3093	2.3029	2.2964	2.2904	2.2841
416	-1.6477	-1.6482	-1.6489	-1.6492	-1.6502	-1.6509	-1.6514	-1.6523	-1.6527	-1.6536	-1.6543	-1.6546	-1.6553	-1.6559	-1.6566	-1.657	-1.6582	-1.6591	-1.6594	-1.6599	-1.6609	-1.6616	-1.6622	-1.6629	-1.6636	-1.664	-1.6649	-1.6656	-1.6662	-1.6673	-1.668	-1.6685	-1.6696	-1.6702	-1.6707	-1.6716	-1.6724	-1.6731	-1.674	-1.6747	-1.6753	-1.6761	-1.6767	-1.6776	-1.6781	-1.679	-1.6795	-1.6806	-1.6812
417	-1.3597	-1.3502	-1.3403	-1.3307	-1.321	-1.3111	-1.3012	-1.2921	-1.2818	-1.2724	-1.2626	-1.2527	-1.2432	-1.234	-1.224	-1.2143	-1.2047	-1.195	-1.1853	-1.1758	-1.1656	-1.1562	-1.1467	-1.1369	-1.127	-1.1175	-1.1075	-1.0979	-1.0885	-1.0791	-1.0688	-1.0594	-1.0499	-1.0404	-1.0308	-1.021	-1.0115	-1.0018	-0.992	-0.98226	-0.97283	-0.9634	-0.954	-0.94397	-0.93468	-0.92536	-0.91508	-0.90546	-0.89663
418	1.5514	1.5508	1.5502	1.5495	1.549	1.5484	1.5479	1.5472	1.5466	1.5461	1.5455	1.5449	1.5444	1.5438	1.5433	1.5428	1.5422	1.5415	1.541	1.5404	1.5398	1.5392	1.5387	1.5382	1.5377	1.5371	1.5365	1.536	1.5354	1.5349	1.5344	1.5339	1.5334	1.5329	1.5323	1.5318	1.5313	1.5307	1.5303	1.5298	1.5292	1.5287	1.5281	1.5277	1.5272	1.5266	1.5261	1.5257	1.5251
419	-0.58812	-0.58964	-0.591	-0.59225	-0.59387	-0.5953	-0.59667	-0.59805	-0.59973	-0.60089	-0.60247	-0.60398	-0.6055	-0.60691	-0.60819	-0.60968	-0.61128	-0.61271	-0.61401	-0.61542	-0.61692	-0.61846	-0.61978	-0.62159	-0.62286	-0.62425	-0.62572	-0.6273	-0.62884	-0.63013	-0.63177	-0.63312	-0.63466	-0.6361	-0.63766	-0.63924	-0.64065	-0.64208	-0.64346	-0.645	-0.64666	-0.6479	-0.64932	-0.6512	-0.65255	-0.65401	-0.65541	-0.65695	-0.65813
420	1.482	1.4877	1.4931	1.4985	1.5039	1.5092	1.5146	1.5198	1.525	1.53	1.5351	1.5399	1.5445	1.549	1.5536	1.558	1.5623	1.5666	1.5706	1.5748	1.5786	1.5824	1.5863	1.5899	1.5937	1.5969	1.6005	1.6037	1.6067	1.6098	1.6129	1.6157	1.6185	1.6216	1.624	1.6264	1.6289	1.6312	1.6336	1.6359	1.638	1.6399	1.6415	1.6433	1.6452	1.6465	1.6481	1.6495	1.6506
421	1.8164	1.8096	1.8034	1.7969	1.7902	1.7835	1.7768	1.7704	1.7639	1.7576	1.7513	1.7447	1.7381	1.7316	1.7251	1.7191	1.7127	1.7059	1.6998	1.6934	1.687	1.6804	1.6745	1.6678	1.6613	1.6557	1.6492	1.6426	1.6361	1.6299	1.6236	1.6175	1.611	1.6046	1.599	1.5919	1.5857	1.5802	1.5739	1.5678	1.5607	1.5551	1.5495	1.5433	1.5372	1.5307	1.5246	1.5187	1.5128
422	1.7412	1.7393	1.737	1.7349	1.7328	1.7306	1.7286	1.7264	1.7246	1.7222	1.7202	1.7184	1.7161	1.7141	1.7121	1.71	1.7079	1.7061	1.7039	1.7019	1.7	1.6978	1.696	1.6941	1.6919	1.6901	1.6884	1.6862	1.6841	1.6825	1.6804	1.6784	1.6763	1.6747	1.6728	1.6706	1.669	1.6671	1.6651	1.6633	1.6616	1.6597	1.6577	1.6561	1.6539	1.6522	1.6504	1.6486	1.6469
423	0.37102	0.34749	0.33004	0.31284	0.29465	0.27927	0.25719	0.23765	0.22251	0.20226	0.18442	0.16936	0.15271	0.1364	0.11608	0.10431	0.086201	0.066216	0.050779	0.032959	0.017601	-0.00088337	-0.019947	-0.033883	-0.047832	-0.065014	-0.085289	-0.094452	-0.10807	-0.12623	-0.14017	-0.15597	-0.17281	-0.18984	-0.2029	-0.21572	-0.2371	-0.25081	-0.26056	-0.27595	-0.29411	-0.29942	-0.31937	-0.33509	-0.34166	-0.36336	-0.37522	-0.38867	-0.40258
424	-2.1315	-2.1303	-2.1286	-2.1263	-2.1242	-2.1231	-2.1194	-2.1186	-2.1176	-2.1159	-2.1138	-2.112	-2.1094	-2.1069	-2.105	-2.1029	-2.1001	-2.0969	-2.096	-2.0943	-2.0922	-2.0887	-2.086	-2.0833	-2.0808	-2.0781	-2.0752	-2.0742	-2.0718	-2.0684	-2.0668	-2.0634	-2.0597	-2.0578	-2.0559	-2.0531	-2.051	-2.0483	-2.0449	-2.0422	-2.042	-2.0386	-2.0358	-2.0335	-2.0295	-2.0273	-2.0235	-2.0209	-2.018
425	2.1859	2.1796	2.178	2.1727	2.1679	2.1662	2.1652	2.1603	2.158	2.1521	2.1465	2.1448	2.136	2.1312	2.1206	2.1211	2.1241	2.1142	2.1093	2.1049	2.0975	2.0962	2.0873	2.0825	2.0848	2.071	2.0711	2.0648	2.0639	2.0519	2.0445	2.0389	2.0344	2.0275	2.0233	2.0148	2.0072	2.0048	1.9975	1.9955	1.9864	1.9783	1.9695	1.9629	1.9598	1.9507	1.9484	1.9375	1.9287
426	-1.6867	-1.6845	-1.6805	-1.6744	-1.672	-1.6669	-1.6624	-1.6608	-1.6569	-1.653	-1.65	-1.6471	-1.6426	-1.6378	-1.6346	-1.6303	-1.6248	-1.6226	-1.6193	-1.6132	-1.6087	-1.6032	-1.6002	-1.597	-1.5927	-1.5865	-1.5832	-1.578	-1.5753	-1.5719	-1.5669	-1.5613	-1.5597	-1.5549	-1.5503	-1.5476	-1.5415	-1.5363	-1.5321	-1.5305	-1.5233	-1.5162	-1.5141	-1.5093	-1.504	-1.5001	-1.4941	-1.4909	-1.4867
427	0.029548	0.033764	0.037306	0.039561	0.043154	0.046617	0.05021	0.053214	0.056098	0.059873	0.064001	0.067052	0.06993	0.073791	0.077209	0.080625	0.083627	0.087578	0.090772	0.093424	0.096702	0.099903	0.10304	0.10641	0.10978	0.11323	0.11643	0.11944	0.12262	0.12563	0.12874	0.13291	0.1361	0.13942	0.14217	0.14563	0.14865	0.15242	0.15466	0.15853	0.16149	0.16455	0.16868	0.17156	0.17358	0.17784	0.18041	0.18348	0.18702
428	-1.3879	-1.382	-1.3766	-1.3709	-1.3663	-1.3601	-1.3557	-1.3491	-1.3436	-1.3383	-1.3326	-1.3281	-1.3215	-1.3158	-1.3105	-1.3051	-1.2993	-1.293	-1.2879	-1.2821	-1.276	-1.2702	-1.2651	-1.2595	-1.2547	-1.2491	-1.2427	-1.2366	-1.2308	-1.2253	-1.2196	-1.215	-1.2086	-1.2023	-1.1969	-1.1913	-1.1856	-1.1799	-1.1745	-1.1678	-1.1624	-1.1576	-1.1524	-1.1467	-1.1403	-1.1346	-1.1293	-1.1231	-1.1179
429	1.2332	1.2359	1.2374	1.2392	1.2406	1.2416	1.2441	1.245	1.246	1.2479	1.2491	1.2505	1.2524	1.2543	1.256	1.2574	1.2585	1.2601	1.2611	1.2633	1.2646	1.2657	1.2671	1.2683	1.2699	1.2713	1.2721	1.2738	1.2748	1.2761	1.278	1.2792	1.2808	1.2809	1.2829	1.2851	1.286	1.286	1.2868	1.2887	1.2903	1.2909	1.2925	1.2931	1.295	1.2951	1.2967	1.2973	1.2987
430	1.6698	1.6701	1.6727	1.673	1.6741	1.6758	1.6748	1.678	1.6782	1.6791	1.6801	1.6807	1.6829	1.6828	1.6835	1.6837	1.6837	1.6857	1.6855	1.6864	1.6881	1.6855	1.6876	1.6886	1.6887	1.6898	1.6898	1.6914	1.6936	1.6927	1.6936	1.6955	1.6966	1.6967	1.6957	1.6942	1.6963	1.696	1.6992	1.6978	1.6986	1.6998	1.7005	1.702	1.7005	1.7023	1.7023	1.7032	1.7001
431	-0.064114	-0.07869	-0.090548	-0.1022	-0.11425	-0.12474	-0.13951	-0.14847	-0.16088	-0.17409	-0.18671	-0.19527	-0.20653	-0.21895	-0.23316	-0.24345	-0.25375	-0.26501	-0.27707	-0.28794	-0.29864	-0.30759	-0.31885	-0.33111	-0.34238	-0.35017	-0.36454	-0.37581	-0.38631	-0.39816	-0.40556	-0.41588	-0.42501	-0.43532	-0.44758	-0.45631	-0.46624	-0.47731	-0.49032	-0.4993	-0.50843	-0.51933	-0.53119	-0.54109	-0.54927	-0.56153	-0.57357	-0.58078	-0.5905
432	1.4552	1.4514	1.4471	1.4455	1.442	1.4387	1.4351	1.4307	1.4289	1.4247	1.4227	1.4193	1.4156	1.4134	1.4117	1.4076	1.4046	1.4005	1.3985	1.3948	1.3919	1.3875	1.3838	1.3816	1.3768	1.3744	1.3704	1.367	1.3643	1.362	1.3585	1.3553	1.3526	1.3493	1.3472	1.3441	1.3387	1.3358	1.3336	1.3305	1.3253	1.3221	1.3198	1.3172	1.3131	1.3096	1.3062	1.303	1.3008
433	2.1132	2.1133	2.1107	2.1094	2.1076	2.106	2.1042	2.1023	2.1	2.0991	2.0978	2.097	2.0938	2.0924	2.0898	2.0897	2.0875	2.0869	2.0834	2.0822	2.0802	2.0785	2.0747	2.0753	2.0718	2.0695	2.0698	2.0681	2.0645	2.0628	2.0624	2.0594	2.0577	2.0559	2.0535	2.0517	2.0495	2.0496	2.0467	2.0446	2.0412	2.0396	2.0376	2.0347	2.0333	2.0321	2.0295	2.0275	2.0256
434	0.59478	0.59859	0.60458	0.60622	0.60986	0.61458	0.6164	0.6233	0.6264	0.6313	0.63476	0.63983	0.64511	0.65037	0.65165	0.65854	0.66145	0.66454	0.67216	0.67689	0.68179	0.68434	0.68997	0.69233	0.69669	0.70068	0.70776	0.70849	0.71412	0.71703	0.72012	0.72303	0.72557	0.73355	0.73828	0.74101	0.7441	0.74809	0.75064	0.75409	0.75845	0.76425	0.76898	0.7717	0.77606	0.78186	0.78423	0.78477	0.78913
435	-1.0561	-1.0594	-1.0575	-1.0608	-1.0621	-1.0647	-1.0623	-1.0652	-1.0676	-1.068	-1.0709	-1.0719	-1.0724	-1.0716	-1.0767	-1.0774	-1.0764	-1.0793	-1.0789	-1.0803	-1.082	-1.0822	-1.08	-1.0832	-1.0825	-1.0877	-1.0861	-1.0865	-1.0883	-1.0885	-1.0887	-1.0878	-1.0902	-1.0902	-1.0884	-1.0909	-1.093	-1.0913	-1.093	-1.0914	-1.0928	-1.0921	-1.0932	-1.0944	-1.0932	-1.0945	-1.0945	-1.0959	-1.0939
436	2.0969	2.0944	2.0976	2.0996	2.0993	2.0995	2.103	2.1049	2.105	2.1063	2.1064	2.1087	2.1074	2.1094	2.1108	2.1137	2.1134	2.1152	2.1153	2.1181	2.1166	2.1189	2.1196	2.1223	2.1221	2.1218	2.1243	2.1244	2.1254	2.1257	2.1248	2.126	2.1282	2.129	2.1297	2.1299	2.1314	2.1327	2.1339	2.1351	2.1357	2.1361	2.1362	2.1368	2.1366	2.1388	2.1392	2.1402	2.1398
437	-1.7718	-1.7671	-1.7613	-1.7593	-1.7528	-1.7481	-1.7431	-1.7375	-1.7337	-1.7272	-1.7243	-1.7167	-1.7122	-1.7066	-1.7007	-1.6924	-1.6868	-1.6812	-1.6769	-1.6686	-1.6671	-1.6608	-1.6518	-1.6471	-1.6388	-1.6329	-1.6298	-1.6223	-1.6172	-1.6104	-1.6055	-1.5994	-1.5907	-1.5889	-1.5819	-1.5738	-1.5668	-1.5612	-1.556	-1.5459	-1.5396	-1.5344	-1.5301	-1.5245	-1.5173	-1.5047	-1.5049	-1.4957	-1.4914
438	-1.4355	-1.436	-1.4366	-1.4378	-1.4386	-1.4397	-1.4405	-1.4413	-1.4414	-1.4429	-1.4439	-1.4443	-1.4435	-1.4459	-1.4461	-1.4462	-1.4457	-1.4471	-1.4478	-1.4492	-1.4495	-1.4496	-1.4509	-1.4508	-1.4511	-1.4515	-1.4517	-1.452	-1.4529	-1.453	-1.4547	-1.4549	-1.4558	-1.4566	-1.4558	-1.4553	-1.4552	-1.4564	-1.456	-1.4574	-1.4568	-1.4588	-1.4579	-1.4584	-1.4587	-1.4587	-1.4599	-1.4589	-1.4596
439	1.6969	1.6934	1.6881	1.6861	1.6813	1.677	1.6749	1.67	1.6632	1.6597	1.6552	1.6531	1.6475	1.6451	1.6405	1.634	1.6302	1.6278	1.6231	1.6175	1.6113	1.6097	1.6039	1.6002	1.5963	1.5915	1.588	1.5792	1.5765	1.5715	1.5674	1.5621	1.5588	1.5553	1.547	1.5448	1.5398	1.5371	1.5295	1.527	1.5237	1.5159	1.5074	1.5054	1.5004	1.4943	1.492	1.4864	1.4802
440	0.37975	0.37852	0.3775	0.37674	0.37556	0.37316	0.37076	0.36948	0.36841	0.36682	0.36514	0.36386	0.36192	0.3613	0.359	0.35824	0.35711	0.35507	0.3543	0.35297	0.35236	0.35037	0.3495	0.34807	0.34674	0.34592	0.34393	0.34357	0.34168	0.34101	0.33953	0.3382	0.33774	0.33636	0.33519	0.33427	0.3335	0.33197	0.33043	0.33018	0.32946	0.32772	0.32696	0.32639	0.32558	0.32455	0.32287	0.32261	0.32179
441	-0.67885	-0.68057	-0.68077	-0.68225	-0.68641	-0.68708	-0.68774	-0.68853	-0.69094	-0.69254	-0.69227	-0.69515	-0.69745	-0.70033	-0.70006	-0.70295	-0.70501	-0.70626	-0.70739	-0.70876	-0.71199	-0.71475	-0.71344	-0.71586	-0.71687	-0.71859	-0.72159	-0.7233	-0.7256	-0.72732	-0.72915	-0.73145	-0.73305	-0.73558	-0.73812	-0.73855	-0.74307	-0.74583	-0.74709	-0.74892	-0.7504	-0.75247	-0.75384	-0.75649	-0.75832	-0.76097	-0.76246	-0.76593	-0.76869
442	-1.8415	-1.8416	-1.8402	-1.84	-1.8398	-1.8389	-1.8388	-1.8389	-1.8377	-1.8378	-1.8375	-1.8375	-1.836	-1.8353	-1.8355	-1.8343	-1.8344	-1.8342	-1.8331	-1.8331	-1.8324	-1.8319	-1.8318	-1.8306	-1.8304	-1.83	-1.8293	-1.8284	-1.8273	-1.8268	-1.8264	-1.8266	-1.8256	-1.8242	-1.8239	-1.824	-1.8225	-1.8219	-1.8217	-1.8205	-1.8201	-1.819	-1.8176	-1.8175	-1.817	-1.8158	-1.8144	-1.8148	-1.8144
443	2.0182	2.0162	2.0175	2.0183	2.0181	2.019	2.0219	2.0207	2.0207	2.0221	2.0223	2.0243	2.0225	2.0243	2.0233	2.0233	2.0267	2.0258	2.0245	2.0251	2.0249	2.026	2.0266	2.0264	2.0259	2.0273	2.0262	2.0273	2.0268	2.0262	2.0273	2.0266	2.0257	2.0281	2.0266	2.0281	2.0272	2.0303	2.0299	2.0255	2.0248	2.0272	2.0255	2.0226	2.0228	2.0248	2.0265	2.0257	2.0254
444	1.0656	1.0685	1.0701	1.0716	1.0738	1.0772	1.079	1.0816	1.0842	1.0864	1.088	1.0894	1.0908	1.0947	1.0941	1.0978	1.0987	1.1022	1.1029	1.1052	1.1076	1.1095	1.1112	1.112	1.1135	1.1168	1.1191	1.1174	1.1198	1.1233	1.1229	1.1252	1.128	1.1279	1.1288	1.1298	1.1336	1.1328	1.1343	1.1339	1.1356	1.1365	1.1356	1.1386	1.1388	1.1415	1.1407	1.1401	1.1419
445	0.919	0.91779	0.91634	0.91308	0.91699	0.91417	0.91292	0.91526	0.91426	0.90878	0.90892	0.90791	0.9091	0.90674	0.90884	0.90496	0.90394	0.90113	0.903	0.90247	0.90101	0.89797	0.89516	0.89351	0.89448	0.88857	0.88978	0.88764	0.88729	0.88318	0.8826	0.88182	0.8788	0.87885	0.88183	0.87727	0.8758	0.87455	0.87153	0.87183	0.86746	0.8678	0.86433	0.86398	0.86471	0.85877	0.85887	0.85895	0.85546
446	1.6353	1.6338	1.6318	1.6307	1.6288	1.63	1.6286	1.6272	1.6266	1.6255	1.6231	1.6236	1.6215	1.62	1.6193	1.6181	1.6175	1.6155	1.6147	1.6145	1.612	1.6093	1.609	1.6075	1.607	1.6061	1.6047	1.6011	1.5979	1.5982	1.5973	1.5945	1.5923	1.5927	1.5929	1.59	1.5887	1.5869	1.5846	1.581	1.581	1.5785	1.5748	1.5758	1.573	1.5703	1.5697	1.5649	1.5644
447	-0.96785	-0.96698	-0.96611	-0.96524	-0.96487	-0.95937	-0.96038	-0.95988	-0.95776	-0.95702	-0.9569	-0.95578	-0.9534	-0.95191	-0.95216	-0.94904	-0.95092	-0.94968	-0.94718	-0.94582	-0.94544	-0.9427	-0.94258	-0.94183	-0.94121	-0.93959	-0.93734	-0.93585	-0.93561	-0.93498	-0.93386	-0.93299	-0.93125	-0.92888	-0.92888	-0.92888	-0.92652	-0.92702	-0.92715	-0.92678	-0.92479	-0.92479	-0.92304	-0.92117	-0.92068	-0.91731	-0.91694	-0.91782	-0.91482
448	-0.21918	-0.21041	-0.20336	-0.1955	-0.18805	-0.17877	-0.17305	-0.16376	-0.15672	-0.14917	-0.14131	-0.13304	-0.12396	-0.11651	-0.10865	-0.10059	-0.091914	-0.085174	-0.077318	-0.071286	-0.061086	-0.053737	-0.046793	-0.037918	-0.030057	-0.02393	-0.016981	-0.0096307	-0.0023786	0.0071088	0.014158	0.021106	0.029776	0.036716	0.042951	0.051015	0.058879	0.066738	0.074192	0.081952	0.088594	0.09737	0.10371	0.10984	0.11791	0.12465	0.13098	0.13946	0.14508
449	1.033	1.0312	1.029	1.0266	1.0248	1.0211	1.0192	1.0169	1.015	1.013	1.0102	1.0086	1.0062	1.0038	1.0009	0.99889	0.99713	0.99352	0.99169	0.99079	0.98672	0.98473	0.98236	0.98029	0.97676	0.97485	0.9724	0.97026	0.96857	0.96497	0.96298	0.96115	0.95901	0.95532	0.9531	0.95134	0.9475	0.94605	0.94337	0.94045	0.93839	0.93532	0.93325	0.93011	0.9268	0.92496	0.92406	0.9199	0.91822
450	1.2503	1.2574	1.2669	1.2662	1.273	1.2801	1.2838	1.2877	1.2926	1.2967	1.2992	1.306	1.3104	1.3104	1.3151	1.3167	1.3226	1.327	1.3319	1.3378	1.3383	1.3459	1.3483	1.3522	1.3559	1.3622	1.3708	1.3693	1.3739	1.3791	1.384	1.3847	1.3884	1.3952	1.3954	1.3996	1.404	1.4089	1.4126	1.4143	1.4135	1.4223	1.4265	1.4289	1.4328	1.4348	1.4377	1.4404	1.4504
451	-0.78352	-0.7776	-0.77236	-0.76789	-0.76311	-0.75795	-0.75164	-0.74878	-0.74285	-0.73731	-0.73262	-0.72776	-0.72291	-0.71882	-0.71304	-0.70819	-0.70288	-0.69741	-0.69287	-0.6887	-0.68346	-0.67899	-0.6746	-0.66929	-0.66497	-0.66049	-0.65434	-0.64987	-0.6454	-0.63978	-0.63516	-0.63083	-0.62606	-0.62159	-0.61681	-0.61135	-0.60626	-0.60217	-0.59793	-0.59338	-0.5873	-0.58397	-0.57844	-0.57442	-0.56941	-0.56609	-0.56085	-0.55646	-0.55191
452	0.62381	0.62418	0.62705	0.6269	0.63008	0.62922	0.63104	0.63247	0.63409	0.63499	0.63754	0.63874	0.64057	0.64261	0.64495	0.64627	0.64634	0.64972	0.6498	0.65288	0.65408	0.65551	0.65661	0.66009	0.66224	0.66211	0.66539	0.66661	0.66958	0.6711	0.67325	0.67404	0.6766	0.67876	0.68152	0.68149	0.68457	0.68599	0.68866	0.69008	0.69254	0.69459	0.69725	0.69868	0.70156	0.70267	0.70462	0.70759	0.70777
453	0.21907	0.223	0.22283	0.22616	0.22676	0.22751	0.23053	0.22976	0.23247	0.23414	0.23383	0.23792	0.24109	0.24063	0.24214	0.24592	0.24591	0.24938	0.25029	0.25165	0.25195	0.25375	0.25344	0.25526	0.25631	0.25751	0.25766	0.25857	0.2625	0.26204	0.26204	0.26415	0.26657	0.26475	0.26627	0.26822	0.26839	0.26868	0.27095	0.27155	0.27111	0.27336	0.27262	0.27321	0.27321	0.27246	0.27382	0.27443	0.27352
454	1.8029	1.795	1.7811	1.7719	1.7582	1.7503	1.7399	1.73	1.7191	1.708	1.6967	1.6841	1.6732	1.6629	1.6529	1.6428	1.6283	1.6204	1.6097	1.6001	1.5875	1.5773	1.5689	1.5557	1.5454	1.5344	1.5243	1.5145	1.5037	1.4884	1.4814	1.4741	1.4593	1.4483	1.438	1.4239	1.4186	1.4068	1.3955	1.3859	1.375	1.3658	1.353	1.3413	1.3299	1.3214	1.3114	1.2985	1.2866
455	0.17348	0.17589	0.17665	0.17757	0.17834	0.17894	0.17838	0.17717	0.18058	0.18217	0.1854	0.18221	0.1838	0.18373	0.1868	0.18773	0.18866	0.18762	0.18804	0.18832	0.18956	0.19132	0.19274	0.19334	0.19492	0.19305	0.19512	0.19507	0.19583	0.19824	0.19965	0.19845	0.20053	0.20079	0.2027	0.2033	0.20471	0.20697	0.20558	0.20699	0.20727	0.20639	0.2106	0.21088	0.21261	0.21173	0.21333	0.21392	0.21402
456	-1.825	-1.8229	-1.8192	-1.8154	-1.8104	-1.8066	-1.8031	-1.8002	-1.7953	-1.7933	-1.7889	-1.7854	-1.7811	-1.7776	-1.7731	-1.7698	-1.7655	-1.7613	-1.7581	-1.7527	-1.7499	-1.747	-1.7425	-1.738	-1.7341	-1.7305	-1.7274	-1.7226	-1.7185	-1.7151	-1.7108	-1.7077	-1.7035	-1.6998	-1.6957	-1.6915	-1.6881	-1.6841	-1.6804	-1.6761	-1.6719	-1.6683	-1.6657	-1.6613	-1.6578	-1.654	-1.6503	-1.6464	-1.6428
457	-0.86908	-0.87564	-0.87921	-0.88147	-0.88614	-0.89163	-0.89375	-0.90138	-0.90269	-0.90804	-0.91353	-0.91698	-0.92045	-0.92608	-0.93157	-0.93597	-0.93822	-0.94412	-0.94986	-0.95239	-0.95938	-0.96309	-0.96739	-0.9734	-0.97755	-0.98371	-0.98798	-0.99388	-0.99709	-1.0045	-1.0055	-1.0141	-1.0168	-1.0244	-1.0272	-1.033	-1.0398	-1.0436	-1.0493	-1.0536	-1.059	-1.0652	-1.0712	-1.075	-1.0809	-1.0877	-1.0914	-1.0989	-1.1023
458	1.991	1.9913	1.9908	1.9896	1.9896	1.9874	1.9866	1.9874	1.9849	1.9855	1.9818	1.9809	1.9787	1.9796	1.9788	1.9772	1.9766	1.9748	1.9753	1.9747	1.973	1.9716	1.9706	1.968	1.9683	1.9685	1.9673	1.9645	1.9663	1.9645	1.9614	1.9616	1.9598	1.9599	1.9584	1.9573	1.9573	1.9571	1.9553	1.9544	1.9542	1.9502	1.9487	1.949	1.9486	1.9477	1.9489	1.948	1.9474
459	-0.14419	-0.14706	-0.15396	-0.15427	-0.15827	-0.16188	-0.16587	-0.17024	-0.17129	-0.1778	-0.1774	-0.18463	-0.189	-0.19512	-0.19582	-0.19869	-0.21171	-0.21142	-0.21464	-0.21818	-0.21453	-0.22254	-0.22908	-0.23232	-0.233	-0.23519	-0.24315	-0.24421	-0.25219	-0.25039	-0.25364	-0.25147	-0.25541	-0.25609	-0.2601	-0.26844	-0.27243	-0.26727	-0.26978	-0.27737	-0.28062	-0.27949	-0.28202	-0.2925	-0.28772	-0.28917	-0.29428	-0.29603	-0.2989
460	-1.5142	-1.506	-1.4969	-1.4897	-1.4792	-1.4711	-1.4605	-1.4523	-1.4413	-1.434	-1.4258	-1.4175	-1.4045	-1.3965	-1.3857	-1.3745	-1.3653	-1.3579	-1.3478	-1.3373	-1.3281	-1.3177	-1.3069	-1.2972	-1.2869	-1.2753	-1.2646	-1.2546	-1.2445	-1.234	-1.2247	-1.213	-1.2034	-1.1921	-1.1815	-1.1695	-1.157	-1.1481	-1.1353	-1.126	-1.1138	-1.1041	-1.0949	-1.0801	-1.0687	-1.057	-1.0479	-1.0353	-1.0227
461	0.519	0.52246	0.52119	0.52295	0.52312	0.52514	0.52531	0.5272	0.52909	0.52924	0.53113	0.5329	0.53172	0.53384	0.53497	0.53611	0.53798	0.5396	0.54013	0.54114	0.54203	0.5428	0.54418	0.5447	0.54606	0.54658	0.54795	0.54882	0.54836	0.54998	0.55074	0.55211	0.55299	0.55326	0.55313	0.55242	0.55343	0.55368	0.55284	0.5537	0.55457	0.5553	0.55494	0.55533	0.5563	0.5546	0.5551	0.55486	0.55596
462	-1.3746	-1.3726	-1.3691	-1.3669	-1.365	-1.3622	-1.3601	-1.3568	-1.3548	-1.3519	-1.3493	-1.3462	-1.3444	-1.3413	-1.3383	-1.3363	-1.3339	-1.3311	-1.3287	-1.3247	-1.3231	-1.3207	-1.318	-1.3155	-1.3135	-1.311	-1.3083	-1.3059	-1.3036	-1.3006	-1.299	-1.296	-1.2939	-1.2913	-1.289	-1.2863	-1.2843	-1.281	-1.2788	-1.2773	-1.2744	-1.2718	-1.2697	-1.2674	-1.2649	-1.2629	-1.2599	-1.2579	-1.2558
463	0.37264	0.37311	0.37328	0.373	0.3748	0.37542	0.37424	0.37618	0.37442	0.37577	0.37446	0.37565	0.37746	0.37659	0.376	0.37588	0.37368	0.37473	0.37637	0.37787	0.37701	0.37569	0.37703	0.37675	0.37573	0.37648	0.37502	0.37591	0.37489	0.37564	0.37507	0.37331	0.37213	0.37081	0.36993	0.37127	0.36966	0.37144	0.37086	0.37088	0.37	0.37298	0.37092	0.36884	0.36916	0.36902	0.36934	0.36816	0.3689
464	-1.1427	-1.1443	-1.1535	-1.1589	-1.1648	-1.1707	-1.1762	-1.1823	-1.1908	-1.1939	-1.2008	-1.2059	-1.2134	-1.2205	-1.225	-1.23	-1.2343	-1.2394	-1.2456	-1.2519	-1.258	-1.2656	-1.2686	-1.2727	-1.2792	-1.285	-1.2907	-1.297	-1.3025	-1.3094	-1.3114	-1.3175	-1.3247	-1.3285	-1.3319	-1.3407	-1.3449	-1.3511	-1.3557	-1.3592	-1.3644	-1.3709	-1.3763	-1.3789	-1.3833	-1.3878	-1.3959	-1.3975	-1.4043
465	-1.5054	-1.502	-1.502	-1.4961	-1.492	-1.4915	-1.4904	-1.4866	-1.4838	-1.4795	-1.4758	-1.4727	-1.4715	-1.4683	-1.4637	-1.4629	-1.4615	-1.4565	-1.4551	-1.4545	-1.4504	-1.4483	-1.4481	-1.4443	-1.4416	-1.4391	-1.4342	-1.4363	-1.4349	-1.432	-1.4314	-1.4286	-1.4266	-1.4241	-1.4213	-1.4195	-1.4211	-1.4179	-1.4147	-1.4148	-1.4162	-1.4118	-1.4093	-1.407	-1.4052	-1.4054	-1.4029	-1.3999	-1.3984
466	0.20418	0.20691	0.20965	0.21363	0.21681	0.22025	0.22494	0.22671	0.23034	0.2337	0.23714	0.24076	0.24341	0.2466	0.25005	0.25358	0.25606	0.26004	0.26508	0.26587	0.27127	0.27463	0.27755	0.28046	0.28453	0.28763	0.29169	0.29373	0.29753	0.30142	0.30541	0.30894	0.31186	0.31574	0.31919	0.32239	0.32717	0.32867	0.33221	0.33549	0.33911	0.34194	0.346	0.34928	0.35326	0.35583	0.35982	0.3622	0.36584
467	-0.45725	-0.46077	-0.46387	-0.46493	-0.46823	-0.47224	-0.47415	-0.4764	-0.47843	-0.48125	-0.48428	-0.48647	-0.48955	-0.49125	-0.49434	-0.49632	-0.49828	-0.50222	-0.50469	-0.50743	-0.50947	-0.5118	-0.51461	-0.51664	-0.51875	-0.52129	-0.52424	-0.52677	-0.52895	-0.53135	-0.53311	-0.53607	-0.53874	-0.54092	-0.54408	-0.54626	-0.54942	-0.55083	-0.5535	-0.55575	-0.55715	-0.56067	-0.56187	-0.56559	-0.56707	-0.56946	-0.5727	-0.57523	-0.57783
468	-1.3943	-1.3929	-1.3928	-1.3937	-1.3917	-1.3916	-1.3893	-1.3892	-1.3902	-1.389	-1.3893	-1.3887	-1.3875	-1.3896	-1.3877	-1.388	-1.3864	-1.3852	-1.3852	-1.3859	-1.3864	-1.3832	-1.3833	-1.3826	-1.3832	-1.3822	-1.3812	-1.3783	-1.3802	-1.3797	-1.3791	-1.3781	-1.3766	-1.3759	-1.3748	-1.3747	-1.3728	-1.3724	-1.3717	-1.3703	-1.3701	-1.3689	-1.3686	-1.3673	-1.3671	-1.3664	-1.3667	-1.3658	-1.3633
469	0.59874	0.59655	0.59341	0.59233	0.5892	0.58605	0.58208	0.57977	0.57511	0.56909	0.56993	0.56459	0.56447	0.5612	0.55682	0.55465	0.55233	0.5496	0.54564	0.53975	0.53812	0.53691	0.53294	0.52994	0.52735	0.5249	0.52121	0.52	0.51645	0.51399	0.51196	0.50743	0.50499	0.5024	0.50009	0.49654	0.49519	0.49108	0.48767	0.48604	0.48414	0.48115	0.478	0.47459	0.47269	0.47024	0.46545	0.46521	0.46124
470	1.409	1.4094	1.4084	1.4079	1.4072	1.407	1.407	1.4069	1.4061	1.4054	1.4058	1.405	1.4046	1.4048	1.4031	1.4031	1.4027	1.4025	1.4019	1.4016	1.401	1.4008	1.3998	1.3995	1.3992	1.3989	1.3986	1.3984	1.3981	1.3977	1.3973	1.3963	1.3961	1.3956	1.3955	1.3952	1.395	1.3952	1.3946	1.3935	1.3937	1.3935	1.3927	1.3925	1.3925	1.3918	1.391	1.3911	1.3906
471	1.5404	1.5392	1.538	1.5354	1.5336	1.531	1.5304	1.5295	1.528	1.5255	1.5253	1.5237	1.5232	1.5234	1.5206	1.5172	1.5166	1.5156	1.5153	1.5134	1.5125	1.5123	1.5097	1.5087	1.5074	1.5065	1.5052	1.5025	1.5016	1.5005	1.5006	1.4995	1.4981	1.4959	1.4941	1.4935	1.4932	1.4923	1.4918	1.4899	1.4908	1.4893	1.4889	1.4874	1.4855	1.4842	1.485	1.4833	1.4824
472	2.7645	2.7578	2.7517	2.7473	2.7425	2.7362	2.7328	2.7287	2.7222	2.7176	2.7126	2.7075	2.7029	2.6977	2.6931	2.6887	2.6826	2.6793	2.6731	2.6703	2.6631	2.6576	2.653	2.6493	2.6434	2.6396	2.6322	2.6271	2.6224	2.6174	2.6124	2.606	2.6014	2.5962	2.5899	2.5863	2.5804	2.5737	2.5682	2.563	2.5586	2.5527	2.5464	2.5417	2.5354	2.5295	2.525	2.5209	2.5153
473	-0.88947	-0.89068	-0.89044	-0.89261	-0.89405	-0.89462	-0.89542	-0.89695	-0.89711	-0.89879	-0.89968	-0.90112	-0.90209	-0.90233	-0.90386	-0.9049	-0.90595	-0.90723	-0.90779	-0.9098	-0.91037	-0.91077	-0.91278	-0.9139	-0.91511	-0.91599	-0.91663	-0.91784	-0.91824	-0.91945	-0.92009	-0.92137	-0.92162	-0.92314	-0.92346	-0.92627	-0.92708	-0.9266	-0.92836	-0.92852	-0.93029	-0.9311	-0.93061	-0.93206	-0.93399	-0.93535	-0.93519	-0.936	-0.93696
474	2.0749	2.07	2.0703	2.0664	2.0673	2.0634	2.0566	2.0557	2.0538	2.0483	2.0461	2.0453	2.0442	2.0373	2.0368	2.0341	2.0269	2.0253	2.022	2.0179	2.0116	2.0091	2.0022	2.0003	1.9992	1.9978	1.9891	1.9863	1.9844	1.9786	1.9696	1.9712	1.9663	1.9622	1.9581	1.9542	1.9476	1.9399	1.9375	1.9295	1.9292	1.9246	1.918	1.9133	1.9095	1.9029	1.8985	1.8886	1.8892
475	1.9773	1.9762	1.977	1.9773	1.9766	1.9765	1.9755	1.9762	1.9759	1.9759	1.9752	1.9766	1.9749	1.9758	1.9744	1.9744	1.974	1.9749	1.9738	1.973	1.9717	1.9712	1.9712	1.9707	1.9698	1.9677	1.9675	1.9671	1.9667	1.9649	1.9633	1.9652	1.9627	1.9621	1.9599	1.9583	1.9585	1.9572	1.955	1.9551	1.9534	1.9518	1.95	1.9482	1.9459	1.9454	1.9451	1.9433	1.9425
476	0.50281	0.50819	0.51537	0.51642	0.52405	0.52629	0.53064	0.53632	0.54006	0.5429	0.54949	0.55502	0.55966	0.56535	0.5667	0.57223	0.57448	0.57926	0.58405	0.58809	0.59303	0.59707	0.59991	0.60769	0.60979	0.61458	0.61787	0.62341	0.62745	0.63269	0.63673	0.63882	0.64316	0.6472	0.65364	0.65603	0.65917	0.66322	0.66666	0.6719	0.67728	0.68147	0.68372	0.68821	0.6906	0.69404	0.69838	0.70392	0.70632
477	-3.0649	-3.0522	-3.0383	-3.0263	-3.0138	-2.9976	-2.9856	-2.9722	-2.9589	-2.9458	-2.934	-2.921	-2.9084	-2.8949	-2.8822	-2.8697	-2.8555	-2.8426	-2.8296	-2.8173	-2.8056	-2.7924	-2.7769	-2.7639	-2.7513	-2.7395	-2.7249	-2.7141	-2.7025	-2.6875	-2.6753	-2.6618	-2.6498	-2.6335	-2.6224	-2.6127	-2.5987	-2.5863	-2.5723	-2.5596	-2.549	-2.5352	-2.5233	-2.5106	-2.4993	-2.4856	-2.4732	-2.461	-2.4505
478	3.2783	3.2674	3.2516	3.2364	3.2271	3.2128	3.2007	3.1868	3.1747	3.1607	3.1434	3.1294	3.1192	3.1062	3.0941	3.0814	3.0646	3.0497	3.0392	3.0215	3.0138	2.997	2.9815	2.9725	2.9567	2.9428	2.93	2.9189	2.9021	2.886	2.8745	2.8603	2.8494	2.8351	2.819	2.8069	2.7958	2.7753	2.7604	2.7505	2.7378	2.7263	2.7148	2.7015	2.6863	2.6732	2.6584	2.6456	2.6357
479	-0.35125	-0.35596	-0.35371	-0.35313	-0.35486	-0.35459	-0.35633	-0.35939	-0.35781	-0.35988	-0.36128	-0.36036	-0.36209	-0.36582	-0.36159	-0.36332	-0.36507	-0.36778	-0.3682	-0.36828	-0.36702	-0.36677	-0.36951	-0.36431	-0.36934	-0.36713	-0.37019	-0.37128	-0.37068	-0.3744	-0.37515	-0.37358	-0.36902	-0.37111	-0.37118	-0.37062	-0.37732	-0.37676	-0.37617	-0.3713	-0.3737	-0.37381	-0.37752	-0.37496	-0.37638	-0.37549	-0.37261	-0.36939	-0.3708
480	-1.6504	-1.6451	-1.6413	-1.6355	-1.6262	-1.622	-1.6186	-1.6117	-1.6045	-1.6	-1.5925	-1.5861	-1.5805	-1.5754	-1.5699	-1.5633	-1.5573	-1.5536	-1.5472	-1.5389	-1.5314	-1.526	-1.5213	-1.5165	-1.5101	-1.5021	-1.4977	-1.4901	-1.4867	-1.48	-1.4723	-1.465	-1.46	-1.4532	-1.4467	-1.4425	-1.4359	-1.4295	-1.4212	-1.4152	-1.4091	-1.4058	-1.3976	-1.3908	-1.3854	-1.3769	-1.3725	-1.3686	-1.3591
481	1.1528	1.1498	1.1488	1.1464	1.1437	1.1421	1.1387	1.1363	1.1337	1.1304	1.1268	1.123	1.1204	1.1189	1.1159	1.1135	1.1096	1.1071	1.1038	1.1001	1.0962	1.0945	1.0901	1.0875	1.0855	1.0808	1.0756	1.074	1.072	1.068	1.063	1.0592	1.0548	1.0523	1.0484	1.0461	1.0405	1.0371	1.0346	1.0299	1.026	1.0225	1.02	1.0151	1.0116	1.0071	1.0034	0.99953	0.99661
482	0.63413	0.63767	0.63906	0.64141	0.64448	0.64872	0.65273	0.65342	0.65884	0.65835	0.6619	0.66685	0.66802	0.67154	0.67271	0.67624	0.67574	0.67833	0.68235	0.68303	0.68728	0.68845	0.69175	0.69409	0.69479	0.69951	0.70068	0.70541	0.70586	0.70917	0.7127	0.7179	0.71788	0.72142	0.72188	0.72399	0.72849	0.73321	0.73343	0.73625	0.73743	0.74001	0.74237	0.74614	0.74945	0.75181	0.75202	0.75605	0.75626
483	2.3666	2.3639	2.3635	2.3602	2.3586	2.3556	2.3558	2.3532	2.3532	2.3513	2.3498	2.3449	2.3436	2.3429	2.3384	2.3369	2.3337	2.3328	2.3306	2.3298	2.3263	2.3238	2.3218	2.3165	2.3142	2.312	2.3081	2.3078	2.3043	2.3005	2.2987	2.2953	2.2922	2.291	2.2862	2.2827	2.2803	2.2765	2.2724	2.2686	2.265	2.2638	2.2585	2.2566	2.2539	2.2479	2.2453	2.2405	2.239
484	0.46889	0.45581	0.44272	0.42928	0.41601	0.40454	0.39074	0.37658	0.36403	0.3513	0.33769	0.3246	0.3115	0.29807	0.28337	0.26975	0.25469	0.24108	0.22888	0.2158	0.20146	0.18891	0.17583	0.1622	0.14805	0.13406	0.12366	0.10986	0.095696	0.083509	0.067564	0.055015	0.040861	0.026878	0.013432	-0.00090464	-0.015249	-0.028855	-0.039801	-0.05503	-0.067398	-0.081746	-0.093753	-0.10558	-0.12134	-0.13677	-0.14718	-0.16097	-0.17638
485	-0.52869	-0.53603	-0.54315	-0.54876	-0.55668	-0.56263	-0.56976	-0.57768	-0.58375	-0.59191	-0.59914	-0.6022	-0.61094	-0.61735	-0.62517	-0.63286	-0.63847	-0.64397	-0.6519	-0.65855	-0.66428	-0.67152	-0.67689	-0.6832	-0.6924	-0.69663	-0.70444	-0.71156	-0.71867	-0.72452	-0.73164	-0.73817	-0.7461	-0.75218	-0.75733	-0.76503	-0.77076	-0.77742	-0.785	-0.79072	-0.79703	-0.80276	-0.80965	-0.81538	-0.82215	-0.82985	-0.83628	-0.84119	-0.84843
486	-0.61406	-0.61589	-0.6173	-0.6189	-0.62073	-0.62203	-0.62334	-0.62442	-0.6238	-0.62521	-0.62692	-0.628	-0.63026	-0.6305	-0.63222	-0.63426	-0.63588	-0.63559	-0.63783	-0.64072	-0.64129	-0.64205	-0.64293	-0.64549	-0.64604	-0.64872	-0.65076	-0.65142	-0.65123	-0.65371	-0.65457	-0.65779	-0.65792	-0.6607	-0.66114	-0.66085	-0.66237	-0.66388	-0.66559	-0.66551	-0.66681	-0.66812	-0.66888	-0.67176	-0.67211	-0.67353	-0.67503	-0.67633	-0.67615
487	-0.6807	-0.68068	-0.67987	-0.68106	-0.6789	-0.67741	-0.67766	-0.67442	-0.67401	-0.67305	-0.67196	-0.67141	-0.66979	-0.66924	-0.66774	-0.66719	-0.66704	-0.66648	-0.66579	-0.66391	-0.66255	-0.66186	-0.66252	-0.66036	-0.6582	-0.65698	-0.65549	-0.65533	-0.6537	-0.65248	-0.65072	-0.6507	-0.65108	-0.65	-0.64864	-0.6501	-0.64968	-0.64817	-0.64454	-0.64479	-0.64276	-0.64262	-0.64272	-0.64096	-0.64067	-0.63919	-0.63809	-0.63741	-0.63631
488	-0.36525	-0.3661	-0.37303	-0.37345	-0.37387	-0.37429	-0.38003	-0.38535	-0.39267	-0.39311	-0.39271	-0.39721	-0.40132	-0.40337	-0.40257	-0.40788	-0.40993	-0.41523	-0.4234	-0.42505	-0.42912	-0.43444	-0.44098	-0.43772	-0.44793	-0.44428	-0.45083	-0.45857	-0.46144	-0.46634	-0.47654	-0.47982	-0.48349	-0.48433	-0.49249	-0.49902	-0.50228	-0.51046	-0.51331	-0.51944	-0.5223	-0.53048	-0.53455	-0.54027	-0.54354	-0.55374	-0.56272	-0.5619	-0.56519
489	-0.80141	-0.79708	-0.79891	-0.79624	-0.79443	-0.79276	-0.7866	-0.78702	-0.78731	-0.78451	-0.78227	-0.78032	-0.77794	-0.77543	-0.77557	-0.77305	-0.77249	-0.76997	-0.7676	-0.76718	-0.76536	-0.76256	-0.76172	-0.75781	-0.75851	-0.75781	-0.75557	-0.75487	-0.75137	-0.75138	-0.75067	-0.74633	-0.74521	-0.74563	-0.74339	-0.74213	-0.73919	-0.73919	-0.73708	-0.73541	-0.7354	-0.73317	-0.73078	-0.72938	-0.72756	-0.72699	-0.72265	-0.72252	-0.72293
490	0.45411	0.45999	0.46782	0.47442	0.48438	0.49098	0.49846	0.50683	0.51307	0.52143	0.52874	0.53604	0.54512	0.55029	0.56222	0.56953	0.5731	0.58236	0.59251	0.59839	0.60516	0.6146	0.62173	0.63189	0.63919	0.64827	0.65682	0.66589	0.67515	0.68157	0.69154	0.69974	0.70775	0.7131	0.72307	0.73181	0.74106	0.7505	0.7587	0.76707	0.77615	0.78506	0.79361	0.8027	0.81072	0.81732	0.82728	0.8369	0.84456
491	0.75251	0.75428	0.75366	0.7548	0.75577	0.75611	0.7582	0.75726	0.7571	0.76016	0.76081	0.76258	0.7618	0.76342	0.76183	0.76456	0.76747	0.76796	0.76877	0.76862	0.77264	0.7712	0.77378	0.77267	0.77574	0.77591	0.77784	0.7793	0.77851	0.78206	0.78254	0.78432	0.78513	0.78803	0.78659	0.79143	0.79159	0.79256	0.79659	0.79484	0.79662	0.7963	0.79937	0.79986	0.80243	0.80228	0.80325	0.80551	0.80601
492	-2.7733	-2.7662	-2.7513	-2.738	-2.7293	-2.714	-2.7043	-2.6923	-2.6793	-2.6681	-2.6545	-2.6472	-2.6331	-2.6233	-2.6103	-2.6021	-2.5915	-2.5782	-2.5649	-2.5589	-2.5448	-2.5321	-2.5247	-2.5133	-2.5019	-2.4913	-2.4818	-2.4726	-2.4588	-2.4493	-2.4362	-2.4262	-2.4191	-2.4102	-2.3993	-2.389	-2.38	-2.3697	-2.3572	-2.3494	-2.3382	-2.3282	-2.3222	-2.3114	-2.3022	-2.2919	-2.2859	-2.2761	-2.2653
493	1.2751	1.2678	1.2606	1.2543	1.2475	1.2407	1.2326	1.2266	1.2202	1.2146	1.2063	1.1976	1.1933	1.1868	1.181	1.1734	1.1647	1.1612	1.1533	1.1471	1.1407	1.1332	1.1255	1.1212	1.1137	1.1083	1.0988	1.0936	1.088	1.0822	1.0764	1.0669	1.0595	1.0545	1.0506	1.0425	1.035	1.0296	1.023	1.0187	1.0122	1.0044	0.99961	0.99278	0.98636	0.97724	0.97497	0.96793	0.96068
494	-2.1738	-2.1743	-2.172	-2.1731	-2.1747	-2.1721	-2.1726	-2.1732	-2.1718	-2.1709	-2.1709	-2.1693	-2.1693	-2.1678	-2.1642	-2.165	-2.1655	-2.1647	-2.1645	-2.1622	-2.1617	-2.1603	-2.1594	-2.158	-2.157	-2.154	-2.1536	-2.1526	-2.15	-2.1495	-2.1478	-2.1478	-2.1442	-2.1441	-2.1415	-2.1397	-2.1413	-2.1377	-2.1369	-2.1354	-2.1323	-2.1312	-2.1277	-2.1255	-2.1246	-2.1232	-2.1215	-2.1183	-2.1144
495	-0.077394	-0.077544	-0.07584	-0.075679	-0.074904	-0.074121	-0.073654	-0.07442	-0.073954	-0.074714	-0.072086	-0.070848	-0.070841	-0.070374	-0.071294	-0.069278	-0.072052	-0.069888	-0.070655	-0.068644	-0.069721	-0.068786	-0.067238	-0.068162	-0.065838	-0.066292	-0.065212	-0.065208	-0.066126	-0.063806	-0.063956	-0.063333	-0.066572	-0.064406	-0.063784	-0.063009	-0.064397	-0.061147	-0.062073	-0.061141	-0.061598	-0.063602	-0.063137	-0.064056	-0.06251	-0.061732	-0.062194	-0.062343	-0.061255
496	0.40658	0.40894	0.41284	0.41721	0.42324	0.42702	0.43115	0.4347	0.43801	0.44261	0.44722	0.45112	0.45431	0.45939	0.46329	0.46778	0.47168	0.47665	0.47925	0.48184	0.48669	0.49094	0.4978	0.50158	0.50548	0.50974	0.51245	0.51541	0.5173	0.52274	0.52888	0.53195	0.53538	0.5407	0.54436	0.54791	0.55157	0.55583	0.56008	0.56339	0.56635	0.57297	0.57722	0.57888	0.58313	0.58703	0.59188	0.59661	0.60027
497	-1.1175	-1.1184	-1.1147	-1.1177	-1.1149	-1.1123	-1.1119	-1.1125	-1.1112	-1.1119	-1.1116	-1.1119	-1.1099	-1.109	-1.1095	-1.1092	-1.1099	-1.1086	-1.1053	-1.1033	-1.1038	-1.1031	-1.0983	-1.0985	-1.0948	-1.0927	-1.0933	-1.0918	-1.0937	-1.0872	-1.0879	-1.0859	-1.0848	-1.0809	-1.0791	-1.0796	-1.078	-1.0728	-1.0711	-1.0676	-1.0654	-1.0656	-1.0645	-1.0619	-1.0584	-1.0569	-1.0554	-1.0528	-1.0484
498	0.1026	0.10413	0.10348	0.10784	0.10653	0.10871	0.10718	0.10849	0.10892	0.11176	0.11417	0.11482	0.11395	0.11416	0.11678	0.12028	0.12049	0.12202	0.12487	0.12464	0.1253	0.12814	0.12858	0.12814	0.13316	0.13338	0.13666	0.13971	0.13927	0.1408	0.13949	0.14561	0.14452	0.1467	0.14889	0.15085	0.15326	0.15566	0.15785	0.15763	0.16091	0.16222	0.16659	0.16572	0.16659	0.17162	0.17337	0.17577	0.17883
499	1.8227	1.8255	1.8268	1.8281	1.8293	1.8318	1.8335	1.8339	1.8367	1.8359	1.8386	1.8409	1.8428	1.8456	1.8467	1.8488	1.8498	1.8514	1.8516	1.8528	1.8557	1.8569	1.859	1.8599	1.8595	1.8619	1.8624	1.8637	1.8656	1.8664	1.867	1.869	1.8713	1.8728	1.8738	1.8745	1.8746	1.8759	1.876	1.8788	1.8792	1.8797	1.8801	1.8807	1.8819	1.882	1.8831	1.8839	1.8841
500	-0.11597	-0.11772	-0.12074	-0.12317	-0.12443	-0.12745	-0.12901	-0.13222	-0.13232	-0.13397	-0.13601	-0.13777	-0.14	-0.1436	-0.14487	-0.14711	-0.14779	-0.1509	-0.15217	-0.1546	-0.15626	-0.15781	-0.16044	-0.16277	-0.16365	-0.16482	-0.16832	-0.17046	-0.17202	-0.17309	-0.17475	-0.17757	-0.17864	-0.18049	-0.18302	-0.18438	-0.18555	-0.18701	-0.19003	-0.19052	-0.19207	-0.19412	-0.19568	-0.19791	-0.20006	-0.20083	-0.20366	-0.20648	-0.2056
501	1.7291	1.7288	1.7273	1.7267	1.7267	1.724	1.7222	1.7227	1.722	1.7207	1.7203	1.7195	1.7179	1.7175	1.7161	1.7153	1.7125	1.7139	1.7114	1.7097	1.7089	1.7077	1.7068	1.7039	1.7041	1.7028	1.7019	1.6987	1.6995	1.6969	1.6957	1.6935	1.6926	1.6902	1.688	1.689	1.6874	1.6864	1.6828	1.6822	1.6817	1.6814	1.6787	1.6766	1.6767	1.6749	1.6742	1.672	1.6682
502	1.5764	1.568	1.5582	1.5465	1.5442	1.5427	1.5227	1.5226	1.5123	1.5104	1.4988	1.488	1.4801	1.4814	1.4758	1.4669	1.4585	1.4551	1.4472	1.4397	1.4327	1.4266	1.4232	1.4181	1.4152	1.4119	1.4076	1.3983	1.3926	1.3861	1.3749	1.3762	1.3742	1.363	1.3583	1.3605	1.3493	1.3446	1.3376	1.3338	1.3291	1.3285	1.3182	1.3154	1.3028	1.3055	1.2984	1.2886	1.2899
503	-0.95724	-0.9548	-0.95482	-0.94992	-0.94729	-0.94674	-0.94336	-0.94186	-0.94093	-0.9368	-0.93303	-0.92869	-0.92814	-0.92438	-0.92345	-0.9195	-0.91555	-0.91405	-0.91199	-0.90918	-0.90522	-0.90146	-0.90073	-0.89469	-0.89169	-0.89113	-0.88738	-0.88191	-0.87738	-0.87382	-0.87214	-0.86666	-0.86309	-0.86009	-0.85368	-0.85067	-0.84747	-0.842	-0.83748	-0.83373	-0.82845	-0.82431	-0.82149	-0.8166	-0.81094	-0.80793	-0.80304	-0.79872	-0.79457
504	-0.37345	-0.3635	-0.35669	-0.35099	-0.34584	-0.34069	-0.3348	-0.32854	-0.3234	-0.31604	-0.31052	-0.30407	-0.29671	-0.29119	-0.28641	-0.2796	-0.2739	-0.26764	-0.26028	-0.25458	-0.24813	-0.24261	-0.23377	-0.22788	-0.22255	-0.21334	-0.20764	-0.20305	-0.19716	-0.19053	-0.18629	-0.18041	-0.17415	-0.16605	-0.15905	-0.15574	-0.15096	-0.14341	-0.13697	-0.12924	-0.12334	-0.11616	-0.1099	-0.10327	-0.097934	-0.090201	-0.086158	-0.080821	-0.075299
505	0.47325	0.47588	0.47702	0.47885	0.4809	0.4825	0.48501	0.48616	0.48719	0.49038	0.49175	0.49449	0.49609	0.49735	0.4986	0.5002	0.50294	0.50648	0.50706	0.50752	0.50797	0.50957	0.51402	0.51346	0.51483	0.51677	0.51951	0.52111	0.52237	0.52374	0.52443	0.52488	0.52717	0.52808	0.52934	0.53208	0.53174	0.53243	0.5346	0.53529	0.53586	0.53678	0.53872	0.54089	0.54055	0.54204	0.54398	0.54502	0.54456
506	-0.5057	-0.50404	-0.50217	-0.50052	-0.49624	-0.49523	-0.49391	-0.49138	-0.49049	-0.4873	-0.48565	-0.48224	-0.48124	-0.47849	-0.47574	-0.47354	-0.4709	-0.46869	-0.46693	-0.46396	-0.45957	-0.4577	-0.45539	-0.45231	-0.45011	-0.44856	-0.44515	-0.44197	-0.44042	-0.43614	-0.43361	-0.42999	-0.42975	-0.42733	-0.42218	-0.42139	-0.41788	-0.41535	-0.41194	-0.40898	-0.40634	-0.40227	-0.39964	-0.39754	-0.39305	-0.39051	-0.38689	-0.38403	-0.37986
507	-1.9882	-1.9794	-1.9704	-1.9638	-1.9552	-1.9475	-1.9377	-1.9309	-1.9213	-1.9159	-1.9073	-1.8981	-1.8884	-1.8814	-1.8718	-1.8671	-1.858	-1.8498	-1.8424	-1.8328	-1.8256	-1.8188	-1.8093	-1.8005	-1.7944	-1.7829	-1.7761	-1.7668	-1.7566	-1.7488	-1.7424	-1.7326	-1.725	-1.7178	-1.71	-1.702	-1.6905	-1.6814	-1.6734	-1.6652	-1.6584	-1.6486	-1.6424	-1.6328	-1.6244	-1.6168	-1.6082	-1.5983	-1.5919
508	2.6	2.5932	2.5861	2.5783	2.573	2.5657	2.5572	2.5514	2.5438	2.5364	2.5296	2.5239	2.5163	2.5097	2.5022	2.4948	2.4867	2.481	2.4731	2.4659	2.4588	2.4516	2.444	2.4376	2.4304	2.4227	2.4153	2.4087	2.4008	2.3941	2.3872	2.3802	2.3733	2.3658	2.359	2.3509	2.3437	2.3371	2.3293	2.3211	2.3149	2.3084	2.3005	2.2939	2.2869	2.2789	2.2721	2.265	2.2594
509	-0.81023	-0.80526	-0.79896	-0.78995	-0.78228	-0.77642	-0.76786	-0.76289	-0.75522	-0.75047	-0.74301	-0.73671	-0.73287	-0.72767	-0.71888	-0.71549	-0.70962	-0.70398	-0.69857	-0.69181	-0.6855	-0.67827	-0.67398	-0.66833	-0.66403	-0.6566	-0.65119	-0.64623	-0.63969	-0.63584	-0.62794	-0.62524	-0.61824	-0.61463	-0.60493	-0.59838	-0.59342	-0.58981	-0.58371	-0.57695	-0.56838	-0.56589	-0.56429	-0.55843	-0.55167	-0.54423	-0.53927	-0.53296	-0.52956
510	1.2469	1.2382	1.2341	1.2298	1.2228	1.2203	1.2128	1.2078	1.2008	1.193	1.1882	1.1829	1.1789	1.1717	1.1671	1.1604	1.1548	1.1483	1.1416	1.1378	1.1322	1.1272	1.1214	1.1128	1.1079	1.1014	1.0944	1.0889	1.0801	1.0776	1.0714	1.0626	1.0581	1.0505	1.0452	1.0412	1.0325	1.0284	1.0217	1.0127	1.0089	1.0021	0.99644	0.9906	0.98462	0.97663	0.9703	0.96365	0.95683
511	-0.48633	-0.48688	-0.48789	-0.4849	-0.48443	-0.48393	-0.48243	-0.47987	-0.48126	-0.48037	-0.47597	-0.47631	-0.47852	-0.47661	-0.47573	-0.4738	-0.47414	-0.47327	-0.47299	-0.4746	-0.47223	-0.47158	-0.47572	-0.47378	-0.47039	-0.47237	-0.47006	-0.47191	-0.47184	-0.47221	-0.46861	-0.47042	-0.47352	-0.46804	-0.47091	-0.46816	-0.46789	-0.46679	-0.46589	-0.4671	-0.46539	-0.46783	-0.46756	-0.46687	-0.4637	-0.46406	-0.46507	-0.46337	-0.46685
512	-1.1198	-1.1239	-1.1241	-1.129	-1.1316	-1.1346	-1.1392	-1.1382	-1.1419	-1.1449	-1.1482	-1.1516	-1.1548	-1.1572	-1.1602	-1.1621	-1.1645	-1.1664	-1.1707	-1.173	-1.1739	-1.1789	-1.1825	-1.1842	-1.1866	-1.1937	-1.1917	-1.1936	-1.1975	-1.2042	-1.2081	-1.2081	-1.2113	-1.2145	-1.2191	-1.2212	-1.2244	-1.2265	-1.2308	-1.2332	-1.2362	-1.2388	-1.2433	-1.2476	-1.2478	-1.2519	-1.258	-1.2607	-1.2603
513	0.63569	0.64059	0.6445	0.64899	0.65409	0.65879	0.66367	0.66759	0.67337	0.67689	0.68198	0.68608	0.69088	0.69656	0.69968	0.70408	0.70868	0.71297	0.7163	0.72178	0.72648	0.72941	0.73331	0.73711	0.74309	0.7472	0.75169	0.75559	0.7598	0.76371	0.76721	0.77161	0.77573	0.77983	0.78314	0.78615	0.79095	0.79583	0.79954	0.80265	0.80766	0.81165	0.81359	0.81681	0.82032	0.82452	0.82792	0.83192	0.83475
514	-0.76337	-0.76427	-0.76462	-0.764	-0.7634	-0.76543	-0.76937	-0.76894	-0.76889	-0.76524	-0.76786	-0.76724	-0.76966	-0.7685	-0.76902	-0.7688	-0.76781	-0.77213	-0.76926	-0.76885	-0.77051	-0.76799	-0.76984	-0.76831	-0.77054	-0.76804	-0.7663	-0.76778	-0.7651	-0.76733	-0.76464	-0.76309	-0.76457	-0.7598	-0.76015	-0.76031	-0.75895	-0.75721	-0.75757	-0.75621	-0.7539	-0.75443	-0.75195	-0.75363	-0.74943	-0.74864	-0.7471	-0.74725	-0.74439
515	1.7706	1.7617	1.7506	1.7377	1.7274	1.7159	1.7065	1.6949	1.6847	1.6723	1.6629	1.6545	1.6456	1.6314	1.6163	1.6065	1.5972	1.586	1.5754	1.5674	1.5519	1.5465	1.5323	1.5194	1.5088	1.4968	1.4831	1.4719	1.4622	1.4533	1.448	1.4369	1.4191	1.4067	1.3907	1.3792	1.3703	1.3633	1.3508	1.3384	1.3251	1.3207	1.3087	1.2972	1.2878	1.275	1.2625	1.2568	1.2484
516	-0.76301	-0.76102	-0.7599	-0.75856	-0.75714	-0.75564	-0.75406	-0.75245	-0.75114	-0.75007	-0.74837	-0.74726	-0.74556	-0.74456	-0.74203	-0.7403	-0.73896	-0.73745	-0.73542	-0.73388	-0.73184	-0.73007	-0.72827	-0.72722	-0.72557	-0.72341	-0.72152	-0.71929	-0.71756	-0.71575	-0.71367	-0.71198	-0.70974	-0.70843	-0.70594	-0.70374	-0.7022	-0.70027	-0.69838	-0.69588	-0.69353	-0.69168	-0.68922	-0.68714	-0.68484	-0.68329	-0.68044	-0.67825	-0.67597
517	0.56072	0.5642	0.56872	0.56898	0.57056	0.57605	0.57938	0.58323	0.58455	0.58791	0.59029	0.59328	0.59723	0.60045	0.60438	0.60535	0.61072	0.61404	0.61705	0.61993	0.62361	0.62863	0.63291	0.63434	0.63756	0.64364	0.64877	0.65258	0.65662	0.65808	0.66151	0.66558	0.67128	0.67675	0.67926	0.68439	0.68866	0.69343	0.69736	0.7014	0.70688	0.7102	0.71629	0.72103	0.72613	0.72912	0.73483	0.7372	0.74328
518	-1.8269	-1.8268	-1.8269	-1.8269	-1.8269	-1.827	-1.8268	-1.8268	-1.8268	-1.8267	-1.8268	-1.8268	-1.8268	-1.8266	-1.8267	-1.8266	-1.8265	-1.8265	-1.8265	-1.8265	-1.8263	-1.8263	-1.8262	-1.8261	-1.826	-1.8259	-1.8259	-1.8257	-1.8257	-1.8257	-1.8254	-1.8254	-1.8253	-1.8251	-1.8251	-1.8249	-1.8248	-1.8247	-1.8246	-1.8244	-1.8244	-1.8241	-1.824	-1.8238	-1.8237	-1.8236	-1.8234	-1.8232	-1.823
519	0.59261	0.59344	0.59342	0.59411	0.59465	0.59416	0.59531	0.59671	0.59653	0.59729	0.59907	0.59991	0.59943	0.60035	0.60096	0.60047	0.60193	0.60214	0.60345	0.60468	0.60427	0.60418	0.60454	0.60671	0.60708	0.60621	0.60666	0.60818	0.60855	0.61025	0.60867	0.60897	0.61199	0.61149	0.61132	0.61277	0.61369	0.61366	0.61363	0.61298	0.61412	0.61504	0.61557	0.616	0.6159	0.61618	0.61757	0.61706	0.61805
520	2.7182	2.7116	2.7043	2.6964	2.6912	2.6838	2.6746	2.6692	2.6611	2.6549	2.6497	2.6393	2.6323	2.6276	2.6205	2.6115	2.6054	2.5986	2.5915	2.587	2.5797	2.5713	2.5643	2.5576	2.5528	2.5444	2.5381	2.532	2.5252	2.5173	2.5111	2.5047	2.4976	2.4921	2.4851	2.4777	2.4702	2.4641	2.4569	2.4496	2.4435	2.4369	2.4326	2.4243	2.4178	2.4114	2.4041	2.3984	2.3925
521	0.10865	0.10536	0.10158	0.097856	0.093893	0.090413	0.086692	0.083801	0.080085	0.076184	0.072225	0.068259	0.065981	0.062071	0.058647	0.054866	0.050481	0.047067	0.043995	0.04057	0.037559	0.032818	0.029693	0.025484	0.022717	0.018876	0.015564	0.012016	0.0081135	0.005166	0.0019143	-0.0013345	-0.0047597	-0.0077747	-0.011865	-0.015167	-0.018655	-0.023224	-0.025877	-0.028892	-0.032201	-0.036286	-0.039896	-0.043153	-0.046699	-0.050305	-0.053745	-0.056871	-0.060728
522	0.57225	0.57598	0.57987	0.58303	0.58725	0.59066	0.5939	0.59739	0.60136	0.60493	0.60797	0.61146	0.61547	0.61912	0.62212	0.6263	0.62954	0.63323	0.6372	0.6409	0.64406	0.64799	0.652	0.65574	0.65886	0.66332	0.66669	0.66973	0.67374	0.67719	0.68011	0.68441	0.68782	0.69163	0.69488	0.69889	0.70186	0.70612	0.70948	0.71257	0.71646	0.71971	0.72292	0.72673	0.73046	0.73408	0.73732	0.74122	0.74422
523	0.82537	0.81692	0.79893	0.78708	0.7737	0.75604	0.74295	0.72865	0.71345	0.70345	0.6922	0.68063	0.67338	0.6551	0.64045	0.63141	0.6153	0.60222	0.58852	0.57791	0.56606	0.55544	0.54176	0.53298	0.5184	0.50376	0.49347	0.47921	0.47103	0.46749	0.45074	0.43921	0.4286	0.41584	0.40526	0.39588	0.38159	0.37279	0.36253	0.351	0.34286	0.33042	0.32323	0.30923	0.30047	0.28893	0.27959	0.27022	0.26422
524	-0.1784	-0.1741	-0.16763	-0.16323	-0.15816	-0.15236	-0.14617	-0.14054	-0.13631	-0.132	-0.12695	-0.12095	-0.11618	-0.11064	-0.10566	-0.09939	-0.094896	-0.089924	-0.084762	-0.080641	-0.076792	-0.070788	-0.06563	-0.06066	-0.056074	-0.051669	-0.04726	-0.041816	-0.03619	-0.031028	-0.02672	-0.022032	-0.017425	-0.012551	-0.00909	-0.0031642	0.00058561	0.0063051	0.010241	0.014653	0.019813	0.023474	0.027323	0.032103	0.036606	0.041684	0.047502	0.048805	0.054347
525	2.4507	2.4472	2.4406	2.437	2.432	2.4253	2.4225	2.4167	2.412	2.4072	2.4009	2.3983	2.3922	2.3881	2.3821	2.3785	2.3754	2.3693	2.3662	2.3616	2.356	2.3502	2.3459	2.3421	2.3405	2.336	2.3273	2.3229	2.3194	2.3125	2.3093	2.3058	2.3015	2.2959	2.2917	2.2866	2.2835	2.2775	2.274	2.2695	2.2651	2.2606	2.2568	2.2552	2.2475	2.2456	2.2402	2.2343	2.2314
526	1.3765	1.3743	1.371	1.3678	1.3652	1.364	1.3596	1.3563	1.3548	1.3507	1.3469	1.3466	1.3417	1.3396	1.3378	1.3325	1.3328	1.3295	1.326	1.3233	1.3223	1.3194	1.3166	1.3114	1.3103	1.3068	1.304	1.3031	1.2991	1.2958	1.2944	1.2908	1.2887	1.2854	1.286	1.281	1.279	1.2765	1.274	1.2715	1.2677	1.2669	1.264	1.2627	1.2602	1.2576	1.2542	1.2518	1.2499
527	-0.92445	-0.92427	-0.92443	-0.9245	-0.92505	-0.92492	-0.92501	-0.92498	-0.9254	-0.92582	-0.92569	-0.92609	-0.92564	-0.9261	-0.92604	-0.92677	-0.92671	-0.92698	-0.92742	-0.92754	-0.92779	-0.92778	-0.92843	-0.92865	-0.92857	-0.92915	-0.92924	-0.92991	-0.93005	-0.93046	-0.93062	-0.93128	-0.93162	-0.9322	-0.93255	-0.93285	-0.93332	-0.93321	-0.93369	-0.93447	-0.93459	-0.93536	-0.93581	-0.93611	-0.93618	-0.937	-0.93745	-0.93765	-0.9384
528	-0.46946	-0.47198	-0.47353	-0.47641	-0.47902	-0.48081	-0.48377	-0.48573	-0.48849	-0.49121	-0.49329	-0.49569	-0.4976	-0.50077	-0.50353	-0.50557	-0.50813	-0.51024	-0.51288	-0.51556	-0.51848	-0.52036	-0.52292	-0.52564	-0.52885	-0.53112	-0.5334	-0.53624	-0.53892	-0.54148	-0.54384	-0.54664	-0.54928	-0.55201	-0.55428	-0.55704	-0.55992	-0.56216	-0.56537	-0.56789	-0.57077	-0.57341	-0.57629	-0.57925	-0.58129	-0.58437	-0.58713	-0.58949	-0.59224
529	1.0675	1.0681	1.0696	1.0715	1.0722	1.0744	1.0761	1.0765	1.0779	1.0794	1.0799	1.0819	1.0829	1.0849	1.0866	1.0878	1.0897	1.0909	1.0919	1.0927	1.0956	1.0975	1.099	1.1008	1.1012	1.1039	1.1049	1.1061	1.1089	1.1091	1.1115	1.1127	1.1152	1.1168	1.1187	1.1205	1.1227	1.1243	1.1275	1.1283	1.1301	1.1309	1.1329	1.135	1.137	1.1393	1.1413	1.1429	1.1442
530	1.0805	1.0748	1.0704	1.0656	1.0603	1.0566	1.0509	1.0474	1.0414	1.038	1.033	1.0281	1.0229	1.0194	1.0151	1.0118	1.0062	1.0021	0.9975	0.99345	0.98699	0.98304	0.97889	0.97391	0.97013	0.96443	0.9611	0.95641	0.95272	0.94969	0.94388	0.9402	0.93651	0.93126	0.92684	0.92224	0.91837	0.91478	0.90916	0.9064	0.90115	0.89581	0.89259	0.8902	0.88421	0.88072	0.87667	0.87253	0.8682
531	1.5631	1.561	1.5585	1.5516	1.5503	1.5493	1.5457	1.5448	1.5401	1.5373	1.5344	1.531	1.5275	1.5245	1.5217	1.5197	1.5146	1.5115	1.5081	1.5052	1.5011	1.5012	1.4947	1.4904	1.4881	1.484	1.4798	1.4766	1.4732	1.47	1.4648	1.4619	1.4576	1.454	1.4496	1.4471	1.4422	1.438	1.432	1.4288	1.4256	1.4212	1.4172	1.4146	1.4096	1.4053	1.4019	1.3968	1.3911
532	-0.14604	-0.14566	-0.14741	-0.14889	-0.1481	-0.14932	-0.1492	-0.15016	-0.1503	-0.15071	-0.15153	-0.15262	-0.15276	-0.15439	-0.15614	-0.15615	-0.1571	-0.15712	-0.16074	-0.15902	-0.15943	-0.15811	-0.1608	-0.16215	-0.16457	-0.16459	-0.16527	-0.16448	-0.1661	-0.16518	-0.16652	-0.16641	-0.16709	-0.17018	-0.17086	-0.17061	-0.17209	-0.17197	-0.17546	-0.172	-0.17522	-0.17684	-0.17712	-0.17593	-0.17808	-0.17783	-0.17798	-0.17786	-0.18108
533	-2.0171	-2.0131	-2.0083	-2.0039	-1.9994	-1.995	-1.9905	-1.9859	-1.9817	-1.9772	-1.9723	-1.9679	-1.9634	-1.9585	-1.9538	-1.9487	-1.9443	-1.9395	-1.9345	-1.9297	-1.9251	-1.9201	-1.9152	-1.9104	-1.9052	-1.8999	-1.8955	-1.89	-1.885	-1.8803	-1.8755	-1.8704	-1.8654	-1.8601	-1.8548	-1.8496	-1.8445	-1.8394	-1.834	-1.8286	-1.8236	-1.8184	-1.813	-1.8077	-1.8025	-1.797	-1.7916	-1.786	-1.7804
534	-0.70202	-0.69712	-0.68988	-0.68465	-0.67908	-0.67485	-0.66917	-0.66372	-0.65781	-0.65124	-0.64613	-0.64067	-0.63655	-0.62831	-0.62152	-0.6164	-0.61128	-0.60537	-0.60014	-0.59413	-0.58723	-0.58189	-0.5771	-0.57076	-0.56485	-0.55695	-0.54916	-0.54448	-0.53913	-0.53402	-0.52689	-0.52244	-0.51487	-0.50819	-0.50229	-0.49539	-0.48893	-0.48337	-0.47546	-0.46979	-0.46378	-0.45665	-0.45142	-0.44597	-0.43895	-0.43305	-0.42515	-0.41992	-0.41313
535	-1.5718	-1.5696	-1.5675	-1.5656	-1.5631	-1.5608	-1.5589	-1.5569	-1.5543	-1.5526	-1.5501	-1.5483	-1.5464	-1.5442	-1.5419	-1.5401	-1.5382	-1.5363	-1.5345	-1.5324	-1.5303	-1.5284	-1.5265	-1.5242	-1.5222	-1.5202	-1.5184	-1.5164	-1.5144	-1.5129	-1.5106	-1.5093	-1.5071	-1.5053	-1.5036	-1.5021	-1.4998	-1.4976	-1.4961	-1.4945	-1.4926	-1.4906	-1.4891	-1.4876	-1.4857	-1.484	-1.482	-1.4802	-1.4791
536	2.082	2.0859	2.087	2.0892	2.0921	2.0932	2.0941	2.096	2.0978	2.1021	2.102	2.1026	2.1047	2.1056	2.1066	2.1076	2.1103	2.1098	2.1107	2.1141	2.1134	2.1138	2.1143	2.1154	2.1144	2.1161	2.1152	2.1166	2.1164	2.1168	2.116	2.1164	2.118	2.1166	2.1162	2.116	2.1156	2.1158	2.1154	2.1143	2.1137	2.1132	2.1125	2.1117	2.1099	2.1093	2.1094	2.1071	2.1065
537	2.024	2.0196	2.0118	2.0079	2.0017	1.9953	1.9912	1.9855	1.98	1.9741	1.9691	1.9636	1.9574	1.9518	1.9455	1.9395	1.9356	1.9287	1.9236	1.9178	1.9118	1.9057	1.899	1.8937	1.8866	1.8814	1.8732	1.8679	1.861	1.8566	1.8499	1.8432	1.8377	1.831	1.8245	1.817	1.8106	1.8056	1.7979	1.7921	1.7874	1.7796	1.7726	1.7669	1.7588	1.7518	1.745	1.7402	1.7345
538	-1.8404	-1.8374	-1.8357	-1.8349	-1.8316	-1.8295	-1.8275	-1.8266	-1.8247	-1.8235	-1.8204	-1.8185	-1.8162	-1.8139	-1.8126	-1.8101	-1.8092	-1.8078	-1.804	-1.8028	-1.801	-1.7992	-1.7963	-1.7959	-1.7935	-1.7917	-1.789	-1.7879	-1.7856	-1.7837	-1.7821	-1.7796	-1.7784	-1.7752	-1.7744	-1.7725	-1.7695	-1.7697	-1.7664	-1.7656	-1.7641	-1.762	-1.7601	-1.759	-1.7568	-1.7542	-1.7531	-1.7512	-1.7502
539	-0.78265	-0.77684	-0.77106	-0.76528	-0.75945	-0.75365	-0.74782	-0.74174	-0.73604	-0.73017	-0.72442	-0.71847	-0.71261	-0.7068	-0.70082	-0.69494	-0.68915	-0.68324	-0.67741	-0.6716	-0.66543	-0.65944	-0.65368	-0.64783	-0.64198	-0.63598	-0.63024	-0.62426	-0.61829	-0.61234	-0.60649	-0.60066	-0.59478	-0.58889	-0.5827	-0.57679	-0.57073	-0.56482	-0.55899	-0.55301	-0.54713	-0.54106	-0.53524	-0.52907	-0.52319	-0.51744	-0.51124	-0.50528	-0.49915
540	1.1037	1.1005	1.1007	1.1018	1.1023	1.0998	1.1026	1.102	1.1009	1.1036	1.1012	1.1039	1.0989	1.0995	1.0992	1.0989	1.0988	1.0971	1.0983	1.0957	1.0938	1.0924	1.0925	1.0904	1.0898	1.0904	1.087	1.0864	1.0844	1.0838	1.0809	1.0819	1.0782	1.077	1.0764	1.0735	1.0709	1.0695	1.0681	1.0667	1.0617	1.0603	1.0575	1.054	1.0521	1.0494	1.0466	1.0467	1.039
541	1.3894	1.3899	1.39	1.3902	1.3901	1.3892	1.3886	1.3904	1.3896	1.3906	1.3906	1.3896	1.3903	1.3902	1.391	1.3914	1.393	1.3923	1.394	1.3928	1.394	1.3951	1.3955	1.3952	1.3941	1.3962	1.3959	1.3954	1.3979	1.3978	1.3986	1.3986	1.3987	1.4007	1.4	1.4017	1.4021	1.403	1.4035	1.405	1.4058	1.4063	1.4073	1.4087	1.4085	1.4084	1.4102	1.4103	1.412
542	2.4747	2.4695	2.4622	2.4565	2.4493	2.4438	2.4378	2.4305	2.4249	2.4186	2.4128	2.4067	2.3999	2.3938	2.3875	2.3807	2.3732	2.3672	2.3605	2.3537	2.3472	2.3409	2.3338	2.3281	2.3208	2.3139	2.309	2.3011	2.2948	2.2878	2.2814	2.2739	2.2674	2.2618	2.255	2.2484	2.242	2.2346	2.228	2.2221	2.2139	2.2065	2.2015	2.194	2.1882	2.1816	2.1752	2.1686	2.1613
543	1.4042	1.4072	1.4089	1.4108	1.4119	1.4148	1.4165	1.4185	1.4201	1.423	1.4243	1.4267	1.4283	1.4303	1.4325	1.4343	1.436	1.438	1.4404	1.4424	1.4439	1.4459	1.4478	1.4497	1.4518	1.4543	1.4557	1.4577	1.4595	1.4622	1.4632	1.4653	1.467	1.469	1.4712	1.4727	1.4751	1.4766	1.4783	1.4802	1.4826	1.484	1.4859	1.4883	1.49	1.4921	1.4933	1.4951	1.4965
544	0.023069	0.024596	0.023968	0.025164	0.024753	0.026486	0.027579	0.029631	0.029329	0.030102	0.03248	0.031961	0.032733	0.032756	0.034491	0.03376	0.034316	0.034121	0.036068	0.037704	0.036644	0.038379	0.038188	0.040139	0.040377	0.040182	0.040314	0.041629	0.043463	0.043274	0.043399	0.044386	0.045372	0.045395	0.045743	0.047478	0.047826	0.047946	0.048507	0.049495	0.048554	0.049865	0.049788	0.051623	0.050686	0.049958	0.050525	0.051077	0.052495
545	-0.68844	-0.6924	-0.69691	-0.70037	-0.70446	-0.70925	-0.71279	-0.71709	-0.72216	-0.72702	-0.73083	-0.73436	-0.7402	-0.74408	-0.7488	-0.75317	-0.75796	-0.76205	-0.76775	-0.77114	-0.77537	-0.78016	-0.78557	-0.79057	-0.79487	-0.79973	-0.80291	-0.80882	-0.81326	-0.81714	-0.82276	-0.8279	-0.83255	-0.83769	-0.84198	-0.84719	-0.85226	-0.85725	-0.86197	-0.86794	-0.8712	-0.87738	-0.88098	-0.88723	-0.89174	-0.8973	-0.90195	-0.90694	-0.91208
546	3.1409	3.137	3.1331	3.1255	3.1214	3.1141	3.1099	3.1048	3.1	3.0944	3.089	3.0835	3.0784	3.0722	3.0659	3.062	3.0555	3.0499	3.0429	3.04	3.0324	3.0286	3.0228	3.0163	3.0092	3.0046	3.0002	2.9941	2.9889	2.9831	2.9759	2.9686	2.9641	2.9567	2.9503	2.9441	2.9391	2.9317	2.9272	2.9209	2.9167	2.9096	2.9031	2.8953	2.8908	2.8858	2.8766	2.8709	2.8663
547	1.753	1.7511	1.75	1.7476	1.7458	1.7442	1.7417	1.7407	1.7382	1.7363	1.734	1.7322	1.7306	1.7276	1.726	1.7235	1.7219	1.7199	1.7176	1.7156	1.7135	1.7118	1.7097	1.7085	1.7066	1.7045	1.7024	1.7008	1.6986	1.6971	1.6949	1.6928	1.6904	1.6886	1.6868	1.685	1.6833	1.6814	1.6793	1.6777	1.6752	1.6738	1.6716	1.6699	1.6678	1.666	1.6647	1.6628	1.6607
548	0.94801	0.95455	0.96702	0.97355	0.9824	0.99235	1.0034	1.0125	1.025	1.0313	1.0417	1.0494	1.0605	1.0725	1.0811	1.0897	1.0994	1.108	1.1184	1.1291	1.1368	1.1465	1.1583	1.1628	1.1755	1.1825	1.1943	1.2019	1.2101	1.2221	1.2282	1.2413	1.2488	1.2533	1.2674	1.2728	1.283	1.2934	1.2999	1.3072	1.316	1.3221	1.3302	1.3413	1.3492	1.3544	1.3637	1.373	1.3816
549	2.1248	2.1207	2.1181	2.1142	2.1133	2.1108	2.1092	2.1054	2.1032	2.1025	2.0996	2.0984	2.0966	2.0935	2.0922	2.0904	2.0852	2.0829	2.0805	2.0808	2.0781	2.0748	2.0742	2.0721	2.0698	2.0667	2.0658	2.0638	2.061	2.0602	2.0585	2.057	2.0539	2.0528	2.0507	2.0483	2.0479	2.0463	2.0437	2.0431	2.0427	2.0402	2.0389	2.0374	2.0353	2.0343	2.0323	2.0307	2.0283
550	0.083887	0.085335	0.087227	0.089	0.090172	0.091823	0.093357	0.094974	0.096346	0.097286	0.099339	0.10035	0.10253	0.10363	0.10453	0.10538	0.107	0.10838	0.10924	0.11022	0.1116	0.11274	0.11416	0.11478	0.11565	0.11711	0.11757	0.11851	0.11966	0.12033	0.12107	0.1229	0.12292	0.1241	0.12513	0.126	0.12655	0.12678	0.12821	0.12872	0.12947	0.1295	0.13069	0.1312	0.13179	0.13242	0.13298	0.13365	0.13452
551	0.57915	0.57906	0.57951	0.58167	0.58203	0.58266	0.58266	0.58275	0.58212	0.58365	0.58256	0.58274	0.58319	0.58427	0.58499	0.5877	0.58598	0.58643	0.58725	0.58751	0.58932	0.59013	0.59058	0.59121	0.5913	0.59084	0.59301	0.59409	0.59382	0.59635	0.59689	0.59752	0.59752	0.59887	0.60004	0.60113	0.59986	0.60148	0.60257	0.605	0.60527	0.60554	0.6069	0.60671	0.60725	0.60834	0.61005	0.60951	0.61158
552	2.4291	2.4246	2.4199	2.4158	2.4108	2.4052	2.4009	2.3966	2.3906	2.3879	2.3834	2.3783	2.3738	2.3676	2.3639	2.358	2.3532	2.3477	2.3424	2.3364	2.3326	2.3283	2.3215	2.3157	2.3104	2.3048	2.2988	2.2931	2.287	2.2813	2.2771	2.271	2.2645	2.2582	2.2536	2.2477	2.2425	2.2355	2.2295	2.2251	2.2175	2.2113	2.2052	2.1984	2.1926	2.1848	2.1796	2.1734	2.1682
553	-1.7326	-1.7329	-1.7334	-1.7334	-1.7339	-1.734	-1.7344	-1.7349	-1.7352	-1.7356	-1.736	-1.7362	-1.7363	-1.7364	-1.7367	-1.7369	-1.7374	-1.7373	-1.7373	-1.7374	-1.7378	-1.7381	-1.7381	-1.7382	-1.7382	-1.7385	-1.7384	-1.7383	-1.7384	-1.7387	-1.7385	-1.7383	-1.7384	-1.7386	-1.7384	-1.738	-1.7379	-1.7382	-1.7383	-1.738	-1.7379	-1.7378	-1.7373	-1.7374	-1.7371	-1.7369	-1.7368	-1.7365	-1.7365
554	0.37792	0.37918	0.38071	0.38174	0.38318	0.38436	0.38569	0.38704	0.3885	0.38956	0.39085	0.39226	0.39357	0.3951	0.39615	0.39757	0.39888	0.4003	0.40168	0.40309	0.40449	0.40589	0.40711	0.40846	0.40984	0.41137	0.41266	0.41416	0.41541	0.41706	0.41846	0.41966	0.42089	0.42237	0.42392	0.4254	0.42656	0.4281	0.42933	0.43081	0.43225	0.43354	0.435	0.43618	0.43794	0.43921	0.44052	0.44183	0.44322
555	-2.141	-2.1402	-2.139	-2.1384	-2.1374	-2.1366	-2.1356	-2.1345	-2.1335	-2.1328	-2.1319	-2.1307	-2.1299	-2.1286	-2.1278	-2.1267	-2.1257	-2.1248	-2.1237	-2.1227	-2.1215	-2.1206	-2.1197	-2.1184	-2.1174	-2.1164	-2.1153	-2.1143	-2.1132	-2.1121	-2.1112	-2.1097	-2.1088	-2.1075	-2.1065	-2.1053	-2.104	-2.1027	-2.1017	-2.1005	-2.0992	-2.0981	-2.0968	-2.0956	-2.0945	-2.0931	-2.092	-2.0907	-2.0892
556	2.7364	2.7279	2.7206	2.7121	2.7014	2.6949	2.688	2.6787	2.6697	2.661	2.6517	2.6447	2.6344	2.6281	2.6194	2.6102	2.6023	2.5935	2.5849	2.5763	2.5682	2.5608	2.5539	2.5443	2.5352	2.5263	2.5189	2.5098	2.5028	2.4953	2.4869	2.4779	2.4696	2.4614	2.455	2.4448	2.4361	2.4293	2.4212	2.4144	2.4064	2.398	2.3901	2.3807	2.374	2.3667	2.3581	2.3508	2.3429
557	1.9662	1.9714	1.973	1.9756	1.9787	1.9835	1.9864	1.9914	1.9928	1.9925	1.9984	1.9985	2.0014	2.0048	2.0046	2.0066	2.008	2.0112	2.015	2.0173	2.0179	2.0207	2.0216	2.0213	2.0232	2.024	2.0275	2.0259	2.0295	2.0284	2.029	2.0299	2.0317	2.0331	2.0295	2.0317	2.0347	2.0311	2.0331	2.0322	2.0342	2.0322	2.0338	2.0329	2.032	2.0326	2.0324	2.0306	2.0295
558	1.4122	1.4104	1.4055	1.4065	1.4047	1.4009	1.4021	1.3974	1.3965	1.3967	1.397	1.3926	1.3919	1.391	1.3903	1.3856	1.385	1.3833	1.3809	1.3793	1.3773	1.3761	1.3729	1.3693	1.3698	1.3661	1.366	1.3634	1.363	1.361	1.3569	1.3557	1.3528	1.3501	1.3481	1.3452	1.3437	1.3421	1.3418	1.3388	1.3337	1.3318	1.3303	1.3283	1.326	1.3236	1.3218	1.3205	1.3174
559	1.7069	1.7099	1.7106	1.7124	1.7142	1.7156	1.7171	1.7205	1.7214	1.7212	1.7228	1.7251	1.7275	1.7297	1.7302	1.7328	1.7315	1.7321	1.7336	1.7351	1.7371	1.7372	1.7372	1.7386	1.7385	1.7403	1.7399	1.7412	1.7413	1.7398	1.742	1.743	1.7426	1.7425	1.7433	1.7423	1.7413	1.7422	1.7415	1.7417	1.7399	1.7403	1.7378	1.7386	1.7374	1.7363	1.736	1.7343	1.734
560	-0.49858	-0.49201	-0.48676	-0.48039	-0.47382	-0.46806	-0.46281	-0.45765	-0.45139	-0.44422	-0.43866	-0.43169	-0.42653	-0.41916	-0.4135	-0.40633	-0.40027	-0.3934	-0.38825	-0.38108	-0.37381	-0.36714	-0.36108	-0.35351	-0.34594	-0.34058	-0.33391	-0.32614	-0.32088	-0.31472	-0.30645	-0.29998	-0.29392	-0.28726	-0.27827	-0.27231	-0.26514	-0.25757	-0.2503	-0.24384	-0.23697	-0.2293	-0.22364	-0.21587	-0.2089	-0.20234	-0.19436	-0.18689	-0.17983
561	1.3289	1.3296	1.3283	1.3281	1.3261	1.3268	1.3251	1.3258	1.3249	1.3236	1.3246	1.3233	1.3236	1.323	1.3236	1.3232	1.3221	1.3226	1.3228	1.3226	1.3235	1.322	1.3228	1.324	1.3237	1.3222	1.3228	1.3237	1.3238	1.322	1.3243	1.3232	1.3235	1.3226	1.3239	1.3244	1.3247	1.325	1.3261	1.3246	1.3264	1.3272	1.3271	1.3277	1.3281	1.3298	1.3312	1.3308	1.3322
562	1.285	1.2775	1.27	1.2657	1.2594	1.2525	1.2434	1.2361	1.2319	1.2255	1.2176	1.21	1.2039	1.1956	1.1916	1.1835	1.1767	1.172	1.1643	1.1571	1.1504	1.1441	1.1374	1.1295	1.1247	1.118	1.11	1.1028	1.0951	1.0913	1.0819	1.077	1.0705	1.0606	1.0559	1.048	1.0411	1.0336	1.028	1.02	1.0137	1.0076	1.0013	0.99522	0.98841	0.98136	0.97393	0.96914	0.96007
563	-0.75014	-0.75204	-0.7551	-0.75877	-0.76051	-0.76336	-0.76604	-0.76848	-0.77161	-0.7743	-0.77694	-0.77963	-0.78186	-0.78508	-0.78702	-0.7897	-0.79268	-0.79544	-0.79804	-0.80027	-0.80284	-0.80511	-0.80787	-0.81051	-0.81262	-0.81543	-0.8172	-0.81993	-0.82261	-0.8255	-0.82802	-0.8305	-0.83297	-0.83524	-0.83797	-0.84036	-0.84218	-0.84457	-0.84664	-0.84928	-0.85217	-0.85365	-0.85638	-0.85906	-0.86067	-0.86315	-0.86575	-0.8674	-0.87029
564	0.12283	0.13404	0.14903	0.16092	0.17626	0.1866	0.20073	0.21366	0.22486	0.23848	0.2533	0.26554	0.27657	0.28846	0.30018	0.31242	0.32466	0.33466	0.34724	0.35861	0.36982	0.38016	0.39223	0.4036	0.41757	0.42998	0.44015	0.4529	0.46256	0.47428	0.48497	0.49393	0.50686	0.51686	0.52893	0.53996	0.55065	0.55944	0.57134	0.58306	0.59013	0.60099	0.61013	0.62116	0.63357	0.64185	0.65392	0.66271	0.67168
565	0.36727	0.3723	0.37645	0.3818	0.38596	0.39006	0.39454	0.39962	0.4041	0.40858	0.41246	0.41694	0.42126	0.42617	0.43071	0.43502	0.43977	0.44436	0.44906	0.45256	0.45747	0.46157	0.46719	0.47086	0.47593	0.48111	0.48516	0.49013	0.49363	0.49887	0.50372	0.50788	0.51311	0.51656	0.52082	0.5266	0.52994	0.53463	0.53949	0.54288	0.5479	0.55308	0.55783	0.56112	0.56646	0.57094	0.57498	0.58032	0.58447
566	1.0837	1.0863	1.0907	1.0956	1.0975	1.1003	1.1051	1.1089	1.1133	1.1167	1.1208	1.1233	1.1262	1.1318	1.1339	1.139	1.1422	1.1464	1.1489	1.1548	1.1577	1.1614	1.1663	1.1696	1.1731	1.178	1.1813	1.1858	1.1906	1.195	1.1982	1.204	1.2066	1.2109	1.216	1.2195	1.2218	1.2283	1.2325	1.2363	1.2422	1.2452	1.2499	1.2541	1.2582	1.262	1.2666	1.2717	1.2751
567	1.4574	1.4577	1.4578	1.4582	1.459	1.459	1.4586	1.4576	1.4585	1.4593	1.458	1.4582	1.4595	1.4586	1.459	1.4599	1.4589	1.4592	1.459	1.4591	1.4576	1.459	1.4573	1.4576	1.4574	1.4571	1.4566	1.4566	1.4553	1.4542	1.4552	1.4549	1.455	1.4541	1.4533	1.4535	1.4532	1.4528	1.451	1.4514	1.4503	1.4497	1.4491	1.4475	1.4463	1.4469	1.4456	1.4461	1.4429
568	0.84619	0.84056	0.83733	0.83142	0.82383	0.81694	0.81441	0.80794	0.80063	0.7943	0.78867	0.78333	0.77925	0.77264	0.76434	0.75985	0.75352	0.74747	0.74016	0.73313	0.72651	0.72131	0.71709	0.70753	0.70036	0.69501	0.6884	0.68179	0.6766	0.66999	0.65957	0.65522	0.64607	0.64031	0.63426	0.62765	0.61991	0.61344	0.60613	0.5984	0.59108	0.58321	0.57744	0.56801	0.55943	0.55198	0.54522	0.53833	0.53342
569	0.2267	0.228	0.22834	0.22914	0.2296	0.22989	0.23073	0.23136	0.23216	0.23257	0.23333	0.23408	0.234	0.23492	0.23551	0.23635	0.2366	0.23735	0.23756	0.23882	0.2397	0.24008	0.24109	0.24193	0.24235	0.24352	0.2447	0.24545	0.24612	0.24663	0.24818	0.24856	0.24906	0.2504	0.25107	0.25254	0.25292	0.25342	0.25515	0.25582	0.25649	0.2583	0.25901	0.26019	0.26102	0.26211	0.26317	0.26409	0.26505
570	1.8491	1.8473	1.8475	1.8454	1.8424	1.8406	1.8388	1.8351	1.8337	1.8306	1.8283	1.8249	1.8231	1.8215	1.8195	1.8164	1.8157	1.8107	1.8111	1.8056	1.8029	1.8006	1.7977	1.7941	1.7944	1.7899	1.7854	1.7838	1.7799	1.7755	1.7735	1.77	1.7668	1.7626	1.7586	1.757	1.7529	1.749	1.7463	1.7422	1.7373	1.734	1.7299	1.7278	1.7237	1.7194	1.7134	1.7101	1.7066
571	-1.365	-1.3636	-1.362	-1.3606	-1.3595	-1.3582	-1.3566	-1.3555	-1.3541	-1.3527	-1.3515	-1.3499	-1.3486	-1.3471	-1.3461	-1.3447	-1.3431	-1.3418	-1.3402	-1.3391	-1.3381	-1.3365	-1.3353	-1.3339	-1.332	-1.3308	-1.3298	-1.3281	-1.3267	-1.3257	-1.3235	-1.3224	-1.321	-1.3195	-1.3182	-1.3168	-1.3152	-1.3141	-1.3123	-1.3114	-1.31	-1.3086	-1.307	-1.3057	-1.3041	-1.3029	-1.3018	-1.3001	-1.299
572	0.29553	0.29124	0.28709	0.28267	0.27833	0.27412	0.26981	0.26545	0.26069	0.25678	0.25246	0.24804	0.24339	0.23859	0.23457	0.23015	0.22522	0.2207	0.21617	0.21143	0.20743	0.20242	0.19772	0.19259	0.18842	0.18347	0.17858	0.17383	0.16915	0.1645	0.15976	0.15487	0.15024	0.14504	0.13998	0.1351	0.12998	0.1253	0.12025	0.11541	0.11054	0.10561	0.10051	0.095668	0.090214	0.085053	0.079892	0.074795	0.069676
573	3.3095	3.2985	3.2881	3.2802	3.2693	3.259	3.2496	3.238	3.23	3.2178	3.2071	3.1966	3.1868	3.1766	3.1653	3.1531	3.1437	3.1313	3.1208	3.1096	3.0979	3.0872	3.0765	3.0637	3.0537	3.0405	3.0305	3.0178	3.0063	2.9939	2.9835	2.972	2.9595	2.9477	2.9352	2.9227	2.9113	2.8999	2.8863	2.8733	2.8625	2.849	2.8368	2.8252	2.8119	2.7988	2.7875	2.774	2.7624
574	-1.8868	-1.8864	-1.8859	-1.8862	-1.8864	-1.8865	-1.8864	-1.8864	-1.8863	-1.8868	-1.8869	-1.8869	-1.8871	-1.8865	-1.887	-1.887	-1.8878	-1.8878	-1.888	-1.8881	-1.888	-1.8884	-1.8886	-1.8887	-1.8891	-1.8894	-1.8891	-1.8897	-1.8901	-1.8898	-1.8899	-1.8902	-1.8901	-1.8905	-1.8907	-1.8909	-1.8907	-1.8915	-1.8912	-1.892	-1.8919	-1.8919	-1.8921	-1.8922	-1.8925	-1.8928	-1.8926	-1.8932	-1.8935
575	1.7715	1.7591	1.745	1.7334	1.7197	1.7055	1.6918	1.6792	1.6657	1.6541	1.641	1.6269	1.6138	1.6003	1.586	1.5729	1.5613	1.5474	1.5318	1.5215	1.5071	1.493	1.4795	1.4658	1.4534	1.4388	1.4235	1.4104	1.3984	1.384	1.371	1.3587	1.3457	1.3329	1.3202	1.3025	1.2903	1.2758	1.2631	1.2507	1.2381	1.2216	1.2092	1.1947	1.1801	1.1673	1.1547	1.1397	1.1271
576	-0.28855	-0.29573	-0.30232	-0.31408	-0.32021	-0.32755	-0.33486	-0.34116	-0.34819	-0.35639	-0.36446	-0.3715	-0.37883	-0.38822	-0.39172	-0.40112	-0.4102	-0.41531	-0.42457	-0.43131	-0.43628	-0.44657	-0.45317	-0.4596	-0.46473	-0.47413	-0.48058	-0.48613	-0.49275	-0.49903	-0.50829	-0.51343	-0.52179	-0.52589	-0.53175	-0.53939	-0.54719	-0.55098	-0.55787	-0.56433	-0.57168	-0.57888	-0.584	-0.58885	-0.59382	-0.60117	-0.60749	-0.61247	-0.61922
577	0.032974	0.031554	0.030488	0.029209	0.027353	0.025142	0.024291	0.022367	0.020155	0.0196	0.018322	0.016543	0.014906	0.013839	0.01314	0.011292	0.010021	0.0092486	0.0074685	0.0056901	0.004848	0.0034319	0.0026566	9.2363e-05	-0.00060001	-0.001868	-0.0039363	-0.0047019	-0.0054072	-0.0064578	-0.007944	-0.010005	-0.010561	-0.010833	-0.012741	-0.013867	-0.013855	-0.015545	-0.016601	-0.016368	-0.018204	-0.020332	-0.020668	-0.021151	-0.022268	-0.022825	-0.024019	-0.024499	-0.025908
578	0.75283	0.75603	0.75646	0.75862	0.76165	0.76172	0.76371	0.76448	0.76603	0.76854	0.76887	0.77068	0.77128	0.77222	0.77447	0.7748	0.77722	0.77912	0.77928	0.78179	0.78238	0.7828	0.78531	0.78599	0.78702	0.78865	0.78821	0.78862	0.79035	0.79094	0.79171	0.79334	0.79411	0.79392	0.79634	0.79545	0.79657	0.79864	0.79801	0.7986	0.79824	0.79822	0.79977	0.8001	0.79991	0.80137	0.80039	0.80263	0.80201
579	2.1293	2.1274	2.1265	2.125	2.1244	2.1239	2.1212	2.1199	2.1212	2.1176	2.1152	2.1161	2.114	2.1136	2.1112	2.1097	2.1075	2.1064	2.104	2.1032	2.0995	2.0992	2.0972	2.0941	2.0919	2.0925	2.0898	2.0882	2.0868	2.0825	2.0811	2.0796	2.0785	2.0747	2.0734	2.0707	2.0677	2.067	2.0638	2.0613	2.0584	2.0574	2.0536	2.0517	2.0492	2.0474	2.0433	2.0399	2.0369
580	-2.1412	-2.1361	-2.1308	-2.1236	-2.1196	-2.1153	-2.1083	-2.1026	-2.0924	-2.0913	-2.0835	-2.0756	-2.0707	-2.0646	-2.0578	-2.0535	-2.0442	-2.0378	-2.0341	-2.0244	-2.0222	-2.01	-2.0061	-1.9974	-1.9938	-1.988	-1.9822	-1.9761	-1.9676	-1.961	-1.958	-1.9511	-1.9412	-1.9334	-1.9272	-1.9206	-1.916	-1.9084	-1.902	-1.8965	-1.8896	-1.8803	-1.8733	-1.8681	-1.8594	-1.8513	-1.8466	-1.8419	-1.8336
581	-0.67725	-0.67473	-0.67225	-0.67038	-0.66705	-0.66512	-0.6619	-0.66027	-0.65739	-0.65477	-0.65258	-0.65005	-0.64722	-0.64445	-0.64167	-0.63854	-0.63571	-0.63332	-0.63035	-0.62757	-0.62478	-0.6217	-0.61917	-0.61598	-0.61286	-0.60967	-0.60679	-0.6041	-0.60077	-0.59823	-0.59495	-0.59231	-0.58917	-0.58614	-0.58305	-0.58026	-0.57663	-0.57384	-0.57065	-0.56801	-0.56442	-0.56015	-0.55765	-0.55446	-0.55093	-0.54838	-0.54534	-0.54225	-0.53812
582	-0.052761	-0.0518	-0.050163	-0.05006	-0.049532	-0.048759	-0.048105	-0.047202	-0.046243	-0.045036	-0.043702	-0.044538	-0.042211	-0.040871	-0.039847	-0.039011	-0.037435	-0.03623	-0.035756	-0.034423	-0.032902	-0.031079	-0.03042	-0.029515	-0.028001	-0.026363	-0.024221	-0.022827	-0.021931	-0.0201	-0.018337	-0.016943	-0.015117	-0.014465	-0.012697	-0.010871	-0.0087366	-0.0074619	-0.0058688	-0.0041705	-0.002403	-0.00070054	0.00081921	0.0025244	0.0052137	0.005802	0.0083764	0.01027	0.012656
[truncated: 5,000 more columns]
