# Supplementary material for: Delineation of an insula-BNST circuit engaged by struggling behavior that regulates avoidance in mice
Source: Nat Commun. 2021 Jun 11;12:3561. doi: 10.1038/s41467-021-23674-z (PMC8196075; doi:10.1038/s41467-021-23674-z)
Supplement: Supplementary file 16 — Source Data [file 41467_2021_23674_MOESM16_ESM.zip › Source_Data_Nat_Comm/Fig_S2n.csv]

V1	V2	V3	V4	V5	V6	V7	V8	V9	V10	V11	V12	V13	V14	V15	V16	V17	V18	V19	V20	V21	V22	V23	V24	V25	V26	V27	V28	V29	V30	V31	V32	V33	V34	V35	V36	V37	V38	V39	V40	V41	V42	V43	V44	V45	V46	V47	V48	V49	V50
0.9139	0.91585	0.91761	0.91939	0.92131	0.92304	0.92507	0.92669	0.92886	0.93056	0.93239	0.93412	0.93576	0.93778	0.93932	0.94116	0.94331	0.94488	0.94683	0.9488	0.95057	0.95258	0.95414	0.95616	0.95803	0.95984	0.96138	0.96329	0.96534	0.96716	0.96876	0.97082	0.97268	0.97432	0.97597	0.97803	0.9799	0.98154	0.98343	0.98526	0.98723	0.9892	0.99098	0.99258	0.99431	0.99614	0.99806	0.9998	1.0019	1.0037
-0.83098	-0.83434	-0.83934	-0.84393	-0.84688	-0.85049	-0.85475	-0.85802	-0.86359	-0.86835	-0.87276	-0.87564	-0.87851	-0.88268	-0.88678	-0.89112	-0.89685	-0.90127	-0.90602	-0.91011	-0.91339	-0.9174	-0.92386	-0.92682	-0.93247	-0.93672	-0.94064	-0.94368	-0.94933	-0.95375	-0.95743	-0.96455	-0.96758	-0.97061	-0.9765	-0.98173	-0.98346	-0.99188	-0.99646	-0.99965	-1.0037	-1.0088	-1.0122	-1.0176	-1.0235	-1.0262	-1.0311	-1.0363	-1.0413	-1.0458
-1.1443	-1.1419	-1.1408	-1.1429	-1.1405	-1.1387	-1.1389	-1.1359	-1.1353	-1.1346	-1.1347	-1.1343	-1.1327	-1.1324	-1.1338	-1.1325	-1.1306	-1.1301	-1.1303	-1.1294	-1.1291	-1.1305	-1.1304	-1.1271	-1.1281	-1.1281	-1.1285	-1.1287	-1.1261	-1.1286	-1.1302	-1.1301	-1.1268	-1.128	-1.1283	-1.1294	-1.13	-1.1307	-1.1307	-1.1301	-1.1328	-1.1328	-1.1348	-1.1346	-1.135	-1.1367	-1.1366	-1.1354	-1.1394	-1.1372
-0.29686	-0.29115	-0.28439	-0.27922	-0.27298	-0.26555	-0.25998	-0.25269	-0.24552	-0.23929	-0.23332	-0.22616	-0.21886	-0.21209	-0.20519	-0.1975	-0.19033	-0.18556	-0.17946	-0.17149	-0.16221	-0.15783	-0.1508	-0.14204	-0.13527	-0.13036	-0.1228	-0.11192	-0.10502	-0.097185	-0.090019	-0.083783	-0.075422	-0.066131	-0.05777	-0.050736	-0.04025	-0.030163	-0.024324	-0.015032	-0.0086629	-0.00069893	0.010452	0.018947	0.025982	0.03368	0.040981	0.051203	0.058504	0.067398
-1.3593	-1.3619	-1.3643	-1.3656	-1.3655	-1.3624	-1.3636	-1.3645	-1.3667	-1.3651	-1.3658	-1.365	-1.3636	-1.3627	-1.3646	-1.3616	-1.3638	-1.3619	-1.3614	-1.3642	-1.3605	-1.3631	-1.3593	-1.361	-1.3621	-1.3592	-1.3606	-1.3605	-1.36	-1.357	-1.3582	-1.3583	-1.3569	-1.3577	-1.3551	-1.3563	-1.3538	-1.3535	-1.3558	-1.3535	-1.3518	-1.351	-1.3528	-1.3512	-1.3473	-1.347	-1.3452	-1.3448	-1.3441	-1.342
-2.7308	-2.7236	-2.7195	-2.7142	-2.7084	-2.7015	-2.6942	-2.6917	-2.6881	-2.6817	-2.6754	-2.6698	-2.6654	-2.6593	-2.6531	-2.6461	-2.6391	-2.6329	-2.6273	-2.6206	-2.6141	-2.6091	-2.6036	-2.5965	-2.5902	-2.5837	-2.578	-2.5728	-2.5646	-2.5581	-2.5513	-2.5443	-2.5383	-2.5311	-2.5257	-2.5195	-2.5127	-2.5063	-2.4986	-2.4921	-2.4882	-2.4795	-2.4745	-2.4671	-2.4605	-2.454	-2.4463	-2.441	-2.4336	-2.4283
-0.26663	-0.26678	-0.26799	-0.27023	-0.27397	-0.27443	-0.27638	-0.27922	-0.28222	-0.28327	-0.28701	-0.28731	-0.28852	-0.29151	-0.29436	-0.29571	-0.29959	-0.30035	-0.30245	-0.30723	-0.30918	-0.31441	-0.31666	-0.31697	-0.32101	-0.32355	-0.32744	-0.32999	-0.33074	-0.33433	-0.33792	-0.34405	-0.34346	-0.34929	-0.35273	-0.35319	-0.35857	-0.36141	-0.36157	-0.36546	-0.36771	-0.36981	-0.3734	-0.37803	-0.37714	-0.38327	-0.38701	-0.38926	-0.39285	-0.39241
-2.2886	-2.2876	-2.2871	-2.2865	-2.2878	-2.2855	-2.2872	-2.2845	-2.2814	-2.2836	-2.2839	-2.2828	-2.28	-2.2792	-2.2772	-2.2779	-2.2777	-2.2768	-2.2741	-2.2719	-2.2703	-2.27	-2.268	-2.2661	-2.2624	-2.2614	-2.259	-2.2606	-2.2554	-2.2536	-2.2525	-2.2481	-2.2466	-2.2427	-2.2402	-2.2363	-2.2349	-2.2326	-2.2268	-2.2235	-2.2217	-2.2207	-2.2143	-2.2115	-2.2083	-2.203	-2.1996	-2.197	-2.1936	-2.1908
-0.023357	-0.024492	-0.02487	-0.029125	-0.029976	-0.029503	-0.03234	-0.032623	-0.034325	-0.035933	-0.037729	-0.038769	-0.040282	-0.041795	-0.042457	-0.045293	-0.04605	-0.046617	-0.046995	-0.049264	-0.049358	-0.051533	-0.052762	-0.054748	-0.05522	-0.056828	-0.057584	-0.060326	-0.059285	-0.061933	-0.061743	-0.061932	-0.064485	-0.067038	-0.067794	-0.069212	-0.071103	-0.071102	-0.072048	-0.073844	-0.075735	-0.075923	-0.077341	-0.077908	-0.079421	-0.080839	-0.081784	-0.082824	-0.084526	-0.082634
-0.74024	-0.73113	-0.72304	-0.71381	-0.70698	-0.69764	-0.68829	-0.68157	-0.6696	-0.66219	-0.65421	-0.64475	-0.63837	-0.6305	-0.6199	-0.61409	-0.60246	-0.59471	-0.58559	-0.57715	-0.56815	-0.56187	-0.55241	-0.5434	-0.53553	-0.52858	-0.51843	-0.50885	-0.49859	-0.49278	-0.48354	-0.47453	-0.46587	-0.45674	-0.44921	-0.44225	-0.43278	-0.42491	-0.41636	-0.40768	-0.40004	-0.3908	-0.38191	-0.37016	-0.36411	-0.35635	-0.34871	-0.33844	-0.32783	-0.31996
2.0625	2.0511	2.0428	2.0291	2.0198	2.0072	1.9994	1.9882	1.9741	1.9658	1.9547	1.9417	1.9321	1.9206	1.9102	1.8983	1.8879	1.8765	1.8642	1.853	1.8418	1.8317	1.8194	1.8094	1.7971	1.7851	1.7752	1.7653	1.7526	1.7399	1.7298	1.7187	1.7064	1.6951	1.6846	1.674	1.6627	1.6511	1.6398	1.6287	1.6175	1.6068	1.5953	1.583	1.5722	1.561	1.553	1.54	1.5285	1.517
1.1484	1.1425	1.1368	1.1311	1.125	1.1184	1.1129	1.1071	1.1016	1.0958	1.0901	1.0836	1.0776	1.0723	1.066	1.0602	1.0548	1.0486	1.0432	1.0376	1.0311	1.0249	1.0194	1.0143	1.0086	1.0024	0.99609	0.99062	0.98525	0.98019	0.97359	0.96812	0.96265	0.95729	0.95161	0.94552	0.93944	0.93428	0.9286	0.92303	0.91705	0.91127	0.9059	0.90064	0.89455	0.88888	0.8829	0.87732	0.87267	0.867
1.9686	1.9599	1.9504	1.9426	1.9348	1.9256	1.9166	1.9083	1.899	1.8905	1.8818	1.8723	1.8643	1.8555	1.8474	1.8396	1.8317	1.8231	1.8143	1.8061	1.7973	1.7893	1.7818	1.7747	1.7645	1.7569	1.7499	1.7419	1.7348	1.7272	1.7183	1.7117	1.7029	1.6947	1.6883	1.6805	1.6728	1.6648	1.6574	1.6511	1.6435	1.6373	1.6285	1.6207	1.6146	1.6061	1.599	1.592	1.5854	1.5784
-1.6018	-1.602	-1.6023	-1.6023	-1.6021	-1.6022	-1.6024	-1.6025	-1.6024	-1.6027	-1.6028	-1.6031	-1.6033	-1.6034	-1.6035	-1.6039	-1.6041	-1.6041	-1.604	-1.6042	-1.6044	-1.6044	-1.6046	-1.6047	-1.605	-1.6051	-1.6051	-1.6051	-1.6053	-1.6056	-1.6056	-1.606	-1.6061	-1.6061	-1.6062	-1.6067	-1.6066	-1.6069	-1.6071	-1.6073	-1.6076	-1.6078	-1.6079	-1.6079	-1.6082	-1.6082	-1.6082	-1.6084	-1.6086	-1.6088
0.16672	0.16114	0.15543	0.14955	0.1435	0.13791	0.13209	0.12627	0.12063	0.11533	0.10979	0.10409	0.098619	0.093261	0.087266	0.081505	0.075571	0.070787	0.065317	0.060017	0.054601	0.049531	0.043829	0.038528	0.033287	0.028389	0.022743	0.017386	0.01174	0.0063819	0.0012553	-0.0043905	-0.0094022	-0.014702	-0.020173	-0.02484	-0.029965	-0.034917	-0.040333	-0.045056	-0.050412	-0.055769	-0.060953	-0.066252	-0.071033	-0.076157	-0.080993	-0.085833	-0.090903	-0.095739
-0.34096	-0.33742	-0.33405	-0.33009	-0.32554	-0.32216	-0.3182	-0.31508	-0.31121	-0.30674	-0.30295	-0.29958	-0.29688	-0.29267	-0.28879	-0.28508	-0.28154	-0.27851	-0.27472	-0.27059	-0.2668	-0.26309	-0.25997	-0.25693	-0.25272	-0.24868	-0.24497	-0.24185	-0.23781	-0.2341	-0.23031	-0.22677	-0.22349	-0.22003	-0.21607	-0.21211	-0.20849	-0.20537	-0.20175	-0.19804	-0.19366	-0.19062	-0.18742	-0.1843	-0.18051	-0.17672	-0.17292	-0.16897	-0.16551	-0.16214
1.1463	1.1476	1.1504	1.1521	1.1536	1.1555	1.1575	1.1588	1.1601	1.1622	1.1633	1.1649	1.1659	1.167	1.1682	1.1698	1.1701	1.1708	1.172	1.1724	1.1736	1.1741	1.1746	1.175	1.1755	1.176	1.1763	1.176	1.1763	1.177	1.1762	1.1761	1.1764	1.1763	1.1754	1.1759	1.1749	1.1743	1.1735	1.1726	1.173	1.1716	1.1709	1.1695	1.1688	1.1675	1.1661	1.1649	1.1638	1.1624
-3.8455	-3.8243	-3.8052	-3.7861	-3.7663	-3.7465	-3.7265	-3.7076	-3.6858	-3.6644	-3.644	-3.6261	-3.6051	-3.5853	-3.5636	-3.542	-3.5222	-3.5026	-3.481	-3.4598	-3.4388	-3.4197	-3.3988	-3.3775	-3.3566	-3.3361	-3.315	-3.293	-3.2724	-3.2512	-3.2314	-3.2104	-3.1892	-3.1677	-3.1465	-3.1274	-3.1051	-3.0844	-3.0629	-3.0412	-3.0212	-2.9999	-2.9794	-2.957	-2.939	-2.9181	-2.8962	-2.8752	-2.8557	-2.8319
-1.0627	-1.063	-1.0633	-1.064	-1.065	-1.065	-1.0657	-1.0662	-1.0666	-1.0662	-1.067	-1.0672	-1.0677	-1.0674	-1.0677	-1.068	-1.0682	-1.0679	-1.0685	-1.0683	-1.0683	-1.0685	-1.0681	-1.068	-1.068	-1.0678	-1.0681	-1.0678	-1.0674	-1.0671	-1.0664	-1.066	-1.0657	-1.0657	-1.0648	-1.0643	-1.064	-1.063	-1.0625	-1.0621	-1.0619	-1.061	-1.0599	-1.0592	-1.0585	-1.0582	-1.0566	-1.056	-1.0555	-1.0541
-1.9943	-1.9931	-1.992	-1.9911	-1.9903	-1.9893	-1.9881	-1.9872	-1.9862	-1.9852	-1.9843	-1.9833	-1.9821	-1.981	-1.98	-1.9788	-1.9777	-1.9767	-1.9755	-1.9742	-1.973	-1.9718	-1.9709	-1.9698	-1.9686	-1.9675	-1.9665	-1.9651	-1.964	-1.9629	-1.9617	-1.9604	-1.959	-1.9576	-1.9565	-1.9552	-1.9539	-1.9528	-1.9513	-1.9499	-1.9486	-1.9474	-1.946	-1.9446	-1.9433	-1.9421	-1.9405	-1.9394	-1.9381	-1.9364
0.58354	0.57666	0.56999	0.56276	0.55603	0.54916	0.54274	0.53581	0.52899	0.52226	0.51604	0.50896	0.50275	0.49607	0.48965	0.48272	0.4762	0.47014	0.46382	0.45745	0.45077	0.4445	0.43803	0.43131	0.42489	0.41841	0.41245	0.40588	0.40037	0.39415	0.38757	0.38141	0.37529	0.36892	0.3629	0.35663	0.35092	0.3447	0.33883	0.33256	0.3266	0.32099	0.31482	0.30936	0.30364	0.29818	0.29242	0.28595	0.28049	0.27482
-0.6072	-0.60545	-0.60438	-0.60308	-0.60177	-0.6003	-0.59879	-0.59768	-0.59654	-0.59507	-0.59368	-0.59208	-0.59037	-0.58914	-0.58804	-0.58681	-0.5853	-0.58399	-0.58285	-0.58154	-0.57995	-0.57831	-0.57721	-0.57594	-0.57459	-0.5732	-0.57132	-0.57009	-0.56866	-0.56736	-0.56592	-0.56429	-0.56306	-0.56147	-0.56028	-0.55861	-0.55709	-0.55632	-0.55485	-0.55337	-0.55227	-0.55063	-0.54957	-0.54822	-0.54659	-0.5452	-0.54393	-0.54234	-0.54062	-0.53951
1.0875	1.0842	1.0806	1.0761	1.0727	1.0682	1.0645	1.0606	1.0563	1.0535	1.049	1.0453	1.0406	1.0367	1.0327	1.0285	1.0247	1.0205	1.0175	1.0135	1.0088	1.0055	1.0016	0.99639	0.9927	0.98846	0.98349	0.97981	0.97564	0.97188	0.96755	0.96315	0.95866	0.95418	0.94961	0.94561	0.9416	0.93736	0.93319	0.92895	0.92454	0.91997	0.91629	0.91116	0.90692	0.90219	0.89827	0.89386	0.88946	0.88457
1.8532	1.8534	1.8536	1.8536	1.8538	1.854	1.854	1.8541	1.8543	1.8543	1.8544	1.8545	1.8547	1.8546	1.8547	1.8549	1.8548	1.8549	1.8549	1.855	1.855	1.8549	1.855	1.855	1.8549	1.8549	1.8549	1.8547	1.8547	1.8546	1.8544	1.8544	1.8542	1.8541	1.854	1.8537	1.8535	1.8534	1.8532	1.8531	1.8528	1.8526	1.8523	1.852	1.8518	1.8514	1.8511	1.8508	1.8504	1.85
1.5201	1.5167	1.5121	1.5084	1.5079	1.5029	1.5005	1.4963	1.4927	1.4892	1.4856	1.4837	1.4807	1.4736	1.4749	1.4693	1.4627	1.4637	1.4593	1.4535	1.4509	1.4471	1.4429	1.4396	1.4368	1.4312	1.429	1.425	1.4214	1.4171	1.4143	1.4103	1.4036	1.402	1.4	1.3972	1.391	1.3875	1.3825	1.3791	1.3728	1.3726	1.3678	1.364	1.3599	1.3567	1.3507	1.35	1.3445	1.3389
0.12086	0.12201	0.12247	0.12318	0.12422	0.12503	0.12607	0.12677	0.12773	0.12829	0.12914	0.13009	0.13099	0.13178	0.13169	0.13306	0.13401	0.13495	0.13571	0.1366	0.13712	0.13767	0.13887	0.13952	0.1407	0.14093	0.14259	0.14339	0.14418	0.1449	0.1458	0.14654	0.1473	0.14787	0.14947	0.15003	0.15041	0.15192	0.15244	0.15329	0.15437	0.15484	0.15606	0.15653	0.15709	0.15851	0.15839	0.15978	0.16085	0.16132
-0.29052	-0.2944	-0.29792	-0.30177	-0.30564	-0.30974	-0.31329	-0.31697	-0.32079	-0.32436	-0.32835	-0.33206	-0.33588	-0.33945	-0.34324	-0.34677	-0.35075	-0.35419	-0.3579	-0.3615	-0.36511	-0.3686	-0.37247	-0.37621	-0.37981	-0.38341	-0.38729	-0.3907	-0.39427	-0.39752	-0.40099	-0.40473	-0.40827	-0.41174	-0.41555	-0.41877	-0.42227	-0.42552	-0.42915	-0.4328	-0.43648	-0.43973	-0.44308	-0.44636	-0.44972	-0.45326	-0.45667	-0.45995	-0.46344	-0.4669
1.4277	1.4287	1.4293	1.4296	1.4301	1.4308	1.431	1.4318	1.4324	1.4327	1.4332	1.4336	1.4339	1.4344	1.4346	1.435	1.4354	1.4355	1.4359	1.436	1.4364	1.4368	1.4369	1.4373	1.4373	1.4374	1.4373	1.4375	1.4374	1.4374	1.4371	1.4374	1.4373	1.4372	1.4368	1.4366	1.4369	1.4366	1.4365	1.4359	1.4359	1.4357	1.4354	1.4351	1.4347	1.4344	1.4343	1.4333	1.4329	1.4324
0.96258	0.95164	0.94092	0.93027	0.91959	0.90879	0.89813	0.88737	0.87687	0.86611	0.85573	0.84523	0.83473	0.82431	0.81393	0.80357	0.79347	0.78308	0.77284	0.76254	0.75248	0.7423	0.73221	0.72219	0.71217	0.70209	0.69214	0.68224	0.6725	0.66264	0.65289	0.64317	0.63339	0.62402	0.6143	0.60488	0.59524	0.58581	0.57649	0.56707	0.55778	0.54848	0.53928	0.5301	0.52113	0.51187	0.50287	0.49391	0.485	0.47622
-0.90318	-0.9036	-0.90404	-0.90401	-0.90467	-0.90471	-0.90531	-0.90562	-0.90594	-0.90648	-0.90674	-0.90672	-0.90699	-0.90741	-0.9079	-0.90833	-0.90847	-0.90873	-0.90888	-0.90919	-0.90967	-0.90971	-0.91008	-0.91028	-0.91048	-0.91034	-0.91076	-0.91124	-0.91139	-0.91154	-0.91179	-0.91227	-0.91224	-0.91267	-0.91258	-0.91289	-0.91292	-0.91317	-0.91331	-0.91362	-0.91371	-0.91379	-0.91393	-0.91401	-0.91455	-0.91451	-0.91465	-0.91473	-0.91453	-0.91512
-0.59598	-0.59408	-0.59296	-0.5922	-0.59162	-0.5904	-0.58877	-0.5881	-0.58744	-0.58649	-0.58467	-0.58344	-0.58275	-0.58227	-0.58037	-0.57959	-0.57817	-0.57824	-0.57754	-0.57601	-0.57477	-0.57398	-0.57322	-0.57232	-0.57229	-0.57105	-0.571	-0.56917	-0.56913	-0.56787	-0.56793	-0.56658	-0.56607	-0.56508	-0.56513	-0.56508	-0.56344	-0.56254	-0.5624	-0.56188	-0.56107	-0.56056	-0.56067	-0.55997	-0.55973	-0.55977	-0.55841	-0.55879	-0.55781	-0.55727
-1.3183	-1.3154	-1.3134	-1.3107	-1.3071	-1.304	-1.3015	-1.2986	-1.2955	-1.2922	-1.2902	-1.2881	-1.285	-1.2818	-1.2786	-1.2766	-1.2745	-1.271	-1.2684	-1.266	-1.2636	-1.2599	-1.2566	-1.2544	-1.2527	-1.2496	-1.2464	-1.2435	-1.2425	-1.2401	-1.2372	-1.234	-1.2314	-1.229	-1.2274	-1.2238	-1.222	-1.2195	-1.2173	-1.2143	-1.2121	-1.2095	-1.2073	-1.2045	-1.2013	-1.199	-1.1979	-1.1953	-1.1928	-1.1906
0.73197	0.73133	0.73095	0.73031	0.73009	0.72954	0.7289	0.72811	0.72789	0.72734	0.72696	0.72599	0.72553	0.72497	0.72443	0.72363	0.72359	0.72287	0.72258	0.72219	0.72148	0.72101	0.72022	0.71943	0.71905	0.71867	0.71829	0.71742	0.71704	0.71658	0.71637	0.71608	0.71554	0.71524	0.7147	0.71449	0.71453	0.71349	0.71303	0.71266	0.71253	0.71208	0.71154	0.71133	0.71104	0.71034	0.70971	0.70942	0.70897	0.70902
-0.64769	-0.64978	-0.65168	-0.65331	-0.65521	-0.65693	-0.65842	-0.66028	-0.66232	-0.66408	-0.6658	-0.66762	-0.66929	-0.67115	-0.67274	-0.67436	-0.67582	-0.67759	-0.67917	-0.68085	-0.68244	-0.68398	-0.68556	-0.68711	-0.68847	-0.68992	-0.69123	-0.69304	-0.69458	-0.69599	-0.6974	-0.6989	-0.7003	-0.70157	-0.70303	-0.70421	-0.70561	-0.70693	-0.70843	-0.70974	-0.71111	-0.71224	-0.71365	-0.7147	-0.71597	-0.71728	-0.71869	-0.71978	-0.7207	-0.72183
-0.61973	-0.6198	-0.62006	-0.62008	-0.62022	-0.62046	-0.62035	-0.62057	-0.62079	-0.62072	-0.62074	-0.62063	-0.62102	-0.62111	-0.62128	-0.62132	-0.62106	-0.62127	-0.62177	-0.62158	-0.62175	-0.62184	-0.62183	-0.62214	-0.62198	-0.62195	-0.62209	-0.62223	-0.62244	-0.62235	-0.6225	-0.62241	-0.6225	-0.62279	-0.62273	-0.62276	-0.62273	-0.62302	-0.62308	-0.62317	-0.62324	-0.62333	-0.62319	-0.62328	-0.62324	-0.62338	-0.62334	-0.62355	-0.62344	-0.62353
-1.5741	-1.5762	-1.5785	-1.5805	-1.5827	-1.5848	-1.5869	-1.5891	-1.5911	-1.5932	-1.5955	-1.5977	-1.5996	-1.6018	-1.6039	-1.6061	-1.6083	-1.6103	-1.6124	-1.6145	-1.6167	-1.6188	-1.621	-1.623	-1.625	-1.6272	-1.6293	-1.6313	-1.6333	-1.6356	-1.6376	-1.6397	-1.6416	-1.6437	-1.6456	-1.6476	-1.6496	-1.6517	-1.6537	-1.6556	-1.6576	-1.6595	-1.6615	-1.6635	-1.6654	-1.6672	-1.6692	-1.671	-1.6729	-1.6748
0.12076	0.11944	0.11814	0.11685	0.11555	0.11423	0.11289	0.11162	0.1103	0.10893	0.10765	0.10634	0.10503	0.10361	0.10234	0.10094	0.099652	0.098235	0.096898	0.095534	0.09421	0.092846	0.091495	0.090211	0.088714	0.087403	0.085986	0.084622	0.083217	0.081813	0.080449	0.079098	0.077707	0.076236	0.074912	0.073468	0.07201	0.070672	0.069188	0.067823	0.066366	0.064921	0.063543	0.062112	0.06068	0.059196	0.057698	0.05624	0.054715	0.053363
-1.8704	-1.8684	-1.8656	-1.8623	-1.8601	-1.8579	-1.855	-1.8524	-1.8498	-1.8471	-1.8447	-1.8418	-1.8389	-1.8368	-1.8345	-1.8313	-1.8288	-1.8267	-1.8234	-1.821	-1.8183	-1.8161	-1.8136	-1.8107	-1.8084	-1.8053	-1.8029	-1.8006	-1.7978	-1.7951	-1.792	-1.7896	-1.7877	-1.7846	-1.7818	-1.7793	-1.7767	-1.7737	-1.7713	-1.7686	-1.7657	-1.7631	-1.7606	-1.7578	-1.7553	-1.7525	-1.7501	-1.7474	-1.7449	-1.7419
1.8669	1.8643	1.8617	1.8589	1.8563	1.8536	1.8507	1.848	1.8451	1.8426	1.8398	1.8367	1.834	1.8308	1.8282	1.8252	1.8223	1.8196	1.8166	1.8136	1.8107	1.8078	1.8048	1.8016	1.7985	1.7956	1.7926	1.7896	1.7865	1.7835	1.7804	1.7771	1.7739	1.7707	1.7678	1.7646	1.7613	1.7584	1.7551	1.752	1.7489	1.7456	1.7425	1.7391	1.7357	1.7325	1.7294	1.7258	1.7225	1.7193
-1.1142	-1.1156	-1.117	-1.1179	-1.1193	-1.1202	-1.1218	-1.123	-1.1241	-1.125	-1.1263	-1.1279	-1.1286	-1.1298	-1.1308	-1.1322	-1.1335	-1.1348	-1.136	-1.1372	-1.1384	-1.1396	-1.1411	-1.1422	-1.1435	-1.1447	-1.1457	-1.1468	-1.148	-1.1493	-1.1503	-1.1516	-1.1527	-1.1541	-1.1554	-1.1568	-1.1574	-1.159	-1.16	-1.161	-1.1626	-1.1637	-1.1647	-1.1658	-1.167	-1.1681	-1.1693	-1.1701	-1.1714	-1.1728
-0.52215	-0.52136	-0.52026	-0.51947	-0.5186	-0.5174	-0.51631	-0.5153	-0.51424	-0.51318	-0.51214	-0.51099	-0.50979	-0.50887	-0.50772	-0.50655	-0.5053	-0.50415	-0.50311	-0.50167	-0.50044	-0.49927	-0.49777	-0.49693	-0.49537	-0.49379	-0.49265	-0.49125	-0.48981	-0.48853	-0.48692	-0.48545	-0.48414	-0.48242	-0.48092	-0.4795	-0.478	-0.47648	-0.47481	-0.47318	-0.47146	-0.47004	-0.46854	-0.46658	-0.465	-0.46312	-0.4614	-0.45974	-0.4581	-0.45633
-0.97094	-0.97246	-0.97384	-0.97481	-0.97605	-0.97743	-0.97949	-0.98155	-0.98266	-0.98472	-0.98624	-0.9883	-0.98968	-0.9916	-0.99271	-0.9945	-0.99656	-0.99876	-0.99959	-1.0017	-1.0037	-1.005	-1.0061	-1.0076	-1.0083	-1.0102	-1.0119	-1.0142	-1.0149	-1.0178	-1.0202	-1.0213	-1.022	-1.0237	-1.0251	-1.0265	-1.0284	-1.0294	-1.0321	-1.0331	-1.0349	-1.036	-1.0379	-1.0401	-1.0411	-1.0428	-1.045	-1.0464	-1.0477	-1.0493
-1.044	-1.0446	-1.0451	-1.0455	-1.0459	-1.0464	-1.0468	-1.0473	-1.0477	-1.048	-1.0484	-1.0487	-1.049	-1.0493	-1.0496	-1.0498	-1.0501	-1.0504	-1.0506	-1.0509	-1.051	-1.0512	-1.0514	-1.0516	-1.0517	-1.0519	-1.052	-1.052	-1.0521	-1.0522	-1.0522	-1.0523	-1.0524	-1.0522	-1.0522	-1.0522	-1.0522	-1.0521	-1.052	-1.0519	-1.0518	-1.0517	-1.0516	-1.0514	-1.0513	-1.0511	-1.0509	-1.0506	-1.0504	-1.0502
-1.237	-1.237	-1.2367	-1.2365	-1.2362	-1.2356	-1.2354	-1.2345	-1.2345	-1.234	-1.2336	-1.2334	-1.2332	-1.2329	-1.2322	-1.2317	-1.2319	-1.2315	-1.2309	-1.2307	-1.2302	-1.23	-1.2294	-1.229	-1.2287	-1.2282	-1.2285	-1.2279	-1.2278	-1.2268	-1.2265	-1.2261	-1.2262	-1.2258	-1.2253	-1.2246	-1.2239	-1.2237	-1.2231	-1.2224	-1.2222	-1.2223	-1.2215	-1.2212	-1.2203	-1.2196	-1.2193	-1.2192	-1.2184	-1.2181
-0.75884	-0.7603	-0.76216	-0.76351	-0.76508	-0.76665	-0.76805	-0.76974	-0.77154	-0.77305	-0.77446	-0.77564	-0.77732	-0.77884	-0.78041	-0.78204	-0.78356	-0.78485	-0.78631	-0.78799	-0.78912	-0.79063	-0.7921	-0.79372	-0.7949	-0.79659	-0.79782	-0.79934	-0.80075	-0.80215	-0.80378	-0.80524	-0.80631	-0.80788	-0.8094	-0.8108	-0.8122	-0.8135	-0.81479	-0.8163	-0.81765	-0.81906	-0.82018	-0.82147	-0.82299	-0.82428	-0.82574	-0.82687	-0.82816	-0.8295
-0.53237	-0.52977	-0.52783	-0.52526	-0.52297	-0.52045	-0.51808	-0.51544	-0.51319	-0.5111	-0.50823	-0.50601	-0.50338	-0.50132	-0.49888	-0.49593	-0.49372	-0.49112	-0.48898	-0.4863	-0.48359	-0.48107	-0.47836	-0.47584	-0.47332	-0.4708	-0.4682	-0.46568	-0.46312	-0.4606	-0.45785	-0.45506	-0.45212	-0.44987	-0.44712	-0.44464	-0.44204	-0.43937	-0.43662	-0.43402	-0.43139	-0.42887	-0.42612	-0.42345	-0.42078	-0.41787	-0.41516	-0.41237	-0.40963	-0.40668
-0.43538	-0.43337	-0.43244	-0.43025	-0.42861	-0.42661	-0.42425	-0.42332	-0.42133	-0.41878	-0.41784	-0.41513	-0.4149	-0.41289	-0.41107	-0.408	-0.40652	-0.40489	-0.40341	-0.40141	-0.40067	-0.39883	-0.39666	-0.3959	-0.39319	-0.39191	-0.38901	-0.38719	-0.38555	-0.3839	-0.38172	-0.38008	-0.37879	-0.37573	-0.37444	-0.37226	-0.37062	-0.36845	-0.36697	-0.36587	-0.3628	-0.3608	-0.35969	-0.3568	-0.35481	-0.35263	-0.35241	-0.35006	-0.34787	-0.34623
-0.85448	-0.85496	-0.85539	-0.85581	-0.85621	-0.85678	-0.8572	-0.85765	-0.8581	-0.8586	-0.85896	-0.85949	-0.85994	-0.8604	-0.86082	-0.86127	-0.86177	-0.86218	-0.86263	-0.86313	-0.86361	-0.864	-0.86452	-0.86499	-0.86552	-0.86602	-0.86646	-0.86699	-0.86737	-0.86785	-0.86841	-0.86887	-0.86934	-0.86982	-0.87034	-0.87079	-0.87137	-0.87185	-0.87234	-0.87281	-0.87336	-0.87383	-0.8743	-0.87475	-0.87533	-0.87577	-0.87631	-0.87681	-0.87734	-0.87784
-1.5413	-1.5407	-1.5403	-1.5397	-1.5392	-1.5388	-1.5383	-1.5378	-1.5373	-1.5368	-1.5364	-1.536	-1.5355	-1.535	-1.5346	-1.5341	-1.5337	-1.5333	-1.5327	-1.5324	-1.532	-1.5315	-1.5312	-1.5307	-1.5303	-1.5298	-1.5295	-1.5291	-1.5288	-1.5283	-1.5279	-1.5275	-1.5272	-1.5269	-1.5264	-1.526	-1.5257	-1.5254	-1.525	-1.5247	-1.5244	-1.524	-1.5236	-1.5234	-1.523	-1.5228	-1.5224	-1.5221	-1.5219	-1.5215
0.88998	0.89648	0.90391	0.91098	0.91768	0.92438	0.93112	0.93819	0.94477	0.952	0.9589	0.96528	0.97198	0.97921	0.98546	0.99236	0.99894	1.0055	1.0119	1.0186	1.0255	1.0316	1.0382	1.0443	1.0508	1.0569	1.064	1.0702	1.0767	1.0829	1.0889	1.0951	1.1015	1.1079	1.1136	1.1199	1.1264	1.1321	1.1387	1.1442	1.1503	1.1565	1.1623	1.1682	1.1739	1.1802	1.1856	1.1917	1.1975	1.2028
0.98848	0.99022	0.99233	0.99391	0.9959	0.99724	0.99918	1.0012	1.0027	1.0049	1.0062	1.0087	1.0102	1.012	1.0138	1.0158	1.0175	1.0195	1.0214	1.023	1.0253	1.0271	1.0294	1.0315	1.0335	1.0356	1.0377	1.0398	1.0416	1.0435	1.0456	1.0477	1.0497	1.0521	1.0545	1.0562	1.0581	1.0609	1.0633	1.0653	1.0675	1.0699	1.072	1.0743	1.0764	1.0785	1.0812	1.0834	1.0858	1.0883
-0.90749	-0.90799	-0.90842	-0.90874	-0.90916	-0.9096	-0.90993	-0.91039	-0.91083	-0.91117	-0.91171	-0.91203	-0.91243	-0.91295	-0.91335	-0.91383	-0.91414	-0.91482	-0.91523	-0.91567	-0.91617	-0.91661	-0.91707	-0.91747	-0.91803	-0.91856	-0.91915	-0.91962	-0.92016	-0.92064	-0.92113	-0.92161	-0.92217	-0.9228	-0.92338	-0.92383	-0.92447	-0.9251	-0.92556	-0.92597	-0.92656	-0.92726	-0.9277	-0.92845	-0.92898	-0.92952	-0.93001	-0.93075	-0.93123	-0.93169
1.7996	1.7971	1.7947	1.7921	1.7896	1.7872	1.785	1.7823	1.7802	1.7773	1.7751	1.7726	1.77	1.7675	1.7649	1.7624	1.76	1.7572	1.7547	1.7521	1.7493	1.7467	1.7441	1.7414	1.7387	1.736	1.7333	1.7309	1.7278	1.725	1.7224	1.7195	1.7168	1.714	1.7113	1.7086	1.7058	1.703	1.7001	1.6975	1.6946	1.6917	1.6889	1.686	1.6832	1.6799	1.677	1.6741	1.6711	1.6685
0.031877	0.029744	0.027384	0.025208	0.022848	0.020761	0.018333	0.015998	0.013819	0.011369	0.0090776	0.0067637	0.0044503	0.0020454	-0.00031378	-0.0027182	-0.0048736	-0.0073237	-0.0097967	-0.012201	-0.014356	-0.016648	-0.019165	-0.021367	-0.023727	-0.026153	-0.028536	-0.031257	-0.03364	-0.036044	-0.038562	-0.040741	-0.043123	-0.045686	-0.048136	-0.050451	-0.052968	-0.055599	-0.05814	-0.060726	-0.063267	-0.065581	-0.068212	-0.070527	-0.072977	-0.075314	-0.077923	-0.080554	-0.083095	-0.085771
-0.80278	-0.80633	-0.80997	-0.81366	-0.81727	-0.82091	-0.82457	-0.82818	-0.83187	-0.83555	-0.83914	-0.84286	-0.84653	-0.85027	-0.85392	-0.85758	-0.86128	-0.86508	-0.86874	-0.8725	-0.8762	-0.87992	-0.88376	-0.88756	-0.89123	-0.89504	-0.89874	-0.90253	-0.90633	-0.91015	-0.9139	-0.91756	-0.92135	-0.9252	-0.92903	-0.93273	-0.93661	-0.94043	-0.94426	-0.94818	-0.95194	-0.95573	-0.95961	-0.96342	-0.96726	-0.97105	-0.97492	-0.97875	-0.98267	-0.98643
-0.75841	-0.75783	-0.75734	-0.75674	-0.75625	-0.75576	-0.75527	-0.75472	-0.75414	-0.75364	-0.75316	-0.7527	-0.75222	-0.75166	-0.75117	-0.75073	-0.75013	-0.74961	-0.74911	-0.74852	-0.74804	-0.74753	-0.74706	-0.74657	-0.74617	-0.74562	-0.74519	-0.74468	-0.7441	-0.74366	-0.7431	-0.7426	-0.74209	-0.74161	-0.7411	-0.74064	-0.74014	-0.73964	-0.7392	-0.7387	-0.73818	-0.73767	-0.73719	-0.73675	-0.73616	-0.73573	-0.7352	-0.73474	-0.73429	-0.73374
-0.34664	-0.33254	-0.31889	-0.30501	-0.29023	-0.27613	-0.26214	-0.24769	-0.23381	-0.22061	-0.20651	-0.19263	-0.17955	-0.16567	-0.15133	-0.1395	-0.12471	-0.11094	-0.097738	-0.084537	-0.069638	-0.057569	-0.044368	-0.03071	-0.017851	-0.0055584	0.0078711	0.021192	0.034279	0.046457	0.058864	0.072527	0.084934	0.098478	0.11044	0.12285	0.13515	0.14813	0.16053	0.17294	0.18604	0.19857	0.20984	0.22203	0.23501	0.24572	0.25847	0.27054	0.28261	0.29436
-2.0898	-2.0901	-2.0902	-2.0904	-2.0905	-2.0907	-2.0908	-2.0909	-2.0909	-2.0911	-2.0911	-2.0911	-2.091	-2.0911	-2.0911	-2.091	-2.0909	-2.0908	-2.0907	-2.0906	-2.0905	-2.0902	-2.09	-2.0899	-2.0897	-2.0894	-2.0891	-2.0888	-2.0885	-2.0881	-2.0878	-2.0874	-2.0871	-2.0866	-2.0862	-2.0857	-2.0853	-2.0847	-2.0842	-2.0837	-2.083	-2.0825	-2.0818	-2.0812	-2.0805	-2.0798	-2.0791	-2.0784	-2.0776	-2.0769
0.65534	0.66034	0.6654	0.67023	0.67518	0.67988	0.68464	0.6894	0.69393	0.6984	0.70302	0.70728	0.71167	0.71604	0.72015	0.72427	0.72836	0.73243	0.73632	0.74032	0.74405	0.74782	0.75151	0.75521	0.75877	0.76249	0.76579	0.76928	0.77257	0.77578	0.77913	0.78236	0.78566	0.78862	0.79168	0.79451	0.79748	0.80027	0.80302	0.80599	0.80869	0.81122	0.81376	0.81635	0.81885	0.82133	0.8237	0.82611	0.8285	0.83064
-1.1326	-1.1301	-1.1286	-1.127	-1.1247	-1.123	-1.1213	-1.1187	-1.1173	-1.1156	-1.1135	-1.1124	-1.1104	-1.1082	-1.1068	-1.1051	-1.1032	-1.1023	-1.1004	-1.0987	-1.0971	-1.0953	-1.0939	-1.0924	-1.0906	-1.0897	-1.0882	-1.0858	-1.0847	-1.0833	-1.0819	-1.0807	-1.079	-1.0778	-1.0767	-1.0753	-1.074	-1.0728	-1.0717	-1.0703	-1.0693	-1.068	-1.067	-1.0654	-1.0646	-1.0632	-1.0625	-1.0622	-1.0606	-1.0597
-0.76108	-0.76088	-0.76072	-0.76053	-0.76037	-0.76016	-0.76	-0.75979	-0.75964	-0.75946	-0.7593	-0.75915	-0.75905	-0.7589	-0.75874	-0.75858	-0.75844	-0.75828	-0.75817	-0.75807	-0.75793	-0.75784	-0.75758	-0.7575	-0.7574	-0.75731	-0.75721	-0.7571	-0.75689	-0.7568	-0.75671	-0.75664	-0.75654	-0.75643	-0.75633	-0.75627	-0.75618	-0.75605	-0.756	-0.75587	-0.75577	-0.75565	-0.75559	-0.75558	-0.75552	-0.7554	-0.75526	-0.7552	-0.75511	-0.75511
-0.26598	-0.2598	-0.25362	-0.24769	-0.24145	-0.23484	-0.22866	-0.22249	-0.21631	-0.21013	-0.20383	-0.19828	-0.19204	-0.18611	-0.18006	-0.17407	-0.16801	-0.16134	-0.15541	-0.14979	-0.14362	-0.13788	-0.13207	-0.12565	-0.11991	-0.11416	-0.10874	-0.10193	-0.095633	-0.090204	-0.084276	-0.078348	-0.072981	-0.066866	-0.06125	-0.055696	-0.049581	-0.04384	-0.037725	-0.032109	-0.026493	-0.020315	-0.014949	-0.008459	-0.0027804	0.0028982	0.0079528	0.01307	0.019185	0.025114
-2.4774	-2.4671	-2.4575	-2.448	-2.4379	-2.4278	-2.4176	-2.4079	-2.3981	-2.3889	-2.3787	-2.3686	-2.3586	-2.3487	-2.3382	-2.328	-2.3178	-2.3082	-2.2983	-2.2886	-2.2784	-2.2682	-2.2584	-2.2479	-2.2381	-2.2288	-2.2191	-2.2097	-2.1995	-2.1897	-2.1793	-2.1691	-2.1594	-2.1495	-2.1397	-2.1299	-2.1198	-2.1102	-2.1	-2.09	-2.0799	-2.0706	-2.0608	-2.0513	-2.0416	-2.0323	-2.0216	-2.0122	-2.0021	-1.9918
0.020601	0.016284	0.012056	0.0078578	0.0036825	-0.00043296	-0.0045783	-0.0086412	-0.012741	-0.016857	-0.020867	-0.024907	-0.028843	-0.032845	-0.03684	-0.040649	-0.044599	-0.048452	-0.052244	-0.056097	-0.0598	-0.063623	-0.067326	-0.071021	-0.074694	-0.078314	-0.081995	-0.085645	-0.089235	-0.092841	-0.096311	-0.099849	-0.10337	-0.10676	-0.11021	-0.11367	-0.11701	-0.12039	-0.12369	-0.12707	-0.1303	-0.13365	-0.13687	-0.14015	-0.14328	-0.14645	-0.14958	-0.15278	-0.1558	-0.15895
-0.40131	-0.40802	-0.41457	-0.42137	-0.42816	-0.43482	-0.44156	-0.44816	-0.45474	-0.4614	-0.46811	-0.47484	-0.48136	-0.48809	-0.49467	-0.5013	-0.50785	-0.51443	-0.52086	-0.52758	-0.53419	-0.54064	-0.54722	-0.55361	-0.56016	-0.56677	-0.57332	-0.57975	-0.58618	-0.59273	-0.59917	-0.60564	-0.61208	-0.61851	-0.62498	-0.63146	-0.63786	-0.64426	-0.6506	-0.65697	-0.6633	-0.6697	-0.67602	-0.68241	-0.68877	-0.69494	-0.70131	-0.70752	-0.71379	-0.72005
-1.2118	-1.2221	-1.2324	-1.2412	-1.2517	-1.2614	-1.2707	-1.2806	-1.2898	-1.298	-1.3078	-1.3177	-1.3267	-1.3357	-1.3435	-1.3527	-1.362	-1.3707	-1.379	-1.3876	-1.3962	-1.4049	-1.4128	-1.4209	-1.4286	-1.4365	-1.4437	-1.4536	-1.4606	-1.4689	-1.4764	-1.4834	-1.4922	-1.4999	-1.5058	-1.5141	-1.5226	-1.5284	-1.5352	-1.5431	-1.5498	-1.5564	-1.563	-1.5694	-1.5762	-1.5832	-1.5891	-1.5968	-1.602	-1.6091
-0.76894	-0.76925	-0.7705	-0.77036	-0.7712	-0.77196	-0.77249	-0.77284	-0.77293	-0.77337	-0.7743	-0.77501	-0.77514	-0.77558	-0.77625	-0.77674	-0.77714	-0.77713	-0.77762	-0.77815	-0.77868	-0.77881	-0.77917	-0.77997	-0.78041	-0.78037	-0.7809	-0.78089	-0.7817	-0.78183	-0.78169	-0.78245	-0.78271	-0.78289	-0.78302	-0.78351	-0.78355	-0.78408	-0.78408	-0.7839	-0.78452	-0.78479	-0.78514	-0.78532	-0.78554	-0.78585	-0.78616	-0.78603	-0.78612	-0.78652
-2.0687	-2.0676	-2.0672	-2.067	-2.0648	-2.0624	-2.0611	-2.0596	-2.0587	-2.056	-2.0536	-2.0506	-2.0481	-2.0457	-2.0435	-2.042	-2.0389	-2.0378	-2.0359	-2.0324	-2.0308	-2.0282	-2.0253	-2.0218	-2.0196	-2.0165	-2.0137	-2.0108	-2.008	-2.0042	-2.0007	-1.9979	-1.9937	-1.9893	-1.9858	-1.9827	-1.979	-1.9745	-1.9699	-1.9662	-1.9636	-1.9592	-1.9565	-1.9519	-1.9468	-1.9415	-1.9376	-1.933	-1.9297	-1.9255
-2.1237	-2.1104	-2.0982	-2.0849	-2.0716	-2.0598	-2.0468	-2.0345	-2.0224	-2.0099	-1.9973	-1.9844	-1.9712	-1.9591	-1.9473	-1.9341	-1.9226	-1.9102	-1.8976	-1.8851	-1.8729	-1.8594	-1.8479	-1.8359	-1.8234	-1.8114	-1.7988	-1.7867	-1.775	-1.7622	-1.7504	-1.7384	-1.7258	-1.7139	-1.7022	-1.6903	-1.6787	-1.6664	-1.6545	-1.6428	-1.6305	-1.6186	-1.6067	-1.5945	-1.5831	-1.5711	-1.5593	-1.5477	-1.5358	-1.5241
0.31584	0.31864	0.32137	0.32465	0.32684	0.32964	0.33258	0.33497	0.33749	0.33989	0.34289	0.34501	0.34767	0.35082	0.35307	0.35539	0.35772	0.36113	0.36359	0.36612	0.36817	0.37001	0.37247	0.37466	0.37685	0.37958	0.38156	0.38361	0.38545	0.38716	0.38996	0.39201	0.39413	0.39604	0.39823	0.39987	0.40158	0.40363	0.40541	0.40718	0.40916	0.41094	0.41313	0.41497	0.41729	0.41893	0.42064	0.42208	0.42379	0.42611
0.11244	0.11071	0.10886	0.10681	0.10488	0.10303	0.10122	0.09953	0.09764	0.095396	0.093703	0.091616	0.089766	0.087916	0.08579	0.084018	0.082168	0.080278	0.078231	0.075987	0.0739	0.071853	0.070239	0.068192	0.06642	0.064452	0.062247	0.060279	0.057799	0.055594	0.053744	0.051578	0.049492	0.047563	0.045398	0.043232	0.041107	0.038941	0.037249	0.035044	0.033194	0.031107	0.028785	0.026737	0.024257	0.021935	0.019927	0.017722	0.015675	0.013313
-0.64691	-0.6476	-0.6483	-0.64893	-0.64957	-0.65019	-0.65083	-0.65159	-0.65219	-0.65289	-0.6535	-0.65408	-0.65493	-0.65561	-0.65617	-0.65682	-0.65753	-0.65812	-0.65878	-0.65948	-0.66005	-0.66091	-0.66168	-0.66229	-0.6628	-0.66353	-0.66423	-0.66487	-0.66543	-0.66618	-0.66697	-0.66748	-0.66803	-0.66877	-0.66957	-0.67023	-0.671	-0.67168	-0.67236	-0.6729	-0.67356	-0.67423	-0.67495	-0.67559	-0.67631	-0.67688	-0.67745	-0.67814	-0.6789	-0.67958
0.32492	0.32991	0.33491	0.33985	0.34488	0.34983	0.35479	0.35995	0.36494	0.36995	0.37501	0.3801	0.38528	0.39043	0.39553	0.40054	0.40567	0.41087	0.41613	0.42127	0.42633	0.43153	0.43675	0.44206	0.44729	0.45248	0.45768	0.46292	0.46808	0.47347	0.47874	0.48405	0.4893	0.49445	0.49978	0.50528	0.51049	0.51575	0.52115	0.52646	0.53171	0.53719	0.54245	0.54785	0.55315	0.55849	0.56397	0.56922	0.57461	0.57993
-1.7483	-1.745	-1.742	-1.7393	-1.7361	-1.7333	-1.7299	-1.7268	-1.7238	-1.7207	-1.7172	-1.7143	-1.7108	-1.7077	-1.7045	-1.701	-1.6978	-1.6949	-1.6915	-1.688	-1.6845	-1.6814	-1.6777	-1.6745	-1.6711	-1.6678	-1.6642	-1.6609	-1.6575	-1.6543	-1.6504	-1.6465	-1.6431	-1.6397	-1.6359	-1.6326	-1.6292	-1.6254	-1.6217	-1.6183	-1.6145	-1.6109	-1.6076	-1.6036	-1.5998	-1.5965	-1.5925	-1.5888	-1.5847	-1.5815
-2.2219	-2.2218	-2.2215	-2.2215	-2.2213	-2.221	-2.2207	-2.2206	-2.2203	-2.2201	-2.2199	-2.2195	-2.2193	-2.2188	-2.2186	-2.2182	-2.2178	-2.2174	-2.2169	-2.2165	-2.2159	-2.2156	-2.215	-2.2145	-2.214	-2.2136	-2.213	-2.2123	-2.2118	-2.2112	-2.2105	-2.2099	-2.2093	-2.2085	-2.208	-2.2071	-2.2065	-2.2058	-2.205	-2.2043	-2.2034	-2.2027	-2.2019	-2.2011	-2.2003	-2.1995	-2.1985	-2.1977	-2.1968	-2.1958
0.81451	0.81451	0.81455	0.81466	0.81468	0.81463	0.81472	0.81467	0.81481	0.81483	0.81479	0.81485	0.8148	0.81488	0.8149	0.81491	0.815	0.81493	0.81501	0.81508	0.8151	0.81508	0.81514	0.81519	0.81524	0.81519	0.81533	0.81539	0.81544	0.8155	0.81555	0.81564	0.81561	0.81582	0.81587	0.81594	0.81611	0.8162	0.81626	0.81635	0.81658	0.81666	0.81683	0.81694	0.81716	0.81727	0.81754	0.81772	0.8178	0.81805
1.9502	1.95	1.9507	1.9509	1.9509	1.9508	1.9514	1.9512	1.9506	1.9504	1.9507	1.9509	1.9506	1.9511	1.9506	1.9504	1.95	1.9498	1.9498	1.9502	1.9502	1.9504	1.9501	1.949	1.9483	1.9479	1.9473	1.9476	1.9473	1.9472	1.9473	1.9459	1.9462	1.9448	1.9447	1.9441	1.9434	1.9426	1.9427	1.9419	1.9411	1.9411	1.9403	1.939	1.9384	1.9379	1.9377	1.9367	1.9366	1.9352
-1.1725	-1.1739	-1.1755	-1.177	-1.1784	-1.1799	-1.1813	-1.1827	-1.1842	-1.1856	-1.1869	-1.1884	-1.1897	-1.1911	-1.1925	-1.1938	-1.1953	-1.1968	-1.1981	-1.1994	-1.2008	-1.2022	-1.2034	-1.2048	-1.2061	-1.2075	-1.2088	-1.2102	-1.2115	-1.2129	-1.2141	-1.2155	-1.2169	-1.2182	-1.2194	-1.2208	-1.2222	-1.2233	-1.2246	-1.2259	-1.2271	-1.2284	-1.2297	-1.2309	-1.2321	-1.2334	-1.2345	-1.2358	-1.2371	-1.2382
-0.42296	-0.42197	-0.42081	-0.41948	-0.41865	-0.41791	-0.41658	-0.4155	-0.41484	-0.41351	-0.41252	-0.41127	-0.41028	-0.4097	-0.40845	-0.40713	-0.40596	-0.40563	-0.40547	-0.40423	-0.40307	-0.40291	-0.40183	-0.401	-0.39984	-0.39893	-0.3981	-0.3961	-0.39552	-0.39528	-0.39486	-0.39412	-0.39312	-0.39255	-0.39222	-0.39114	-0.39073	-0.38915	-0.3884	-0.38791	-0.38741	-0.38633	-0.38575	-0.38526	-0.38459	-0.38452	-0.38327	-0.38303	-0.38195	-0.38095
1.9071	1.8988	1.8907	1.8819	1.8746	1.8662	1.8576	1.8499	1.8418	1.8329	1.8246	1.8173	1.8092	1.8001	1.7922	1.7842	1.7764	1.768	1.7609	1.7519	1.7452	1.7371	1.7291	1.7208	1.7121	1.7045	1.6964	1.6886	1.6806	1.673	1.6652	1.6568	1.6496	1.6426	1.6352	1.6271	1.6205	1.6126	1.6048	1.5965	1.5895	1.5824	1.5745	1.566	1.5591	1.5525	1.5447	1.5374	1.5304	1.5231
-0.35568	-0.35935	-0.36277	-0.36627	-0.36956	-0.37272	-0.37622	-0.3798	-0.38326	-0.38664	-0.39014	-0.39351	-0.39689	-0.40022	-0.40355	-0.40684	-0.41009	-0.41338	-0.41671	-0.41991	-0.42358	-0.42675	-0.42995	-0.43328	-0.43695	-0.44037	-0.44375	-0.447	-0.45046	-0.4537	-0.45691	-0.46058	-0.46395	-0.46707	-0.47028	-0.47349	-0.47682	-0.48011	-0.48323	-0.48631	-0.48972	-0.49289	-0.49601	-0.49905	-0.50234	-0.50546	-0.50854	-0.51166	-0.51495	-0.51812
-2.6954	-2.6914	-2.6864	-2.6817	-2.6769	-2.6724	-2.6675	-2.662	-2.657	-2.6519	-2.6468	-2.6415	-2.6372	-2.6315	-2.6261	-2.6203	-2.6158	-2.611	-2.6058	-2.5995	-2.5949	-2.5894	-2.5836	-2.5785	-2.5725	-2.5675	-2.5617	-2.5568	-2.5506	-2.5448	-2.5385	-2.5337	-2.5281	-2.5226	-2.5169	-2.5106	-2.5057	-2.4989	-2.494	-2.488	-2.4824	-2.4756	-2.4697	-2.4646	-2.4584	-2.4516	-2.4459	-2.4413	-2.4345	-2.4278
0.57814	0.57801	0.57805	0.57779	0.57769	0.5775	0.57734	0.57708	0.57676	0.57663	0.57654	0.57635	0.57616	0.57593	0.57564	0.57542	0.57513	0.57494	0.57497	0.57488	0.57462	0.57443	0.57424	0.57391	0.57375	0.57359	0.57344	0.57334	0.57312	0.57283	0.57247	0.57241	0.57215	0.57196	0.57193	0.57168	0.57158	0.57126	0.571	0.57074	0.57052	0.57016	0.56981	0.56949	0.56926	0.56894	0.56875	0.56842	0.56817	0.56801
0.28026	0.28122	0.28073	0.28137	0.28105	0.28185	0.28152	0.28088	0.27959	0.27927	0.27878	0.27878	0.27877	0.27941	0.27861	0.27781	0.2786	0.27844	0.27828	0.27651	0.27603	0.27586	0.2757	0.27618	0.27682	0.27602	0.27522	0.27441	0.27345	0.27409	0.27345	0.27184	0.27361	0.27377	0.27152	0.27072	0.27233	0.27168	0.27169	0.27168	0.27072	0.27169	0.27024	0.26896	0.2688	0.26944	0.26993	0.26977	0.26865	0.26929
2.3332	2.3269	2.3215	2.315	2.309	2.3032	2.2968	2.2908	2.284	2.2783	2.2714	2.265	2.2581	2.2515	2.2448	2.238	2.2313	2.2244	2.2173	2.2107	2.2031	2.1955	2.1887	2.1812	2.1742	2.1667	2.1593	2.1521	2.1444	2.1365	2.1287	2.1205	2.1128	2.1048	2.0969	2.0886	2.0808	2.0727	2.0643	2.0562	2.0479	2.0396	2.0311	2.0222	2.0139	2.0051	1.9968	1.9875	1.9788	1.9698
1.0433	1.0509	1.0584	1.0657	1.073	1.0803	1.0875	1.0946	1.1017	1.1089	1.1159	1.1228	1.1296	1.1364	1.1433	1.1501	1.1568	1.1635	1.17	1.1765	1.1833	1.1897	1.196	1.2025	1.2088	1.215	1.2213	1.2274	1.2334	1.2395	1.2454	1.2515	1.2573	1.2633	1.2691	1.2747	1.2805	1.2862	1.2917	1.2975	1.3031	1.3083	1.3139	1.3192	1.3245	1.3298	1.3352	1.3403	1.3453	1.3504
0.70405	0.70693	0.7099	0.71314	0.71663	0.71986	0.72274	0.72589	0.72903	0.73218	0.73497	0.73829	0.74161	0.74449	0.74728	0.7506	0.75427	0.75733	0.76073	0.76388	0.76676	0.7699	0.77314	0.77663	0.77969	0.78344	0.78606	0.78938	0.79305	0.79619	0.79934	0.80283	0.8058	0.80938	0.81314	0.81655	0.81986	0.82283	0.82624	0.82947	0.83297	0.8362	0.84004	0.84318	0.84633	0.85	0.85349	0.8569	0.86065	0.8638
-0.88684	-0.88899	-0.89096	-0.89294	-0.8948	-0.89677	-0.89857	-0.90132	-0.90329	-0.90509	-0.90677	-0.90862	-0.91042	-0.9121	-0.91413	-0.91587	-0.9179	-0.91952	-0.92143	-0.92257	-0.92425	-0.92634	-0.92808	-0.92982	-0.93179	-0.93359	-0.9355	-0.93688	-0.93874	-0.94017	-0.94203	-0.94341	-0.9446	-0.94682	-0.94831	-0.95011	-0.95137	-0.9531	-0.95478	-0.95628	-0.95742	-0.95969	-0.96095	-0.96244	-0.96418	-0.96508	-0.96658	-0.96897	-0.96975	-0.97143
0.68331	0.68396	0.68472	0.6853	0.68589	0.68665	0.68724	0.6879	0.6887	0.68938	0.69019	0.69086	0.69163	0.69242	0.69323	0.69381	0.69459	0.69537	0.69624	0.697	0.69787	0.69864	0.6995	0.70038	0.70122	0.70199	0.7029	0.7037	0.70466	0.70557	0.70646	0.70737	0.70828	0.70912	0.71005	0.71105	0.71194	0.71278	0.71381	0.7148	0.71574	0.71672	0.71774	0.71868	0.71969	0.72069	0.72164	0.72262	0.72373	0.72473
0.2644	0.26653	0.26871	0.27101	0.27338	0.27571	0.27824	0.28056	0.28312	0.28559	0.28828	0.29087	0.29369	0.29612	0.29881	0.3015	0.30459	0.30729	0.31024	0.31305	0.31604	0.31912	0.32229	0.32516	0.32834	0.33163	0.33495	0.33815	0.34147	0.34481	0.34817	0.35164	0.35508	0.35858	0.36231	0.36569	0.36945	0.37301	0.37674	0.38038	0.38428	0.38813	0.39209	0.39611	0.3999	0.40383	0.40785	0.4119	0.41602	0.42007
2.4946	2.494	2.4937	2.4937	2.4925	2.4918	2.4917	2.4909	2.4903	2.4899	2.4892	2.4884	2.488	2.487	2.4863	2.4859	2.4851	2.4839	2.4834	2.4828	2.4817	2.4816	2.4803	2.4794	2.4784	2.4777	2.4765	2.4755	2.4744	2.4736	2.4725	2.4711	2.4705	2.4693	2.4683	2.4666	2.4661	2.4644	2.4634	2.4622	2.4608	2.4595	2.4579	2.4571	2.4555	2.4543	2.4531	2.4516	2.45	2.4485
-0.75246	-0.75239	-0.75211	-0.75198	-0.75178	-0.7517	-0.75146	-0.75123	-0.75121	-0.75095	-0.75068	-0.75063	-0.7504	-0.75016	-0.75027	-0.75008	-0.7499	-0.74982	-0.74956	-0.74937	-0.74924	-0.74931	-0.74891	-0.74879	-0.7486	-0.74845	-0.74828	-0.74836	-0.74818	-0.7481	-0.74798	-0.74789	-0.7479	-0.74784	-0.7477	-0.74754	-0.74751	-0.74738	-0.74723	-0.74717	-0.74699	-0.74693	-0.74683	-0.74668	-0.74673	-0.74658	-0.74641	-0.74641	-0.74641	-0.7463
1.9039	1.9059	1.9079	1.9098	1.912	1.9138	1.9158	1.918	1.9201	1.9222	1.9242	1.9261	1.9269	1.9289	1.9315	1.9325	1.9348	1.9366	1.9386	1.94	1.9415	1.9429	1.9447	1.9461	1.9475	1.9494	1.9508	1.9514	1.9528	1.9539	1.9549	1.9567	1.9583	1.9599	1.9615	1.9621	1.963	1.9643	1.9656	1.9666	1.9674	1.9678	1.9686	1.9693	1.9711	1.9716	1.9727	1.9732	1.9742	1.9744
[truncated: 5,000 more columns]
