# Supplementary material for: Delineation of an insula-BNST circuit engaged by struggling behavior that regulates avoidance in mice
Source: Nat Commun. 2021 Jun 11;12:3561. doi: 10.1038/s41467-021-23674-z (PMC8196075; doi:10.1038/s41467-021-23674-z)
Supplement: Supplementary file 16 — Source Data [file 41467_2021_23674_MOESM16_ESM.zip › Source_Data_Nat_Comm/Fig_9jm.csv]

boutDateNum	boutNumByAnimal	boutType.x	subj_num	subj_date	Start	End	Length	boutNum	boutType.y	Time	photometry_z_score	AUC	maxPeak	posNegAUC	posNegmaxPeak
201130_1_WholeBody_1	1	WholeBody	1	201130	21.7	24.1	2.4	238	WholeBody	0.0490000000000004	3.4533	276.258148	5.5175	Yes	Yes
201130_1_WholeBody_3	3	WholeBody	1	201130	50.7	51.4	0.699999999999996	240	WholeBody	0.0490000000000004	3.0856	55.993802	8.4196	Yes	Yes
201130_1_WholeBody_5	5	WholeBody	1	201130	91.4	93.6	2.19999999999999	242	WholeBody	0.0490000000000004	-10.167	-2668.5617	-8.6079	No	No
201130_1_WholeBody_6	6	WholeBody	1	201130	118.8	121.2	2.40000000000001	243	WholeBody	0.0490000000000004	-2.5351	154.71627	9.2229	Yes	Yes
201130_1_WholeBody_7	7	WholeBody	1	201130	137.6	139.6	2	244	WholeBody	0.0490000000000004	0.64893	66.435845	4.0948	Yes	Yes
201130_1_WholeBody_9	9	WholeBody	1	201130	209.3	211.2	1.89999999999998	246	WholeBody	0.0490000000000004	-0.29763	-966.74477	-0.29763	No	No
201130_1_WholeBody_10	10	WholeBody	1	201130	233.5	233.9	0.400000000000006	247	WholeBody	0.0490000000000004	0.82244	-124.018529	1.2129	No	Yes
201130_1_WholeBody_11	11	WholeBody	1	201130	282.5	282.8	0.300000000000011	248	WholeBody	0.0490000000000004	-0.93824	250.643049	6.6924	Yes	Yes
201130_1_WholeBody_12	12	WholeBody	1	201130	293.1	293.2	0.0999999999999659	249	WholeBody	0.0490000000000004	0.24282	583.073963	16.99	Yes	Yes
201130_1_WholeBody_13	13	WholeBody	1	201130	294.4	296.1	1.70000000000005	250	WholeBody	0.0490000000000004	-0.5665	-101.458509	0.41688	No	Yes
201130_1_WholeBody_14	14	WholeBody	1	201130	322.3	324.8	2.5	251	WholeBody	0.0490000000000004	-2.4648	-375.766191	2.0983	No	Yes
201130_1_WholeBody_18	18	WholeBody	1	201130	439.6	440.2	0.599999999999966	255	WholeBody	0.0490000000000004	-3.9352	-346.15838	-0.18074	No	No
201130_1_WholeBody_19	19	WholeBody	1	201130	577.5	577.9	0.399999999999977	256	WholeBody	0.0490000000000004	2.1956	626.4569	10.156	Yes	Yes
201130_1_WholeBody_20	20	WholeBody	1	201130	606.8	608.2	1.40000000000009	257	WholeBody	0.0490000000000004	0.30605	51.9728918	1.6092	Yes	Yes
201130_1_WholeBody_21	21	WholeBody	1	201130	621	621.4	0.399999999999977	258	WholeBody	0.0490000000000004	1.3496	511.0126	8.4624	Yes	Yes
201130_1_WholeBody_22	22	WholeBody	1	201130	633.1	633.9	0.799999999999955	259	WholeBody	0.0490000000000004	-5.2367	-680.3501	-5.0412	No	No
201130_1_WholeBody_23	23	WholeBody	1	201130	644.6	645.7	1.10000000000002	260	WholeBody	0.0490000000000004	3.5031	1654.2013	24.016	Yes	Yes
201130_1_WholeBody_24	24	WholeBody	1	201130	653.2	654.5	1.29999999999995	261	WholeBody	0.0490000000000004	-2.4255	-9.996799	2.647	No	Yes
201130_1_WholeBody_26	26	WholeBody	1	201130	685.6	688.2	2.60000000000002	263	WholeBody	0.0490000000000004	1.752	254.46688	5.3624	Yes	Yes
201130_1_WholeBody_29	29	WholeBody	1	201130	741.6	743.5	1.89999999999998	266	WholeBody	0.0490000000000004	3.788	585.9107	7.8584	Yes	Yes
201130_1_WholeBody_30	30	WholeBody	1	201130	770.8	771.1	0.300000000000068	267	WholeBody	0.0490000000000004	1.2119	430.30184	7.1536	Yes	Yes
201130_1_WholeBody_32	32	WholeBody	1	201130	819.5	819.6	0.100000000000023	269	WholeBody	0.0490000000000004	0.78558	750.08601	15.311	Yes	Yes
201130_1_WholeBody_39	39	WholeBody	1	201130	1111.7	1112.9	1.20000000000005	276	WholeBody	0.0490000000000004	-2.4622	145.500417	6.127	Yes	Yes
201130_1_WholeBody_40	40	WholeBody	1	201130	1116.7	1117.1	0.399999999999864	277	WholeBody	0.0490000000000004	-2.0914	76.068553	2.9142	Yes	Yes
201130_1_WholeBody_41	41	WholeBody	1	201130	1125	1125.4	0.400000000000091	278	WholeBody	0.0490000000000004	-1.7911	9.2691827	0.90925	Yes	Yes
201130_1_WholeBody_42	42	WholeBody	1	201130	1127.4	1128.1	0.699999999999818	279	WholeBody	0.0490000000000004	-1.7593	192.23268	3.4412	Yes	Yes
201130_1_WholeBody_43	43	WholeBody	1	201130	1455.9	1456.8	0.899999999999864	280	WholeBody	0.0490000000000004	2.6789	399.8031	5.6219	Yes	Yes
201130_1_WholeBody_45	45	WholeBody	1	201130	1544	1545.6	1.59999999999991	282	WholeBody	0.0490000000000004	-0.99584	81.79396	4.1169	Yes	Yes
201130_1_WholeBody_47	47	WholeBody	1	201130	1621.7	1622	0.299999999999955	284	WholeBody	0.0490000000000004	-1.8825	231.01656	11.479	Yes	Yes
201130_1_WholeBody_48	48	WholeBody	1	201130	1624.5	1625.1	0.599999999999909	285	WholeBody	0.0490000000000004	0.35585	-4.5063061	0.9499	No	Yes
201130_1_WholeBody_49	49	WholeBody	1	201130	1626.2	1626.6	0.399999999999864	286	WholeBody	0.0490000000000004	-7.9429	-482.54452	-0.45213	No	No
201130_1_WholeBody_50	50	WholeBody	1	201130	1628.6	1629	0.400000000000091	287	WholeBody	0.0490000000000004	-7.4053	-644.08404	-0.84755	No	No
201130_1_WholeBody_53	53	WholeBody	1	201130	1668.1	1669.9	1.80000000000018	290	WholeBody	0.0490000000000004	3.6194	614.4225	9.0186	Yes	Yes
201130_1_WholeBody_54	54	WholeBody	1	201130	1675.1	1676.3	1.20000000000005	291	WholeBody	0.0490000000000004	11.345	1546.371	18.19	Yes	Yes
201130_1_WholeBody_55	55	WholeBody	1	201130	1684.9	1686.6	1.69999999999982	292	WholeBody	0.0490000000000004	-10.558	-932.9274	-4.1148	No	No
201130_1_WholeBody_58	58	WholeBody	1	201130	1712.2	1712.4	0.200000000000045	295	WholeBody	0.0490000000000004	8.4324	632.17824	17.693	Yes	Yes
201130_1_WholeBody_59	59	WholeBody	1	201130	1746.4	1748.4	2	296	WholeBody	0.0490000000000004	10.545	901.9127	11.034	Yes	Yes
201130_1_WholeBody_60	60	WholeBody	1	201130	1768.2	1769.1	0.899999999999864	297	WholeBody	0.0490000000000004	-1.9263	-98.4744256	1.2685	No	Yes
201130_1_WholeBody_61	61	WholeBody	1	201130	1771.4	1771.6	0.199999999999818	298	WholeBody	0.0490000000000004	22.117	4136.782	50.769	Yes	Yes
201130_1_WholeBody_62	62	WholeBody	1	201130	1774.9	1775.2	0.299999999999955	299	WholeBody	0.0490000000000004	5.0055	327.187378	10.289	Yes	Yes
201130_1_WholeBody_63	63	WholeBody	1	201130	1777.9	1778.2	0.299999999999955	300	WholeBody	0.0490000000000004	-4.8408	-405.3147	-2.5182	No	No
201130_1_WholeBody_64	64	WholeBody	1	201130	1782.6	1783.6	1	301	WholeBody	0.0490000000000004	-2.1132	-82.94356	-0.14656	No	No
201130_1_WholeBody_65	65	WholeBody	1	201130	1786.5	1786.8	0.299999999999955	302	WholeBody	0.0490000000000004	-0.99299	222.258321	3.2115	Yes	Yes
201130_1_WholeBody_66	66	WholeBody	1	201130	1788.8	1789.2	0.400000000000091	303	WholeBody	0.0490000000000004	3.3919	326.14227	4.6417	Yes	Yes
201130_1_WholeBody_67	67	WholeBody	1	201130	1793.4	1794	0.599999999999909	304	WholeBody	0.0490000000000004	-19.092	-1721.786	-5.1029	No	No
201130_2_WholeBody_1	1	WholeBody	2	201130	23.7	25	1.3	677	WholeBody	0.0490000000000004	5.5741	890.831	14.775	Yes	Yes
201130_2_WholeBody_2	2	WholeBody	2	201130	30.8	31.3	0.5	678	WholeBody	0.0490000000000004	-1.7132	593.945334	12.381	Yes	Yes
201130_2_WholeBody_3	3	WholeBody	2	201130	32.8	33.3	0.5	679	WholeBody	0.0490000000000004	-9.9187	-227.549398	4.2088	No	Yes
201130_2_WholeBody_4	4	WholeBody	2	201130	38.8	40.4	1.6	680	WholeBody	0.0490000000000004	5.2053	185.862465	5.2053	Yes	Yes
201130_2_WholeBody_5	5	WholeBody	2	201130	49.1	50.6	1.5	681	WholeBody	0.0490000000000004	-4.2192	-86.59084	5.337	No	Yes
201130_2_WholeBody_6	6	WholeBody	2	201130	60.5	61.4	0.899999999999999	682	WholeBody	0.0490000000000004	-2.2805	447.78262	10.465	Yes	Yes
201130_2_WholeBody_7	7	WholeBody	2	201130	67.7	69.3	1.59999999999999	683	WholeBody	0.0490000000000004	-2.248	475.938584	8.3257	Yes	Yes
201130_2_WholeBody_8	8	WholeBody	2	201130	77.8	79.3	1.5	684	WholeBody	0.0490000000000004	-5.115	-383.257049	0.71649	No	Yes
201130_2_WholeBody_9	9	WholeBody	2	201130	91.2	92.6	1.39999999999999	685	WholeBody	0.0490000000000004	-4.1166	-32.54986	2.7576	No	Yes
201130_2_WholeBody_11	11	WholeBody	2	201130	118.2	120.1	1.89999999999999	687	WholeBody	0.0490000000000004	-0.39143	-67.213394	3.67	No	Yes
201130_2_WholeBody_12	12	WholeBody	2	201130	139.4	142	2.59999999999999	688	WholeBody	0.0490000000000004	2.2481	366.28003	18.215	Yes	Yes
201130_2_WholeBody_15	15	WholeBody	2	201130	199.1	200.5	1.40000000000001	691	WholeBody	0.0490000000000004	-6.4308	-68.826892	33.588	No	Yes
201130_2_WholeBody_16	16	WholeBody	2	201130	217.5	218.1	0.599999999999994	692	WholeBody	0.0490000000000004	2.3284	923.6504	14.983	Yes	Yes
201130_2_WholeBody_17	17	WholeBody	2	201130	267.5	270	2.5	693	WholeBody	0.0490000000000004	4.0874	367.6711	4.4661	Yes	Yes
201130_2_WholeBody_19	19	WholeBody	2	201130	311.7	312.2	0.5	695	WholeBody	0.0490000000000004	1.3568	163.2257641	9.5797	Yes	Yes
201130_2_WholeBody_23	23	WholeBody	2	201130	474.1	475.3	1.19999999999999	699	WholeBody	0.0490000000000004	5.355	613.4258	14.884	Yes	Yes
201130_2_WholeBody_26	26	WholeBody	2	201130	536.7	537.5	0.799999999999955	702	WholeBody	0.0490000000000004	-7.333	94.2489467	12.244	Yes	Yes
201130_2_WholeBody_27	27	WholeBody	2	201130	602.5	604.1	1.60000000000002	703	WholeBody	0.0490000000000004	-0.35847	132.125705	3.5285	Yes	Yes
201130_2_WholeBody_28	28	WholeBody	2	201130	619	619.1	0.100000000000023	704	WholeBody	0.0490000000000004	-0.0009419	232.3433431	3.9196	Yes	Yes
201130_2_WholeBody_29	29	WholeBody	2	201130	647.6	648.9	1.29999999999995	705	WholeBody	0.0490000000000004	5.248	501.4437	6.6635	Yes	Yes
201130_2_WholeBody_30	30	WholeBody	2	201130	655.2	655.6	0.399999999999977	706	WholeBody	0.0490000000000004	-3.4301	529.4038	10.862	Yes	Yes
201130_2_WholeBody_31	31	WholeBody	2	201130	660.6	663.2	2.60000000000002	707	WholeBody	0.0490000000000004	-5.1337	-579.3669	-1.9588	No	No
201130_2_WholeBody_33	33	WholeBody	2	201130	688.5	688.6	0.100000000000023	709	WholeBody	0.0490000000000004	3.6217	705.2944	11.584	Yes	Yes
201130_2_WholeBody_34	34	WholeBody	2	201130	710.7	711	0.299999999999955	710	WholeBody	0.0490000000000004	-1.8479	-443.7875	-1.8479	No	No
201130_2_WholeBody_35	35	WholeBody	2	201130	737.2	737.3	0.0999999999999091	711	WholeBody	0.0490000000000004	0.313	699.00868	9.8222	Yes	Yes
201130_2_WholeBody_39	39	WholeBody	2	201130	832	832.2	0.200000000000045	715	WholeBody	0.0490000000000004	-2.3296	293.383842	10.468	Yes	Yes
201130_2_WholeBody_40	40	WholeBody	2	201130	842.7	843.3	0.599999999999909	716	WholeBody	0.0490000000000004	-5.3205	-402.05043	-0.7334	No	No
201130_2_WholeBody_41	41	WholeBody	2	201130	847.6	847.7	0.100000000000023	717	WholeBody	0.0490000000000004	-3.9283	85.957209	4.4512	Yes	Yes
201130_2_WholeBody_42	42	WholeBody	2	201130	854	854.1	0.100000000000023	718	WholeBody	0.0490000000000004	-0.6799	-38.6548411	0.0095828	No	Yes
201130_2_WholeBody_43	43	WholeBody	2	201130	873	873.3	0.299999999999955	719	WholeBody	0.0490000000000004	-2.741	-27.823455	1.1836	No	Yes
201130_2_WholeBody_45	45	WholeBody	2	201130	883.2	883.6	0.399999999999977	721	WholeBody	0.0490000000000004	-2.7057	-289.85415	-0.20571	No	No
201130_2_WholeBody_46	46	WholeBody	2	201130	945.9	947.3	1.39999999999998	722	WholeBody	0.0490000000000004	-2.5419	-67.247758	2.2987	No	Yes
201130_2_WholeBody_47	47	WholeBody	2	201130	950.2	950.3	0.0999999999999091	723	WholeBody	0.0490000000000004	1.7888	789.4418	11.073	Yes	Yes
201130_2_WholeBody_48	48	WholeBody	2	201130	956.2	956.4	0.199999999999932	724	WholeBody	0.0490000000000004	7.4465	280.764229	7.6006	Yes	Yes
201130_2_WholeBody_50	50	WholeBody	2	201130	966.7	966.8	0.0999999999999091	726	WholeBody	0.0490000000000004	0.1949	193.696732	7.6677	Yes	Yes
201130_2_WholeBody_51	51	WholeBody	2	201130	977.4	977.8	0.399999999999977	727	WholeBody	0.0490000000000004	0.062228	-54.6225235	0.062228	No	Yes
201130_2_WholeBody_53	53	WholeBody	2	201130	1016.8	1019.1	2.30000000000007	729	WholeBody	0.0490000000000004	-1.1887	-9.153366	7.172	No	Yes
201130_2_WholeBody_54	54	WholeBody	2	201130	1076.5	1076.6	0.0999999999999091	730	WholeBody	0.0490000000000004	-5.4404	-402.834153	1.1794	No	Yes
201130_2_WholeBody_55	55	WholeBody	2	201130	1102.3	1104.1	1.79999999999995	731	WholeBody	0.0490000000000004	-1.9826	142.754907	3.9458	Yes	Yes
201130_2_WholeBody_56	56	WholeBody	2	201130	1106.1	1106.3	0.200000000000045	732	WholeBody	0.0490000000000004	-1.4531	2159.067213	37.499	Yes	Yes
201130_2_WholeBody_57	57	WholeBody	2	201130	1203.2	1204.9	1.70000000000005	733	WholeBody	0.0490000000000004	6.4752	471.0339	6.4752	Yes	Yes
201130_2_WholeBody_58	58	WholeBody	2	201130	1205.2	1207.8	2.59999999999991	734	WholeBody	0.0490000000000004	12.423	2445.014	48.586	Yes	Yes
201130_2_WholeBody_61	61	WholeBody	2	201130	1308.3	1308.6	0.299999999999955	737	WholeBody	0.0490000000000004	0.77594	404.39617	5.833	Yes	Yes
201130_2_WholeBody_62	62	WholeBody	2	201130	1311.9	1313.9	2	738	WholeBody	0.0490000000000004	-3.9173	34.702563	2.7318	Yes	Yes
201130_2_WholeBody_63	63	WholeBody	2	201130	1330	1330.1	0.0999999999999091	739	WholeBody	0.0490000000000004	2.5323	1163.1894	18.381	Yes	Yes
201130_2_WholeBody_65	65	WholeBody	2	201130	1351.2	1351.4	0.200000000000045	741	WholeBody	0.0490000000000004	4.4142	249.4439684	4.6721	Yes	Yes
201130_2_WholeBody_66	66	WholeBody	2	201130	1399.4	1400.7	1.29999999999995	742	WholeBody	0.0490000000000004	-2.4465	-183.4311	-0.5742	No	No
201130_2_WholeBody_68	68	WholeBody	2	201130	1568.9	1569.2	0.299999999999955	744	WholeBody	0.0490000000000004	-5.8346	372.282329	13.463	Yes	Yes
201130_2_WholeBody_70	70	WholeBody	2	201130	1657.8	1658	0.200000000000045	746	WholeBody	0.0490000000000004	1.4248	225.482219	4.9006	Yes	Yes
201130_2_WholeBody_71	71	WholeBody	2	201130	1674.1	1674.6	0.5	747	WholeBody	0.0490000000000004	-1.3599	-91.5372	-0.27844	No	No
201130_2_WholeBody_74	74	WholeBody	2	201130	1734.1	1734.2	0.100000000000136	750	WholeBody	0.0490000000000004	-4.2318	-468.2706515	0.16919	No	Yes
201130_2_WholeBody_75	75	WholeBody	2	201130	1755.3	1755.4	0.100000000000136	751	WholeBody	0.0490000000000004	-5.5179	-515.756	-2.1643	No	No
201130_2_WholeBody_76	76	WholeBody	2	201130	1770.8	1771.6	0.799999999999955	752	WholeBody	0.0490000000000004	1.8099	49.370355	8.2738	Yes	Yes
201130_2_WholeBody_77	77	WholeBody	2	201130	1784.8	1784.9	0.100000000000136	753	WholeBody	0.0490000000000004	2.6171	435.91991	6.507	Yes	Yes
201130_3_WholeBody_1	1	WholeBody	3	201130	17.1	18.2	1.1	1267	WholeBody	0.0490000000000004	2.652	1651.6419	22.912	Yes	Yes
201130_3_WholeBody_3	3	WholeBody	3	201130	40.5	43.1	2.6	1269	WholeBody	0.0490000000000004	-5.2539	-399.949465	1.3327	No	Yes
201130_3_WholeBody_4	4	WholeBody	3	201130	50.5	52	1.5	1270	WholeBody	0.0490000000000004	-2.4822	-138.5604	-0.32335	No	No
201130_3_WholeBody_8	8	WholeBody	3	201130	110.7	112.4	1.7	1274	WholeBody	0.0490000000000004	-14.961	163.81134	17.651	Yes	Yes
201130_3_WholeBody_9	9	WholeBody	3	201130	114.7	115.9	1.2	1275	WholeBody	0.0490000000000004	9.8276	810.6922	11.274	Yes	Yes
201130_3_WholeBody_10	10	WholeBody	3	201130	127.4	129.3	1.90000000000001	1276	WholeBody	0.0490000000000004	6.0582	567.9538	7.5378	Yes	Yes
201130_3_WholeBody_12	12	WholeBody	3	201130	148.6	148.9	0.300000000000011	1278	WholeBody	0.0490000000000004	4.1791	97.652798	6.1005	Yes	Yes
201130_3_WholeBody_13	13	WholeBody	3	201130	173.4	173.7	0.299999999999983	1279	WholeBody	0.0490000000000004	1.7073	-62.318247	5.0334	No	Yes
201130_3_WholeBody_15	15	WholeBody	3	201130	199.6	201.3	1.70000000000002	1281	WholeBody	0.0490000000000004	10.836	645.3845564	10.998	Yes	Yes
201130_3_WholeBody_16	16	WholeBody	3	201130	216.7	218.4	1.70000000000002	1282	WholeBody	0.0490000000000004	-1.8345	937.52809	18.554	Yes	Yes
201130_3_WholeBody_18	18	WholeBody	3	201130	249.3	250.2	0.899999999999977	1284	WholeBody	0.0490000000000004	3.7093	-40.2528634	3.7093	No	Yes
201130_3_WholeBody_20	20	WholeBody	3	201130	449.5	449.8	0.300000000000011	1286	WholeBody	0.0490000000000004	0.83361	508.549635	14.145	Yes	Yes
201130_3_WholeBody_21	21	WholeBody	3	201130	457.6	458.3	0.699999999999989	1287	WholeBody	0.0490000000000004	-2.4689	-285.2954	-1.1764	No	No
201130_3_WholeBody_23	23	WholeBody	3	201130	595	596.5	1.5	1289	WholeBody	0.0490000000000004	2.89	78.3713758	2.89	Yes	Yes
201130_3_WholeBody_25	25	WholeBody	3	201130	633.8	634.1	0.300000000000068	1291	WholeBody	0.0490000000000004	3.148	191.72937	3.148	Yes	Yes
201130_3_WholeBody_27	27	WholeBody	3	201130	917	917.3	0.299999999999955	1293	WholeBody	0.0490000000000004	-3.7039	-328.3139	-1.6256	No	No
201130_3_WholeBody_31	31	WholeBody	3	201130	955.1	957.3	2.19999999999993	1297	WholeBody	0.0490000000000004	-6.3055	-363.233679	1.7234	No	Yes
201130_3_WholeBody_33	33	WholeBody	3	201130	1216.8	1217	0.200000000000045	1299	WholeBody	0.0490000000000004	4.4281	223.765	4.4281	Yes	Yes
201130_3_WholeBody_36	36	WholeBody	3	201130	1460.5	1460.6	0.0999999999999091	1302	WholeBody	0.0490000000000004	-6.0346	-976.9962	-6.0346	No	No
201130_3_WholeBody_37	37	WholeBody	3	201130	1478	1478.3	0.299999999999955	1303	WholeBody	0.0490000000000004	-4.9373	12.926443	10.968	Yes	Yes
201130_3_WholeBody_40	40	WholeBody	3	201130	1597.6	1597.7	0.100000000000136	1306	WholeBody	0.0490000000000004	-5.3188	-344.5731	-1.599	No	No
201130_3_WholeBody_41	41	WholeBody	3	201130	1616.9	1617.1	0.199999999999818	1307	WholeBody	0.0490000000000004	-2.8651	42.10848	9.7486	Yes	Yes
201130_3_WholeBody_42	42	WholeBody	3	201130	1618.8	1619.2	0.400000000000091	1308	WholeBody	0.0490000000000004	-1.288	-19.626174	0.55494	No	Yes
201130_3_WholeBody_43	43	WholeBody	3	201130	1629	1629.9	0.900000000000091	1309	WholeBody	0.0490000000000004	0.7387	9.5581	0.96882	Yes	Yes
201130_3_WholeBody_44	44	WholeBody	3	201130	1632.9	1633.3	0.399999999999864	1310	WholeBody	0.0490000000000004	-7.8392	-944.2767	-5.5733	No	No
201130_4_WholeBody_2	2	WholeBody	4	201130	30.5	32	1.5	1462	WholeBody	0.0490000000000004	-2.8772	-766.0828	-2.8772	No	No
201130_4_WholeBody_3	3	WholeBody	4	201130	38.1	38.4	0.299999999999997	1463	WholeBody	0.0490000000000004	-1.0959	164.114087	3.4497	Yes	Yes
201130_4_WholeBody_5	5	WholeBody	4	201130	63.5	64.6	1.09999999999999	1465	WholeBody	0.0490000000000004	4.2662	347.654857	6.9607	Yes	Yes
201130_4_WholeBody_6	6	WholeBody	4	201130	72.4	72.9	0.5	1466	WholeBody	0.0490000000000004	-0.89563	169.941	5.2699	Yes	Yes
201130_4_WholeBody_7	7	WholeBody	4	201130	76.5	77.5	1	1467	WholeBody	0.0490000000000004	0.9507	490.5919	7.5151	Yes	Yes
201130_4_WholeBody_9	9	WholeBody	4	201130	96.6	96.7	0.100000000000009	1469	WholeBody	0.0490000000000004	-6.3879	-601.6609	-4.8209	No	No
201130_4_WholeBody_10	10	WholeBody	4	201130	100.4	100.8	0.399999999999991	1470	WholeBody	0.0490000000000004	0.87186	297.56565	5.2421	Yes	Yes
201130_4_WholeBody_11	11	WholeBody	4	201130	110.9	111.4	0.5	1471	WholeBody	0.0490000000000004	8.7132	685.826129	13.292	Yes	Yes
201130_4_WholeBody_19	19	WholeBody	4	201130	315.7	316	0.300000000000011	1479	WholeBody	0.0490000000000004	-1.3469	-289.54076	-0.67941	No	No
201130_4_WholeBody_20	20	WholeBody	4	201130	373.8	375.7	1.89999999999998	1480	WholeBody	0.0490000000000004	1.764	407.5277	5.8352	Yes	Yes
201130_4_WholeBody_21	21	WholeBody	4	201130	426.9	429	2.10000000000002	1481	WholeBody	0.0490000000000004	2.1847	647.7097	10.235	Yes	Yes
201130_4_WholeBody_26	26	WholeBody	4	201130	488.9	489.4	0.5	1486	WholeBody	0.0490000000000004	0.049244	3.047845	1.2376	Yes	Yes
201130_4_WholeBody_27	27	WholeBody	4	201130	490.9	491.4	0.5	1487	WholeBody	0.0490000000000004	1.2585	-49.89300354	1.3376	No	Yes
201130_4_WholeBody_30	30	WholeBody	4	201130	510.7	511.3	0.600000000000023	1490	WholeBody	0.0490000000000004	-2.2027	30.2238738	2.5657	Yes	Yes
201130_4_WholeBody_32	32	WholeBody	4	201130	529	531.3	2.29999999999995	1492	WholeBody	0.0490000000000004	0.82162	83.834059	1.5142	Yes	Yes
201130_4_WholeBody_33	33	WholeBody	4	201130	536.4	537.7	1.30000000000007	1493	WholeBody	0.0490000000000004	-1.2404	-137.67926	-0.21104	No	No
201130_4_WholeBody_34	34	WholeBody	4	201130	542.8	543.7	0.900000000000091	1494	WholeBody	0.0490000000000004	-5.6444	-429.1791	-2.3499	No	No
201130_4_WholeBody_35	35	WholeBody	4	201130	544.8	546.2	1.40000000000009	1495	WholeBody	0.0490000000000004	-0.59009	-169.115218	0.41506	No	Yes
201130_4_WholeBody_36	36	WholeBody	4	201130	550.2	551.1	0.899999999999977	1496	WholeBody	0.0490000000000004	-10.515	-1692.6692	-5.5453	No	No
201130_4_WholeBody_37	37	WholeBody	4	201130	552.4	554.9	2.5	1497	WholeBody	0.0490000000000004	-1.9908	-832.8557	-1.9908	No	No
201130_4_WholeBody_38	38	WholeBody	4	201130	561.3	561.8	0.5	1498	WholeBody	0.0490000000000004	-5.5188	-637.1403	-2.9811	No	No
201130_4_WholeBody_39	39	WholeBody	4	201130	563.1	564.1	1	1499	WholeBody	0.0490000000000004	-3.5306	-150.761847	0.53227	No	Yes
201130_4_WholeBody_40	40	WholeBody	4	201130	568.8	570.2	1.40000000000009	1500	WholeBody	0.0490000000000004	-2.2326	188.1507278	4.5672	Yes	Yes
201130_4_WholeBody_41	41	WholeBody	4	201130	577	577.7	0.700000000000045	1501	WholeBody	0.0490000000000004	-7.4095	171.446823	9.5755	Yes	Yes
201130_4_WholeBody_42	42	WholeBody	4	201130	584.3	584.9	0.600000000000023	1502	WholeBody	0.0490000000000004	0.14855	394.27878	5.2171	Yes	Yes
201130_4_WholeBody_43	43	WholeBody	4	201130	748.6	751.2	2.60000000000002	1503	WholeBody	0.0490000000000004	-1.0281	2.15164	4.7371	Yes	Yes
201130_4_WholeBody_44	44	WholeBody	4	201130	767.1	767.9	0.799999999999955	1504	WholeBody	0.0490000000000004	0.8134	-270.268756	3.8214	No	Yes
201130_4_WholeBody_45	45	WholeBody	4	201130	774.6	775.3	0.699999999999932	1505	WholeBody	0.0490000000000004	0.72952	-50.67545	1.3921	No	Yes
201130_4_WholeBody_46	46	WholeBody	4	201130	777.3	779.4	2.10000000000002	1506	WholeBody	0.0490000000000004	1.624	-35.94241	3.0142	No	Yes
201130_4_WholeBody_47	47	WholeBody	4	201130	794.1	795.7	1.60000000000002	1507	WholeBody	0.0490000000000004	2.0127	531.851877	14.332	Yes	Yes
201130_4_WholeBody_48	48	WholeBody	4	201130	797.4	798.1	0.700000000000045	1508	WholeBody	0.0490000000000004	5.6379	538.10061	10.305	Yes	Yes
201130_4_WholeBody_49	49	WholeBody	4	201130	809.2	809.8	0.599999999999909	1509	WholeBody	0.0490000000000004	2.8244	561.719082	13.531	Yes	Yes
201130_4_WholeBody_50	50	WholeBody	4	201130	812.2	813.6	1.39999999999998	1510	WholeBody	0.0490000000000004	2.2951	72.099935	2.331	Yes	Yes
201130_4_WholeBody_51	51	WholeBody	4	201130	882.3	884.7	2.40000000000009	1511	WholeBody	0.0490000000000004	8.5276	353.15298	8.5276	Yes	Yes
201130_4_WholeBody_52	52	WholeBody	4	201130	893	893.8	0.799999999999955	1512	WholeBody	0.0490000000000004	-4.5225	-229.6278586	1.5441	No	Yes
201130_4_WholeBody_53	53	WholeBody	4	201130	896	898.3	2.29999999999995	1513	WholeBody	0.0490000000000004	2.7357	553.88836	10.154	Yes	Yes
201130_4_WholeBody_54	54	WholeBody	4	201130	906.7	907.4	0.699999999999932	1514	WholeBody	0.0490000000000004	-4.9988	136.624615	8.3527	Yes	Yes
201130_4_WholeBody_55	55	WholeBody	4	201130	908.4	909.1	0.700000000000045	1515	WholeBody	0.0490000000000004	2.0905	379.42735	7.1433	Yes	Yes
201130_4_WholeBody_56	56	WholeBody	4	201130	917	918	1	1516	WholeBody	0.0490000000000004	-3.5279	-217.48122	-0.11255	No	No
201130_4_WholeBody_57	57	WholeBody	4	201130	922.1	923.2	1.10000000000002	1517	WholeBody	0.0490000000000004	-1.0081	-115.239904	0.9514	No	Yes
201130_4_WholeBody_58	58	WholeBody	4	201130	930.4	932.4	2	1518	WholeBody	0.0490000000000004	-0.27019	246.44684	6.2963	Yes	Yes
201130_4_WholeBody_59	59	WholeBody	4	201130	933.8	934.9	1.10000000000002	1519	WholeBody	0.0490000000000004	1.9149	260.99294	4.9204	Yes	Yes
201130_4_WholeBody_60	60	WholeBody	4	201130	941.9	942.6	0.700000000000045	1520	WholeBody	0.0490000000000004	0.83603	14.748396	4.0009	Yes	Yes
201130_4_WholeBody_61	61	WholeBody	4	201130	945.3	946.2	0.900000000000091	1521	WholeBody	0.0490000000000004	-3.4251	-197.6851	0.82087	No	Yes
201130_4_WholeBody_62	62	WholeBody	4	201130	948.3	948.5	0.200000000000045	1522	WholeBody	0.0490000000000004	-1.8199	-81.562428	0.31247	No	Yes
201130_4_WholeBody_63	63	WholeBody	4	201130	956.7	957.7	1	1523	WholeBody	0.0490000000000004	-5.9206	-163.351535	2.5274	No	Yes
201130_4_WholeBody_64	64	WholeBody	4	201130	972.7	973.5	0.799999999999955	1524	WholeBody	0.0490000000000004	6.2339	580.1791	10.625	Yes	Yes
201130_4_WholeBody_65	65	WholeBody	4	201130	980.3	981	0.700000000000045	1525	WholeBody	0.0490000000000004	-0.91074	248.107829	5.9971	Yes	Yes
201130_4_WholeBody_66	66	WholeBody	4	201130	988.5	989.3	0.799999999999955	1526	WholeBody	0.0490000000000004	-2.9636	-315.6416	-1.1914	No	No
201130_4_WholeBody_67	67	WholeBody	4	201130	998.8	999.8	1	1527	WholeBody	0.0490000000000004	6.8417	1100.641	17.132	Yes	Yes
201130_4_WholeBody_68	68	WholeBody	4	201130	1001.1	1001.9	0.799999999999955	1528	WholeBody	0.0490000000000004	3.2575	422.6971	6.4901	Yes	Yes
201130_4_WholeBody_69	69	WholeBody	4	201130	1011.6	1012.1	0.5	1529	WholeBody	0.0490000000000004	0.99645	410.147461	9.6143	Yes	Yes
201130_4_WholeBody_70	70	WholeBody	4	201130	1018.5	1019.3	0.799999999999955	1530	WholeBody	0.0490000000000004	-2.7919	53.61823	3.6363	Yes	Yes
201130_4_WholeBody_71	71	WholeBody	4	201130	1021.1	1021.8	0.699999999999932	1531	WholeBody	0.0490000000000004	4.5512	521.937983	7.9834	Yes	Yes
201130_4_WholeBody_73	73	WholeBody	4	201130	1044.7	1045.4	0.700000000000045	1533	WholeBody	0.0490000000000004	-1.6006	2.1195477	2.7976	Yes	Yes
201130_4_WholeBody_74	74	WholeBody	4	201130	1046.7	1047.4	0.700000000000045	1534	WholeBody	0.0490000000000004	2.8332	636.5825	9.2962	Yes	Yes
201130_4_WholeBody_75	75	WholeBody	4	201130	1049.3	1049.7	0.400000000000091	1535	WholeBody	0.0490000000000004	3.5552	351.79482	5.8055	Yes	Yes
201130_4_WholeBody_76	76	WholeBody	4	201130	1058.4	1059.7	1.29999999999995	1536	WholeBody	0.0490000000000004	3.1228	1278.0073	20.299	Yes	Yes
201130_4_WholeBody_77	77	WholeBody	4	201130	1061.6	1062.6	1	1537	WholeBody	0.0490000000000004	12.486	1582.5689	23.928	Yes	Yes
201130_4_WholeBody_78	78	WholeBody	4	201130	1064.3	1065.1	0.799999999999955	1538	WholeBody	0.0490000000000004	0.077573	-80.788167	3.8176	No	Yes
201130_4_WholeBody_79	79	WholeBody	4	201130	1074.3	1074.9	0.600000000000136	1539	WholeBody	0.0490000000000004	0.61137	590.41559	11.03	Yes	Yes
201130_4_WholeBody_80	80	WholeBody	4	201130	1076.2	1076.9	0.700000000000045	1540	WholeBody	0.0490000000000004	17.451	1858.6651	28.517	Yes	Yes
201130_4_WholeBody_81	81	WholeBody	4	201130	1080.2	1080.8	0.599999999999909	1541	WholeBody	0.0490000000000004	0.69341	-129.333895	1.2066	No	Yes
201130_4_WholeBody_82	82	WholeBody	4	201130	1085.7	1087.1	1.39999999999986	1542	WholeBody	0.0490000000000004	-4.4339	-391.389332	2.4786	No	Yes
201130_4_WholeBody_83	83	WholeBody	4	201130	1088.4	1089.8	1.39999999999986	1543	WholeBody	0.0490000000000004	-0.91157	333.153266	10.307	Yes	Yes
201130_4_WholeBody_84	84	WholeBody	4	201130	1098	1098.4	0.400000000000091	1544	WholeBody	0.0490000000000004	-2.9332	-4.853923	3.2463	No	Yes
201130_4_WholeBody_85	85	WholeBody	4	201130	1102.1	1103.1	1	1545	WholeBody	0.0490000000000004	1.222	513.0311	8.6246	Yes	Yes
201130_4_WholeBody_86	86	WholeBody	4	201130	1105.8	1107.4	1.60000000000014	1546	WholeBody	0.0490000000000004	0.70407	17.5650928	2.4855	Yes	Yes
201130_4_WholeBody_87	87	WholeBody	4	201130	1110	1110.7	0.700000000000045	1547	WholeBody	0.0490000000000004	-0.60659	-100.52359	2.6386	No	Yes
201130_4_WholeBody_88	88	WholeBody	4	201130	1116.1	1116.2	0.100000000000136	1548	WholeBody	0.0490000000000004	-3.0094	-137.0239217	0.29651	No	Yes
201130_4_WholeBody_89	89	WholeBody	4	201130	1124.4	1125.7	1.29999999999995	1549	WholeBody	0.0490000000000004	1.8581	777.21971	14.358	Yes	Yes
201130_4_WholeBody_90	90	WholeBody	4	201130	1135.8	1137.2	1.40000000000009	1550	WholeBody	0.0490000000000004	5.4095	1424.3217	18.475	Yes	Yes
201130_4_WholeBody_91	91	WholeBody	4	201130	1140.1	1141	0.900000000000091	1551	WholeBody	0.0490000000000004	0.56376	22.882364	2.0582	Yes	Yes
201130_4_WholeBody_92	92	WholeBody	4	201130	1149.8	1150.9	1.10000000000014	1552	WholeBody	0.0490000000000004	0.96878	133.707129	3.9969	Yes	Yes
201130_4_WholeBody_93	93	WholeBody	4	201130	1162.7	1164.8	2.09999999999991	1553	WholeBody	0.0490000000000004	7.2275	1787.604	32.684	Yes	Yes
201130_4_WholeBody_94	94	WholeBody	4	201130	1167.3	1169.7	2.40000000000009	1554	WholeBody	0.0490000000000004	3.0332	723.7818	10.508	Yes	Yes
201130_4_WholeBody_95	95	WholeBody	4	201130	1179.1	1180.7	1.60000000000014	1555	WholeBody	0.0490000000000004	-4.5403	-198.680993	-0.069393	No	No
201130_4_WholeBody_97	97	WholeBody	4	201130	1186.7	1187.8	1.09999999999991	1557	WholeBody	0.0490000000000004	-9.5274	-468.422236	3.6494	No	Yes
201130_4_WholeBody_98	98	WholeBody	4	201130	1191	1191.8	0.799999999999955	1558	WholeBody	0.0490000000000004	-0.073049	-67.7249932	0.033994	No	Yes
201130_4_WholeBody_99	99	WholeBody	4	201130	1199.9	1200.7	0.799999999999955	1559	WholeBody	0.0490000000000004	2.8185	501.6456	7.0128	Yes	Yes
201130_4_WholeBody_100	100	WholeBody	4	201130	1205.4	1207.1	1.69999999999982	1560	WholeBody	0.0490000000000004	0.10528	324.48159	5.6505	Yes	Yes
201130_4_WholeBody_102	102	WholeBody	4	201130	1236.5	1237.4	0.900000000000091	1562	WholeBody	0.0490000000000004	-4.2729	-227.96095	3.4565	No	Yes
201130_4_WholeBody_105	105	WholeBody	4	201130	1260	1260.8	0.799999999999955	1565	WholeBody	0.0490000000000004	1.7362	-84.7326792	1.7362	No	Yes
201130_4_WholeBody_106	106	WholeBody	4	201130	1265.9	1266.2	0.299999999999955	1566	WholeBody	0.0490000000000004	-5.7001	-504.4701	-1.2441	No	No
201130_4_WholeBody_108	108	WholeBody	4	201130	1273.9	1275.5	1.59999999999991	1568	WholeBody	0.0490000000000004	1.1619	211.90018	4.2693	Yes	Yes
201130_4_WholeBody_111	111	WholeBody	4	201130	1279.8	1280.1	0.299999999999955	1571	WholeBody	0.0490000000000004	-3.6824	-306.7263	-1.0376	No	No
201130_4_WholeBody_112	112	WholeBody	4	201130	1286.9	1287.5	0.599999999999909	1572	WholeBody	0.0490000000000004	0.084495	143.563386	4.0311	Yes	Yes
201130_4_WholeBody_113	113	WholeBody	4	201130	1288.5	1290.3	1.79999999999995	1573	WholeBody	0.0490000000000004	2.7903	378.7022	5.3477	Yes	Yes
201130_4_WholeBody_114	114	WholeBody	4	201130	1293.7	1296.1	2.39999999999986	1574	WholeBody	0.0490000000000004	-0.092086	325.172734	6.3024	Yes	Yes
201130_4_WholeBody_115	115	WholeBody	4	201130	1308.3	1310.2	1.90000000000009	1575	WholeBody	0.0490000000000004	-0.16764	425.591152	9.1803	Yes	Yes
201130_4_WholeBody_116	116	WholeBody	4	201130	1317	1317.7	0.700000000000045	1576	WholeBody	0.0490000000000004	-3.9865	-228.6134032	0.79827	No	Yes
201130_4_WholeBody_117	117	WholeBody	4	201130	1320.1	1321.7	1.60000000000014	1577	WholeBody	0.0490000000000004	-2.1858	301.395654	6.7062	Yes	Yes
201130_4_WholeBody_118	118	WholeBody	4	201130	1322.6	1324.5	1.90000000000009	1578	WholeBody	0.0490000000000004	0.2713	50.977375	2.3073	Yes	Yes
201130_4_WholeBody_120	120	WholeBody	4	201130	1338.4	1340.6	2.19999999999982	1580	WholeBody	0.0490000000000004	-2.5086	193.89582	4.8383	Yes	Yes
201130_4_WholeBody_121	121	WholeBody	4	201130	1342.1	1343.5	1.40000000000009	1581	WholeBody	0.0490000000000004	11.109	1417.8998	18.62	Yes	Yes
201130_4_WholeBody_122	122	WholeBody	4	201130	1345.1	1345.3	0.200000000000045	1582	WholeBody	0.0490000000000004	-0.37818	236.779047	5.0036	Yes	Yes
201130_4_WholeBody_123	123	WholeBody	4	201130	1346.9	1347.9	1	1583	WholeBody	0.0490000000000004	0.7221	272.16466	4.7064	Yes	Yes
201130_4_WholeBody_124	124	WholeBody	4	201130	1349.1	1350.1	1	1584	WholeBody	0.0490000000000004	3.0425	363.05195	6.552	Yes	Yes
201130_4_WholeBody_125	125	WholeBody	4	201130	1351.7	1352.1	0.399999999999864	1585	WholeBody	0.0490000000000004	0.10006	-39.028751	1.2489	No	Yes
201130_4_WholeBody_127	127	WholeBody	4	201130	1363.1	1363.6	0.5	1587	WholeBody	0.0490000000000004	-9.3142	-777.2491	-4.4437	No	No
201130_4_WholeBody_128	128	WholeBody	4	201130	1367.3	1368.4	1.10000000000014	1588	WholeBody	0.0490000000000004	1.2677	225.96336	5.6953	Yes	Yes
201130_4_WholeBody_129	129	WholeBody	4	201130	1369.4	1369.9	0.5	1589	WholeBody	0.0490000000000004	3.5015	405.047565	7.9578	Yes	Yes
201130_4_WholeBody_130	130	WholeBody	4	201130	1371.9	1373.1	1.19999999999982	1590	WholeBody	0.0490000000000004	-2.1286	39.8911943	1.4336	Yes	Yes
201130_4_WholeBody_133	133	WholeBody	4	201130	1387.1	1388.2	1.10000000000014	1593	WholeBody	0.0490000000000004	0.54954	212.013432	5.4965	Yes	Yes
201130_4_WholeBody_134	134	WholeBody	4	201130	1389.4	1389.7	0.299999999999955	1594	WholeBody	0.0490000000000004	1.2036	-78.314595	1.9536	No	Yes
201130_4_WholeBody_135	135	WholeBody	4	201130	1391.1	1391.2	0.100000000000136	1595	WholeBody	0.0490000000000004	-1.3675	-148.36351	1.3483	No	Yes
201130_4_WholeBody_136	136	WholeBody	4	201130	1392.9	1394.1	1.19999999999982	1596	WholeBody	0.0490000000000004	-3.0949	-235.91652	-0.45548	No	No
201130_4_WholeBody_138	138	WholeBody	4	201130	1400.9	1402.5	1.59999999999991	1598	WholeBody	0.0490000000000004	-0.056637	-1.980725	1.3446	No	Yes
201130_4_WholeBody_139	139	WholeBody	4	201130	1403.7	1404.3	0.599999999999909	1599	WholeBody	0.0490000000000004	-0.41563	-238.77261	-0.25311	No	No
201130_4_WholeBody_140	140	WholeBody	4	201130	1405.6	1406.8	1.20000000000005	1600	WholeBody	0.0490000000000004	-3.9636	-126.3119916	2.2503	No	Yes
201130_4_WholeBody_141	141	WholeBody	4	201130	1407.6	1408.9	1.30000000000018	1601	WholeBody	0.0490000000000004	-2.4302	-115.98275	1.0368	No	Yes
201130_4_WholeBody_142	142	WholeBody	4	201130	1410.2	1410.5	0.299999999999955	1602	WholeBody	0.0490000000000004	5.0407	191.92308	5.0407	Yes	Yes
201130_4_WholeBody_143	143	WholeBody	4	201130	1412.1	1413.6	1.5	1603	WholeBody	0.0490000000000004	-1.7679	21.61089	4.0107	Yes	Yes
201130_4_WholeBody_144	144	WholeBody	4	201130	1414.7	1415.7	1	1604	WholeBody	0.0490000000000004	-0.50028	-27.16033	2.2158	No	Yes
201130_4_WholeBody_145	145	WholeBody	4	201130	1419.3	1419.4	0.100000000000136	1605	WholeBody	0.0490000000000004	-1.7544	-222.07161	-0.3469	No	No
201130_4_WholeBody_146	146	WholeBody	4	201130	1421.5	1422.5	1	1606	WholeBody	0.0490000000000004	-3.33	-183.811356	-0.065495	No	No
201130_4_WholeBody_147	147	WholeBody	4	201130	1426.2	1428.4	2.20000000000005	1607	WholeBody	0.0490000000000004	0.041239	516.971216	10.016	Yes	Yes
201130_4_WholeBody_149	149	WholeBody	4	201130	1433.3	1433.5	0.200000000000045	1609	WholeBody	0.0490000000000004	2.2014	61.6645157	2.5725	Yes	Yes
201130_4_WholeBody_150	150	WholeBody	4	201130	1438.5	1439.5	1	1610	WholeBody	0.0490000000000004	-2.8404	-241.1337285	3.9836	No	Yes
201130_4_WholeBody_151	151	WholeBody	4	201130	1443.7	1443.9	0.200000000000045	1611	WholeBody	0.0490000000000004	-2.6418	-189.189102	0.32178	No	Yes
201130_4_WholeBody_153	153	WholeBody	4	201130	1450.7	1450.8	0.0999999999999091	1613	WholeBody	0.0490000000000004	1.5754	147.816554	2.8715	Yes	Yes
201130_4_WholeBody_154	154	WholeBody	4	201130	1459.9	1460.8	0.899999999999864	1614	WholeBody	0.0490000000000004	2.7667	1748.2352	31.879	Yes	Yes
201130_4_WholeBody_155	155	WholeBody	4	201130	1462	1462.2	0.200000000000045	1615	WholeBody	0.0490000000000004	2.9096	433.0262	6.8911	Yes	Yes
201130_4_WholeBody_157	157	WholeBody	4	201130	1487.1	1487.4	0.300000000000182	1617	WholeBody	0.0490000000000004	0.60843	89.1149	2.0364	Yes	Yes
201130_4_WholeBody_158	158	WholeBody	4	201130	1489.5	1489.6	0.0999999999999091	1618	WholeBody	0.0490000000000004	1.0762	-108.851538	2.711	No	Yes
201130_4_WholeBody_159	159	WholeBody	4	201130	1491.3	1491.6	0.299999999999955	1619	WholeBody	0.0490000000000004	-4.0025	-216.028263735	0.98352	No	Yes
201130_4_WholeBody_160	160	WholeBody	4	201130	1492.5	1492.8	0.299999999999955	1620	WholeBody	0.0490000000000004	-1.2473	-95.989696	1.8638	No	Yes
201130_4_WholeBody_162	162	WholeBody	4	201130	1498.4	1499.2	0.799999999999955	1622	WholeBody	0.0490000000000004	1.3016	83.95679	3.3518	Yes	Yes
201130_4_WholeBody_164	164	WholeBody	4	201130	1525.6	1527.8	2.20000000000005	1624	WholeBody	0.0490000000000004	4.8706	1350.6905	21.177	Yes	Yes
201130_4_WholeBody_165	165	WholeBody	4	201130	1531	1532.1	1.09999999999991	1625	WholeBody	0.0490000000000004	4.9887	177.16286417	5.3723	Yes	Yes
201130_4_WholeBody_167	167	WholeBody	4	201130	1537	1537.3	0.299999999999955	1627	WholeBody	0.0490000000000004	-8.2023	-993.7969	-7.4261	No	No
201130_4_WholeBody_168	168	WholeBody	4	201130	1540.1	1540.5	0.400000000000091	1628	WholeBody	0.0490000000000004	-1.4015	-192.160316	0.29261	No	Yes
201130_4_WholeBody_169	169	WholeBody	4	201130	1542.3	1543.7	1.40000000000009	1629	WholeBody	0.0490000000000004	-2.7238	-69.5026896	0.66347	No	Yes
201130_4_WholeBody_171	171	WholeBody	4	201130	1557.8	1558.1	0.299999999999955	1631	WholeBody	0.0490000000000004	2.6658	174.98227	2.7753	Yes	Yes
201130_4_WholeBody_172	172	WholeBody	4	201130	1559.9	1560	0.0999999999999091	1632	WholeBody	0.0490000000000004	1.1843	-52.566856	1.1843	No	Yes
201130_4_WholeBody_173	173	WholeBody	4	201130	1561.1	1561.4	0.300000000000182	1633	WholeBody	0.0490000000000004	-1.3238	-419.7334	-1.0568	No	No
201130_4_WholeBody_177	177	WholeBody	4	201130	1639.9	1640.6	0.699999999999818	1637	WholeBody	0.0490000000000004	1.8475	483.4632	6.8683	Yes	Yes
201130_4_WholeBody_178	178	WholeBody	4	201130	1642	1642.9	0.900000000000091	1638	WholeBody	0.0490000000000004	10.015	1063.067	15.488	Yes	Yes
201130_4_WholeBody_179	179	WholeBody	4	201130	1685.7	1688	2.29999999999995	1639	WholeBody	0.0490000000000004	3.0452	1159.6715	16.455	Yes	Yes
201130_4_WholeBody_180	180	WholeBody	4	201130	1688.9	1690.2	1.29999999999995	1640	WholeBody	0.0490000000000004	6.7769	625.3225	8.8041	Yes	Yes
201130_4_WholeBody_181	181	WholeBody	4	201130	1708.1	1709.2	1.10000000000014	1641	WholeBody	0.0490000000000004	-1.8838	10.636758	3.031	Yes	Yes
201130_4_WholeBody_182	182	WholeBody	4	201130	1732.6	1733.3	0.700000000000045	1642	WholeBody	0.0490000000000004	3.0095	334.6998	5.1458	Yes	Yes
201130_4_WholeBody_183	183	WholeBody	4	201130	1734.4	1735.7	1.29999999999995	1643	WholeBody	0.0490000000000004	5.5497	415.2203	9.1332	Yes	Yes
201130_4_WholeBody_186	186	WholeBody	4	201130	1756.5	1756.8	0.299999999999955	1646	WholeBody	0.0490000000000004	4.9287	779.8592	11.98	Yes	Yes
201130_4_WholeBody_187	187	WholeBody	4	201130	1757.8	1759.2	1.40000000000009	1647	WholeBody	0.0490000000000004	4.7689	618.8025	9.6399	Yes	Yes
201130_4_WholeBody_188	188	WholeBody	4	201130	1761.9	1762	0.0999999999999091	1648	WholeBody	0.0490000000000004	-0.13308	-211.14475	-0.13308	No	No
201130_4_WholeBody_189	189	WholeBody	4	201130	1768.7	1769	0.299999999999955	1649	WholeBody	0.0490000000000004	-0.50751	-270.581345	1.8187	No	Yes
201130_4_WholeBody_190	190	WholeBody	4	201130	1779.8	1780.8	1	1650	WholeBody	0.0490000000000004	-0.53593	907.92263	17.099	Yes	Yes
201130_4_WholeBody_191	191	WholeBody	4	201130	1781.7	1782.8	1.09999999999991	1651	WholeBody	0.0490000000000004	5.6586	794.0802	11.776	Yes	Yes
201130_4_WholeBody_192	192	WholeBody	4	201130	1788.2	1789.2	1	1652	WholeBody	0.0490000000000004	-4.7859	-358.93257	-0.97737	No	No
201130_4_WholeBody_193	193	WholeBody	4	201130	1791.5	1791.6	0.0999999999999091	1653	WholeBody	0.0490000000000004	0.24752	31.6124705	1.9743	Yes	Yes
201130_5_WholeBody_9	9	WholeBody	5	201130	167.7	168.7	1	1798	WholeBody	0.0490000000000004	-2.1153	-122.13549	0.52093	No	Yes
201130_5_WholeBody_10	10	WholeBody	5	201130	178.5	179.6	1.09999999999999	1799	WholeBody	0.0490000000000004	3.7383	391.28815	6.8065	Yes	Yes
201130_5_WholeBody_12	12	WholeBody	5	201130	212.5	213.9	1.40000000000001	1801	WholeBody	0.0490000000000004	4.7185	600.6145	9.0352	Yes	Yes
201130_5_WholeBody_14	14	WholeBody	5	201130	234.2	236.8	2.60000000000002	1803	WholeBody	0.0490000000000004	1.8119	326.560567	6.5334	Yes	Yes
201130_5_WholeBody_17	17	WholeBody	5	201130	267.9	269.3	1.40000000000003	1806	WholeBody	0.0490000000000004	-1.3366	-4.5960008	1.2772	No	Yes
201130_5_WholeBody_20	20	WholeBody	5	201130	360.4	362.3	1.90000000000003	1809	WholeBody	0.0490000000000004	-0.44226	31.22904	3.12	Yes	Yes
201130_5_WholeBody_21	21	WholeBody	5	201130	371.6	373.4	1.79999999999995	1810	WholeBody	0.0490000000000004	-2.4106	-655.5508	-1.2022	No	No
201130_5_WholeBody_26	26	WholeBody	5	201130	471.9	474.4	2.5	1815	WholeBody	0.0490000000000004	1.0245	-26.619252	2.5413	No	Yes
201130_5_WholeBody_32	32	WholeBody	5	201130	594	595.4	1.39999999999998	1821	WholeBody	0.0490000000000004	3.0606	485.31623	8.8544	Yes	Yes
201130_5_WholeBody_33	33	WholeBody	5	201130	614.9	616.2	1.30000000000007	1822	WholeBody	0.0490000000000004	1.0437	-131.339459	1.3111	No	Yes
201130_5_WholeBody_38	38	WholeBody	5	201130	880.3	882.4	2.10000000000002	1827	WholeBody	0.0490000000000004	-7.1726	-755.8421	-5.3799	No	No
201130_5_WholeBody_39	39	WholeBody	5	201130	892.8	894	1.20000000000005	1828	WholeBody	0.0490000000000004	3.5632	160.5082042	3.8246	Yes	Yes
201130_5_WholeBody_41	41	WholeBody	5	201130	902.3	903.3	1	1830	WholeBody	0.0490000000000004	1.4536	118.29101	2.0094	Yes	Yes
201130_5_WholeBody_42	42	WholeBody	5	201130	905.6	906.3	0.699999999999932	1831	WholeBody	0.0490000000000004	-2.4015	-153.19481	-0.31557	No	No
201130_5_WholeBody_44	44	WholeBody	5	201130	938.5	939.4	0.899999999999977	1833	WholeBody	0.0490000000000004	-1.4804	-102.094516	3.0932	No	Yes
201130_5_WholeBody_45	45	WholeBody	5	201130	940.6	942.3	1.69999999999993	1834	WholeBody	0.0490000000000004	-30.337	-813.29447	1.3301	No	Yes
201130_5_WholeBody_47	47	WholeBody	5	201130	964.1	966.6	2.5	1836	WholeBody	0.0490000000000004	0.30467	-94.9776766	1.9188	No	Yes
201130_5_WholeBody_49	49	WholeBody	5	201130	1094.8	1095.1	0.299999999999955	1838	WholeBody	0.0490000000000004	9.417	985.936	16.597	Yes	Yes
201130_5_WholeBody_50	50	WholeBody	5	201130	1109.4	1110.4	1	1839	WholeBody	0.0490000000000004	0.19545	267.172963	5.0621	Yes	Yes
201130_5_WholeBody_51	51	WholeBody	5	201130	1111.5	1112.9	1.40000000000009	1840	WholeBody	0.0490000000000004	1.1073	187.847587	3.151	Yes	Yes
201130_5_WholeBody_52	52	WholeBody	5	201130	1124.2	1126.1	1.89999999999986	1841	WholeBody	0.0490000000000004	-4.2046	-95.3468394	3.5631	No	Yes
201130_5_WholeBody_54	54	WholeBody	5	201130	1196.2	1197.6	1.39999999999986	1843	WholeBody	0.0490000000000004	0.40683	192.973415	3.942	Yes	Yes
201130_5_WholeBody_60	60	WholeBody	5	201130	1397.7	1399.8	2.09999999999991	1849	WholeBody	0.0490000000000004	-2.6983	-402.070803	-0.095543	No	No
201130_5_WholeBody_61	61	WholeBody	5	201130	1401.2	1402	0.799999999999955	1850	WholeBody	0.0490000000000004	-2.7897	20.9081616	1.6555	Yes	Yes
201130_5_WholeBody_62	62	WholeBody	5	201130	1403	1404.8	1.79999999999995	1851	WholeBody	0.0490000000000004	1.2051	115.01919	1.4929	Yes	Yes
201130_5_WholeBody_63	63	WholeBody	5	201130	1445.7	1447.8	2.09999999999991	1852	WholeBody	0.0490000000000004	0.81908	49.44222328	2.2931	Yes	Yes
201130_5_WholeBody_64	64	WholeBody	5	201130	1451.4	1452.3	0.899999999999864	1853	WholeBody	0.0490000000000004	-4.8841	-313.51118	-0.31872	No	No
201130_5_WholeBody_67	67	WholeBody	5	201130	1567.8	1568.6	0.799999999999955	1856	WholeBody	0.0490000000000004	2.4571	427.3338	6.2235	Yes	Yes
201130_5_WholeBody_69	69	WholeBody	5	201130	1601.6	1603.6	2	1858	WholeBody	0.0490000000000004	0.26136	41.312121	1.3712	Yes	Yes
201130_5_WholeBody_71	71	WholeBody	5	201130	1690.9	1691	0.0999999999999091	1860	WholeBody	0.0490000000000004	0.37938	-214.1986398	0.70766	No	Yes
201130_5_WholeBody_73	73	WholeBody	5	201130	1696.7	1697.6	0.899999999999864	1862	WholeBody	0.0490000000000004	-3.2705	-281.6516	-1.5396	No	No
201130_5_WholeBody_74	74	WholeBody	5	201130	1734.5	1735.4	0.900000000000091	1863	WholeBody	0.0490000000000004	7.2422	1018.2341	13.241	Yes	Yes
201130_5_WholeBody_75	75	WholeBody	5	201130	1736.7	1739	2.29999999999995	1864	WholeBody	0.0490000000000004	2.2543	278.3626	4.3429	Yes	Yes
201130_5_WholeBody_76	76	WholeBody	5	201130	1771.4	1772.6	1.19999999999982	1865	WholeBody	0.0490000000000004	-0.27516	137.99201	6.4234	Yes	Yes
