# Supplementary material for: Delineation of an insula-BNST circuit engaged by struggling behavior that regulates avoidance in mice
Source: Nat Commun. 2021 Jun 11;12:3561. doi: 10.1038/s41467-021-23674-z (PMC8196075; doi:10.1038/s41467-021-23674-z)
Supplement: Supplementary file 16 — Source Data [file 41467_2021_23674_MOESM16_ESM.zip › Source_Data_Nat_Comm/Fig_S3fg.csv]

subj_num	trialLengthTime	totalBoutTime	nonBoutTime	inWindowRate	nonWindowRate	boutStatus	SpikeNumberByOnVsOffWheel
1	1710.96	546.92	1164.04	0.0292547356103269	0.0919212398199375	numOfSpikesInWindow	16
2	1795.8	780.999999999999	1014.8	0.00384122919334187	0.0187229010642491	numOfSpikesInWindow	3
3	1173.88	366.64	807.24	0.00272747108880646	0.040880035677122	numOfSpikesInWindow	1
4	1726	251.16	1474.84	0.00796305144131232	0.0752624013452307	numOfSpikesInWindow	2
5	1667.44	484.24	1183.2	0.00206509169007104	0.109871534820825	numOfSpikesInWindow	1
1	1710.96	546.92	1164.04	0.0292547356103269	0.0919212398199375	numOfSpikesOutOfWindow	107
2	1795.8	780.999999999999	1014.8	0.00384122919334187	0.0187229010642491	numOfSpikesOutOfWindow	19
3	1173.88	366.64	807.24	0.00272747108880646	0.040880035677122	numOfSpikesOutOfWindow	33
4	1726	251.16	1474.84	0.00796305144131232	0.0752624013452307	numOfSpikesOutOfWindow	111
5	1667.44	484.24	1183.2	0.00206509169007104	0.109871534820825	numOfSpikesOutOfWindow	130
