# Supplementary material for: Delineation of an insula-BNST circuit engaged by struggling behavior that regulates avoidance in mice
Source: Nat Commun. 2021 Jun 11;12:3561. doi: 10.1038/s41467-021-23674-z (PMC8196075; doi:10.1038/s41467-021-23674-z)
Supplement: Supplementary file 16 — Source Data [file 41467_2021_23674_MOESM16_ESM.zip › Source_Data_Nat_Comm/Fig_9de.csv]

Treatment	boutNum	Date	AniNum	Time	photometry_z_score
Motor-Insula_GCaMP	1	1130	1	-5	1.8391
Motor-Insula_GCaMP	2	1130	1	-5	2.3499
Motor-Insula_GCaMP	3	1130	1	-5	1.6315
Motor-Insula_GCaMP	4	1130	1	-5	-1.5253
Motor-Insula_GCaMP	5	1130	1	-5	-2.9272
Motor-Insula_GCaMP	6	1130	1	-5	0.06883
Motor-Insula_GCaMP	7	1130	1	-5	1.6484
Motor-Insula_GCaMP	8	1130	1	-5	-1.0435
Motor-Insula_GCaMP	9	1130	1	-5	-1.7298
Motor-Insula_GCaMP	10	1130	1	-5	-1.1916
Motor-Insula_GCaMP	11	1130	1	-5	-2.0592
Motor-Insula_GCaMP	12	1130	1	-5	-0.37969
Motor-Insula_GCaMP	13	1130	1	-5	-1.8584
Motor-Insula_GCaMP	14	1130	1	-5	-2.2731
Motor-Insula_GCaMP	15	1130	1	-5	2.3775
Motor-Insula_GCaMP	16	1130	1	-5	1.7865
Motor-Insula_GCaMP	17	1130	1	-5	1.0011
Motor-Insula_GCaMP	18	1130	1	-5	0.43113
Motor-Insula_GCaMP	19	1130	1	-5	2.1805
Motor-Insula_GCaMP	20	1130	1	-5	1.4522
Motor-Insula_GCaMP	21	1130	1	-5	1.3836
Motor-Insula_GCaMP	22	1130	1	-5	-0.40524
Motor-Insula_GCaMP	23	1130	1	-5	0.061507
Motor-Insula_GCaMP	24	1130	1	-5	2.2011
Motor-Insula_GCaMP	25	1130	1	-5	2.0265
Motor-Insula_GCaMP	26	1130	1	-5	-0.53409
Motor-Insula_GCaMP	27	1130	1	-5	-0.64405
Motor-Insula_GCaMP	28	1130	1	-5	1.7932
Motor-Insula_GCaMP	29	1130	1	-5	-0.57997
Motor-Insula_GCaMP	30	1130	1	-5	-1.3447
Motor-Insula_GCaMP	31	1130	1	-5	-1.6638
Motor-Insula_GCaMP	32	1130	1	-5	0.46202
Motor-Insula_GCaMP	33	1130	1	-5	1.965
Motor-Insula_GCaMP	34	1130	1	-5	1.5538
Motor-Insula_GCaMP	35	1130	1	-5	0.72698
Motor-Insula_GCaMP	36	1130	1	-5	1.834
Motor-Insula_GCaMP	37	1130	1	-5	-1.4997
Motor-Insula_GCaMP	38	1130	1	-5	1.2702
Motor-Insula_GCaMP	39	1130	1	-5	-1.1742
Motor-Insula_GCaMP	40	1130	1	-5	1.224
Motor-Insula_GCaMP	41	1130	1	-5	-2.0582
Motor-Insula_GCaMP	42	1130	1	-5	1.2382
Motor-Insula_GCaMP	43	1130	1	-5	-1.5943
Motor-Insula_GCaMP	44	1130	1	-5	0.96948
Motor-Insula_GCaMP	45	1130	1	-5	2.8927
Motor-Insula_GCaMP	46	1130	1	-5	-1.4443
Motor-Insula_GCaMP	47	1130	1	-5	-0.16128
Motor-Insula_GCaMP	48	1130	1	-5	-1.5225
Motor-Insula_GCaMP	49	1130	1	-5	-1.2387
Motor-Insula_GCaMP	50	1130	1	-5	-0.089288
Motor-Insula_GCaMP	51	1130	1	-5	0.68921
Motor-Insula_GCaMP	52	1130	1	-5	-3.2994
Motor-Insula_GCaMP	53	1130	1	-5	-2.0505
Motor-Insula_GCaMP	54	1130	1	-5	-2.1893
Motor-Insula_GCaMP	55	1130	1	-5	-1.7096
Motor-Insula_GCaMP	56	1130	1	-5	1.2151
Motor-Insula_GCaMP	57	1130	1	-5	-2.8576
Motor-Insula_GCaMP	58	1130	1	-5	2.1165
Motor-Insula_GCaMP	59	1130	1	-5	1.3989
Motor-Insula_GCaMP	60	1130	1	-5	-1.8998
Motor-Insula_GCaMP	61	1130	1	-5	0.45797
Motor-Insula_GCaMP	62	1130	1	-5	-2.6499
Motor-Insula_GCaMP	63	1130	1	-5	0.83965
Motor-Insula_GCaMP	64	1130	1	-5	1.9895
Motor-Insula_GCaMP	65	1130	1	-5	-1.6047
Motor-Insula_GCaMP	66	1130	1	-5	0.2551
Motor-Insula_GCaMP	67	1130	1	-5	-3.877
Motor-Insula_GCaMP	68	1130	2	-5	-0.72099
Motor-Insula_GCaMP	69	1130	2	-5	1.8973
Motor-Insula_GCaMP	70	1130	2	-5	-1.6535
Motor-Insula_GCaMP	71	1130	2	-5	2.5689
Motor-Insula_GCaMP	72	1130	2	-5	0.75788
Motor-Insula_GCaMP	73	1130	2	-5	1.9622
Motor-Insula_GCaMP	74	1130	2	-5	1.4124
Motor-Insula_GCaMP	75	1130	2	-5	0.66807
Motor-Insula_GCaMP	76	1130	2	-5	1.941
Motor-Insula_GCaMP	77	1130	2	-5	2.4533
Motor-Insula_GCaMP	78	1130	2	-5	1.6115
Motor-Insula_GCaMP	79	1130	2	-5	3.0866
Motor-Insula_GCaMP	80	1130	2	-5	-2.1913
Motor-Insula_GCaMP	81	1130	2	-5	1.5627
Motor-Insula_GCaMP	82	1130	2	-5	0.15821
Motor-Insula_GCaMP	83	1130	2	-5	-0.62607
Motor-Insula_GCaMP	84	1130	2	-5	-1.2147
Motor-Insula_GCaMP	85	1130	2	-5	-3.6868
Motor-Insula_GCaMP	86	1130	2	-5	1.3013
Motor-Insula_GCaMP	87	1130	2	-5	-2.0517
Motor-Insula_GCaMP	88	1130	2	-5	-1.9044
Motor-Insula_GCaMP	89	1130	2	-5	-1.601
Motor-Insula_GCaMP	90	1130	2	-5	0.50489
Motor-Insula_GCaMP	91	1130	2	-5	-1.868
Motor-Insula_GCaMP	92	1130	2	-5	2.2485
Motor-Insula_GCaMP	93	1130	2	-5	-3.1008
Motor-Insula_GCaMP	94	1130	2	-5	1.5377
Motor-Insula_GCaMP	95	1130	2	-5	0.94288
Motor-Insula_GCaMP	96	1130	2	-5	2.0219
Motor-Insula_GCaMP	97	1130	2	-5	0.49453
Motor-Insula_GCaMP	98	1130	2	-5	0.28333
Motor-Insula_GCaMP	99	1130	2	-5	-0.90105
Motor-Insula_GCaMP	100	1130	2	-5	-0.91687
Motor-Insula_GCaMP	101	1130	2	-5	1.4954
Motor-Insula_GCaMP	102	1130	2	-5	-1.3315
Motor-Insula_GCaMP	103	1130	2	-5	2.4221
Motor-Insula_GCaMP	104	1130	2	-5	-1.4671
Motor-Insula_GCaMP	105	1130	2	-5	1.2357
Motor-Insula_GCaMP	106	1130	2	-5	1.2484
Motor-Insula_GCaMP	107	1130	2	-5	0.16558
Motor-Insula_GCaMP	108	1130	2	-5	-0.97035
Motor-Insula_GCaMP	109	1130	2	-5	-1.5203
Motor-Insula_GCaMP	110	1130	2	-5	1.9555
Motor-Insula_GCaMP	111	1130	2	-5	2.0056
Motor-Insula_GCaMP	112	1130	2	-5	0.3731
Motor-Insula_GCaMP	113	1130	2	-5	1.5312
Motor-Insula_GCaMP	114	1130	2	-5	-0.27382
Motor-Insula_GCaMP	115	1130	2	-5	0.12235
Motor-Insula_GCaMP	116	1130	2	-5	1.6914
Motor-Insula_GCaMP	117	1130	2	-5	0.81656
Motor-Insula_GCaMP	118	1130	2	-5	-1.816
Motor-Insula_GCaMP	119	1130	2	-5	1.1012
Motor-Insula_GCaMP	120	1130	2	-5	0.3924
Motor-Insula_GCaMP	121	1130	2	-5	1.2142
Motor-Insula_GCaMP	122	1130	2	-5	2.1702
Motor-Insula_GCaMP	123	1130	2	-5	2.427
Motor-Insula_GCaMP	124	1130	2	-5	2.2913
Motor-Insula_GCaMP	125	1130	2	-5	1.0971
Motor-Insula_GCaMP	126	1130	2	-5	-0.43918
Motor-Insula_GCaMP	127	1130	2	-5	1.3061
Motor-Insula_GCaMP	128	1130	2	-5	0.093653
Motor-Insula_GCaMP	129	1130	2	-5	-0.94036
Motor-Insula_GCaMP	130	1130	2	-5	2.5489
Motor-Insula_GCaMP	131	1130	2	-5	-1.2377
Motor-Insula_GCaMP	132	1130	2	-5	-0.72478
Motor-Insula_GCaMP	133	1130	2	-5	1.6375
Motor-Insula_GCaMP	134	1130	2	-5	-1.6998
Motor-Insula_GCaMP	135	1130	2	-5	-1.5718
Motor-Insula_GCaMP	136	1130	2	-5	-2.1021
Motor-Insula_GCaMP	137	1130	2	-5	-1.623
Motor-Insula_GCaMP	138	1130	2	-5	1.732
Motor-Insula_GCaMP	139	1130	2	-5	2.081
Motor-Insula_GCaMP	140	1130	2	-5	-1.9703
Motor-Insula_GCaMP	141	1130	2	-5	0.995
Motor-Insula_GCaMP	142	1130	2	-5	2.1567
Motor-Insula_GCaMP	143	1130	2	-5	-0.49574
Motor-Insula_GCaMP	144	1130	2	-5	-0.48955
Motor-Insula_GCaMP	145	1130	2	-5	1.1395
Motor-Insula_GCaMP	146	1130	3	-5	0.29277
Motor-Insula_GCaMP	147	1130	3	-5	-1.0542
Motor-Insula_GCaMP	148	1130	3	-5	0.67375
Motor-Insula_GCaMP	149	1130	3	-5	1.9996
Motor-Insula_GCaMP	150	1130	3	-5	1.9625
Motor-Insula_GCaMP	151	1130	3	-5	1.5888
Motor-Insula_GCaMP	152	1130	3	-5	1.4848
Motor-Insula_GCaMP	153	1130	3	-5	2.2526
Motor-Insula_GCaMP	154	1130	3	-5	0.33967
Motor-Insula_GCaMP	155	1130	3	-5	-1.9833
Motor-Insula_GCaMP	156	1130	3	-5	-0.94474
Motor-Insula_GCaMP	157	1130	3	-5	0.96726
Motor-Insula_GCaMP	158	1130	3	-5	1.5158
Motor-Insula_GCaMP	159	1130	3	-5	1.6549
Motor-Insula_GCaMP	160	1130	3	-5	-0.36928
Motor-Insula_GCaMP	161	1130	3	-5	-0.013945
Motor-Insula_GCaMP	162	1130	3	-5	-0.36037
Motor-Insula_GCaMP	163	1130	3	-5	-1.7192
Motor-Insula_GCaMP	164	1130	3	-5	-1.9513
Motor-Insula_GCaMP	165	1130	3	-5	-3.0138
Motor-Insula_GCaMP	166	1130	3	-5	-2.8251
Motor-Insula_GCaMP	167	1130	3	-5	-2.0655
Motor-Insula_GCaMP	168	1130	3	-5	-0.86126
Motor-Insula_GCaMP	169	1130	3	-5	1.9437
Motor-Insula_GCaMP	170	1130	3	-5	-2.4302
Motor-Insula_GCaMP	171	1130	3	-5	1.7045
Motor-Insula_GCaMP	172	1130	3	-5	-2.5034
Motor-Insula_GCaMP	173	1130	3	-5	2.4902
Motor-Insula_GCaMP	174	1130	3	-5	1.5904
Motor-Insula_GCaMP	175	1130	3	-5	1.9621
Motor-Insula_GCaMP	176	1130	3	-5	-1.5909
Motor-Insula_GCaMP	177	1130	3	-5	-1.367
Motor-Insula_GCaMP	178	1130	3	-5	-0.82925
Motor-Insula_GCaMP	179	1130	3	-5	-1.8605
Motor-Insula_GCaMP	180	1130	3	-5	1.0187
Motor-Insula_GCaMP	181	1130	3	-5	-0.49795
Motor-Insula_GCaMP	182	1130	3	-5	0.56901
Motor-Insula_GCaMP	183	1130	3	-5	0.98431
Motor-Insula_GCaMP	184	1130	3	-5	2.0251
Motor-Insula_GCaMP	185	1130	3	-5	0.37674
Motor-Insula_GCaMP	186	1130	3	-5	-0.51685
Motor-Insula_GCaMP	187	1130	3	-5	-0.84227
Motor-Insula_GCaMP	188	1130	3	-5	-1.104
Motor-Insula_GCaMP	189	1130	3	-5	-1.4753
Motor-Insula_GCaMP	190	1130	4	-5	1.1648
Motor-Insula_GCaMP	191	1130	4	-5	-0.37508
Motor-Insula_GCaMP	192	1130	4	-5	2.0494
Motor-Insula_GCaMP	193	1130	4	-5	1.1197
Motor-Insula_GCaMP	194	1130	4	-5	-0.64894
Motor-Insula_GCaMP	195	1130	4	-5	1.8738
Motor-Insula_GCaMP	196	1130	4	-5	-0.092123
Motor-Insula_GCaMP	197	1130	4	-5	-2.1037
Motor-Insula_GCaMP	198	1130	4	-5	0.78605
Motor-Insula_GCaMP	199	1130	4	-5	0.47898
Motor-Insula_GCaMP	200	1130	4	-5	0.50526
Motor-Insula_GCaMP	201	1130	4	-5	-1.5934
Motor-Insula_GCaMP	202	1130	4	-5	1.3733
Motor-Insula_GCaMP	203	1130	4	-5	1.2678
Motor-Insula_GCaMP	204	1130	4	-5	-2.4398
Motor-Insula_GCaMP	205	1130	4	-5	3.1418
Motor-Insula_GCaMP	206	1130	4	-5	-1.4732
Motor-Insula_GCaMP	207	1130	4	-5	-0.99546
Motor-Insula_GCaMP	208	1130	4	-5	1.0611
Motor-Insula_GCaMP	209	1130	4	-5	0.23854
Motor-Insula_GCaMP	210	1130	4	-5	-0.69379
Motor-Insula_GCaMP	211	1130	4	-5	1.7942
Motor-Insula_GCaMP	212	1130	4	-5	-0.85963
Motor-Insula_GCaMP	213	1130	4	-5	-0.30666
Motor-Insula_GCaMP	214	1130	4	-5	1.7845
Motor-Insula_GCaMP	215	1130	4	-5	1.7916
Motor-Insula_GCaMP	216	1130	4	-5	-0.26959
Motor-Insula_GCaMP	217	1130	4	-5	-0.10134
Motor-Insula_GCaMP	218	1130	4	-5	-1.6035
Motor-Insula_GCaMP	219	1130	4	-5	-1.3145
Motor-Insula_GCaMP	220	1130	4	-5	-1.18
Motor-Insula_GCaMP	221	1130	4	-5	-1.4251
Motor-Insula_GCaMP	222	1130	4	-5	-1.7079
Motor-Insula_GCaMP	223	1130	4	-5	0.93021
Motor-Insula_GCaMP	224	1130	4	-5	1.8717
Motor-Insula_GCaMP	225	1130	4	-5	-0.70569
Motor-Insula_GCaMP	226	1130	4	-5	1.7191
Motor-Insula_GCaMP	227	1130	4	-5	0.092042
Motor-Insula_GCaMP	228	1130	4	-5	1.7561
Motor-Insula_GCaMP	229	1130	4	-5	-2.1959
Motor-Insula_GCaMP	230	1130	4	-5	-2.3269
Motor-Insula_GCaMP	231	1130	4	-5	1.1647
Motor-Insula_GCaMP	232	1130	4	-5	2.4919
Motor-Insula_GCaMP	233	1130	4	-5	-1.2129
Motor-Insula_GCaMP	234	1130	4	-5	0.67726
Motor-Insula_GCaMP	235	1130	4	-5	1.828
Motor-Insula_GCaMP	236	1130	4	-5	1.1488
Motor-Insula_GCaMP	237	1130	4	-5	1.2695
Motor-Insula_GCaMP	238	1130	4	-5	0.66447
Motor-Insula_GCaMP	239	1130	4	-5	-2.5152
Motor-Insula_GCaMP	240	1130	4	-5	0.62569
Motor-Insula_GCaMP	241	1130	4	-5	2.0507
Motor-Insula_GCaMP	242	1130	4	-5	-0.16757
Motor-Insula_GCaMP	243	1130	4	-5	2.4364
Motor-Insula_GCaMP	244	1130	4	-5	1.3406
Motor-Insula_GCaMP	245	1130	4	-5	1.7958
Motor-Insula_GCaMP	246	1130	4	-5	-0.67914
Motor-Insula_GCaMP	247	1130	4	-5	0.97137
Motor-Insula_GCaMP	248	1130	4	-5	-0.41843
Motor-Insula_GCaMP	249	1130	4	-5	0.34378
Motor-Insula_GCaMP	250	1130	4	-5	-1.4877
Motor-Insula_GCaMP	251	1130	4	-5	0.73307
Motor-Insula_GCaMP	252	1130	4	-5	1.3553
Motor-Insula_GCaMP	253	1130	4	-5	-2.3475
Motor-Insula_GCaMP	254	1130	4	-5	2.4368
Motor-Insula_GCaMP	255	1130	4	-5	1.3167
Motor-Insula_GCaMP	256	1130	4	-5	1.8124
Motor-Insula_GCaMP	257	1130	4	-5	-1.1458
Motor-Insula_GCaMP	258	1130	4	-5	-0.69359
Motor-Insula_GCaMP	259	1130	4	-5	1.9428
Motor-Insula_GCaMP	260	1130	4	-5	2.7973
Motor-Insula_GCaMP	261	1130	4	-5	1.9389
Motor-Insula_GCaMP	262	1130	4	-5	1.4808
Motor-Insula_GCaMP	263	1130	4	-5	-0.42143
Motor-Insula_GCaMP	264	1130	4	-5	-0.89921
Motor-Insula_GCaMP	265	1130	4	-5	3.6334
Motor-Insula_GCaMP	266	1130	4	-5	1.9881
Motor-Insula_GCaMP	267	1130	4	-5	-1.9925
Motor-Insula_GCaMP	268	1130	4	-5	2.2826
Motor-Insula_GCaMP	269	1130	4	-5	-1.5516
Motor-Insula_GCaMP	270	1130	4	-5	-1.7357
Motor-Insula_GCaMP	271	1130	4	-5	-2.599
Motor-Insula_GCaMP	272	1130	4	-5	1.4469
Motor-Insula_GCaMP	273	1130	4	-5	1.1847
Motor-Insula_GCaMP	274	1130	4	-5	0.33042
Motor-Insula_GCaMP	275	1130	4	-5	-0.82981
Motor-Insula_GCaMP	276	1130	4	-5	2.2955
Motor-Insula_GCaMP	277	1130	4	-5	0.087264
Motor-Insula_GCaMP	278	1130	4	-5	3.1132
Motor-Insula_GCaMP	279	1130	4	-5	-0.28253
Motor-Insula_GCaMP	280	1130	4	-5	-0.47748
Motor-Insula_GCaMP	281	1130	4	-5	-0.19069
Motor-Insula_GCaMP	282	1130	4	-5	0.1293
Motor-Insula_GCaMP	283	1130	4	-5	-0.10327
Motor-Insula_GCaMP	284	1130	4	-5	0.96887
Motor-Insula_GCaMP	285	1130	4	-5	-0.32129
Motor-Insula_GCaMP	286	1130	4	-5	1.1008
Motor-Insula_GCaMP	287	1130	4	-5	1.7949
Motor-Insula_GCaMP	288	1130	4	-5	1.6926
Motor-Insula_GCaMP	289	1130	4	-5	-2.0596
Motor-Insula_GCaMP	290	1130	4	-5	-1.5218
Motor-Insula_GCaMP	291	1130	4	-5	-0.16103
Motor-Insula_GCaMP	292	1130	4	-5	1.1956
Motor-Insula_GCaMP	293	1130	4	-5	2.2489
Motor-Insula_GCaMP	294	1130	4	-5	-1.6607
Motor-Insula_GCaMP	295	1130	4	-5	-0.0076154
Motor-Insula_GCaMP	296	1130	4	-5	1.0981
Motor-Insula_GCaMP	297	1130	4	-5	-0.78325
Motor-Insula_GCaMP	298	1130	4	-5	-1.1441
Motor-Insula_GCaMP	299	1130	4	-5	2.0698
Motor-Insula_GCaMP	300	1130	4	-5	-1.8954
Motor-Insula_GCaMP	301	1130	4	-5	-0.32463
Motor-Insula_GCaMP	302	1130	4	-5	2.0253
Motor-Insula_GCaMP	303	1130	4	-5	-1.1603
Motor-Insula_GCaMP	304	1130	4	-5	-0.14121
Motor-Insula_GCaMP	305	1130	4	-5	0.65928
Motor-Insula_GCaMP	306	1130	4	-5	2.1816
Motor-Insula_GCaMP	307	1130	4	-5	-2.1441
Motor-Insula_GCaMP	308	1130	4	-5	-0.87608
Motor-Insula_GCaMP	309	1130	4	-5	1.7212
Motor-Insula_GCaMP	310	1130	4	-5	0.80749
Motor-Insula_GCaMP	311	1130	4	-5	-1.7412
Motor-Insula_GCaMP	312	1130	4	-5	-0.10257
Motor-Insula_GCaMP	313	1130	4	-5	1.8101
Motor-Insula_GCaMP	314	1130	4	-5	-0.93888
Motor-Insula_GCaMP	315	1130	4	-5	0.15677
Motor-Insula_GCaMP	316	1130	4	-5	-0.19633
Motor-Insula_GCaMP	317	1130	4	-5	1.3293
Motor-Insula_GCaMP	318	1130	4	-5	1.5653
Motor-Insula_GCaMP	319	1130	4	-5	-1.773
Motor-Insula_GCaMP	320	1130	4	-5	2.7317
Motor-Insula_GCaMP	321	1130	4	-5	1.1094
Motor-Insula_GCaMP	322	1130	4	-5	-0.74706
Motor-Insula_GCaMP	323	1130	4	-5	-1.4435
Motor-Insula_GCaMP	324	1130	4	-5	1.2845
Motor-Insula_GCaMP	325	1130	4	-5	-1.1851
Motor-Insula_GCaMP	326	1130	4	-5	1.7873
Motor-Insula_GCaMP	327	1130	4	-5	-1.3782
Motor-Insula_GCaMP	328	1130	4	-5	1.1106
Motor-Insula_GCaMP	329	1130	4	-5	0.2406
Motor-Insula_GCaMP	330	1130	4	-5	0.44213
Motor-Insula_GCaMP	331	1130	4	-5	3.2304
Motor-Insula_GCaMP	332	1130	4	-5	-1.8675
Motor-Insula_GCaMP	333	1130	4	-5	1.4216
Motor-Insula_GCaMP	334	1130	4	-5	0.020992
Motor-Insula_GCaMP	335	1130	4	-5	1.7033
Motor-Insula_GCaMP	336	1130	4	-5	0.4851
Motor-Insula_GCaMP	337	1130	4	-5	1.2552
Motor-Insula_GCaMP	338	1130	4	-5	2.0514
Motor-Insula_GCaMP	339	1130	4	-5	0.72484
Motor-Insula_GCaMP	340	1130	4	-5	-0.654
Motor-Insula_GCaMP	341	1130	4	-5	2.3289
Motor-Insula_GCaMP	342	1130	4	-5	-0.77975
Motor-Insula_GCaMP	343	1130	4	-5	2.0827
Motor-Insula_GCaMP	344	1130	4	-5	0.9651
Motor-Insula_GCaMP	345	1130	4	-5	0.37781
Motor-Insula_GCaMP	346	1130	4	-5	-1.7746
Motor-Insula_GCaMP	347	1130	4	-5	-1.8836
Motor-Insula_GCaMP	348	1130	4	-5	1.1471
Motor-Insula_GCaMP	349	1130	4	-5	-0.92149
Motor-Insula_GCaMP	350	1130	4	-5	0.0054266
Motor-Insula_GCaMP	351	1130	4	-5	1.6864
Motor-Insula_GCaMP	352	1130	4	-5	-0.29742
Motor-Insula_GCaMP	353	1130	4	-5	-1.4
Motor-Insula_GCaMP	354	1130	4	-5	-0.98308
Motor-Insula_GCaMP	355	1130	4	-5	-1.1637
Motor-Insula_GCaMP	356	1130	4	-5	0.56049
Motor-Insula_GCaMP	357	1130	4	-5	1.2456
Motor-Insula_GCaMP	358	1130	4	-5	0.50704
Motor-Insula_GCaMP	359	1130	4	-5	0.4759
Motor-Insula_GCaMP	360	1130	4	-5	-0.98929
Motor-Insula_GCaMP	361	1130	4	-5	0.030379
Motor-Insula_GCaMP	362	1130	4	-5	-1.4693
Motor-Insula_GCaMP	363	1130	4	-5	-1.6686
Motor-Insula_GCaMP	364	1130	4	-5	1.0769
Motor-Insula_GCaMP	365	1130	4	-5	-0.85705
Motor-Insula_GCaMP	366	1130	4	-5	-0.28483
Motor-Insula_GCaMP	367	1130	4	-5	0.19001
Motor-Insula_GCaMP	368	1130	4	-5	1.7636
Motor-Insula_GCaMP	369	1130	4	-5	0.12386
Motor-Insula_GCaMP	370	1130	4	-5	1.0747
Motor-Insula_GCaMP	371	1130	4	-5	2.5619
Motor-Insula_GCaMP	372	1130	4	-5	1.04
Motor-Insula_GCaMP	373	1130	4	-5	-1.6236
Motor-Insula_GCaMP	374	1130	4	-5	-0.53881
Motor-Insula_GCaMP	375	1130	4	-5	-1.295
Motor-Insula_GCaMP	376	1130	4	-5	0.12761
Motor-Insula_GCaMP	377	1130	4	-5	-0.72028
Motor-Insula_GCaMP	378	1130	4	-5	0.048317
Motor-Insula_GCaMP	379	1130	4	-5	2.2373
Motor-Insula_GCaMP	380	1130	4	-5	0.53387
Motor-Insula_GCaMP	381	1130	4	-5	-0.41019
Motor-Insula_GCaMP	382	1130	4	-5	0.90396
Motor-Insula_GCaMP	383	1130	5	-5	-0.68269
Motor-Insula_GCaMP	384	1130	5	-5	-0.68624
Motor-Insula_GCaMP	385	1130	5	-5	0.52359
Motor-Insula_GCaMP	386	1130	5	-5	-0.47346
Motor-Insula_GCaMP	387	1130	5	-5	-0.6364
Motor-Insula_GCaMP	388	1130	5	-5	1.5573
Motor-Insula_GCaMP	389	1130	5	-5	-2.1455
Motor-Insula_GCaMP	390	1130	5	-5	-2.0585
Motor-Insula_GCaMP	391	1130	5	-5	1.3142
Motor-Insula_GCaMP	392	1130	5	-5	-0.16375
Motor-Insula_GCaMP	393	1130	5	-5	-0.71779
Motor-Insula_GCaMP	394	1130	5	-5	-1.0159
Motor-Insula_GCaMP	395	1130	5	-5	1.5478
Motor-Insula_GCaMP	396	1130	5	-5	-0.9092
Motor-Insula_GCaMP	397	1130	5	-5	1.6974
Motor-Insula_GCaMP	398	1130	5	-5	1.1736
Motor-Insula_GCaMP	399	1130	5	-5	1.4513
Motor-Insula_GCaMP	400	1130	5	-5	-1.7317
Motor-Insula_GCaMP	401	1130	5	-5	-1.0455
Motor-Insula_GCaMP	402	1130	5	-5	0.4069
Motor-Insula_GCaMP	403	1130	5	-5	-2.1215
Motor-Insula_GCaMP	404	1130	5	-5	-1.0753
Motor-Insula_GCaMP	405	1130	5	-5	-2.2058
Motor-Insula_GCaMP	406	1130	5	-5	-1.8654
Motor-Insula_GCaMP	407	1130	5	-5	-1.8044
Motor-Insula_GCaMP	408	1130	5	-5	-1.8384
Motor-Insula_GCaMP	409	1130	5	-5	2.1421
Motor-Insula_GCaMP	410	1130	5	-5	-1.3405
Motor-Insula_GCaMP	411	1130	5	-5	1.0863
Motor-Insula_GCaMP	412	1130	5	-5	-3.2534
Motor-Insula_GCaMP	413	1130	5	-5	0.95406
Motor-Insula_GCaMP	414	1130	5	-5	1.7696
Motor-Insula_GCaMP	415	1130	5	-5	0.29642
Motor-Insula_GCaMP	416	1130	5	-5	-2.0364
Motor-Insula_GCaMP	417	1130	5	-5	-1.3341
Motor-Insula_GCaMP	418	1130	5	-5	1.1266
Motor-Insula_GCaMP	419	1130	5	-5	1.5313
Motor-Insula_GCaMP	420	1130	5	-5	1.309
Motor-Insula_GCaMP	421	1130	5	-5	-0.28713
Motor-Insula_GCaMP	422	1130	5	-5	-1.2247
Motor-Insula_GCaMP	423	1130	5	-5	1.6716
Motor-Insula_GCaMP	424	1130	5	-5	0.72016
Motor-Insula_GCaMP	425	1130	5	-5	0.50113
Motor-Insula_GCaMP	426	1130	5	-5	-1.8391
Motor-Insula_GCaMP	427	1130	5	-5	2.2828
Motor-Insula_GCaMP	428	1130	5	-5	0.92038
Motor-Insula_GCaMP	429	1130	5	-5	-0.4296
Motor-Insula_GCaMP	430	1130	5	-5	-2.7416
Motor-Insula_GCaMP	431	1130	5	-5	-1.8462
Motor-Insula_GCaMP	432	1130	5	-5	-1.6749
Motor-Insula_GCaMP	433	1130	5	-5	1.687
Motor-Insula_GCaMP	434	1130	5	-5	0.82454
Motor-Insula_GCaMP	435	1130	5	-5	1.6965
Motor-Insula_GCaMP	436	1130	5	-5	2.8794
Motor-Insula_GCaMP	437	1130	5	-5	-0.83517
Motor-Insula_GCaMP	438	1130	5	-5	-0.92236
Motor-Insula_GCaMP	439	1130	5	-5	-1.2084
Motor-Insula_GCaMP	440	1130	5	-5	2.4148
Motor-Insula_GCaMP	441	1130	5	-5	-3.1753
Motor-Insula_GCaMP	442	1130	5	-5	-3.2474
Motor-Insula_GCaMP	443	1130	5	-5	0.41696
Motor-Insula_GCaMP	444	1130	5	-5	0.35403
Motor-Insula_GCaMP	445	1130	5	-5	0.050128
Motor-Insula_GCaMP	446	1130	5	-5	-0.23175
Motor-Insula_GCaMP	447	1130	5	-5	-0.56089
Motor-Insula_GCaMP	448	1130	5	-5	-0.55764
Motor-Insula_GCaMP	449	1130	5	-5	-0.10789
Motor-Insula_GCaMP	450	1130	5	-5	-1.2888
Motor-Insula_GCaMP	451	1130	5	-5	0.40563
Motor-Insula_GCaMP	452	1130	5	-5	0.62205
Motor-Insula_GCaMP	453	1130	5	-5	0.38136
Motor-Insula_GCaMP	454	1130	5	-5	-2.7553
Motor-Insula_GCaMP	455	1130	5	-5	0.87972
Motor-Insula_GCaMP	456	1130	5	-5	0.36862
Motor-Insula_GCaMP	457	1130	5	-5	-1.2156
Motor-Insula_GCaMP	458	1130	5	-5	-1.8795
Motor-Insula_GCaMP	1	1130	1	-4.95	1.7562
Motor-Insula_GCaMP	2	1130	1	-4.95	2.1467
Motor-Insula_GCaMP	3	1130	1	-4.95	1.3214
Motor-Insula_GCaMP	4	1130	1	-4.95	-1.3405
Motor-Insula_GCaMP	5	1130	1	-4.95	-2.6438
Motor-Insula_GCaMP	6	1130	1	-4.95	-0.21639
Motor-Insula_GCaMP	7	1130	1	-4.95	1.6466
Motor-Insula_GCaMP	8	1130	1	-4.95	-1.1165
Motor-Insula_GCaMP	9	1130	1	-4.95	-1.5959
Motor-Insula_GCaMP	10	1130	1	-4.95	-1.2143
Motor-Insula_GCaMP	11	1130	1	-4.95	-1.8564
Motor-Insula_GCaMP	12	1130	1	-4.95	-0.18577
Motor-Insula_GCaMP	13	1130	1	-4.95	-1.7186
Motor-Insula_GCaMP	14	1130	1	-4.95	-2.0112
Motor-Insula_GCaMP	15	1130	1	-4.95	2.3013
Motor-Insula_GCaMP	16	1130	1	-4.95	1.7246
Motor-Insula_GCaMP	17	1130	1	-4.95	1.0819
Motor-Insula_GCaMP	18	1130	1	-4.95	0.59279
Motor-Insula_GCaMP	19	1130	1	-4.95	2.0291
Motor-Insula_GCaMP	20	1130	1	-4.95	1.4546
Motor-Insula_GCaMP	21	1130	1	-4.95	1.4402
Motor-Insula_GCaMP	22	1130	1	-4.95	-0.25633
Motor-Insula_GCaMP	23	1130	1	-4.95	-0.26176
Motor-Insula_GCaMP	24	1130	1	-4.95	2.0816
Motor-Insula_GCaMP	25	1130	1	-4.95	1.8968
Motor-Insula_GCaMP	26	1130	1	-4.95	-0.58416
Motor-Insula_GCaMP	27	1130	1	-4.95	-0.53576
Motor-Insula_GCaMP	28	1130	1	-4.95	1.6876
Motor-Insula_GCaMP	29	1130	1	-4.95	-0.6238
Motor-Insula_GCaMP	30	1130	1	-4.95	-1.348
Motor-Insula_GCaMP	31	1130	1	-4.95	-1.7392
Motor-Insula_GCaMP	32	1130	1	-4.95	0.35762
Motor-Insula_GCaMP	33	1130	1	-4.95	1.9133
Motor-Insula_GCaMP	34	1130	1	-4.95	1.3001
Motor-Insula_GCaMP	35	1130	1	-4.95	0.83294
Motor-Insula_GCaMP	36	1130	1	-4.95	1.7253
Motor-Insula_GCaMP	37	1130	1	-4.95	-1.3694
Motor-Insula_GCaMP	38	1130	1	-4.95	1.2439
Motor-Insula_GCaMP	39	1130	1	-4.95	-1.1204
Motor-Insula_GCaMP	40	1130	1	-4.95	1.2399
Motor-Insula_GCaMP	41	1130	1	-4.95	-1.9015
Motor-Insula_GCaMP	42	1130	1	-4.95	1.2099
Motor-Insula_GCaMP	43	1130	1	-4.95	-1.5726
Motor-Insula_GCaMP	44	1130	1	-4.95	0.94951
Motor-Insula_GCaMP	45	1130	1	-4.95	2.5698
Motor-Insula_GCaMP	46	1130	1	-4.95	-1.4054
Motor-Insula_GCaMP	47	1130	1	-4.95	-0.27008
Motor-Insula_GCaMP	48	1130	1	-4.95	-1.5716
Motor-Insula_GCaMP	49	1130	1	-4.95	-1.283
Motor-Insula_GCaMP	50	1130	1	-4.95	-0.32706
Motor-Insula_GCaMP	51	1130	1	-4.95	0.55799
Motor-Insula_GCaMP	52	1130	1	-4.95	-2.5229
Motor-Insula_GCaMP	53	1130	1	-4.95	-1.9623
Motor-Insula_GCaMP	54	1130	1	-4.95	-2.078
Motor-Insula_GCaMP	55	1130	1	-4.95	-1.6305
Motor-Insula_GCaMP	56	1130	1	-4.95	1.1682
Motor-Insula_GCaMP	57	1130	1	-4.95	-2.6831
Motor-Insula_GCaMP	58	1130	1	-4.95	2.0238
Motor-Insula_GCaMP	59	1130	1	-4.95	1.166
Motor-Insula_GCaMP	60	1130	1	-4.95	-1.591
Motor-Insula_GCaMP	61	1130	1	-4.95	-0.049501
Motor-Insula_GCaMP	62	1130	1	-4.95	-2.4576
Motor-Insula_GCaMP	63	1130	1	-4.95	0.87171
Motor-Insula_GCaMP	64	1130	1	-4.95	1.8961
Motor-Insula_GCaMP	65	1130	1	-4.95	-1.6427
Motor-Insula_GCaMP	66	1130	1	-4.95	0.26954
Motor-Insula_GCaMP	67	1130	1	-4.95	-3.0519
Motor-Insula_GCaMP	68	1130	2	-4.95	-0.74462
Motor-Insula_GCaMP	69	1130	2	-4.95	1.8593
Motor-Insula_GCaMP	70	1130	2	-4.95	-1.0393
Motor-Insula_GCaMP	71	1130	2	-4.95	2.3482
Motor-Insula_GCaMP	72	1130	2	-4.95	0.73165
Motor-Insula_GCaMP	73	1130	2	-4.95	1.8207
Motor-Insula_GCaMP	74	1130	2	-4.95	1.3805
Motor-Insula_GCaMP	75	1130	2	-4.95	0.76459
Motor-Insula_GCaMP	76	1130	2	-4.95	1.8094
Motor-Insula_GCaMP	77	1130	2	-4.95	2.2027
Motor-Insula_GCaMP	78	1130	2	-4.95	1.5684
Motor-Insula_GCaMP	79	1130	2	-4.95	2.6392
Motor-Insula_GCaMP	80	1130	2	-4.95	-2.1076
Motor-Insula_GCaMP	81	1130	2	-4.95	1.4774
Motor-Insula_GCaMP	82	1130	2	-4.95	0.19736
Motor-Insula_GCaMP	83	1130	2	-4.95	-0.62138
Motor-Insula_GCaMP	84	1130	2	-4.95	-1.2153
Motor-Insula_GCaMP	85	1130	2	-4.95	-3.1368
Motor-Insula_GCaMP	86	1130	2	-4.95	1.213
Motor-Insula_GCaMP	87	1130	2	-4.95	-1.8794
Motor-Insula_GCaMP	88	1130	2	-4.95	-1.8824
Motor-Insula_GCaMP	89	1130	2	-4.95	-1.5636
Motor-Insula_GCaMP	90	1130	2	-4.95	0.43349
Motor-Insula_GCaMP	91	1130	2	-4.95	-1.5942
Motor-Insula_GCaMP	92	1130	2	-4.95	2.1999
Motor-Insula_GCaMP	93	1130	2	-4.95	-2.7529
Motor-Insula_GCaMP	94	1130	2	-4.95	1.4675
Motor-Insula_GCaMP	95	1130	2	-4.95	0.71778
Motor-Insula_GCaMP	96	1130	2	-4.95	1.8187
Motor-Insula_GCaMP	97	1130	2	-4.95	0.59446
Motor-Insula_GCaMP	98	1130	2	-4.95	0.41395
Motor-Insula_GCaMP	99	1130	2	-4.95	-0.76409
Motor-Insula_GCaMP	100	1130	2	-4.95	-0.9631
Motor-Insula_GCaMP	101	1130	2	-4.95	1.4425
Motor-Insula_GCaMP	102	1130	2	-4.95	-1.432
Motor-Insula_GCaMP	103	1130	2	-4.95	2.1832
Motor-Insula_GCaMP	104	1130	2	-4.95	-1.4763
Motor-Insula_GCaMP	105	1130	2	-4.95	1.2959
Motor-Insula_GCaMP	106	1130	2	-4.95	1.2316
Motor-Insula_GCaMP	107	1130	2	-4.95	0.20462
Motor-Insula_GCaMP	108	1130	2	-4.95	-0.83636
Motor-Insula_GCaMP	109	1130	2	-4.95	-1.4986
Motor-Insula_GCaMP	110	1130	2	-4.95	1.8029
Motor-Insula_GCaMP	111	1130	2	-4.95	1.9583
Motor-Insula_GCaMP	112	1130	2	-4.95	0.09317
Motor-Insula_GCaMP	113	1130	2	-4.95	1.5819
Motor-Insula_GCaMP	114	1130	2	-4.95	-0.21246
Motor-Insula_GCaMP	115	1130	2	-4.95	0.058265
Motor-Insula_GCaMP	116	1130	2	-4.95	1.6218
Motor-Insula_GCaMP	117	1130	2	-4.95	0.92801
Motor-Insula_GCaMP	118	1130	2	-4.95	-1.7186
Motor-Insula_GCaMP	119	1130	2	-4.95	1.172
Motor-Insula_GCaMP	120	1130	2	-4.95	0.32424
Motor-Insula_GCaMP	121	1130	2	-4.95	1.2406
Motor-Insula_GCaMP	122	1130	2	-4.95	1.9093
Motor-Insula_GCaMP	123	1130	2	-4.95	2.1509
Motor-Insula_GCaMP	124	1130	2	-4.95	2.147
Motor-Insula_GCaMP	125	1130	2	-4.95	0.68105
Motor-Insula_GCaMP	126	1130	2	-4.95	-0.42516
Motor-Insula_GCaMP	127	1130	2	-4.95	1.2819
Motor-Insula_GCaMP	128	1130	2	-4.95	0.085826
Motor-Insula_GCaMP	129	1130	2	-4.95	-0.94674
Motor-Insula_GCaMP	130	1130	2	-4.95	2.3915
Motor-Insula_GCaMP	131	1130	2	-4.95	-1.2678
Motor-Insula_GCaMP	132	1130	2	-4.95	-0.74217
Motor-Insula_GCaMP	133	1130	2	-4.95	1.6049
Motor-Insula_GCaMP	134	1130	2	-4.95	-1.3903
Motor-Insula_GCaMP	135	1130	2	-4.95	-1.4591
Motor-Insula_GCaMP	136	1130	2	-4.95	-2.0115
Motor-Insula_GCaMP	137	1130	2	-4.95	-1.5971
Motor-Insula_GCaMP	138	1130	2	-4.95	1.6901
Motor-Insula_GCaMP	139	1130	2	-4.95	1.8104
Motor-Insula_GCaMP	140	1130	2	-4.95	-1.9628
Motor-Insula_GCaMP	141	1130	2	-4.95	1.0234
Motor-Insula_GCaMP	142	1130	2	-4.95	2.019
Motor-Insula_GCaMP	143	1130	2	-4.95	-0.37682
Motor-Insula_GCaMP	144	1130	2	-4.95	-0.59329
Motor-Insula_GCaMP	145	1130	2	-4.95	1.1585
Motor-Insula_GCaMP	146	1130	3	-4.95	0.18347
Motor-Insula_GCaMP	147	1130	3	-4.95	-1.0937
Motor-Insula_GCaMP	148	1130	3	-4.95	0.70583
Motor-Insula_GCaMP	149	1130	3	-4.95	1.8941
Motor-Insula_GCaMP	150	1130	3	-4.95	1.7389
Motor-Insula_GCaMP	151	1130	3	-4.95	1.574
Motor-Insula_GCaMP	152	1130	3	-4.95	1.4577
Motor-Insula_GCaMP	153	1130	3	-4.95	1.8734
Motor-Insula_GCaMP	154	1130	3	-4.95	0.3096
Motor-Insula_GCaMP	155	1130	3	-4.95	-1.8901
Motor-Insula_GCaMP	156	1130	3	-4.95	-0.97245
Motor-Insula_GCaMP	157	1130	3	-4.95	0.71223
Motor-Insula_GCaMP	158	1130	3	-4.95	1.4505
Motor-Insula_GCaMP	159	1130	3	-4.95	1.5514
Motor-Insula_GCaMP	160	1130	3	-4.95	-0.38198
Motor-Insula_GCaMP	161	1130	3	-4.95	0.024933
Motor-Insula_GCaMP	162	1130	3	-4.95	-0.43202
Motor-Insula_GCaMP	163	1130	3	-4.95	-1.6346
Motor-Insula_GCaMP	164	1130	3	-4.95	-1.9001
Motor-Insula_GCaMP	165	1130	3	-4.95	-2.7168
Motor-Insula_GCaMP	166	1130	3	-4.95	-2.5466
Motor-Insula_GCaMP	167	1130	3	-4.95	-2.0457
Motor-Insula_GCaMP	168	1130	3	-4.95	-0.87844
Motor-Insula_GCaMP	169	1130	3	-4.95	1.8616
Motor-Insula_GCaMP	170	1130	3	-4.95	-2.1992
Motor-Insula_GCaMP	171	1130	3	-4.95	1.5569
Motor-Insula_GCaMP	172	1130	3	-4.95	-2.255
Motor-Insula_GCaMP	173	1130	3	-4.95	2.2259
Motor-Insula_GCaMP	174	1130	3	-4.95	1.5694
Motor-Insula_GCaMP	175	1130	3	-4.95	1.863
Motor-Insula_GCaMP	176	1130	3	-4.95	-1.5521
Motor-Insula_GCaMP	177	1130	3	-4.95	-1.4177
Motor-Insula_GCaMP	178	1130	3	-4.95	-0.83057
Motor-Insula_GCaMP	179	1130	3	-4.95	-1.7847
Motor-Insula_GCaMP	180	1130	3	-4.95	1.0428
Motor-Insula_GCaMP	181	1130	3	-4.95	-0.25893
Motor-Insula_GCaMP	182	1130	3	-4.95	0.92037
Motor-Insula_GCaMP	183	1130	3	-4.95	1.2068
Motor-Insula_GCaMP	184	1130	3	-4.95	1.8737
Motor-Insula_GCaMP	185	1130	3	-4.95	0.36186
Motor-Insula_GCaMP	186	1130	3	-4.95	-0.73154
Motor-Insula_GCaMP	187	1130	3	-4.95	-0.86558
Motor-Insula_GCaMP	188	1130	3	-4.95	-1.1377
Motor-Insula_GCaMP	189	1130	3	-4.95	-1.224
Motor-Insula_GCaMP	190	1130	4	-4.95	0.88817
Motor-Insula_GCaMP	191	1130	4	-4.95	-0.32003
Motor-Insula_GCaMP	192	1130	4	-4.95	1.9419
Motor-Insula_GCaMP	193	1130	4	-4.95	1.0715
Motor-Insula_GCaMP	194	1130	4	-4.95	-0.76273
Motor-Insula_GCaMP	195	1130	4	-4.95	1.6856
Motor-Insula_GCaMP	196	1130	4	-4.95	0.026869
Motor-Insula_GCaMP	197	1130	4	-4.95	-1.9773
Motor-Insula_GCaMP	198	1130	4	-4.95	0.78699
Motor-Insula_GCaMP	199	1130	4	-4.95	0.45986
Motor-Insula_GCaMP	200	1130	4	-4.95	0.64161
Motor-Insula_GCaMP	201	1130	4	-4.95	-1.4803
Motor-Insula_GCaMP	202	1130	4	-4.95	0.87408
Motor-Insula_GCaMP	203	1130	4	-4.95	1.2721
Motor-Insula_GCaMP	204	1130	4	-4.95	-2.2046
Motor-Insula_GCaMP	205	1130	4	-4.95	2.6896
Motor-Insula_GCaMP	206	1130	4	-4.95	-1.6039
Motor-Insula_GCaMP	207	1130	4	-4.95	-1.0398
Motor-Insula_GCaMP	208	1130	4	-4.95	1.0837
Motor-Insula_GCaMP	209	1130	4	-4.95	0.37631
Motor-Insula_GCaMP	210	1130	4	-4.95	-0.68492
Motor-Insula_GCaMP	211	1130	4	-4.95	1.7441
Motor-Insula_GCaMP	212	1130	4	-4.95	-0.70888
Motor-Insula_GCaMP	213	1130	4	-4.95	-0.33386
Motor-Insula_GCaMP	214	1130	4	-4.95	1.7333
Motor-Insula_GCaMP	215	1130	4	-4.95	1.6172
Motor-Insula_GCaMP	216	1130	4	-4.95	-0.39047
Motor-Insula_GCaMP	217	1130	4	-4.95	0.13565
Motor-Insula_GCaMP	218	1130	4	-4.95	-1.1855
Motor-Insula_GCaMP	219	1130	4	-4.95	-1.3396
Motor-Insula_GCaMP	220	1130	4	-4.95	-0.91027
Motor-Insula_GCaMP	221	1130	4	-4.95	-1.2405
Motor-Insula_GCaMP	222	1130	4	-4.95	-1.7756
Motor-Insula_GCaMP	223	1130	4	-4.95	1.2387
Motor-Insula_GCaMP	224	1130	4	-4.95	1.7229
Motor-Insula_GCaMP	225	1130	4	-4.95	-0.68114
Motor-Insula_GCaMP	226	1130	4	-4.95	1.6131
Motor-Insula_GCaMP	227	1130	4	-4.95	0.51972
Motor-Insula_GCaMP	228	1130	4	-4.95	1.6153
Motor-Insula_GCaMP	229	1130	4	-4.95	-2.1939
Motor-Insula_GCaMP	230	1130	4	-4.95	-1.9779
Motor-Insula_GCaMP	231	1130	4	-4.95	1.1883
Motor-Insula_GCaMP	232	1130	4	-4.95	2.1834
Motor-Insula_GCaMP	233	1130	4	-4.95	-0.77289
Motor-Insula_GCaMP	234	1130	4	-4.95	0.48985
Motor-Insula_GCaMP	235	1130	4	-4.95	1.92
Motor-Insula_GCaMP	236	1130	4	-4.95	0.85693
Motor-Insula_GCaMP	237	1130	4	-4.95	1.244
Motor-Insula_GCaMP	238	1130	4	-4.95	0.61478
Motor-Insula_GCaMP	239	1130	4	-4.95	-2.3376
Motor-Insula_GCaMP	240	1130	4	-4.95	0.44059
Motor-Insula_GCaMP	241	1130	4	-4.95	2.1487
Motor-Insula_GCaMP	242	1130	4	-4.95	-0.15889
Motor-Insula_GCaMP	243	1130	4	-4.95	2.4205
Motor-Insula_GCaMP	244	1130	4	-4.95	1.3863
Motor-Insula_GCaMP	245	1130	4	-4.95	1.7668
Motor-Insula_GCaMP	246	1130	4	-4.95	-0.67738
Motor-Insula_GCaMP	247	1130	4	-4.95	1.1449
Motor-Insula_GCaMP	248	1130	4	-4.95	-0.19207
Motor-Insula_GCaMP	249	1130	4	-4.95	0.33418
Motor-Insula_GCaMP	250	1130	4	-4.95	-1.5917
Motor-Insula_GCaMP	251	1130	4	-4.95	0.89645
Motor-Insula_GCaMP	252	1130	4	-4.95	1.0858
Motor-Insula_GCaMP	253	1130	4	-4.95	-2.245
Motor-Insula_GCaMP	254	1130	4	-4.95	2.1633
Motor-Insula_GCaMP	255	1130	4	-4.95	1.2251
Motor-Insula_GCaMP	256	1130	4	-4.95	1.8019
Motor-Insula_GCaMP	257	1130	4	-4.95	-1.0994
Motor-Insula_GCaMP	258	1130	4	-4.95	-0.74165
Motor-Insula_GCaMP	259	1130	4	-4.95	1.643
Motor-Insula_GCaMP	260	1130	4	-4.95	2.2606
Motor-Insula_GCaMP	261	1130	4	-4.95	1.7299
Motor-Insula_GCaMP	262	1130	4	-4.95	1.6024
Motor-Insula_GCaMP	263	1130	4	-4.95	-0.48265
Motor-Insula_GCaMP	264	1130	4	-4.95	-1.0869
Motor-Insula_GCaMP	265	1130	4	-4.95	3.1975
Motor-Insula_GCaMP	266	1130	4	-4.95	1.2919
Motor-Insula_GCaMP	267	1130	4	-4.95	-1.9833
Motor-Insula_GCaMP	268	1130	4	-4.95	2.1813
Motor-Insula_GCaMP	269	1130	4	-4.95	-1.8686
Motor-Insula_GCaMP	270	1130	4	-4.95	-1.6637
Motor-Insula_GCaMP	271	1130	4	-4.95	-2.5194
Motor-Insula_GCaMP	272	1130	4	-4.95	1.4237
Motor-Insula_GCaMP	273	1130	4	-4.95	1.1958
Motor-Insula_GCaMP	274	1130	4	-4.95	0.43108
Motor-Insula_GCaMP	275	1130	4	-4.95	-0.83098
Motor-Insula_GCaMP	276	1130	4	-4.95	2.0816
Motor-Insula_GCaMP	277	1130	4	-4.95	0.24154
Motor-Insula_GCaMP	278	1130	4	-4.95	2.4797
Motor-Insula_GCaMP	279	1130	4	-4.95	-0.5204
Motor-Insula_GCaMP	280	1130	4	-4.95	-0.44422
Motor-Insula_GCaMP	281	1130	4	-4.95	-0.13941
Motor-Insula_GCaMP	282	1130	4	-4.95	0.44475
Motor-Insula_GCaMP	283	1130	4	-4.95	-0.134
Motor-Insula_GCaMP	284	1130	4	-4.95	0.92965
Motor-Insula_GCaMP	285	1130	4	-4.95	-0.70785
Motor-Insula_GCaMP	286	1130	4	-4.95	1.0431
Motor-Insula_GCaMP	287	1130	4	-4.95	1.7692
Motor-Insula_GCaMP	288	1130	4	-4.95	1.6008
Motor-Insula_GCaMP	289	1130	4	-4.95	-1.889
Motor-Insula_GCaMP	290	1130	4	-4.95	-1.4875
Motor-Insula_GCaMP	291	1130	4	-4.95	-0.18059
Motor-Insula_GCaMP	292	1130	4	-4.95	1.0164
Motor-Insula_GCaMP	293	1130	4	-4.95	2.2282
Motor-Insula_GCaMP	294	1130	4	-4.95	-1.5408
Motor-Insula_GCaMP	295	1130	4	-4.95	-0.16813
Motor-Insula_GCaMP	296	1130	4	-4.95	1.2189
Motor-Insula_GCaMP	297	1130	4	-4.95	-0.84233
Motor-Insula_GCaMP	298	1130	4	-4.95	-1.1316
Motor-Insula_GCaMP	299	1130	4	-4.95	1.9703
Motor-Insula_GCaMP	300	1130	4	-4.95	-1.6944
Motor-Insula_GCaMP	301	1130	4	-4.95	0.065162
Motor-Insula_GCaMP	302	1130	4	-4.95	2.0437
Motor-Insula_GCaMP	303	1130	4	-4.95	-1.1886
Motor-Insula_GCaMP	304	1130	4	-4.95	-0.17075
Motor-Insula_GCaMP	305	1130	4	-4.95	0.58983
Motor-Insula_GCaMP	306	1130	4	-4.95	1.9973
Motor-Insula_GCaMP	307	1130	4	-4.95	-1.9897
Motor-Insula_GCaMP	308	1130	4	-4.95	-0.89009
Motor-Insula_GCaMP	309	1130	4	-4.95	1.595
Motor-Insula_GCaMP	310	1130	4	-4.95	0.75798
Motor-Insula_GCaMP	311	1130	4	-4.95	-1.6353
Motor-Insula_GCaMP	312	1130	4	-4.95	-0.26643
Motor-Insula_GCaMP	313	1130	4	-4.95	1.827
Motor-Insula_GCaMP	314	1130	4	-4.95	-0.97765
Motor-Insula_GCaMP	315	1130	4	-4.95	0.26751
Motor-Insula_GCaMP	316	1130	4	-4.95	0.052535
Motor-Insula_GCaMP	317	1130	4	-4.95	1.4184
Motor-Insula_GCaMP	318	1130	4	-4.95	1.7463
Motor-Insula_GCaMP	319	1130	4	-4.95	-1.6361
Motor-Insula_GCaMP	320	1130	4	-4.95	1.5425
Motor-Insula_GCaMP	321	1130	4	-4.95	1.1099
Motor-Insula_GCaMP	322	1130	4	-4.95	-0.77944
Motor-Insula_GCaMP	323	1130	4	-4.95	-1.6085
Motor-Insula_GCaMP	324	1130	4	-4.95	1.3252
Motor-Insula_GCaMP	325	1130	4	-4.95	-0.92175
Motor-Insula_GCaMP	326	1130	4	-4.95	1.6593
Motor-Insula_GCaMP	327	1130	4	-4.95	-1.592
Motor-Insula_GCaMP	328	1130	4	-4.95	0.93348
Motor-Insula_GCaMP	329	1130	4	-4.95	0.17943
Motor-Insula_GCaMP	330	1130	4	-4.95	0.72097
Motor-Insula_GCaMP	331	1130	4	-4.95	2.9299
Motor-Insula_GCaMP	332	1130	4	-4.95	-1.6639
Motor-Insula_GCaMP	333	1130	4	-4.95	1.4344
Motor-Insula_GCaMP	334	1130	4	-4.95	-0.001702
Motor-Insula_GCaMP	335	1130	4	-4.95	1.6439
Motor-Insula_GCaMP	336	1130	4	-4.95	0.21093
Motor-Insula_GCaMP	337	1130	4	-4.95	1.3441
Motor-Insula_GCaMP	338	1130	4	-4.95	2.0523
Motor-Insula_GCaMP	339	1130	4	-4.95	0.79352
Motor-Insula_GCaMP	340	1130	4	-4.95	-0.55142
Motor-Insula_GCaMP	341	1130	4	-4.95	1.9681
Motor-Insula_GCaMP	342	1130	4	-4.95	-0.80622
Motor-Insula_GCaMP	343	1130	4	-4.95	1.6968
Motor-Insula_GCaMP	344	1130	4	-4.95	1.1052
Motor-Insula_GCaMP	345	1130	4	-4.95	-0.019948
Motor-Insula_GCaMP	346	1130	4	-4.95	-1.5855
Motor-Insula_GCaMP	347	1130	4	-4.95	-1.7557
Motor-Insula_GCaMP	348	1130	4	-4.95	1.2356
Motor-Insula_GCaMP	349	1130	4	-4.95	-0.79345
Motor-Insula_GCaMP	350	1130	4	-4.95	0.057676
Motor-Insula_GCaMP	351	1130	4	-4.95	1.6317
Motor-Insula_GCaMP	352	1130	4	-4.95	-0.16078
Motor-Insula_GCaMP	353	1130	4	-4.95	-1.2813
Motor-Insula_GCaMP	354	1130	4	-4.95	-1.1327
Motor-Insula_GCaMP	355	1130	4	-4.95	-1.4318
Motor-Insula_GCaMP	356	1130	4	-4.95	0.096676
Motor-Insula_GCaMP	357	1130	4	-4.95	1.0618
Motor-Insula_GCaMP	358	1130	4	-4.95	0.6328
Motor-Insula_GCaMP	359	1130	4	-4.95	0.76892
Motor-Insula_GCaMP	360	1130	4	-4.95	-0.94178
Motor-Insula_GCaMP	361	1130	4	-4.95	-0.18772
Motor-Insula_GCaMP	362	1130	4	-4.95	-1.5102
Motor-Insula_GCaMP	363	1130	4	-4.95	-1.3587
Motor-Insula_GCaMP	364	1130	4	-4.95	0.77944
Motor-Insula_GCaMP	365	1130	4	-4.95	-1.0118
Motor-Insula_GCaMP	366	1130	4	-4.95	-0.21271
Motor-Insula_GCaMP	367	1130	4	-4.95	0.13353
Motor-Insula_GCaMP	368	1130	4	-4.95	1.6339
Motor-Insula_GCaMP	369	1130	4	-4.95	0.08521
Motor-Insula_GCaMP	370	1130	4	-4.95	1.2071
Motor-Insula_GCaMP	371	1130	4	-4.95	2.2276
Motor-Insula_GCaMP	372	1130	4	-4.95	1.3972
Motor-Insula_GCaMP	373	1130	4	-4.95	-1.6996
Motor-Insula_GCaMP	374	1130	4	-4.95	-0.70892
Motor-Insula_GCaMP	375	1130	4	-4.95	-1.3515
Motor-Insula_GCaMP	376	1130	4	-4.95	0.43666
Motor-Insula_GCaMP	377	1130	4	-4.95	-0.73714
Motor-Insula_GCaMP	378	1130	4	-4.95	0.09451
Motor-Insula_GCaMP	379	1130	4	-4.95	1.5762
Motor-Insula_GCaMP	380	1130	4	-4.95	0.41463
Motor-Insula_GCaMP	381	1130	4	-4.95	-0.58557
Motor-Insula_GCaMP	382	1130	4	-4.95	0.78502
Motor-Insula_GCaMP	383	1130	5	-4.95	-1.0289
Motor-Insula_GCaMP	384	1130	5	-4.95	-0.59431
Motor-Insula_GCaMP	385	1130	5	-4.95	0.91517
Motor-Insula_GCaMP	386	1130	5	-4.95	-0.31251
Motor-Insula_GCaMP	387	1130	5	-4.95	-0.017882
Motor-Insula_GCaMP	388	1130	5	-4.95	1.6423
Motor-Insula_GCaMP	389	1130	5	-4.95	-2.1997
Motor-Insula_GCaMP	390	1130	5	-4.95	-2.1035
Motor-Insula_GCaMP	391	1130	5	-4.95	1.3013
Motor-Insula_GCaMP	392	1130	5	-4.95	0.40255
Motor-Insula_GCaMP	393	1130	5	-4.95	-0.96155
Motor-Insula_GCaMP	394	1130	5	-4.95	-1.158
Motor-Insula_GCaMP	395	1130	5	-4.95	1.6736
Motor-Insula_GCaMP	396	1130	5	-4.95	-0.65335
Motor-Insula_GCaMP	397	1130	5	-4.95	1.6509
Motor-Insula_GCaMP	398	1130	5	-4.95	0.85517
Motor-Insula_GCaMP	399	1130	5	-4.95	1.6239
Motor-Insula_GCaMP	400	1130	5	-4.95	-1.9242
Motor-Insula_GCaMP	401	1130	5	-4.95	-1.3086
Motor-Insula_GCaMP	402	1130	5	-4.95	0.26875
Motor-Insula_GCaMP	403	1130	5	-4.95	-2.266
Motor-Insula_GCaMP	404	1130	5	-4.95	-1.004
Motor-Insula_GCaMP	405	1130	5	-4.95	-2.0333
Motor-Insula_GCaMP	406	1130	5	-4.95	-1.7749
Motor-Insula_GCaMP	407	1130	5	-4.95	-1.5902
Motor-Insula_GCaMP	408	1130	5	-4.95	-1.9168
Motor-Insula_GCaMP	409	1130	5	-4.95	1.5719
Motor-Insula_GCaMP	410	1130	5	-4.95	-1.4101
Motor-Insula_GCaMP	411	1130	5	-4.95	1.0349
Motor-Insula_GCaMP	412	1130	5	-4.95	-2.6708
Motor-Insula_GCaMP	413	1130	5	-4.95	1.0014
Motor-Insula_GCaMP	414	1130	5	-4.95	1.6148
Motor-Insula_GCaMP	415	1130	5	-4.95	0.52626
Motor-Insula_GCaMP	416	1130	5	-4.95	-1.7484
Motor-Insula_GCaMP	417	1130	5	-4.95	-1.0127
Motor-Insula_GCaMP	418	1130	5	-4.95	1.1217
Motor-Insula_GCaMP	419	1130	5	-4.95	1.5427
Motor-Insula_GCaMP	420	1130	5	-4.95	1.5563
Motor-Insula_GCaMP	421	1130	5	-4.95	-0.41182
Motor-Insula_GCaMP	422	1130	5	-4.95	-0.99491
Motor-Insula_GCaMP	423	1130	5	-4.95	1.6789
Motor-Insula_GCaMP	424	1130	5	-4.95	0.74264
Motor-Insula_GCaMP	425	1130	5	-4.95	0.45005
Motor-Insula_GCaMP	426	1130	5	-4.95	-1.9584
Motor-Insula_GCaMP	427	1130	5	-4.95	1.8492
Motor-Insula_GCaMP	428	1130	5	-4.95	1.106
Motor-Insula_GCaMP	429	1130	5	-4.95	-0.71514
Motor-Insula_GCaMP	430	1130	5	-4.95	-2.6375
Motor-Insula_GCaMP	431	1130	5	-4.95	-2.4156
Motor-Insula_GCaMP	432	1130	5	-4.95	-1.6039
Motor-Insula_GCaMP	433	1130	5	-4.95	1.4671
Motor-Insula_GCaMP	434	1130	5	-4.95	0.68672
Motor-Insula_GCaMP	435	1130	5	-4.95	1.6905
Motor-Insula_GCaMP	436	1130	5	-4.95	2.8303
Motor-Insula_GCaMP	437	1130	5	-4.95	-1.2433
Motor-Insula_GCaMP	438	1130	5	-4.95	-0.93926
Motor-Insula_GCaMP	439	1130	5	-4.95	-1.2698
Motor-Insula_GCaMP	440	1130	5	-4.95	2.0315
Motor-Insula_GCaMP	441	1130	5	-4.95	-2.6309
Motor-Insula_GCaMP	442	1130	5	-4.95	-2.7035
Motor-Insula_GCaMP	443	1130	5	-4.95	0.27564
Motor-Insula_GCaMP	444	1130	5	-4.95	0.14755
Motor-Insula_GCaMP	445	1130	5	-4.95	-0.27423
Motor-Insula_GCaMP	446	1130	5	-4.95	-0.50323
Motor-Insula_GCaMP	447	1130	5	-4.95	-0.83986
Motor-Insula_GCaMP	448	1130	5	-4.95	-0.52254
Motor-Insula_GCaMP	449	1130	5	-4.95	-0.1802
Motor-Insula_GCaMP	450	1130	5	-4.95	-1.2444
Motor-Insula_GCaMP	451	1130	5	-4.95	0.22649
Motor-Insula_GCaMP	452	1130	5	-4.95	0.56378
Motor-Insula_GCaMP	453	1130	5	-4.95	0.39005
Motor-Insula_GCaMP	454	1130	5	-4.95	-2.4103
Motor-Insula_GCaMP	455	1130	5	-4.95	0.90825
Motor-Insula_GCaMP	456	1130	5	-4.95	0.73856
Motor-Insula_GCaMP	457	1130	5	-4.95	-1.1509
Motor-Insula_GCaMP	458	1130	5	-4.95	-1.4398
Motor-Insula_GCaMP	1	1130	1	-4.9	1.6662
Motor-Insula_GCaMP	2	1130	1	-4.9	1.96
Motor-Insula_GCaMP	3	1130	1	-4.9	1.0302
Motor-Insula_GCaMP	4	1130	1	-4.9	-1.1742
Motor-Insula_GCaMP	5	1130	1	-4.9	-2.3573
Motor-Insula_GCaMP	6	1130	1	-4.9	-0.46998
Motor-Insula_GCaMP	7	1130	1	-4.9	1.6319
Motor-Insula_GCaMP	8	1130	1	-4.9	-1.1805
Motor-Insula_GCaMP	9	1130	1	-4.9	-1.4704
Motor-Insula_GCaMP	10	1130	1	-4.9	-1.2349
Motor-Insula_GCaMP	11	1130	1	-4.9	-1.6806
Motor-Insula_GCaMP	12	1130	1	-4.9	-0.062021
Motor-Insula_GCaMP	13	1130	1	-4.9	-1.5819
Motor-Insula_GCaMP	14	1130	1	-4.9	-1.7161
Motor-Insula_GCaMP	15	1130	1	-4.9	2.1877
Motor-Insula_GCaMP	16	1130	1	-4.9	1.642
Motor-Insula_GCaMP	17	1130	1	-4.9	1.1527
Motor-Insula_GCaMP	18	1130	1	-4.9	0.73996
Motor-Insula_GCaMP	19	1130	1	-4.9	1.8766
Motor-Insula_GCaMP	20	1130	1	-4.9	1.4541
Motor-Insula_GCaMP	21	1130	1	-4.9	1.4468
Motor-Insula_GCaMP	22	1130	1	-4.9	-0.11367
Motor-Insula_GCaMP	23	1130	1	-4.9	-0.51828
Motor-Insula_GCaMP	24	1130	1	-4.9	1.9602
Motor-Insula_GCaMP	25	1130	1	-4.9	1.7632
Motor-Insula_GCaMP	26	1130	1	-4.9	-0.63038
Motor-Insula_GCaMP	27	1130	1	-4.9	-0.4394
Motor-Insula_GCaMP	28	1130	1	-4.9	1.5904
Motor-Insula_GCaMP	29	1130	1	-4.9	-0.66523
Motor-Insula_GCaMP	30	1130	1	-4.9	-1.3478
Motor-Insula_GCaMP	31	1130	1	-4.9	-1.7683
Motor-Insula_GCaMP	32	1130	1	-4.9	0.24691
Motor-Insula_GCaMP	33	1130	1	-4.9	1.8509
Motor-Insula_GCaMP	34	1130	1	-4.9	1.0559
Motor-Insula_GCaMP	35	1130	1	-4.9	0.9222
Motor-Insula_GCaMP	36	1130	1	-4.9	1.6046
Motor-Insula_GCaMP	37	1130	1	-4.9	-1.2554
Motor-Insula_GCaMP	38	1130	1	-4.9	1.2257
Motor-Insula_GCaMP	39	1130	1	-4.9	-1.0605
Motor-Insula_GCaMP	40	1130	1	-4.9	1.2386
Motor-Insula_GCaMP	41	1130	1	-4.9	-1.7422
Motor-Insula_GCaMP	42	1130	1	-4.9	1.1886
Motor-Insula_GCaMP	43	1130	1	-4.9	-1.5233
Motor-Insula_GCaMP	44	1130	1	-4.9	0.91445
Motor-Insula_GCaMP	45	1130	1	-4.9	2.2377
Motor-Insula_GCaMP	46	1130	1	-4.9	-1.3613
Motor-Insula_GCaMP	47	1130	1	-4.9	-0.40426
Motor-Insula_GCaMP	48	1130	1	-4.9	-1.6089
Motor-Insula_GCaMP	49	1130	1	-4.9	-1.3036
Motor-Insula_GCaMP	50	1130	1	-4.9	-0.5643
Motor-Insula_GCaMP	51	1130	1	-4.9	0.45344
Motor-Insula_GCaMP	52	1130	1	-4.9	-1.8288
Motor-Insula_GCaMP	53	1130	1	-4.9	-1.8514
Motor-Insula_GCaMP	54	1130	1	-4.9	-1.9598
Motor-Insula_GCaMP	55	1130	1	-4.9	-1.5561
Motor-Insula_GCaMP	56	1130	1	-4.9	1.1285
Motor-Insula_GCaMP	57	1130	1	-4.9	-2.4534
Motor-Insula_GCaMP	58	1130	1	-4.9	1.9267
Motor-Insula_GCaMP	59	1130	1	-4.9	0.97363
Motor-Insula_GCaMP	60	1130	1	-4.9	-1.304
Motor-Insula_GCaMP	61	1130	1	-4.9	-0.50405
Motor-Insula_GCaMP	62	1130	1	-4.9	-2.2064
Motor-Insula_GCaMP	63	1130	1	-4.9	0.91081
Motor-Insula_GCaMP	64	1130	1	-4.9	1.796
Motor-Insula_GCaMP	65	1130	1	-4.9	-1.6629
Motor-Insula_GCaMP	66	1130	1	-4.9	0.29618
Motor-Insula_GCaMP	67	1130	1	-4.9	-2.3325
Motor-Insula_GCaMP	68	1130	2	-4.9	-0.75423
Motor-Insula_GCaMP	69	1130	2	-4.9	1.8066
Motor-Insula_GCaMP	70	1130	2	-4.9	-0.58866
Motor-Insula_GCaMP	71	1130	2	-4.9	2.137
Motor-Insula_GCaMP	72	1130	2	-4.9	0.70919
Motor-Insula_GCaMP	73	1130	2	-4.9	1.6843
Motor-Insula_GCaMP	74	1130	2	-4.9	1.362
Motor-Insula_GCaMP	75	1130	2	-4.9	0.85091
Motor-Insula_GCaMP	76	1130	2	-4.9	1.6871
Motor-Insula_GCaMP	77	1130	2	-4.9	1.9885
Motor-Insula_GCaMP	78	1130	2	-4.9	1.5214
Motor-Insula_GCaMP	79	1130	2	-4.9	2.1959
Motor-Insula_GCaMP	80	1130	2	-4.9	-2.0083
Motor-Insula_GCaMP	81	1130	2	-4.9	1.4033
Motor-Insula_GCaMP	82	1130	2	-4.9	0.22387
Motor-Insula_GCaMP	83	1130	2	-4.9	-0.60813
Motor-Insula_GCaMP	84	1130	2	-4.9	-1.2066
Motor-Insula_GCaMP	85	1130	2	-4.9	-2.5918
Motor-Insula_GCaMP	86	1130	2	-4.9	1.0897
Motor-Insula_GCaMP	87	1130	2	-4.9	-1.7186
Motor-Insula_GCaMP	88	1130	2	-4.9	-1.8428
Motor-Insula_GCaMP	89	1130	2	-4.9	-1.5145
Motor-Insula_GCaMP	90	1130	2	-4.9	0.36898
Motor-Insula_GCaMP	91	1130	2	-4.9	-1.3924
Motor-Insula_GCaMP	92	1130	2	-4.9	2.1122
Motor-Insula_GCaMP	93	1130	2	-4.9	-2.4159
Motor-Insula_GCaMP	94	1130	2	-4.9	1.3967
Motor-Insula_GCaMP	95	1130	2	-4.9	0.5069
Motor-Insula_GCaMP	96	1130	2	-4.9	1.5515
Motor-Insula_GCaMP	97	1130	2	-4.9	0.707
Motor-Insula_GCaMP	98	1130	2	-4.9	0.51712
Motor-Insula_GCaMP	99	1130	2	-4.9	-0.60233
Motor-Insula_GCaMP	100	1130	2	-4.9	-1.0104
Motor-Insula_GCaMP	101	1130	2	-4.9	1.3827
Motor-Insula_GCaMP	102	1130	2	-4.9	-1.4893
Motor-Insula_GCaMP	103	1130	2	-4.9	1.9348
Motor-Insula_GCaMP	104	1130	2	-4.9	-1.4789
Motor-Insula_GCaMP	105	1130	2	-4.9	1.3548
Motor-Insula_GCaMP	106	1130	2	-4.9	1.203
Motor-Insula_GCaMP	107	1130	2	-4.9	0.26656
Motor-Insula_GCaMP	108	1130	2	-4.9	-0.69207
Motor-Insula_GCaMP	109	1130	2	-4.9	-1.4694
Motor-Insula_GCaMP	110	1130	2	-4.9	1.6462
Motor-Insula_GCaMP	111	1130	2	-4.9	1.8511
Motor-Insula_GCaMP	112	1130	2	-4.9	-0.20244
Motor-Insula_GCaMP	113	1130	2	-4.9	1.583
Motor-Insula_GCaMP	114	1130	2	-4.9	-0.13191
Motor-Insula_GCaMP	115	1130	2	-4.9	-0.046903
Motor-Insula_GCaMP	116	1130	2	-4.9	1.5451
Motor-Insula_GCaMP	117	1130	2	-4.9	1.0207
Motor-Insula_GCaMP	118	1130	2	-4.9	-1.6084
Motor-Insula_GCaMP	119	1130	2	-4.9	1.2504
Motor-Insula_GCaMP	120	1130	2	-4.9	0.23119
Motor-Insula_GCaMP	121	1130	2	-4.9	1.2509
Motor-Insula_GCaMP	122	1130	2	-4.9	1.6894
Motor-Insula_GCaMP	123	1130	2	-4.9	1.9255
Motor-Insula_GCaMP	124	1130	2	-4.9	2.0063
Motor-Insula_GCaMP	125	1130	2	-4.9	0.26272
Motor-Insula_GCaMP	126	1130	2	-4.9	-0.41641
Motor-Insula_GCaMP	127	1130	2	-4.9	1.2537
Motor-Insula_GCaMP	128	1130	2	-4.9	0.069236
Motor-Insula_GCaMP	129	1130	2	-4.9	-0.93975
Motor-Insula_GCaMP	130	1130	2	-4.9	2.2299
Motor-Insula_GCaMP	131	1130	2	-4.9	-1.2917
Motor-Insula_GCaMP	132	1130	2	-4.9	-0.75499
Motor-Insula_GCaMP	133	1130	2	-4.9	1.5572
Motor-Insula_GCaMP	134	1130	2	-4.9	-1.113
Motor-Insula_GCaMP	135	1130	2	-4.9	-1.3738
Motor-Insula_GCaMP	136	1130	2	-4.9	-1.8359
Motor-Insula_GCaMP	137	1130	2	-4.9	-1.5654
Motor-Insula_GCaMP	138	1130	2	-4.9	1.6475
Motor-Insula_GCaMP	139	1130	2	-4.9	1.5468
Motor-Insula_GCaMP	140	1130	2	-4.9	-1.9442
Motor-Insula_GCaMP	141	1130	2	-4.9	1.0484
Motor-Insula_GCaMP	142	1130	2	-4.9	1.8936
Motor-Insula_GCaMP	143	1130	2	-4.9	-0.244
Motor-Insula_GCaMP	144	1130	2	-4.9	-0.65893
Motor-Insula_GCaMP	145	1130	2	-4.9	1.1317
Motor-Insula_GCaMP	146	1130	3	-4.9	0.068024
Motor-Insula_GCaMP	147	1130	3	-4.9	-1.1299
Motor-Insula_GCaMP	148	1130	3	-4.9	0.75669
Motor-Insula_GCaMP	149	1130	3	-4.9	1.7854
Motor-Insula_GCaMP	150	1130	3	-4.9	1.5367
Motor-Insula_GCaMP	151	1130	3	-4.9	1.4722
Motor-Insula_GCaMP	152	1130	3	-4.9	1.4162
Motor-Insula_GCaMP	153	1130	3	-4.9	1.516
Motor-Insula_GCaMP	154	1130	3	-4.9	0.27118
Motor-Insula_GCaMP	155	1130	3	-4.9	-1.7745
Motor-Insula_GCaMP	156	1130	3	-4.9	-0.99998
Motor-Insula_GCaMP	157	1130	3	-4.9	0.49395
Motor-Insula_GCaMP	158	1130	3	-4.9	1.3852
Motor-Insula_GCaMP	159	1130	3	-4.9	1.428
Motor-Insula_GCaMP	160	1130	3	-4.9	-0.40905
Motor-Insula_GCaMP	161	1130	3	-4.9	0.074344
Motor-Insula_GCaMP	162	1130	3	-4.9	-0.50528
Motor-Insula_GCaMP	163	1130	3	-4.9	-1.5504
Motor-Insula_GCaMP	164	1130	3	-4.9	-1.831
Motor-Insula_GCaMP	165	1130	3	-4.9	-2.3873
Motor-Insula_GCaMP	166	1130	3	-4.9	-2.274
Motor-Insula_GCaMP	167	1130	3	-4.9	-1.971
Motor-Insula_GCaMP	168	1130	3	-4.9	-0.8948
Motor-Insula_GCaMP	169	1130	3	-4.9	1.7689
Motor-Insula_GCaMP	170	1130	3	-4.9	-1.9852
Motor-Insula_GCaMP	171	1130	3	-4.9	1.412
Motor-Insula_GCaMP	172	1130	3	-4.9	-2.0261
Motor-Insula_GCaMP	173	1130	3	-4.9	1.9722
Motor-Insula_GCaMP	174	1130	3	-4.9	1.5525
Motor-Insula_GCaMP	175	1130	3	-4.9	1.7671
Motor-Insula_GCaMP	176	1130	3	-4.9	-1.544
Motor-Insula_GCaMP	177	1130	3	-4.9	-1.4485
Motor-Insula_GCaMP	178	1130	3	-4.9	-0.82418
Motor-Insula_GCaMP	179	1130	3	-4.9	-1.698
Motor-Insula_GCaMP	180	1130	3	-4.9	1.0615
Motor-Insula_GCaMP	181	1130	3	-4.9	-0.045708
Motor-Insula_GCaMP	182	1130	3	-4.9	1.1747
Motor-Insula_GCaMP	183	1130	3	-4.9	1.4111
Motor-Insula_GCaMP	184	1130	3	-4.9	1.7344
Motor-Insula_GCaMP	185	1130	3	-4.9	0.37313
Motor-Insula_GCaMP	186	1130	3	-4.9	-0.85983
Motor-Insula_GCaMP	187	1130	3	-4.9	-0.89112
Motor-Insula_GCaMP	188	1130	3	-4.9	-1.174
Motor-Insula_GCaMP	189	1130	3	-4.9	-0.96099
Motor-Insula_GCaMP	190	1130	4	-4.9	0.6384
Motor-Insula_GCaMP	191	1130	4	-4.9	-0.25313
Motor-Insula_GCaMP	192	1130	4	-4.9	1.8218
Motor-Insula_GCaMP	193	1130	4	-4.9	1.0203
Motor-Insula_GCaMP	194	1130	4	-4.9	-0.82683
Motor-Insula_GCaMP	195	1130	4	-4.9	1.558
Motor-Insula_GCaMP	196	1130	4	-4.9	0.1513
Motor-Insula_GCaMP	197	1130	4	-4.9	-1.7907
Motor-Insula_GCaMP	198	1130	4	-4.9	0.78719
Motor-Insula_GCaMP	199	1130	4	-4.9	0.43186
Motor-Insula_GCaMP	200	1130	4	-4.9	0.80658
Motor-Insula_GCaMP	201	1130	4	-4.9	-1.375
Motor-Insula_GCaMP	202	1130	4	-4.9	0.39474
Motor-Insula_GCaMP	203	1130	4	-4.9	1.2834
Motor-Insula_GCaMP	204	1130	4	-4.9	-1.9915
Motor-Insula_GCaMP	205	1130	4	-4.9	2.1517
Motor-Insula_GCaMP	206	1130	4	-4.9	-1.6878
Motor-Insula_GCaMP	207	1130	4	-4.9	-1.1036
Motor-Insula_GCaMP	208	1130	4	-4.9	1.1351
Motor-Insula_GCaMP	209	1130	4	-4.9	0.55778
Motor-Insula_GCaMP	210	1130	4	-4.9	-0.66432
Motor-Insula_GCaMP	211	1130	4	-4.9	1.6928
Motor-Insula_GCaMP	212	1130	4	-4.9	-0.55798
Motor-Insula_GCaMP	213	1130	4	-4.9	-0.36932
Motor-Insula_GCaMP	214	1130	4	-4.9	1.7149
Motor-Insula_GCaMP	215	1130	4	-4.9	1.4507
Motor-Insula_GCaMP	216	1130	4	-4.9	-0.5053
Motor-Insula_GCaMP	217	1130	4	-4.9	0.36641
Motor-Insula_GCaMP	218	1130	4	-4.9	-0.73845
Motor-Insula_GCaMP	219	1130	4	-4.9	-1.2782
Motor-Insula_GCaMP	220	1130	4	-4.9	-0.69419
Motor-Insula_GCaMP	221	1130	4	-4.9	-1.0954
Motor-Insula_GCaMP	222	1130	4	-4.9	-1.8192
Motor-Insula_GCaMP	223	1130	4	-4.9	1.4223
Motor-Insula_GCaMP	224	1130	4	-4.9	1.5298
Motor-Insula_GCaMP	225	1130	4	-4.9	-0.74769
Motor-Insula_GCaMP	226	1130	4	-4.9	1.5388
Motor-Insula_GCaMP	227	1130	4	-4.9	0.78582
Motor-Insula_GCaMP	228	1130	4	-4.9	1.4671
Motor-Insula_GCaMP	229	1130	4	-4.9	-2.1439
Motor-Insula_GCaMP	230	1130	4	-4.9	-1.4559
Motor-Insula_GCaMP	231	1130	4	-4.9	1.2187
Motor-Insula_GCaMP	232	1130	4	-4.9	1.9105
Motor-Insula_GCaMP	233	1130	4	-4.9	-0.68092
Motor-Insula_GCaMP	234	1130	4	-4.9	0.22194
Motor-Insula_GCaMP	235	1130	4	-4.9	1.9843
Motor-Insula_GCaMP	236	1130	4	-4.9	0.62133
Motor-Insula_GCaMP	237	1130	4	-4.9	1.1986
Motor-Insula_GCaMP	238	1130	4	-4.9	0.74199
Motor-Insula_GCaMP	239	1130	4	-4.9	-2.1293
Motor-Insula_GCaMP	240	1130	4	-4.9	0.35411
Motor-Insula_GCaMP	241	1130	4	-4.9	2.1674
Motor-Insula_GCaMP	242	1130	4	-4.9	-0.049651
Motor-Insula_GCaMP	243	1130	4	-4.9	2.2892
Motor-Insula_GCaMP	244	1130	4	-4.9	1.4254
Motor-Insula_GCaMP	245	1130	4	-4.9	1.7768
Motor-Insula_GCaMP	246	1130	4	-4.9	-0.6998
Motor-Insula_GCaMP	247	1130	4	-4.9	1.3022
Motor-Insula_GCaMP	248	1130	4	-4.9	0.11471
Motor-Insula_GCaMP	249	1130	4	-4.9	0.37533
Motor-Insula_GCaMP	250	1130	4	-4.9	-1.5944
Motor-Insula_GCaMP	251	1130	4	-4.9	1.0206
Motor-Insula_GCaMP	252	1130	4	-4.9	0.79473
Motor-Insula_GCaMP	253	1130	4	-4.9	-2.0813
Motor-Insula_GCaMP	254	1130	4	-4.9	1.9359
Motor-Insula_GCaMP	255	1130	4	-4.9	1.1678
Motor-Insula_GCaMP	256	1130	4	-4.9	1.7006
Motor-Insula_GCaMP	257	1130	4	-4.9	-1.0258
Motor-Insula_GCaMP	258	1130	4	-4.9	-0.76048
Motor-Insula_GCaMP	259	1130	4	-4.9	1.3845
Motor-Insula_GCaMP	260	1130	4	-4.9	1.784
Motor-Insula_GCaMP	261	1130	4	-4.9	1.5222
Motor-Insula_GCaMP	262	1130	4	-4.9	1.6291
Motor-Insula_GCaMP	263	1130	4	-4.9	-0.55974
Motor-Insula_GCaMP	264	1130	4	-4.9	-1.2416
Motor-Insula_GCaMP	265	1130	4	-4.9	2.5328
Motor-Insula_GCaMP	266	1130	4	-4.9	0.57823
Motor-Insula_GCaMP	267	1130	4	-4.9	-2.0119
Motor-Insula_GCaMP	268	1130	4	-4.9	2.0273
Motor-Insula_GCaMP	269	1130	4	-4.9	-2.1258
Motor-Insula_GCaMP	270	1130	4	-4.9	-1.6343
Motor-Insula_GCaMP	271	1130	4	-4.9	-2.277
Motor-Insula_GCaMP	272	1130	4	-4.9	1.4111
Motor-Insula_GCaMP	273	1130	4	-4.9	1.2449
Motor-Insula_GCaMP	274	1130	4	-4.9	0.5439
Motor-Insula_GCaMP	275	1130	4	-4.9	-0.75233
Motor-Insula_GCaMP	276	1130	4	-4.9	1.9254
Motor-Insula_GCaMP	277	1130	4	-4.9	0.405
Motor-Insula_GCaMP	278	1130	4	-4.9	1.8398
Motor-Insula_GCaMP	279	1130	4	-4.9	-0.58895
Motor-Insula_GCaMP	280	1130	4	-4.9	-0.42189
Motor-Insula_GCaMP	281	1130	4	-4.9	-0.12558
Motor-Insula_GCaMP	282	1130	4	-4.9	0.71871
Motor-Insula_GCaMP	283	1130	4	-4.9	-0.1365
Motor-Insula_GCaMP	284	1130	4	-4.9	0.9226
Motor-Insula_GCaMP	285	1130	4	-4.9	-0.88169
Motor-Insula_GCaMP	286	1130	4	-4.9	0.85234
Motor-Insula_GCaMP	287	1130	4	-4.9	1.7292
Motor-Insula_GCaMP	288	1130	4	-4.9	1.4659
Motor-Insula_GCaMP	289	1130	4	-4.9	-1.6881
Motor-Insula_GCaMP	290	1130	4	-4.9	-1.539
Motor-Insula_GCaMP	291	1130	4	-4.9	-0.15949
Motor-Insula_GCaMP	292	1130	4	-4.9	0.84664
Motor-Insula_GCaMP	293	1130	4	-4.9	2.1611
Motor-Insula_GCaMP	294	1130	4	-4.9	-1.4784
Motor-Insula_GCaMP	295	1130	4	-4.9	-0.30192
Motor-Insula_GCaMP	296	1130	4	-4.9	1.2999
Motor-Insula_GCaMP	297	1130	4	-4.9	-0.94523
Motor-Insula_GCaMP	298	1130	4	-4.9	-1.0802
Motor-Insula_GCaMP	299	1130	4	-4.9	1.7821
Motor-Insula_GCaMP	300	1130	4	-4.9	-1.6076
Motor-Insula_GCaMP	301	1130	4	-4.9	0.42332
Motor-Insula_GCaMP	302	1130	4	-4.9	1.9899
Motor-Insula_GCaMP	303	1130	4	-4.9	-1.2745
Motor-Insula_GCaMP	304	1130	4	-4.9	-0.18035
Motor-Insula_GCaMP	305	1130	4	-4.9	0.5637
Motor-Insula_GCaMP	306	1130	4	-4.9	1.743
Motor-Insula_GCaMP	307	1130	4	-4.9	-1.828
Motor-Insula_GCaMP	308	1130	4	-4.9	-0.92085
Motor-Insula_GCaMP	309	1130	4	-4.9	1.4871
Motor-Insula_GCaMP	310	1130	4	-4.9	0.80027
Motor-Insula_GCaMP	311	1130	4	-4.9	-1.5442
Motor-Insula_GCaMP	312	1130	4	-4.9	-0.39218
Motor-Insula_GCaMP	313	1130	4	-4.9	1.8137
Motor-Insula_GCaMP	314	1130	4	-4.9	-1.0132
Motor-Insula_GCaMP	315	1130	4	-4.9	0.37257
Motor-Insula_GCaMP	316	1130	4	-4.9	0.3044
Motor-Insula_GCaMP	317	1130	4	-4.9	1.5354
Motor-Insula_GCaMP	318	1130	4	-4.9	1.9279
Motor-Insula_GCaMP	319	1130	4	-4.9	-1.4674
Motor-Insula_GCaMP	320	1130	4	-4.9	0.57206
Motor-Insula_GCaMP	321	1130	4	-4.9	1.1374
Motor-Insula_GCaMP	322	1130	4	-4.9	-0.85677
Motor-Insula_GCaMP	323	1130	4	-4.9	-1.7419
Motor-Insula_GCaMP	324	1130	4	-4.9	1.3087
Motor-Insula_GCaMP	325	1130	4	-4.9	-0.66453
Motor-Insula_GCaMP	326	1130	4	-4.9	1.4618
Motor-Insula_GCaMP	327	1130	4	-4.9	-1.7558
Motor-Insula_GCaMP	328	1130	4	-4.9	0.73184
Motor-Insula_GCaMP	329	1130	4	-4.9	0.12227
Motor-Insula_GCaMP	330	1130	4	-4.9	0.99758
Motor-Insula_GCaMP	331	1130	4	-4.9	2.4944
Motor-Insula_GCaMP	332	1130	4	-4.9	-1.483
Motor-Insula_GCaMP	333	1130	4	-4.9	1.4386
Motor-Insula_GCaMP	334	1130	4	-4.9	-0.05552
Motor-Insula_GCaMP	335	1130	4	-4.9	1.6204
Motor-Insula_GCaMP	336	1130	4	-4.9	-0.1252
Motor-Insula_GCaMP	337	1130	4	-4.9	1.3999
Motor-Insula_GCaMP	338	1130	4	-4.9	1.9518
Motor-Insula_GCaMP	339	1130	4	-4.9	0.82404
Motor-Insula_GCaMP	340	1130	4	-4.9	-0.51083
Motor-Insula_GCaMP	341	1130	4	-4.9	1.5809
Motor-Insula_GCaMP	342	1130	4	-4.9	-0.81764
Motor-Insula_GCaMP	343	1130	4	-4.9	1.389
Motor-Insula_GCaMP	344	1130	4	-4.9	1.1948
Motor-Insula_GCaMP	345	1130	4	-4.9	-0.31382
Motor-Insula_GCaMP	346	1130	4	-4.9	-1.447
Motor-Insula_GCaMP	347	1130	4	-4.9	-1.4767
Motor-Insula_GCaMP	348	1130	4	-4.9	1.3062
Motor-Insula_GCaMP	349	1130	4	-4.9	-0.62841
Motor-Insula_GCaMP	350	1130	4	-4.9	0.13171
Motor-Insula_GCaMP	351	1130	4	-4.9	1.5327
Motor-Insula_GCaMP	352	1130	4	-4.9	-0.027806
Motor-Insula_GCaMP	353	1130	4	-4.9	-1.0936
Motor-Insula_GCaMP	354	1130	4	-4.9	-1.1582
Motor-Insula_GCaMP	355	1130	4	-4.9	-1.5166
Motor-Insula_GCaMP	356	1130	4	-4.9	-0.23515
Motor-Insula_GCaMP	357	1130	4	-4.9	0.92711
Motor-Insula_GCaMP	358	1130	4	-4.9	0.73513
Motor-Insula_GCaMP	359	1130	4	-4.9	1.016
Motor-Insula_GCaMP	360	1130	4	-4.9	-0.92687
Motor-Insula_GCaMP	361	1130	4	-4.9	-0.44814
Motor-Insula_GCaMP	362	1130	4	-4.9	-1.6227
Motor-Insula_GCaMP	363	1130	4	-4.9	-1.1374
Motor-Insula_GCaMP	364	1130	4	-4.9	0.46737
Motor-Insula_GCaMP	365	1130	4	-4.9	-1.0704
Motor-Insula_GCaMP	366	1130	4	-4.9	-0.13358
Motor-Insula_GCaMP	367	1130	4	-4.9	0.052114
Motor-Insula_GCaMP	368	1130	4	-4.9	1.4936
Motor-Insula_GCaMP	369	1130	4	-4.9	0.075686
Motor-Insula_GCaMP	370	1130	4	-4.9	1.3465
Motor-Insula_GCaMP	371	1130	4	-4.9	1.8622
Motor-Insula_GCaMP	372	1130	4	-4.9	1.6135
Motor-Insula_GCaMP	373	1130	4	-4.9	-1.7693
Motor-Insula_GCaMP	374	1130	4	-4.9	-0.88328
Motor-Insula_GCaMP	375	1130	4	-4.9	-1.3535
Motor-Insula_GCaMP	376	1130	4	-4.9	0.71581
Motor-Insula_GCaMP	377	1130	4	-4.9	-0.74773
Motor-Insula_GCaMP	378	1130	4	-4.9	0.3209
Motor-Insula_GCaMP	379	1130	4	-4.9	1.0843
Motor-Insula_GCaMP	380	1130	4	-4.9	0.40844
Motor-Insula_GCaMP	381	1130	4	-4.9	-0.67198
Motor-Insula_GCaMP	382	1130	4	-4.9	0.66408
Motor-Insula_GCaMP	383	1130	5	-4.9	-1.3886
Motor-Insula_GCaMP	384	1130	5	-4.9	-0.55521
Motor-Insula_GCaMP	385	1130	5	-4.9	1.1218
Motor-Insula_GCaMP	386	1130	5	-4.9	-0.21568
Motor-Insula_GCaMP	387	1130	5	-4.9	0.48067
Motor-Insula_GCaMP	388	1130	5	-4.9	1.7148
Motor-Insula_GCaMP	389	1130	5	-4.9	-2.1275
Motor-Insula_GCaMP	390	1130	5	-4.9	-2.1003
Motor-Insula_GCaMP	391	1130	5	-4.9	1.2739
Motor-Insula_GCaMP	392	1130	5	-4.9	0.90031
Motor-Insula_GCaMP	393	1130	5	-4.9	-1.187
Motor-Insula_GCaMP	394	1130	5	-4.9	-1.3332
Motor-Insula_GCaMP	395	1130	5	-4.9	1.7453
Motor-Insula_GCaMP	396	1130	5	-4.9	-0.32948
Motor-Insula_GCaMP	397	1130	5	-4.9	1.5555
Motor-Insula_GCaMP	398	1130	5	-4.9	0.67851
Motor-Insula_GCaMP	399	1130	5	-4.9	1.6968
Motor-Insula_GCaMP	400	1130	5	-4.9	-2.0487
Motor-Insula_GCaMP	401	1130	5	-4.9	-1.524
Motor-Insula_GCaMP	402	1130	5	-4.9	0.081938
Motor-Insula_GCaMP	403	1130	5	-4.9	-2.146
Motor-Insula_GCaMP	404	1130	5	-4.9	-0.93106
Motor-Insula_GCaMP	405	1130	5	-4.9	-1.8708
Motor-Insula_GCaMP	406	1130	5	-4.9	-1.8906
Motor-Insula_GCaMP	407	1130	5	-4.9	-1.3318
Motor-Insula_GCaMP	408	1130	5	-4.9	-1.9393
Motor-Insula_GCaMP	409	1130	5	-4.9	1.1807
Motor-Insula_GCaMP	410	1130	5	-4.9	-1.5276
Motor-Insula_GCaMP	411	1130	5	-4.9	1.1079
Motor-Insula_GCaMP	412	1130	5	-4.9	-1.9555
Motor-Insula_GCaMP	413	1130	5	-4.9	1.0427
Motor-Insula_GCaMP	414	1130	5	-4.9	1.4145
Motor-Insula_GCaMP	415	1130	5	-4.9	0.47156
Motor-Insula_GCaMP	416	1130	5	-4.9	-1.4029
Motor-Insula_GCaMP	417	1130	5	-4.9	-0.6463
Motor-Insula_GCaMP	418	1130	5	-4.9	1.1949
Motor-Insula_GCaMP	419	1130	5	-4.9	1.5701
Motor-Insula_GCaMP	420	1130	5	-4.9	1.7916
Motor-Insula_GCaMP	421	1130	5	-4.9	-0.45925
Motor-Insula_GCaMP	422	1130	5	-4.9	-0.82428
Motor-Insula_GCaMP	423	1130	5	-4.9	1.6719
Motor-Insula_GCaMP	424	1130	5	-4.9	0.76994
Motor-Insula_GCaMP	425	1130	5	-4.9	0.41012
Motor-Insula_GCaMP	426	1130	5	-4.9	-1.9698
Motor-Insula_GCaMP	427	1130	5	-4.9	1.1645
Motor-Insula_GCaMP	428	1130	5	-4.9	1.3114
Motor-Insula_GCaMP	429	1130	5	-4.9	-1.0348
Motor-Insula_GCaMP	430	1130	5	-4.9	-2.2202
Motor-Insula_GCaMP	431	1130	5	-4.9	-2.5903
Motor-Insula_GCaMP	432	1130	5	-4.9	-1.3034
Motor-Insula_GCaMP	433	1130	5	-4.9	1.1867
Motor-Insula_GCaMP	434	1130	5	-4.9	0.36514
Motor-Insula_GCaMP	435	1130	5	-4.9	1.5443
Motor-Insula_GCaMP	436	1130	5	-4.9	2.6335
Motor-Insula_GCaMP	437	1130	5	-4.9	-1.4602
Motor-Insula_GCaMP	438	1130	5	-4.9	-1.0313
Motor-Insula_GCaMP	439	1130	5	-4.9	-1.2994
Motor-Insula_GCaMP	440	1130	5	-4.9	1.7651
Motor-Insula_GCaMP	441	1130	5	-4.9	-2.072
Motor-Insula_GCaMP	442	1130	5	-4.9	-2.1965
Motor-Insula_GCaMP	443	1130	5	-4.9	0.12407
Motor-Insula_GCaMP	444	1130	5	-4.9	-0.13733
Motor-Insula_GCaMP	445	1130	5	-4.9	-0.57315
Motor-Insula_GCaMP	446	1130	5	-4.9	-0.78083
Motor-Insula_GCaMP	447	1130	5	-4.9	-0.97988
Motor-Insula_GCaMP	448	1130	5	-4.9	-0.42594
Motor-Insula_GCaMP	449	1130	5	-4.9	-0.26341
Motor-Insula_GCaMP	450	1130	5	-4.9	-1.2105
Motor-Insula_GCaMP	451	1130	5	-4.9	-0.029177
Motor-Insula_GCaMP	452	1130	5	-4.9	0.55502
Motor-Insula_GCaMP	453	1130	5	-4.9	0.3957
Motor-Insula_GCaMP	454	1130	5	-4.9	-2.0383
Motor-Insula_GCaMP	455	1130	5	-4.9	0.98203
Motor-Insula_GCaMP	456	1130	5	-4.9	0.91468
Motor-Insula_GCaMP	457	1130	5	-4.9	-1.1291
Motor-Insula_GCaMP	458	1130	5	-4.9	-0.93315
Motor-Insula_GCaMP	1	1130	1	-4.85	1.5687
Motor-Insula_GCaMP	2	1130	1	-4.85	1.7855
Motor-Insula_GCaMP	3	1130	1	-4.85	0.74885
Motor-Insula_GCaMP	4	1130	1	-4.85	-1.0261
Motor-Insula_GCaMP	5	1130	1	-4.85	-2.0632
Motor-Insula_GCaMP	6	1130	1	-4.85	-0.67099
Motor-Insula_GCaMP	7	1130	1	-4.85	1.6016
Motor-Insula_GCaMP	8	1130	1	-4.85	-1.2342
Motor-Insula_GCaMP	9	1130	1	-4.85	-1.3472
Motor-Insula_GCaMP	10	1130	1	-4.85	-1.2542
Motor-Insula_GCaMP	11	1130	1	-4.85	-1.5187
Motor-Insula_GCaMP	12	1130	1	-4.85	-0.010793
Motor-Insula_GCaMP	13	1130	1	-4.85	-1.4501
Motor-Insula_GCaMP	14	1130	1	-4.85	-1.3886
Motor-Insula_GCaMP	15	1130	1	-4.85	2.0347
Motor-Insula_GCaMP	16	1130	1	-4.85	1.5424
Motor-Insula_GCaMP	17	1130	1	-4.85	1.2157
Motor-Insula_GCaMP	18	1130	1	-4.85	0.86739
Motor-Insula_GCaMP	19	1130	1	-4.85	1.7284
Motor-Insula_GCaMP	20	1130	1	-4.85	1.4472
Motor-Insula_GCaMP	21	1130	1	-4.85	1.4145
Motor-Insula_GCaMP	22	1130	1	-4.85	0.029439
Motor-Insula_GCaMP	23	1130	1	-4.85	-0.71965
Motor-Insula_GCaMP	24	1130	1	-4.85	1.8332
Motor-Insula_GCaMP	25	1130	1	-4.85	1.629
Motor-Insula_GCaMP	26	1130	1	-4.85	-0.6737
Motor-Insula_GCaMP	27	1130	1	-4.85	-0.35751
Motor-Insula_GCaMP	28	1130	1	-4.85	1.5006
Motor-Insula_GCaMP	29	1130	1	-4.85	-0.70456
Motor-Insula_GCaMP	30	1130	1	-4.85	-1.3443
Motor-Insula_GCaMP	31	1130	1	-4.85	-1.745
Motor-Insula_GCaMP	32	1130	1	-4.85	0.13269
Motor-Insula_GCaMP	33	1130	1	-4.85	1.7703
Motor-Insula_GCaMP	34	1130	1	-4.85	0.82125
Motor-Insula_GCaMP	35	1130	1	-4.85	0.9986
Motor-Insula_GCaMP	36	1130	1	-4.85	1.4733
Motor-Insula_GCaMP	37	1130	1	-4.85	-1.1534
Motor-Insula_GCaMP	38	1130	1	-4.85	1.2146
Motor-Insula_GCaMP	39	1130	1	-4.85	-1.003
Motor-Insula_GCaMP	40	1130	1	-4.85	1.2236
Motor-Insula_GCaMP	41	1130	1	-4.85	-1.5809
Motor-Insula_GCaMP	42	1130	1	-4.85	1.172
Motor-Insula_GCaMP	43	1130	1	-4.85	-1.4425
Motor-Insula_GCaMP	44	1130	1	-4.85	0.85634
Motor-Insula_GCaMP	45	1130	1	-4.85	1.9006
Motor-Insula_GCaMP	46	1130	1	-4.85	-1.3179
Motor-Insula_GCaMP	47	1130	1	-4.85	-0.54544
Motor-Insula_GCaMP	48	1130	1	-4.85	-1.6299
Motor-Insula_GCaMP	49	1130	1	-4.85	-1.3039
Motor-Insula_GCaMP	50	1130	1	-4.85	-0.78532
Motor-Insula_GCaMP	51	1130	1	-4.85	0.36409
Motor-Insula_GCaMP	52	1130	1	-4.85	-1.2051
Motor-Insula_GCaMP	53	1130	1	-4.85	-1.7182
Motor-Insula_GCaMP	54	1130	1	-4.85	-1.8337
Motor-Insula_GCaMP	55	1130	1	-4.85	-1.4866
Motor-Insula_GCaMP	56	1130	1	-4.85	1.0932
Motor-Insula_GCaMP	57	1130	1	-4.85	-2.177
Motor-Insula_GCaMP	58	1130	1	-4.85	1.8253
Motor-Insula_GCaMP	59	1130	1	-4.85	0.84207
Motor-Insula_GCaMP	60	1130	1	-4.85	-1.0364
Motor-Insula_GCaMP	61	1130	1	-4.85	-0.9089
Motor-Insula_GCaMP	62	1130	1	-4.85	-1.9167
Motor-Insula_GCaMP	63	1130	1	-4.85	0.95648
Motor-Insula_GCaMP	64	1130	1	-4.85	1.6875
Motor-Insula_GCaMP	65	1130	1	-4.85	-1.6663
Motor-Insula_GCaMP	66	1130	1	-4.85	0.32309
Motor-Insula_GCaMP	67	1130	1	-4.85	-1.67
Motor-Insula_GCaMP	68	1130	2	-4.85	-0.75941
Motor-Insula_GCaMP	69	1130	2	-4.85	1.7423
Motor-Insula_GCaMP	70	1130	2	-4.85	-0.28802
Motor-Insula_GCaMP	71	1130	2	-4.85	1.9393
Motor-Insula_GCaMP	72	1130	2	-4.85	0.69111
Motor-Insula_GCaMP	73	1130	2	-4.85	1.558
Motor-Insula_GCaMP	74	1130	2	-4.85	1.3526
Motor-Insula_GCaMP	75	1130	2	-4.85	0.92866
Motor-Insula_GCaMP	76	1130	2	-4.85	1.5739
Motor-Insula_GCaMP	77	1130	2	-4.85	1.7976
Motor-Insula_GCaMP	78	1130	2	-4.85	1.4672
Motor-Insula_GCaMP	79	1130	2	-4.85	1.7105
Motor-Insula_GCaMP	80	1130	2	-4.85	-1.8955
Motor-Insula_GCaMP	81	1130	2	-4.85	1.3352
Motor-Insula_GCaMP	82	1130	2	-4.85	0.30404
Motor-Insula_GCaMP	83	1130	2	-4.85	-0.60003
Motor-Insula_GCaMP	84	1130	2	-4.85	-1.1926
Motor-Insula_GCaMP	85	1130	2	-4.85	-2.0826
Motor-Insula_GCaMP	86	1130	2	-4.85	0.9317
Motor-Insula_GCaMP	87	1130	2	-4.85	-1.5686
Motor-Insula_GCaMP	88	1130	2	-4.85	-1.7758
Motor-Insula_GCaMP	89	1130	2	-4.85	-1.458
Motor-Insula_GCaMP	90	1130	2	-4.85	0.30227
Motor-Insula_GCaMP	91	1130	2	-4.85	-1.2348
Motor-Insula_GCaMP	92	1130	2	-4.85	1.9805
Motor-Insula_GCaMP	93	1130	2	-4.85	-2.0769
Motor-Insula_GCaMP	94	1130	2	-4.85	1.325
Motor-Insula_GCaMP	95	1130	2	-4.85	0.31019
Motor-Insula_GCaMP	96	1130	2	-4.85	1.2508
Motor-Insula_GCaMP	97	1130	2	-4.85	0.83403
Motor-Insula_GCaMP	98	1130	2	-4.85	0.60309
Motor-Insula_GCaMP	99	1130	2	-4.85	-0.41925
Motor-Insula_GCaMP	100	1130	2	-4.85	-1.0636
Motor-Insula_GCaMP	101	1130	2	-4.85	1.3135
Motor-Insula_GCaMP	102	1130	2	-4.85	-1.5202
Motor-Insula_GCaMP	103	1130	2	-4.85	1.6673
Motor-Insula_GCaMP	104	1130	2	-4.85	-1.4662
Motor-Insula_GCaMP	105	1130	2	-4.85	1.3953
Motor-Insula_GCaMP	106	1130	2	-4.85	1.1725
Motor-Insula_GCaMP	107	1130	2	-4.85	0.34789
Motor-Insula_GCaMP	108	1130	2	-4.85	-0.53655
Motor-Insula_GCaMP	109	1130	2	-4.85	-1.4348
Motor-Insula_GCaMP	110	1130	2	-4.85	1.4779
Motor-Insula_GCaMP	111	1130	2	-4.85	1.7126
Motor-Insula_GCaMP	112	1130	2	-4.85	-0.51999
Motor-Insula_GCaMP	113	1130	2	-4.85	1.5406
Motor-Insula_GCaMP	114	1130	2	-4.85	-0.042113
Motor-Insula_GCaMP	115	1130	2	-4.85	-0.18931
Motor-Insula_GCaMP	116	1130	2	-4.85	1.4675
Motor-Insula_GCaMP	117	1130	2	-4.85	1.0927
Motor-Insula_GCaMP	118	1130	2	-4.85	-1.4903
Motor-Insula_GCaMP	119	1130	2	-4.85	1.3177
Motor-Insula_GCaMP	120	1130	2	-4.85	0.11853
Motor-Insula_GCaMP	121	1130	2	-4.85	1.2514
Motor-Insula_GCaMP	122	1130	2	-4.85	1.5168
Motor-Insula_GCaMP	123	1130	2	-4.85	1.7523
Motor-Insula_GCaMP	124	1130	2	-4.85	1.8575
Motor-Insula_GCaMP	125	1130	2	-4.85	-0.13212
Motor-Insula_GCaMP	126	1130	2	-4.85	-0.42698
Motor-Insula_GCaMP	127	1130	2	-4.85	1.2159
Motor-Insula_GCaMP	128	1130	2	-4.85	0.030915
Motor-Insula_GCaMP	129	1130	2	-4.85	-0.89885
Motor-Insula_GCaMP	130	1130	2	-4.85	2.049
Motor-Insula_GCaMP	131	1130	2	-4.85	-1.312
Motor-Insula_GCaMP	132	1130	2	-4.85	-0.76306
Motor-Insula_GCaMP	133	1130	2	-4.85	1.5148
Motor-Insula_GCaMP	134	1130	2	-4.85	-0.86695
Motor-Insula_GCaMP	135	1130	2	-4.85	-1.3235
Motor-Insula_GCaMP	136	1130	2	-4.85	-1.6149
Motor-Insula_GCaMP	137	1130	2	-4.85	-1.5232
Motor-Insula_GCaMP	138	1130	2	-4.85	1.602
Motor-Insula_GCaMP	139	1130	2	-4.85	1.2918
Motor-Insula_GCaMP	140	1130	2	-4.85	-1.8946
Motor-Insula_GCaMP	141	1130	2	-4.85	1.0659
Motor-Insula_GCaMP	142	1130	2	-4.85	1.7771
Motor-Insula_GCaMP	143	1130	2	-4.85	-0.077531
Motor-Insula_GCaMP	144	1130	2	-4.85	-0.69897
Motor-Insula_GCaMP	145	1130	2	-4.85	1.0618
Motor-Insula_GCaMP	146	1130	3	-4.85	-0.068108
Motor-Insula_GCaMP	147	1130	3	-4.85	-1.1611
Motor-Insula_GCaMP	148	1130	3	-4.85	0.81479
Motor-Insula_GCaMP	149	1130	3	-4.85	1.6777
Motor-Insula_GCaMP	150	1130	3	-4.85	1.3531
Motor-Insula_GCaMP	151	1130	3	-4.85	1.2919
Motor-Insula_GCaMP	152	1130	3	-4.85	1.3484
Motor-Insula_GCaMP	153	1130	3	-4.85	1.1866
Motor-Insula_GCaMP	154	1130	3	-4.85	0.22707
Motor-Insula_GCaMP	155	1130	3	-4.85	-1.6469
Motor-Insula_GCaMP	156	1130	3	-4.85	-1.0304
Motor-Insula_GCaMP	157	1130	3	-4.85	0.32176
Motor-Insula_GCaMP	158	1130	3	-4.85	1.3119
Motor-Insula_GCaMP	159	1130	3	-4.85	1.2833
Motor-Insula_GCaMP	160	1130	3	-4.85	-0.45604
Motor-Insula_GCaMP	161	1130	3	-4.85	0.1519
Motor-Insula_GCaMP	162	1130	3	-4.85	-0.57819
Motor-Insula_GCaMP	163	1130	3	-4.85	-1.467
Motor-Insula_GCaMP	164	1130	3	-4.85	-1.7425
Motor-Insula_GCaMP	165	1130	3	-4.85	-2.039
Motor-Insula_GCaMP	166	1130	3	-4.85	-2.0054
Motor-Insula_GCaMP	167	1130	3	-4.85	-1.8403
Motor-Insula_GCaMP	168	1130	3	-4.85	-0.90711
Motor-Insula_GCaMP	169	1130	3	-4.85	1.6652
Motor-Insula_GCaMP	170	1130	3	-4.85	-1.785
Motor-Insula_GCaMP	171	1130	3	-4.85	1.2692
Motor-Insula_GCaMP	172	1130	3	-4.85	-1.8173
Motor-Insula_GCaMP	173	1130	3	-4.85	1.7364
Motor-Insula_GCaMP	174	1130	3	-4.85	1.5356
Motor-Insula_GCaMP	175	1130	3	-4.85	1.6697
Motor-Insula_GCaMP	176	1130	3	-4.85	-1.5579
Motor-Insula_GCaMP	177	1130	3	-4.85	-1.4495
Motor-Insula_GCaMP	178	1130	3	-4.85	-0.81256
Motor-Insula_GCaMP	179	1130	3	-4.85	-1.6028
Motor-Insula_GCaMP	180	1130	3	-4.85	1.0724
Motor-Insula_GCaMP	181	1130	3	-4.85	0.14329
Motor-Insula_GCaMP	182	1130	3	-4.85	1.3008
Motor-Insula_GCaMP	183	1130	3	-4.85	1.5686
Motor-Insula_GCaMP	184	1130	3	-4.85	1.6093
Motor-Insula_GCaMP	185	1130	3	-4.85	0.41481
Motor-Insula_GCaMP	186	1130	3	-4.85	-0.88906
Motor-Insula_GCaMP	187	1130	3	-4.85	-0.92131
Motor-Insula_GCaMP	188	1130	3	-4.85	-1.2119
Motor-Insula_GCaMP	189	1130	3	-4.85	-0.68398
Motor-Insula_GCaMP	190	1130	4	-4.85	0.42061
Motor-Insula_GCaMP	191	1130	4	-4.85	-0.18834
Motor-Insula_GCaMP	192	1130	4	-4.85	1.6985
Motor-Insula_GCaMP	193	1130	4	-4.85	0.97723
Motor-Insula_GCaMP	194	1130	4	-4.85	-0.84578
Motor-Insula_GCaMP	195	1130	4	-4.85	1.5014
Motor-Insula_GCaMP	196	1130	4	-4.85	0.25339
Motor-Insula_GCaMP	197	1130	4	-4.85	-1.5206
Motor-Insula_GCaMP	198	1130	4	-4.85	0.78232
Motor-Insula_GCaMP	199	1130	4	-4.85	0.39348
Motor-Insula_GCaMP	200	1130	4	-4.85	0.94256
Motor-Insula_GCaMP	201	1130	4	-4.85	-1.2811
Motor-Insula_GCaMP	202	1130	4	-4.85	-0.060209
Motor-Insula_GCaMP	203	1130	4	-4.85	1.2809
Motor-Insula_GCaMP	204	1130	4	-4.85	-1.7994
Motor-Insula_GCaMP	205	1130	4	-4.85	1.5737
Motor-Insula_GCaMP	206	1130	4	-4.85	-1.7094
Motor-Insula_GCaMP	207	1130	4	-4.85	-1.1795
Motor-Insula_GCaMP	208	1130	4	-4.85	1.2083
Motor-Insula_GCaMP	209	1130	4	-4.85	0.74633
Motor-Insula_GCaMP	210	1130	4	-4.85	-0.66368
Motor-Insula_GCaMP	211	1130	4	-4.85	1.651
Motor-Insula_GCaMP	212	1130	4	-4.85	-0.33112
Motor-Insula_GCaMP	213	1130	4	-4.85	-0.47769
Motor-Insula_GCaMP	214	1130	4	-4.85	1.7171
Motor-Insula_GCaMP	215	1130	4	-4.85	1.3102
Motor-Insula_GCaMP	216	1130	4	-4.85	-0.60822
Motor-Insula_GCaMP	217	1130	4	-4.85	0.59486
Motor-Insula_GCaMP	218	1130	4	-4.85	-0.3049
Motor-Insula_GCaMP	219	1130	4	-4.85	-1.1337
Motor-Insula_GCaMP	220	1130	4	-4.85	-0.53981
Motor-Insula_GCaMP	221	1130	4	-4.85	-1.0019
Motor-Insula_GCaMP	222	1130	4	-4.85	-1.8216
Motor-Insula_GCaMP	223	1130	4	-4.85	1.5224
Motor-Insula_GCaMP	224	1130	4	-4.85	1.3537
Motor-Insula_GCaMP	225	1130	4	-4.85	-0.88117
Motor-Insula_GCaMP	226	1130	4	-4.85	1.4818
Motor-Insula_GCaMP	227	1130	4	-4.85	0.87575
Motor-Insula_GCaMP	228	1130	4	-4.85	1.3278
Motor-Insula_GCaMP	229	1130	4	-4.85	-2.0347
Motor-Insula_GCaMP	230	1130	4	-4.85	-0.96508
Motor-Insula_GCaMP	231	1130	4	-4.85	1.2544
Motor-Insula_GCaMP	232	1130	4	-4.85	1.6943
Motor-Insula_GCaMP	233	1130	4	-4.85	-0.95543
Motor-Insula_GCaMP	234	1130	4	-4.85	-0.085076
Motor-Insula_GCaMP	235	1130	4	-4.85	2.0098
Motor-Insula_GCaMP	236	1130	4	-4.85	0.43236
Motor-Insula_GCaMP	237	1130	4	-4.85	1.1673
Motor-Insula_GCaMP	238	1130	4	-4.85	0.9588
Motor-Insula_GCaMP	239	1130	4	-4.85	-1.9133
Motor-Insula_GCaMP	240	1130	4	-4.85	0.3204
Motor-Insula_GCaMP	241	1130	4	-4.85	2.094
Motor-Insula_GCaMP	242	1130	4	-4.85	0.16246
Motor-Insula_GCaMP	243	1130	4	-4.85	2.1005
Motor-Insula_GCaMP	244	1130	4	-4.85	1.4367
Motor-Insula_GCaMP	245	1130	4	-4.85	1.787
Motor-Insula_GCaMP	246	1130	4	-4.85	-0.69594
Motor-Insula_GCaMP	247	1130	4	-4.85	1.4109
Motor-Insula_GCaMP	248	1130	4	-4.85	0.45043
Motor-Insula_GCaMP	249	1130	4	-4.85	0.48154
Motor-Insula_GCaMP	250	1130	4	-4.85	-1.48
Motor-Insula_GCaMP	251	1130	4	-4.85	1.1004
Motor-Insula_GCaMP	252	1130	4	-4.85	0.51545
Motor-Insula_GCaMP	253	1130	4	-4.85	-1.8253
Motor-Insula_GCaMP	254	1130	4	-4.85	1.7783
Motor-Insula_GCaMP	255	1130	4	-4.85	1.1607
Motor-Insula_GCaMP	256	1130	4	-4.85	1.5106
Motor-Insula_GCaMP	257	1130	4	-4.85	-0.96272
Motor-Insula_GCaMP	258	1130	4	-4.85	-0.80931
Motor-Insula_GCaMP	259	1130	4	-4.85	1.1601
Motor-Insula_GCaMP	260	1130	4	-4.85	1.4219
Motor-Insula_GCaMP	261	1130	4	-4.85	1.2554
Motor-Insula_GCaMP	262	1130	4	-4.85	1.5723
Motor-Insula_GCaMP	263	1130	4	-4.85	-0.65355
Motor-Insula_GCaMP	264	1130	4	-4.85	-1.2667
Motor-Insula_GCaMP	265	1130	4	-4.85	1.7414
Motor-Insula_GCaMP	266	1130	4	-4.85	-0.14384
Motor-Insula_GCaMP	267	1130	4	-4.85	-2.0494
Motor-Insula_GCaMP	268	1130	4	-4.85	1.8667
Motor-Insula_GCaMP	269	1130	4	-4.85	-2.2212
Motor-Insula_GCaMP	270	1130	4	-4.85	-1.6165
Motor-Insula_GCaMP	271	1130	4	-4.85	-1.8861
Motor-Insula_GCaMP	272	1130	4	-4.85	1.3078
Motor-Insula_GCaMP	273	1130	4	-4.85	1.2335
Motor-Insula_GCaMP	274	1130	4	-4.85	0.61768
Motor-Insula_GCaMP	275	1130	4	-4.85	-0.64746
Motor-Insula_GCaMP	276	1130	4	-4.85	1.7766
Motor-Insula_GCaMP	277	1130	4	-4.85	0.58628
Motor-Insula_GCaMP	278	1130	4	-4.85	1.0824
Motor-Insula_GCaMP	279	1130	4	-4.85	-0.54445
Motor-Insula_GCaMP	280	1130	4	-4.85	-0.42403
Motor-Insula_GCaMP	281	1130	4	-4.85	-0.10441
Motor-Insula_GCaMP	282	1130	4	-4.85	0.82901
Motor-Insula_GCaMP	283	1130	4	-4.85	-0.12033
Motor-Insula_GCaMP	284	1130	4	-4.85	0.95494
Motor-Insula_GCaMP	285	1130	4	-4.85	-0.84603
Motor-Insula_GCaMP	286	1130	4	-4.85	0.59192
Motor-Insula_GCaMP	287	1130	4	-4.85	1.6637
Motor-Insula_GCaMP	288	1130	4	-4.85	1.3163
Motor-Insula_GCaMP	289	1130	4	-4.85	-1.49
Motor-Insula_GCaMP	290	1130	4	-4.85	-1.624
Motor-Insula_GCaMP	291	1130	4	-4.85	-0.058528
Motor-Insula_GCaMP	292	1130	4	-4.85	0.70308
Motor-Insula_GCaMP	293	1130	4	-4.85	2.0175
Motor-Insula_GCaMP	294	1130	4	-4.85	-1.4595
Motor-Insula_GCaMP	295	1130	4	-4.85	-0.36394
Motor-Insula_GCaMP	296	1130	4	-4.85	1.3693
Motor-Insula_GCaMP	297	1130	4	-4.85	-1.0996
Motor-Insula_GCaMP	298	1130	4	-4.85	-0.98425
Motor-Insula_GCaMP	299	1130	4	-4.85	1.5169
Motor-Insula_GCaMP	300	1130	4	-4.85	-1.549
Motor-Insula_GCaMP	301	1130	4	-4.85	0.69956
Motor-Insula_GCaMP	302	1130	4	-4.85	1.8771
Motor-Insula_GCaMP	303	1130	4	-4.85	-1.3578
Motor-Insula_GCaMP	304	1130	4	-4.85	-0.21127
Motor-Insula_GCaMP	305	1130	4	-4.85	0.60776
Motor-Insula_GCaMP	306	1130	4	-4.85	1.4638
Motor-Insula_GCaMP	307	1130	4	-4.85	-1.6852
Motor-Insula_GCaMP	308	1130	4	-4.85	-0.99477
Motor-Insula_GCaMP	309	1130	4	-4.85	1.415
Motor-Insula_GCaMP	310	1130	4	-4.85	0.89925
Motor-Insula_GCaMP	311	1130	4	-4.85	-1.5007
Motor-Insula_GCaMP	312	1130	4	-4.85	-0.45988
Motor-Insula_GCaMP	313	1130	4	-4.85	1.7436
Motor-Insula_GCaMP	314	1130	4	-4.85	-1.0598
Motor-Insula_GCaMP	315	1130	4	-4.85	0.44272
Motor-Insula_GCaMP	316	1130	4	-4.85	0.48949
Motor-Insula_GCaMP	317	1130	4	-4.85	1.6678
Motor-Insula_GCaMP	318	1130	4	-4.85	2.031
Motor-Insula_GCaMP	319	1130	4	-4.85	-1.2805
Motor-Insula_GCaMP	320	1130	4	-4.85	-0.19731
Motor-Insula_GCaMP	321	1130	4	-4.85	1.2078
Motor-Insula_GCaMP	322	1130	4	-4.85	-0.98778
Motor-Insula_GCaMP	323	1130	4	-4.85	-1.8385
Motor-Insula_GCaMP	324	1130	4	-4.85	1.2854
Motor-Insula_GCaMP	325	1130	4	-4.85	-0.45799
Motor-Insula_GCaMP	326	1130	4	-4.85	1.141
Motor-Insula_GCaMP	327	1130	4	-4.85	-1.8414
Motor-Insula_GCaMP	328	1130	4	-4.85	0.47431
Motor-Insula_GCaMP	329	1130	4	-4.85	0.083509
Motor-Insula_GCaMP	330	1130	4	-4.85	1.2093
Motor-Insula_GCaMP	331	1130	4	-4.85	1.9594
Motor-Insula_GCaMP	332	1130	4	-4.85	-1.3707
Motor-Insula_GCaMP	333	1130	4	-4.85	1.4309
Motor-Insula_GCaMP	334	1130	4	-4.85	-0.1355
Motor-Insula_GCaMP	335	1130	4	-4.85	1.6035
Motor-Insula_GCaMP	336	1130	4	-4.85	-0.45356
Motor-Insula_GCaMP	337	1130	4	-4.85	1.3766
Motor-Insula_GCaMP	338	1130	4	-4.85	1.7421
Motor-Insula_GCaMP	339	1130	4	-4.85	0.83651
Motor-Insula_GCaMP	340	1130	4	-4.85	-0.51522
Motor-Insula_GCaMP	341	1130	4	-4.85	1.203
Motor-Insula_GCaMP	342	1130	4	-4.85	-0.85042
Motor-Insula_GCaMP	343	1130	4	-4.85	1.0527
Motor-Insula_GCaMP	344	1130	4	-4.85	1.2503
Motor-Insula_GCaMP	345	1130	4	-4.85	-0.49851
Motor-Insula_GCaMP	346	1130	4	-4.85	-1.3581
Motor-Insula_GCaMP	347	1130	4	-4.85	-1.1631
Motor-Insula_GCaMP	348	1130	4	-4.85	1.3642
Motor-Insula_GCaMP	349	1130	4	-4.85	-0.42779
Motor-Insula_GCaMP	350	1130	4	-4.85	0.22175
Motor-Insula_GCaMP	351	1130	4	-4.85	1.435
Motor-Insula_GCaMP	352	1130	4	-4.85	0.15139
Motor-Insula_GCaMP	353	1130	4	-4.85	-0.903
Motor-Insula_GCaMP	354	1130	4	-4.85	-1.0635
Motor-Insula_GCaMP	355	1130	4	-4.85	-1.5009
Motor-Insula_GCaMP	356	1130	4	-4.85	-0.47273
Motor-Insula_GCaMP	357	1130	4	-4.85	0.86695
Motor-Insula_GCaMP	358	1130	4	-4.85	0.76393
Motor-Insula_GCaMP	359	1130	4	-4.85	1.2485
Motor-Insula_GCaMP	360	1130	4	-4.85	-0.94737
Motor-Insula_GCaMP	361	1130	4	-4.85	-0.70601
Motor-Insula_GCaMP	362	1130	4	-4.85	-1.7696
Motor-Insula_GCaMP	363	1130	4	-4.85	-1.014
Motor-Insula_GCaMP	364	1130	4	-4.85	0.11729
Motor-Insula_GCaMP	365	1130	4	-4.85	-0.99344
Motor-Insula_GCaMP	366	1130	4	-4.85	-0.033318
Motor-Insula_GCaMP	367	1130	4	-4.85	-0.004501
Motor-Insula_GCaMP	368	1130	4	-4.85	1.2352
Motor-Insula_GCaMP	369	1130	4	-4.85	0.062861
Motor-Insula_GCaMP	370	1130	4	-4.85	1.4311
Motor-Insula_GCaMP	371	1130	4	-4.85	1.5271
Motor-Insula_GCaMP	372	1130	4	-4.85	1.6744
Motor-Insula_GCaMP	373	1130	4	-4.85	-1.8277
Motor-Insula_GCaMP	374	1130	4	-4.85	-1.0124
Motor-Insula_GCaMP	375	1130	4	-4.85	-1.3006
Motor-Insula_GCaMP	376	1130	4	-4.85	0.9169
Motor-Insula_GCaMP	377	1130	4	-4.85	-0.72796
Motor-Insula_GCaMP	378	1130	4	-4.85	0.69846
Motor-Insula_GCaMP	379	1130	4	-4.85	0.6309
Motor-Insula_GCaMP	380	1130	4	-4.85	0.34145
Motor-Insula_GCaMP	381	1130	4	-4.85	-0.64705
Motor-Insula_GCaMP	382	1130	4	-4.85	0.54411
Motor-Insula_GCaMP	383	1130	5	-4.85	-1.7362
Motor-Insula_GCaMP	384	1130	5	-4.85	-0.60681
Motor-Insula_GCaMP	385	1130	5	-4.85	1.2128
Motor-Insula_GCaMP	386	1130	5	-4.85	-0.12734
Motor-Insula_GCaMP	387	1130	5	-4.85	0.81826
Motor-Insula_GCaMP	388	1130	5	-4.85	1.7975
Motor-Insula_GCaMP	389	1130	5	-4.85	-1.9023
Motor-Insula_GCaMP	390	1130	5	-4.85	-2.003
Motor-Insula_GCaMP	391	1130	5	-4.85	1.2078
Motor-Insula_GCaMP	392	1130	5	-4.85	1.2421
Motor-Insula_GCaMP	393	1130	5	-4.85	-1.3331
Motor-Insula_GCaMP	394	1130	5	-4.85	-1.503
Motor-Insula_GCaMP	395	1130	5	-4.85	1.7372
Motor-Insula_GCaMP	396	1130	5	-4.85	-0.013592
Motor-Insula_GCaMP	397	1130	5	-4.85	1.3732
Motor-Insula_GCaMP	398	1130	5	-4.85	0.46391
Motor-Insula_GCaMP	399	1130	5	-4.85	1.6299
Motor-Insula_GCaMP	400	1130	5	-4.85	-2.0409
Motor-Insula_GCaMP	401	1130	5	-4.85	-1.5856
Motor-Insula_GCaMP	402	1130	5	-4.85	-0.10768
Motor-Insula_GCaMP	403	1130	5	-4.85	-1.7891
Motor-Insula_GCaMP	404	1130	5	-4.85	-0.86064
Motor-Insula_GCaMP	405	1130	5	-4.85	-1.7476
Motor-Insula_GCaMP	406	1130	5	-4.85	-1.9595
Motor-Insula_GCaMP	407	1130	5	-4.85	-1.0873
Motor-Insula_GCaMP	408	1130	5	-4.85	-1.8585
Motor-Insula_GCaMP	409	1130	5	-4.85	0.93728
Motor-Insula_GCaMP	410	1130	5	-4.85	-1.6177
Motor-Insula_GCaMP	411	1130	5	-4.85	1.2495
Motor-Insula_GCaMP	412	1130	5	-4.85	-1.2336
Motor-Insula_GCaMP	413	1130	5	-4.85	1.041
Motor-Insula_GCaMP	414	1130	5	-4.85	1.267
Motor-Insula_GCaMP	415	1130	5	-4.85	0.3048
Motor-Insula_GCaMP	416	1130	5	-4.85	-0.99318
Motor-Insula_GCaMP	417	1130	5	-4.85	-0.30712
Motor-Insula_GCaMP	418	1130	5	-4.85	1.3199
Motor-Insula_GCaMP	419	1130	5	-4.85	1.5783
Motor-Insula_GCaMP	420	1130	5	-4.85	1.9232
Motor-Insula_GCaMP	421	1130	5	-4.85	-0.40654
Motor-Insula_GCaMP	422	1130	5	-4.85	-0.62771
Motor-Insula_GCaMP	423	1130	5	-4.85	1.6445
Motor-Insula_GCaMP	424	1130	5	-4.85	0.84105
Motor-Insula_GCaMP	425	1130	5	-4.85	0.40778
Motor-Insula_GCaMP	426	1130	5	-4.85	-1.899
Motor-Insula_GCaMP	427	1130	5	-4.85	0.31182
Motor-Insula_GCaMP	428	1130	5	-4.85	1.4952
Motor-Insula_GCaMP	429	1130	5	-4.85	-1.3189
Motor-Insula_GCaMP	430	1130	5	-4.85	-1.4967
Motor-Insula_GCaMP	431	1130	5	-4.85	-2.4091
Motor-Insula_GCaMP	432	1130	5	-4.85	-0.9128
Motor-Insula_GCaMP	433	1130	5	-4.85	0.86559
Motor-Insula_GCaMP	434	1130	5	-4.85	-0.049742
Motor-Insula_GCaMP	435	1130	5	-4.85	1.2045
Motor-Insula_GCaMP	436	1130	5	-4.85	2.2913
Motor-Insula_GCaMP	437	1130	5	-4.85	-1.4986
Motor-Insula_GCaMP	438	1130	5	-4.85	-1.1402
Motor-Insula_GCaMP	439	1130	5	-4.85	-1.3091
Motor-Insula_GCaMP	440	1130	5	-4.85	1.6486
Motor-Insula_GCaMP	441	1130	5	-4.85	-1.535
Motor-Insula_GCaMP	442	1130	5	-4.85	-1.7646
Motor-Insula_GCaMP	443	1130	5	-4.85	-0.024998
Motor-Insula_GCaMP	444	1130	5	-4.85	-0.47538
Motor-Insula_GCaMP	445	1130	5	-4.85	-0.77073
Motor-Insula_GCaMP	446	1130	5	-4.85	-1.0819
Motor-Insula_GCaMP	447	1130	5	-4.85	-0.98625
Motor-Insula_GCaMP	448	1130	5	-4.85	-0.31433
Motor-Insula_GCaMP	449	1130	5	-4.85	-0.36227
Motor-Insula_GCaMP	450	1130	5	-4.85	-1.185
Motor-Insula_GCaMP	451	1130	5	-4.85	-0.35375
Motor-Insula_GCaMP	452	1130	5	-4.85	0.57392
Motor-Insula_GCaMP	453	1130	5	-4.85	0.39676
Motor-Insula_GCaMP	454	1130	5	-4.85	-1.6101
Motor-Insula_GCaMP	455	1130	5	-4.85	1.0458
Motor-Insula_GCaMP	456	1130	5	-4.85	0.84315
Motor-Insula_GCaMP	457	1130	5	-4.85	-1.1591
Motor-Insula_GCaMP	458	1130	5	-4.85	-0.4386
Motor-Insula_GCaMP	1	1130	1	-4.8	1.4657
Motor-Insula_GCaMP	2	1130	1	-4.8	1.6149
Motor-Insula_GCaMP	3	1130	1	-4.8	0.47937
Motor-Insula_GCaMP	4	1130	1	-4.8	-0.90106
Motor-Insula_GCaMP	5	1130	1	-4.8	-1.7596
Motor-Insula_GCaMP	6	1130	1	-4.8	-0.82821
Motor-Insula_GCaMP	7	1130	1	-4.8	1.5546
Motor-Insula_GCaMP	8	1130	1	-4.8	-1.2767
Motor-Insula_GCaMP	9	1130	1	-4.8	-1.2186
Motor-Insula_GCaMP	10	1130	1	-4.8	-1.2712
Motor-Insula_GCaMP	11	1130	1	-4.8	-1.3551
Motor-Insula_GCaMP	12	1130	1	-4.8	-0.010443
Motor-Insula_GCaMP	13	1130	1	-4.8	-1.3234
Motor-Insula_GCaMP	14	1130	1	-4.8	-1.0427
Motor-Insula_GCaMP	15	1130	1	-4.8	1.848
Motor-Insula_GCaMP	16	1130	1	-4.8	1.4332
Motor-Insula_GCaMP	17	1130	1	-4.8	1.2738
Motor-Insula_GCaMP	18	1130	1	-4.8	0.97337
Motor-Insula_GCaMP	19	1130	1	-4.8	1.5888
Motor-Insula_GCaMP	20	1130	1	-4.8	1.4309
Motor-Insula_GCaMP	21	1130	1	-4.8	1.3581
Motor-Insula_GCaMP	22	1130	1	-4.8	0.17279
Motor-Insula_GCaMP	23	1130	1	-4.8	-0.87727
Motor-Insula_GCaMP	24	1130	1	-4.8	1.6995
Motor-Insula_GCaMP	25	1130	1	-4.8	1.4981
Motor-Insula_GCaMP	26	1130	1	-4.8	-0.71466
Motor-Insula_GCaMP	27	1130	1	-4.8	-0.29547
Motor-Insula_GCaMP	28	1130	1	-4.8	1.4137
Motor-Insula_GCaMP	29	1130	1	-4.8	-0.74209
Motor-Insula_GCaMP	30	1130	1	-4.8	-1.3353
Motor-Insula_GCaMP	31	1130	1	-4.8	-1.6781
Motor-Insula_GCaMP	32	1130	1	-4.8	0.018646
Motor-Insula_GCaMP	33	1130	1	-4.8	1.667
Motor-Insula_GCaMP	34	1130	1	-4.8	0.59666
Motor-Insula_GCaMP	35	1130	1	-4.8	1.0675
Motor-Insula_GCaMP	36	1130	1	-4.8	1.3301
Motor-Insula_GCaMP	37	1130	1	-4.8	-1.0686
Motor-Insula_GCaMP	38	1130	1	-4.8	1.2078
Motor-Insula_GCaMP	39	1130	1	-4.8	-0.95817
Motor-Insula_GCaMP	40	1130	1	-4.8	1.1998
Motor-Insula_GCaMP	41	1130	1	-4.8	-1.4211
Motor-Insula_GCaMP	42	1130	1	-4.8	1.1589
Motor-Insula_GCaMP	43	1130	1	-4.8	-1.3306
Motor-Insula_GCaMP	44	1130	1	-4.8	0.77102
Motor-Insula_GCaMP	45	1130	1	-4.8	1.5615
Motor-Insula_GCaMP	46	1130	1	-4.8	-1.2733
Motor-Insula_GCaMP	47	1130	1	-4.8	-0.67827
Motor-Insula_GCaMP	48	1130	1	-4.8	-1.6294
Motor-Insula_GCaMP	49	1130	1	-4.8	-1.3064
Motor-Insula_GCaMP	50	1130	1	-4.8	-0.97574
Motor-Insula_GCaMP	51	1130	1	-4.8	0.2785
Motor-Insula_GCaMP	52	1130	1	-4.8	-0.64811
Motor-Insula_GCaMP	53	1130	1	-4.8	-1.5672
Motor-Insula_GCaMP	54	1130	1	-4.8	-1.6921
Motor-Insula_GCaMP	55	1130	1	-4.8	-1.4241
Motor-Insula_GCaMP	56	1130	1	-4.8	1.0581
Motor-Insula_GCaMP	57	1130	1	-4.8	-1.8658
Motor-Insula_GCaMP	58	1130	1	-4.8	1.7174
Motor-Insula_GCaMP	59	1130	1	-4.8	0.78531
Motor-Insula_GCaMP	60	1130	1	-4.8	-0.78968
Motor-Insula_GCaMP	61	1130	1	-4.8	-1.2164
Motor-Insula_GCaMP	62	1130	1	-4.8	-1.6084
Motor-Insula_GCaMP	63	1130	1	-4.8	1.0083
Motor-Insula_GCaMP	64	1130	1	-4.8	1.5711
Motor-Insula_GCaMP	65	1130	1	-4.8	-1.6538
Motor-Insula_GCaMP	66	1130	1	-4.8	0.33443
Motor-Insula_GCaMP	67	1130	1	-4.8	-1.0437
Motor-Insula_GCaMP	68	1130	2	-4.8	-0.76871
Motor-Insula_GCaMP	69	1130	2	-4.8	1.675
Motor-Insula_GCaMP	70	1130	2	-4.8	-0.088368
Motor-Insula_GCaMP	71	1130	2	-4.8	1.7424
Motor-Insula_GCaMP	72	1130	2	-4.8	0.67929
Motor-Insula_GCaMP	73	1130	2	-4.8	1.442
Motor-Insula_GCaMP	74	1130	2	-4.8	1.3407
Motor-Insula_GCaMP	75	1130	2	-4.8	0.99123
Motor-Insula_GCaMP	76	1130	2	-4.8	1.4639
Motor-Insula_GCaMP	77	1130	2	-4.8	1.6112
Motor-Insula_GCaMP	78	1130	2	-4.8	1.4053
Motor-Insula_GCaMP	79	1130	2	-4.8	1.1461
Motor-Insula_GCaMP	80	1130	2	-4.8	-1.7677
Motor-Insula_GCaMP	81	1130	2	-4.8	1.2677
Motor-Insula_GCaMP	82	1130	2	-4.8	0.4809
Motor-Insula_GCaMP	83	1130	2	-4.8	-0.61383
Motor-Insula_GCaMP	84	1130	2	-4.8	-1.1758
Motor-Insula_GCaMP	85	1130	2	-4.8	-1.62
Motor-Insula_GCaMP	86	1130	2	-4.8	0.74071
Motor-Insula_GCaMP	87	1130	2	-4.8	-1.427
Motor-Insula_GCaMP	88	1130	2	-4.8	-1.6738
Motor-Insula_GCaMP	89	1130	2	-4.8	-1.3959
Motor-Insula_GCaMP	90	1130	2	-4.8	0.22556
Motor-Insula_GCaMP	91	1130	2	-4.8	-1.0803
Motor-Insula_GCaMP	92	1130	2	-4.8	1.8163
Motor-Insula_GCaMP	93	1130	2	-4.8	-1.728
Motor-Insula_GCaMP	94	1130	2	-4.8	1.2611
Motor-Insula_GCaMP	95	1130	2	-4.8	0.12149
Motor-Insula_GCaMP	96	1130	2	-4.8	0.95197
Motor-Insula_GCaMP	97	1130	2	-4.8	0.96166
Motor-Insula_GCaMP	98	1130	2	-4.8	0.69437
Motor-Insula_GCaMP	99	1130	2	-4.8	-0.2241
Motor-Insula_GCaMP	100	1130	2	-4.8	-1.1311
Motor-Insula_GCaMP	101	1130	2	-4.8	1.2417
Motor-Insula_GCaMP	102	1130	2	-4.8	-1.544
Motor-Insula_GCaMP	103	1130	2	-4.8	1.3927
Motor-Insula_GCaMP	104	1130	2	-4.8	-1.4356
Motor-Insula_GCaMP	105	1130	2	-4.8	1.4037
Motor-Insula_GCaMP	106	1130	2	-4.8	1.1497
Motor-Insula_GCaMP	107	1130	2	-4.8	0.44963
Motor-Insula_GCaMP	108	1130	2	-4.8	-0.37816
Motor-Insula_GCaMP	109	1130	2	-4.8	-1.3959
Motor-Insula_GCaMP	110	1130	2	-4.8	1.2915
Motor-Insula_GCaMP	111	1130	2	-4.8	1.5592
Motor-Insula_GCaMP	112	1130	2	-4.8	-0.84572
Motor-Insula_GCaMP	113	1130	2	-4.8	1.4683
Motor-Insula_GCaMP	114	1130	2	-4.8	0.043048
Motor-Insula_GCaMP	115	1130	2	-4.8	-0.36233
Motor-Insula_GCaMP	116	1130	2	-4.8	1.3952
Motor-Insula_GCaMP	117	1130	2	-4.8	1.1498
Motor-Insula_GCaMP	118	1130	2	-4.8	-1.3725
Motor-Insula_GCaMP	119	1130	2	-4.8	1.3556
Motor-Insula_GCaMP	120	1130	2	-4.8	-0.0012942
Motor-Insula_GCaMP	121	1130	2	-4.8	1.2438
Motor-Insula_GCaMP	122	1130	2	-4.8	1.3779
Motor-Insula_GCaMP	123	1130	2	-4.8	1.6178
Motor-Insula_GCaMP	124	1130	2	-4.8	1.6945
Motor-Insula_GCaMP	125	1130	2	-4.8	-0.48137
Motor-Insula_GCaMP	126	1130	2	-4.8	-0.47187
Motor-Insula_GCaMP	127	1130	2	-4.8	1.1693
Motor-Insula_GCaMP	128	1130	2	-4.8	-0.03862
Motor-Insula_GCaMP	129	1130	2	-4.8	-0.80637
Motor-Insula_GCaMP	130	1130	2	-4.8	1.8365
Motor-Insula_GCaMP	131	1130	2	-4.8	-1.3253
Motor-Insula_GCaMP	132	1130	2	-4.8	-0.77086
Motor-Insula_GCaMP	133	1130	2	-4.8	1.4863
Motor-Insula_GCaMP	134	1130	2	-4.8	-0.64146
Motor-Insula_GCaMP	135	1130	2	-4.8	-1.3174
Motor-Insula_GCaMP	136	1130	2	-4.8	-1.3944
Motor-Insula_GCaMP	137	1130	2	-4.8	-1.4679
Motor-Insula_GCaMP	138	1130	2	-4.8	1.5464
Motor-Insula_GCaMP	139	1130	2	-4.8	1.0693
Motor-Insula_GCaMP	140	1130	2	-4.8	-1.797
Motor-Insula_GCaMP	141	1130	2	-4.8	1.0745
Motor-Insula_GCaMP	142	1130	2	-4.8	1.6536
Motor-Insula_GCaMP	143	1130	2	-4.8	0.13911
Motor-Insula_GCaMP	144	1130	2	-4.8	-0.72567
Motor-Insula_GCaMP	145	1130	2	-4.8	0.96843
Motor-Insula_GCaMP	146	1130	3	-4.8	-0.22333
Motor-Insula_GCaMP	147	1130	3	-4.8	-1.184
Motor-Insula_GCaMP	148	1130	3	-4.8	0.86389
Motor-Insula_GCaMP	149	1130	3	-4.8	1.5705
Motor-Insula_GCaMP	150	1130	3	-4.8	1.1887
Motor-Insula_GCaMP	151	1130	3	-4.8	1.0582
Motor-Insula_GCaMP	152	1130	3	-4.8	1.2459
Motor-Insula_GCaMP	153	1130	3	-4.8	0.9172
Motor-Insula_GCaMP	154	1130	3	-4.8	0.18427
Motor-Insula_GCaMP	155	1130	3	-4.8	-1.5145
Motor-Insula_GCaMP	156	1130	3	-4.8	-1.062
Motor-Insula_GCaMP	157	1130	3	-4.8	0.19103
Motor-Insula_GCaMP	158	1130	3	-4.8	1.2329
Motor-Insula_GCaMP	159	1130	3	-4.8	1.114
Motor-Insula_GCaMP	160	1130	3	-4.8	-0.51758
Motor-Insula_GCaMP	161	1130	3	-4.8	0.27436
Motor-Insula_GCaMP	162	1130	3	-4.8	-0.65223
Motor-Insula_GCaMP	163	1130	3	-4.8	-1.3818
Motor-Insula_GCaMP	164	1130	3	-4.8	-1.6358
Motor-Insula_GCaMP	165	1130	3	-4.8	-1.7079
Motor-Insula_GCaMP	166	1130	3	-4.8	-1.7413
Motor-Insula_GCaMP	167	1130	3	-4.8	-1.6589
[truncated: 135,401 more rows]
