# Supplementary material for: Delineation of an insula-BNST circuit engaged by struggling behavior that regulates avoidance in mice
Source: Nat Commun. 2021 Jun 11;12:3561. doi: 10.1038/s41467-021-23674-z (PMC8196075; doi:10.1038/s41467-021-23674-z)
Supplement: Supplementary file 16 — Source Data [file 41467_2021_23674_MOESM16_ESM.zip › Source_Data_Nat_Comm/Fig_8l.csv]

Cell Number	Risponse	Non-response
1	x
2	x
3	x
4	x
5		x
6	x
7	x
8	x
9	x
10	x
11	x
12	x
13	x
14	x
15	x
16		x
17	x
