# Supplementary material for: Delineation of an insula-BNST circuit engaged by struggling behavior that regulates avoidance in mice
Source: Nat Commun. 2021 Jun 11;12:3561. doi: 10.1038/s41467-021-23674-z (PMC8196075; doi:10.1038/s41467-021-23674-z)
Supplement: Supplementary file 16 — Source Data [file 41467_2021_23674_MOESM16_ESM.zip › Source_Data_Nat_Comm/Fig_5j.csv]

	hM3Dq(+)-CNO	hM3Dq(+)-CNO	hM3Dq(+)-CNO	hM3Dq(+)-CNO	hM3Dq(+)-CNO	hM3Dq(+)-Vehicle	hM3Dq(+)-Vehicle	hM3Dq(+)-Vehicle	hM3Dq(+)-Vehicle	hM3Dq(+)-Vehicle
Light	16.0050704	28.0056011	5.29403921	16.0316032	20.6765539	60.8790325	13.833689	32.9499233	69.0812721	17.5101687
Dark	76.2792715	57.5681803	86.6382184	58.5725239	63.2461256	17.2021038	57.9054415	47.3294659	20.5947063	58.9851304
Center	7.71565815	14.4262186	8.06774237	25.3958729	16.0773204	21.9188637	28.2608696	19.7206108	10.3240216	23.5047009
