# Supplementary material for: Delineation of an insula-BNST circuit engaged by struggling behavior that regulates avoidance in mice
Source: Nat Commun. 2021 Jun 11;12:3561. doi: 10.1038/s41467-021-23674-z (PMC8196075; doi:10.1038/s41467-021-23674-z)
Supplement: Supplementary file 16 — Source Data [file 41467_2021_23674_MOESM16_ESM.zip › Source_Data_Nat_Comm/Fig_S2l.csv]

trial_number	-5	-4.99900190019002	-4.99800380038004	-4.99700570057006	-4.99600760076008	-4.9950095009501	-4.99401140114011	-4.99301330133013	-4.99201520152015	-4.99101710171017	-4.99001900190019	-4.98902090209021	-4.98802280228023	-4.98702470247025	-4.98602660266027	-4.98502850285028	-4.9840304030403	-4.98303230323032	-4.98203420342034	-4.98103610361036	-4.98003800380038	-4.9790399039904	-4.97804180418042	-4.97704370437044	-4.97604560456046	-4.97504750475048	-4.97404940494049	-4.97305130513051	-4.97205320532053	-4.97105510551055	-4.97005700570057	-4.96905890589059	-4.96806080608061	-4.96706270627063	-4.96606460646065	-4.96506650665066	-4.96406840684068	-4.9630703070307	-4.96207220722072	-4.96107410741074	-4.96007600760076	-4.95907790779078	-4.9580798079808	-4.95708170817082	-4.95608360836084	-4.95508550855086	-4.95408740874087	-4.95308930893089	-4.95209120912091
1	2.0718	2.0679	2.0642	2.0607	2.057	2.0533	2.0498	2.0461	2.0427	2.0388	2.0354	2.0316	2.028	2.0246	2.0208	2.0176	2.014	2.0103	2.0068	2.0033	1.9999	1.996	1.9927	1.9892	1.9858	1.9823	1.9787	1.9751	1.9718	1.9682	1.9647	1.9613	1.9577	1.9542	1.9509	1.9474	1.944	1.9406	1.9372	1.9334	1.9304	1.9268	1.9234	1.92	1.9166	1.9134	1.9101	1.9068	1.9032
2	-1.9088	-1.9048	-1.9006	-1.8965	-1.8923	-1.8883	-1.8842	-1.8802	-1.8761	-1.8721	-1.868	-1.864	-1.8603	-1.8563	-1.8523	-1.8483	-1.8444	-1.8404	-1.8367	-1.8327	-1.8289	-1.8249	-1.8212	-1.8171	-1.8133	-1.8093	-1.8056	-1.8016	-1.798	-1.7943	-1.7904	-1.7867	-1.7828	-1.7791	-1.7753	-1.7716	-1.7678	-1.7642	-1.7603	-1.7566	-1.753	-1.7493	-1.7456	-1.7419	-1.7384	-1.7348	-1.7308	-1.7273	-1.7237
3	2.1797	2.1771	2.1748	2.1721	2.1696	2.167	2.1645	2.1619	2.1593	2.1566	2.1541	2.1514	2.1489	2.1463	2.1437	2.1412	2.1386	2.136	2.1333	2.1308	2.1281	2.1256	2.123	2.1203	2.1177	2.1151	2.1125	2.1099	2.1073	2.1046	2.102	2.0994	2.0968	2.0941	2.0916	2.089	2.0863	2.0838	2.0811	2.0785	2.0758	2.0732	2.0705	2.0679	2.0652	2.0626	2.06	2.0574	2.0547
4	0.91272	0.92369	0.93493	0.94573	0.95677	0.96796	0.97876	0.98943	1.0004	1.011	1.0217	1.0322	1.0431	1.0533	1.064	1.0741	1.0845	1.0948	1.105	1.1154	1.125	1.1355	1.145	1.155	1.1651	1.1748	1.1848	1.1943	1.204	1.2137	1.2233	1.2326	1.2417	1.2514	1.2609	1.2699	1.279	1.2883	1.2974	1.306	1.3151	1.3239	1.3325	1.3416	1.3505	1.3587	1.367	1.376	1.3844
5	1.8881	1.8861	1.8842	1.882	1.8801	1.878	1.8759	1.8738	1.8716	1.8696	1.8673	1.8653	1.863	1.8612	1.8589	1.8567	1.8546	1.8523	1.8501	1.8478	1.8458	1.8436	1.8413	1.8391	1.8369	1.8345	1.8323	1.83	1.8275	1.8254	1.823	1.8209	1.8186	1.8163	1.814	1.8118	1.8093	1.8069	1.8046	1.8023	1.7997	1.7977	1.795	1.7927	1.7903	1.7881	1.7856	1.7831	1.7807
6	0.094793	0.096841	0.099017	0.10073	0.10275	0.10498	0.10695	0.10875	0.11092	0.11312	0.11504	0.11745	0.1195	0.12165	0.12408	0.12633	0.12884	0.13122	0.13343	0.13575	0.13819	0.14049	0.1431	0.14574	0.14838	0.15089	0.15344	0.15616	0.15851	0.16113	0.16394	0.16663	0.16901	0.17188	0.17495	0.17789	0.1803	0.18332	0.18609	0.18911	0.19193	0.19495	0.19789	0.20078	0.20363	0.20672	0.21003	0.21271	0.21592
7	-3.2362	-3.222	-3.208	-3.1939	-3.1798	-3.1656	-3.1514	-3.1375	-3.1237	-3.1094	-3.0955	-3.0815	-3.0672	-3.0537	-3.0395	-3.0256	-3.0119	-2.9982	-2.9838	-2.9703	-2.9565	-2.9423	-2.929	-2.9151	-2.9012	-2.8877	-2.8741	-2.8604	-2.8465	-2.8329	-2.8192	-2.8058	-2.7922	-2.7788	-2.7653	-2.7519	-2.7383	-2.725	-2.7117	-2.6981	-2.6849	-2.6715	-2.6583	-2.6449	-2.6316	-2.6184	-2.6054	-2.5925	-2.5793
8	1.0271	1.0278	1.0286	1.0293	1.03	1.0307	1.0314	1.0321	1.0327	1.0334	1.0341	1.0347	1.0353	1.036	1.0366	1.0372	1.0378	1.0384	1.039	1.0396	1.0402	1.0408	1.0413	1.0418	1.0424	1.0429	1.0433	1.0439	1.0445	1.0448	1.0454	1.046	1.0465	1.047	1.0475	1.0478	1.0484	1.0488	1.0493	1.0497	1.0501	1.0506	1.051	1.0514	1.0519	1.0523	1.0527	1.0531	1.0535
9	1.0252	1.0251	1.025	1.0247	1.0249	1.0247	1.0246	1.024	1.0237	1.0232	1.0231	1.0227	1.0222	1.0216	1.0211	1.0204	1.02	1.0196	1.0191	1.0183	1.0179	1.0173	1.0164	1.0159	1.0151	1.0141	1.0134	1.0127	1.0119	1.011	1.0099	1.0092	1.0085	1.0076	1.0069	1.0057	1.0048	1.0036	1.0027	1.002	1.0008	0.99983	0.9985	0.99747	0.99633	0.99493	0.99365	0.99236	0.99111
10	-0.7151	-0.7154	-0.71554	-0.71581	-0.71601	-0.71632	-0.71661	-0.71679	-0.7171	-0.71729	-0.71759	-0.71791	-0.71809	-0.71834	-0.71864	-0.71894	-0.71931	-0.71961	-0.71975	-0.72017	-0.72053	-0.72089	-0.72119	-0.72148	-0.72183	-0.72217	-0.72258	-0.72297	-0.72327	-0.72371	-0.72412	-0.7245	-0.72483	-0.72531	-0.7256	-0.72602	-0.7265	-0.72685	-0.72729	-0.7278	-0.72818	-0.72861	-0.72907	-0.72949	-0.7299	-0.73041	-0.73084	-0.73137	-0.73186
11	-0.2957	-0.29755	-0.29929	-0.30106	-0.30277	-0.30458	-0.30641	-0.3081	-0.3097	-0.31146	-0.31316	-0.31496	-0.31677	-0.31833	-0.32006	-0.32176	-0.32348	-0.32513	-0.32683	-0.32848	-0.33024	-0.3319	-0.33352	-0.33518	-0.33679	-0.33844	-0.34016	-0.34179	-0.3434	-0.34497	-0.3467	-0.34829	-0.34986	-0.35131	-0.35296	-0.35469	-0.35619	-0.35761	-0.35921	-0.36085	-0.36234	-0.3639	-0.36537	-0.36691	-0.36846	-0.37005	-0.37148	-0.373	-0.37444
12	-0.30194	-0.27597	-0.25024	-0.22465	-0.19889	-0.17404	-0.14877	-0.12329	-0.09919	-0.074206	-0.049432	-0.02487	-0.00063768	0.023223	0.047255	0.071281	0.094943	0.11822	0.14105	0.16454	0.18745	0.21025	0.23304	0.25558	0.27867	0.30038	0.32239	0.34402	0.36549	0.38774	0.40897	0.43028	0.45096	0.47168	0.49233	0.51339	0.534	0.55345	0.57406	0.59366	0.6127	0.63257	0.65197	0.67122	0.69051	0.70956	0.72818	0.74644	0.76485
13	-2.4338	-2.4208	-2.4076	-2.3955	-2.3826	-2.3705	-2.3579	-2.345	-2.333	-2.32	-2.3077	-2.2951	-2.2828	-2.271	-2.2589	-2.2473	-2.2355	-2.2235	-2.2113	-2.1987	-2.1866	-2.175	-2.1639	-2.1529	-2.1409	-2.1292	-2.1181	-2.1067	-2.0951	-2.0848	-2.0733	-2.0623	-2.0508	-2.0403	-2.0293	-2.0185	-2.0083	-1.9969	-1.9869	-1.9769	-1.9655	-1.9546	-1.9454	-1.9346	-1.9243	-1.9145	-1.9048	-1.8944	-1.8842
14	-0.6212	-0.62136	-0.62156	-0.62175	-0.62203	-0.62228	-0.62239	-0.62274	-0.62296	-0.62315	-0.62316	-0.62324	-0.62332	-0.62339	-0.62356	-0.62376	-0.62382	-0.62398	-0.62396	-0.62403	-0.62404	-0.62417	-0.6242	-0.62419	-0.6242	-0.62405	-0.62397	-0.62394	-0.62398	-0.62433	-0.6243	-0.62404	-0.62403	-0.62403	-0.62397	-0.62389	-0.62393	-0.62389	-0.62372	-0.62349	-0.62324	-0.62328	-0.62332	-0.62311	-0.6229	-0.62254	-0.62255	-0.62254	-0.62234
15	2.2029	2.1999	2.1968	2.1944	2.1917	2.1884	2.1856	2.1826	2.1792	2.1761	2.1734	2.1706	2.1683	2.165	2.1618	2.1585	2.1559	2.153	2.15	2.1466	2.1435	2.141	2.1379	2.1351	2.132	2.1295	2.1259	2.1233	2.1196	2.1167	2.1136	2.1106	2.1075	2.1047	2.1006	2.0979	2.0951	2.0923	2.0893	2.0859	2.0823	2.0795	2.0762	2.0729	2.0689	2.0666	2.0629	2.0594	2.0569
16	-2.3119	-2.3024	-2.2929	-2.2833	-2.2736	-2.264	-2.2545	-2.2448	-2.2352	-2.2254	-2.2157	-2.206	-2.196	-2.1866	-2.1766	-2.1668	-2.157	-2.1472	-2.1375	-2.1274	-2.1175	-2.1076	-2.0976	-2.0876	-2.0775	-2.0676	-2.0576	-2.0473	-2.0373	-2.0273	-2.0174	-2.0071	-1.9969	-1.9869	-1.9767	-1.9664	-1.9562	-1.9459	-1.9357	-1.9254	-1.915	-1.9046	-1.8944	-1.884	-1.8736	-1.8633	-1.8531	-1.8426	-1.8321
17	-1.7997	-1.7956	-1.7913	-1.7871	-1.7829	-1.7786	-1.7744	-1.7703	-1.7661	-1.762	-1.7579	-1.7535	-1.7496	-1.7454	-1.7411	-1.7371	-1.7333	-1.7291	-1.7252	-1.7211	-1.7172	-1.7131	-1.7091	-1.7054	-1.7012	-1.6973	-1.6933	-1.6895	-1.6856	-1.6817	-1.6778	-1.6739	-1.6701	-1.6663	-1.6623	-1.6586	-1.6549	-1.6511	-1.6475	-1.6437	-1.64	-1.6363	-1.6327	-1.6291	-1.6255	-1.6218	-1.6182	-1.6146	-1.611
18	-1.4278	-1.428	-1.4281	-1.4282	-1.4284	-1.4286	-1.4288	-1.4288	-1.4291	-1.4293	-1.4296	-1.4298	-1.4299	-1.4303	-1.4305	-1.4308	-1.4311	-1.4313	-1.4316	-1.4317	-1.432	-1.4323	-1.4328	-1.4331	-1.4334	-1.4336	-1.4339	-1.4344	-1.4348	-1.4351	-1.4354	-1.4358	-1.4361	-1.4364	-1.4368	-1.4372	-1.4377	-1.438	-1.4383	-1.4387	-1.4391	-1.4394	-1.4399	-1.4403	-1.4407	-1.4412	-1.4415	-1.442	-1.4424
19	2.534	2.5291	2.5242	2.5194	2.5145	2.5096	2.5047	2.4998	2.495	2.49	2.4852	2.4803	2.4755	2.4706	2.4656	2.4606	2.4558	2.4509	2.4459	2.441	2.4361	2.4313	2.4262	2.4213	2.4164	2.4115	2.4066	2.4016	2.3968	2.3919	2.3869	2.382	2.3771	2.3722	2.3673	2.3623	2.3573	2.3524	2.3475	2.3425	2.3375	2.3327	2.3277	2.3228	2.3178	2.3129	2.308	2.3031	2.2981
20	0.86669	0.87114	0.87561	0.8803	0.88458	0.88861	0.89267	0.89721	0.90133	0.90542	0.91005	0.91481	0.91871	0.92287	0.92699	0.93111	0.93511	0.93961	0.94377	0.94773	0.95192	0.95601	0.95995	0.96433	0.96788	0.97181	0.97588	0.97971	0.98349	0.98762	0.99127	0.99561	0.99914	1.0029	1.007	1.0108	1.0145	1.0181	1.0217	1.0255	1.0292	1.0332	1.0366	1.0401	1.0437	1.0472	1.0508	1.0545	1.0579
21	0.34281	0.33891	0.3349	0.33113	0.32684	0.32273	0.31888	0.31472	0.31064	0.30684	0.30263	0.29847	0.29457	0.29044	0.28654	0.28248	0.27858	0.27445	0.27006	0.26601	0.2618	0.25798	0.25371	0.2495	0.24514	0.24129	0.23703	0.23293	0.22911	0.22472	0.2208	0.21649	0.21236	0.20826	0.20408	0.20008	0.19585	0.19156	0.1873	0.18367	0.17946	0.17505	0.17097	0.1669	0.1629	0.15838	0.15439	0.15016	0.14606
22	1.3	1.2901	1.2814	1.2722	1.2628	1.2535	1.2437	1.2351	1.2251	1.2151	1.2054	1.1955	1.1858	1.1762	1.1665	1.1564	1.1464	1.1364	1.1265	1.1161	1.1062	1.0959	1.0855	1.075	1.0646	1.0542	1.0439	1.0336	1.0229	1.0126	1.0019	0.99124	0.98033	0.96956	0.95912	0.94807	0.93754	0.92658	0.91577	0.90486	0.89336	0.88222	0.87182	0.86105	0.84977	0.83827	0.82708	0.81553	0.80476
23	-1.1314	-1.1319	-1.1324	-1.1329	-1.1334	-1.1339	-1.1343	-1.1348	-1.1354	-1.1358	-1.1364	-1.1368	-1.1373	-1.1378	-1.1384	-1.1387	-1.1392	-1.1397	-1.1402	-1.1407	-1.1413	-1.1417	-1.1421	-1.1426	-1.1431	-1.1436	-1.1441	-1.1447	-1.145	-1.1455	-1.1459	-1.1465	-1.147	-1.1474	-1.1478	-1.1484	-1.1487	-1.1492	-1.1496	-1.15	-1.1505	-1.151	-1.1514	-1.1518	-1.1523	-1.1527	-1.1531	-1.1536	-1.1541
24	-2.1216	-2.1204	-2.1193	-2.118	-2.117	-2.1157	-2.1146	-2.1134	-2.1122	-2.111	-2.1099	-2.1086	-2.1076	-2.1064	-2.1051	-2.1039	-2.1028	-2.1016	-2.1003	-2.0993	-2.098	-2.0968	-2.0955	-2.0943	-2.093	-2.092	-2.0906	-2.0894	-2.0881	-2.0868	-2.0856	-2.0842	-2.083	-2.0818	-2.0804	-2.0792	-2.0779	-2.0766	-2.0752	-2.074	-2.0727	-2.0713	-2.07	-2.0686	-2.0673	-2.066	-2.0645	-2.0632	-2.0618
25	0.0067038	0.0080971	0.0094575	0.010779	0.012229	0.013418	0.014877	0.016282	0.017673	0.019088	0.020506	0.022026	0.023469	0.024975	0.026411	0.027812	0.029408	0.030809	0.032349	0.033869	0.03538	0.036902	0.0384	0.040081	0.041507	0.043278	0.044884	0.046462	0.048063	0.049608	0.051285	0.052847	0.054603	0.056157	0.057833	0.059602	0.061185	0.06295	0.064631	0.066396	0.068061	0.069888	0.071538	0.073346	0.075107	0.076838	0.078644	0.080549	0.082209
26	-1.8112	-1.8111	-1.8111	-1.8111	-1.8111	-1.8111	-1.8111	-1.811	-1.811	-1.8109	-1.8109	-1.8107	-1.8108	-1.8106	-1.8106	-1.8105	-1.8104	-1.8103	-1.8102	-1.81	-1.8099	-1.8098	-1.8097	-1.8095	-1.8094	-1.8093	-1.8091	-1.8089	-1.8086	-1.8084	-1.8083	-1.8081	-1.8079	-1.8076	-1.8074	-1.8072	-1.807	-1.8067	-1.8065	-1.8062	-1.806	-1.8058	-1.8055	-1.8052	-1.8049	-1.8046	-1.8044	-1.804	-1.8036
27	1.5803	1.5833	1.5858	1.588	1.5908	1.5932	1.5953	1.5975	1.6002	1.6025	1.6048	1.6071	1.6096	1.6116	1.6137	1.6159	1.618	1.6204	1.6224	1.6245	1.6266	1.6286	1.6305	1.6329	1.6342	1.6363	1.638	1.6398	1.6417	1.6433	1.6452	1.6476	1.6492	1.6509	1.6522	1.6538	1.6553	1.6569	1.6589	1.6601	1.662	1.6635	1.6651	1.6666	1.6679	1.6692	1.6709	1.6725	1.6736
28	-2.3173	-2.3153	-2.3133	-2.3113	-2.3093	-2.3072	-2.3052	-2.3031	-2.3011	-2.2989	-2.2968	-2.2947	-2.2925	-2.2904	-2.2882	-2.286	-2.2838	-2.2816	-2.2794	-2.2772	-2.2748	-2.2726	-2.2703	-2.268	-2.2657	-2.2634	-2.261	-2.2586	-2.2562	-2.2539	-2.2514	-2.249	-2.2466	-2.2441	-2.2416	-2.2391	-2.2366	-2.2341	-2.2315	-2.229	-2.2264	-2.2239	-2.2213	-2.2187	-2.2161	-2.2134	-2.2108	-2.208	-2.2054
29	2.7223	2.7175	2.7129	2.708	2.7033	2.6985	2.6936	2.6888	2.6838	2.6792	2.6741	2.6692	2.6644	2.6594	2.6548	2.6498	2.6447	2.6396	2.6349	2.6298	2.6248	2.6197	2.615	2.61	2.6049	2.5998	2.5947	2.59	2.5848	2.5796	2.5745	2.5696	2.5644	2.5594	2.5543	2.5493	2.5441	2.539	2.5339	2.5288	2.5234	2.5184	2.5133	2.5081	2.5031	2.4978	2.4928	2.4876	2.4821
30	1.1532	1.1497	1.1467	1.1437	1.1407	1.1373	1.1341	1.1308	1.1273	1.1243	1.1211	1.118	1.1143	1.111	1.1076	1.1044	1.1012	1.098	1.0947	1.0915	1.0883	1.0849	1.0816	1.0783	1.0747	1.0717	1.0683	1.065	1.0617	1.0585	1.055	1.0516	1.0483	1.045	1.0416	1.0376	1.0344	1.0311	1.0278	1.0245	1.0212	1.0178	1.0145	1.0109	1.0072	1.0038	1.0001	0.99674	0.99341
31	1.9831	1.9818	1.981	1.9803	1.9789	1.9782	1.9773	1.976	1.9749	1.974	1.9729	1.9719	1.971	1.9698	1.9686	1.9676	1.9669	1.9656	1.9647	1.9631	1.9622	1.9611	1.9599	1.9588	1.9578	1.9566	1.9555	1.9545	1.9532	1.952	1.9506	1.9495	1.9485	1.9474	1.9461	1.9447	1.9436	1.9425	1.9409	1.9399	1.9383	1.9374	1.9362	1.9349	1.9334	1.932	1.9309	1.9292	1.9281
32	1.0448	1.043	1.0414	1.0398	1.038	1.0362	1.0346	1.0328	1.0311	1.0296	1.0277	1.026	1.0243	1.0227	1.0208	1.019	1.0173	1.0156	1.0139	1.0122	1.0105	1.0088	1.0069	1.0053	1.0036	1.002	1.0003	0.99863	0.99689	0.99494	0.99322	0.99159	0.98992	0.98833	0.98648	0.98482	0.98303	0.98135	0.97968	0.97799	0.9763	0.97462	0.97292	0.97119	0.96942	0.96781	0.96611	0.96433	0.96261
33	-1.2064	-1.2038	-1.2014	-1.1989	-1.1963	-1.1938	-1.1913	-1.1887	-1.1864	-1.184	-1.1814	-1.1792	-1.1767	-1.1744	-1.1721	-1.1696	-1.1674	-1.1652	-1.163	-1.1608	-1.1585	-1.1564	-1.1543	-1.1521	-1.1499	-1.148	-1.1459	-1.144	-1.1418	-1.1398	-1.1378	-1.136	-1.1338	-1.1321	-1.1302	-1.1282	-1.1265	-1.1246	-1.1229	-1.1212	-1.1195	-1.1175	-1.1159	-1.1143	-1.1127	-1.111	-1.1094	-1.1077	-1.1061
34	-1.287	-1.2889	-1.29	-1.2922	-1.2937	-1.2956	-1.297	-1.2989	-1.3004	-1.3021	-1.3039	-1.3056	-1.307	-1.3085	-1.3102	-1.3122	-1.3136	-1.3156	-1.317	-1.3183	-1.3198	-1.3214	-1.3234	-1.3246	-1.3266	-1.328	-1.3299	-1.3311	-1.333	-1.3344	-1.3361	-1.3371	-1.3386	-1.3401	-1.3416	-1.3433	-1.3446	-1.3459	-1.3474	-1.3487	-1.35	-1.3517	-1.3529	-1.3542	-1.3557	-1.357	-1.3582	-1.3596	-1.3609
35	-3.421	-3.4121	-3.4024	-3.3935	-3.3844	-3.3751	-3.3658	-3.3565	-3.3476	-3.3377	-3.3286	-3.3191	-3.3097	-3.3005	-3.291	-3.282	-3.2726	-3.2634	-3.2541	-3.2447	-3.2353	-3.2259	-3.2163	-3.2069	-3.1976	-3.188	-3.1785	-3.1691	-3.1594	-3.1498	-3.1404	-3.1307	-3.1212	-3.1115	-3.1021	-3.0926	-3.083	-3.0734	-3.0638	-3.0544	-3.0446	-3.0346	-3.0251	-3.0154	-3.0063	-2.9961	-2.9864	-2.9767	-2.967
36	-0.85546	-0.85298	-0.85179	-0.8495	-0.84831	-0.84607	-0.84465	-0.84198	-0.84017	-0.83855	-0.8366	-0.8345	-0.83265	-0.83079	-0.82898	-0.82693	-0.82527	-0.8225	-0.82084	-0.81846	-0.81693	-0.81427	-0.81303	-0.81089	-0.80879	-0.80613	-0.80408	-0.80199	-0.79946	-0.7977	-0.79542	-0.79294	-0.79061	-0.78847	-0.78647	-0.78447	-0.78204	-0.77985	-0.77766	-0.77514	-0.77305	-0.77062	-0.76838	-0.76629	-0.76367	-0.76129	-0.7591	-0.75696	-0.75444
37	-0.3271	-0.32992	-0.33198	-0.33483	-0.33764	-0.34009	-0.34273	-0.34486	-0.34771	-0.35022	-0.35337	-0.35567	-0.35811	-0.36117	-0.36354	-0.36608	-0.36835	-0.37105	-0.37394	-0.37617	-0.37882	-0.38152	-0.3841	-0.38654	-0.3887	-0.39124	-0.39385	-0.39615	-0.39876	-0.40137	-0.40394	-0.40614	-0.40875	-0.41142	-0.41392	-0.41619	-0.41828	-0.42099	-0.42326	-0.42597	-0.42786	-0.43101	-0.43284	-0.43517	-0.43747	-0.43998	-0.44235	-0.44444	-0.44674
38	0.028928	0.03277	0.036833	0.040469	0.044116	0.047968	0.051562	0.055407	0.059238	0.063043	0.06675	0.0705	0.074336	0.078183	0.081993	0.08579	0.089394	0.093247	0.097258	0.10102	0.10477	0.10861	0.11235	0.11612	0.11997	0.12352	0.12757	0.13126	0.1349	0.13876	0.14252	0.14641	0.15015	0.15382	0.15792	0.16152	0.16521	0.16881	0.17274	0.17643	0.18046	0.18394	0.18766	0.19144	0.19506	0.19885	0.20252	0.20628	0.20994
39	1.8748	1.8706	1.8671	1.8636	1.8602	1.8566	1.8534	1.8497	1.8459	1.842	1.8385	1.8351	1.8312	1.8279	1.8242	1.8206	1.817	1.8134	1.8096	1.8062	1.8023	1.7989	1.7953	1.7915	1.788	1.7843	1.7805	1.7772	1.7735	1.7696	1.7656	1.7624	1.7587	1.7553	1.7513	1.7479	1.7439	1.7403	1.7365	1.7329	1.7295	1.726	1.7219	1.7181	1.7143	1.7109	1.7072	1.7036	1.6996
40	0.5511	0.55381	0.55637	0.5589	0.5617	0.56439	0.56703	0.56965	0.57195	0.57477	0.57724	0.57996	0.5826	0.58505	0.58754	0.59044	0.5929	0.59559	0.59795	0.60051	0.60312	0.60558	0.60806	0.61056	0.61308	0.61564	0.61819	0.62072	0.62311	0.62574	0.62818	0.63055	0.63318	0.63568	0.63824	0.64061	0.64312	0.64565	0.64795	0.65061	0.65306	0.65547	0.65805	0.66064	0.66302	0.66543	0.66794	0.67029	0.6729
41	-0.74954	-0.74449	-0.73918	-0.73421	-0.72868	-0.72375	-0.71891	-0.71373	-0.7085	-0.70318	-0.69791	-0.69328	-0.68792	-0.68252	-0.67716	-0.67175	-0.66721	-0.66206	-0.65666	-0.65121	-0.64593	-0.64122	-0.63611	-0.63049	-0.62512	-0.6201	-0.61452	-0.60984	-0.60474	-0.59946	-0.59426	-0.58851	-0.58431	-0.57907	-0.57344	-0.5685	-0.563	-0.55807	-0.55313	-0.54824	-0.54265	-0.53767	-0.53221	-0.52714	-0.52199	-0.51644	-0.51107	-0.50617	-0.50106
42	2.0783	2.0705	2.0622	2.0549	2.0467	2.0396	2.0313	2.0233	2.0156	2.0078	2.0005	1.9923	1.9845	1.9767	1.9687	1.9604	1.9528	1.9448	1.9373	1.9296	1.9216	1.9139	1.906	1.8979	1.8902	1.8819	1.8743	1.8668	1.8593	1.851	1.8431	1.8349	1.8272	1.8195	1.8115	1.8037	1.7958	1.7879	1.78	1.7723	1.7644	1.7564	1.7483	1.7401	1.7327	1.7246	1.7169	1.709	1.7011
43	0.97701	0.96964	0.96201	0.95405	0.94635	0.93813	0.93001	0.92253	0.91516	0.9064	0.89967	0.89128	0.8831	0.87547	0.86735	0.85996	0.85212	0.84426	0.83593	0.82839	0.82048	0.81305	0.80493	0.79701	0.78943	0.78098	0.77243	0.76527	0.75698	0.74923	0.74094	0.73309	0.72565	0.71715	0.70993	0.70137	0.69368	0.68613	0.678	0.6703	0.66148	0.65425	0.64607	0.6381	0.63019	0.62216	0.61424	0.60627	0.59867
44	-0.075107	-0.072068	-0.068765	-0.065029	-0.061463	-0.058293	-0.054378	-0.050636	-0.047514	-0.044346	-0.040477	-0.037264	-0.033004	-0.029708	-0.025968	-0.021842	-0.018326	-0.014941	-0.011206	-0.0073434	-0.0035679	0.00095168	0.004638	0.008939	0.012805	0.016357	0.021048	0.024564	0.028727	0.033113	0.036847	0.041009	0.045091	0.049778	0.053989	0.057934	0.062884	0.066655	0.071034	0.074979	0.079626	0.08392	0.088478	0.092726	0.097538	0.10175	0.10621	0.11072	0.11537
45	-2.1084	-2.1019	-2.0953	-2.0886	-2.0821	-2.0754	-2.0687	-2.062	-2.0553	-2.0485	-2.0416	-2.0348	-2.0278	-2.0209	-2.0139	-2.0069	-1.9998	-1.9928	-1.9856	-1.9785	-1.9712	-1.964	-1.9568	-1.9495	-1.9422	-1.9347	-1.9273	-1.92	-1.9125	-1.9049	-1.8974	-1.8897	-1.8822	-1.8744	-1.8668	-1.8591	-1.8515	-1.8437	-1.8358	-1.828	-1.8201	-1.8122	-1.8042	-1.7963	-1.7882	-1.7802	-1.7721	-1.764	-1.7559
46	-2.0254	-2.021	-2.0168	-2.0123	-2.008	-2.0037	-1.9993	-1.9947	-1.9903	-1.9858	-1.9812	-1.9766	-1.9721	-1.9673	-1.9626	-1.9578	-1.9531	-1.9484	-1.9435	-1.9387	-1.9338	-1.9289	-1.9239	-1.919	-1.914	-1.9089	-1.9037	-1.8987	-1.8935	-1.8883	-1.8831	-1.8778	-1.8725	-1.8672	-1.8618	-1.8565	-1.851	-1.8456	-1.8401	-1.8345	-1.829	-1.8233	-1.8177	-1.8121	-1.8063	-1.8007	-1.7949	-1.7891	-1.7832
47	-3.1443	-3.1344	-3.1244	-3.1147	-3.1046	-3.0946	-3.0848	-3.0748	-3.0645	-3.0547	-3.0443	-3.0337	-3.0236	-3.0133	-3.0029	-2.9925	-2.982	-2.9707	-2.9603	-2.9495	-2.9391	-2.9283	-2.9174	-2.9061	-2.8958	-2.8844	-2.8739	-2.8628	-2.8516	-2.8402	-2.8292	-2.818	-2.8068	-2.7952	-2.7839	-2.7724	-2.7611	-2.7491	-2.738	-2.7267	-2.7149	-2.7033	-2.6913	-2.6794	-2.6681	-2.6562	-2.6444	-2.6325	-2.6201
48	3.8208	3.8056	3.7887	3.773	3.7568	3.7402	3.7237	3.7076	3.6915	3.6743	3.6584	3.6423	3.6262	3.6103	3.5939	3.5774	3.5608	3.5447	3.5285	3.5113	3.4946	3.4781	3.4615	3.4442	3.4282	3.4115	3.395	3.3784	3.3622	3.3461	3.3283	3.3123	3.2962	3.2796	3.2633	3.2466	3.2303	3.2133	3.1966	3.1799	3.1636	3.147	3.1298	3.1132	3.0964	3.0799	3.0634	3.0473	3.0304
49	-0.83866	-0.83916	-0.83958	-0.84005	-0.84032	-0.84089	-0.84129	-0.84166	-0.84211	-0.8427	-0.84308	-0.84346	-0.84386	-0.84417	-0.84467	-0.84503	-0.84552	-0.84592	-0.8464	-0.84686	-0.8472	-0.84759	-0.84797	-0.84836	-0.84877	-0.84913	-0.84944	-0.84989	-0.85024	-0.85056	-0.85102	-0.8514	-0.85178	-0.85205	-0.85241	-0.85274	-0.85305	-0.85347	-0.8537	-0.85411	-0.85448	-0.85485	-0.85521	-0.85548	-0.85578	-0.85615	-0.85631	-0.85661	-0.85695
50	1.3045	1.3056	1.3067	1.3073	1.3084	1.3092	1.3103	1.3113	1.3123	1.3135	1.3145	1.3155	1.3163	1.3175	1.3184	1.3195	1.3206	1.3216	1.3231	1.3238	1.3252	1.3261	1.3271	1.3284	1.3298	1.3311	1.3323	1.3334	1.3347	1.336	1.3372	1.3384	1.3399	1.3411	1.3423	1.3436	1.3452	1.3463	1.3477	1.349	1.3502	1.352	1.3529	1.3547	1.3562	1.3574	1.3592	1.3608	1.3621
51	0.72648	0.7217	0.71717	0.7127	0.70792	0.70301	0.69736	0.6924	0.68681	0.68309	0.67806	0.67297	0.66788	0.66273	0.65758	0.65255	0.64746	0.64318	0.63765	0.6325	0.62692	0.62208	0.61699	0.61183	0.60538	0.60023	0.59595	0.59074	0.5849	0.57957	0.5746	0.56926	0.56399	0.55908	0.5535	0.54854	0.54227	0.53743	0.53172	0.52669	0.52123	0.51558	0.51074	0.50485	0.49945	0.49411	0.48927	0.48337	0.47822
52	1.0738	1.0761	1.0782	1.0804	1.0824	1.0845	1.0864	1.0884	1.0901	1.0921	1.0938	1.0957	1.0972	1.099	1.1005	1.102	1.1036	1.105	1.1064	1.1077	1.1093	1.1106	1.112	1.113	1.1142	1.1152	1.1164	1.1173	1.1184	1.1191	1.1202	1.121	1.1218	1.1225	1.1234	1.1239	1.1245	1.1251	1.1256	1.126	1.1264	1.1268	1.1271	1.1274	1.1276	1.1279	1.128	1.128	1.1281
53	1.3723	1.3752	1.3782	1.3809	1.3837	1.3867	1.3893	1.3925	1.3952	1.3984	1.401	1.4043	1.4074	1.4102	1.4134	1.4165	1.4196	1.4225	1.4257	1.429	1.4318	1.4351	1.4384	1.4414	1.4449	1.4477	1.4513	1.4546	1.4579	1.4615	1.4645	1.4681	1.4714	1.4748	1.4784	1.4815	1.4851	1.4883	1.492	1.4955	1.4988	1.5023	1.5063	1.5095	1.5133	1.5168	1.5204	1.524	1.5275
54	-2.2709	-2.2728	-2.2749	-2.2772	-2.2788	-2.2807	-2.2827	-2.2847	-2.2864	-2.2881	-2.2901	-2.2918	-2.2937	-2.2955	-2.2973	-2.2988	-2.3006	-2.3024	-2.304	-2.3057	-2.3073	-2.3087	-2.3106	-2.3121	-2.3135	-2.3148	-2.3165	-2.3177	-2.3194	-2.3208	-2.322	-2.323	-2.3245	-2.3259	-2.3271	-2.3286	-2.3299	-2.331	-2.3322	-2.3335	-2.3344	-2.3354	-2.3368	-2.3375	-2.3387	-2.3397	-2.3408	-2.3415	-2.3426
55	0.019654	0.024542	0.028054	0.032713	0.036958	0.041341	0.045678	0.050382	0.054489	0.059285	0.063575	0.068554	0.072751	0.077409	0.081789	0.087182	0.091516	0.096309	0.10156	0.10613	0.1112	0.11557	0.12152	0.12608	0.13018	0.13622	0.14115	0.14571	0.15119	0.15625	0.16151	0.16648	0.17168	0.17647	0.18209	0.1867	0.19227	0.19779	0.20332	0.20829	0.21382	0.21879	0.22413	0.22965	0.23449	0.2401	0.24576	0.25129	0.25667
56	1.1133	1.119	1.1246	1.1303	1.1358	1.1414	1.147	1.1525	1.1579	1.1634	1.1688	1.1742	1.1796	1.185	1.1902	1.1956	1.2009	1.206	1.2112	1.2164	1.2216	1.2267	1.2318	1.2368	1.2418	1.2468	1.2517	1.2566	1.2615	1.2664	1.2712	1.2761	1.2807	1.2855	1.2902	1.2949	1.2995	1.3042	1.3088	1.3132	1.3179	1.3223	1.3268	1.3311	1.3356	1.34	1.3442	1.3485	1.3527
57	1.8483	1.8471	1.8459	1.8447	1.8435	1.8423	1.841	1.8399	1.8386	1.8374	1.8363	1.835	1.8338	1.8326	1.8313	1.8301	1.8289	1.8276	1.8264	1.8253	1.8241	1.823	1.8216	1.8204	1.8193	1.818	1.817	1.8157	1.8146	1.8134	1.8122	1.811	1.8099	1.8086	1.8075	1.8063	1.8052	1.804	1.8029	1.8016	1.8004	1.7993	1.7981	1.7971	1.7959	1.7947	1.7936	1.7923	1.7912
58	-0.053354	-0.061473	-0.06827	-0.075745	-0.082506	-0.090138	-0.097227	-0.10458	-0.11206	-0.11881	-0.12598	-0.13311	-0.13997	-0.14682	-0.15357	-0.1602	-0.1677	-0.17384	-0.1805	-0.18712	-0.19356	-0.20044	-0.20737	-0.21353	-0.22	-0.22673	-0.2327	-0.2394	-0.24597	-0.25163	-0.25798	-0.26417	-0.27014	-0.27652	-0.28207	-0.28844	-0.29394	-0.30016	-0.3062	-0.31212	-0.31773	-0.32346	-0.32911	-0.33498	-0.34063	-0.34611	-0.35187	-0.35752	-0.36285
59	-1.0391	-1.0412	-1.0429	-1.0448	-1.0468	-1.0486	-1.0502	-1.0525	-1.0542	-1.056	-1.0578	-1.0595	-1.0613	-1.0632	-1.0649	-1.0665	-1.0683	-1.0701	-1.0721	-1.0736	-1.0756	-1.0772	-1.079	-1.0805	-1.0824	-1.0842	-1.0859	-1.0877	-1.0893	-1.0911	-1.0926	-1.0943	-1.0959	-1.0976	-1.0995	-1.1009	-1.1028	-1.1045	-1.1061	-1.1076	-1.1095	-1.111	-1.1126	-1.1142	-1.1159	-1.1175	-1.1192	-1.1206	-1.1222
60	-0.5152	-0.51363	-0.51178	-0.51015	-0.50828	-0.5064	-0.50478	-0.50267	-0.50105	-0.4992	-0.49725	-0.49537	-0.49367	-0.49182	-0.48966	-0.48776	-0.48576	-0.48375	-0.48208	-0.47979	-0.47766	-0.47574	-0.47388	-0.47196	-0.4697	-0.46764	-0.46541	-0.4633	-0.46109	-0.45909	-0.45701	-0.4547	-0.45249	-0.45013	-0.4482	-0.44597	-0.44358	-0.44114	-0.43863	-0.43667	-0.43413	-0.43175	-0.42923	-0.4271	-0.42486	-0.42215	-0.41971	-0.41709	-0.41498
61	-1.737	-1.7268	-1.7174	-1.7073	-1.6971	-1.688	-1.6778	-1.6685	-1.6583	-1.6485	-1.639	-1.6291	-1.6192	-1.6089	-1.5985	-1.5888	-1.5788	-1.5693	-1.5591	-1.5484	-1.5388	-1.5285	-1.518	-1.5085	-1.4977	-1.4873	-1.4772	-1.4673	-1.4567	-1.4463	-1.4364	-1.4258	-1.4151	-1.4052	-1.3955	-1.3849	-1.3741	-1.3632	-1.3534	-1.3432	-1.3327	-1.3218	-1.3115	-1.3013	-1.2908	-1.281	-1.2698	-1.2591	-1.249
62	-1.5438	-1.5425	-1.5413	-1.5401	-1.5388	-1.5375	-1.5363	-1.5351	-1.5338	-1.5326	-1.5314	-1.5302	-1.5289	-1.5277	-1.5266	-1.5254	-1.5241	-1.5229	-1.5218	-1.5206	-1.5195	-1.5183	-1.5172	-1.516	-1.5149	-1.5138	-1.5127	-1.5115	-1.5104	-1.5093	-1.5081	-1.5071	-1.506	-1.505	-1.5038	-1.5029	-1.5017	-1.5006	-1.4997	-1.4986	-1.4974	-1.4965	-1.4955	-1.4945	-1.4934	-1.4924	-1.4914	-1.4905	-1.4894
63	3.3773	3.3682	3.3594	3.3503	3.3411	3.332	3.3232	3.3141	3.3051	3.2957	3.2865	3.2775	3.2682	3.2593	3.2494	3.2402	3.2307	3.2211	3.2118	3.2023	3.1928	3.1833	3.1735	3.1642	3.1544	3.1446	3.1351	3.1252	3.1157	3.1058	3.0959	3.0863	3.0764	3.0668	3.0566	3.0471	3.0372	3.0273	3.0175	3.0077	2.9976	2.987	2.9774	2.9672	2.9576	2.9477	2.9376	2.9275	2.9171
64	1.8392	1.8346	1.8296	1.8252	1.8202	1.815	1.8102	1.8052	1.8002	1.7952	1.7901	1.7853	1.7801	1.7749	1.7698	1.7647	1.7595	1.7542	1.749	1.7439	1.7385	1.733	1.7279	1.7226	1.7172	1.7119	1.7064	1.7011	1.6958	1.69	1.6846	1.6792	1.6734	1.6677	1.6624	1.6569	1.6512	1.6457	1.6401	1.6345	1.6288	1.6231	1.6176	1.6115	1.606	1.6002	1.5942	1.5885	1.5828
65	2.1458	2.1418	2.1375	2.1333	2.1294	2.1251	2.121	2.1166	2.1124	2.108	2.1037	2.0995	2.095	2.0908	2.0867	2.0821	2.0779	2.0734	2.0692	2.0647	2.0604	2.0558	2.0515	2.047	2.0423	2.038	2.0335	2.0289	2.0246	2.02	2.0155	2.0109	2.0064	2.0018	1.997	1.9927	1.9881	1.9833	1.9787	1.9741	1.9693	1.9647	1.9601	1.9555	1.9507	1.9461	1.9415	1.9366	1.932
66	-1.6931	-1.6966	-1.7002	-1.7038	-1.7075	-1.7109	-1.7147	-1.7178	-1.7217	-1.7251	-1.7283	-1.7325	-1.736	-1.7392	-1.743	-1.7465	-1.7498	-1.7537	-1.7567	-1.7604	-1.7636	-1.7676	-1.7711	-1.774	-1.7777	-1.7813	-1.7848	-1.7888	-1.7919	-1.7956	-1.7991	-1.8017	-1.8056	-1.8094	-1.8128	-1.8159	-1.8195	-1.8233	-1.8266	-1.8299	-1.8335	-1.837	-1.84	-1.844	-1.847	-1.8504	-1.8542	-1.8573	-1.8609
67	2.6177	2.6115	2.6057	2.5999	2.594	2.5883	2.5824	2.5766	2.5708	2.5651	2.5593	2.5535	2.5476	2.5416	2.536	2.5302	2.5243	2.5186	2.5129	2.5071	2.501	2.4952	2.4896	2.4837	2.478	2.4722	2.4663	2.4607	2.455	2.4491	2.4433	2.4377	2.4316	2.426	2.4203	2.4146	2.4086	2.403	2.3973	2.3916	2.3856	2.38	2.3746	2.3688	2.3628	2.3572	2.3514	2.3459	2.3402
68	-0.53756	-0.54009	-0.54283	-0.5453	-0.54779	-0.55039	-0.55295	-0.5556	-0.55821	-0.5608	-0.5634	-0.56594	-0.56837	-0.571	-0.57352	-0.57606	-0.57872	-0.58118	-0.58358	-0.58613	-0.58869	-0.59122	-0.59373	-0.59601	-0.59854	-0.60101	-0.60354	-0.6059	-0.60847	-0.61104	-0.61349	-0.61596	-0.61833	-0.62069	-0.62326	-0.62569	-0.62801	-0.63056	-0.63293	-0.63528	-0.63764	-0.64	-0.64259	-0.64484	-0.64711	-0.64956	-0.65198	-0.65429	-0.65672
69	-1.5232	-1.524	-1.5248	-1.5258	-1.5267	-1.5273	-1.5281	-1.5286	-1.5292	-1.5299	-1.5304	-1.5309	-1.5314	-1.5321	-1.5324	-1.5326	-1.5331	-1.5335	-1.5336	-1.5342	-1.5338	-1.5343	-1.5343	-1.5344	-1.5346	-1.5347	-1.5347	-1.5344	-1.5346	-1.5341	-1.534	-1.5336	-1.5337	-1.5332	-1.5331	-1.5328	-1.5322	-1.5319	-1.5312	-1.5306	-1.5301	-1.5294	-1.5289	-1.5281	-1.5273	-1.5267	-1.5259	-1.525	-1.5241
70	0.43172	0.4288	0.42615	0.42371	0.42096	0.41778	0.41503	0.41216	0.40949	0.40652	0.40363	0.40093	0.39811	0.39508	0.39228	0.38925	0.38654	0.38356	0.3806	0.37782	0.37481	0.37204	0.36877	0.36569	0.36282	0.35983	0.35682	0.35377	0.35059	0.34772	0.34488	0.34156	0.33841	0.33554	0.33232	0.32919	0.32625	0.32281	0.31995	0.31684	0.3135	0.31056	0.30741	0.30412	0.30096	0.29805	0.29468	0.29113	0.28812
71	-0.72435	-0.72829	-0.73234	-0.73443	-0.73775	-0.74076	-0.74388	-0.74649	-0.74919	-0.75169	-0.75563	-0.75761	-0.76042	-0.76261	-0.76532	-0.76802	-0.77001	-0.77188	-0.77314	-0.77616	-0.77752	-0.78022	-0.78138	-0.78337	-0.78566	-0.78692	-0.78869	-0.79036	-0.7909	-0.79391	-0.79486	-0.79529	-0.79624	-0.79832	-0.79875	-0.79949	-0.80033	-0.8016	-0.80285	-0.80327	-0.80298	-0.80362	-0.80497	-0.80426	-0.80459	-0.80657	-0.80555	-0.8067	-0.80619
72	1.3927	1.39	1.3858	1.3827	1.3789	1.376	1.3728	1.3693	1.3659	1.3625	1.359	1.3558	1.3515	1.3486	1.3446	1.3411	1.3381	1.3343	1.3307	1.3262	1.3231	1.3195	1.3158	1.3121	1.3077	1.3042	1.3006	1.296	1.2927	1.2894	1.2855	1.2812	1.2771	1.2726	1.2683	1.2641	1.2613	1.2564	1.2518	1.2476	1.2431	1.2388	1.2348	1.2303	1.226	1.2215	1.2172	1.2129	1.2092
73	2.18	2.176	2.172	2.168	2.164	2.16	2.156	2.1521	2.148	2.1441	2.1401	2.1361	2.1322	2.1282	2.1243	2.1202	2.1163	2.1124	2.1084	2.1044	2.1005	2.0966	2.0926	2.0887	2.0848	2.0809	2.0769	2.073	2.0691	2.0652	2.0612	2.0574	2.0535	2.0496	2.0457	2.0418	2.038	2.0341	2.0303	2.0264	2.0226	2.0187	2.015	2.0111	2.0073	2.0035	1.9997	1.996	1.9921
74	1.9682	1.965	1.9621	1.9588	1.9558	1.9527	1.9496	1.9465	1.9434	1.94	1.937	1.9339	1.9309	1.9275	1.9248	1.9215	1.9182	1.9151	1.912	1.9086	1.9059	1.9024	1.8991	1.8966	1.8934	1.8899	1.887	1.8837	1.8805	1.8774	1.8742	1.871	1.8678	1.8646	1.8616	1.8583	1.8552	1.8521	1.8488	1.8456	1.8424	1.8395	1.8363	1.8329	1.83	1.827	1.8236	1.8203	1.8176
75	2.1031	2.1016	2.1005	2.0991	2.0974	2.096	2.0943	2.0929	2.0914	2.0901	2.0885	2.087	2.0854	2.084	2.0824	2.081	2.0792	2.0778	2.0762	2.0747	2.0731	2.0715	2.07	2.0684	2.0667	2.065	2.0634	2.0619	2.0601	2.0586	2.0568	2.0553	2.0536	2.0522	2.0504	2.0486	2.0469	2.0451	2.0436	2.0418	2.0401	2.0384	2.0365	2.035	2.0332	2.0312	2.0297	2.0278	2.026
76	0.34917	0.34849	0.34765	0.34701	0.34653	0.34563	0.34494	0.34428	0.34363	0.34305	0.34234	0.34151	0.34115	0.34037	0.33972	0.33925	0.33849	0.33777	0.3371	0.33659	0.33595	0.33529	0.3348	0.33407	0.33346	0.33289	0.33234	0.33179	0.33116	0.33069	0.32999	0.32931	0.32894	0.32839	0.32756	0.32724	0.3268	0.32614	0.32564	0.32522	0.32465	0.32418	0.32374	0.32315	0.32284	0.32236	0.32184	0.32129	0.32087
77	1.2509	1.254	1.2573	1.2601	1.2633	1.2662	1.2693	1.2724	1.2751	1.2781	1.2808	1.2836	1.2864	1.2888	1.2912	1.2939	1.2964	1.2989	1.3015	1.3042	1.3062	1.3088	1.3112	1.3135	1.3159	1.3179	1.32	1.3219	1.324	1.3263	1.3282	1.3303	1.3319	1.3338	1.3353	1.3371	1.3392	1.3408	1.3425	1.3442	1.3457	1.3476	1.3492	1.3507	1.3522	1.3534	1.3548	1.3562	1.3576
78	1.6103	1.6097	1.6092	1.6084	1.608	1.6074	1.6067	1.6063	1.6057	1.6053	1.6046	1.6041	1.6035	1.6028	1.6024	1.6017	1.601	1.6007	1.6001	1.5994	1.5989	1.5985	1.5977	1.5972	1.5967	1.596	1.5955	1.595	1.5944	1.594	1.5933	1.5928	1.5921	1.5917	1.591	1.5906	1.5899	1.5894	1.5887	1.5882	1.5877	1.5871	1.5866	1.586	1.5854	1.585	1.5844	1.5838	1.5833
79	0.15532	0.16063	0.16529	0.17067	0.17595	0.18092	0.18606	0.19142	0.19645	0.20139	0.20652	0.21148	0.21679	0.22166	0.22665	0.23127	0.23637	0.24162	0.24614	0.25125	0.25624	0.261	0.26587	0.27093	0.27606	0.28084	0.28583	0.29052	0.29521	0.30002	0.3049	0.30957	0.3146	0.31923	0.32417	0.32891	0.33328	0.338	0.34269	0.34748	0.3522	0.35682	0.36161	0.36587	0.3705	0.3754	0.37993	0.38454	0.38882
80	0.14608	0.14769	0.14895	0.15007	0.15143	0.15269	0.15413	0.15538	0.15679	0.15783	0.159	0.1603	0.16168	0.16295	0.1639	0.16534	0.16612	0.16734	0.16802	0.16891	0.1705	0.17155	0.17261	0.17368	0.1746	0.17527	0.17602	0.17732	0.17822	0.17903	0.17997	0.18093	0.1817	0.18239	0.18335	0.18402	0.18495	0.18558	0.18649	0.18688	0.18787	0.18849	0.18926	0.18983	0.19063	0.19115	0.19185	0.19232	0.19286
81	-2.9928	-2.9868	-2.9802	-2.9727	-2.9661	-2.9599	-2.9529	-2.9469	-2.9397	-2.9333	-2.9267	-2.919	-2.9126	-2.9057	-2.8984	-2.8912	-2.8846	-2.8773	-2.8704	-2.8626	-2.8555	-2.8485	-2.8417	-2.8341	-2.8267	-2.8191	-2.812	-2.804	-2.7968	-2.7886	-2.7815	-2.7733	-2.7658	-2.7583	-2.7505	-2.7425	-2.7347	-2.7265	-2.7191	-2.7107	-2.7028	-2.6948	-2.6875	-2.6786	-2.6701	-2.6627	-2.6542	-2.646	-2.6375
82	1.6134	1.6112	1.6091	1.6071	1.605	1.6027	1.6005	1.5984	1.5963	1.5942	1.5921	1.5899	1.5877	1.5854	1.5833	1.5811	1.5787	1.5763	1.5741	1.5719	1.5696	1.5674	1.5652	1.563	1.5606	1.5581	1.5561	1.5538	1.5513	1.5489	1.5465	1.5442	1.5419	1.5395	1.5372	1.5347	1.5324	1.53	1.5278	1.5252	1.5229	1.5205	1.5183	1.5157	1.5132	1.5109	1.5085	1.5059	1.5034
83	-2.1388	-2.1373	-2.1353	-2.1331	-2.1313	-2.1292	-2.1276	-2.1254	-2.1231	-2.1213	-2.119	-2.1167	-2.1151	-2.1133	-2.1115	-2.1085	-2.107	-2.1048	-2.1035	-2.1015	-2.0985	-2.0963	-2.0939	-2.0924	-2.09	-2.088	-2.086	-2.0828	-2.0818	-2.0794	-2.0775	-2.0747	-2.072	-2.0701	-2.0687	-2.0659	-2.0639	-2.0606	-2.0588	-2.0564	-2.0545	-2.0524	-2.0499	-2.0471	-2.0444	-2.042	-2.0394	-2.0371	-2.0347
84	-1.4144	-1.4131	-1.412	-1.4108	-1.4096	-1.4085	-1.4073	-1.4061	-1.405	-1.4038	-1.4027	-1.4014	-1.4003	-1.3991	-1.398	-1.3968	-1.3956	-1.3945	-1.3932	-1.3921	-1.3906	-1.3896	-1.3883	-1.3871	-1.3858	-1.3847	-1.3835	-1.3823	-1.3812	-1.38	-1.3787	-1.3776	-1.3763	-1.375	-1.3738	-1.3727	-1.3714	-1.3704	-1.3692	-1.3679	-1.3668	-1.3657	-1.3645	-1.3635	-1.3621	-1.3609	-1.3598	-1.3586	-1.3574
85	0.42688	0.42911	0.43163	0.43391	0.4366	0.43918	0.44183	0.44414	0.44669	0.44938	0.45208	0.45477	0.4574	0.45999	0.46259	0.46554	0.46834	0.47103	0.47382	0.47699	0.47952	0.48242	0.48519	0.48801	0.4914	0.49406	0.49665	0.4998	0.50268	0.5059	0.50891	0.51195	0.51494	0.51809	0.52127	0.52436	0.52751	0.53034	0.53371	0.53694	0.54001	0.54335	0.54624	0.54952	0.55276	0.55586	0.55915	0.56238	0.56559
86	-2.2841	-2.281	-2.2778	-2.2747	-2.2714	-2.2683	-2.2651	-2.2618	-2.2587	-2.2554	-2.2522	-2.2489	-2.2457	-2.2424	-2.2392	-2.236	-2.2327	-2.2293	-2.2261	-2.2228	-2.2195	-2.2161	-2.2128	-2.2094	-2.2061	-2.2028	-2.1995	-2.1961	-2.1928	-2.1894	-2.186	-2.1826	-2.1792	-2.1758	-2.1724	-2.169	-2.1656	-2.1621	-2.1587	-2.1552	-2.1517	-2.1483	-2.1449	-2.1414	-2.1379	-2.1344	-2.1309	-2.1275	-2.1239
87	0.050641	0.050509	0.050373	0.050089	0.04993	0.049543	0.048805	0.048898	0.048359	0.048276	0.047664	0.047504	0.046943	0.046982	0.046268	0.045932	0.045469	0.044833	0.044545	0.044335	0.043469	0.042806	0.042165	0.041704	0.041038	0.040675	0.03966	0.039498	0.038834	0.038045	0.037305	0.036614	0.036001	0.035463	0.03437	0.033679	0.03319	0.032324	0.03146	0.030415	0.029599	0.02891	0.027817	0.027	0.026109	0.025192	0.024174	0.023131	0.022441
88	0.39707	0.39991	0.40276	0.40558	0.40842	0.41116	0.41396	0.41664	0.41944	0.42214	0.42481	0.42761	0.43031	0.43286	0.43556	0.43821	0.44083	0.44346	0.44615	0.4487	0.45123	0.45381	0.45631	0.45887	0.46138	0.46385	0.46628	0.46877	0.47126	0.4736	0.47613	0.47851	0.48085	0.48328	0.48553	0.48794	0.49024	0.49249	0.49478	0.49704	0.49922	0.50151	0.50374	0.5059	0.50812	0.51025	0.51242	0.51455	0.51654
89	0.15102	0.1454	0.1399	0.13453	0.12891	0.12353	0.11801	0.11284	0.10693	0.10193	0.096263	0.090827	0.085656	0.080605	0.074848	0.069765	0.064481	0.058721	0.053583	0.048594	0.043099	0.037961	0.032856	0.027717	0.022432	0.017505	0.01219	0.0072345	0.0025996	-0.0025951	-0.0080555	-0.012806	-0.01803	-0.023163	-0.027972	-0.032869	-0.03747	-0.042693	-0.047236	-0.052131	-0.056938	-0.061865	-0.066582	-0.071361	-0.076315	-0.080856	-0.08528	-0.090058	-0.09486
90	0.052467	0.057162	0.062085	0.066673	0.071428	0.076183	0.080893	0.08551	0.090403	0.095158	0.099744	0.10455	0.10919	0.11399	0.11861	0.12347	0.12832	0.1331	0.13767	0.14256	0.14715	0.15189	0.15657	0.16133	0.16609	0.17083	0.17564	0.18035	0.18509	0.18985	0.19439	0.19924	0.20405	0.20886	0.2136	0.21829	0.22298	0.22757	0.23247	0.23707	0.24173	0.24662	0.25128	0.25594	0.26046	0.26521	0.27013	0.27476	0.27937
91	1.6013	1.601	1.6005	1.6001	1.5996	1.5993	1.5989	1.5983	1.5979	1.5973	1.5968	1.5961	1.5956	1.5951	1.5944	1.5938	1.5931	1.5924	1.5918	1.591	1.5904	1.5896	1.5888	1.588	1.5872	1.5863	1.5854	1.5846	1.5838	1.583	1.5819	1.581	1.5799	1.5789	1.5781	1.5771	1.576	1.575	1.5737	1.5727	1.5715	1.5705	1.5694	1.5682	1.567	1.5659	1.5647	1.5633	1.5622
92	-0.85931	-0.86042	-0.86149	-0.86246	-0.86352	-0.86459	-0.86569	-0.86672	-0.86768	-0.86879	-0.86983	-0.87087	-0.87195	-0.87296	-0.87389	-0.87495	-0.87599	-0.87692	-0.87793	-0.87902	-0.87994	-0.88095	-0.88195	-0.88296	-0.88393	-0.88498	-0.88593	-0.887	-0.88799	-0.88891	-0.88981	-0.89081	-0.89173	-0.89265	-0.89359	-0.89462	-0.89547	-0.89644	-0.89731	-0.89823	-0.89918	-0.90015	-0.90095	-0.90185	-0.90272	-0.90365	-0.90434	-0.90529	-0.90611
93	-0.16582	-0.16953	-0.1736	-0.17728	-0.18109	-0.18489	-0.18869	-0.19252	-0.19648	-0.20009	-0.20399	-0.20777	-0.21153	-0.2154	-0.21885	-0.22274	-0.2265	-0.23033	-0.23385	-0.23777	-0.24134	-0.24493	-0.24862	-0.25233	-0.2559	-0.25944	-0.26322	-0.26665	-0.2704	-0.27383	-0.27749	-0.28113	-0.28455	-0.28814	-0.29178	-0.29523	-0.29873	-0.30223	-0.30565	-0.3091	-0.31272	-0.316	-0.31959	-0.32304	-0.32646	-0.32998	-0.33329	-0.33666	-0.34002
94	1.368	1.3673	1.3664	1.366	1.3651	1.3646	1.3639	1.3633	1.3624	1.3619	1.3613	1.3606	1.3598	1.3592	1.3586	1.358	1.3575	1.3567	1.3563	1.3556	1.3548	1.3541	1.3536	1.353	1.3525	1.3519	1.3513	1.3508	1.3501	1.3496	1.3489	1.3484	1.3478	1.3473	1.3466	1.3461	1.3454	1.3446	1.3441	1.3436	1.343	1.3422	1.3416	1.341	1.3404	1.3398	1.3392	1.3385	1.3379
95	-0.016023	-0.014353	-0.013445	-0.012609	-0.011302	-0.010322	-0.0093411	-0.0082152	-0.0070171	-0.0062539	-0.0052367	-0.0042562	-0.0033479	-0.0021498	-0.0012049	-0.00011534	0.00072043	0.0018461	0.0026096	0.0034453	0.004317	0.0053347	0.0062795	0.0069702	0.0077335	0.008642	0.0091158	0.010278	0.011151	0.012131	0.012823	0.013078	0.013661	0.014243	0.014934	0.015589	0.016135	0.017044	0.01759	0.017701	0.018248	0.018902	0.019231	0.019632	0.020034	0.020688	0.020546	0.020984	0.021494
96	-2.2414	-2.2377	-2.2339	-2.23	-2.2263	-2.2226	-2.2188	-2.215	-2.2111	-2.2072	-2.2035	-2.1996	-2.1958	-2.192	-2.1881	-2.1841	-2.1803	-2.1764	-2.1725	-2.1687	-2.1648	-2.1609	-2.157	-2.1531	-2.149	-2.1452	-2.1412	-2.1373	-2.1333	-2.1293	-2.1252	-2.1214	-2.1173	-2.1133	-2.1094	-2.1053	-2.1013	-2.0973	-2.0933	-2.0892	-2.0852	-2.0811	-2.0771	-2.073	-2.0688	-2.0648	-2.0607	-2.0567	-2.0526
97	-1.7943	-1.7927	-1.7909	-1.7891	-1.7872	-1.7855	-1.7837	-1.7818	-1.7799	-1.7782	-1.7763	-1.7745	-1.7726	-1.7708	-1.7689	-1.767	-1.7652	-1.7632	-1.7614	-1.7596	-1.7577	-1.7558	-1.7538	-1.7519	-1.75	-1.748	-1.7461	-1.7442	-1.7423	-1.7403	-1.7383	-1.7364	-1.7345	-1.7325	-1.7305	-1.7285	-1.7266	-1.7245	-1.7225	-1.7206	-1.7185	-1.7165	-1.7145	-1.7124	-1.7105	-1.7084	-1.7064	-1.7043	-1.7023
98	-0.66396	-0.65855	-0.65301	-0.64721	-0.64194	-0.63611	-0.63028	-0.62475	-0.61906	-0.61353	-0.60747	-0.60188	-0.59589	-0.59005	-0.58396	-0.57797	-0.57197	-0.5661	-0.56002	-0.55395	-0.54782	-0.54134	-0.5353	-0.52915	-0.52285	-0.51664	-0.51021	-0.50388	-0.49749	-0.49094	-0.48454	-0.47809	-0.47151	-0.46499	-0.45842	-0.45174	-0.44522	-0.43849	-0.43197	-0.42503	-0.41829	-0.41155	-0.4047	-0.39779	-0.39088	-0.38403	-0.37709	-0.37012	-0.36319
99	2.2062	2.2036	2.2011	2.1987	2.1961	2.1935	2.1911	2.1883	2.1859	2.1832	2.1809	2.1781	2.1756	2.1729	2.1703	2.1676	2.1652	2.1624	2.1596	2.157	2.1543	2.1513	2.1487	2.1462	2.1432	2.1405	2.1377	2.1349	2.132	2.1295	2.1264	2.1236	2.1208	2.1179	2.1151	2.112	2.1092	2.1064	2.1033	2.1004	2.0975	2.0947	2.0914	2.0884	2.0855	2.0823	2.0794	2.0763	2.0731
100	-0.25377	-0.25853	-0.26434	-0.26988	-0.27458	-0.27945	-0.28538	-0.29108	-0.29706	-0.30254	-0.30796	-0.31333	-0.31903	-0.32446	-0.33082	-0.33619	-0.34211	-0.34776	-0.35329	-0.35971	-0.36508	-0.37106	-0.37737	-0.3834	-0.38949	-0.39525	-0.40128	-0.40748	-0.41368	-0.41982	-0.42597	-0.43277	-0.43842	-0.44517	-0.45181	-0.45806	-0.46476	-0.47085	-0.47721	-0.4838	-0.49099	-0.4968	-0.50339	-0.50981	-0.51645	-0.52292	-0.53017	-0.53681	-0.54323
101	1.9834	1.9813	1.9794	1.9775	1.9755	1.9735	1.9711	1.9688	1.9668	1.9649	1.9626	1.9603	1.9586	1.9559	1.9538	1.9516	1.9491	1.9471	1.9447	1.9423	1.9398	1.9372	1.9347	1.9325	1.93	1.9274	1.9247	1.9221	1.9195	1.917	1.9144	1.9119	1.9093	1.9067	1.9038	1.9009	1.8979	1.8954	1.8925	1.8898	1.8865	1.8838	1.8808	1.8777	1.8747	1.8722	1.8694	1.8658	1.863
102	1.2152	1.2151	1.2152	1.2156	1.2154	1.2157	1.216	1.216	1.2159	1.2161	1.2163	1.2164	1.2167	1.2165	1.2169	1.2165	1.217	1.2171	1.2174	1.2176	1.2176	1.2175	1.2179	1.2182	1.2181	1.2183	1.2184	1.2188	1.2191	1.2191	1.2193	1.2195	1.2198	1.2198	1.22	1.2204	1.2206	1.2207	1.2212	1.2214	1.2214	1.2216	1.2219	1.2221	1.2225	1.2227	1.2232	1.2234	1.2235
103	1.1904	1.1801	1.1699	1.16	1.1494	1.1394	1.1298	1.1196	1.1099	1.0992	1.0895	1.0793	1.0695	1.0589	1.0493	1.0394	1.0296	1.0189	1.0092	0.99961	0.98975	0.98028	0.97048	0.96134	0.95148	0.94129	0.93163	0.92241	0.91274	0.90281	0.89289	0.88336	0.87421	0.86486	0.85526	0.84566	0.83684	0.82756	0.81834	0.80868	0.79939	0.79018	0.78102	0.7713	0.76202	0.75293	0.74423	0.73546	0.72645
104	-1.7124	-1.7134	-1.7142	-1.715	-1.7158	-1.7168	-1.7177	-1.7184	-1.7191	-1.7198	-1.7209	-1.7216	-1.7225	-1.7231	-1.7237	-1.7242	-1.725	-1.7256	-1.7264	-1.727	-1.7273	-1.7278	-1.7286	-1.7293	-1.7296	-1.7302	-1.7306	-1.7312	-1.7317	-1.7319	-1.7324	-1.7327	-1.7332	-1.7336	-1.7339	-1.734	-1.7345	-1.7347	-1.7349	-1.7353	-1.7355	-1.7354	-1.7354	-1.7357	-1.7357	-1.7361	-1.7362	-1.7364	-1.7365
105	-2.5433	-2.5404	-2.5372	-2.534	-2.5311	-2.5277	-2.5246	-2.5212	-2.5179	-2.5148	-2.5113	-2.5079	-2.5043	-2.5009	-2.4972	-2.4936	-2.4901	-2.4865	-2.4829	-2.4791	-2.4754	-2.4716	-2.4678	-2.4639	-2.46	-2.456	-2.4519	-2.4479	-2.4439	-2.4396	-2.4355	-2.4315	-2.4271	-2.4228	-2.4186	-2.4142	-2.4098	-2.4052	-2.4008	-2.3964	-2.3918	-2.3873	-2.3825	-2.3778	-2.3732	-2.3685	-2.3638	-2.3589	-2.354
106	2.6347	2.6284	2.622	2.6154	2.6091	2.6029	2.5963	2.5899	2.5837	2.5772	2.5709	2.5637	2.5576	2.5511	2.5441	2.5377	2.531	2.5241	2.5175	2.5114	2.5049	2.498	2.4915	2.4848	2.4779	2.4712	2.4642	2.4575	2.4503	2.4434	2.4371	2.4301	2.4233	2.4163	2.4095	2.4026	2.3957	2.3885	2.382	2.3748	2.3674	2.3606	2.354	2.3468	2.3403	2.3327	2.326	2.3187	2.3114
107	0.94418	0.94565	0.94685	0.94829	0.94969	0.95069	0.95178	0.95318	0.9547	0.95544	0.95657	0.95786	0.95895	0.9602	0.96133	0.96281	0.9638	0.96524	0.96618	0.96689	0.96763	0.96881	0.96956	0.97004	0.97137	0.97236	0.97331	0.97444	0.97554	0.97614	0.97674	0.97792	0.97895	0.97954	0.98025	0.9807	0.98146	0.98229	0.98312	0.98392	0.98475	0.98555	0.98588	0.98675	0.98696	0.98788	0.98825	0.98924	0.98984
108	2.4244	2.4265	2.4279	2.4297	2.4309	2.4321	2.4334	2.4347	2.4358	2.4373	2.4382	2.4392	2.441	2.4416	2.4429	2.4438	2.445	2.4454	2.447	2.4475	2.4485	2.4491	2.4497	2.4503	2.4511	2.4514	2.4519	2.4526	2.453	2.4538	2.4539	2.4544	2.4546	2.4549	2.4552	2.4557	2.4557	2.4559	2.4565	2.456	2.4563	2.4564	2.4558	2.4559	2.4557	2.456	2.4554	2.4556	2.4542
109	0.1537	0.15968	0.16633	0.17286	0.17859	0.18593	0.19129	0.19783	0.20419	0.21071	0.2175	0.22385	0.23083	0.23762	0.24433	0.25148	0.25745	0.26469	0.27195	0.27919	0.28516	0.29202	0.2999	0.30631	0.31265	0.31935	0.32703	0.33452	0.34077	0.34872	0.35585	0.36226	0.36913	0.37698	0.38357	0.39116	0.39804	0.40517	0.41229	0.41943	0.42719	0.43287	0.44126	0.44821	0.45524	0.46219	0.46932	0.47598	0.48301
110	1.269	1.2711	1.2729	1.2745	1.2765	1.2783	1.28	1.2819	1.2837	1.2853	1.2872	1.2888	1.2904	1.2922	1.294	1.2958	1.2973	1.2989	1.3007	1.3021	1.3037	1.3054	1.307	1.3085	1.3101	1.3117	1.3131	1.3148	1.3162	1.3176	1.3191	1.3205	1.3219	1.3234	1.3247	1.3259	1.3273	1.3287	1.3301	1.3312	1.3325	1.3338	1.335	1.3363	1.3375	1.3388	1.3398	1.3412	1.3421
111	2.6389	2.623	2.6082	2.5923	2.5772	2.5617	2.5469	2.5308	2.5151	2.4987	2.4835	2.468	2.4532	2.437	2.4213	2.4062	2.3895	2.3737	2.3577	2.3419	2.3262	2.3109	2.2959	2.278	2.2628	2.2473	2.2321	2.2161	2.1995	2.1836	2.1687	2.1521	2.1375	2.1205	2.104	2.089	2.0731	2.0567	2.0405	2.0248	2.0088	1.9923	1.9766	1.9606	1.9437	1.9287	1.9131	1.8977	1.8809
112	2.1711	2.1659	2.161	2.1557	2.1505	2.1448	2.1401	2.1351	2.1298	2.1248	2.12	2.1146	2.109	2.1039	2.0991	2.0935	2.0887	2.0835	2.078	2.0732	2.0682	2.0633	2.0582	2.0534	2.048	2.0428	2.0379	2.0335	2.0282	2.0228	2.0177	2.0131	2.0075	2.003	1.9979	1.9932	1.9881	1.9834	1.9786	1.9734	1.9684	1.964	1.9593	1.9549	1.9496	1.945	1.94	1.9353	1.9303
113	-0.56735	-0.56837	-0.56962	-0.57085	-0.57232	-0.5737	-0.5749	-0.57607	-0.57746	-0.57894	-0.58022	-0.58145	-0.58279	-0.58419	-0.58533	-0.5868	-0.58815	-0.58951	-0.59075	-0.5922	-0.59346	-0.59483	-0.59622	-0.59768	-0.5991	-0.60046	-0.6017	-0.60305	-0.60468	-0.60593	-0.60729	-0.60863	-0.61021	-0.61141	-0.61273	-0.6142	-0.61577	-0.61722	-0.61856	-0.61988	-0.62127	-0.62274	-0.62405	-0.62548	-0.62693	-0.62846	-0.62981	-0.63128	-0.63282
114	0.62686	0.62489	0.62271	0.62057	0.61843	0.61629	0.61409	0.61218	0.61002	0.6078	0.60564	0.60369	0.6014	0.59908	0.59696	0.59484	0.59272	0.59041	0.58822	0.58598	0.58352	0.5817	0.57928	0.57712	0.575	0.57268	0.57048	0.5684	0.56617	0.56376	0.56132	0.55918	0.55676	0.55466	0.55236	0.55005	0.54779	0.54535	0.54322	0.54083	0.53855	0.53645	0.53414	0.53174	0.52945	0.52705	0.52507	0.52271	0.52054
115	2.7909	2.7818	2.7724	2.7641	2.755	2.7467	2.7366	2.728	2.7186	2.7097	2.701	2.6913	2.6823	2.6727	2.6645	2.6545	2.6458	2.6364	2.6272	2.6178	2.6085	2.5991	2.5902	2.5806	2.5707	2.5613	2.5523	2.5426	2.5337	2.5239	2.5148	2.5051	2.4957	2.4858	2.4764	2.4668	2.4571	2.4472	2.4383	2.4279	2.4193	2.4089	2.3987	2.3892	2.3798	2.37	2.36	2.3507	2.3399
116	2.1097	2.1035	2.097	2.091	2.0849	2.0781	2.0725	2.0662	2.0597	2.0541	2.0474	2.0418	2.0354	2.0293	2.0236	2.0177	2.0115	2.0058	2.0001	1.9942	1.9889	1.9829	1.9771	1.9721	1.9658	1.9604	1.9546	1.9494	1.9434	1.9381	1.9328	1.9271	1.9219	1.916	1.9111	1.9058	1.9004	1.8949	1.8903	1.8854	1.8798	1.8745	1.8695	1.8646	1.8598	1.8549	1.8504	1.8454	1.8404
117	0.93732	0.9374	0.93811	0.93848	0.93873	0.93962	0.9393	0.93995	0.94084	0.94121	0.94106	0.9424	0.94283	0.94342	0.94425	0.94388	0.94493	0.94559	0.94682	0.94708	0.94773	0.94856	0.94876	0.9493	0.95013	0.9505	0.9511	0.95141	0.95276	0.95273	0.95379	0.95342	0.95534	0.95502	0.95602	0.95674	0.95723	0.95858	0.95837	0.95898	0.9601	0.95995	0.96084	0.96122	0.96211	0.96283	0.96303	0.96335	0.96406
118	-0.39005	-0.39422	-0.3981	-0.40251	-0.40588	-0.40991	-0.41348	-0.41699	-0.42075	-0.42496	-0.42848	-0.43242	-0.43603	-0.44	-0.44334	-0.44667	-0.44992	-0.45385	-0.45695	-0.46056	-0.46366	-0.46695	-0.47061	-0.47376	-0.47738	-0.48094	-0.484	-0.48733	-0.49062	-0.49391	-0.49711	-0.50021	-0.50331	-0.50683	-0.50957	-0.51272	-0.51601	-0.51888	-0.52171	-0.52462	-0.52782	-0.53056	-0.53334	-0.53654	-0.53927	-0.54215	-0.54512	-0.54767	-0.55054
119	-0.023456	-0.02238	-0.021299	-0.019747	-0.018416	-0.016934	-0.015528	-0.014416	-0.012757	-0.011283	-0.0098723	-0.0082183	-0.0067445	-0.0050499	-0.003574	-0.0022421	-0.00029733	0.0011792	0.0030855	0.0047046	0.0063979	0.0084153	0.009532	0.011799	0.013342	0.015034	0.016975	0.0186	0.020462	0.022482	0.024673	0.026256	0.02845	0.030178	0.032336	0.034387	0.036292	0.038667	0.040752	0.042949	0.044993	0.047079	0.0492	0.051427	0.053514	0.055882	0.058075	0.060414	0.062747
120	1.9969	1.9925	1.9882	1.9837	1.9779	1.9743	1.9707	1.9656	1.9604	1.9562	1.9514	1.9467	1.9423	1.9366	1.9317	1.9267	1.9215	1.9173	1.9113	1.9059	1.902	1.8964	1.8909	1.8852	1.8804	1.875	1.8701	1.8645	1.859	1.8536	1.8477	1.8421	1.8357	1.8302	1.8248	1.8197	1.8127	1.8078	1.8016	1.7955	1.7901	1.7845	1.7784	1.7723	1.7672	1.7615	1.755	1.7496	1.7433
121	-0.097488	-0.098837	-0.10108	-0.10299	-0.10446	-0.10584	-0.10757	-0.10933	-0.11143	-0.11316	-0.1147	-0.11684	-0.11827	-0.11978	-0.12151	-0.12373	-0.12531	-0.12679	-0.12897	-0.13097	-0.13233	-0.13429	-0.13591	-0.13777	-0.13977	-0.14143	-0.14291	-0.14495	-0.14647	-0.14859	-0.14992	-0.15185	-0.15352	-0.15583	-0.15702	-0.15884	-0.1607	-0.16226	-0.16394	-0.16591	-0.16785	-0.16923	-0.17143	-0.17296	-0.17461	-0.17647	-0.17782	-0.17954	-0.1816
122	1.5088	1.5098	1.5109	1.5115	1.5121	1.5133	1.514	1.5148	1.5159	1.5167	1.517	1.5178	1.5189	1.5195	1.5202	1.5208	1.5212	1.5221	1.5225	1.5229	1.5232	1.5237	1.5243	1.5249	1.525	1.5256	1.5259	1.526	1.5266	1.527	1.5274	1.5271	1.5275	1.5277	1.528	1.5282	1.5283	1.5281	1.5286	1.5281	1.5284	1.5285	1.5283	1.5284	1.5282	1.528	1.5276	1.5271	1.5272
123	0.27456	0.26847	0.26276	0.25761	0.25163	0.2463	0.24227	0.23863	0.23312	0.22872	0.22311	0.21929	0.21359	0.20911	0.20463	0.201	0.19596	0.19158	0.18915	0.18487	0.18096	0.17509	0.17174	0.16895	0.16543	0.16274	0.15883	0.15605	0.15318	0.15059	0.14669	0.14429	0.14133	0.13903	0.13606	0.13293	0.13129	0.1289	0.12584	0.12467	0.12228	0.1184	0.11742	0.11532	0.11433	0.11279	0.10948	0.10963	0.10875
124	0.6126	0.61725	0.62186	0.62687	0.63108	0.63593	0.64118	0.64527	0.65019	0.65476	0.65957	0.66489	0.66903	0.67375	0.67816	0.68261	0.68701	0.69218	0.69631	0.70044	0.70525	0.70957	0.71434	0.71854	0.72344	0.72724	0.73132	0.73629	0.74046	0.7451	0.74939	0.75324	0.75796	0.76169	0.7665	0.76998	0.77454	0.77852	0.78276	0.78633	0.79101	0.79489	0.7997	0.80355	0.80747	0.81095	0.81537	0.81917	0.82274
125	-0.22549	-0.22336	-0.22005	-0.21774	-0.2159	-0.21304	-0.2105	-0.2083	-0.20503	-0.20275	-0.20025	-0.1968	-0.19466	-0.19168	-0.18856	-0.18584	-0.18315	-0.18065	-0.17752	-0.17535	-0.17222	-0.16909	-0.16604	-0.16316	-0.15992	-0.15679	-0.15385	-0.15053	-0.14784	-0.14478	-0.14194	-0.13874	-0.13513	-0.13178	-0.12845	-0.12522	-0.12245	-0.11858	-0.11566	-0.11197	-0.10817	-0.10529	-0.10146	-0.098321	-0.095255	-0.0912	-0.08806	-0.08426	-0.080751
126	1.7531	1.7502	1.7486	1.7461	1.7443	1.7419	1.7401	1.7379	1.7364	1.7337	1.732	1.7296	1.7278	1.7255	1.7236	1.7213	1.7192	1.7174	1.7155	1.7136	1.7112	1.71	1.7077	1.7065	1.7048	1.7027	1.7008	1.6987	1.6973	1.6955	1.6938	1.6919	1.6896	1.6885	1.6867	1.6842	1.6829	1.6819	1.68	1.6781	1.6771	1.6752	1.674	1.6717	1.6714	1.6692	1.6675	1.6661	1.6642
127	0.10126	0.1136	0.12655	0.13881	0.15118	0.16375	0.17577	0.18868	0.20087	0.2136	0.22596	0.23868	0.2511	0.26356	0.27632	0.28887	0.30138	0.31429	0.32658	0.33923	0.35158	0.36435	0.37698	0.38972	0.40224	0.4148	0.42749	0.44003	0.45249	0.46546	0.47821	0.49042	0.50328	0.51602	0.52867	0.54118	0.55416	0.56608	0.579	0.59166	0.60393	0.61671	0.62919	0.64191	0.65469	0.66696	0.67952	0.69175	0.70444
128	-0.19381	-0.19188	-0.18851	-0.18469	-0.18216	-0.17902	-0.1764	-0.17251	-0.16952	-0.16698	-0.16339	-0.16025	-0.15666	-0.15472	-0.15173	-0.14739	-0.14297	-0.14126	-0.13827	-0.13603	-0.13184	-0.12915	-0.12646	-0.12415	-0.1201	-0.11659	-0.11405	-0.11219	-0.10965	-0.1053	-0.10277	-0.10068	-0.097236	-0.094397	-0.092157	-0.089168	-0.086479	-0.083038	-0.081024	-0.078411	-0.076171	-0.073858	-0.071093	-0.069607	-0.066842	-0.064228	-0.062967	-0.059826	-0.05834
129	-0.63611	-0.63516	-0.63358	-0.63223	-0.63163	-0.63034	-0.6294	-0.62857	-0.62705	-0.62552	-0.62457	-0.62322	-0.62228	-0.62022	-0.61899	-0.61845	-0.61664	-0.61662	-0.61544	-0.61327	-0.61326	-0.61139	-0.6098	-0.60897	-0.60779	-0.60673	-0.60573	-0.6042	-0.6029	-0.60248	-0.60048	-0.60012	-0.59824	-0.59764	-0.59722	-0.59581	-0.5941	-0.59374	-0.59349	-0.59126	-0.59107	-0.59117	-0.58906	-0.58776	-0.58722	-0.58732	-0.58667	-0.58496	-0.58518
130	-0.48698	-0.47933	-0.47179	-0.46382	-0.45599	-0.44817	-0.44036	-0.43268	-0.42482	-0.41694	-0.40912	-0.4011	-0.39345	-0.38562	-0.37757	-0.36985	-0.36217	-0.354	-0.34609	-0.33813	-0.33028	-0.32226	-0.31444	-0.30655	-0.29833	-0.29053	-0.28235	-0.27447	-0.26653	-0.25845	-0.25044	-0.24242	-0.23419	-0.22641	-0.21823	-0.21011	-0.20199	-0.19426	-0.18599	-0.17787	-0.16956	-0.16169	-0.15364	-0.14542	-0.13733	-0.1291	-0.12106	-0.11298	-0.10481
131	0.28366	0.28183	0.28044	0.28005	0.27977	0.27866	0.27811	0.27572	0.27561	0.27489	0.27433	0.273	0.27222	0.271	0.27039	0.26988	0.26883	0.26871	0.26821	0.2666	0.26677	0.26582	0.2651	0.26404	0.26354	0.26227	0.26198	0.26187	0.2617	0.2607	0.25997	0.25903	0.25958	0.25902	0.25896	0.25873	0.25696	0.25673	0.2559	0.25578	0.25539	0.25588	0.2556	0.25571	0.25476	0.25476	0.25525	0.25403	0.25435
132	-0.24253	-0.24305	-0.24419	-0.24641	-0.24703	-0.24818	-0.24984	-0.25187	-0.253	-0.25534	-0.25669	-0.2584	-0.26005	-0.26125	-0.26296	-0.264	-0.26525	-0.26738	-0.26831	-0.2693	-0.27159	-0.27298	-0.27418	-0.27574	-0.27782	-0.27906	-0.27969	-0.28197	-0.28276	-0.28432	-0.28645	-0.28723	-0.28869	-0.29076	-0.29087	-0.2929	-0.29348	-0.29581	-0.29696	-0.29826	-0.29977	-0.30102	-0.30165	-0.30316	-0.30405	-0.30561	-0.30692	-0.30739	-0.30932
133	-1.1798	-1.1799	-1.18	-1.1803	-1.1804	-1.1805	-1.1806	-1.1808	-1.1809	-1.181	-1.1811	-1.1813	-1.1814	-1.1815	-1.1816	-1.1818	-1.1819	-1.1821	-1.1822	-1.1824	-1.1825	-1.1826	-1.1828	-1.1829	-1.183	-1.1832	-1.1834	-1.1835	-1.1836	-1.1838	-1.184	-1.1841	-1.1843	-1.1844	-1.1845	-1.1847	-1.1848	-1.185	-1.1851	-1.1853	-1.1854	-1.1856	-1.1858	-1.1859	-1.1861	-1.1863	-1.1865	-1.1866	-1.1868
134	2.74	2.7322	2.7262	2.718	2.7114	2.705	2.697	2.6908	2.6843	2.6776	2.6708	2.6627	2.6566	2.6507	2.6431	2.6359	2.6301	2.6225	2.6166	2.6093	2.6035	2.5983	2.5913	2.5846	2.5779	2.5733	2.5667	2.5594	2.5542	2.5485	2.5427	2.5364	2.5298	2.5247	2.5205	2.5137	2.5088	2.5023	2.4975	2.4923	2.4866	2.4813	2.4759	2.4709	2.4657	2.4603	2.4549	2.4496	2.4447
135	0.8136	0.81291	0.81087	0.80923	0.8082	0.80636	0.80581	0.80512	0.80463	0.80381	0.80265	0.80243	0.80059	0.80078	0.79996	0.79995	0.79994	0.7998	0.80019	0.79896	0.79895	0.79881	0.79832	0.79865	0.79871	0.79972	0.79957	0.79997	0.80016	0.80049	0.80184	0.80217	0.80264	0.80256	0.8037	0.80417	0.80525	0.80639	0.80686	0.80895	0.81016	0.81029	0.81184	0.81326	0.81386	0.81466	0.81669	0.81804	0.81885
136	2.4323	2.4283	2.4249	2.4203	2.416	2.4117	2.4076	2.4033	2.3987	2.3943	2.3907	2.387	2.3823	2.3785	2.3744	2.3704	2.3657	2.3616	2.3579	2.3538	2.3502	2.346	2.3419	2.3385	2.334	2.3299	2.3258	2.322	2.3177	2.3135	2.3094	2.3058	2.3016	2.2978	2.2939	2.2901	2.2855	2.2818	2.2782	2.2744	2.2703	2.2665	2.2622	2.2583	2.2538	2.2496	2.2462	2.2416	2.2383
137	-1.5337	-1.5336	-1.534	-1.5346	-1.5353	-1.534	-1.5354	-1.5353	-1.5349	-1.5349	-1.5341	-1.5338	-1.5343	-1.5342	-1.533	-1.5328	-1.5331	-1.5322	-1.5319	-1.5306	-1.5299	-1.5288	-1.5282	-1.5273	-1.5266	-1.5254	-1.5245	-1.524	-1.5226	-1.5206	-1.5198	-1.518	-1.5165	-1.5157	-1.5143	-1.512	-1.5105	-1.5086	-1.5076	-1.5056	-1.5041	-1.5015	-1.4992	-1.4983	-1.4959	-1.494	-1.4909	-1.4885	-1.4867
138	-0.96396	-0.96381	-0.96298	-0.96259	-0.96206	-0.96183	-0.96156	-0.96134	-0.96106	-0.96068	-0.96037	-0.96005	-0.95994	-0.95986	-0.95966	-0.95921	-0.95911	-0.95899	-0.95872	-0.9585	-0.9584	-0.95813	-0.95821	-0.95791	-0.95786	-0.95805	-0.95778	-0.95769	-0.95765	-0.95811	-0.95786	-0.95798	-0.95799	-0.95833	-0.95826	-0.95832	-0.9585	-0.95867	-0.95893	-0.95892	-0.95913	-0.95881	-0.9594	-0.95948	-0.95942	-0.95974	-0.9601	-0.96025	-0.96062
139	2.7513	2.7488	2.7455	2.7425	2.7395	2.7361	2.7334	2.7292	2.7263	2.7237	2.7199	2.7156	2.7124	2.7082	2.705	2.7017	2.6977	2.6939	2.69	2.6865	2.6822	2.6781	2.6745	2.6705	2.666	2.6621	2.6578	2.6537	2.6491	2.6446	2.6415	2.6368	2.6319	2.627	2.6222	2.6181	2.6131	2.6085	2.6039	2.5989	2.5936	2.5891	2.584	2.5792	2.5737	2.569	2.565	2.559	2.5544
140	-3.3297	-3.3246	-3.3191	-3.3138	-3.3084	-3.3023	-3.2967	-3.2909	-3.2849	-3.2793	-3.2735	-3.2674	-3.2619	-3.2552	-3.2502	-3.2436	-3.2374	-3.2313	-3.2253	-3.2191	-3.2123	-3.2063	-3.2003	-3.1938	-3.1872	-3.1807	-3.1743	-3.1681	-3.1616	-3.1545	-3.1476	-3.1412	-3.1349	-3.1282	-3.121	-3.1141	-3.1077	-3.1006	-3.0934	-3.0863	-3.0791	-3.0726	-3.0652	-3.058	-3.0511	-3.0434	-3.0364	-3.0289	-3.0214
141	1.5987	1.5956	1.5929	1.5898	1.5873	1.5843	1.5817	1.5785	1.5756	1.5726	1.5699	1.5667	1.5642	1.5609	1.5581	1.5552	1.5519	1.5491	1.5458	1.543	1.5398	1.5374	1.5341	1.531	1.528	1.5247	1.5219	1.5187	1.5158	1.5127	1.5096	1.5066	1.5033	1.5005	1.4972	1.4943	1.4913	1.4881	1.4847	1.4818	1.4787	1.4757	1.4723	1.4694	1.4664	1.4632	1.4602	1.4572	1.4537
142	1.103	1.0983	1.0925	1.0875	1.0826	1.08	1.0757	1.0705	1.0658	1.0614	1.0569	1.0529	1.0496	1.0467	1.0422	1.0373	1.0341	1.0308	1.0272	1.0244	1.0219	1.019	1.0151	1.0133	1.0085	1.0068	1.0044	1.0016	0.99778	0.99521	0.99223	0.98997	0.9873	0.98587	0.98475	0.98198	0.98044	0.97736	0.97551	0.97325	0.97327	0.97143	0.9702	0.96805	0.9662	0.96591	0.96396	0.96336	0.96317
143	-1.369	-1.3696	-1.3702	-1.3705	-1.3712	-1.3717	-1.3725	-1.3731	-1.3736	-1.3742	-1.3746	-1.3751	-1.3755	-1.3761	-1.3766	-1.3772	-1.3777	-1.3782	-1.3786	-1.3793	-1.3797	-1.38	-1.3806	-1.3812	-1.3815	-1.3822	-1.3828	-1.3831	-1.3838	-1.3843	-1.3847	-1.3855	-1.3858	-1.3862	-1.3868	-1.3874	-1.3878	-1.3883	-1.3889	-1.3892	-1.3899	-1.3903	-1.3908	-1.3913	-1.3918	-1.3923	-1.3927	-1.3932	-1.3939
144	2.3849	2.3851	2.3852	2.3845	2.3841	2.3841	2.3835	2.3834	2.3829	2.3818	2.3817	2.381	2.3795	2.3795	2.379	2.3773	2.3772	2.3765	2.3755	2.3742	2.373	2.3724	2.3714	2.3707	2.3687	2.3677	2.3666	2.3656	2.3639	2.3626	2.3614	2.3596	2.3579	2.3565	2.3552	2.3527	2.3522	2.3501	2.3485	2.347	2.3446	2.3424	2.3407	2.3394	2.3365	2.3349	2.3328	2.3305	2.3283
145	-1.2532	-1.2562	-1.2591	-1.2619	-1.2644	-1.267	-1.2697	-1.2726	-1.275	-1.2777	-1.2806	-1.2832	-1.2857	-1.2885	-1.2914	-1.2939	-1.2965	-1.2993	-1.3023	-1.3048	-1.3082	-1.31	-1.313	-1.3157	-1.3189	-1.322	-1.3243	-1.3272	-1.3298	-1.3323	-1.3354	-1.3377	-1.3405	-1.3427	-1.3459	-1.3488	-1.3508	-1.3538	-1.3567	-1.3603	-1.3628	-1.365	-1.3677	-1.3707	-1.3736	-1.3757	-1.3785	-1.3811	-1.3839
146	-1.1854	-1.1837	-1.1821	-1.1805	-1.1789	-1.1772	-1.1753	-1.1737	-1.172	-1.1705	-1.1687	-1.167	-1.1652	-1.1634	-1.1616	-1.1598	-1.1579	-1.1561	-1.1541	-1.1525	-1.1505	-1.149	-1.147	-1.1453	-1.1431	-1.1412	-1.1394	-1.1373	-1.1356	-1.1336	-1.1316	-1.1295	-1.1276	-1.1256	-1.1235	-1.1216	-1.1195	-1.1174	-1.1155	-1.1133	-1.1111	-1.1093	-1.1071	-1.1051	-1.1031	-1.1009	-1.099	-1.0968	-1.0945
147	-0.34393	-0.34	-0.33728	-0.33324	-0.32907	-0.32544	-0.32182	-0.31813	-0.31403	-0.31046	-0.30521	-0.30261	-0.29706	-0.29343	-0.28945	-0.2854	-0.28106	-0.27707	-0.27315	-0.26808	-0.26421	-0.26035	-0.2554	-0.2519	-0.24749	-0.24308	-0.2385	-0.23391	-0.22987	-0.22468	-0.22057	-0.21683	-0.21212	-0.20675	-0.20301	-0.19824	-0.19407	-0.18925	-0.18527	-0.18002	-0.17549	-0.17048	-0.16577	-0.16155	-0.15721	-0.15177	-0.14695	-0.14188	-0.13735
148	1.8725	1.869	1.8652	1.8618	1.858	1.8543	1.8505	1.847	1.8434	1.8398	1.8363	1.8324	1.8289	1.8248	1.8219	1.8179	1.8139	1.8102	1.8066	1.8031	1.7991	1.7954	1.7916	1.7878	1.7846	1.7805	1.7767	1.7728	1.7689	1.7655	1.7614	1.7575	1.7538	1.7502	1.7463	1.7427	1.7386	1.7351	1.7309	1.7273	1.7237	1.7194	1.7156	1.7118	1.7081	1.7042	1.7005	1.6967	1.6927
149	1.872	1.8674	1.8635	1.8584	1.8537	1.849	1.8456	1.8407	1.837	1.8314	1.8268	1.821	1.8152	1.8112	1.8055	1.8002	1.795	1.7892	1.7846	1.7789	1.7748	1.7681	1.763	1.7571	1.7518	1.746	1.7406	1.7357	1.7298	1.7237	1.718	1.7123	1.7064	1.7005	1.6942	1.689	1.6829	1.6764	1.6703	1.6639	1.6578	1.6515	1.6451	1.6395	1.634	1.6276	1.6212	1.615	1.6085
150	1.4066	1.4083	1.4106	1.4124	1.4137	1.4153	1.4169	1.4185	1.4202	1.4218	1.4234	1.4251	1.4272	1.4287	1.43	1.4311	1.4329	1.4338	1.4358	1.437	1.4385	1.4401	1.4415	1.4428	1.4446	1.4453	1.4473	1.4489	1.4498	1.4513	1.4529	1.4538	1.4554	1.4567	1.4576	1.4589	1.4598	1.4618	1.4628	1.4642	1.4654	1.4668	1.4675	1.4693	1.4701	1.4714	1.4729	1.4734	1.4746
151	-0.48439	-0.48509	-0.48608	-0.48683	-0.48765	-0.48842	-0.48935	-0.49009	-0.49106	-0.49185	-0.49274	-0.49352	-0.49451	-0.49526	-0.49616	-0.49699	-0.49774	-0.49865	-0.49953	-0.50055	-0.5013	-0.50194	-0.50287	-0.50382	-0.50462	-0.50557	-0.50638	-0.50718	-0.50802	-0.50893	-0.50975	-0.51053	-0.51137	-0.51239	-0.5132	-0.51406	-0.51515	-0.5159	-0.51686	-0.51773	-0.51852	-0.51934	-0.52034	-0.52112	-0.52203	-0.52284	-0.52367	-0.52458	-0.52539
152	1.273	1.2717	1.2701	1.2689	1.2675	1.266	1.2652	1.2638	1.2627	1.2615	1.2606	1.2596	1.2592	1.2577	1.2569	1.2562	1.255	1.2545	1.2539	1.2534	1.2528	1.2521	1.2513	1.2507	1.2503	1.2496	1.2495	1.2488	1.2484	1.2483	1.2479	1.2478	1.2471	1.2466	1.2463	1.2462	1.2466	1.2465	1.2463	1.2467	1.2471	1.2471	1.2467	1.2469	1.2463	1.2464	1.2466	1.2468	1.2477
153	2.4765	2.4737	2.4711	2.4681	2.4648	2.4623	2.4596	2.4561	2.4529	2.4501	2.4467	2.4436	2.4407	2.4375	2.4339	2.4311	2.4277	2.4245	2.4216	2.4178	2.4142	2.4109	2.4072	2.4038	2.4002	2.3965	2.3932	2.3897	2.3862	2.3824	2.379	2.3751	2.3712	2.3679	2.3643	2.3607	2.357	2.3532	2.3488	2.345	2.3413	2.3379	2.3335	2.3296	2.3256	2.3216	2.3179	2.3137	2.3095
154	-1.3171	-1.3171	-1.3175	-1.3177	-1.318	-1.3183	-1.3184	-1.3186	-1.3189	-1.3191	-1.3196	-1.3196	-1.3199	-1.3201	-1.3202	-1.3206	-1.3208	-1.321	-1.3211	-1.3215	-1.3217	-1.3218	-1.322	-1.3223	-1.3226	-1.3228	-1.323	-1.3233	-1.3234	-1.3237	-1.3239	-1.3241	-1.3243	-1.3245	-1.3248	-1.325	-1.3252	-1.3253	-1.3256	-1.3258	-1.3259	-1.326	-1.3263	-1.3265	-1.3266	-1.3268	-1.327	-1.3273	-1.3273
155	0.30343	0.30476	0.30587	0.30715	0.30829	0.30925	0.31055	0.31175	0.31301	0.31421	0.31519	0.31671	0.3176	0.31877	0.32021	0.32138	0.32264	0.32392	0.32527	0.32629	0.32756	0.32903	0.32996	0.33149	0.33267	0.33401	0.3354	0.33655	0.33785	0.33925	0.34047	0.34177	0.34296	0.34426	0.34571	0.34729	0.34825	0.34949	0.35099	0.35233	0.35352	0.35511	0.35623	0.35764	0.35886	0.36026	0.36146	0.36296	0.36427
156	0.81668	0.81767	0.81985	0.82196	0.8244	0.82462	0.82638	0.82737	0.82896	0.83012	0.83077	0.83176	0.83386	0.83459	0.83516	0.83683	0.83739	0.83847	0.83955	0.83909	0.83982	0.84081	0.8418	0.84219	0.84318	0.84264	0.84286	0.84351	0.84433	0.84412	0.84409	0.84414	0.84607	0.84552	0.84591	0.84579	0.84585	0.84632	0.84543	0.84454	0.84537	0.84559	0.84487	0.84441	0.84454	0.84485	0.84345	0.84298	0.84278
157	2.1071	2.1061	2.1055	2.1046	2.1036	2.1028	2.102	2.101	2.1001	2.0991	2.0985	2.0971	2.0968	2.0952	2.0941	2.0932	2.0923	2.0908	2.0899	2.0885	2.0876	2.0864	2.0849	2.0837	2.0824	2.0811	2.0797	2.0784	2.0771	2.0757	2.0742	2.0725	2.071	2.0695	2.068	2.0666	2.0652	2.0632	2.0617	2.06	2.0581	2.0567	2.0552	2.053	2.0512	2.0494	2.0478	2.046	2.0445
158	-0.35379	-0.35823	-0.36251	-0.36648	-0.37128	-0.37554	-0.37999	-0.38395	-0.3885	-0.39279	-0.39714	-0.40139	-0.40549	-0.40962	-0.41356	-0.41796	-0.42174	-0.42587	-0.42964	-0.43387	-0.4377	-0.44155	-0.44541	-0.44965	-0.4536	-0.45735	-0.46108	-0.46485	-0.4684	-0.47248	-0.47615	-0.4798	-0.4832	-0.48702	-0.49055	-0.49435	-0.49775	-0.50124	-0.50488	-0.50827	-0.5116	-0.51533	-0.5185	-0.52201	-0.52542	-0.52872	-0.53246	-0.53554	-0.53875
159	-0.48174	-0.48145	-0.48127	-0.48118	-0.48087	-0.48089	-0.48039	-0.48043	-0.48032	-0.47999	-0.47994	-0.47968	-0.47974	-0.47944	-0.47935	-0.47917	-0.4793	-0.47878	-0.4789	-0.47868	-0.47849	-0.47883	-0.47851	-0.47855	-0.47857	-0.47861	-0.47844	-0.4785	-0.47831	-0.47839	-0.47868	-0.47866	-0.47811	-0.47874	-0.47863	-0.47855	-0.47844	-0.4787	-0.47872	-0.47894	-0.4789	-0.47894	-0.47936	-0.47916	-0.47916	-0.47942	-0.47955	-0.47988	-0.4798
160	1.9935	1.9903	1.9876	1.9843	1.9813	1.9781	1.9754	1.9725	1.9692	1.9663	1.9632	1.9602	1.9569	1.9539	1.9506	1.948	1.9447	1.9417	1.9387	1.9352	1.9324	1.9292	1.9264	1.9235	1.92	1.9171	1.9138	1.9108	1.9078	1.9045	1.9014	1.8981	1.8947	1.8917	1.8888	1.8855	1.8823	1.879	1.876	1.8729	1.8696	1.8669	1.8636	1.86	1.8569	1.8536	1.8506	1.8475	1.8443
161	-1.0311	-1.0317	-1.0318	-1.0335	-1.0319	-1.031	-1.0329	-1.033	-1.0315	-1.0334	-1.0321	-1.033	-1.0323	-1.0329	-1.0311	-1.0314	-1.0304	-1.0319	-1.0301	-1.0315	-1.0314	-1.0288	-1.029	-1.029	-1.0288	-1.028	-1.0273	-1.0255	-1.0247	-1.0244	-1.0242	-1.0234	-1.0215	-1.0205	-1.0191	-1.0186	-1.018	-1.0168	-1.0159	-1.0152	-1.0116	-1.0121	-1.0099	-1.0117	-1.0094	-1.0094	-1.0053	-1.0052	-1.004
162	1.0746	1.0759	1.0773	1.0776	1.0792	1.0798	1.0813	1.0826	1.0844	1.0856	1.0866	1.0868	1.0869	1.0884	1.0891	1.0897	1.0915	1.0911	1.0911	1.0921	1.0923	1.0927	1.0939	1.0932	1.0941	1.0939	1.0939	1.0943	1.0942	1.094	1.0936	1.0944	1.0933	1.0933	1.093	1.0929	1.0918	1.0919	1.092	1.0911	1.0915	1.0895	1.0877	1.0876	1.0862	1.0848	1.0836	1.0833	1.082
163	-1.3093	-1.3101	-1.3109	-1.3116	-1.3126	-1.3133	-1.3141	-1.3149	-1.3157	-1.3166	-1.3173	-1.3182	-1.3192	-1.3201	-1.3209	-1.3218	-1.3228	-1.3236	-1.3246	-1.3255	-1.3264	-1.3274	-1.3284	-1.3293	-1.3303	-1.3313	-1.3322	-1.3333	-1.3343	-1.3354	-1.3365	-1.3375	-1.3385	-1.3395	-1.3407	-1.3417	-1.3427	-1.3438	-1.3449	-1.3459	-1.3472	-1.3482	-1.3494	-1.3505	-1.3515	-1.3527	-1.3538	-1.355	-1.3562
164	-1.0357	-1.038	-1.038	-1.0368	-1.0375	-1.0369	-1.0381	-1.038	-1.0387	-1.0368	-1.0371	-1.0354	-1.0367	-1.036	-1.0337	-1.0344	-1.0318	-1.0306	-1.0304	-1.029	-1.0264	-1.0265	-1.0241	-1.0228	-1.0206	-1.018	-1.0164	-1.0149	-1.0124	-1.0107	-1.0069	-1.0045	-1.0017	-0.9996	-0.99616	-0.99273	-0.99102	-0.98856	-0.98405	-0.98094	-0.97837	-0.97472	-0.97139	-0.96731	-0.96344	-0.95947	-0.95614	-0.95141	-0.94819
165	-1.4631	-1.4597	-1.4561	-1.4518	-1.4482	-1.4447	-1.4411	-1.4373	-1.4335	-1.4296	-1.4261	-1.4225	-1.4185	-1.4146	-1.4111	-1.4075	-1.4036	-1.4001	-1.3964	-1.3924	-1.3887	-1.3849	-1.3818	-1.3776	-1.3739	-1.3704	-1.3669	-1.3626	-1.359	-1.3557	-1.3521	-1.3481	-1.3443	-1.3405	-1.3374	-1.3334	-1.3294	-1.3264	-1.3226	-1.3188	-1.3145	-1.3112	-1.3072	-1.3038	-1.2997	-1.2963	-1.2928	-1.2886	-1.2852
166	1.2781	1.2612	1.245	1.2277	1.2117	1.1952	1.1783	1.162	1.1461	1.1286	1.1128	1.0969	1.0803	1.0638	1.0478	1.0317	1.0155	0.99933	0.98321	0.96787	0.95058	0.93528	0.91854	0.90306	0.88718	0.87093	0.85521	0.8401	0.82378	0.80844	0.79309	0.77747	0.76218	0.74698	0.73112	0.71598	0.69945	0.68474	0.66886	0.65371	0.63876	0.62321	0.60874	0.59351	0.57832	0.56332	0.54895	0.53448	0.51916
167	-1.3286	-1.331	-1.3339	-1.337	-1.3391	-1.3416	-1.3443	-1.3474	-1.3502	-1.3528	-1.3552	-1.3581	-1.3606	-1.3626	-1.3662	-1.3686	-1.3711	-1.3739	-1.3765	-1.379	-1.381	-1.3836	-1.3866	-1.3893	-1.3919	-1.3943	-1.3965	-1.3992	-1.4018	-1.4044	-1.4069	-1.4094	-1.4117	-1.4142	-1.4167	-1.419	-1.4217	-1.4235	-1.4259	-1.4282	-1.4304	-1.4329	-1.4353	-1.4375	-1.4396	-1.4422	-1.4443	-1.4463	-1.4486
168	2.0749	2.0753	2.0755	2.0759	2.076	2.0757	2.0758	2.0762	2.0764	2.0764	2.0768	2.0769	2.0768	2.0768	2.0772	2.0774	2.0775	2.078	2.0778	2.0781	2.0782	2.0785	2.0785	2.0785	2.0787	2.0788	2.0791	2.0794	2.0796	2.0799	2.0803	2.0802	2.0798	2.0806	2.081	2.081	2.0814	2.0813	2.0814	2.082	2.0822	2.0821	2.0818	2.0823	2.0829	2.0833	2.0833	2.0838	2.084
169	-2.3012	-2.2894	-2.2757	-2.2651	-2.2527	-2.2412	-2.2274	-2.2165	-2.2043	-2.1911	-2.1805	-2.168	-2.1557	-2.1436	-2.1296	-2.1206	-2.1076	-2.0951	-2.084	-2.0719	-2.0598	-2.047	-2.0345	-2.0223	-2.0101	-1.9978	-1.9857	-1.9744	-1.9628	-1.951	-1.9396	-1.9281	-1.9164	-1.9029	-1.8915	-1.8809	-1.869	-1.8564	-1.8463	-1.8349	-1.825	-1.8125	-1.8015	-1.7906	-1.7792	-1.7675	-1.7582	-1.7469	-1.7348
170	1.8752	1.8608	1.8461	1.8332	1.8186	1.8066	1.792	1.7765	1.7627	1.7501	1.7373	1.7215	1.7066	1.6936	1.6806	1.6658	1.6524	1.6384	1.6252	1.6111	1.5975	1.5829	1.571	1.5566	1.5419	1.5275	1.5135	1.501	1.4873	1.4737	1.4602	1.4468	1.4323	1.4191	1.4072	1.3935	1.3775	1.3659	1.3505	1.3381	1.3261	1.3117	1.3001	1.2885	1.2728	1.2599	1.2468	1.234	1.2197
171	0.91186	0.90789	0.90443	0.9008	0.89683	0.89251	0.88845	0.88524	0.88016	0.87721	0.87264	0.86764	0.86443	0.85977	0.8552	0.85139	0.84562	0.8419	0.83681	0.83301	0.82852	0.82403	0.8192	0.81463	0.81056	0.80556	0.8015	0.7965	0.79244	0.78795	0.78389	0.77923	0.77474	0.77025	0.76645	0.76102	0.75696	0.75256	0.74773	0.74401	0.73943	0.73469	0.7314	0.72605	0.722	0.71639	0.71156	0.70836	0.70327
172	-1.6953	-1.694	-1.6919	-1.6908	-1.6889	-1.6875	-1.6862	-1.6844	-1.6831	-1.6815	-1.68	-1.6787	-1.6771	-1.6752	-1.6737	-1.6719	-1.6709	-1.6693	-1.6675	-1.6659	-1.6643	-1.6631	-1.6617	-1.6596	-1.6582	-1.6567	-1.655	-1.6533	-1.6518	-1.6502	-1.6483	-1.6469	-1.6454	-1.6439	-1.6422	-1.6405	-1.6387	-1.6373	-1.6355	-1.6339	-1.6324	-1.6307	-1.6291	-1.6273	-1.6257	-1.6241	-1.6225	-1.6206	-1.6188
173	-0.68908	-0.69186	-0.69356	-0.69542	-0.69736	-0.69872	-0.70067	-0.70161	-0.7022	-0.7055	-0.70576	-0.70695	-0.70873	-0.71017	-0.71043	-0.71019	-0.71004	-0.71106	-0.71199	-0.71309	-0.71445	-0.71445	-0.71455	-0.71448	-0.71499	-0.71483	-0.71576	-0.71501	-0.71427	-0.71453	-0.71429	-0.71438	-0.7138	-0.71356	-0.71422	-0.71499	-0.71323	-0.7119	-0.71206	-0.71106	-0.70972	-0.70913	-0.70889	-0.70712	-0.70679	-0.70645	-0.70528	-0.70302	-0.70242
174	0.49379	0.48458	0.4753	0.46682	0.45746	0.4484	0.43824	0.42903	0.41894	0.4093	0.39906	0.38978	0.38058	0.36998	0.36025	0.35082	0.34096	0.33153	0.32101	0.31048	0.30106	0.29025	0.27884	0.26883	0.25896	0.24916	0.23901	0.22929	0.21863	0.20854	0.19758	0.18749	0.17697	0.16645	0.15592	0.14599	0.13458	0.12384	0.1128	0.10243	0.091548	0.080659	0.070578	0.059614	0.048653	0.039083	0.02768	0.017086	0.0051074
175	0.77806	0.77664	0.77561	0.77445	0.7733	0.77259	0.77169	0.76975	0.76917	0.76769	0.76608	0.76466	0.7626	0.76106	0.75983	0.75745	0.75558	0.75352	0.75204	0.74933	0.74759	0.74611	0.7445	0.74282	0.74128	0.73973	0.73741	0.73581	0.73329	0.73104	0.72846	0.72595	0.72363	0.72112	0.71938	0.71687	0.71442	0.71152	0.70856	0.7072	0.7045	0.7027	0.6998	0.69748	0.69484	0.69233	0.69039	0.68795	0.68511
176	-1.7543	-1.7519	-1.7502	-1.7475	-1.7438	-1.7407	-1.7386	-1.7352	-1.7321	-1.729	-1.726	-1.7234	-1.7205	-1.7163	-1.7126	-1.71	-1.7069	-1.7035	-1.7001	-1.6968	-1.6932	-1.6889	-1.6856	-1.6826	-1.6792	-1.6757	-1.6716	-1.6675	-1.6636	-1.6599	-1.6568	-1.6517	-1.6475	-1.6437	-1.6392	-1.6356	-1.6311	-1.6269	-1.6234	-1.6189	-1.6146	-1.6099	-1.6052	-1.6014	-1.597	-1.5922	-1.5883	-1.5833	-1.5787
177	1.1954	1.2006	1.2065	1.2114	1.2159	1.2212	1.2265	1.2316	1.2362	1.2413	1.2459	1.252	1.2564	1.2616	1.2669	1.2726	1.2781	1.2829	1.2891	1.2938	1.299	1.3041	1.3098	1.3145	1.3199	1.3258	1.3311	1.3364	1.3416	1.3472	1.3523	1.3575	1.3626	1.3682	1.3737	1.3791	1.3844	1.39	1.3958	1.4011	1.4062	1.4121	1.4178	1.4229	1.4287	1.4341	1.44	1.4447	1.4506
178	1.846	1.841	1.8356	1.8307	1.8255	1.8195	1.815	1.8095	1.8039	1.7989	1.7937	1.7885	1.7835	1.7779	1.7727	1.7682	1.7632	1.7579	1.7534	1.7488	1.7431	1.7392	1.7338	1.7291	1.7235	1.719	1.7136	1.7093	1.7045	1.7005	1.6958	1.6912	1.6864	1.6816	1.6772	1.6728	1.6683	1.6641	1.6591	1.6556	1.6506	1.6458	1.642	1.6375	1.6333	1.6297	1.6249	1.6213	1.6165
179	-1.1673	-1.1643	-1.1646	-1.1624	-1.1595	-1.1577	-1.1546	-1.1516	-1.1504	-1.1481	-1.1452	-1.1433	-1.1403	-1.1384	-1.1327	-1.1308	-1.1286	-1.1248	-1.1234	-1.1167	-1.1134	-1.111	-1.1087	-1.1062	-1.1033	-1.101	-1.0953	-1.0927	-1.0895	-1.0857	-1.0829	-1.0808	-1.0759	-1.072	-1.0687	-1.0643	-1.0596	-1.0559	-1.0539	-1.0501	-1.045	-1.0425	-1.0386	-1.0356	-1.0307	-1.0278	-1.025	-1.0206	-1.0188
180	1.4209	1.4212	1.4209	1.421	1.4209	1.4214	1.4218	1.4228	1.4229	1.4233	1.4239	1.4254	1.4256	1.4277	1.4277	1.4277	1.4288	1.4289	1.431	1.4315	1.4329	1.433	1.4353	1.4359	1.4373	1.4384	1.4408	1.4411	1.4438	1.4443	1.4474	1.4473	1.4501	1.4518	1.4537	1.4556	1.457	1.4597	1.4612	1.4633	1.4656	1.4685	1.4699	1.4737	1.4742	1.4774	1.4808	1.4822	1.4859
181	1.7767	1.7722	1.7675	1.7632	1.758	1.7528	1.7484	1.7448	1.7386	1.7334	1.7286	1.7239	1.7187	1.7137	1.7082	1.7024	1.698	1.6917	1.6868	1.6805	1.6739	1.6689	1.6634	1.658	1.6528	1.6467	1.6401	1.6351	1.6276	1.621	1.6156	1.6095	1.6023	1.5964	1.5895	1.5828	1.5759	1.5697	1.5631	1.5552	1.5495	1.5425	1.5363	1.5287	1.5213	1.5142	1.5075	1.5	1.4927
182	0.71961	0.71658	0.71488	0.71311	0.71039	0.70761	0.70559	0.70376	0.70016	0.69814	0.6958	0.69264	0.6905	0.68791	0.68463	0.68286	0.67964	0.67679	0.67439	0.67142	0.66858	0.66637	0.66258	0.65961	0.65602	0.6533	0.64932	0.64673	0.64257	0.6396	0.63593	0.63252	0.62924	0.62627	0.62154	0.61813	0.61453	0.61105	0.60632	0.60304	0.60019	0.59439	0.5911	0.58675	0.58226	0.57892	0.57481	0.56964	0.56509
183	1.6742	1.6741	1.675	1.6748	1.6746	1.6745	1.6752	1.6747	1.6748	1.6757	1.6751	1.6754	1.6754	1.676	1.6766	1.676	1.6759	1.676	1.6768	1.6756	1.6758	1.6757	1.6754	1.6754	1.6757	1.6752	1.6756	1.6755	1.6757	1.675	1.6751	1.6748	1.6751	1.675	1.6755	1.6753	1.6746	1.6748	1.6746	1.6751	1.6738	1.6747	1.674	1.6742	1.6741	1.6736	1.6739	1.6734	1.6731
184	1.6539	1.6579	1.6603	1.6635	1.6661	1.6693	1.673	1.675	1.6782	1.6813	1.6831	1.6853	1.688	1.691	1.6938	1.6951	1.6974	1.6993	1.7007	1.7032	1.7062	1.7068	1.708	1.7104	1.712	1.7131	1.7144	1.715	1.7162	1.7168	1.7184	1.719	1.7204	1.72	1.7225	1.7208	1.7211	1.7223	1.7222	1.7228	1.7216	1.7212	1.7221	1.7199	1.7193	1.7191	1.7167	1.7174	1.7155
185	-1.0539	-1.0523	-1.0506	-1.0488	-1.0472	-1.0454	-1.0434	-1.0416	-1.04	-1.038	-1.036	-1.034	-1.0318	-1.03	-1.0279	-1.0259	-1.0236	-1.0213	-1.0191	-1.017	-1.0147	-1.0121	-1.0098	-1.0077	-1.005	-1.0028	-1.0003	-0.99776	-0.99513	-0.99255	-0.99017	-0.98733	-0.98469	-0.982	-0.97928	-0.97686	-0.974	-0.9715	-0.96876	-0.96568	-0.96296	-0.96028	-0.95736	-0.95466	-0.95132	-0.9487	-0.94562	-0.94267	-0.93991
186	1.2444	1.238	1.2312	1.2219	1.2177	1.2128	1.2059	1.199	1.1959	1.1892	1.1824	1.1753	1.1697	1.1637	1.1578	1.152	1.1428	1.1361	1.1312	1.1257	1.1166	1.1115	1.1051	1.097	1.0901	1.0852	1.0813	1.0728	1.067	1.0593	1.0541	1.0475	1.0402	1.0334	1.0259	1.019	1.013	1.0083	1.0004	0.99493	0.98724	0.97992	0.97279	0.96753	0.96059	0.9529	0.94727	0.93789	0.93057
187	1.7908	1.7888	1.7874	1.7857	1.7835	1.7821	1.7801	1.7784	1.7764	1.7747	1.7732	1.7709	1.7696	1.7677	1.7659	1.7645	1.7624	1.7607	1.7593	1.7576	1.7557	1.7532	1.7519	1.7497	1.7481	1.7469	1.7451	1.7436	1.7421	1.7404	1.7387	1.7373	1.735	1.7338	1.7317	1.7303	1.7283	1.7269	1.7253	1.7241	1.7217	1.72	1.7185	1.7169	1.7153	1.7136	1.7115	1.7101	1.7081
188	2.1099	2.1039	2.0986	2.0926	2.0865	2.0813	2.0757	2.07	2.0645	2.059	2.0523	2.0465	2.0417	2.0358	2.03	2.025	2.0194	2.0136	2.0091	2.0029	1.9972	1.9907	1.9837	1.9787	1.9731	1.967	1.9607	1.9548	1.9488	1.9439	1.9366	1.9324	1.9249	1.92	1.9132	1.9068	1.9003	1.8955	1.8886	1.8831	1.8771	1.8698	1.8647	1.8569	1.8521	1.8453	1.8387	1.833	1.8266
189	1.0741	1.0742	1.0737	1.075	1.0746	1.0746	1.0741	1.074	1.074	1.0745	1.0738	1.0735	1.0731	1.0729	1.0731	1.0729	1.0719	1.0722	1.072	1.0717	1.071	1.0705	1.0701	1.0698	1.0695	1.0683	1.0678	1.0674	1.0672	1.0666	1.0655	1.0646	1.064	1.0641	1.0633	1.0625	1.0615	1.0606	1.0602	1.0593	1.0584	1.0576	1.0566	1.056	1.055	1.0541	1.0531	1.0525	1.0515
190	-1.2505	-1.2547	-1.2602	-1.2643	-1.2693	-1.275	-1.2774	-1.2848	-1.2883	-1.2923	-1.2954	-1.3027	-1.3034	-1.3081	-1.3137	-1.3173	-1.3202	-1.3234	-1.3258	-1.3298	-1.3332	-1.3364	-1.3398	-1.3424	-1.3459	-1.3479	-1.3497	-1.3542	-1.3559	-1.3585	-1.3613	-1.3619	-1.3655	-1.3672	-1.3696	-1.3726	-1.3739	-1.3759	-1.378	-1.38	-1.3793	-1.3822	-1.3837	-1.3855	-1.3868	-1.3867	-1.3867	-1.3891	-1.3907
191	-0.49936	-0.50034	-0.50135	-0.50208	-0.50266	-0.50354	-0.50505	-0.50649	-0.50782	-0.50923	-0.51027	-0.51171	-0.51298	-0.5142	-0.51511	-0.51687	-0.51856	-0.52025	-0.52197	-0.52352	-0.52464	-0.5264	-0.52773	-0.52942	-0.53118	-0.53337	-0.53577	-0.53728	-0.53946	-0.5414	-0.54298	-0.54528	-0.54718	-0.54916	-0.55163	-0.55385	-0.55653	-0.55847	-0.56087	-0.56324	-0.56528	-0.568	-0.57044	-0.57248	-0.57598	-0.57821	-0.58078	-0.58333	-0.58583
192	1.2711	1.2697	1.2671	1.2646	1.2618	1.2582	1.2558	1.2519	1.2493	1.2463	1.2436	1.2403	1.2369	1.2335	1.2305	1.2264	1.2225	1.2195	1.2152	1.2116	1.2088	1.2039	1.1992	1.1957	1.1907	1.1875	1.1806	1.1783	1.1731	1.168	1.1638	1.158	1.1538	1.1472	1.1432	1.1373	1.1322	1.1263	1.1215	1.1173	1.1111	1.1052	1.0984	1.0941	1.0881	1.0821	1.0738	1.0696	1.0627
193	1.1902	1.1884	1.1878	1.1863	1.1852	1.1834	1.1818	1.1808	1.1792	1.1773	1.1754	1.1728	1.171	1.1704	1.1681	1.1653	1.1639	1.1616	1.1593	1.1574	1.1545	1.1528	1.1503	1.1476	1.1446	1.1422	1.1388	1.1377	1.1344	1.1312	1.129	1.1257	1.1236	1.1203	1.117	1.1135	1.1106	1.1069	1.104	1.1004	1.0974	1.0925	1.0893	1.0859	1.0822	1.0783	1.0745	1.0711	1.0667
194	2.0679	2.0709	2.0742	2.0751	2.0789	2.0834	2.0848	2.0864	2.087	2.0906	2.0917	2.0935	2.0943	2.0956	2.0962	2.0979	2.0981	2.0983	2.0988	2.0988	2.101	2.1017	2.1005	2.1001	2.0992	2.0998	2.1002	2.0989	2.0973	2.0967	2.0979	2.0938	2.0915	2.0912	2.0887	2.0871	2.0865	2.0821	2.0789	2.0787	2.0765	2.0713	2.0684	2.0659	2.0636	2.0603	2.0551	2.052	2.049
195	0.32922	0.32362	0.31639	0.3108	0.30521	0.2995	0.29402	0.28819	0.28365	0.27771	0.27235	0.26898	0.26421	0.25687	0.25267	0.24837	0.24301	0.23882	0.23288	0.2287	0.22451	0.21962	0.21566	0.21113	0.20636	0.20415	0.19868	0.19602	0.19242	0.18683	0.18487	0.1808	0.17614	0.17441	0.16906	0.16651	0.16315	0.16154	0.1563	0.15352	0.15238	0.14703	0.14471	0.14228	0.1402	0.13602	0.13453	0.13059	0.12827
196	1.0505	1.0456	1.0401	1.0349	1.0302	1.0246	1.0202	1.0141	1.0098	1.0048	0.99892	0.99419	0.98896	0.98379	0.97851	0.97373	0.96796	0.96363	0.9584	0.95323	0.9481	0.94288	0.93785	0.93277	0.9272	0.92277	0.91715	0.91262	0.90636	0.90153	0.89645	0.89177	0.88679	0.88255	0.87693	0.87235	0.86678	0.8621	0.85693	0.85175	0.84638	0.84194	0.83677	0.83214	0.82588	0.82139	0.81666	0.81184	0.80661
197	0.11012	0.10589	0.10596	0.10547	0.10233	0.099373	0.097885	0.096391	0.095714	0.094123	0.09281	0.091491	0.089903	0.090504	0.089186	0.08723	0.086275	0.0855	0.085011	0.084685	0.084367	0.083959	0.083725	0.082672	0.082812	0.081576	0.082435	0.081204	0.082426	0.082376	0.083059	0.082814	0.082318	0.083076	0.083659	0.084698	0.085911	0.086585	0.087163	0.088661	0.088871	0.089446	0.091667	0.092694	0.093371	0.094761	0.097069	0.098641	0.099484
198	0.62259	0.62545	0.62756	0.62981	0.63253	0.63458	0.63669	0.63951	0.64166	0.64401	0.6461	0.64794	0.6507	0.65237	0.65466	0.65721	0.65926	0.66144	0.66362	0.6654	0.66755	0.66957	0.67192	0.67407	0.67598	0.67796	0.67967	0.68129	0.68364	0.68568	0.6873	0.68931	0.69153	0.69301	0.69482	0.69667	0.69838	0.70006	0.70207	0.70372	0.70546	0.70724	0.70889	0.7105	0.71225	0.71396	0.71571	0.71718	0.7191
199	1.2978	1.299	1.3001	1.3014	1.3027	1.3042	1.3055	1.307	1.3083	1.3097	1.3114	1.3128	1.3144	1.3159	1.3175	1.3191	1.3207	1.3221	1.3242	1.3255	1.3272	1.3288	1.3306	1.3323	1.3343	1.3361	1.3378	1.3397	1.3418	1.3438	1.3456	1.3474	1.3494	1.3515	1.3533	1.3554	1.3574	1.3594	1.3616	1.3636	1.3658	1.368	1.3699	1.372	1.3743	1.3763	1.3787	1.3807	1.3828
200	-1.5209	-1.5228	-1.5247	-1.5263	-1.528	-1.5298	-1.5314	-1.533	-1.534	-1.5364	-1.5371	-1.5388	-1.5401	-1.541	-1.5426	-1.5432	-1.5446	-1.5458	-1.547	-1.548	-1.5487	-1.5497	-1.5505	-1.5515	-1.5524	-1.5532	-1.5537	-1.5543	-1.5549	-1.5557	-1.556	-1.5567	-1.5568	-1.5575	-1.5577	-1.5578	-1.5578	-1.5581	-1.5586	-1.5586	-1.5587	-1.5584	-1.5581	-1.5579	-1.5576	-1.5575	-1.5579	-1.557	-1.5566
201	1.3792	1.3857	1.3923	1.3984	1.4052	1.4117	1.4182	1.4251	1.4305	1.4373	1.4431	1.4494	1.4557	1.4623	1.4671	1.4742	1.4795	1.4855	1.4915	1.4974	1.5033	1.5084	1.515	1.52	1.5253	1.5319	1.5368	1.5423	1.5481	1.5528	1.5591	1.564	1.5688	1.574	1.5795	1.5839	1.5889	1.594	1.5987	1.6034	1.6082	1.6124	1.6178	1.6221	1.6264	1.6304	1.6364	1.6401	1.6447
202	1.2324	1.234	1.235	1.237	1.2379	1.2398	1.2411	1.2427	1.2436	1.2453	1.2469	1.2485	1.2498	1.2515	1.253	1.2545	1.2556	1.2571	1.2582	1.2603	1.2607	1.2624	1.2646	1.2652	1.2669	1.2686	1.2694	1.2709	1.2723	1.2738	1.275	1.2757	1.2772	1.2784	1.2799	1.2815	1.2822	1.2843	1.285	1.2864	1.2875	1.2886	1.2901	1.2912	1.2924	1.2936	1.2942	1.2957	1.2968
203	1.3033	1.3039	1.3062	1.3084	1.3084	1.3092	1.3101	1.3122	1.3133	1.3129	1.3153	1.3156	1.3162	1.3165	1.3178	1.3178	1.3179	1.3175	1.3185	1.3185	1.3203	1.3198	1.3209	1.3218	1.3216	1.3222	1.3211	1.321	1.3221	1.322	1.3224	1.3218	1.3216	1.3218	1.3215	1.3218	1.3195	1.3196	1.3191	1.3187	1.3187	1.3179	1.3184	1.3181	1.3171	1.3162	1.3144	1.3139	1.3135
204	0.3469	0.34969	0.35191	0.35481	0.358	0.36159	0.36416	0.367	0.37042	0.37333	0.37595	0.37988	0.38318	0.38626	0.38939	0.39298	0.39703	0.40056	0.40421	0.40797	0.41174	0.41533	0.41995	0.42342	0.42622	0.43066	0.43454	0.43927	0.4427	0.44675	0.45125	0.45467	0.45941	0.46346	0.46773	0.47235	0.47646	0.48103	0.4861	0.49027	0.49495	0.50014	0.50487	0.50966	0.51451	0.52034	0.52461	0.52918	0.53432
205	1.714	1.7197	1.7248	1.7286	1.7336	1.7377	1.7428	1.7468	1.7505	1.7561	1.7599	1.7639	1.7682	1.7716	1.7769	1.7809	1.7846	1.7884	1.7923	1.7965	1.7996	1.8042	1.8074	1.8113	1.8149	1.818	1.8217	1.8255	1.8285	1.8318	1.8359	1.8391	1.8422	1.8448	1.8493	1.8514	1.8544	1.8575	1.861	1.863	1.8669	1.8691	1.8715	1.8751	1.8773	1.8798	1.8829	1.8849	1.8881
206	1.1662	1.1699	1.1732	1.177	1.1807	1.1834	1.1875	1.1908	1.1943	1.1967	1.1992	1.2035	1.2062	1.21	1.2132	1.2161	1.2192	1.2226	1.2258	1.2288	1.2317	1.2347	1.2375	1.24	1.2423	1.2448	1.2477	1.2507	1.2537	1.2558	1.259	1.2622	1.2646	1.2667	1.269	1.2711	1.2741	1.2768	1.2801	1.281	1.2831	1.2854	1.2876	1.2897	1.2918	1.2937	1.2971	1.2987	1.3013
207	1.1128	1.1209	1.1286	1.1371	1.1447	1.1528	1.1606	1.1683	1.1763	1.1841	1.1917	1.1994	1.2066	1.2143	1.2219	1.2295	1.2367	1.2441	1.2512	1.2584	1.2654	1.2728	1.2797	1.2867	1.2937	1.3	1.3076	1.314	1.321	1.3271	1.3345	1.3403	1.3472	1.3537	1.3598	1.3663	1.3728	1.3787	1.3851	1.3912	1.3974	1.4036	1.4094	1.4154	1.4206	1.4269	1.4326	1.438	1.444
208	0.41283	0.41109	0.40893	0.40684	0.40482	0.40291	0.40082	0.39845	0.39651	0.39452	0.39206	0.39005	0.38803	0.38597	0.38393	0.38129	0.37953	0.37692	0.37505	0.37264	0.37048	0.36816	0.366	0.36386	0.36133	0.35919	0.3568	0.35479	0.35225	0.34994	0.34788	0.34534	0.34343	0.34089	0.33873	0.33612	0.33351	0.33127	0.32871	0.32655	0.32423	0.3216	0.31934	0.31692	0.31446	0.31188	0.30984	0.30698	0.30437
209	1.8291	1.8334	1.8389	1.8443	1.8492	1.8536	1.8604	1.8657	1.8707	1.8754	1.8824	1.8865	1.8912	1.8967	1.9017	1.9069	1.9135	1.9178	1.9228	1.9278	1.9321	1.9373	1.9428	1.9478	1.9516	1.9564	1.9617	1.9668	1.9715	1.9752	1.9811	1.9854	1.9898	1.9938	1.9987	2.0023	2.0069	2.0122	2.0163	2.0196	2.0241	2.0277	2.0322	2.0359	2.0398	2.0434	2.0475	2.0513	2.0558
210	0.72471	0.7242	0.72556	0.72607	0.72667	0.72812	0.72922	0.73033	0.73195	0.73374	0.73383	0.7357	0.73724	0.73988	0.74158	0.74388	0.74525	0.74687	0.74917	0.75079	0.75402	0.7565	0.75897	0.76076	0.76357	0.76621	0.76834	0.77115	0.77397	0.77755	0.78036	0.78343	0.78607	0.78914	0.79263	0.79596	0.79817	0.80252	0.80601	0.80942	0.813	0.81769	0.82025	0.82442	0.82971	0.83295	0.83746	0.84198	0.8459
211	-0.18719	-0.17725	-0.16866	-0.15817	-0.14815	-0.13956	-0.12931	-0.12039	-0.11148	-0.10147	-0.093026	-0.083799	-0.074493	-0.064792	-0.05517	-0.046574	-0.037581	-0.028748	-0.02015	-0.011317	-0.0016949	0.0068237	0.015499	0.024176	0.032458	0.040189	0.049888	0.057855	0.066057	0.074418	0.082542	0.09106	0.099499	0.10723	0.11551	0.12292	0.13026	0.14035	0.14745	0.15494	0.16219	0.16898	0.17718	0.18467	0.19279	0.19981	0.2069	0.21392	0.22141
212	0.20138	0.19113	0.18258	0.17391	0.16378	0.15614	0.14499	0.13599	0.12665	0.11754	0.10866	0.10091	0.092252	0.082016	0.073249	0.064032	0.054703	0.047295	0.037967	0.029091	0.020669	0.01123	0.0022442	-0.0064038	-0.015275	-0.023242	-0.031886	-0.041094	-0.049851	-0.05691	-0.06623	-0.073968	-0.082157	-0.091587	-0.10023	-0.1074	-0.11592	-0.12343	-0.13353	-0.14025	-0.14866	-0.15718	-0.16378	-0.17264	-0.17981	-0.18799	-0.19572	-0.20209	-0.2105
213	-1.7759	-1.78	-1.7841	-1.7885	-1.7928	-1.7966	-1.8012	-1.8054	-1.8097	-1.8134	-1.818	-1.8224	-1.826	-1.8297	-1.8343	-1.8379	-1.8418	-1.846	-1.8498	-1.8541	-1.8577	-1.8612	-1.8651	-1.8688	-1.8728	-1.8766	-1.8802	-1.8835	-1.8879	-1.8912	-1.8955	-1.8984	-1.902	-1.9059	-1.9093	-1.9125	-1.9166	-1.9194	-1.9234	-1.9262	-1.9296	-1.9332	-1.9367	-1.9402	-1.943	-1.9465	-1.9497	-1.9531	-1.9559
214	-0.59423	-0.59476	-0.59482	-0.59548	-0.59628	-0.59676	-0.59747	-0.59776	-0.59787	-0.59853	-0.59882	-0.5992	-0.60005	-0.60108	-0.60127	-0.6023	-0.60218	-0.60321	-0.60428	-0.6049	-0.60565	-0.60635	-0.60701	-0.60785	-0.6081	-0.60972	-0.6108	-0.61136	-0.61207	-0.61291	-0.61357	-0.61455	-0.61548	-0.61623	-0.61707	-0.61796	-0.6194	-0.6201	-0.62089	-0.62206	-0.62294	-0.62415	-0.62476	-0.6256	-0.62662	-0.6277	-0.62844	-0.6297	-0.63067
215	-1.8171	-1.8161	-1.8144	-1.8138	-1.8128	-1.8115	-1.8103	-1.809	-1.8078	-1.806	-1.8056	-1.8043	-1.803	-1.8026	-1.8014	-1.7999	-1.7991	-1.7985	-1.7972	-1.7971	-1.796	-1.795	-1.7948	-1.7938	-1.7937	-1.7918	-1.792	-1.7904	-1.7899	-1.7894	-1.7892	-1.7889	-1.7878	-1.7873	-1.7859	-1.7863	-1.7853	-1.7846	-1.7846	-1.7835	-1.7825	-1.7825	-1.7822	-1.7818	-1.7814	-1.7814	-1.7814	-1.7803	-1.7799
216	0.27901	0.28881	0.29753	0.30724	0.31665	0.32695	0.33537	0.34508	0.3537	0.36301	0.37123	0.38015	0.38867	0.39729	0.40452	0.41354	0.42097	0.42919	0.43702	0.44484	0.45247	0.4596	0.46654	0.47417	0.482	0.48824	0.49488	0.5028	0.50954	0.51509	0.52212	0.52856	0.53471	0.54006	0.5465	0.55125	0.5575	0.56334	0.56899	0.57513	0.58078	0.58504	0.59079	0.59584	0.60099	0.60526	0.60912	0.61417	0.61834
217	0.24409	0.24599	0.2484	0.25081	0.25256	0.25453	0.25708	0.25949	0.26103	0.26292	0.26497	0.26701	0.26957	0.27227	0.2746	0.27716	0.27898	0.28169	0.28344	0.28585	0.28855	0.29081	0.29373	0.29607	0.29833	0.30118	0.30366	0.30556	0.30921	0.31191	0.31512	0.31702	0.32031	0.32301	0.32527	0.32753	0.3306	0.33337	0.33578	0.33885	0.34177	0.34476	0.34783	0.35075	0.35426	0.35688	0.35966	0.36324	0.36528
218	-0.71907	-0.70578	-0.68944	-0.6759	-0.6598	-0.64395	-0.63053	-0.6137	-0.59943	-0.5854	-0.56893	-0.55491	-0.541	-0.52429	-0.50818	-0.49379	-0.47769	-0.46256	-0.44792	-0.4334	-0.41498	-0.39997	-0.38423	-0.36971	-0.3547	-0.33933	-0.32493	-0.30809	-0.29211	-0.27685	-0.26135	-0.24561	-0.22962	-0.21461	-0.20033	-0.18325	-0.16725	-0.152	-0.13589	-0.12026	-0.1061	-0.090236	-0.07522	-0.059596	-0.043113	-0.027975	-0.011128	0.0034006	0.018173
219	0.46087	0.45391	0.45119	0.44635	0.44545	0.44243	0.44364	0.43517	0.43517	0.43064	0.42671	0.4252	0.42187	0.41915	0.41673	0.41371	0.40947	0.41069	0.40676	0.40707	0.40253	0.3986	0.39497	0.39831	0.39649	0.39286	0.38984	0.38924	0.38652	0.38652	0.3838	0.38078	0.382	0.37988	0.37989	0.38171	0.37747	0.37808	0.379	0.37688	0.37871	0.37508	0.37629	0.376	0.37812	0.37661	0.37783	0.37541	0.37723
220	0.50861	0.51907	0.53033	0.54078	0.55074	0.5618	0.57296	0.58392	0.59418	0.60423	0.61469	0.62484	0.6347	0.64445	0.65541	0.66487	0.67613	0.68649	0.69685	0.70711	0.71666	0.72682	0.73658	0.74543	0.75529	0.76505	0.77571	0.78486	0.79442	0.80498	0.81434	0.8241	0.83295	0.84271	0.85176	0.86082	0.87068	0.87883	0.88879	0.89704	0.90559	0.91535	0.92411	0.93306	0.94121	0.95027	0.95832	0.96637	0.97503
221	-0.71175	-0.7059	-0.70052	-0.69475	-0.68827	-0.68148	-0.67571	-0.66845	-0.66299	-0.65604	-0.64917	-0.64324	-0.63567	-0.62849	-0.62146	-0.61421	-0.60655	-0.59922	-0.5911	-0.58407	-0.57619	-0.56807	-0.55948	-0.55167	-0.54363	-0.53488	-0.52652	-0.5184	-0.50919	-0.49935	-0.49169	-0.48232	-0.47318	-0.46428	-0.45467	-0.44483	-0.43593	-0.42553	-0.41608	-0.40569	-0.39608	-0.38546	-0.37545	-0.36592	-0.35569	-0.34498	-0.33451	-0.32349	-0.31396
222	0.1608	0.16534	0.17006	0.17459	0.17962	0.1841	0.18796	0.19348	0.19728	0.20237	0.20715	0.21224	0.21672	0.22077	0.22524	0.22991	0.23432	0.2396	0.24401	0.24861	0.25254	0.2575	0.2618	0.26744	0.27235	0.2764	0.28094	0.28584	0.28977	0.29382	0.29842	0.30314	0.30805	0.31247	0.31725	0.32216	0.32646	0.33136	0.33627	0.34094	0.34492	0.34996	0.35437	0.3583	0.36333	0.36775	0.37205	0.37671	0.38137
223	1.1675	1.169	1.1713	1.1726	1.1743	1.1756	1.1776	1.1794	1.1804	1.1832	1.1842	1.1857	1.188	1.1896	1.1909	1.1926	1.1955	1.1966	1.1983	1.1999	1.2025	1.2039	1.2049	1.2072	1.21	1.2114	1.2135	1.2164	1.217	1.2188	1.221	1.2223	1.2251	1.2269	1.2295	1.2307	1.2322	1.2338	1.2367	1.2388	1.2395	1.2422	1.244	1.2462	1.2486	1.2498	1.2517	1.2536	1.2564
224	-0.37335	-0.36933	-0.36501	-0.3615	-0.35814	-0.35331	-0.35046	-0.34651	-0.34285	-0.3392	-0.33584	-0.33174	-0.32816	-0.32413	-0.32084	-0.3169	-0.31375	-0.31046	-0.30644	-0.30381	-0.30023	-0.29701	-0.29335	-0.2905	-0.28736	-0.28355	-0.28078	-0.27763	-0.27449	-0.27208	-0.26908	-0.26659	-0.2633	-0.26001	-0.25702	-0.25394	-0.25102	-0.24831	-0.24583	-0.2429	-0.23983	-0.23713	-0.2353	-0.23267	-0.22989	-0.22726	-0.2247	-0.22163	-0.21966
225	-1.6652	-1.6673	-1.6689	-1.6736	-1.6758	-1.6775	-1.68	-1.6839	-1.6856	-1.688	-1.691	-1.6924	-1.6952	-1.6972	-1.6986	-1.7011	-1.7036	-1.7048	-1.7064	-1.7081	-1.7097	-1.7113	-1.7127	-1.7142	-1.7162	-1.7177	-1.7194	-1.7214	-1.7216	-1.7222	-1.7242	-1.7256	-1.7258	-1.7255	-1.7271	-1.7281	-1.7282	-1.7288	-1.7298	-1.73	-1.7307	-1.7299	-1.7309	-1.7304	-1.7302	-1.7308	-1.7306	-1.7304	-1.7309
226	0.76167	0.76529	0.76831	0.77203	0.77455	0.77847	0.78138	0.7841	0.78782	0.79215	0.79526	0.79798	0.8017	0.80442	0.80874	0.81236	0.81558	0.81779	0.82242	0.82473	0.82926	0.83157	0.83539	0.83911	0.84163	0.84495	0.84837	0.85249	0.85501	0.85842	0.86205	0.86526	0.86899	0.8719	0.87522	0.87864	0.88146	0.88518	0.8884	0.89152	0.89403	0.89735	0.90137	0.90349	0.9057	0.90982	0.91284	0.91546	0.91878
227	1.0869	1.0774	1.0672	1.0573	1.0476	1.0375	1.0289	1.0199	1.0075	1.0003	0.98775	0.97628	0.9671	0.95563	0.94434	0.93411	0.92352	0.91188	0.90183	0.89265	0.8796	0.86708	0.85526	0.84432	0.83233	0.82035	0.80853	0.79425	0.78332	0.77115	0.75811	0.74665	0.73467	0.72338	0.70858	0.69853	0.68513	0.67191	0.6594	0.64636	0.63297	0.6194	0.60653	0.59349	0.5801	0.56689	0.55579	0.54187	0.52725
228	-1.3643	-1.3481	-1.3323	-1.3155	-1.2995	-1.2833	-1.2663	-1.2498	-1.233	-1.2163	-1.1991	-1.184	-1.1668	-1.1494	-1.1326	-1.1157	-1.098	-1.0815	-1.0641	-1.0473	-1.0308	-1.0135	-0.99631	-0.97783	-0.96115	-0.94362	-0.92618	-0.90836	-0.89093	-0.8734	-0.85511	-0.83777	-0.81996	-0.8029	-0.7848	-0.7668	-0.74861	-0.7308	-0.71194	-0.69517	-0.67547	-0.65756	-0.64098	-0.62346	-0.60328	-0.5849	-0.56681	-0.54862	-0.53005
229	0.27346	0.27405	0.27595	0.27704	0.27793	0.27943	0.27962	0.28161	0.28181	0.2827	0.28409	0.28499	0.28528	0.28648	0.28717	0.28846	0.28856	0.28875	0.28985	0.29064	0.29114	0.29163	0.29252	0.29282	0.29341	0.2947	0.2944	0.29469	0.29469	0.29538	0.29558	0.29617	0.29626	0.29716	0.29605	0.29655	0.29674	0.29753	0.29823	0.29862	0.29832	0.29811	0.29741	0.2984	0.29829	0.29779	0.29838	0.29887	0.29777
230	-0.2601	-0.26391	-0.2685	-0.27136	-0.27387	-0.2782	-0.2808	-0.28461	-0.28773	-0.29102	-0.29527	-0.2983	-0.3015	-0.3054	-0.30843	-0.31233	-0.31588	-0.319	-0.3229	-0.32619	-0.32957	-0.33312	-0.33676	-0.34039	-0.3436	-0.34758	-0.35053	-0.3546	-0.35789	-0.3617	-0.36465	-0.36863	-0.37167	-0.37565	-0.37912	-0.38293	-0.38613	-0.38977	-0.39315	-0.39661	-0.40008	-0.40329	-0.40718	-0.41074	-0.41446	-0.41801	-0.42122	-0.42416	-0.42806
231	-0.26724	-0.28208	-0.29843	-0.31492	-0.33072	-0.34776	-0.36426	-0.37992	-0.39627	-0.41208	-0.42788	-0.44368	-0.46017	-0.47652	-0.4915	-0.50826	-0.52516	-0.54178	-0.55745	-0.5727	-0.5885	-0.60485	-0.62106	-0.63728	-0.65225	-0.66833	-0.68386	-0.69993	-0.71587	-0.73016	-0.745	-0.76121	-0.77728	-0.79254	-0.80765	-0.82358	-0.83869	-0.85326	-0.86782	-0.88211	-0.89613	-0.91124	-0.92498	-0.94091	-0.95424	-0.96977	-0.98392	-0.99862	-1.0117
232	-0.40106	-0.40475	-0.40807	-0.4125	-0.41634	-0.421	-0.42528	-0.42956	-0.43347	-0.43805	-0.44233	-0.44661	-0.45112	-0.45592	-0.46013	-0.46418	-0.46869	-0.47304	-0.47784	-0.48234	-0.4864	-0.49216	-0.49629	-0.50139	-0.50574	-0.51098	-0.51563	-0.52035	-0.52537	-0.52972	-0.53533	-0.54013	-0.54552	-0.54987	-0.55533	-0.56005	-0.56529	-0.5706	-0.5754	-0.58041	-0.58528	-0.59059	-0.59568	-0.60107	-0.60668	-0.61132	-0.61648	-0.62231	-0.62681
233	1.2234	1.2234	1.2227	1.2216	1.2203	1.2189	1.2178	1.218	1.2171	1.216	1.2151	1.2136	1.2126	1.2117	1.2107	1.2097	1.2095	1.2061	1.2061	1.2041	1.2039	1.2019	1.2009	1.2008	1.1978	1.1974	1.1962	1.194	1.1924	1.1921	1.1919	1.1904	1.1885	1.1866	1.1852	1.184	1.1831	1.1808	1.1805	1.1782	1.1781	1.1763	1.1757	1.1742	1.1738	1.1722	1.1707	1.1694	1.1683
234	0.97841	0.98272	0.9888	0.99389	0.99899	1.0052	1.0092	1.0149	1.0202	1.0256	1.031	1.036	1.0407	1.0459	1.0509	1.0549	1.0608	1.0646	1.07	1.075	1.0794	1.0844	1.0888	1.0941	1.0986	1.103	1.107	1.1117	1.1164	1.1206	1.1249	1.1294	1.134	1.1384	1.1427	1.1462	1.1509	1.1555	1.1596	1.164	1.1672	1.1717	1.1755	1.18	1.1844	1.188	1.1915	1.1962	1.1997
235	0.98476	0.98381	0.98202	0.97998	0.97896	0.97711	0.97603	0.97438	0.97329	0.97196	0.97132	0.96877	0.96788	0.96699	0.96622	0.96444	0.96297	0.96221	0.96074	0.9596	0.95871	0.9575	0.95661	0.95572	0.95553	0.95361	0.95298	0.95311	0.95196	0.95126	0.95075	0.95012	0.94878	0.94834	0.94706	0.94719	0.94643	0.94694	0.94682	0.94592	0.94574	0.94606	0.94491	0.94523	0.94492	0.94473	0.94473	0.94569	0.94531
236	1.1041	1.0987	1.0918	1.0853	1.0788	1.0707	1.0631	1.0568	1.0493	1.0413	1.0333	1.0247	1.0179	1.0122	1.0024	0.9935	0.98672	0.97828	0.96955	0.96096	0.95342	0.94394	0.93595	0.92692	0.91728	0.9096	0.90161	0.89137	0.88098	0.87255	0.86291	0.85282	0.84304	0.83415	0.82421	0.81337	0.80298	0.79455	0.78431	0.77423	0.76278	0.75089	0.7405	0.72982	0.71973	0.70709	0.69805	0.68646	0.67473
237	2.7181	2.7135	2.7107	2.7069	2.7025	2.6978	2.6935	2.6902	2.6861	2.6818	2.6773	2.6737	2.6693	2.6645	2.6609	2.6557	2.6524	2.6475	2.642	2.6386	2.6339	2.628	2.6243	2.6197	2.6154	2.6089	2.6052	2.6009	2.5969	2.5903	2.5853	2.5806	2.5748	2.5701	2.5639	2.5591	2.5548	2.5495	2.5443	2.5383	2.5321	2.5279	2.5209	2.5163	2.51	2.5046	2.4979	2.4938	2.4875
238	1.1215	1.1218	1.12	1.1195	1.1172	1.1169	1.1156	1.1148	1.1138	1.112	1.1104	1.1096	1.1077	1.1064	1.1048	1.1037	1.1021	1.1002	1.0988	1.0969	1.0955	1.0933	1.0917	1.0904	1.0879	1.0859	1.0842	1.0812	1.0798	1.0781	1.0765	1.074	1.0716	1.0687	1.0669	1.0645	1.0627	1.0603	1.0582	1.0554	1.0538	1.0512	1.0493	1.0462	1.0434	1.0411	1.0392	1.0359	1.0339
239	0.77452	0.78072	0.78647	0.79179	0.79692	0.8033	0.8087	0.81481	0.82057	0.82721	0.83226	0.83819	0.8443	0.85051	0.85653	0.86202	0.86946	0.87575	0.88124	0.88807	0.894	0.90029	0.90694	0.91261	0.92014	0.92572	0.93245	0.93981	0.94557	0.95293	0.95948	0.96577	0.97304	0.9796	0.98731	0.99396	0.99999	1.0074	1.0144	1.0224	1.0282	1.0356	1.0422	1.0495	1.0554	1.0633	1.0709	1.0778	1.0841
240	0.81337	0.81465	0.81674	0.8187	0.82128	0.82263	0.82453	0.82686	0.82827	0.83048	0.83214	0.8341	0.83662	0.83827	0.84079	0.84319	0.84497	0.8465	0.84877	0.85068	0.85295	0.8551	0.85737	0.85934	0.86198	0.86388	0.86585	0.86794	0.87021	0.8723	0.8742	0.87673	0.87875	0.88146	0.88355	0.8857	0.88767	0.89043	0.89228	0.89474	0.89695	0.89917	0.90089	0.90322	0.90568	0.90845	0.91036	0.91227	0.91393
241	-0.2319	-0.23698	-0.24215	-0.24701	-0.25277	-0.25876	-0.26332	-0.26893	-0.2747	-0.27971	-0.28412	-0.2889	-0.29414	-0.29945	-0.30379	-0.30902	-0.31283	-0.31814	-0.32248	-0.32681	-0.3316	-0.33541	-0.33929	-0.344	-0.34766	-0.3526	-0.35723	-0.36037	-0.36455	-0.36828	-0.37127	-0.37492	-0.37843	-0.38156	-0.3847	-0.38813	-0.39141	-0.3944	-0.39776	-0.40081	-0.40402	-0.40611	-0.40864	-0.4123	-0.41461	-0.41676	-0.41862	-0.4207	-0.42398
242	0.23795	0.23805	0.23709	0.23656	0.2373	0.23559	0.23623	0.23612	0.23527	0.23452	0.23377	0.23324	0.23175	0.23249	0.23111	0.22962	0.22951	0.22898	0.22759	0.22664	0.22536	0.22376	0.22248	0.22142	0.22057	0.21887	0.21802	0.21483	0.21387	0.21238	0.21132	0.2094	0.20781	0.20547	0.20409	0.20271	0.20069	0.19771	0.19548	0.19474	0.19165	0.18974	0.18719	0.18507	0.18251	0.17975	0.17667	0.17529	0.1721
243	-0.68755	-0.68755	-0.68722	-0.68689	-0.68666	-0.68665	-0.68665	-0.68646	-0.68618	-0.6859	-0.68544	-0.68502	-0.68469	-0.6845	-0.68394	-0.68353	-0.68306	-0.68264	-0.6825	-0.6819	-0.68175	-0.68101	-0.6805	-0.6798	-0.67975	-0.6791	-0.6785	-0.67813	-0.67715	-0.67655	-0.67618	-0.67529	-0.6752	-0.6745	-0.6739	-0.67316	-0.67237	-0.67135	-0.67088	-0.66977	-0.66875	-0.66819	-0.66726	-0.66634	-0.66573	-0.66481	-0.66429	-0.66295	-0.66225
244	0.86896	0.87492	0.87974	0.88456	0.88998	0.8946	0.89976	0.90585	0.91134	0.91636	0.92199	0.92627	0.9319	0.93792	0.94435	0.94917	0.95506	0.96122	0.96691	0.9724	0.97722	0.98385	0.99028	0.99664	1.002	1.0079	1.0136	1.0203	1.0264	1.0332	1.0387	1.0457	1.0513	1.0584	1.0643	1.071	1.0776	1.0839	1.091	1.0972	1.1038	1.1103	1.1173	1.1238	1.1308	1.1375	1.1449	1.1515	1.1583
245	-1.1424	-1.1389	-1.1353	-1.1322	-1.1283	-1.1247	-1.1211	-1.1174	-1.1139	-1.1101	-1.1064	-1.1028	-1.0991	-1.0957	-1.0915	-1.0881	-1.084	-1.0803	-1.0764	-1.0723	-1.0685	-1.0649	-1.0605	-1.0567	-1.0526	-1.0489	-1.0451	-1.0411	-1.0372	-1.0328	-1.0292	-1.0253	-1.0213	-1.0174	-1.0132	-1.0094	-1.0049	-1.001	-0.99718	-0.99297	-0.98919	-0.98494	-0.98104	-0.97655	-0.97277	-0.9686	-0.96474	-0.96025	-0.95627
246	-1.5383	-1.5357	-1.5327	-1.5296	-1.5273	-1.5245	-1.5217	-1.5186	-1.5159	-1.5132	-1.51	-1.507	-1.5044	-1.501	-1.498	-1.4949	-1.4918	-1.489	-1.4855	-1.4824	-1.4794	-1.476	-1.4729	-1.4696	-1.4661	-1.4631	-1.4597	-1.4565	-1.4529	-1.4496	-1.4466	-1.4425	-1.4388	-1.4356	-1.432	-1.4287	-1.425	-1.4216	-1.418	-1.4144	-1.4109	-1.4072	-1.4033	-1.3998	-1.3961	-1.3926	-1.3889	-1.3849	-1.3818
247	-1.5999	-1.5976	-1.5947	-1.5923	-1.5902	-1.5871	-1.5846	-1.5822	-1.5796	-1.5768	-1.5743	-1.5716	-1.569	-1.5659	-1.5631	-1.5601	-1.5572	-1.5542	-1.5511	-1.5479	-1.5451	-1.5414	-1.5385	-1.5351	-1.5321	-1.5287	-1.5258	-1.522	-1.5187	-1.5151	-1.5119	-1.5088	-1.5055	-1.5016	-1.4981	-1.4944	-1.4904	-1.4872	-1.4832	-1.4797	-1.4758	-1.4719	-1.4682	-1.4647	-1.4609	-1.4564	-1.4528	-1.4486	-1.4449
248	0.048214	0.050342	0.052014	0.053105	0.053937	0.056583	0.058256	0.059541	0.060956	0.06237	0.063656	0.065847	0.06655	0.068354	0.070351	0.071636	0.072726	0.073689	0.074973	0.076907	0.077868	0.079347	0.081215	0.082112	0.083267	0.085329	0.085513	0.087187	0.088536	0.09021	0.091236	0.092457	0.093806	0.095027	0.096636	0.097921	0.099206	0.10062	0.10229	0.10364	0.10415	0.10563	0.10679	0.1084	0.10923	0.11038	0.11167	0.11347	0.1145
249	1.4645	1.465	1.4648	1.466	1.4659	1.4665	1.4665	1.4677	1.4676	1.4679	1.4681	1.4683	1.4691	1.469	1.4695	1.4699	1.4701	1.4707	1.4707	1.4708	1.4715	1.472	1.4728	1.4725	1.473	1.4732	1.4732	1.473	1.4739	1.4745	1.475	1.4747	1.475	1.4755	1.4765	1.4765	1.4762	1.4774	1.4777	1.4782	1.4784	1.4784	1.4796	1.4789	1.4801	1.4803	1.4806	1.4821	1.4822
250	1.5128	1.5124	1.5125	1.5129	1.5128	1.5125	1.5127	1.5122	1.512	1.5124	1.5131	1.5131	1.5132	1.5132	1.5137	1.5128	1.5131	1.5132	1.5141	1.5139	1.5141	1.5142	1.515	1.5152	1.5148	1.5156	1.5155	1.5158	1.517	1.5167	1.5163	1.5177	1.5184	1.5181	1.5188	1.5194	1.5204	1.5196	1.5208	1.5213	1.522	1.5222	1.5229	1.524	1.5244	1.5244	1.5257	1.5264	1.5266
251	-0.60178	-0.6013	-0.60191	-0.60142	-0.60073	-0.60004	-0.59955	-0.5992	-0.59872	-0.59864	-0.5972	-0.59637	-0.59534	-0.59478	-0.59382	-0.59217	-0.59169	-0.59093	-0.58921	-0.5877	-0.58687	-0.58488	-0.58324	-0.58193	-0.58069	-0.57857	-0.57699	-0.57568	-0.5741	-0.57109	-0.56903	-0.56718	-0.56574	-0.56354	-0.56114	-0.55847	-0.55648	-0.55388	-0.55175	-0.54963	-0.54689	-0.54483	-0.54127	-0.53866	-0.5364	-0.53298	-0.53044	-0.5277	-0.52455
252	1.1882	1.1947	1.2014	1.2078	1.2138	1.2204	1.2276	1.2346	1.2404	1.2472	1.2528	1.26	1.2659	1.273	1.2803	1.2867	1.2929	1.2989	1.3066	1.3125	1.3193	1.3257	1.3319	1.3387	1.3453	1.352	1.3585	1.3647	1.371	1.3773	1.3831	1.39	1.3968	1.4029	1.4094	1.4154	1.4211	1.428	1.4338	1.4396	1.4463	1.4516	1.4573	1.4637	1.47	1.4755	1.4811	1.4877	1.493
253	0.20116	0.19858	0.19557	0.19307	0.19006	0.18705	0.18275	0.18094	0.17785	0.17415	0.172	0.16925	0.16624	0.16288	0.16082	0.15695	0.1542	0.15188	0.14758	0.14491	0.14242	0.1401	0.13631	0.13305	0.1303	0.12875	0.1254	0.12187	0.11921	0.11646	0.11345	0.11113	0.10838	0.10529	0.10366	0.1003	0.098242	0.095751	0.092313	0.090338	0.087933	0.084753	0.082349	0.08003	0.078314	0.075135	0.0723	0.071531	0.06904
254	-1.637	-1.6433	-1.6506	-1.658	-1.6638	-1.6704	-1.6769	-1.6831	-1.6897	-1.6956	-1.702	-1.7091	-1.7152	-1.7215	-1.7283	-1.7332	-1.74	-1.7452	-1.7509	-1.7566	-1.7636	-1.769	-1.775	-1.7813	-1.7859	-1.7924	-1.7984	-1.8028	-1.8088	-1.8134	-1.8189	-1.8247	-1.8296	-1.8349	-1.8404	-1.8451	-1.8504	-1.8565	-1.8607	-1.8658	-1.8708	-1.8753	-1.8804	-1.8849	-1.8892	-1.8936	-1.8983	-1.9027	-1.9073
255	0.31583	0.323	0.33066	0.33788	0.34509	0.3524	0.35926	0.36692	0.3736	0.38108	0.3887	0.39583	0.40336	0.41067	0.41793	0.4251	0.43272	0.44008	0.44694	0.45439	0.462	0.46909	0.47631	0.48363	0.49138	0.49869	0.50596	0.51341	0.52068	0.5279	0.53566	0.5432	0.55083	0.55797	0.5652	0.57234	0.58015	0.58711	0.59487	0.60255	0.60929	0.61679	0.62496	0.63219	0.63961	0.64684	0.65425	0.66256	0.66979
256	-0.70646	-0.69713	-0.6888	-0.68001	-0.67028	-0.66189	-0.65243	-0.64371	-0.63513	-0.62642	-0.61716	-0.60818	-0.5992	-0.58982	-0.58077	-0.57241	-0.56391	-0.55501	-0.54577	-0.53755	-0.52866	-0.51881	-0.50985	-0.50102	-0.49261	-0.48264	-0.47457	-0.46582	-0.45721	-0.44752	-0.43905	-0.43065	-0.42035	-0.41229	-0.40404	-0.39483	-0.3857	-0.37717	-0.36838	-0.35877	-0.35039	-0.34113	-0.33262	-0.32377	-0.31471	-0.30499	-0.29627	-0.2873	-0.27927
257	-1.036	-1.0313	-1.0261	-1.0201	-1.0152	-1.0093	-1.0043	-0.99824	-0.9927	-0.98607	-0.98034	-0.97444	-0.9679	-0.96126	-0.95581	-0.94918	-0.94173	-0.93518	-0.92837	-0.91982	-0.91292	-0.90655	-0.89874	-0.89146	-0.88392	-0.87546	-0.86801	-0.8591	-0.85174	-0.84373	-0.8351	-0.82673	-0.81791	-0.80936	-0.80045	-0.79299	-0.78326	-0.7738	-0.76516	-0.75625	-0.74716	-0.73879	-0.72814	-0.71914	-0.7095	-0.70058	-0.69076	-0.68166	-0.67192
258	1.475	1.4759	1.4796	1.4822	1.4846	1.4837	1.4876	1.49	1.4898	1.4928	1.4954	1.4972	1.4996	1.502	1.5024	1.5065	1.5081	1.5089	1.5131	1.5146	1.5176	1.5202	1.5235	1.5246	1.5263	1.5298	1.5304	1.5361	1.5359	1.5365	1.5418	1.5428	1.5455	1.5487	1.5496	1.5524	1.5552	1.5579	1.562	1.5629	1.5657	1.5659	1.5713	1.5737	1.575	1.5761	1.5805	1.5822	1.5853
259	1.529	1.5288	1.5285	1.5278	1.5269	1.5274	1.5265	1.5256	1.5242	1.5246	1.5244	1.5228	1.5223	1.5218	1.521	1.5199	1.5194	1.5187	1.517	1.5165	1.5154	1.5148	1.5136	1.5132	1.5111	1.5107	1.5099	1.5089	1.5076	1.5061	1.5058	1.5044	1.5038	1.5025	1.501	1.5003	1.499	1.4973	1.4949	1.4934	1.4924	1.4912	1.4899	1.4893	1.4874	1.4857	1.4846	1.4828	1.4802
260	-1.9235	-1.9229	-1.923	-1.923	-1.9215	-1.922	-1.9212	-1.9208	-1.921	-1.9213	-1.9206	-1.9202	-1.9211	-1.9202	-1.9199	-1.9198	-1.9201	-1.9195	-1.9202	-1.9206	-1.9198	-1.9202	-1.9207	-1.9203	-1.9204	-1.921	-1.9215	-1.9214	-1.9212	-1.9212	-1.9214	-1.9222	-1.9228	-1.923	-1.9228	-1.9237	-1.9239	-1.9244	-1.9242	-1.9249	-1.926	-1.9256	-1.9258	-1.9261	-1.9271	-1.9273	-1.9272	-1.9274	-1.9285
261	1.2728	1.2643	1.2573	1.2504	1.2439	1.2368	1.232	1.2244	1.2165	1.2097	1.2024	1.1941	1.1883	1.1795	1.1732	1.1638	1.1604	1.1514	1.1446	1.1373	1.129	1.1229	1.1149	1.1072	1.0999	1.0934	1.086	1.0781	1.0725	1.0652	1.0579	1.0494	1.0421	1.035	1.0282	1.0212	1.0141	1.0069	1.0006	0.99402	0.98535	0.97788	0.97074	0.96361	0.95579	0.94882	0.9422	0.9337	0.92606
262	3.1995	3.1883	3.1781	3.1663	3.156	3.1435	3.1327	3.1218	3.1117	3.0997	3.0882	3.078	3.0661	3.0543	3.0441	3.0323	3.0212	3.0101	2.9992	2.9878	2.9763	2.9666	2.9543	2.9421	2.9309	2.9202	2.9086	2.8979	2.8865	2.8748	2.8635	2.8505	2.84	2.8287	2.8165	2.8068	2.7941	2.7829	2.771	2.7598	2.7483	2.737	2.7245	2.7134	2.7011	2.6895	2.6778	2.6663	2.6548
263	-0.40727	-0.40648	-0.40603	-0.40433	-0.40491	-0.40332	-0.40264	-0.40333	-0.40243	-0.40153	-0.40142	-0.39995	-0.40018	-0.39882	-0.39883	-0.39781	-0.39839	-0.3976	-0.39738	-0.39624	-0.39511	-0.39489	-0.39478	-0.39422	-0.3948	-0.39469	-0.39436	-0.39379	-0.39392	-0.39312	-0.39279	-0.39223	-0.39246	-0.39269	-0.39361	-0.39248	-0.39146	-0.39192	-0.39227	-0.39057	-0.39262	-0.39252	-0.39263	-0.39173	-0.39322	-0.39356	-0.39437	-0.39529	-0.39461
264	1.755	1.7527	1.7493	1.7463	1.7442	1.7411	1.7377	1.7349	1.7323	1.7291	1.7261	1.7231	1.7194	1.7166	1.7138	1.7095	1.707	1.704	1.7009	1.6976	1.6945	1.6912	1.6879	1.6845	1.6811	1.6779	1.6746	1.6716	1.6671	1.6645	1.6609	1.6577	1.6536	1.6503	1.6473	1.6438	1.6403	1.6363	1.6323	1.629	1.626	1.6221	1.6192	1.615	1.6111	1.6071	1.6044	1.6003	1.5969
265	-1.8627	-1.8652	-1.8659	-1.8703	-1.8721	-1.8744	-1.8747	-1.8771	-1.8785	-1.8808	-1.8835	-1.8856	-1.8867	-1.8899	-1.8914	-1.8949	-1.8967	-1.8982	-1.9002	-1.9013	-1.9034	-1.9057	-1.9076	-1.9089	-1.9113	-1.9122	-1.9144	-1.9161	-1.9185	-1.9202	-1.9231	-1.9242	-1.9265	-1.9262	-1.9303	-1.9309	-1.9327	-1.9356	-1.9368	-1.9376	-1.9392	-1.9405	-1.9417	-1.9434	-1.9446	-1.9465	-1.9481	-1.9502	-1.9517
266	0.060543	0.060982	0.061662	0.062198	0.062684	0.063993	0.064238	0.06429	0.064971	0.065072	0.065656	0.066916	0.067741	0.067842	0.068667	0.069348	0.069787	0.070612	0.071534	0.072214	0.072557	0.073527	0.07416	0.075178	0.075665	0.076394	0.077268	0.077513	0.078581	0.079454	0.080328	0.081057	0.082124	0.082708	0.083679	0.084842	0.085523	0.086396	0.08727	0.087951	0.08868	0.089843	0.090282	0.091494	0.091981	0.093	0.093632	0.094748	0.095767
267	-0.25547	-0.26037	-0.26425	-0.26897	-0.27403	-0.27708	-0.28248	-0.28586	-0.28908	-0.29598	-0.29819	-0.30225	-0.30547	-0.3107	-0.31208	-0.31714	-0.32002	-0.32341	-0.32512	-0.32884	-0.3314	-0.33612	-0.33884	-0.33955	-0.34193	-0.34399	-0.3462	-0.34892	-0.35131	-0.35336	-0.35524	-0.35612	-0.35767	-0.35938	-0.3606	-0.36047	-0.36352	-0.36356	-0.36562	-0.367	-0.36754	-0.36859	-0.36964	-0.37069	-0.3714	-0.37127	-0.37148	-0.37237	-0.37274
268	-0.21507	-0.20808	-0.20229	-0.19572	-0.18967	-0.18268	-0.17611	-0.17023	-0.16409	-0.15847	-0.15182	-0.14644	-0.13962	-0.13348	-0.12794	-0.1224	-0.11651	-0.11089	-0.10475	-0.098778	-0.093233	-0.088116	-0.081719	-0.076858	-0.071229	-0.065258	-0.060909	-0.055279	-0.049564	-0.044616	-0.039412	-0.034806	-0.029005	-0.023972	-0.018341	-0.014587	-0.0087863	-0.0040079	0.00025886	0.0046957	0.010242	0.015192	0.019543	0.024493	0.027992	0.03371	0.038659	0.042414	0.04651
269	-0.26493	-0.26339	-0.26153	-0.25988	-0.25738	-0.25567	-0.2536	-0.2519	-0.24988	-0.24775	-0.24621	-0.24445	-0.24227	-0.24046	-0.23892	-0.23716	-0.23498	-0.23328	-0.23168	-0.22998	-0.22843	-0.22699	-0.22487	-0.22359	-0.22178	-0.22008	-0.21843	-0.21678	-0.21592	-0.21358	-0.2122	-0.21124	-0.20927	-0.2082	-0.20618	-0.20564	-0.20378	-0.20288	-0.20128	-0.20011	-0.19909	-0.19781	-0.19669	-0.19584	-0.19419	-0.19328	-0.19227	-0.19136	-0.19024
270	-0.75305	-0.75093	-0.74954	-0.74576	-0.74317	-0.74023	-0.73752	-0.73505	-0.73127	-0.72832	-0.72477	-0.72135	-0.71744	-0.71378	-0.70987	-0.70573	-0.70111	-0.69625	-0.69139	-0.68676	-0.68215	-0.67752	-0.67242	-0.66792	-0.6615	-0.65711	-0.65201	-0.64572	-0.64061	-0.63647	-0.62862	-0.62328	-0.61662	-0.61032	-0.60438	-0.59784	-0.59094	-0.58476	-0.57738	-0.57085	-0.56383	-0.55669	-0.54824	-0.5423	-0.53492	-0.52707	-0.51897	-0.51147	-0.50409
271	-3.0108	-2.9915	-2.9712	-2.9543	-2.9356	-2.9171	-2.8988	-2.8814	-2.8643	-2.846	-2.8277	-2.8098	-2.7927	-2.7754	-2.7567	-2.737	-2.7204	-2.7041	-2.6888	-2.6681	-2.6518	-2.6359	-2.6199	-2.6012	-2.5859	-2.5682	-2.5518	-2.5359	-2.5194	-2.5027	-2.4869	-2.4706	-2.4535	-2.4386	-2.423	-2.4071	-2.3906	-2.3743	-2.3605	-2.3466	-2.3298	-2.3159	-2.3002	-2.2854	-2.2699	-2.2556	-2.2388	-2.2243	-2.21
272	-1.3376	-1.3367	-1.3348	-1.3339	-1.333	-1.3321	-1.3311	-1.3296	-1.3293	-1.3277	-1.3274	-1.3263	-1.3259	-1.3247	-1.3239	-1.323	-1.3227	-1.3221	-1.3214	-1.3215	-1.3203	-1.3203	-1.3198	-1.3196	-1.3189	-1.3186	-1.3187	-1.318	-1.3182	-1.3182	-1.3182	-1.3183	-1.3188	-1.3191	-1.3186	-1.3189	-1.319	-1.3192	-1.3199	-1.3193	-1.3196	-1.32	-1.3202	-1.321	-1.3215	-1.3218	-1.3221	-1.3226	-1.3233
273	-1.9205	-1.9207	-1.9222	-1.9235	-1.9229	-1.9244	-1.9248	-1.9253	-1.9259	-1.9256	-1.927	-1.9284	-1.9293	-1.9297	-1.9297	-1.93	-1.9299	-1.9298	-1.9301	-1.9292	-1.9292	-1.9297	-1.9292	-1.9286	-1.9293	-1.9287	-1.928	-1.9288	-1.9278	-1.927	-1.9262	-1.9262	-1.9254	-1.9248	-1.923	-1.9229	-1.9223	-1.9208	-1.9204	-1.9181	-1.9176	-1.9162	-1.9148	-1.9144	-1.9136	-1.9114	-1.91	-1.9087	-1.9062
274	0.65319	0.64944	0.6465	0.64253	0.63886	0.63578	0.63181	0.6291	0.62535	0.62168	0.61749	0.61367	0.6097	0.60565	0.60139	0.59742	0.59338	0.58926	0.58566	0.58029	0.57647	0.57272	0.56868	0.56331	0.55919	0.55463	0.55088	0.54558	0.54124	0.53683	0.53205	0.52756	0.52293	0.51793	0.51314	0.50873	0.50373	0.49843	0.49342	0.48872	0.4843	0.47938	0.4743	0.46929	0.46407	0.45921	0.45413	0.44928	0.44368
275	-1.6115	-1.608	-1.6022	-1.5967	-1.592	-1.5877	-1.5827	-1.5778	-1.5743	-1.5698	-1.564	-1.5582	-1.5543	-1.5492	-1.5455	-1.539	-1.5331	-1.5293	-1.5238	-1.5199	-1.5145	-1.5093	-1.5061	-1.4996	-1.4965	-1.4905	-1.4857	-1.4813	-1.4773	-1.4717	-1.4657	-1.4597	-1.4551	-1.4515	-1.4451	-1.4416	-1.4356	-1.4305	-1.4277	-1.4206	-1.4135	-1.4082	-1.4029	-1.3985	-1.3909	-1.3872	-1.3825	-1.3764	-1.3711
276	0.73914	0.73313	0.72631	0.71945	0.71351	0.70733	0.70156	0.69459	0.68862	0.68244	0.67635	0.66968	0.66353	0.65759	0.65182	0.64567	0.6395	0.63314	0.62738	0.6215	0.61535	0.60967	0.60403	0.59829	0.59188	0.58618	0.5805	0.57495	0.56948	0.56354	0.55757	0.55237	0.54687	0.54108	0.53593	0.53079	0.52476	0.5195	0.51462	0.5093	0.50359	0.49869	0.49384	0.48813	0.48322	0.47861	0.47335	0.46894	0.46406
277	-1.5437	-1.5514	-1.5591	-1.5674	-1.5749	-1.5825	-1.5916	-1.5982	-1.6067	-1.6148	-1.6228	-1.6295	-1.638	-1.6456	-1.6536	-1.6618	-1.6692	-1.6769	-1.6844	-1.6923	-1.6996	-1.7076	-1.7153	-1.7224	-1.73	-1.7372	-1.7448	-1.7524	-1.76	-1.7677	-1.7754	-1.7825	-1.7901	-1.7972	-1.8039	-1.8116	-1.819	-1.8261	-1.8324	-1.8396	-1.8472	-1.855	-1.8613	-1.8679	-1.8745	-1.8819	-1.8891	-1.8959	-1.9017
278	-0.87522	-0.87675	-0.87915	-0.88082	-0.88215	-0.88403	-0.88518	-0.88775	-0.88901	-0.89131	-0.89318	-0.89507	-0.89639	-0.8991	-0.90039	-0.9029	-0.9045	-0.90738	-0.90853	-0.91097	-0.91292	-0.9148	-0.91737	-0.91959	-0.92161	-0.92397	-0.9264	-0.92897	-0.93106	-0.93398	-0.93524	-0.93832	-0.93989	-0.94285	-0.94514	-0.94781	-0.95076	-0.95275	-0.955	-0.95775	-0.96021	-0.9633	-0.96556	-0.96803	-0.97091	-0.97403	-0.9757	-0.97876	-0.98129
279	1.5988	1.597	1.5957	1.5934	1.5914	1.5888	1.5863	1.5843	1.581	1.5799	1.5768	1.5744	1.5725	1.5688	1.5665	1.5643	1.5611	1.5582	1.5563	1.5529	1.5504	1.5467	1.5448	1.5411	1.5382	1.5353	1.5322	1.5289	1.5254	1.5213	1.5184	1.5159	1.5113	1.5076	1.5041	1.5001	1.4965	1.4925	1.4891	1.4848	1.4808	1.478	1.4735	1.4694	1.4654	1.4614	1.4561	1.4526	1.4478
280	0.95362	0.94676	0.93999	0.93246	0.92615	0.91898	0.91252	0.90543	0.89873	0.89199	0.88569	0.87879	0.87261	0.86631	0.85914	0.85272	0.84622	0.83948	0.83377	0.82727	0.82188	0.8151	0.80872	0.80313	0.79735	0.79104	0.78577	0.77995	0.77337	0.76782	0.76278	0.75676	0.75109	0.74602	0.74003	0.73488	0.72897	0.72425	0.71938	0.71387	0.7082	0.70285	0.69761	0.69286	0.68841	0.68322	0.67838	0.67375	0.66839
281	-0.84548	-0.84898	-0.85121	-0.85419	-0.85713	-0.85946	-0.86218	-0.86483	-0.86705	-0.86918	-0.87066	-0.87344	-0.87455	-0.87688	-0.87875	-0.88042	-0.88107	-0.88232	-0.88451	-0.88549	-0.88733	-0.88785	-0.8889	-0.88953	-0.89071	-0.89133	-0.89172	-0.89225	-0.89238	-0.89238	-0.89248	-0.8933	-0.89278	-0.89285	-0.89243	-0.8922	-0.89165	-0.89165	-0.89083	-0.88943	-0.8893	-0.88796	-0.88734	-0.88541	-0.88394	-0.8828	-0.88215	-0.88038	-0.87871
282	-0.0014337	-0.0086357	-0.015712	-0.023259	-0.029778	-0.036897	-0.043548	-0.050452	-0.058168	-0.064946	-0.071936	-0.07863	-0.086773	-0.093466	-0.10101	-0.10792	-0.11516	-0.1213	-0.1297	-0.13656	-0.1436	-0.1508	-0.15843	-0.16508	-0.17212	-0.1797	-0.18742	-0.19522	-0.20192	-0.20959	-0.21662	-0.22383	-0.23052	-0.23867	-0.24574	-0.25346	-0.26037	-0.26812	-0.27512	-0.28313	-0.28957	-0.29728	-0.30419	-0.31225	-0.31958	-0.327	-0.3345	-0.34154	-0.34844
283	1.7639	1.7615	1.7603	1.7574	1.756	1.7543	1.7525	1.7504	1.7478	1.7454	1.7434	1.7415	1.7384	1.7368	1.7344	1.7323	1.7293	1.7278	1.7255	1.7229	1.7201	1.7172	1.7149	1.7125	1.7094	1.7067	1.7041	1.7012	1.6987	1.6957	1.6926	1.6906	1.6873	1.6839	1.6806	1.6778	1.6743	1.6705	1.667	1.6643	1.6611	1.6575	1.6536	1.6503	1.6461	1.6429	1.6393	1.6353	1.6313
284	0.9902	0.99222	0.99851	1.0024	1.0053	1.0088	1.0133	1.0181	1.021	1.0257	1.0292	1.0318	1.0368	1.0407	1.0437	1.0475	1.051	1.055	1.0582	1.0602	1.0656	1.0684	1.0714	1.0744	1.078	1.0807	1.0835	1.0869	1.0897	1.0941	1.096	1.0988	1.1021	1.105	1.1083	1.1101	1.1136	1.1161	1.1168	1.1194	1.1235	1.1254	1.1271	1.1301	1.1319	1.1342	1.137	1.1369	1.1407
285	2.6686	2.6443	2.619	2.5944	2.5674	2.5463	2.5223	2.4953	2.4669	2.446	2.4201	2.3956	2.3712	2.3456	2.3187	2.2968	2.2722	2.2473	2.2208	2.1946	2.1726	2.1478	2.1225	2.0968	2.0732	2.0478	2.0238	1.999	1.9747	1.9483	1.9255	1.9006	1.8753	1.8522	1.8279	1.8006	1.7776	1.7542	1.7302	1.7062	1.6817	1.6589	1.6349	1.6126	1.5889	1.5664	1.5422	1.5153	1.4948
286	-1.7168	-1.7145	-1.7138	-1.7129	-1.7119	-1.7089	-1.7083	-1.7053	-1.7039	-1.7045	-1.7012	-1.6999	-1.698	-1.6956	-1.6931	-1.6915	-1.6898	-1.69	-1.6868	-1.6838	-1.6831	-1.6806	-1.6781	-1.6754	-1.6736	-1.6715	-1.6692	-1.6671	-1.6651	-1.662	-1.6591	-1.6575	-1.6549	-1.6517	-1.6501	-1.6467	-1.6441	-1.6417	-1.6396	-1.6359	-1.6325	-1.6301	-1.6271	-1.6249	-1.6206	-1.6183	-1.6157	-1.6124	-1.6087
287	1.7364	1.7358	1.7347	1.7328	1.731	1.7291	1.728	1.7256	1.7247	1.7221	1.7201	1.7179	1.7161	1.7139	1.7117	1.7093	1.7074	1.7047	1.7024	1.6986	1.6962	1.6934	1.6906	1.6879	1.6855	1.6815	1.6793	1.6752	1.673	1.6689	1.666	1.6634	1.6594	1.6568	1.6523	1.6493	1.6458	1.6413	1.6381	1.6344	1.6303	1.6272	1.6241	1.619	1.6157	1.6116	1.6086	1.6035	1.5997
288	0.34694	0.34074	0.33574	0.33044	0.32463	0.31839	0.31328	0.30731	0.30181	0.29565	0.29042	0.28404	0.27757	0.27106	0.26545	0.25879	0.25298	0.24721	0.24024	0.23305	0.22731	0.22062	0.21446	0.20738	0.20007	0.19341	0.18722	0.1801	0.17309	0.16593	0.15928	0.1515	0.14473	0.13811	0.13091	0.12426	0.11583	0.10828	0.10144	0.093777	0.086468	0.079428	0.071189	0.064422	0.057421	0.049918	0.042301	0.03387	0.026331
289	0.71178	0.71642	0.72027	0.72469	0.72921	0.73311	0.73693	0.74123	0.74475	0.74853	0.75276	0.75747	0.76062	0.76421	0.76784	0.77159	0.77496	0.77881	0.78222	0.78608	0.789	0.79173	0.7957	0.79829	0.80192	0.80521	0.80727	0.80997	0.81267	0.81593	0.8178	0.82091	0.82338	0.82563	0.82821	0.83024	0.83324	0.83571	0.83766	0.83961	0.84238	0.84343	0.84572	0.84763	0.84928	0.85026	0.85187	0.85292	0.85483
290	1.2012	1.2064	1.2124	1.2178	1.2229	1.2286	1.2339	1.2397	1.2454	1.2505	1.2564	1.262	1.2677	1.2737	1.2784	1.284	1.2902	1.2955	1.3012	1.3074	1.3125	1.3187	1.3246	1.3304	1.3361	1.3414	1.3479	1.3532	1.3593	1.365	1.3711	1.377	1.3827	1.3885	1.3942	1.3999	1.4059	1.4121	1.4177	1.4233	1.4293	1.4357	1.4413	1.4467	1.4531	1.4584	1.4647	1.4704	1.4765
291	1.7055	1.7079	1.7117	1.7151	1.7165	1.7203	1.7217	1.724	1.7279	1.729	1.7314	1.7336	1.7367	1.7371	1.741	1.7425	1.7442	1.7449	1.7479	1.7489	1.7515	1.753	1.7546	1.7562	1.7563	1.7589	1.7601	1.7615	1.7612	1.763	1.7644	1.7671	1.7677	1.768	1.7689	1.7692	1.7703	1.771	1.7724	1.7728	1.7716	1.774	1.7737	1.7749	1.7761	1.775	1.7762	1.7753	1.7759
292	1.5449	1.5489	1.5522	1.557	1.5605	1.5639	1.5682	1.5709	1.5747	1.5775	1.5808	1.5847	1.5884	1.5922	1.5939	1.5983	1.6011	1.6035	1.6074	1.6109	1.6131	1.6159	1.6195	1.6227	1.6244	1.6271	1.6292	1.6318	1.6345	1.637	1.6392	1.6416	1.6442	1.6477	1.6492	1.6513	1.6533	1.6555	1.6577	1.6595	1.6621	1.6639	1.6656	1.6681	1.6705	1.6722	1.6738	1.6752	1.6763
293	1.3681	1.3703	1.3718	1.3734	1.3752	1.3761	1.3765	1.3784	1.38	1.3811	1.3823	1.3837	1.3847	1.3856	1.3875	1.3884	1.3893	1.3906	1.3914	1.3925	1.3931	1.3944	1.3957	1.3961	1.3973	1.3977	1.3992	1.4	1.4005	1.4008	1.4021	1.4028	1.4034	1.4049	1.4052	1.4056	1.4064	1.4073	1.4079	1.4085	1.4089	1.4094	1.4098	1.4108	1.4111	1.4113	1.412	1.412	1.4128
294	-2.3843	-2.3828	-2.3798	-2.3777	-2.3756	-2.373	-2.3704	-2.3681	-2.3654	-2.3627	-2.3601	-2.3573	-2.3546	-2.3519	-2.349	-2.3465	-2.3436	-2.3404	-2.3376	-2.3343	-2.3313	-2.3284	-2.3251	-2.3219	-2.3187	-2.3156	-2.312	-2.3086	-2.3054	-2.3019	-2.2986	-2.2945	-2.2913	-2.2872	-2.2839	-2.2799	-2.2761	-2.2719	-2.268	-2.2637	-2.2609	-2.256	-2.2519	-2.2485	-2.2434	-2.2398	-2.2355	-2.2317	-2.2266
295	0.3519	0.35133	0.35189	0.35044	0.34959	0.34898	0.34806	0.3474	0.34648	0.34602	0.34579	0.34418	0.34413	0.34268	0.34241	0.34133	0.33995	0.33857	0.338	0.33661	0.33631	0.335	0.33439	0.33243	0.33132	0.33044	0.32944	0.3281	0.32668	0.32557	0.32411	0.32262	0.32155	0.3199	0.31905	0.3168	0.3153	0.314	0.31247	0.31059	0.30948	0.30726	0.30576	0.30438	0.30167	0.29983	0.2983	0.29734	0.29474
296	0.46603	0.4679	0.46953	0.47214	0.47418	0.47659	0.4793	0.48117	0.48436	0.48589	0.48881	0.49071	0.49407	0.49615	0.49852	0.50144	0.50429	0.50599	0.50908	0.51152	0.51492	0.5175	0.52079	0.52343	0.52629	0.52944	0.53182	0.53521	0.53766	0.54108	0.5441	0.54692	0.55072	0.55316	0.55598	0.55947	0.56297	0.56534	0.56908	0.57199	0.57583	0.57803	0.58193	0.58455	0.58838	0.59086	0.59435	0.59716	0.60113
297	1.2356	1.2391	1.2435	1.2467	1.2493	1.253	1.2549	1.2574	1.2604	1.2621	1.2642	1.2676	1.2677	1.2688	1.2708	1.2724	1.2728	1.2734	1.2746	1.2747	1.2754	1.2754	1.2761	1.2767	1.2756	1.2747	1.2742	1.2742	1.2742	1.2718	1.2713	1.2696	1.2672	1.2682	1.2672	1.2638	1.2621	1.2594	1.2586	1.2559	1.2523	1.2513	1.2492	1.2458	1.243	1.2415	1.2377	1.2345	1.2308
298	-1.6073	-1.6048	-1.6025	-1.5998	-1.5981	-1.5957	-1.5933	-1.5904	-1.5885	-1.5861	-1.5827	-1.5806	-1.5779	-1.5751	-1.5733	-1.5705	-1.5681	-1.5655	-1.5628	-1.5606	-1.5571	-1.5543	-1.5512	-1.5492	-1.547	-1.5436	-1.5415	-1.5391	-1.5356	-1.5328	-1.5306	-1.5276	-1.5248	-1.5229	-1.5203	-1.5167	-1.5147	-1.5125	-1.5091	-1.5065	-1.5034	-1.5009	-1.4985	-1.4951	-1.4936	-1.4904	-1.4879	-1.4852	-1.482
299	1.9673	1.9593	1.9525	1.9438	1.937	1.9286	1.9205	1.9123	1.9052	1.8963	1.89	1.8817	1.873	1.8649	1.8572	1.8496	1.8411	1.8341	1.8262	1.818	1.8105	1.8012	1.793	1.7864	1.7781	1.77	1.7616	1.754	1.7468	1.7386	1.7301	1.7219	1.7154	1.7064	1.6992	1.6906	1.683	1.675	1.6673	1.6603	1.6528	1.6456	1.638	1.6299	1.622	1.6146	1.6083	1.6013	1.5936
300	-0.36294	-0.36461	-0.36616	-0.36836	-0.36852	-0.37083	-0.37201	-0.37297	-0.37377	-0.37453	-0.37619	-0.37608	-0.37683	-0.37817	-0.37817	-0.3786	-0.37972	-0.38042	-0.38053	-0.38101	-0.3809	-0.38015	-0.3808	-0.3809	-0.3801	-0.37967	-0.37994	-0.37892	-0.37838	-0.37838	-0.37704	-0.37597	-0.37457	-0.37361	-0.37377	-0.37216	-0.37076	-0.37028	-0.36867	-0.36567	-0.36508	-0.36406	-0.36234	-0.36073	-0.3588	-0.35719	-0.35467	-0.35188	-0.34957
301	-0.7104	-0.70199	-0.69342	-0.68289	-0.67559	-0.66553	-0.65622	-0.64818	-0.63791	-0.62849	-0.61981	-0.61055	-0.60087	-0.59081	-0.58187	-0.57202	-0.56239	-0.55323	-0.54302	-0.53376	-0.52365	-0.51475	-0.5048	-0.49512	-0.48501	-0.47564	-0.46579	-0.456	-0.44636	-0.43646	-0.42635	-0.41719	-0.40713	-0.39681	-0.38754	-0.37828	-0.36764	-0.35742	-0.34873	-0.33788	-0.32813	-0.31728	-0.30785	-0.29922	-0.28879	-0.27862	-0.26962	-0.25987	-0.25082
302	0.3007	0.29984	0.29875	0.29852	0.29778	0.29687	0.29681	0.29624	0.2955	0.29526	0.29407	0.2944	0.29355	0.29292	0.29229	0.29189	0.29182	0.29188	0.29068	0.29051	0.28954	0.28942	0.28902	0.28873	0.2885	0.28849	0.28769	0.28763	0.28729	0.28683	0.28693	0.28557	0.28602	0.28601	0.28618	0.286	0.28583	0.28559	0.2853	0.28564	0.28467	0.2854	0.28528	0.28528	0.28555	0.28555	0.286	0.28599	0.28604
303	0.31476	0.31775	0.32088	0.32367	0.32503	0.32802	0.33012	0.3321	0.33536	0.33774	0.33992	0.34195	0.34352	0.34549	0.34774	0.34958	0.35257	0.35393	0.35591	0.35761	0.35877	0.36068	0.36272	0.36435	0.36531	0.36742	0.36838	0.37117	0.37206	0.37315	0.37438	0.37574	0.37643	0.37807	0.37977	0.38094	0.38196	0.38292	0.38354	0.38599	0.38607	0.38703	0.38867	0.38902	0.39025	0.39094	0.39149	0.39238	0.39334
304	-1.2966	-1.2941	-1.2911	-1.2901	-1.2879	-1.2861	-1.2847	-1.2819	-1.2808	-1.2789	-1.2761	-1.2748	-1.2732	-1.2712	-1.2702	-1.2679	-1.2666	-1.266	-1.2632	-1.2626	-1.2618	-1.2608	-1.2588	-1.2578	-1.256	-1.2554	-1.2547	-1.253	-1.2526	-1.2521	-1.2519	-1.2502	-1.2504	-1.2502	-1.2484	-1.2488	-1.2481	-1.2488	-1.2482	-1.247	-1.248	-1.2484	-1.2482	-1.248	-1.2485	-1.2492	-1.2485	-1.2492	-1.2494
305	-1.3069	-1.3045	-1.3022	-1.2996	-1.2972	-1.2948	-1.2919	-1.2896	-1.2871	-1.2851	-1.2822	-1.2799	-1.2773	-1.2746	-1.2719	-1.2695	-1.2674	-1.2647	-1.2622	-1.2597	-1.2569	-1.2542	-1.2521	-1.2492	-1.2467	-1.2445	-1.2418	-1.2393	-1.2367	-1.2342	-1.2317	-1.2293	-1.2265	-1.2237	-1.2213	-1.2187	-1.2166	-1.2134	-1.2105	-1.2085	-1.2057	-1.2033	-1.201	-1.1983	-1.1958	-1.1935	-1.1905	-1.1881	-1.1857
306	-2.555	-2.5442	-2.5341	-2.5235	-2.513	-2.502	-2.4919	-2.4821	-2.4721	-2.4619	-2.4518	-2.4419	-2.4319	-2.4217	-2.4126	-2.4027	-2.3933	-2.384	-2.3745	-2.3652	-2.3554	-2.3458	-2.3359	-2.3266	-2.3179	-2.3083	-2.2999	-2.2907	-2.281	-2.2709	-2.2643	-2.2556	-2.2463	-2.2378	-2.2282	-2.2205	-2.2121	-2.2027	-2.195	-2.1862	-2.1787	-2.1693	-2.1617	-2.1539	-2.1453	-2.1378	-2.13	-2.1223	-2.115
307	0.19614	0.18845	0.18217	0.17475	0.16753	0.16078	0.15346	0.14595	0.13929	0.13311	0.12522	0.11847	0.11144	0.10421	0.098405	0.091748	0.084529	0.078534	0.071593	0.065128	0.0597	0.052574	0.045819	0.04058	0.034303	0.027836	0.02118	0.01613	0.0096607	0.0026249	-0.0026094	-0.0079454	-0.014319	-0.020977	-0.025835	-0.031639	-0.036501	-0.042684	-0.048872	-0.054205	-0.060486	-0.065343	-0.071344	-0.076015	-0.081349	-0.08602	-0.092395	-0.096971	-0.10193
308	0.94034	0.9326	0.92389	0.91528	0.90793	0.89806	0.89032	0.8821	0.87368	0.86574	0.85781	0.84939	0.84146	0.83314	0.8251	0.81775	0.80991	0.80159	0.79413	0.7863	0.77807	0.77091	0.76336	0.75638	0.74739	0.73993	0.73354	0.72618	0.71825	0.71195	0.70373	0.69627	0.68881	0.68223	0.67497	0.66819	0.66074	0.65453	0.64689	0.64165	0.63458	0.62751	0.62092	0.61463	0.60775	0.60184	0.59467	0.58953	0.58294
309	-0.96792	-0.96884	-0.96986	-0.97094	-0.97188	-0.97291	-0.9739	-0.97499	-0.97593	-0.97696	-0.978	-0.97915	-0.9802	-0.98125	-0.98231	-0.98341	-0.98458	-0.98561	-0.98667	-0.98781	-0.98896	-0.9901	-0.99127	-0.99239	-0.99355	-0.99456	-0.99583	-0.99693	-0.99814	-0.99934	-1.0005	-1.0017	-1.0029	-1.0041	-1.0053	-1.0065	-1.0077	-1.0089	-1.0101	-1.0114	-1.0127	-1.0138	-1.0152	-1.0164	-1.0177	-1.0189	-1.0202	-1.0215	-1.0229
310	0.62384	0.6248	0.62616	0.62717	0.62805	0.62892	0.63002	0.63168	0.63203	0.63326	0.63392	0.63453	0.6355	0.6359	0.6366	0.63734	0.63752	0.63783	0.6384	0.63893	0.63915	0.63911	0.63964	0.63968	0.63995	0.63969	0.63991	0.63965	0.63943	0.63992	0.63926	0.63909	0.63896	0.63862	0.63862	0.63792	0.63731	0.63679	0.63591	0.6357	0.63465	0.63417	0.63365	0.63264	0.63172	0.63042	0.6302	0.62942	0.6285
311	0.5349	0.54015	0.54581	0.55174	0.55754	0.56305	0.56851	0.5743	0.57962	0.58548	0.59168	0.59631	0.60204	0.6079	0.61328	0.61894	0.62309	0.62895	0.63386	0.63931	0.6449	0.65042	0.65519	0.66044	0.6661	0.671	0.67598	0.68149	0.68688	0.69199	0.69751	0.70166	0.70684	0.71195	0.71665	0.72183	0.7266	0.73089	0.73641	0.74173	0.74615	0.75058	0.75501	0.76046	0.76509	0.76959	0.77415	0.77823	0.78287
312	-0.28909	-0.28739	-0.28582	-0.28389	-0.28206	-0.28014	-0.27827	-0.2761	-0.27408	-0.27246	-0.27023	-0.26807	-0.26579	-0.26368	-0.26143	-0.25908	-0.25689	-0.25465	-0.25218	-0.24966	-0.24734	-0.24469	-0.242	-0.23961	-0.23688	-0.23432	-0.2317	-0.22905	-0.22608	-0.22341	-0.22055	-0.21778	-0.21476	-0.21193	-0.20915	-0.20584	-0.20285	-0.19986	-0.1967	-0.19357	-0.19033	-0.18723	-0.18387	-0.18056	-0.17735	-0.17409	-0.17039	-0.16718	-0.16365
313	0.47896	0.47638	0.47417	0.47171	0.46887	0.46685	0.46401	0.4625	0.45934	0.45795	0.45499	0.45209	0.44944	0.44786	0.44527	0.44294	0.44035	0.43776	0.43549	0.43322	0.43051	0.42861	0.42628	0.42369	0.42141	0.41833	0.41674	0.41441	0.41138	0.4088	0.40665	0.40412	0.40273	0.40014	0.39705	0.39503	0.3922	0.38942	0.38759	0.38443	0.38185	0.37945	0.37705	0.37446	0.37106	0.36884	0.36594	0.36336	0.36134
314	-0.79224	-0.79224	-0.79238	-0.7924	-0.79231	-0.79219	-0.79235	-0.7926	-0.79232	-0.79255	-0.79264	-0.79246	-0.79269	-0.79271	-0.79264	-0.79252	-0.79269	-0.79262	-0.79289	-0.79268	-0.79257	-0.79282	-0.79273	-0.79282	-0.79259	-0.7925	-0.79243	-0.79245	-0.79252	-0.79261	-0.79259	-0.7925	-0.79227	-0.79232	-0.79225	-0.79232	-0.79204	-0.7919	-0.79223	-0.79184	-0.7923	-0.79193	-0.79177	-0.79159	-0.79173	-0.7918	-0.79157	-0.79145	-0.79134
315	-0.90848	-0.90915	-0.91012	-0.91103	-0.91171	-0.91252	-0.9135	-0.9144	-0.91541	-0.91622	-0.91704	-0.91798	-0.91904	-0.91983	-0.92092	-0.92195	-0.9229	-0.92392	-0.92499	-0.92603	-0.92703	-0.92807	-0.92921	-0.9303	-0.93137	-0.93245	-0.93364	-0.9347	-0.9358	-0.93703	-0.93815	-0.93928	-0.94049	-0.94177	-0.94289	-0.94445	-0.9456	-0.94673	-0.94792	-0.94914	-0.95043	-0.95172	-0.95309	-0.95421	-0.95568	-0.95699	-0.95827	-0.95968	-0.96082
316	-1.7187	-1.7187	-1.7192	-1.7182	-1.7195	-1.7194	-1.721	-1.7206	-1.7192	-1.7199	-1.7187	-1.7189	-1.7197	-1.7192	-1.719	-1.7182	-1.718	-1.7177	-1.7167	-1.7152	-1.7154	-1.7144	-1.7145	-1.7136	-1.7115	-1.7113	-1.7107	-1.7094	-1.7087	-1.7077	-1.7069	-1.7059	-1.7051	-1.7033	-1.7012	-1.7005	-1.6992	-1.6977	-1.6956	-1.6953	-1.6924	-1.6906	-1.6889	-1.6879	-1.6855	-1.6836	-1.6826	-1.6813	-1.6786
317	-1.3554	-1.3556	-1.3553	-1.3551	-1.3549	-1.3547	-1.3544	-1.354	-1.3545	-1.3538	-1.3536	-1.3533	-1.3518	-1.3525	-1.3515	-1.3511	-1.3511	-1.3506	-1.3497	-1.3495	-1.3495	-1.3486	-1.3486	-1.3479	-1.3466	-1.3468	-1.3459	-1.3451	-1.3449	-1.3443	-1.344	-1.343	-1.3421	-1.3419	-1.3414	-1.3406	-1.3399	-1.3395	-1.338	-1.3378	-1.3364	-1.3352	-1.3347	-1.3338	-1.3329	-1.3318	-1.3312	-1.3304	-1.3293
318	0.54496	0.54168	0.53795	0.53454	0.53068	0.52694	0.52419	0.52026	0.51627	0.51299	0.50952	0.50539	0.50205	0.49871	0.49504	0.49163	0.4879	0.4839	0.48096	0.47696	0.47329	0.47022	0.46641	0.46288	0.45941	0.45567	0.45253	0.4488	0.44539	0.44179	0.43877	0.43537	0.43131	0.42803	0.42443	0.42089	0.41795	0.41415	0.4114	0.40753	0.4038	0.40072	0.39698	0.39358	0.39083	0.38723	0.38356	0.38068	0.37753
319	-1.7665	-1.752	-1.7374	-1.7235	-1.7089	-1.6945	-1.6794	-1.6653	-1.6511	-1.6365	-1.6215	-1.6062	-1.5922	-1.5781	-1.5631	-1.5484	-1.5331	-1.519	-1.5041	-1.4891	-1.4742	-1.4598	-1.4445	-1.4301	-1.4153	-1.4003	-1.3852	-1.3701	-1.3552	-1.3403	-1.3252	-1.3098	-1.2951	-1.2805	-1.265	-1.2495	-1.2343	-1.2191	-1.2043	-1.1889	-1.1741	-1.159	-1.1439	-1.1286	-1.113	-1.0982	-1.0832	-1.0673	-1.0521
320	-1.4551	-1.4612	-1.4707	-1.4786	-1.4842	-1.4892	-1.4933	-1.5009	-1.5077	-1.5141	-1.5175	-1.5245	-1.5293	-1.5357	-1.5412	-1.5449	-1.5513	-1.5549	-1.5609	-1.5617	-1.5684	-1.5715	-1.5775	-1.5825	-1.5873	-1.5905	-1.5931	-1.5998	-1.5999	-1.6054	-1.609	-1.6105	-1.6157	-1.6203	-1.6201	-1.6239	-1.6289	-1.6297	-1.6335	-1.6362	-1.6376	-1.6412	-1.6443	-1.6444	-1.6484	-1.6528	-1.6537	-1.6554	-1.658
321	1.9684	1.9603	1.9546	1.9462	1.9402	1.9318	1.9243	1.9149	1.9064	1.9006	1.8946	1.8874	1.8791	1.8725	1.8662	1.8597	1.8527	1.8457	1.8389	1.8303	1.8235	1.8176	1.8117	1.8051	1.7988	1.7916	1.7856	1.7789	1.7731	1.7665	1.7591	1.7547	1.7466	1.7414	1.7357	1.7303	1.7234	1.7162	1.7108	1.7058	1.6989	1.6931	1.6872	1.6818	1.6766	1.6702	1.6637	1.6589	1.653
322	1.687	1.6858	1.6876	1.6856	1.684	1.6845	1.6834	1.6833	1.6825	1.682	1.6822	1.6811	1.6799	1.6812	1.6818	1.6818	1.6805	1.6805	1.6809	1.6803	1.6806	1.6805	1.6799	1.6792	1.6799	1.6792	1.6805	1.6808	1.6799	1.68	1.6806	1.6805	1.6797	1.6804	1.6806	1.6791	1.6804	1.6809	1.6797	1.68	1.6813	1.6814	1.6807	1.6803	1.6811	1.681	1.6798	1.681	1.6802
323	-0.29124	-0.28328	-0.27374	-0.26456	-0.25531	-0.24649	-0.2371	-0.22856	-0.2196	-0.21056	-0.20123	-0.19205	-0.1833	-0.17376	-0.16494	-0.15597	-0.14708	-0.13732	-0.12857	-0.11967	-0.11021	-0.1016	-0.092268	-0.083589	-0.07419	-0.065578	-0.056753	-0.047856	-0.039175	-0.029486	-0.020518	-0.011619	-0.0025747	0.006108	0.014648	0.023618	0.032157	0.041203	0.050099	0.0585	0.067542	0.076441	0.08441	0.093024	0.102	0.11068	0.1188	0.12734	0.13574
324	1.1067	1.1111	1.1156	1.12	1.1244	1.1288	1.1331	1.1375	1.1417	1.146	1.1503	1.1546	1.1588	1.1631	1.167	1.1711	1.1751	1.1793	1.1833	1.1873	1.1913	1.1951	1.1991	1.203	1.2068	1.2108	1.2145	1.2181	1.2219	1.2256	1.2294	1.2331	1.2366	1.2404	1.244	1.2475	1.251	1.2545	1.2581	1.2616	1.2651	1.2684	1.2718	1.275	1.2783	1.2817	1.2849	1.2882	1.2913
325	-1.0758	-1.0764	-1.077	-1.0776	-1.0784	-1.0786	-1.0794	-1.0804	-1.0807	-1.0815	-1.0827	-1.083	-1.0836	-1.0841	-1.0851	-1.0855	-1.0862	-1.0869	-1.0877	-1.0885	-1.0891	-1.0895	-1.0904	-1.091	-1.0921	-1.0922	-1.0934	-1.0941	-1.0951	-1.0958	-1.0969	-1.0976	-1.0986	-1.0993	-1.1004	-1.101	-1.1016	-1.1025	-1.1035	-1.1042	-1.105	-1.1064	-1.107	-1.108	-1.1093	-1.1101	-1.1113	-1.1119	-1.1128
326	-0.79253	-0.79399	-0.79538	-0.79681	-0.79832	-0.79953	-0.80104	-0.80238	-0.80375	-0.805	-0.80653	-0.80781	-0.80924	-0.81056	-0.81196	-0.81335	-0.81478	-0.8161	-0.81745	-0.81879	-0.82006	-0.8214	-0.82276	-0.82435	-0.82558	-0.82687	-0.82833	-0.82974	-0.83106	-0.83237	-0.8335	-0.8349	-0.83627	-0.83758	-0.839	-0.84027	-0.8415	-0.84295	-0.84426	-0.84541	-0.84681	-0.84799	-0.84936	-0.85075	-0.85209	-0.85343	-0.85473	-0.85597	-0.85712
327	1.0218	1.0229	1.0237	1.0249	1.0259	1.027	1.0278	1.0291	1.0298	1.0309	1.0319	1.033	1.0341	1.0352	1.0362	1.0375	1.0384	1.0392	1.0403	1.0413	1.0423	1.0434	1.0444	1.045	1.0459	1.047	1.0479	1.049	1.05	1.051	1.0518	1.0528	1.0534	1.0544	1.0552	1.0564	1.0571	1.0579	1.0587	1.0595	1.0605	1.0614	1.0622	1.063	1.0639	1.0648	1.0652	1.0661	1.0669
328	-0.51792	-0.51267	-0.5079	-0.50289	-0.49779	-0.49254	-0.48767	-0.48257	-0.47778	-0.47245	-0.46735	-0.46234	-0.45733	-0.45213	-0.44736	-0.44228	-0.43705	-0.43216	-0.42696	-0.42185	-0.41677	-0.41166	-0.4068	-0.40158	-0.39668	-0.39189	-0.38684	-0.38134	-0.37682	-0.37181	-0.36673	-0.36136	-0.35661	-0.35179	-0.34662	-0.34151	-0.3367	-0.33137	-0.3267	-0.32182	-0.31693	-0.3117	-0.30708	-0.30195	-0.29726	-0.29232	-0.28726	-0.28252	-0.27773
329	-0.24738	-0.24954	-0.25245	-0.25453	-0.25697	-0.25942	-0.26158	-0.26431	-0.26717	-0.26953	-0.27253	-0.27517	-0.27789	-0.28015	-0.28344	-0.28602	-0.28837	-0.29143	-0.29434	-0.29749	-0.29989	-0.30289	-0.30548	-0.30816	-0.31131	-0.31361	-0.31662	-0.31958	-0.32259	-0.32569	-0.32846	-0.33161	-0.33452	-0.33776	-0.34082	-0.34373	-0.34674	-0.34988	-0.35252	-0.35594	-0.35923	-0.36196	-0.36492	-0.36802	-0.37103	-0.37441	-0.37756	-0.38042	-0.38376
330	-0.89039	-0.8874	-0.88484	-0.88172	-0.8783	-0.87499	-0.87172	-0.86812	-0.86518	-0.86201	-0.85916	-0.85528	-0.8521	-0.84841	-0.8449	-0.84197	-0.83841	-0.83439	-0.83088	-0.82723	-0.82354	-0.81946	-0.81634	-0.8125	-0.80904	-0.80554	-0.80213	-0.79838	-0.79417	-0.79085	-0.78663	-0.78289	-0.77882	-0.77479	-0.77058	-0.76693	-0.76309	-0.75869	-0.75518	-0.75106	-0.74665	-0.74234	-0.73798	-0.73457	-0.7305	-0.72633	-0.72183	-0.71747	-0.71302
331	2.1037	2.1031	2.1025	2.1022	2.1015	2.1009	2.1004	2.0998	2.0992	2.0983	2.0976	2.0969	2.0962	2.0958	2.095	2.0946	2.0937	2.0929	2.0921	2.0913	2.0902	2.0889	2.088	2.0874	2.0863	2.0851	2.0841	2.0833	2.082	2.0808	2.0793	2.0783	2.077	2.076	2.0747	2.0733	2.072	2.0708	2.0695	2.068	2.0667	2.0655	2.0641	2.0626	2.0609	2.0594	2.0579	2.0561	2.0548
332	1.9685	1.9663	1.9644	1.9623	1.9602	1.9579	1.9559	1.9535	1.9513	1.9493	1.9472	1.9452	1.9431	1.9408	1.9388	1.9365	1.9341	1.932	1.9299	1.9278	1.9258	1.9238	1.9214	1.9193	1.917	1.9148	1.9129	1.9105	1.9086	1.9061	1.904	1.9018	1.8995	1.8975	1.8954	1.8933	1.8911	1.8888	1.8864	1.8844	1.8824	1.8801	1.8779	1.8755	1.8732	1.8709	1.8687	1.8667	1.8648
333	0.82831	0.83146	0.83455	0.83773	0.84054	0.8441	0.84661	0.85003	0.85321	0.85623	0.85925	0.8626	0.86545	0.8688	0.87202	0.87521	0.87836	0.88138	0.88432	0.88761	0.89076	0.89436	0.89687	0.90009	0.9032	0.90608	0.90944	0.91263	0.91571	0.91853	0.92216	0.92531	0.92836	0.93155	0.93439	0.93727	0.94056	0.94341	0.94646	0.94941	0.9528	0.95582	0.9588	0.96189	0.96474	0.96796	0.97094	0.97386	0.97704
334	0.61467	0.60848	0.60211	0.59583	0.59071	0.58559	0.57949	0.57365	0.56818	0.56324	0.55615	0.55049	0.54457	0.53811	0.53379	0.52832	0.52204	0.51656	0.51072	0.50489	0.49977	0.49502	0.48837	0.48245	0.47742	0.47221	0.46628	0.46036	0.45488	0.45003	0.44429	0.43944	0.43361	0.42875	0.42283	0.41744	0.41205	0.40694	0.40154	0.39661	0.39221	0.38628	0.38125	0.37604	0.37029	0.36598	0.36068	0.35673	0.35233
335	0.87473	0.8743	0.87351	0.87293	0.87224	0.87188	0.8714	0.87044	0.87012	0.86939	0.8687	0.86862	0.8682	0.86737	0.86672	0.86626	0.8659	0.86592	0.8648	0.86431	0.86382	0.86356	0.86301	0.86245	0.86246	0.86167	0.86125	0.8609	0.86068	0.86019	0.8599	0.85985	0.85959	0.85907	0.85912	0.85873	0.85844	0.85839	0.8583	0.85764	0.85762	0.8573	0.85701	0.8569	0.85684	0.85675	0.85647	0.85658	0.8567
336	-0.70883	-0.70719	-0.70546	-0.70395	-0.70226	-0.70065	-0.69916	-0.69764	-0.69608	-0.69452	-0.69291	-0.69146	-0.6899	-0.68836	-0.68689	-0.68568	-0.68417	-0.68263	-0.68128	-0.67966	-0.67841	-0.67718	-0.67569	-0.67422	-0.67268	-0.6714	-0.67017	-0.66894	-0.66778	-0.66633	-0.66505	-0.66387	-0.66268	-0.6615	-0.66022	-0.65887	-0.65752	-0.65669	-0.65572	-0.65449	-0.65324	-0.65219	-0.65111	-0.65018	-0.64912	-0.64812	-0.64718	-0.64611	-0.64512
337	1.669	1.6692	1.6692	1.6691	1.6687	1.6684	1.6687	1.6682	1.6683	1.6678	1.6678	1.6678	1.6675	1.6674	1.6672	1.667	1.6668	1.6667	1.6665	1.6664	1.6663	1.6658	1.6654	1.6655	1.6652	1.665	1.6644	1.6644	1.6638	1.6635	1.6635	1.6631	1.6626	1.6623	1.6618	1.6615	1.661	1.6606	1.6603	1.6596	1.6592	1.6589	1.6581	1.6581	1.6575	1.657	1.656	1.6556	1.6548
338	1.8139	1.8122	1.8103	1.8083	1.8069	1.8045	1.8022	1.8007	1.7989	1.7965	1.7947	1.793	1.7907	1.789	1.787	1.7844	1.7825	1.7804	1.7782	1.7756	1.7735	1.7717	1.7692	1.7677	1.7651	1.7631	1.7604	1.7574	1.755	1.7531	1.7511	1.7478	1.7458	1.7431	1.7407	1.7388	1.7357	1.7338	1.7316	1.7286	1.7259	1.7235	1.721	1.7185	1.7152	1.7123	1.7103	1.7076	1.7048
339	-0.47763	-0.48556	-0.49264	-0.49901	-0.50702	-0.51293	-0.52047	-0.52777	-0.53407	-0.54207	-0.54828	-0.55512	-0.56141	-0.56832	-0.57616	-0.58237	-0.59022	-0.59642	-0.60286	-0.60961	-0.61628	-0.6231	-0.62931	-0.63683	-0.64273	-0.64939	-0.65567	-0.6621	-0.66853	-0.67496	-0.68115	-0.6879	-0.69456	-0.69912	-0.70695	-0.71144	-0.71832	-0.72397	-0.7311	-0.73667	-0.74286	-0.74851	-0.75392	-0.76042	-0.76552	-0.77178	-0.77758	-0.78377	-0.78833
340	-1.0701	-1.0703	-1.0706	-1.0709	-1.0711	-1.0714	-1.0717	-1.072	-1.0724	-1.0727	-1.073	-1.0733	-1.0737	-1.074	-1.0744	-1.0749	-1.0752	-1.0757	-1.0762	-1.0766	-1.0769	-1.0774	-1.0777	-1.0783	-1.0788	-1.0792	-1.0798	-1.0802	-1.0809	-1.0815	-1.0822	-1.0826	-1.0832	-1.0838	-1.0843	-1.085	-1.0857	-1.0863	-1.087	-1.0876	-1.0882	-1.0889	-1.0895	-1.0903	-1.0909	-1.0917	-1.0925	-1.0932	-1.094
341	-2.1387	-2.1319	-2.126	-2.1201	-2.1136	-2.1072	-2.1019	-2.0944	-2.0878	-2.0811	-2.0743	-2.0682	-2.0603	-2.0542	-2.0466	-2.0398	-2.0329	-2.0261	-2.0187	-2.0112	-2.0035	-1.996	-1.989	-1.9814	-1.9738	-1.9667	-1.9586	-1.9513	-1.9437	-1.9367	-1.9289	-1.9209	-1.9137	-1.9054	-1.8984	-1.8906	-1.8821	-1.8747	-1.8664	-1.8584	-1.8503	-1.8422	-1.8347	-1.8262	-1.8176	-1.8095	-1.8016	-1.793	-1.7846
342	-1.1186	-1.1144	-1.1106	-1.1066	-1.1024	-1.0981	-1.094	-1.0898	-1.0854	-1.0811	-1.0769	-1.0725	-1.0686	-1.0639	-1.06	-1.055	-1.0509	-1.0465	-1.0423	-1.0379	-1.033	-1.0285	-1.0243	-1.0195	-1.0146	-1.01	-1.0053	-1.0006	-0.99599	-0.99131	-0.98667	-0.98177	-0.97674	-0.97193	-0.96699	-0.96209	-0.95728	-0.95237	-0.94761	-0.94248	-0.9371	-0.93246	-0.92738	-0.92244	-0.91731	-0.91197	-0.90733	-0.90208	-0.89708
343	1.8044	1.7908	1.7793	1.7659	1.7534	1.741	1.7269	1.7136	1.7004	1.688	1.6755	1.661	1.6487	1.6351	1.6213	1.6089	1.5958	1.5811	1.5684	1.5547	1.5419	1.5273	1.5136	1.4999	1.4862	1.4745	1.4594	1.4445	1.431	1.4183	1.4047	1.3913	1.3772	1.363	1.3494	1.3355	1.3212	1.3066	1.2929	1.2792	1.2656	1.2514	1.2381	1.2239	1.2098	1.1952	1.1831	1.1683	1.1533
344	1.2714	1.2724	1.2739	1.2755	1.2771	1.2785	1.2802	1.2808	1.2828	1.2844	1.2854	1.2869	1.2882	1.2897	1.2908	1.2919	1.2931	1.2943	1.2955	1.2964	1.2977	1.2986	1.2994	1.3005	1.3016	1.3027	1.3039	1.3047	1.3057	1.3063	1.3076	1.3081	1.3088	1.3093	1.3102	1.3111	1.3115	1.3123	1.313	1.3135	1.3141	1.3144	1.315	1.3153	1.3158	1.3159	1.3164	1.3165	1.3169
345	-0.41208	-0.40733	-0.40258	-0.39883	-0.39445	-0.38939	-0.38394	-0.37995	-0.37475	-0.37076	-0.36582	-0.36176	-0.35664	-0.35271	-0.34828	-0.34365	-0.33897	-0.33441	-0.32973	-0.32555	-0.32093	-0.31656	-0.31163	-0.30708	-0.30252	-0.29791	-0.29367	-0.28937	-0.28481	-0.27982	-0.2764	-0.27147	-0.26837	-0.26332	-0.25883	-0.25479	-0.25037	-0.24676	-0.2424	-0.23773	-0.23356	-0.22971	-0.22592	-0.22181	-0.21796	-0.21336	-0.20951	-0.2054	-0.20111
346	-0.93972	-0.94026	-0.94134	-0.9418	-0.94257	-0.94298	-0.94349	-0.94402	-0.94471	-0.94563	-0.94617	-0.94655	-0.94736	-0.94808	-0.94885	-0.94907	-0.95011	-0.95118	-0.95141	-0.95187	-0.95298	-0.95374	-0.95412	-0.95512	-0.95515	-0.95561	-0.95688	-0.95722	-0.95794	-0.95886	-0.95916	-0.96035	-0.9605	-0.96115	-0.96222	-0.96275	-0.96336	-0.9639	-0.96481	-0.96523	-0.9663	-0.9668	-0.96767	-0.96832	-0.96905	-0.96978	-0.97031	-0.97138	-0.97203
347	1.7749	1.7724	1.7702	1.7676	1.7653	1.7627	1.7604	1.758	1.7555	1.7531	1.7507	1.7484	1.7461	1.7438	1.7414	1.7391	1.7368	1.7346	1.7321	1.7297	1.7277	1.7254	1.7232	1.7208	1.7185	1.7162	1.7142	1.7117	1.7098	1.7078	1.7053	1.7032	1.701	1.6988	1.697	1.6945	1.6927	1.6905	1.6883	1.6864	1.6842	1.6824	1.6803	1.6781	1.6763	1.6741	1.6724	1.6705	1.6685
348	1.1796	1.1806	1.1815	1.1821	1.1841	1.1849	1.1859	1.1874	1.1887	1.1893	1.1902	1.192	1.1929	1.1946	1.1962	1.1965	1.1986	1.199	1.2009	1.202	1.2027	1.2039	1.2053	1.2061	1.2074	1.2087	1.2098	1.2107	1.2118	1.2132	1.214	1.2161	1.2169	1.2182	1.2193	1.2195	1.2216	1.2223	1.2238	1.2241	1.2256	1.2268	1.2279	1.2294	1.2298	1.2313	1.2316	1.233	1.2336
349	1.4323	1.429	1.4254	1.4222	1.4183	1.4156	1.4127	1.4089	1.4061	1.403	1.3997	1.3968	1.3939	1.3904	1.3884	1.3853	1.3824	1.3796	1.3766	1.3737	1.3707	1.3685	1.3658	1.3632	1.3603	1.3579	1.3557	1.3528	1.3501	1.3479	1.3453	1.3427	1.3404	1.3385	1.3357	1.3333	1.3312	1.3286	1.3264	1.3249	1.322	1.3201	1.3187	1.3162	1.3143	1.3128	1.3106	1.3092	1.3073
350	-0.16649	-0.16932	-0.1729	-0.17424	-0.17632	-0.18008	-0.18626	-0.18853	-0.19267	-0.19736	-0.20037	-0.20431	-0.20696	-0.2109	-0.21391	-0.21897	-0.22366	-0.22686	-0.23061	-0.23585	-0.23905	-0.24316	-0.24674	-0.2503	-0.25591	-0.26116	-0.26378	-0.26865	-0.27334	-0.27932	-0.28158	-0.287	-0.29224	-0.29766	-0.30197	-0.30534	-0.30927	-0.31338	-0.31713	-0.32517	-0.32723	-0.33265	-0.33602	-0.34069	-0.34685	-0.35358	-0.35918	-0.36292	-0.36554
351	-0.10038	-0.10642	-0.11226	-0.11782	-0.12384	-0.13128	-0.13713	-0.14288	-0.14957	-0.15549	-0.16135	-0.16757	-0.1735	-0.18038	-0.18594	-0.19225	-0.19847	-0.2045	-0.21006	-0.21637	-0.22269	-0.2288	-0.23512	-0.24161	-0.24726	-0.25367	-0.25886	-0.26554	-0.27101	-0.27751	-0.28326	-0.2892	-0.29616	-0.30209	-0.30775	-0.31246	-0.31961	-0.32658	-0.33185	-0.3377	-0.34344	-0.35004	-0.35597	-0.36162	-0.36801	-0.37451	-0.37979	-0.38535	-0.39194
352	1.2509	1.251	1.2509	1.2505	1.2503	1.2503	1.2502	1.2501	1.2497	1.2499	1.2497	1.2491	1.2493	1.2488	1.2488	1.2484	1.2483	1.2478	1.2477	1.2477	1.2475	1.2473	1.247	1.2466	1.2463	1.2461	1.2461	1.2453	1.2455	1.2448	1.2448	1.2442	1.2438	1.2433	1.2435	1.2426	1.2426	1.2415	1.2419	1.241	1.2407	1.24	1.2401	1.2393	1.239	1.2381	1.2379	1.2375	1.2365
353	1.2792	1.28	1.2806	1.2816	1.2823	1.2831	1.2838	1.2845	1.2853	1.2861	1.2869	1.2881	1.2886	1.2894	1.2899	1.2908	1.2916	1.2927	1.293	1.2938	1.2947	1.2951	1.2962	1.2965	1.2973	1.2982	1.2991	1.2996	1.3005	1.3008	1.3018	1.3024	1.3033	1.3035	1.3041	1.3049	1.3056	1.3061	1.3069	1.3072	1.3079	1.3083	1.3091	1.3095	1.3101	1.3104	1.3107	1.3118	1.3121
354	0.90218	0.90143	0.90081	0.90041	0.89961	0.89859	0.89775	0.89753	0.89651	0.89643	0.89532	0.89466	0.89422	0.89396	0.89343	0.89331	0.89252	0.89159	0.89156	0.89112	0.89069	0.89084	0.89018	0.88993	0.88958	0.88955	0.8893	0.88914	0.88853	0.88814	0.88852	0.88831	0.8882	0.88736	0.88742	0.88766	0.88742	0.88721	0.8875	0.88725	0.88714	0.8868	0.88741	0.88698	0.88673	0.88684	0.88714	0.88716	0.88759
355	1.5605	1.5603	1.5599	1.5596	1.5595	1.5587	1.5585	1.5581	1.5578	1.5572	1.557	1.5566	1.5559	1.5555	1.555	1.5545	1.5538	1.5533	1.5532	1.5522	1.5515	1.5509	1.5505	1.5496	1.5492	1.5483	1.5475	1.5468	1.5463	1.5458	1.5448	1.5439	1.5434	1.5429	1.542	1.5412	1.5404	1.5397	1.5388	1.5381	1.5372	1.5362	1.5353	1.5346	1.5337	1.5329	1.532	1.5312	1.5301
356	2.0356	2.0319	2.0282	2.0247	2.0208	2.0178	2.0138	2.0106	2.0074	2.0037	2.0003	1.9972	1.9941	1.9906	1.9874	1.984	1.9808	1.978	1.9746	1.9715	1.9688	1.9658	1.9623	1.9597	1.9566	1.9538	1.951	1.9484	1.9453	1.9428	1.9403	1.9375	1.9347	1.9319	1.9294	1.9267	1.9244	1.9218	1.9192	1.9173	1.9146	1.9123	1.9101	1.9075	1.9055	1.903	1.901	1.8982	1.8965
357	1.5211	1.5208	1.5204	1.5202	1.5196	1.5195	1.5188	1.5186	1.5181	1.5171	1.5168	1.5163	1.5156	1.5156	1.5142	1.5137	1.5131	1.5116	1.5112	1.5106	1.5092	1.5089	1.5085	1.5075	1.5066	1.5054	1.5047	1.5033	1.5025	1.5013	1.4997	1.4992	1.4977	1.4975	1.4955	1.4946	1.4935	1.4923	1.4911	1.4899	1.4885	1.487	1.4857	1.4845	1.4826	1.4819	1.48	1.4787	1.4775
358	1.4569	1.4575	1.4579	1.4581	1.4587	1.459	1.4594	1.4599	1.46	1.4605	1.4611	1.4611	1.4613	1.4616	1.4618	1.4622	1.4627	1.463	1.4632	1.4639	1.4641	1.4644	1.4648	1.4651	1.4652	1.4653	1.4656	1.4659	1.4661	1.4666	1.4668	1.4667	1.4672	1.4669	1.4676	1.4679	1.4679	1.4683	1.4684	1.4684	1.4687	1.4688	1.4689	1.469	1.4691	1.4691	1.4691	1.469	1.4693
359	-0.37076	-0.37682	-0.38381	-0.3913	-0.39788	-0.40425	-0.41144	-0.41791	-0.42458	-0.43044	-0.43855	-0.44523	-0.45314	-0.45961	-0.46608	-0.47399	-0.48097	-0.48816	-0.49504	-0.50284	-0.50983	-0.5165	-0.52267	-0.52944	-0.53807	-0.54557	-0.55245	-0.55994	-0.56723	-0.57565	-0.58253	-0.58972	-0.59691	-0.60512	-0.6118	-0.61898	-0.62751	-0.6349	-0.64342	-0.64958	-0.65872	-0.66683	-0.67443	-0.68233	-0.69024	-0.69804	-0.70594	-0.71405	-0.72216
360	-0.93398	-0.93334	-0.93274	-0.93196	-0.93136	-0.93069	-0.92999	-0.92937	-0.9287	-0.92808	-0.92741	-0.92675	-0.92601	-0.92531	-0.92462	-0.924	-0.92329	-0.92255	-0.92184	-0.92113	-0.92042	-0.91972	-0.91901	-0.9183	-0.91755	-0.91684	-0.91615	-0.91532	-0.91469	-0.91392	-0.91312	-0.91244	-0.91175	-0.91099	-0.91019	-0.90943	-0.90862	-0.9079	-0.90717	-0.90635	-0.90555	-0.90485	-0.90411	-0.90329	-0.9025	-0.90172	-0.90095	-0.90016	-0.89944
361	-0.2142	-0.21669	-0.21931	-0.22163	-0.22425	-0.22674	-0.22937	-0.23216	-0.23388	-0.23607	-0.23873	-0.24105	-0.2435	-0.2459	-0.24826	-0.25024	-0.25264	-0.25509	-0.25702	-0.25947	-0.26174	-0.26393	-0.26569	-0.26835	-0.27063	-0.27269	-0.2747	-0.27668	-0.27891	-0.28083	-0.28251	-0.2847	-0.2868	-0.28881	-0.29061	-0.29237	-0.29499	-0.29636	-0.29833	-0.29974	-0.30171	-0.30317	-0.30484	-0.30686	-0.30848	-0.31076	-0.31174	-0.31298	-0.31495
362	-1.7849	-1.7816	-1.7786	-1.7753	-1.7729	-1.7705	-1.7675	-1.7637	-1.761	-1.7581	-1.7552	-1.7526	-1.749	-1.7458	-1.7418	-1.7385	-1.7361	-1.7326	-1.7294	-1.7259	-1.7226	-1.7196	-1.7155	-1.7123	-1.7083	-1.705	-1.7012	-1.6975	-1.6934	-1.6894	-1.687	-1.6827	-1.6792	-1.6751	-1.6715	-1.6681	-1.6633	-1.6593	-1.6555	-1.6509	-1.6468	-1.6426	-1.6389	-1.6349	-1.6308	-1.6265	-1.6218	-1.6173	-1.6135
363	1.7922	1.7897	1.787	1.7841	1.7817	1.7793	1.7766	1.7744	1.7716	1.769	1.766	1.7638	1.7608	1.7581	1.7553	1.7528	1.7501	1.7473	1.7447	1.7411	1.7375	1.7352	1.7325	1.7299	1.7262	1.7234	1.7206	1.7176	1.7139	1.7111	1.7076	1.7052	1.7013	1.6987	1.6954	1.6931	1.6889	1.6856	1.6829	1.6792	1.6764	1.6731	1.6702	1.6668	1.6634	1.6598	1.6567	1.6526	1.6498
364	0.81845	0.81836	0.81818	0.8179	0.81849	0.81884	0.8188	0.81933	0.8193	0.81935	0.81946	0.82018	0.82033	0.82096	0.82073	0.82116	0.82179	0.82242	0.823	0.82305	0.82364	0.82393	0.8247	0.82538	0.826	0.82672	0.82769	0.82797	0.82893	0.82965	0.83038	0.83119	0.83215	0.83272	0.83335	0.83498	0.83584	0.83699	0.83776	0.83895	0.83986	0.84086	0.84182	0.84273	0.8443	0.84545	0.8466	0.84765	0.84889
365	-2.0284	-2.0253	-2.0223	-2.0193	-2.0155	-2.0121	-2.0101	-2.0063	-2.0028	-1.9995	-1.9959	-1.993	-1.9896	-1.986	-1.982	-1.9782	-1.9757	-1.971	-1.968	-1.9639	-1.9596	-1.9556	-1.9511	-1.947	-1.9428	-1.9381	-1.9345	-1.9296	-1.9253	-1.9208	-1.9164	-1.9117	-1.9072	-1.9028	-1.898	-1.8931	-1.8886	-1.8844	-1.8788	-1.8737	-1.8697	-1.865	-1.8596	-1.8541	-1.8485	-1.8439	-1.8381	-1.833	-1.828
366	-2.0217	-2.022	-2.0231	-2.0251	-2.026	-2.0266	-2.0287	-2.0293	-2.0301	-2.0318	-2.033	-2.0339	-2.0351	-2.0361	-2.0376	-2.0383	-2.0396	-2.0409	-2.0414	-2.0421	-2.0433	-2.044	-2.0451	-2.046	-2.0473	-2.0475	-2.0487	-2.0491	-2.0501	-2.0509	-2.0513	-2.0524	-2.0533	-2.0543	-2.0547	-2.056	-2.0564	-2.0568	-2.0573	-2.0583	-2.0581	-2.0593	-2.0599	-2.0609	-2.0615	-2.0618	-2.062	-2.0625	-2.0632
367	0.60981	0.60794	0.60602	0.60408	0.60259	0.60046	0.59847	0.59655	0.59473	0.59273	0.59053	0.58841	0.58649	0.58414	0.58227	0.57999	0.5774	0.57558	0.57325	0.5709	0.56857	0.56631	0.56387	0.56144	0.55895	0.55679	0.55451	0.55155	0.54939	0.54659	0.54414	0.5415	0.5391	0.53643	0.53348	0.53096	0.52805	0.52532	0.52268	0.51958	0.51684	0.5142	0.51154	0.5083	0.50559	0.50266	0.49932	0.49663	0.49401
368	2.3343	2.3297	2.3258	2.3207	2.3174	2.3135	2.3095	2.3045	2.2996	2.2967	2.2935	2.2889	2.2844	2.28	2.2767	2.2728	2.2695	2.2652	2.2601	2.257	2.2532	2.2489	2.2446	2.2404	2.2366	2.2317	2.2286	2.2262	2.2218	2.218	2.2137	2.2102	2.2058	2.2027	2.2	2.1951	2.1903	2.1879	2.1833	2.1802	2.1763	2.1727	2.1695	2.1655	2.1621	2.1583	2.1549	2.1511	2.1479
369	-0.18713	-0.18803	-0.18776	-0.18804	-0.18783	-0.18797	-0.1878	-0.18819	-0.18871	-0.18858	-0.18907	-0.18893	-0.18859	-0.18908	-0.18901	-0.18901	-0.18919	-0.18926	-0.18892	-0.18927	-0.18879	-0.18917	-0.18928	-0.18904	-0.18919	-0.18888	-0.18878	-0.18861	-0.18889	-0.1883	-0.18834	-0.18824	-0.188	-0.18783	-0.18774	-0.18757	-0.18764	-0.18698	-0.18734	-0.1872	-0.18662	-0.1869	-0.18684	-0.18639	-0.18601	-0.18598	-0.18561	-0.18505	-0.18537
370	0.4552	0.45343	0.45135	0.44993	0.44842	0.44693	0.44512	0.44354	0.44176	0.44034	0.4382	0.43698	0.4356	0.43378	0.4321	0.43059	0.4289	0.42742	0.42554	0.42389	0.42172	0.42046	0.41878	0.41707	0.41516	0.41328	0.41202	0.41034	0.40872	0.40724	0.40506	0.40325	0.4017	0.39998	0.3985	0.39681	0.39523	0.39374	0.39167	0.39015	0.3884	0.38688	0.38526	0.38335	0.38203	0.38047	0.37876	0.37714	0.37559
371	-0.049583	-0.056368	-0.06141	-0.068589	-0.075213	-0.081522	-0.08854	-0.096986	-0.10361	-0.11023	-0.11764	-0.12466	-0.13136	-0.13846	-0.1469	-0.15297	-0.15888	-0.16787	-0.17393	-0.18166	-0.1886	-0.19593	-0.20247	-0.2094	-0.21697	-0.22437	-0.23107	-0.23769	-0.2462	-0.25322	-0.26102	-0.26771	-0.27472	-0.28205	-0.28803	-0.29551	-0.30268	-0.31016	-0.31749	-0.32426	-0.33143	-0.3378	-0.34504	-0.35221	-0.35993	-0.36677	-0.37338	-0.3792	-0.38676
372	2.6693	2.6622	2.6535	2.6454	2.6368	2.628	2.6194	2.6112	2.6021	2.5932	2.5851	2.5764	2.5674	2.558	2.5505	2.5402	2.5323	2.5225	2.5139	2.5042	2.4956	2.4851	2.4755	2.4661	2.457	2.4465	2.4373	2.4283	2.4184	2.4086	2.3991	2.3901	2.3798	2.3698	2.3601	2.3509	2.3405	2.3298	2.3208	2.3097	2.2994	2.2899	2.2802	2.2695	2.2599	2.2487	2.2392	2.229	2.2176
373	-1.9405	-1.9408	-1.9406	-1.941	-1.9406	-1.9404	-1.9403	-1.9405	-1.9409	-1.9408	-1.9409	-1.9404	-1.9411	-1.9407	-1.9405	-1.9405	-1.9401	-1.94	-1.9403	-1.94	-1.94	-1.9397	-1.9401	-1.9395	-1.939	-1.9394	-1.939	-1.9386	-1.9387	-1.9385	-1.9381	-1.938	-1.9375	-1.9373	-1.9366	-1.9368	-1.9364	-1.936	-1.9354	-1.9353	-1.9348	-1.9343	-1.934	-1.9335	-1.9328	-1.9328	-1.9324	-1.9314	-1.9312
374	-1.1075	-1.1125	-1.1183	-1.1241	-1.1294	-1.1353	-1.1408	-1.1465	-1.152	-1.1575	-1.163	-1.1686	-1.1738	-1.1793	-1.1847	-1.1901	-1.1954	-1.2011	-1.2069	-1.2123	-1.217	-1.222	-1.2272	-1.2331	-1.238	-1.2436	-1.2489	-1.254	-1.2591	-1.2644	-1.2698	-1.2748	-1.2799	-1.2851	-1.2903	-1.2954	-1.2998	-1.3051	-1.31	-1.3153	-1.3199	-1.325	-1.3305	-1.3349	-1.3403	-1.3449	-1.3494	-1.3543	-1.3591
375	-0.37816	-0.36842	-0.35847	-0.34852	-0.33873	-0.3293	-0.31956	-0.30993	-0.30156	-0.29161	-0.28176	-0.27281	-0.26249	-0.25343	-0.2439	-0.23453	-0.22474	-0.21537	-0.20473	-0.19573	-0.18651	-0.17709	-0.16777	-0.15834	-0.1486	-0.13959	-0.12912	-0.11985	-0.11037	-0.10142	-0.091674	-0.082248	-0.073138	-0.064185	-0.053705	-0.044753	-0.034957	-0.025741	-0.016314	-0.0065185	0.0028559	0.012494	0.022395	0.031138	0.041514	0.05052	0.05979	0.069376	0.078541
376	-2.3637	-2.3566	-2.3491	-2.3414	-2.3339	-2.3262	-2.3187	-2.3113	-2.3039	-2.2959	-2.2888	-2.2809	-2.2735	-2.2659	-2.258	-2.2505	-2.2433	-2.2354	-2.2279	-2.2205	-2.2129	-2.2052	-2.1974	-2.1898	-2.1822	-2.1747	-2.1668	-2.1592	-2.1517	-2.1437	-2.1365	-2.1288	-2.1212	-2.1134	-2.1054	-2.0979	-2.0905	-2.0826	-2.0747	-2.067	-2.0594	-2.0522	-2.0442	-2.0365	-2.0293	-2.0212	-2.0141	-2.0066	-1.9992
377	-0.66688	-0.66742	-0.668	-0.66852	-0.66905	-0.66955	-0.67013	-0.67065	-0.67118	-0.67174	-0.6723	-0.67279	-0.67333	-0.67381	-0.67431	-0.67478	-0.67528	-0.67586	-0.67633	-0.67685	-0.67731	-0.67779	-0.6783	-0.67876	-0.67923	-0.67967	-0.68018	-0.6806	-0.68106	-0.68152	-0.68198	-0.68245	-0.68292	-0.68332	-0.68364	-0.68412	-0.68456	-0.68498	-0.68535	-0.68576	-0.68616	-0.68665	-0.68698	-0.6874	-0.68776	-0.68816	-0.68852	-0.68889	-0.68926
378	1.1816	1.1922	1.2026	1.2131	1.2235	1.2339	1.2443	1.2545	1.2647	1.2749	1.285	1.295	1.3051	1.3149	1.3247	1.3345	1.3443	1.354	1.3634	1.3733	1.3827	1.3923	1.4017	1.411	1.4202	1.4294	1.4383	1.4477	1.4566	1.4656	1.4744	1.4832	1.4923	1.5007	1.5095	1.5178	1.5265	1.535	1.5434	1.5516	1.5599	1.5682	1.5763	1.5843	1.5923	1.6002	1.608	1.616	1.6238
379	2.0857	2.0891	2.0922	2.0958	2.0983	2.1022	2.1055	2.1085	2.1116	2.1144	2.1175	2.1207	2.1237	2.1268	2.1298	2.1327	2.1354	2.1383	2.141	2.1436	2.1466	2.1491	2.1516	2.1545	2.1566	2.1596	2.1616	2.164	2.1668	2.1689	2.1707	2.1733	2.1752	2.1774	2.1794	2.1809	2.1833	2.1848	2.187	2.189	2.1904	2.1924	2.1936	2.1952	2.1973	2.1984	2.1996	2.201	2.2026
380	1.1133	1.1106	1.1086	1.1057	1.1044	1.1021	1.0999	1.0976	1.0962	1.094	1.0925	1.0905	1.0881	1.0864	1.084	1.0831	1.0811	1.0796	1.0782	1.0763	1.0758	1.0742	1.0724	1.071	1.0696	1.0682	1.0678	1.066	1.0647	1.064	1.0631	1.0617	1.0608	1.0599	1.0593	1.0584	1.0574	1.057	1.0558	1.0554	1.0552	1.0546	1.0541	1.0534	1.0539	1.0535	1.0529	1.0529	1.0524
381	-0.81803	-0.81919	-0.81901	-0.82037	-0.82214	-0.8235	-0.82358	-0.82428	-0.8251	-0.82701	-0.82749	-0.82798	-0.82921	-0.83029	-0.83198	-0.8328	-0.83329	-0.83512	-0.83519	-0.83628	-0.83764	-0.83805	-0.83913	-0.84102	-0.84191	-0.84185	-0.84326	-0.84489	-0.84631	-0.84693	-0.84746	-0.84909	-0.85057	-0.85118	-0.852	-0.85287	-0.85462	-0.85563	-0.85631	-0.85773	-0.85887	-0.85887	-0.86015	-0.86109	-0.86304	-0.86452	-0.86499	-0.86593	-0.86747
382	2.686	2.6786	2.6696	2.6647	2.6553	2.6486	2.6409	2.6315	2.6249	2.6165	2.607	2.6002	2.5918	2.5843	2.5766	2.5692	2.5603	2.5512	2.5441	2.537	2.5276	2.5202	2.5106	2.5023	2.4953	2.4858	2.4791	2.4707	2.4611	2.4518	2.4447	2.4352	2.4275	2.4202	2.4103	2.4021	2.3937	2.3838	2.3766	2.3681	2.3594	2.3497	2.3416	2.3327	2.3235	2.3155	2.3059	2.2972	2.2875
383	1.5772	1.5779	1.5795	1.5806	1.5813	1.5826	1.5831	1.5841	1.5847	1.5859	1.5873	1.5882	1.5896	1.5903	1.5913	1.5923	1.5934	1.5944	1.5955	1.5958	1.5972	1.5976	1.5989	1.5998	1.6011	1.6015	1.6031	1.6036	1.6047	1.6058	1.6063	1.6073	1.6083	1.6096	1.6103	1.6111	1.6122	1.6133	1.614	1.6147	1.6158	1.6168	1.6178	1.619	1.6196	1.6205	1.6213	1.6222	1.6229
384	-1.9158	-1.912	-1.9084	-1.9022	-1.8988	-1.8946	-1.89	-1.8852	-1.8811	-1.8763	-1.8719	-1.8685	-1.8637	-1.8587	-1.8541	-1.8488	-1.845	-1.8403	-1.8361	-1.8318	-1.8259	-1.8211	-1.8164	-1.8121	-1.8073	-1.8025	-1.7976	-1.7936	-1.7884	-1.783	-1.7789	-1.774	-1.7699	-1.7634	-1.7589	-1.755	-1.7493	-1.7449	-1.7401	-1.7356	-1.731	-1.7256	-1.7203	-1.7161	-1.7108	-1.7052	-1.7014	-1.6953	-1.6912
385	1.2052	1.2065	1.2071	1.2095	1.2094	1.2103	1.2119	1.2123	1.2137	1.2144	1.2157	1.2161	1.2169	1.2181	1.2185	1.2191	1.22	1.2209	1.2215	1.2214	1.2217	1.2223	1.2232	1.2239	1.2241	1.2252	1.2254	1.2247	1.2254	1.2262	1.2271	1.2261	1.2274	1.2277	1.2277	1.2284	1.2279	1.2281	1.2284	1.2276	1.2275	1.2277	1.2277	1.2272	1.2268	1.2259	1.2259	1.2251	1.2256
386	1.0907	1.0936	1.0972	1.1	1.103	1.1061	1.1093	1.1122	1.1154	1.1184	1.1213	1.1241	1.1274	1.1302	1.1334	1.1365	1.1395	1.1425	1.1453	1.1485	1.1514	1.1546	1.1573	1.1604	1.1632	1.1663	1.1692	1.1719	1.175	1.1779	1.1807	1.1838	1.1868	1.1896	1.1925	1.1954	1.1985	1.2014	1.2041	1.2069	1.2098	1.2128	1.2155	1.2182	1.2211	1.224	1.2272	1.23	1.2329
387	-1.1359	-1.1346	-1.1332	-1.1319	-1.1307	-1.129	-1.1279	-1.1269	-1.1253	-1.1239	-1.1227	-1.122	-1.1203	-1.1185	-1.118	-1.1169	-1.1154	-1.1142	-1.1133	-1.112	-1.1106	-1.1096	-1.1082	-1.1078	-1.1061	-1.105	-1.1039	-1.1022	-1.1013	-1.1003	-1.0993	-1.0982	-1.0972	-1.0958	-1.0947	-1.0938	-1.0929	-1.0913	-1.0904	-1.0891	-1.0879	-1.0874	-1.0864	-1.0851	-1.0836	-1.0824	-1.0817	-1.0803	-1.0794
388	1.0379	1.0414	1.0451	1.0488	1.0524	1.056	1.0594	1.0632	1.0667	1.0701	1.0736	1.0771	1.0808	1.0838	1.0874	1.0907	1.094	1.0974	1.1005	1.1034	1.1068	1.11	1.1132	1.1166	1.1197	1.1227	1.1257	1.1289	1.1318	1.1347	1.1374	1.1405	1.1435	1.1462	1.1489	1.1517	1.1545	1.1573	1.1602	1.1629	1.1655	1.1681	1.1708	1.1733	1.1759	1.1785	1.1809	1.1833	1.1857
389	2.1983	2.195	2.1909	2.1868	2.1833	2.1793	2.1761	2.1718	2.1678	2.1641	2.1595	2.1564	2.1521	2.1482	2.1445	2.1394	2.1353	2.1312	2.1272	2.1228	2.1188	2.1144	2.1101	2.1055	2.101	2.0967	2.0916	2.0865	2.0826	2.0769	2.0727	2.0671	2.0625	2.0579	2.0536	2.0475	2.0429	2.0375	2.0332	2.028	2.0222	2.0176	2.0123	2.0059	2.0005	1.9953	1.99	1.9841	1.9784
390	0.69567	0.68979	0.68472	0.67948	0.67399	0.66877	0.66305	0.65813	0.65268	0.64762	0.64228	0.63752	0.63204	0.62706	0.6211	0.61607	0.61077	0.60625	0.60088	0.59537	0.59055	0.58528	0.58001	0.57519	0.56998	0.56507	0.56004	0.55495	0.54983	0.54508	0.53975	0.53493	0.52991	0.52476	0.52	0.51471	0.50986	0.50477	0.49987	0.49487	0.48988	0.48521	0.4798	0.47522	0.47041	0.46478	0.46036	0.4554	0.45019
391	2.2416	2.2383	2.2356	2.2326	2.2297	2.2263	2.2233	2.2207	2.2175	2.2145	2.2112	2.2081	2.2047	2.2017	2.1987	2.1954	2.1919	2.1893	2.1856	2.1826	2.1789	2.1758	2.1727	2.1691	2.1659	2.1623	2.1592	2.1557	2.1524	2.1488	2.1451	2.1417	2.1378	2.1346	2.1309	2.1275	2.124	2.1201	2.1163	2.1124	2.1092	2.105	2.1013	2.098	2.094	2.0903	2.086	2.0823	2.0783
392	2.4805	2.4778	2.4749	2.472	2.4699	2.4666	2.4639	2.461	2.4579	2.4556	2.4521	2.449	2.4466	2.4437	2.4409	2.4377	2.4341	2.4312	2.4276	2.425	2.4215	2.4188	2.4151	2.4121	2.4086	2.4052	2.4019	2.398	2.3947	2.3912	2.3883	2.3847	2.3813	2.3775	2.3737	2.3704	2.3664	2.3628	2.3593	2.3554	2.3515	2.348	2.3439	2.341	2.3364	2.3329	2.3294	2.3252	2.3211
393	-0.71638	-0.71659	-0.71678	-0.71692	-0.71708	-0.71729	-0.71729	-0.71738	-0.71759	-0.71774	-0.71782	-0.718	-0.71811	-0.71825	-0.71844	-0.71852	-0.7187	-0.71883	-0.71883	-0.71907	-0.71915	-0.71928	-0.71947	-0.71958	-0.71964	-0.71962	-0.71985	-0.72002	-0.72004	-0.72016	-0.72034	-0.7204	-0.7205	-0.7206	-0.72064	-0.72078	-0.72087	-0.72093	-0.721	-0.72106	-0.72125	-0.72125	-0.72135	-0.72146	-0.72152	-0.72163	-0.72162	-0.72168	-0.72178
394	-1.2649	-1.261	-1.257	-1.2527	-1.2486	-1.2443	-1.2401	-1.2362	-1.2315	-1.2277	-1.2236	-1.2192	-1.215	-1.2108	-1.2061	-1.2019	-1.1978	-1.1939	-1.1895	-1.1851	-1.1803	-1.1764	-1.1721	-1.1673	-1.1631	-1.1589	-1.1545	-1.1501	-1.146	-1.1411	-1.1366	-1.1323	-1.1282	-1.1236	-1.1193	-1.115	-1.1097	-1.1055	-1.1019	-1.0975	-1.0925	-1.088	-1.0837	-1.079	-1.0749	-1.0698	-1.0659	-1.0613	-1.0562
395	1.4658	1.4665	1.4669	1.4673	1.4677	1.4681	1.4687	1.4692	1.4692	1.4696	1.4703	1.4704	1.4709	1.4712	1.4716	1.4719	1.4722	1.4726	1.4729	1.4738	1.474	1.4745	1.4748	1.4751	1.4754	1.4759	1.4764	1.4769	1.4773	1.4774	1.4778	1.4784	1.4789	1.4793	1.4801	1.48	1.4803	1.4804	1.4809	1.4813	1.4817	1.4823	1.4824	1.4828	1.4832	1.4831	1.484	1.4844	1.4847
396	-1.6776	-1.6751	-1.6728	-1.6702	-1.6678	-1.6657	-1.6629	-1.6607	-1.6584	-1.6559	-1.6538	-1.6515	-1.649	-1.6467	-1.644	-1.6424	-1.6399	-1.6382	-1.6355	-1.6335	-1.6312	-1.6291	-1.6267	-1.6246	-1.6221	-1.6195	-1.6177	-1.6154	-1.6135	-1.6113	-1.6091	-1.6073	-1.6049	-1.6024	-1.6007	-1.5989	-1.5965	-1.5951	-1.5921	-1.5901	-1.5883	-1.5862	-1.584	-1.582	-1.5799	-1.5776	-1.5758	-1.5738	-1.5717
397	1.9005	1.901	1.9012	1.9019	1.9022	1.9026	1.903	1.9033	1.9039	1.904	1.9043	1.9046	1.9049	1.9051	1.9054	1.9054	1.9056	1.9057	1.9059	1.906	1.9063	1.9063	1.9063	1.9063	1.9064	1.9062	1.9064	1.9062	1.9062	1.906	1.9058	1.9059	1.9058	1.9056	1.9054	1.9052	1.905	1.9049	1.9045	1.9043	1.904	1.9038	1.9033	1.9031	1.9027	1.9023	1.9018	1.9014	1.9009
398	1.9527	1.9485	1.9441	1.9408	1.9362	1.932	1.9284	1.924	1.9188	1.9161	1.9108	1.9073	1.9028	1.8987	1.8944	1.8903	1.8857	1.881	1.8768	1.8724	1.8674	1.8635	1.8584	1.8544	1.8492	1.845	1.8405	1.8359	1.8305	1.8265	1.8213	1.8168	1.8118	1.807	1.8017	1.7969	1.7924	1.7868	1.7824	1.7773	1.772	1.7674	1.762	1.757	1.7517	1.7472	1.7416	1.7378	1.7322
399	-2.9536	-2.9489	-2.945	-2.9419	-2.9375	-2.932	-2.9283	-2.9234	-2.9185	-2.9145	-2.9104	-2.9054	-2.9	-2.8964	-2.8908	-2.8846	-2.8812	-2.8753	-2.8703	-2.8651	-2.8605	-2.8546	-2.8493	-2.8438	-2.8381	-2.8322	-2.827	-2.8207	-2.8158	-2.8091	-2.8034	-2.7981	-2.7921	-2.786	-2.7792	-2.7726	-2.767	-2.76	-2.7527	-2.7472	-2.7402	-2.7334	-2.7274	-2.7203	-2.7132	-2.7059	-2.6992	-2.6926	-2.684
400	2.4301	2.4184	2.4071	2.3949	2.3822	2.3705	2.3587	2.3475	2.3357	2.3235	2.3115	2.3001	2.2877	2.2759	2.2642	2.2529	2.2413	2.2296	2.2178	2.2059	2.1945	2.1831	2.1707	2.1594	2.1476	2.1357	2.1246	2.1124	2.1007	2.089	2.077	2.0655	2.0545	2.043	2.0314	2.0199	2.0092	1.9973	1.9864	1.9746	1.9634	1.9521	1.9415	1.9297	1.9183	1.9072	1.8961	1.885	1.8743
401	1.3654	1.365	1.3644	1.3638	1.3635	1.3629	1.3626	1.362	1.3612	1.3607	1.3599	1.3599	1.359	1.3583	1.3576	1.3567	1.3564	1.3558	1.355	1.3541	1.3535	1.3524	1.352	1.351	1.3502	1.3492	1.349	1.3476	1.347	1.3461	1.3455	1.344	1.3432	1.3423	1.3415	1.3407	1.3394	1.3383	1.3376	1.3367	1.3361	1.3346	1.3336	1.3324	1.3311	1.3302	1.3286	1.3277	1.326
402	-1.0687	-1.0635	-1.0587	-1.0535	-1.049	-1.0441	-1.0389	-1.0338	-1.0295	-1.0237	-1.0187	-1.0143	-1.0084	-1.0033	-0.99894	-0.99355	-0.98879	-0.98366	-0.97839	-0.97325	-0.96798	-0.96225	-0.95703	-0.95197	-0.94654	-0.94101	-0.93651	-0.93099	-0.92585	-0.92076	-0.91536	-0.91031	-0.90419	-0.89887	-0.89365	-0.88817	-0.88255	-0.8769	-0.87172	-0.86637	-0.86067	-0.8548	-0.85013	-0.84453	-0.839	-0.8339	-0.82804	-0.82256	-0.81686
403	-0.84326	-0.84614	-0.8495	-0.85251	-0.85525	-0.85836	-0.86134	-0.86417	-0.86688	-0.86983	-0.87272	-0.87569	-0.87841	-0.88126	-0.88397	-0.88658	-0.8894	-0.8919	-0.89468	-0.8973	-0.8999	-0.90252	-0.90487	-0.90746	-0.91003	-0.91223	-0.9148	-0.91736	-0.91956	-0.92204	-0.92416	-0.92644	-0.92886	-0.93086	-0.93314	-0.93535	-0.93736	-0.9395	-0.94154	-0.9435	-0.9456	-0.94752	-0.9494	-0.9512	-0.95323	-0.95512	-0.95663	-0.95849	-0.9605
404	1.3971	1.3943	1.3908	1.3881	1.3852	1.3828	1.3791	1.3757	1.3727	1.3696	1.3666	1.3634	1.3597	1.3564	1.3532	1.3499	1.3469	1.3436	1.3403	1.3372	1.3341	1.3308	1.3274	1.3239	1.3202	1.3166	1.3136	1.3101	1.3064	1.3032	1.2996	1.2964	1.2935	1.2896	1.2862	1.2829	1.2793	1.276	1.272	1.2687	1.2657	1.2626	1.2599	1.2557	1.2524	1.2484	1.2454	1.2424	1.2392
405	1.7591	1.7549	1.7516	1.7476	1.7441	1.7404	1.7369	1.7327	1.7289	1.7252	1.7212	1.7173	1.7132	1.7095	1.705	1.702	1.6974	1.6937	1.6899	1.6855	1.682	1.6774	1.6733	1.6695	1.6651	1.661	1.6574	1.653	1.6487	1.6442	1.6408	1.6362	1.6329	1.6287	1.6245	1.6205	1.6165	1.6118	1.6083	1.6035	1.5995	1.595	1.5907	1.5873	1.583	1.5794	1.5749	1.5709	1.5665
406	2.3406	2.3383	2.3344	2.3298	2.3267	2.3228	2.3189	2.3151	2.3105	2.307	2.3024	2.2976	2.2945	2.2894	2.2869	2.2831	2.2788	2.2738	2.2679	2.2642	2.261	2.256	2.2519	2.2463	2.2414	2.2371	2.2318	2.2286	2.2243	2.2205	2.2145	2.2116	2.2067	2.2013	2.1975	2.1938	2.1889	2.1845	2.1799	2.1757	2.172	2.1677	2.1623	2.158	2.1527	2.1485	2.1437	2.1391	2.134
407	-0.66074	-0.66279	-0.66425	-0.6659	-0.66703	-0.66904	-0.67084	-0.6727	-0.67453	-0.6757	-0.67768	-0.67947	-0.68126	-0.68276	-0.68477	-0.68624	-0.68821	-0.68989	-0.69213	-0.69396	-0.69586	-0.69761	-0.69959	-0.70142	-0.7031	-0.70489	-0.70709	-0.70921	-0.711	-0.71283	-0.71473	-0.71678	-0.71865	-0.72044	-0.72282	-0.72494	-0.7271	-0.72896	-0.73101	-0.73313	-0.73547	-0.73778	-0.73965	-0.74169	-0.74436	-0.7463	-0.74832	-0.75047	-0.75329
408	-1.9862	-1.989	-1.9917	-1.9945	-1.9965	-1.9996	-2.0021	-2.0055	-2.0069	-2.0097	-2.0126	-2.0152	-2.0167	-2.019	-2.0212	-2.0237	-2.0252	-2.027	-2.029	-2.0314	-2.0329	-2.0353	-2.0364	-2.0382	-2.0398	-2.0418	-2.0427	-2.0441	-2.0452	-2.0466	-2.0477	-2.0488	-2.0493	-2.0513	-2.0519	-2.0528	-2.0531	-2.0543	-2.0546	-2.0561	-2.0562	-2.0564	-2.057	-2.0574	-2.0579	-2.0582	-2.0591	-2.059	-2.0592
409	0.90343	0.90491	0.90645	0.90842	0.90984	0.91172	0.91357	0.91549	0.917	0.9186	0.92023	0.92192	0.92384	0.92519	0.92711	0.92874	0.93021	0.93166	0.93342	0.93536	0.93725	0.93857	0.94039	0.94155	0.94277	0.94472	0.94664	0.94808	0.94996	0.95122	0.95301	0.95433	0.95587	0.95785	0.95913	0.96077	0.96252	0.96387	0.96519	0.96654	0.96827	0.96949	0.971	0.97289	0.97389	0.97543	0.97719	0.97866	0.98002
410	-1.7801	-1.7807	-1.7813	-1.782	-1.7825	-1.783	-1.7834	-1.7839	-1.7843	-1.7848	-1.7853	-1.7858	-1.7861	-1.7865	-1.787	-1.7873	-1.7876	-1.7879	-1.7883	-1.7885	-1.7888	-1.7891	-1.7894	-1.7896	-1.7898	-1.79	-1.7903	-1.7904	-1.7905	-1.7907	-1.7906	-1.7909	-1.7909	-1.791	-1.791	-1.7909	-1.7911	-1.791	-1.791	-1.7911	-1.7909	-1.7908	-1.7908	-1.7906	-1.7905	-1.7904	-1.7904	-1.79	-1.7899
411	2.4924	2.4872	2.4809	2.4752	2.4688	2.4637	2.4573	2.4516	2.4458	2.4396	2.4342	2.428	2.4228	2.4169	2.4114	2.4053	2.4	2.3938	2.3881	2.3825	2.3761	2.3709	2.3651	2.359	2.3536	2.3479	2.3419	2.3369	2.3306	2.325	2.3188	2.3134	2.3075	2.3015	2.296	2.2901	2.2845	2.2776	2.2717	2.2665	2.2602	2.2545	2.249	2.2427	2.2368	2.2311	2.2252	2.2191	2.2131
412	1.2684	1.2782	1.288	1.2982	1.3073	1.3173	1.3278	1.3371	1.3471	1.3573	1.367	1.377	1.3864	1.3961	1.4058	1.4149	1.4244	1.4343	1.4431	1.4526	1.4619	1.4713	1.4812	1.4895	1.4988	1.5077	1.5173	1.5265	1.5356	1.5446	1.5531	1.5621	1.5705	1.5792	1.5882	1.5964	1.6053	1.6137	1.6221	1.6311	1.6397	1.6482	1.6563	1.6641	1.6724	1.6809	1.6892	1.6971	1.7055
413	2.0387	2.0325	2.0262	2.0207	2.0147	2.0084	2.0025	1.9964	1.9898	1.9835	1.9766	1.9708	1.964	1.9579	1.9517	1.945	1.9386	1.9313	1.9247	1.9182	1.9116	1.9046	1.8973	1.8907	1.8845	1.877	1.8702	1.8628	1.8555	1.8487	1.842	1.8345	1.8271	1.8201	1.8122	1.8048	1.7976	1.7904	1.7828	1.7752	1.7678	1.7599	1.7521	1.7452	1.7374	1.7301	1.7225	1.7149	1.7071
414	-1.3237	-1.3248	-1.3262	-1.3275	-1.3296	-1.3308	-1.3325	-1.3335	-1.3351	-1.3365	-1.3379	-1.3394	-1.3406	-1.342	-1.3442	-1.346	-1.3476	-1.349	-1.3507	-1.3519	-1.3536	-1.3554	-1.357	-1.3583	-1.3603	-1.3615	-1.3635	-1.365	-1.3665	-1.3683	-1.3703	-1.3717	-1.3735	-1.375	-1.3769	-1.3783	-1.3801	-1.3813	-1.3829	-1.384	-1.3858	-1.3876	-1.3891	-1.3909	-1.3926	-1.3945	-1.3958	-1.3977	-1.3996
415	1.1504	1.1511	1.1518	1.1521	1.1527	1.1529	1.1534	1.1537	1.1536	1.1547	1.1552	1.1555	1.1561	1.1557	1.156	1.1564	1.1571	1.1573	1.1575	1.1578	1.158	1.1586	1.1591	1.1585	1.159	1.1596	1.16	1.1605	1.1598	1.1605	1.1605	1.1606	1.1613	1.1613	1.1618	1.1621	1.1624	1.1626	1.1625	1.1623	1.1631	1.1632	1.1629	1.1627	1.1631	1.1638	1.1646	1.1647	1.1647
416	-0.40292	-0.40307	-0.40434	-0.40444	-0.40533	-0.40587	-0.40611	-0.40651	-0.40646	-0.40744	-0.40706	-0.40721	-0.40765	-0.40843	-0.40795	-0.4082	-0.40859	-0.40884	-0.40816	-0.40724	-0.40787	-0.40739	-0.40744	-0.40701	-0.40604	-0.40599	-0.40492	-0.40531	-0.40473	-0.404	-0.40308	-0.40196	-0.40109	-0.40085	-0.39968	-0.3991	-0.39827	-0.3972	-0.39648	-0.39531	-0.3938	-0.39278	-0.39244	-0.39054	-0.38942	-0.38811	-0.38694	-0.38529	-0.38387
417	0.86035	0.86821	0.87601	0.88407	0.89177	0.89989	0.90759	0.91596	0.92371	0.93198	0.93984	0.94831	0.95617	0.9648	0.9725	0.98103	0.98843	0.99665	1.0047	1.0137	1.0217	1.0296	1.0383	1.0463	1.0551	1.0638	1.0721	1.0806	1.0893	1.0974	1.1061	1.1144	1.123	1.1318	1.1398	1.1485	1.1566	1.165	1.1739	1.1831	1.1912	1.1997	1.208	1.2165	1.2254	1.2336	1.2426	1.251	1.2591
418	0.66135	0.66148	0.66136	0.66177	0.66239	0.66302	0.66325	0.66362	0.66372	0.66363	0.66451	0.66458	0.66499	0.66536	0.66506	0.66559	0.66569	0.66607	0.66654	0.66654	0.66726	0.66742	0.66755	0.66809	0.66856	0.66878	0.66922	0.66966	0.66966	0.67032	0.66982	0.6706	0.67108	0.67139	0.67142	0.6713	0.67187	0.67243	0.6725	0.67269	0.67266	0.67282	0.6735	0.67354	0.67426	0.67407	0.67432	0.67436	0.67492
419	-0.85578	-0.85672	-0.85843	-0.85913	-0.85979	-0.86084	-0.86139	-0.86167	-0.86279	-0.86387	-0.8645	-0.86516	-0.86613	-0.86631	-0.86701	-0.86805	-0.86886	-0.86872	-0.87019	-0.87102	-0.87123	-0.87231	-0.8728	-0.87326	-0.87392	-0.87476	-0.87515	-0.87602	-0.87658	-0.87721	-0.87801	-0.87847	-0.87889	-0.87983	-0.88057	-0.88127	-0.88169	-0.88218	-0.88295	-0.88344	-0.88411	-0.88432	-0.88509	-0.88561	-0.88646	-0.88681	-0.88758	-0.88817	-0.88873
420	-1.3516	-1.3518	-1.3531	-1.354	-1.3546	-1.3558	-1.3566	-1.3577	-1.3587	-1.3598	-1.3605	-1.3615	-1.3624	-1.3633	-1.364	-1.3652	-1.3661	-1.3672	-1.3682	-1.3692	-1.3705	-1.3711	-1.3722	-1.3731	-1.3742	-1.3753	-1.3765	-1.3772	-1.3787	-1.3796	-1.3807	-1.3818	-1.383	-1.3839	-1.3849	-1.3862	-1.3874	-1.3885	-1.3898	-1.3908	-1.3918	-1.3931	-1.3942	-1.3954	-1.3964	-1.3975	-1.3987	-1.3998	-1.4011
421	2.8684	2.8628	2.8572	2.8523	2.8471	2.8413	2.8364	2.831	2.8254	2.8201	2.8144	2.8089	2.8039	2.7986	2.793	2.7876	2.7819	2.7768	2.7708	2.7653	2.7598	2.7539	2.7481	2.7433	2.7376	2.732	2.7261	2.7203	2.7152	2.7095	2.7038	2.6986	2.6927	2.6865	2.6806	2.6752	2.6698	2.6642	2.6585	2.6527	2.6469	2.6412	2.6355	2.6291	2.6237	2.6182	2.6121	2.606	2.6006
422	1.3367	1.3444	1.3525	1.3607	1.3679	1.376	1.3834	1.3916	1.3988	1.4068	1.4146	1.4219	1.4289	1.4365	1.4435	1.451	1.4584	1.4657	1.4728	1.4797	1.4869	1.494	1.501	1.5079	1.5145	1.522	1.5286	1.5357	1.5425	1.5493	1.5557	1.5627	1.5694	1.5759	1.5821	1.5888	1.5952	1.6014	1.6079	1.6144	1.6207	1.6269	1.6329	1.6389	1.6451	1.6511	1.657	1.6626	1.6688
423	0.20426	0.20761	0.2107	0.2141	0.21746	0.22011	0.22289	0.22603	0.22872	0.23221	0.23482	0.23725	0.23972	0.24273	0.24476	0.24798	0.25015	0.25373	0.25558	0.25859	0.26075	0.26313	0.26574	0.26848	0.27104	0.27321	0.27524	0.27767	0.27988	0.28178	0.2839	0.28602	0.28823	0.29061	0.29317	0.29503	0.29653	0.29869	0.30108	0.30267	0.30479	0.30603	0.30881	0.3104	0.31212	0.31336	0.31468	0.31649	0.3187
424	0.75097	0.753	0.75521	0.75732	0.75951	0.76164	0.76365	0.76574	0.7678	0.76998	0.77199	0.77415	0.77635	0.77848	0.78063	0.78289	0.78494	0.78703	0.78912	0.7911	0.79325	0.79536	0.79753	0.79959	0.80175	0.80378	0.80601	0.80827	0.81026	0.81233	0.81454	0.8165	0.81877	0.82079	0.82302	0.82504	0.82721	0.82936	0.83149	0.83346	0.83581	0.83793	0.83995	0.84205	0.84431	0.84635	0.84849	0.85074	0.85262
425	1.8194	1.8192	1.8189	1.8184	1.8185	1.8179	1.8179	1.8176	1.817	1.8168	1.8164	1.8165	1.8159	1.8158	1.8157	1.8153	1.8145	1.8143	1.8139	1.8134	1.8133	1.8126	1.8124	1.812	1.8117	1.8111	1.8103	1.8095	1.8098	1.8095	1.809	1.8086	1.8076	1.8073	1.8066	1.8057	1.8053	1.8047	1.8043	1.8035	1.8031	1.8027	1.8018	1.8014	1.8005	1.8001	1.7994	1.7985	1.7977
426	1.9017	1.8978	1.894	1.8895	1.8858	1.8819	1.8775	1.8739	1.8695	1.8659	1.8618	1.858	1.8537	1.8497	1.8455	1.8412	1.8372	1.8333	1.829	1.8242	1.82	1.8155	1.8114	1.8077	1.8034	1.7989	1.7946	1.7902	1.7861	1.7814	1.7774	1.7723	1.7677	1.7636	1.759	1.7541	1.7496	1.7454	1.7404	1.736	1.7317	1.7267	1.7218	1.7172	1.7128	1.7079	1.7034	1.6985	1.6937
427	0.18814	0.1826	0.17934	0.17506	0.17053	0.16512	0.16085	0.15645	0.15015	0.14651	0.14034	0.13379	0.12965	0.1255	0.12072	0.1162	0.1113	0.10551	0.10023	0.094946	0.089542	0.082743	0.077083	0.071297	0.066015	0.060734	0.056463	0.048652	0.042362	0.037085	0.03168	0.024251	0.019355	0.013819	0.0079075	-0.00053317	-0.0060629	-0.012477	-0.017877	-0.025807	-0.032227	-0.038134	-0.044552	-0.050329	-0.057242	-0.063528	-0.069817	-0.076611	-0.083151
428	-0.7739	-0.7778	-0.78297	-0.78757	-0.79178	-0.79701	-0.80128	-0.8055	-0.80961	-0.81463	-0.81916	-0.82343	-0.82808	-0.83261	-0.83753	-0.8419	-0.84649	-0.85178	-0.85616	-0.86096	-0.86523	-0.86977	-0.87473	-0.87948	-0.88402	-0.88883	-0.8939	-0.89849	-0.90297	-0.90746	-0.912	-0.91653	-0.92123	-0.92561	-0.93057	-0.9349	-0.93954	-0.94424	-0.94883	-0.95332	-0.95775	-0.96282	-0.96736	-0.97126	-0.9759	-0.98044	-0.98562	-0.99048	-0.99491
429	1.4134	1.4114	1.4097	1.4077	1.4059	1.4033	1.4015	1.3996	1.3975	1.3953	1.3935	1.3912	1.3891	1.3872	1.3849	1.3827	1.3807	1.3784	1.3763	1.374	1.3715	1.3693	1.3678	1.3654	1.3631	1.3606	1.3583	1.3559	1.3535	1.3514	1.3489	1.3465	1.3441	1.342	1.339	1.337	1.3346	1.3325	1.3298	1.3274	1.3249	1.3225	1.3198	1.3178	1.3147	1.3125	1.3102	1.3073	1.3053
430	-1.2	-1.1966	-1.1937	-1.1918	-1.1883	-1.1844	-1.1802	-1.1767	-1.1728	-1.1699	-1.1672	-1.1647	-1.1607	-1.157	-1.1536	-1.1491	-1.1468	-1.1442	-1.1413	-1.1377	-1.1342	-1.1307	-1.1274	-1.1233	-1.1217	-1.1178	-1.1149	-1.112	-1.1087	-1.1062	-1.1032	-1.0998	-1.0963	-1.0935	-1.0908	-1.0883	-1.085	-1.0829	-1.0792	-1.0769	-1.0737	-1.0718	-1.0693	-1.0669	-1.064	-1.0608	-1.0579	-1.0551	-1.054
431	-2.1952	-2.192	-2.1886	-2.1855	-2.182	-2.1788	-2.1754	-2.1721	-2.1688	-2.1655	-2.162	-2.1587	-2.1553	-2.1519	-2.1486	-2.1451	-2.1416	-2.1383	-2.1347	-2.1315	-2.1279	-2.1245	-2.121	-2.1175	-2.1139	-2.1105	-2.1071	-2.1034	-2.0999	-2.0963	-2.0928	-2.0893	-2.0857	-2.082	-2.0785	-2.075	-2.0714	-2.0679	-2.0642	-2.0606	-2.0571	-2.0535	-2.05	-2.0463	-2.0428	-2.0393	-2.0356	-2.0322	-2.0283
432	1.7944	1.7903	1.7861	1.7822	1.7781	1.7742	1.77	1.7661	1.7619	1.7581	1.7544	1.7501	1.7461	1.7423	1.7392	1.7349	1.7311	1.7271	1.7231	1.7191	1.7155	1.7118	1.708	1.704	1.7004	1.6965	1.6929	1.6894	1.6854	1.6818	1.6779	1.6746	1.6709	1.6671	1.6634	1.6598	1.6562	1.6525	1.6489	1.6455	1.6421	1.6384	1.6348	1.6314	1.628	1.6244	1.6208	1.6177	1.6144
433	0.65066	0.64975	0.64829	0.64671	0.64533	0.6447	0.64348	0.64159	0.64084	0.63957	0.63855	0.63721	0.63611	0.63445	0.63405	0.63275	0.63193	0.6309	0.62976	0.62861	0.62763	0.62628	0.62578	0.62447	0.62325	0.62203	0.62072	0.61994	0.61907	0.61836	0.61734	0.61635	0.6156	0.61485	0.61363	0.61264	0.6117	0.61103	0.61	0.6087	0.60767	0.60693	0.60594	0.60519	0.60397	0.60263	0.60207	0.60089	0.59995
434	-0.75363	-0.75367	-0.75348	-0.75352	-0.7537	-0.75356	-0.75381	-0.75352	-0.75393	-0.75407	-0.75389	-0.75415	-0.75448	-0.75429	-0.75455	-0.75492	-0.75495	-0.75466	-0.75525	-0.75561	-0.75583	-0.75627	-0.75646	-0.75704	-0.75704	-0.75767	-0.75811	-0.75811	-0.7584	-0.75921	-0.75928	-0.75976	-0.76012	-0.76071	-0.76104	-0.7617	-0.76192	-0.76265	-0.76309	-0.7639	-0.76375	-0.76419	-0.76485	-0.7658	-0.76628	-0.76701	-0.7676	-0.76797	-0.76859
435	0.98125	0.98141	0.9815	0.98127	0.98178	0.98162	0.98189	0.98155	0.98126	0.98145	0.98077	0.98037	0.98046	0.98037	0.97969	0.97894	0.97927	0.97821	0.97805	0.97782	0.9769	0.97625	0.97588	0.97534	0.97428	0.97373	0.97333	0.97254	0.97193	0.97129	0.9705	0.96944	0.96858	0.96748	0.96687	0.96569	0.96473	0.96342	0.96229	0.96115	0.95998	0.95874	0.95757	0.95622	0.95488	0.95395	0.95246	0.95098	0.9497
436	1.2413	1.2403	1.2398	1.2389	1.2383	1.2373	1.2366	1.2364	1.2355	1.2342	1.2331	1.2325	1.2315	1.2303	1.2295	1.2281	1.2274	1.226	1.2249	1.2237	1.2221	1.2211	1.22	1.2185	1.2173	1.2158	1.2145	1.2127	1.2109	1.2098	1.2081	1.2069	1.2055	1.2033	1.2016	1.2	1.1982	1.1966	1.1948	1.1924	1.1907	1.1892	1.187	1.185	1.1832	1.181	1.1786	1.1762	1.175
437	-1.1114	-1.1078	-1.1043	-1.1003	-1.0964	-1.0928	-1.0885	-1.0848	-1.0817	-1.0785	-1.0743	-1.0705	-1.0668	-1.0631	-1.0589	-1.0548	-1.0518	-1.0484	-1.0448	-1.0405	-1.0368	-1.0338	-1.0304	-1.0261	-1.0228	-1.0193	-1.015	-1.0118	-1.0086	-1.005	-1.0012	-0.99799	-0.99408	-0.99103	-0.98752	-0.98422	-0.98107	-0.97766	-0.97441	-0.9706	-0.96755	-0.96394	-0.9612	-0.95754	-0.95413	-0.95108	-0.94798	-0.94473	-0.94158
438	1.5437	1.5406	1.537	1.5336	1.5301	1.5275	1.523	1.5202	1.5167	1.5133	1.5099	1.5072	1.5045	1.5006	1.4977	1.4948	1.4912	1.4887	1.4851	1.4825	1.4786	1.4763	1.4733	1.4702	1.4674	1.4646	1.462	1.459	1.4565	1.4534	1.4506	1.4479	1.4443	1.4411	1.4389	1.4355	1.4325	1.4298	1.4276	1.425	1.4213	1.4188	1.4165	1.4138	1.4116	1.4096	1.4059	1.4035	1.4004
439	0.4053	0.40899	0.41261	0.41618	0.42036	0.42377	0.42775	0.43108	0.43489	0.43871	0.44236	0.44657	0.45015	0.45372	0.45761	0.46143	0.46488	0.46853	0.47199	0.47584	0.47913	0.4827	0.48668	0.49001	0.49402	0.497	0.50093	0.5045	0.50787	0.51125	0.5149	0.51879	0.522	0.52485	0.52839	0.53232	0.53565	0.53922	0.54292	0.54633	0.54934	0.55275	0.55644	0.55941	0.56262	0.5668	0.56981	0.57334	0.57623
440	0.16908	0.16981	0.17074	0.17155	0.17236	0.17301	0.17411	0.17497	0.1757	0.17638	0.17729	0.1781	0.17831	0.17936	0.1797	0.18045	0.18097	0.18152	0.18205	0.18257	0.18312	0.18351	0.18388	0.18461	0.18469	0.18516	0.18529	0.18561	0.18597	0.18636	0.18639	0.18642	0.1866	0.18687	0.18695	0.18692	0.18737	0.18729	0.1873	0.18732	0.18735	0.18738	0.18704	0.18712	0.18666	0.18663	0.18664	0.18656	0.18651
441	-1.6512	-1.6509	-1.6504	-1.65	-1.6496	-1.6492	-1.6489	-1.6484	-1.648	-1.6476	-1.6472	-1.6468	-1.6462	-1.6461	-1.6454	-1.645	-1.6445	-1.6442	-1.6438	-1.6433	-1.6429	-1.6423	-1.642	-1.6415	-1.6412	-1.6405	-1.6404	-1.6396	-1.6391	-1.6386	-1.6382	-1.6378	-1.6372	-1.6367	-1.6363	-1.6358	-1.6352	-1.6348	-1.6344	-1.6338	-1.633	-1.6327	-1.6321	-1.6316	-1.631	-1.6305	-1.6299	-1.6293	-1.6287
442	-0.72904	-0.73066	-0.73233	-0.73392	-0.73538	-0.73694	-0.73861	-0.74033	-0.74206	-0.74366	-0.74534	-0.74689	-0.74849	-0.75011	-0.75163	-0.75325	-0.75488	-0.75628	-0.75792	-0.75925	-0.76084	-0.76232	-0.76379	-0.76541	-0.767	-0.7685	-0.77	-0.77144	-0.77277	-0.77434	-0.77588	-0.77731	-0.77888	-0.7802	-0.78148	-0.78268	-0.78437	-0.78582	-0.78725	-0.78854	-0.79	-0.79135	-0.7927	-0.79407	-0.7955	-0.79667	-0.79807	-0.79945	-0.80096
443	2.4977	2.4924	2.4864	2.482	2.4766	2.4709	2.4652	2.4599	2.4546	2.4491	2.4437	2.4381	2.4323	2.4269	2.4216	2.4165	2.4109	2.4055	2.3993	2.3938	2.388	2.3824	2.3763	2.3709	2.3657	2.3598	2.3542	2.3483	2.3421	2.3371	2.3311	2.3254	2.3195	2.3135	2.3081	2.3021	2.297	2.2909	2.2846	2.2795	2.2737	2.2677	2.2615	2.2556	2.2504	2.2444	2.2383	2.2326	2.2265
444	-0.24944	-0.24387	-0.23905	-0.23401	-0.22886	-0.2237	-0.21814	-0.21294	-0.20795	-0.20226	-0.1969	-0.19158	-0.18609	-0.18077	-0.17615	-0.17038	-0.1646	-0.15957	-0.15401	-0.14869	-0.14283	-0.13726	-0.13178	-0.12637	-0.12077	-0.11553	-0.10988	-0.10415	-0.098621	-0.093715	-0.087899	-0.081919	-0.076146	-0.070537	-0.065426	-0.059406	-0.05442	-0.048314	-0.042582	-0.03681	-0.031119	-0.025595	-0.020277	-0.014669	-0.0082344	-0.002751	0.0024852	0.0084648	0.014113
445	-1.4927	-1.4919	-1.4911	-1.4902	-1.4895	-1.4887	-1.4878	-1.487	-1.4863	-1.4854	-1.4847	-1.4837	-1.4829	-1.4821	-1.4812	-1.4805	-1.4798	-1.4789	-1.478	-1.4773	-1.4762	-1.4755	-1.4746	-1.4738	-1.4731	-1.4723	-1.4714	-1.4705	-1.4699	-1.4692	-1.4683	-1.4674	-1.4667	-1.4658	-1.465	-1.4642	-1.4632	-1.4626	-1.4618	-1.461	-1.4603	-1.4594	-1.4586	-1.4577	-1.457	-1.4563	-1.4556	-1.455	-1.4543
446	0.98967	0.99117	0.99297	0.99456	0.99632	0.99809	0.99994	1.0015	1.0029	1.0049	1.0067	1.0082	1.0093	1.0113	1.0128	1.0146	1.016	1.0178	1.0196	1.0207	1.0226	1.024	1.0257	1.027	1.029	1.0303	1.0314	1.0331	1.0347	1.0363	1.0372	1.039	1.0404	1.0414	1.0427	1.0444	1.0458	1.047	1.0481	1.0497	1.0509	1.0523	1.0536	1.0549	1.0563	1.0576	1.0591	1.0602	1.0616
447	4.1877	4.1645	4.1415	4.1197	4.0979	4.0765	4.0535	4.0292	4.0078	3.9842	3.9622	3.9393	3.9182	3.8946	3.8745	3.8505	3.8263	3.8029	3.7793	3.7563	3.7326	3.7089	3.6848	3.6626	3.6385	3.614	3.5898	3.5668	3.5436	3.5193	3.4935	3.4722	3.4465	3.4238	3.3979	3.3762	3.3521	3.3275	3.3031	3.2797	3.2554	3.231	3.2075	3.1841	3.1585	3.135	3.1114	3.0871	3.062
448	0.27954	0.27758	0.27526	0.27289	0.27078	0.26852	0.26638	0.26408	0.26187	0.25953	0.25719	0.25498	0.25282	0.25045	0.24816	0.24577	0.24358	0.24117	0.23885	0.23651	0.23404	0.23154	0.22926	0.22677	0.2244	0.22202	0.21952	0.21704	0.2147	0.21223	0.20991	0.2075	0.20493	0.20241	0.20005	0.19731	0.19496	0.19256	0.19015	0.18743	0.18491	0.18259	0.18011	0.1777	0.17502	0.17255	0.16996	0.16744	0.16494
449	-0.38793	-0.3893	-0.39138	-0.39284	-0.39421	-0.39576	-0.39744	-0.39899	-0.40089	-0.40185	-0.4038	-0.40508	-0.40663	-0.40826	-0.41048	-0.41184	-0.41339	-0.41552	-0.4171	-0.41896	-0.42073	-0.42258	-0.42435	-0.42648	-0.42846	-0.43023	-0.43235	-0.43412	-0.43611	-0.43815	-0.44067	-0.44217	-0.44451	-0.44703	-0.44898	-0.45075	-0.453	-0.45499	-0.45746	-0.45981	-0.4617	-0.46418	-0.46631	-0.4686	-0.47094	-0.47333	-0.47505	-0.4777	-0.48009
450	1.8344	1.8289	1.8212	1.8139	1.8076	1.8005	1.7941	1.7882	1.7823	1.776	1.7703	1.7643	1.7584	1.7523	1.746	1.7398	1.7337	1.7277	1.7215	1.7154	1.7103	1.7051	1.6989	1.6931	1.6874	1.6814	1.6758	1.6704	1.6654	1.6604	1.6553	1.6493	1.6434	1.6383	1.6333	1.6274	1.6228	1.6182	1.6119	1.6082	1.603	1.5975	1.5928	1.5885	1.5824	1.5776	1.5729	1.5684	1.5639
451	-2.6263	-2.622	-2.6168	-2.6124	-2.6074	-2.6025	-2.5972	-2.5922	-2.5876	-2.5821	-2.5769	-2.5716	-2.566	-2.5609	-2.5555	-2.5499	-2.5443	-2.5389	-2.5332	-2.5276	-2.5216	-2.5155	-2.5097	-2.5039	-2.4979	-2.492	-2.4859	-2.4797	-2.4736	-2.4671	-2.461	-2.4545	-2.4477	-2.4417	-2.4349	-2.4285	-2.4219	-2.4149	-2.4082	-2.4015	-2.3947	-2.3876	-2.3808	-2.374	-2.3668	-2.3594	-2.3524	-2.3451	-2.3378
452	3.8216	3.8106	3.8004	3.7907	3.781	3.7706	3.7598	3.7493	3.7401	3.7293	3.7184	3.7082	3.6974	3.6862	3.6753	3.6644	3.6538	3.6416	3.6309	3.619	3.6077	3.5966	3.5846	3.573	3.5619	3.5494	3.5374	3.5258	3.5136	3.5019	3.489	3.4776	3.4641	3.4522	3.4398	3.4269	3.4151	3.401	3.3893	3.3769	3.3639	3.3501	3.3375	3.3243	3.311	3.2971	3.2836	3.271	3.2572
453	1.9968	1.9943	1.9909	1.9884	1.9853	1.9827	1.9802	1.9771	1.9743	1.9706	1.9686	1.9657	1.9629	1.96	1.9566	1.9539	1.9511	1.9483	1.9456	1.9428	1.9402	1.937	1.934	1.9308	1.928	1.9253	1.9219	1.9191	1.9166	1.9129	1.9106	1.9077	1.9047	1.9016	1.8984	1.8955	1.8924	1.8892	1.8866	1.8831	1.8801	1.8769	1.8741	1.8708	1.8673	1.8643	1.8615	1.858	1.8548
454	-0.70668	-0.69586	-0.68542	-0.67439	-0.66399	-0.65325	-0.64264	-0.63174	-0.62118	-0.6099	-0.59854	-0.58793	-0.57702	-0.56637	-0.55526	-0.54432	-0.53341	-0.52234	-0.51156	-0.50053	-0.48992	-0.47923	-0.4677	-0.45696	-0.44631	-0.43519	-0.42483	-0.41326	-0.40248	-0.39174	-0.38046	-0.36993	-0.35927	-0.34803	-0.33742	-0.32622	-0.31527	-0.30453	-0.29396	-0.28309	-0.2726	-0.26153	-0.25033	-0.23988	-0.22947	-0.21781	-0.2079	-0.19678	-0.18617
455	-2.1559	-2.1565	-2.1567	-2.1571	-2.1575	-2.1579	-2.1582	-2.1587	-2.1593	-2.1594	-2.1597	-2.16	-2.1605	-2.1608	-2.1606	-2.1613	-2.1611	-2.1617	-2.1619	-2.162	-2.1622	-2.1627	-2.163	-2.1628	-2.1629	-2.1631	-2.1633	-2.163	-2.1634	-2.1633	-2.1634	-2.1637	-2.1635	-2.1636	-2.1636	-2.1636	-2.1633	-2.1633	-2.1634	-2.163	-2.1628	-2.1629	-2.1628	-2.1626	-2.1623	-2.1619	-2.1621	-2.1618	-2.1614
456	0.10083	0.094718	0.088018	0.082107	0.075408	0.069497	0.062666	0.05577	0.050316	0.042833	0.03751	0.030684	0.024378	0.018533	0.01164	0.0055304	-0.0010346	-0.0075371	-0.013117	-0.020539	-0.025532	-0.032162	-0.038335	-0.044049	-0.050945	-0.056857	-0.063749	-0.069657	-0.075109	-0.082137	-0.087195	-0.093301	-0.098492	-0.10447	-0.1109	-0.11734	-0.12325	-0.12909	-0.13382	-0.14019	-0.14643	-0.15208	-0.15734	-0.16305	-0.16856	-0.17506	-0.18025	-0.18531	-0.19116
457	2.818	2.8018	2.7859	2.7692	2.7532	2.7381	2.7227	2.7071	2.691	2.675	2.6594	2.6441	2.6284	2.613	2.5971	2.5817	2.5658	2.5506	2.5356	2.5201	2.505	2.4895	2.4734	2.4585	2.443	2.4273	2.4126	2.3965	2.3814	2.3676	2.3523	2.3362	2.3207	2.3064	2.2912	2.2778	2.2615	2.2466	2.2315	2.2169	2.2032	2.1883	2.1728	2.158	2.1439	2.1309	2.1166	2.1005	2.086
458	-0.68316	-0.68633	-0.68944	-0.69233	-0.69589	-0.69892	-0.70207	-0.70509	-0.7084	-0.71137	-0.71435	-0.7172	-0.7203	-0.72333	-0.72628	-0.72913	-0.73193	-0.7351	-0.73813	-0.74078	-0.7437	-0.7466	-0.7492	-0.75213	-0.75452	-0.75752	-0.76037	-0.7631	-0.7658	-0.76829	-0.77071	-0.77364	-0.77624	-0.77851	-0.78123	-0.78383	-0.78628	-0.78849	-0.79117	-0.79369	-0.79576	-0.79798	-0.80055	-0.80297	-0.80489	-0.80734	-0.80948	-0.81172	-0.81407
459	1.1871	1.1836	1.18	1.1771	1.1739	1.1709	1.1677	1.1649	1.1618	1.1588	1.1562	1.153	1.15	1.147	1.1444	1.1415	1.1389	1.1357	1.1333	1.1304	1.1281	1.1255	1.1227	1.12	1.1176	1.1152	1.1127	1.1104	1.1083	1.1057	1.1031	1.101	1.0983	1.0964	1.0945	1.0923	1.0901	1.0879	1.0861	1.0842	1.082	1.0802	1.0782	1.076	1.0744	1.0727	1.0706	1.0685	1.0672
460	1.2549	1.2539	1.2531	1.2522	1.2514	1.2506	1.2498	1.2492	1.2484	1.2479	1.2469	1.2464	1.2457	1.2452	1.2446	1.2439	1.2433	1.2428	1.2423	1.2419	1.2414	1.2408	1.2403	1.24	1.2397	1.2392	1.2389	1.2384	1.2382	1.2379	1.2377	1.2373	1.2372	1.237	1.2368	1.2365	1.2365	1.2362	1.2361	1.2361	1.236	1.236	1.2357	1.2359	1.236	1.236	1.2359	1.236	1.236
461	-1.6644	-1.6649	-1.6656	-1.666	-1.6665	-1.6671	-1.6676	-1.6683	-1.6688	-1.6692	-1.6697	-1.6701	-1.6706	-1.6711	-1.6715	-1.6721	-1.6726	-1.6728	-1.6734	-1.6738	-1.6742	-1.6747	-1.6751	-1.6755	-1.676	-1.6762	-1.6767	-1.6771	-1.6775	-1.6778	-1.6783	-1.6788	-1.6792	-1.6797	-1.6799	-1.6802	-1.6805	-1.6809	-1.6813	-1.6817	-1.6819	-1.6824	-1.6827	-1.6831	-1.6833	-1.6838	-1.684	-1.6842	-1.6847
462	1.5009	1.5002	1.4999	1.4995	1.4991	1.4984	1.498	1.4976	1.4969	1.4965	1.4955	1.495	1.4943	1.4937	1.4932	1.4924	1.4916	1.491	1.4902	1.4893	1.4886	1.488	1.487	1.4863	1.4854	1.4844	1.4838	1.4829	1.482	1.481	1.48	1.4791	1.4784	1.4773	1.4762	1.4752	1.474	1.4733	1.4723	1.4709	1.4697	1.4685	1.4672	1.4665	1.4649	1.4641	1.4627	1.4615	1.4601
463	-1.5506	-1.5497	-1.5489	-1.5481	-1.5472	-1.5463	-1.5455	-1.5445	-1.5437	-1.5429	-1.542	-1.5411	-1.5404	-1.5394	-1.5386	-1.5377	-1.5369	-1.536	-1.5352	-1.5343	-1.5336	-1.5327	-1.5318	-1.5311	-1.5302	-1.5294	-1.5286	-1.5277	-1.5269	-1.5262	-1.5252	-1.5244	-1.5236	-1.5229	-1.522	-1.5212	-1.5204	-1.5196	-1.5188	-1.518	-1.5172	-1.5164	-1.5156	-1.5148	-1.514	-1.5132	-1.5125	-1.5117	-1.511
464	2.1186	2.1162	2.1139	2.1115	2.1082	2.1058	2.1021	2.0995	2.098	2.0937	2.0913	2.0884	2.0849	2.0822	2.0779	2.0748	2.0725	2.0683	2.0638	2.0602	2.056	2.0519	2.0494	2.0453	2.0417	2.0379	2.0339	2.03	2.0251	2.0217	2.0168	2.0133	2.01	2.0042	2.0005	1.9957	1.9906	1.9861	1.9816	1.978	1.9729	1.9668	1.9624	1.9572	1.9545	1.9488	1.9435	1.9394	1.9324
465	1.849	1.8416	1.8344	1.8268	1.8195	1.8123	1.8047	1.7973	1.7894	1.7822	1.7747	1.7671	1.7594	1.7519	1.7443	1.7369	1.7288	1.7215	1.7138	1.706	1.6982	1.6905	1.6827	1.6751	1.6672	1.6595	1.6517	1.6437	1.636	1.6282	1.6202	1.6124	1.6045	1.5967	1.5887	1.5808	1.5728	1.565	1.5571	1.549	1.5412	1.5332	1.5252	1.5173	1.5094	1.5014	1.4936	1.4855	1.4777
466	-0.71107	-0.71332	-0.71536	-0.71767	-0.72043	-0.72263	-0.72509	-0.72766	-0.73	-0.73231	-0.73472	-0.73722	-0.73949	-0.74169	-0.7441	-0.74658	-0.7488	-0.75113	-0.7534	-0.75597	-0.75831	-0.76058	-0.76318	-0.76558	-0.76778	-0.77012	-0.77257	-0.77493	-0.77701	-0.77942	-0.78197	-0.78442	-0.78655	-0.78894	-0.79146	-0.79342	-0.7959	-0.79835	-0.80043	-0.80289	-0.80511	-0.80749	-0.8099	-0.81207	-0.81453	-0.81649	-0.8188	-0.82086	-0.8232
467	-1.5295	-1.5303	-1.5311	-1.532	-1.533	-1.5339	-1.5346	-1.5354	-1.5363	-1.5369	-1.5377	-1.5384	-1.5388	-1.5396	-1.5403	-1.541	-1.5413	-1.5418	-1.5425	-1.5429	-1.5435	-1.5438	-1.5442	-1.5448	-1.5451	-1.5455	-1.5463	-1.5465	-1.5467	-1.5468	-1.5473	-1.5476	-1.5476	-1.5481	-1.5482	-1.5484	-1.5486	-1.5489	-1.5489	-1.5491	-1.5492	-1.5492	-1.5492	-1.5495	-1.5493	-1.5494	-1.5493	-1.5496	-1.5494
468	1.8495	1.8451	1.8416	1.8372	1.833	1.8281	1.8238	1.8198	1.8147	1.8102	1.806	1.8024	1.7981	1.7935	1.7895	1.7842	1.7802	1.7759	1.7711	1.7666	1.762	1.7569	1.7519	1.7482	1.7431	1.7383	1.7338	1.7292	1.7243	1.7192	1.7148	1.7098	1.7049	1.7001	1.6951	1.6907	1.6855	1.6808	1.6761	1.6705	1.6656	1.6609	1.6562	1.6513	1.6459	1.6407	1.636	1.6312	1.6263
469	0.39953	0.3965	0.39339	0.39041	0.38744	0.38526	0.38155	0.37845	0.37454	0.37069	0.36792	0.36427	0.36009	0.35618	0.35341	0.3495	0.34573	0.34243	0.33865	0.33467	0.33076	0.32632	0.32254	0.3181	0.3148	0.30935	0.30524	0.301	0.29635	0.29245	0.28827	0.28383	0.27839	0.27361	0.26897	0.26439	0.25942	0.25544	0.25027	0.24469	0.24019	0.23527	0.2289	0.22446	0.21902	0.21324	0.2084	0.20336	0.19785
470	-0.88608	-0.89089	-0.8968	-0.90161	-0.90629	-0.91047	-0.91429	-0.9186	-0.92341	-0.92783	-0.93166	-0.93695	-0.93904	-0.94459	-0.9489	-0.95296	-0.95592	-0.96011	-0.96368	-0.96774	-0.97058	-0.97489	-0.97908	-0.98154	-0.984	-0.98783	-0.99115	-0.99423	-0.99669	-0.9999	-1.0048	-1.0043	-1.0074	-1.0103	-1.0137	-1.0149	-1.0179	-1.0205	-1.0222	-1.0249	-1.0268	-1.0289	-1.031	-1.0332	-1.0354	-1.0383	-1.0395	-1.0406	-1.0418
471	1.7805	1.7801	1.7798	1.7784	1.7777	1.7769	1.7762	1.775	1.7745	1.7734	1.7723	1.7711	1.7703	1.7687	1.7676	1.7665	1.765	1.7634	1.762	1.7605	1.7594	1.7585	1.7566	1.7547	1.7528	1.7519	1.75	1.7487	1.7468	1.7448	1.7434	1.7408	1.7391	1.737	1.7349	1.7333	1.7305	1.7284	1.7266	1.7242	1.7221	1.7194	1.7176	1.7151	1.7127	1.7106	1.7079	1.7056	1.7029
472	1.6454	1.6429	1.6389	1.635	1.6314	1.6276	1.6245	1.6218	1.6185	1.6154	1.612	1.6084	1.6057	1.6028	1.5994	1.596	1.5931	1.59	1.5874	1.5834	1.5814	1.5789	1.5753	1.5724	1.5702	1.5664	1.5639	1.561	1.5586	1.555	1.5529	1.5492	1.547	1.5442	1.5414	1.5392	1.5369	1.5345	1.5321	1.5293	1.5262	1.5237	1.5205	1.5197	1.5167	1.5143	1.5118	1.5096	1.5071
473	-2.4427	-2.4394	-2.4358	-2.4322	-2.4285	-2.4248	-2.4211	-2.4173	-2.4137	-2.4099	-2.4061	-2.4023	-2.3984	-2.3946	-2.3907	-2.3867	-2.3828	-2.3786	-2.3746	-2.3707	-2.3667	-2.3626	-2.3587	-2.3544	-2.3504	-2.3462	-2.342	-2.338	-2.3337	-2.3293	-2.3251	-2.3209	-2.3164	-2.3122	-2.3078	-2.3035	-2.2991	-2.2947	-2.2903	-2.2859	-2.2813	-2.2768	-2.2722	-2.2678	-2.2632	-2.2588	-2.2542	-2.2494	-2.2447
474	0.69311	0.68935	0.68559	0.68134	0.67739	0.67324	0.66967	0.66639	0.66311	0.66003	0.65694	0.65347	0.64932	0.64499	0.64335	0.64026	0.63717	0.6338	0.62994	0.62734	0.62406	0.62242	0.61943	0.61654	0.61451	0.61288	0.61085	0.60709	0.60487	0.60352	0.60053	0.5988	0.59726	0.59475	0.59263	0.59071	0.58878	0.58685	0.58473	0.58328	0.58242	0.58078	0.57856	0.57779	0.57654	0.57471	0.57346	0.57288	0.57182
475	1.5098	1.5088	1.5078	1.5065	1.5057	1.5045	1.5034	1.5026	1.5016	1.5007	1.4995	1.4985	1.4977	1.4966	1.4955	1.4948	1.4939	1.4931	1.4923	1.4914	1.4907	1.4898	1.489	1.488	1.4875	1.4866	1.4861	1.4852	1.4844	1.4839	1.4829	1.4823	1.4815	1.4812	1.4804	1.4798	1.4792	1.4787	1.4778	1.4773	1.4768	1.4762	1.4754	1.475	1.4744	1.4738	1.4731	1.4728	1.4724
476	0.6813	0.67609	0.67041	0.66425	0.65768	0.652	0.64631	0.64039	0.63518	0.62822	0.62149	0.61621	0.60924	0.60308	0.59611	0.5893	0.5833	0.57617	0.56953	0.56272	0.55663	0.54959	0.5427	0.53574	0.52966	0.52261	0.51548	0.50804	0.50059	0.49371	0.48674	0.4797	0.47233	0.46416	0.45704	0.44992	0.44239	0.43551	0.4275	0.4195	0.4123	0.40436	0.39652	0.38916	0.38188	0.37339	0.36619	0.35803	0.35091
477	-1.3181	-1.3221	-1.3245	-1.3277	-1.3316	-1.3341	-1.337	-1.3403	-1.3422	-1.345	-1.347	-1.3488	-1.3499	-1.3529	-1.3552	-1.357	-1.3603	-1.3619	-1.3617	-1.3644	-1.3665	-1.3673	-1.3696	-1.3703	-1.3713	-1.3716	-1.3726	-1.3739	-1.3744	-1.3759	-1.3756	-1.377	-1.3778	-1.3781	-1.3784	-1.3778	-1.3779	-1.3781	-1.3783	-1.3777	-1.3774	-1.3786	-1.3772	-1.3766	-1.3774	-1.374	-1.375	-1.3725	-1.3715
478	-1.0668	-1.0681	-1.0699	-1.0716	-1.073	-1.0745	-1.0759	-1.0775	-1.0789	-1.0805	-1.0819	-1.0835	-1.0847	-1.0862	-1.0877	-1.0891	-1.0907	-1.0923	-1.0935	-1.095	-1.0962	-1.0981	-1.0995	-1.1007	-1.1021	-1.1035	-1.1048	-1.1063	-1.1076	-1.1088	-1.1102	-1.1115	-1.1129	-1.1143	-1.1157	-1.1169	-1.118	-1.1195	-1.1208	-1.122	-1.1233	-1.1246	-1.1258	-1.127	-1.1283	-1.1296	-1.1307	-1.1318	-1.1329
479	0.87062	0.87062	0.87025	0.87054	0.8709	0.87148	0.87213	0.87227	0.87213	0.87249	0.87306	0.87357	0.87306	0.87436	0.87486	0.87609	0.87696	0.87688	0.87688	0.87739	0.87926	0.87926	0.87948	0.88027	0.88121	0.88171	0.88207	0.8828	0.88345	0.88496	0.88518	0.88583	0.88633	0.88691	0.88813	0.88857	0.88907	0.88994	0.89131	0.89203	0.89253	0.89289	0.89434	0.89484	0.89658	0.89744	0.89773	0.89903	0.89946
480	-0.84576	-0.84531	-0.84464	-0.84344	-0.84315	-0.84243	-0.84209	-0.84094	-0.83973	-0.83852	-0.83748	-0.83654	-0.83566	-0.83413	-0.83292	-0.83149	-0.83002	-0.82865	-0.82695	-0.82526	-0.82345	-0.82138	-0.81941	-0.81744	-0.81548	-0.81335	-0.81084	-0.80871	-0.80572	-0.80348	-0.80081	-0.79825	-0.79547	-0.79307	-0.79024	-0.78746	-0.78452	-0.7818	-0.77821	-0.77537	-0.77205	-0.76883	-0.76535	-0.76208	-0.75849	-0.75452	-0.75103	-0.74728	-0.74369
481	0.87245	0.86293	0.85385	0.84367	0.83409	0.82458	0.8148	0.80523	0.79519	0.78591	0.77692	0.76642	0.75718	0.74823	0.738	0.72839	0.71872	0.70967	0.69954	0.69149	0.68145	0.67152	0.66294	0.653	0.64449	0.63459	0.62561	0.6171	0.60753	0.59797	0.5885	0.58051	0.57078	0.56207	0.55337	0.54482	0.53496	0.52602	0.51768	0.50802	0.49981	0.49117	0.48253	0.47353	0.46472	0.45648	0.4483	0.4392	0.43057
482	0.12151	0.1216	0.12193	0.12214	0.12289	0.12312	0.12357	0.12444	0.12451	0.12472	0.12498	0.12548	0.12601	0.12646	0.12692	0.12758	0.12786	0.12831	0.1287	0.1293	0.1296	0.13025	0.13062	0.13132	0.13169	0.13228	0.13304	0.13333	0.13424	0.13472	0.13533	0.13561	0.1364	0.13724	0.13795	0.13858	0.13915	0.13954	0.14065	0.14121	0.14179	0.14262	0.14339	0.14448	0.14468	0.14579	0.14625	0.14724	0.14833
483	0.043087	0.047229	0.053584	0.059609	0.064465	0.070402	0.075708	0.081124	0.086989	0.092183	0.098423	0.10369	0.11034	0.1158	0.12057	0.12621	0.13182	0.1379	0.14395	0.14888	0.15486	0.16072	0.16632	0.17226	0.17775	0.18305	0.18903	0.19507	0.19977	0.20519	0.21161	0.21803	0.22341	0.2289	0.2348	0.24021	0.24509	0.25122	0.25715	0.26256	0.26816	0.2741	0.27951	0.28511	0.29089	0.29599	0.30226	0.30694	0.31316
484	1.1194	1.1209	1.1223	1.1241	1.1257	1.1265	1.1286	1.1297	1.1311	1.1324	1.1336	1.1344	1.1357	1.1365	1.1379	1.1384	1.1395	1.1402	1.1405	1.1415	1.142	1.143	1.1436	1.1438	1.1446	1.1451	1.1453	1.146	1.146	1.1463	1.1467	1.1464	1.1467	1.1469	1.1471	1.147	1.1469	1.1471	1.1465	1.1469	1.1464	1.1463	1.1465	1.146	1.1455	1.1452	1.1451	1.1447	1.1444
485	-1.0167	-1.0044	-0.99211	-0.97972	-0.96736	-0.95502	-0.94266	-0.93025	-0.91793	-0.90556	-0.89315	-0.88089	-0.86845	-0.85615	-0.84379	-0.83154	-0.8192	-0.80689	-0.79452	-0.78215	-0.76978	-0.75754	-0.74512	-0.73281	-0.72043	-0.70817	-0.69582	-0.6835	-0.67131	-0.65892	-0.6467	-0.63438	-0.62209	-0.60981	-0.5975	-0.58529	-0.57307	-0.56085	-0.54854	-0.53635	-0.52417	-0.51195	-0.49975	-0.48771	-0.47552	-0.46338	-0.45124	-0.43909	-0.42707
486	1.2033	1.2011	1.1988	1.1965	1.1942	1.1919	1.1897	1.1875	1.1852	1.1834	1.1811	1.1789	1.177	1.175	1.1733	1.1707	1.1684	1.1665	1.1649	1.163	1.1612	1.1592	1.1573	1.1554	1.1535	1.1518	1.15	1.1485	1.1465	1.1446	1.1436	1.1417	1.14	1.1388	1.1371	1.1355	1.1341	1.1326	1.1314	1.1301	1.1287	1.1273	1.1262	1.1249	1.1237	1.1224	1.1217	1.1205	1.1195
487	1.9176	1.9123	1.9075	1.9022	1.8973	1.8924	1.8878	1.8823	1.8774	1.8726	1.8677	1.8627	1.8577	1.8526	1.8482	1.8432	1.8384	1.8335	1.8287	1.8239	1.8187	1.8142	1.8093	1.8044	1.7995	1.795	1.7898	1.7854	1.7805	1.7754	1.771	1.7664	1.7617	1.7569	1.7521	1.7477	1.7428	1.7381	1.7333	1.729	1.7244	1.7193	1.7148	1.7101	1.7053	1.7007	1.696	1.6917	1.6865
488	-1.4734	-1.4767	-1.4798	-1.4826	-1.4849	-1.4883	-1.4905	-1.4925	-1.4956	-1.4977	-1.5005	-1.5034	-1.5051	-1.5071	-1.5103	-1.5122	-1.5145	-1.5166	-1.519	-1.5207	-1.5228	-1.5248	-1.5268	-1.529	-1.5308	-1.532	-1.5341	-1.5358	-1.5372	-1.5386	-1.5404	-1.542	-1.5433	-1.5449	-1.5462	-1.5475	-1.5489	-1.5503	-1.5509	-1.5525	-1.553	-1.5548	-1.5562	-1.5572	-1.5579	-1.5592	-1.5601	-1.561	-1.5617
489	0.77401	0.78235	0.78809	0.79383	0.79921	0.80503	0.81051	0.81642	0.8245	0.82946	0.83537	0.84136	0.84745	0.85362	0.86048	0.86744	0.87517	0.88012	0.8856	0.89038	0.89837	0.90515	0.91062	0.91671	0.92383	0.93009	0.93661	0.94243	0.94851	0.95485	0.96198	0.96754	0.9731	0.9804	0.98526	0.99187	0.99891	1.0042	1.0104	1.0159	1.0219	1.028	1.0354	1.0392	1.0463	1.0517	1.0558	1.0626	1.0663
490	1.9038	1.9017	1.9001	1.8982	1.8964	1.8946	1.8927	1.891	1.889	1.8872	1.8855	1.8837	1.8817	1.8797	1.8776	1.876	1.874	1.8721	1.8703	1.8683	1.8663	1.8646	1.8626	1.8608	1.8588	1.8569	1.8549	1.8531	1.8513	1.8495	1.8476	1.8456	1.8436	1.8417	1.8398	1.8379	1.8361	1.8339	1.8321	1.8304	1.8284	1.8264	1.8242	1.8225	1.8208	1.8187	1.8168	1.815	1.813
491	-0.38145	-0.38017	-0.37906	-0.37739	-0.37583	-0.37434	-0.37277	-0.37159	-0.37011	-0.36865	-0.36696	-0.36556	-0.36427	-0.36264	-0.36151	-0.35993	-0.35812	-0.3569	-0.35546	-0.35384	-0.35248	-0.35105	-0.34951	-0.34809	-0.34637	-0.34539	-0.34404	-0.34261	-0.34102	-0.33951	-0.33788	-0.33637	-0.33499	-0.33363	-0.33219	-0.33111	-0.32962	-0.32785	-0.32657	-0.3254	-0.3238	-0.32255	-0.32074	-0.31972	-0.31838	-0.31716	-0.31564	-0.31393	-0.31262
492	-1.1351	-1.1318	-1.1278	-1.1236	-1.12	-1.1154	-1.1108	-1.1063	-1.1022	-1.0975	-1.0931	-1.0889	-1.084	-1.0799	-1.0751	-1.0704	-1.065	-1.0604	-1.0554	-1.0501	-1.0454	-1.0402	-1.0346	-1.03	-1.0247	-1.0196	-1.0141	-1.0082	-1.0036	-0.99776	-0.99215	-0.98577	-0.9807	-0.97464	-0.96941	-0.9638	-0.95765	-0.95176	-0.94584	-0.93954	-0.9334	-0.92713	-0.92131	-0.91514	-0.90929	-0.90191	-0.89642	-0.88972	-0.88336
493	1.5937	1.593	1.5922	1.5915	1.5914	1.5907	1.5894	1.5889	1.5882	1.5871	1.5868	1.5854	1.5843	1.5839	1.5833	1.5819	1.5812	1.5803	1.5794	1.5784	1.5776	1.5766	1.5754	1.5744	1.5735	1.5722	1.5711	1.57	1.569	1.5677	1.5663	1.5655	1.564	1.5632	1.5616	1.5604	1.5589	1.5574	1.5561	1.5549	1.554	1.552	1.5506	1.5496	1.5479	1.5465	1.5445	1.543	1.5411
494	1.2327	1.2325	1.2328	1.2328	1.2327	1.2331	1.2327	1.2326	1.2328	1.2333	1.2338	1.2334	1.2336	1.234	1.2339	1.2341	1.2341	1.2344	1.2341	1.234	1.2343	1.234	1.2344	1.2346	1.2347	1.2351	1.2347	1.2346	1.2347	1.2347	1.2346	1.2347	1.2348	1.2347	1.2352	1.2355	1.2356	1.2358	1.2359	1.2358	1.2359	1.2355	1.2357	1.2362	1.2361	1.2362	1.2363	1.2364	1.2367
495	-1.7984	-1.7989	-1.7995	-1.8003	-1.8011	-1.8017	-1.8023	-1.8027	-1.8035	-1.8037	-1.8043	-1.8057	-1.8064	-1.807	-1.8078	-1.8083	-1.8094	-1.8099	-1.8117	-1.8129	-1.813	-1.8135	-1.8152	-1.8158	-1.8171	-1.8176	-1.8189	-1.8208	-1.8214	-1.8229	-1.8241	-1.8247	-1.8257	-1.8274	-1.8287	-1.8296	-1.8304	-1.8316	-1.8328	-1.8343	-1.8359	-1.8373	-1.8385	-1.8398	-1.8413	-1.8424	-1.8439	-1.8444	-1.8466
496	1.6099	1.6085	1.6091	1.6081	1.6082	1.6082	1.6077	1.607	1.6059	1.6054	1.6048	1.6045	1.6036	1.6025	1.6027	1.6023	1.6008	1.6	1.5992	1.5991	1.5978	1.5969	1.596	1.5949	1.5944	1.5932	1.5923	1.5915	1.5897	1.5889	1.5877	1.5865	1.5857	1.5844	1.583	1.5817	1.58	1.5786	1.5765	1.5755	1.5744	1.5727	1.571	1.5692	1.5675	1.5652	1.5635	1.5612	1.5602
497	-1.6651	-1.6659	-1.6666	-1.6675	-1.6683	-1.669	-1.6698	-1.6705	-1.6714	-1.6722	-1.673	-1.6739	-1.6746	-1.6755	-1.6763	-1.6771	-1.678	-1.6788	-1.6797	-1.6804	-1.6814	-1.6822	-1.683	-1.6838	-1.6847	-1.6855	-1.6864	-1.6874	-1.6882	-1.689	-1.69	-1.6908	-1.6917	-1.6925	-1.6934	-1.6942	-1.6952	-1.696	-1.6968	-1.6978	-1.6986	-1.6996	-1.7005	-1.7014	-1.7023	-1.7032	-1.704	-1.7049	-1.7059
498	2.7402	2.7396	2.7386	2.7376	2.7368	2.7361	2.7348	2.7336	2.7322	2.7311	2.73	2.7287	2.7279	2.727	2.7255	2.724	2.7228	2.7211	2.7197	2.7189	2.7172	2.7153	2.7141	2.7128	2.7112	2.7098	2.7075	2.7059	2.7044	2.7025	2.7011	2.6997	2.6971	2.6952	2.6929	2.6915	2.6891	2.6867	2.6848	2.6828	2.6806	2.6787	2.6763	2.6735	2.6715	2.669	2.6666	2.6643	2.6609
499	-0.23356	-0.23123	-0.22839	-0.22587	-0.22314	-0.22057	-0.21766	-0.21523	-0.21237	-0.20961	-0.2067	-0.2036	-0.20117	-0.19812	-0.1949	-0.19198	-0.18863	-0.18585	-0.18348	-0.17967	-0.17675	-0.17351	-0.17043	-0.16749	-0.16351	-0.16001	-0.15698	-0.15411	-0.151	-0.14757	-0.14393	-0.14069	-0.13731	-0.13351	-0.13036	-0.12718	-0.12367	-0.11996	-0.11627	-0.1131	-0.10951	-0.10619	-0.10248	-0.099005	-0.095597	-0.091749	-0.088662	-0.085092	-0.081198
500	1.2406	1.2472	1.2537	1.2602	1.2669	1.2729	1.2793	1.2852	1.2913	1.2974	1.3033	1.3092	1.3149	1.3208	1.3267	1.3322	1.3377	1.3432	1.3484	1.3537	1.3591	1.3643	1.3698	1.3744	1.3792	1.3846	1.3892	1.3941	1.3986	1.4037	1.4078	1.4129	1.4167	1.4211	1.4256	1.43	1.434	1.4384	1.4421	1.4463	1.4499	1.4542	1.4581	1.4617	1.4655	1.4691	1.4729	1.4762	1.4795
501	1.5244	1.5234	1.5226	1.5211	1.5203	1.5187	1.5183	1.5172	1.516	1.515	1.5137	1.5126	1.5114	1.5107	1.509	1.5081	1.5068	1.5054	1.5044	1.5034	1.5018	1.5008	1.4994	1.4981	1.497	1.4957	1.4948	1.4933	1.4924	1.4911	1.4897	1.4882	1.4872	1.4859	1.4846	1.4831	1.482	1.4808	1.4797	1.4779	1.4768	1.4754	1.4742	1.473	1.4719	1.4706	1.4692	1.4681	1.4668
502	1.0736	1.0757	1.078	1.0803	1.0826	1.0847	1.087	1.0893	1.0917	1.0937	1.096	1.0982	1.1006	1.1025	1.105	1.1071	1.1093	1.1115	1.1138	1.1159	1.1182	1.1203	1.1223	1.1246	1.1267	1.1287	1.1309	1.1331	1.1352	1.1373	1.1395	1.1414	1.1437	1.1459	1.1478	1.1501	1.1519	1.1542	1.156	1.1582	1.1601	1.1621	1.1641	1.1662	1.1681	1.1701	1.1721	1.174	1.1759
503	-0.4777	-0.47705	-0.47621	-0.47551	-0.47481	-0.47407	-0.4734	-0.4726	-0.47202	-0.47152	-0.47076	-0.4701	-0.46944	-0.46888	-0.46821	-0.4676	-0.46701	-0.4665	-0.46599	-0.46542	-0.46483	-0.4644	-0.46391	-0.46333	-0.46285	-0.46236	-0.46199	-0.4616	-0.46121	-0.46073	-0.46035	-0.45989	-0.45971	-0.45921	-0.45897	-0.45851	-0.45824	-0.45807	-0.45777	-0.45752	-0.45718	-0.45699	-0.45667	-0.45648	-0.45636	-0.45629	-0.45594	-0.4559	-0.45569
504	0.19662	0.19225	0.18745	0.18111	0.17549	0.17128	0.16598	0.16194	0.15725	0.15293	0.14703	0.14348	0.13808	0.13403	0.12977	0.12568	0.12109	0.11661	0.11153	0.10749	0.10284	0.098692	0.095685	0.091152	0.087163	0.081645	0.079732	0.075469	0.072134	0.066948	0.06454	0.06044	0.056887	0.0529	0.049892	0.046611	0.042622	0.039832	0.037317	0.033657	0.032447	0.029657	0.025286	0.022551	0.020088	0.017518	0.014238	0.01281	0.009531
505	-0.14371	-0.1455	-0.14736	-0.14896	-0.15047	-0.15245	-0.15437	-0.15596	-0.15757	-0.15951	-0.16131	-0.16312	-0.1649	-0.16649	-0.16856	-0.17013	-0.17146	-0.17346	-0.17533	-0.17707	-0.17899	-0.18042	-0.18215	-0.18403	-0.18524	-0.18728	-0.18883	-0.19073	-0.19191	-0.19395	-0.19593	-0.19738	-0.19896	-0.20047	-0.20238	-0.20361	-0.20553	-0.20737	-0.20851	-0.21028	-0.21192	-0.21304	-0.21494	-0.21643	-0.21745	-0.21935	-0.22064	-0.22243	-0.22411
506	-1.3954	-1.3954	-1.3956	-1.3959	-1.3961	-1.3963	-1.3964	-1.3966	-1.3967	-1.3971	-1.3971	-1.3975	-1.3978	-1.398	-1.3983	-1.3986	-1.3989	-1.3994	-1.3994	-1.3998	-1.4001	-1.4004	-1.4009	-1.4011	-1.4016	-1.4019	-1.4023	-1.4026	-1.4031	-1.4035	-1.404	-1.4042	-1.4046	-1.4051	-1.4055	-1.4061	-1.4065	-1.4071	-1.4076	-1.4079	-1.4084	-1.4088	-1.4095	-1.41	-1.4103	-1.4107	-1.4114	-1.412	-1.4124
507	-1.6952	-1.6933	-1.6918	-1.6882	-1.6877	-1.6861	-1.6836	-1.6808	-1.679	-1.6764	-1.6724	-1.671	-1.6692	-1.6648	-1.6615	-1.6571	-1.6532	-1.6513	-1.6477	-1.6438	-1.6404	-1.6355	-1.6325	-1.6277	-1.6238	-1.6203	-1.6156	-1.6112	-1.6068	-1.6003	-1.5955	-1.5921	-1.5881	-1.5818	-1.5758	-1.5723	-1.5671	-1.5604	-1.5562	-1.549	-1.5431	-1.5395	-1.5334	-1.5279	-1.5211	-1.5153	-1.5093	-1.5042	-1.4977
508	1.9623	1.9578	1.9534	1.9485	1.9437	1.9389	1.9343	1.9287	1.9238	1.9183	1.9132	1.9085	1.9034	1.8986	1.8937	1.8887	1.8834	1.8778	1.8728	1.8678	1.8637	1.8577	1.8519	1.8472	1.8419	1.8364	1.8313	1.826	1.8207	1.8154	1.8105	1.8051	1.7997	1.7947	1.7889	1.7845	1.778	1.7731	1.7678	1.7624	1.7564	1.7514	1.7468	1.7407	1.7352	1.7305	1.7248	1.7194	1.7147
509	1.6829	1.6801	1.6775	1.6747	1.6716	1.6687	1.6658	1.663	1.6601	1.6573	1.6543	1.6515	1.6485	1.6455	1.6427	1.6395	1.6365	1.6335	1.6302	1.6273	1.6244	1.6212	1.6181	1.6147	1.6117	1.6086	1.6054	1.6023	1.5988	1.5957	1.5924	1.5892	1.5858	1.5824	1.5793	1.5758	1.5722	1.569	1.5656	1.562	1.5588	1.5554	1.5518	1.5483	1.5449	1.5412	1.538	1.534	1.5304
510	0.58937	0.59616	0.60386	0.61003	0.61688	0.62405	0.63066	0.6373	0.64437	0.65044	0.6568	0.66252	0.66979	0.67556	0.68181	0.68735	0.69375	0.6984	0.7045	0.70983	0.71618	0.72128	0.72598	0.73178	0.73798	0.74273	0.74849	0.75344	0.75726	0.7621	0.76714	0.77077	0.77498	0.78006	0.78499	0.78848	0.79303	0.79724	0.80086	0.80444	0.80874	0.81203	0.81565	0.81922	0.82216	0.82671	0.82936	0.83303	0.83583
511	2.1445	2.1424	2.1403	2.1382	2.136	2.1339	2.1323	2.1301	2.1278	2.1265	2.1239	2.1212	2.1202	2.1175	2.1154	2.1129	2.1112	2.1091	2.1068	2.1045	2.1026	2.1003	2.0981	2.0962	2.0934	2.0915	2.0893	2.087	2.0846	2.0821	2.0801	2.0778	2.0755	2.0728	2.0707	2.0682	2.066	2.0639	2.0607	2.0589	2.0564	2.054	2.0516	2.049	2.0465	2.0443	2.0416	2.0391	2.0368
512	-0.067371	-0.07139	-0.075207	-0.078809	-0.083104	-0.087281	-0.090724	-0.093981	-0.097974	-0.10184	-0.10548	-0.10907	-0.11246	-0.11585	-0.11945	-0.12285	-0.12636	-0.12973	-0.13298	-0.13609	-0.13924	-0.14258	-0.14598	-0.14886	-0.1517	-0.15449	-0.15758	-0.16044	-0.16317	-0.1664	-0.16966	-0.17203	-0.17561	-0.17756	-0.18059	-0.18282	-0.18552	-0.18806	-0.19038	-0.19265	-0.19495	-0.19772	-0.19986	-0.20205	-0.20438	-0.20643	-0.20873	-0.21134	-0.21304
513	1.7066	1.7051	1.7034	1.702	1.7004	1.6989	1.6973	1.6956	1.6942	1.6928	1.691	1.6897	1.6882	1.6862	1.6848	1.6832	1.6818	1.6798	1.6782	1.6766	1.675	1.6731	1.6715	1.6694	1.668	1.6657	1.6644	1.6627	1.6608	1.6591	1.6573	1.6557	1.6538	1.6517	1.65	1.648	1.6464	1.6446	1.6422	1.6404	1.6387	1.6366	1.6347	1.633	1.6309	1.6288	1.6272	1.6251	1.6233
514	1.2297	1.2321	1.2349	1.2376	1.2415	1.2445	1.2474	1.2496	1.2526	1.2552	1.2576	1.261	1.2631	1.2661	1.2687	1.2714	1.2738	1.2764	1.2791	1.2819	1.2846	1.2872	1.2902	1.2921	1.2952	1.2975	1.2996	1.3025	1.3048	1.3071	1.3092	1.3119	1.3144	1.3169	1.319	1.3215	1.3246	1.327	1.3294	1.3316	1.3341	1.3356	1.3385	1.3406	1.3433	1.3452	1.3469	1.3496	1.352
515	2.741	2.7295	2.7175	2.7065	2.6941	2.6821	2.6701	2.6587	2.6475	2.6355	2.6242	2.6134	2.601	2.5897	2.578	2.5659	2.5542	2.5427	2.5312	2.5193	2.5078	2.4954	2.4839	2.4731	2.4622	2.4494	2.4392	2.4263	2.4151	2.4038	2.3925	2.38	2.3693	2.358	2.3461	2.3345	2.3241	2.3129	2.3007	2.2895	2.2796	2.2664	2.2561	2.2441	2.2338	2.2218	2.2119	2.1999	2.1896
516	0.93935	0.94054	0.94172	0.94288	0.94383	0.94514	0.94643	0.94767	0.94887	0.9501	0.95116	0.95251	0.95366	0.95487	0.95587	0.95722	0.95835	0.95967	0.96085	0.96206	0.96321	0.9644	0.96565	0.96706	0.9682	0.96936	0.97064	0.97186	0.97314	0.97445	0.97565	0.97683	0.97821	0.97945	0.98071	0.98198	0.98328	0.98447	0.98578	0.98697	0.98836	0.98972	0.99086	0.99218	0.99349	0.99489	0.99614	0.99746	0.99877
517	-0.34911	-0.34944	-0.34982	-0.35021	-0.35058	-0.35106	-0.35142	-0.35191	-0.35234	-0.35278	-0.35317	-0.35365	-0.35416	-0.35459	-0.35504	-0.35551	-0.35599	-0.35648	-0.35699	-0.35744	-0.358	-0.35845	-0.35906	-0.35956	-0.36004	-0.36059	-0.36114	-0.36167	-0.36212	-0.36268	-0.36322	-0.36379	-0.36428	-0.36485	-0.3654	-0.36597	-0.36658	-0.36717	-0.36778	-0.36833	-0.3689	-0.36949	-0.37011	-0.37069	-0.37122	-0.37186	-0.37253	-0.37315	-0.37367
518	1.7029	1.703	1.7032	1.7038	1.704	1.7039	1.7042	1.7042	1.7047	1.7051	1.7053	1.7056	1.7053	1.7062	1.7064	1.7067	1.7072	1.7076	1.7077	1.7078	1.7081	1.7087	1.709	1.7093	1.7095	1.7104	1.7109	1.7111	1.7112	1.7117	1.7122	1.7126	1.7128	1.7131	1.7137	1.7143	1.7146	1.715	1.7154	1.7157	1.7164	1.7167	1.717	1.7174	1.7179	1.7182	1.7183	1.7191	1.7193
519	-0.62579	-0.62634	-0.62752	-0.62927	-0.63016	-0.63119	-0.63217	-0.63347	-0.634	-0.63519	-0.63643	-0.63684	-0.63766	-0.63864	-0.63953	-0.64012	-0.64111	-0.64182	-0.64221	-0.64328	-0.64369	-0.64403	-0.64497	-0.64577	-0.64626	-0.64705	-0.64721	-0.64721	-0.64803	-0.64817	-0.64854	-0.64899	-0.64949	-0.6497	-0.64993	-0.65	-0.65066	-0.65086	-0.65088	-0.65095	-0.65111	-0.65132	-0.65113	-0.65175	-0.65127	-0.65138	-0.6514	-0.65182	-0.6516
520	-1.2159	-1.2152	-1.2145	-1.2139	-1.2132	-1.2125	-1.2118	-1.2111	-1.2105	-1.2097	-1.209	-1.2083	-1.2076	-1.207	-1.2063	-1.2056	-1.2048	-1.2041	-1.2034	-1.2027	-1.202	-1.2013	-1.2006	-1.1999	-1.1992	-1.1985	-1.1978	-1.1971	-1.1964	-1.1956	-1.195	-1.1943	-1.1936	-1.1929	-1.1922	-1.1915	-1.1907	-1.1901	-1.1893	-1.1887	-1.188	-1.1872	-1.1866	-1.1859	-1.1851	-1.1845	-1.1838	-1.1831	-1.1825
521	2.7542	2.7481	2.7409	2.7342	2.7285	2.7214	2.7155	2.7075	2.7018	2.696	2.6887	2.6817	2.6752	2.6684	2.6613	2.6539	2.6474	2.6407	2.6337	2.6244	2.6189	2.6117	2.6039	2.5957	2.5897	2.5815	2.5747	2.5666	2.5583	2.5516	2.5444	2.5362	2.5283	2.5204	2.5135	2.5063	2.4979	2.4899	2.4817	2.475	2.4668	2.4587	2.4496	2.4421	2.4342	2.4273	2.4182	2.4103	2.4013
522	2.0026	2.0031	2.0038	2.0042	2.0048	2.0053	2.0056	2.006	2.0063	2.0068	2.0069	2.0072	2.0076	2.0077	2.0078	2.0079	2.008	2.0081	2.0081	2.0082	2.0081	2.0079	2.0077	2.0076	2.0075	2.0072	2.007	2.0068	2.0064	2.006	2.0057	2.0053	2.005	2.0044	2.0041	2.0035	2.0031	2.0024	2.0018	2.001	2.0004	1.9996	1.9991	1.9983	1.9975	1.9967	1.9958	1.9949	1.9939
523	0.3538	0.35138	0.34829	0.34552	0.34266	0.34041	0.33725	0.33429	0.33098	0.32772	0.32459	0.32175	0.31859	0.31545	0.31192	0.30864	0.30592	0.30257	0.29933	0.29583	0.29218	0.28914	0.28549	0.28231	0.27826	0.27498	0.2712	0.26836	0.26353	0.26042	0.25623	0.25287	0.24873	0.24515	0.24157	0.23751	0.23386	0.23008	0.22608	0.2217	0.21829	0.2143	0.21011	0.20648	0.20209	0.1978	0.19425	0.19013	0.18562
524	1.3648	1.3621	1.3596	1.3571	1.3543	1.3516	1.3489	1.3466	1.3443	1.3412	1.3387	1.3356	1.3335	1.3308	1.3281	1.3255	1.3224	1.3204	1.318	1.3157	1.313	1.3107	1.3082	1.3055	1.3026	1.3006	1.298	1.2955	1.2934	1.2909	1.2885	1.2862	1.2835	1.2813	1.2793	1.277	1.2745	1.2727	1.2704	1.2683	1.2661	1.2637	1.2617	1.2593	1.2575	1.2554	1.2539	1.2515	1.2494
525	-1.6851	-1.6836	-1.6822	-1.6807	-1.6793	-1.6777	-1.6762	-1.6747	-1.6732	-1.6717	-1.6702	-1.6686	-1.6671	-1.6657	-1.6641	-1.6626	-1.6611	-1.6596	-1.6581	-1.6565	-1.6549	-1.6534	-1.652	-1.6503	-1.6487	-1.6471	-1.6457	-1.6442	-1.6424	-1.641	-1.6394	-1.6379	-1.6363	-1.6347	-1.6332	-1.6316	-1.63	-1.6284	-1.6268	-1.6252	-1.6238	-1.6222	-1.6205	-1.619	-1.6173	-1.6158	-1.6142	-1.6126	-1.611
526	1.478	1.4762	1.4735	1.4718	1.4696	1.4674	1.4654	1.463	1.4613	1.4595	1.4575	1.4561	1.4541	1.4526	1.4508	1.4491	1.4469	1.4446	1.4428	1.4409	1.4391	1.4375	1.4364	1.4346	1.4328	1.432	1.4304	1.4281	1.427	1.4255	1.4235	1.4223	1.4207	1.4191	1.4176	1.4165	1.415	1.4144	1.4129	1.4117	1.4102	1.4085	1.408	1.4068	1.4057	1.4041	1.4035	1.4021	1.4011
527	-3.6728	-3.664	-3.6499	-3.6429	-3.6313	-3.6197	-3.6105	-3.5984	-3.5878	-3.578	-3.5687	-3.5571	-3.5427	-3.5336	-3.522	-3.5119	-3.4981	-3.4863	-3.4737	-3.4634	-3.4507	-3.4371	-3.4271	-3.4121	-3.3983	-3.3867	-3.3745	-3.3618	-3.3508	-3.3355	-3.3208	-3.3054	-3.295	-3.2801	-3.2645	-3.2525	-3.2395	-3.2228	-3.2105	-3.1951	-3.1806	-3.1657	-3.1524	-3.137	-3.1214	-3.1081	-3.093	-3.0777	-3.0601
528	0.30279	0.30625	0.31026	0.31347	0.31732	0.32135	0.32535	0.32895	0.33269	0.33665	0.34063	0.34527	0.34894	0.35264	0.35711	0.3615	0.36512	0.36943	0.37315	0.37785	0.38208	0.38609	0.39017	0.39477	0.39916	0.40337	0.40747	0.41215	0.4169	0.42154	0.42583	0.43053	0.43505	0.43952	0.44432	0.44886	0.45366	0.45839	0.46306	0.46776	0.47346	0.47821	0.48255	0.48779	0.49267	0.49734	0.50263	0.50808	0.51239
529	-2.8285	-2.8209	-2.8135	-2.8058	-2.7984	-2.7908	-2.7833	-2.7757	-2.7683	-2.7607	-2.7532	-2.7456	-2.7381	-2.7306	-2.7232	-2.7158	-2.7084	-2.7008	-2.6934	-2.6859	-2.6784	-2.6711	-2.6635	-2.6561	-2.6488	-2.6414	-2.6341	-2.6268	-2.6194	-2.612	-2.6046	-2.5973	-2.59	-2.5826	-2.5754	-2.5681	-2.5608	-2.5536	-2.5463	-2.539	-2.5319	-2.5247	-2.5175	-2.5102	-2.5032	-2.496	-2.4888	-2.4817	-2.4747
530	-0.10616	-0.10771	-0.10917	-0.11061	-0.11224	-0.11359	-0.11509	-0.11675	-0.11835	-0.12002	-0.12157	-0.12348	-0.12503	-0.12654	-0.12832	-0.13012	-0.13201	-0.13388	-0.13565	-0.13764	-0.13952	-0.14133	-0.14315	-0.14507	-0.147	-0.1493	-0.15119	-0.15303	-0.15497	-0.15701	-0.15887	-0.16146	-0.16351	-0.1654	-0.16755	-0.16963	-0.17171	-0.1739	-0.1762	-0.17835	-0.18051	-0.18271	-0.18513	-0.18749	-0.18954	-0.19213	-0.19425	-0.19651	-0.19887
531	-0.55459	-0.55298	-0.55126	-0.5491	-0.54841	-0.54657	-0.54542	-0.54427	-0.54223	-0.54069	-0.5385	-0.5367	-0.53489	-0.53234	-0.53077	-0.52923	-0.5273	-0.52495	-0.52287	-0.52118	-0.51897	-0.51609	-0.51369	-0.5111	-0.5099	-0.50675	-0.50482	-0.5013	-0.49933	-0.49701	-0.49462	-0.49119	-0.4891	-0.48535	-0.48299	-0.47978	-0.47747	-0.47403	-0.47097	-0.46808	-0.46499	-0.46185	-0.45887	-0.45586	-0.45183	-0.44847	-0.44484	-0.44263	-0.43814
532	1.0572	1.0516	1.0455	1.0395	1.0335	1.0276	1.0222	1.0169	1.0109	1.0049	0.9992	0.99284	0.98731	0.98159	0.97613	0.96986	0.96419	0.95851	0.95288	0.94699	0.94163	0.93613	0.93118	0.92503	0.9197	0.91417	0.90888	0.90372	0.89775	0.89191	0.88693	0.88109	0.8758	0.87005	0.86454	0.859	0.85358	0.84872	0.84327	0.83832	0.83269	0.82727	0.82181	0.81631	0.81129	0.80651	0.80092	0.79563	0.79108
533	-1.1307	-1.1315	-1.1324	-1.133	-1.1339	-1.1345	-1.1352	-1.1362	-1.1368	-1.1377	-1.1386	-1.1392	-1.14	-1.1405	-1.1414	-1.1421	-1.1428	-1.1435	-1.1442	-1.1448	-1.1456	-1.1462	-1.1469	-1.1476	-1.1482	-1.149	-1.1495	-1.1502	-1.1507	-1.1514	-1.1523	-1.1528	-1.1534	-1.154	-1.1546	-1.1552	-1.1559	-1.1566	-1.1571	-1.1577	-1.1584	-1.159	-1.1597	-1.1604	-1.1608	-1.1614	-1.1619	-1.1628	-1.1633
534	1.1403	1.1402	1.1401	1.1411	1.1399	1.1404	1.1401	1.14	1.1399	1.1401	1.1406	1.1415	1.142	1.1429	1.1433	1.1439	1.1433	1.1436	1.1464	1.1471	1.1473	1.1479	1.1488	1.1509	1.1502	1.1524	1.1536	1.1567	1.1572	1.1587	1.1602	1.1618	1.1637	1.1652	1.1671	1.1687	1.1698	1.1723	1.1746	1.1771	1.178	1.1814	1.1831	1.185	1.1874	1.1902	1.1927	1.1955	1.197
535	-1.2723	-1.2714	-1.2703	-1.2694	-1.2685	-1.2673	-1.2662	-1.2654	-1.2647	-1.2637	-1.2627	-1.2617	-1.2609	-1.2599	-1.2589	-1.2579	-1.257	-1.2562	-1.2552	-1.2544	-1.2534	-1.2525	-1.2516	-1.2509	-1.25	-1.249	-1.2481	-1.2471	-1.2465	-1.2457	-1.2448	-1.2439	-1.2432	-1.2422	-1.2415	-1.2407	-1.2401	-1.2392	-1.2383	-1.2376	-1.2368	-1.236	-1.2352	-1.2347	-1.2339	-1.2332	-1.2324	-1.2317	-1.231
536	-1.3973	-1.3973	-1.3972	-1.3971	-1.3969	-1.3969	-1.3969	-1.3968	-1.3967	-1.3966	-1.3965	-1.3965	-1.3963	-1.3963	-1.3962	-1.3961	-1.3961	-1.396	-1.3959	-1.3958	-1.3958	-1.3957	-1.3957	-1.3955	-1.3955	-1.3955	-1.3954	-1.3953	-1.3953	-1.3953	-1.3952	-1.3952	-1.3951	-1.3951	-1.395	-1.395	-1.3949	-1.3949	-1.3948	-1.3948	-1.3947	-1.3947	-1.3946	-1.3946	-1.3945	-1.3944	-1.3944	-1.3945	-1.3943
537	-0.60019	-0.60025	-0.60017	-0.60025	-0.60012	-0.60032	-0.60027	-0.60026	-0.60033	-0.60025	-0.60032	-0.60023	-0.6002	-0.60022	-0.60013	-0.60008	-0.60011	-0.60005	-0.6	-0.59989	-0.59981	-0.59968	-0.59958	-0.59948	-0.59942	-0.59923	-0.59897	-0.599	-0.59889	-0.59871	-0.5985	-0.59829	-0.598	-0.59797	-0.59783	-0.59748	-0.59721	-0.59713	-0.59677	-0.59662	-0.59616	-0.59591	-0.5958	-0.59546	-0.59516	-0.59485	-0.59465	-0.59425	-0.59386
538	2.3718	2.3592	2.3461	2.3332	2.3197	2.3072	2.2937	2.2807	2.2676	2.2543	2.2414	2.228	2.2147	2.2019	2.1886	2.1755	2.1624	2.1494	2.1362	2.123	2.1097	2.0967	2.0835	2.0701	2.0574	2.0439	2.0312	2.0182	2.0043	1.9918	1.9782	1.965	1.9518	1.9394	1.9257	1.913	1.8997	1.8868	1.8738	1.861	1.8477	1.8343	1.8218	1.8089	1.7957	1.7829	1.77	1.7572	1.7444
539	1.4264	1.4235	1.4207	1.4176	1.4149	1.4119	1.4092	1.4066	1.4038	1.4009	1.3982	1.3954	1.3926	1.3899	1.3871	1.3845	1.3818	1.3792	1.3764	1.3739	1.371	1.3684	1.3659	1.3633	1.3606	1.358	1.3554	1.3529	1.3504	1.3477	1.3453	1.3427	1.3402	1.3377	1.3353	1.3328	1.3302	1.3278	1.3254	1.3229	1.3207	1.3182	1.3158	1.3134	1.311	1.3086	1.3063	1.304	1.3017
540	-2.3823	-2.3803	-2.3783	-2.3763	-2.3742	-2.3721	-2.37	-2.3678	-2.3657	-2.3636	-2.3614	-2.3592	-2.357	-2.3547	-2.3524	-2.3502	-2.3479	-2.3455	-2.3432	-2.3409	-2.3385	-2.336	-2.3337	-2.3312	-2.3287	-2.3263	-2.3238	-2.3213	-2.3187	-2.3162	-2.3136	-2.311	-2.3083	-2.3058	-2.3031	-2.3005	-2.2977	-2.295	-2.2922	-2.2895	-2.2868	-2.2839	-2.281	-2.2783	-2.2754	-2.2726	-2.2696	-2.2667	-2.2638
541	1.2513	1.2389	1.2282	1.2173	1.2056	1.1949	1.183	1.1718	1.1605	1.1488	1.1391	1.1278	1.1155	1.1047	1.0934	1.082	1.0712	1.0601	1.0492	1.0366	1.0263	1.0157	1.0051	0.99408	0.98225	0.97091	0.96089	0.94976	0.93831	0.92713	0.91769	0.90652	0.89566	0.88497	0.87406	0.86485	0.85443	0.84321	0.83321	0.8231	0.81295	0.80232	0.79149	0.78039	0.76976	0.76115	0.75027	0.74013	0.73131
542	-0.64289	-0.645	-0.64717	-0.64941	-0.65163	-0.65389	-0.65615	-0.65841	-0.66073	-0.66299	-0.66527	-0.66757	-0.66999	-0.67234	-0.67462	-0.677	-0.67942	-0.68165	-0.68416	-0.68654	-0.6889	-0.6914	-0.69379	-0.69624	-0.69862	-0.70108	-0.70359	-0.70587	-0.70835	-0.71092	-0.71332	-0.71576	-0.71838	-0.72088	-0.72323	-0.72576	-0.72829	-0.73082	-0.73341	-0.73592	-0.73845	-0.74107	-0.74357	-0.74623	-0.74876	-0.75129	-0.75378	-0.75643	-0.75895
543	1.8247	1.8234	1.8226	1.8216	1.821	1.82	1.819	1.8183	1.8167	1.8161	1.8151	1.8138	1.8131	1.8119	1.811	1.8099	1.8091	1.8084	1.8071	1.806	1.8053	1.8043	1.8035	1.8026	1.8016	1.8008	1.8002	1.7991	1.7986	1.7978	1.7969	1.7962	1.7951	1.7944	1.794	1.7933	1.792	1.7913	1.791	1.7905	1.7897	1.7891	1.7884	1.7879	1.7873	1.7868	1.7863	1.786	1.7856
544	-1.0629	-1.0653	-1.0676	-1.0704	-1.0732	-1.0755	-1.0782	-1.0805	-1.0829	-1.0856	-1.0883	-1.0905	-1.093	-1.0954	-1.0979	-1.1004	-1.1033	-1.1057	-1.1081	-1.1107	-1.1132	-1.1154	-1.1177	-1.1205	-1.123	-1.1253	-1.1277	-1.1301	-1.1326	-1.1348	-1.1376	-1.1399	-1.1421	-1.1447	-1.147	-1.1494	-1.1514	-1.1538	-1.1561	-1.1586	-1.1607	-1.163	-1.1654	-1.1674	-1.1699	-1.1719	-1.1742	-1.1764	-1.1786
545	-0.71355	-0.71452	-0.71557	-0.71652	-0.71757	-0.71874	-0.71981	-0.72097	-0.72193	-0.72312	-0.72432	-0.72531	-0.72655	-0.72764	-0.72886	-0.73005	-0.73134	-0.73241	-0.73361	-0.73488	-0.73617	-0.73726	-0.73863	-0.73988	-0.74094	-0.74232	-0.74359	-0.74478	-0.74612	-0.74736	-0.7488	-0.74999	-0.75116	-0.75244	-0.75393	-0.75524	-0.75663	-0.7579	-0.75931	-0.76059	-0.76195	-0.76331	-0.76484	-0.76603	-0.76759	-0.76883	-0.77023	-0.77146	-0.77285
546	0.35501	0.36067	0.36451	0.37043	0.37472	0.37882	0.38316	0.38782	0.39139	0.39408	0.40017	0.40214	0.40648	0.41048	0.41438	0.41673	0.42107	0.42502	0.42875	0.43105	0.43368	0.43731	0.44049	0.44328	0.44449	0.44646	0.44849	0.45096	0.4537	0.45529	0.45715	0.4594	0.46214	0.46312	0.46449	0.4658	0.46739	0.46909	0.46931	0.47178	0.47177	0.47341	0.47428	0.47527	0.47642	0.47685	0.47663	0.47761	0.47739
547	1.9081	1.9039	1.8994	1.8948	1.8905	1.8865	1.8818	1.8774	1.8732	1.8686	1.8644	1.8599	1.8557	1.8515	1.8472	1.8429	1.8384	1.8344	1.83	1.8256	1.8212	1.8172	1.8131	1.8088	1.8043	1.8004	1.7962	1.7921	1.7878	1.7834	1.7794	1.7752	1.7711	1.7672	1.7633	1.7588	1.7548	1.7508	1.7468	1.7426	1.7387	1.7349	1.7309	1.7268	1.7228	1.7189	1.715	1.7111	1.7072
548	2.3275	2.3284	2.3309	2.3323	2.3342	2.3363	2.3371	2.3388	2.3407	2.3418	2.3426	2.3437	2.3455	2.3469	2.3476	2.3484	2.3491	2.3502	2.3505	2.3513	2.3522	2.3528	2.3527	2.3538	2.3541	2.3538	2.3539	2.3538	2.3541	2.3545	2.3548	2.3542	2.3529	2.3523	2.3519	2.3506	2.3503	2.3488	2.3484	2.3478	2.3476	2.3459	2.3453	2.3432	2.3418	2.3405	2.3389	2.3371	2.336
549	0.2983	0.30024	0.30322	0.30526	0.30776	0.31075	0.31202	0.31423	0.31628	0.31829	0.32014	0.3223	0.32435	0.32577	0.32819	0.33008	0.33251	0.33465	0.33564	0.33707	0.33959	0.34154	0.34341	0.34552	0.34772	0.34859	0.34996	0.35196	0.35355	0.35463	0.35639	0.35815	0.35978	0.36154	0.36288	0.36382	0.36544	0.36718	0.36842	0.36968	0.37189	0.37292	0.37414	0.37544	0.37651	0.37808	0.3794	0.38063	0.38189
550	0.96096	0.96206	0.9643	0.96664	0.96895	0.97	0.97196	0.97266	0.97484	0.97658	0.97908	0.98065	0.98296	0.98511	0.98736	0.98879	0.99119	0.99299	0.99484	0.99717	0.99946	1.0018	1.0042	1.0062	1.008	1.0105	1.0128	1.0155	1.0172	1.0193	1.0221	1.0244	1.0261	1.0283	1.0312	1.0334	1.0358	1.0381	1.0407	1.0434	1.0454	1.0477	1.0504	1.0527	1.0548	1.0577	1.0604	1.0633	1.0651
551	1.8025	1.8065	1.8102	1.8122	1.8159	1.8196	1.8225	1.8258	1.8277	1.8305	1.8325	1.8353	1.8386	1.8412	1.8427	1.8449	1.8468	1.8481	1.8519	1.8516	1.8535	1.8566	1.8563	1.8587	1.8604	1.8598	1.8623	1.863	1.8618	1.8635	1.8633	1.8641	1.864	1.8642	1.8637	1.864	1.864	1.8611	1.8614	1.861	1.8588	1.8577	1.8585	1.856	1.855	1.8533	1.8518	1.8503	1.8478
552	1.8181	1.8143	1.8098	1.8057	1.8016	1.7974	1.7926	1.789	1.7847	1.7797	1.7755	1.7708	1.7664	1.7615	1.7567	1.7521	1.7482	1.7429	1.7381	1.7337	1.7283	1.7236	1.7187	1.7141	1.7096	1.7045	1.699	1.6939	1.6889	1.6841	1.6788	1.6734	1.6684	1.6632	1.6587	1.6533	1.6475	1.6419	1.6367	1.6315	1.6259	1.6204	1.615	1.6105	1.605	1.5986	1.5938	1.5878	1.5826
553	1.6932	1.6934	1.6942	1.6946	1.6949	1.6954	1.6956	1.6964	1.6965	1.6969	1.6973	1.6979	1.6985	1.6989	1.6988	1.6992	1.6995	1.6996	1.7002	1.7005	1.7007	1.7012	1.7014	1.7014	1.7018	1.7023	1.7021	1.7025	1.7027	1.7028	1.7029	1.703	1.703	1.7033	1.7034	1.7035	1.7033	1.7032	1.7035	1.7034	1.7034	1.7033	1.7033	1.7035	1.7032	1.7031	1.7032	1.7027	1.7028
554	-0.22998	-0.22873	-0.22785	-0.22676	-0.22586	-0.22486	-0.2239	-0.22268	-0.22193	-0.22108	-0.22006	-0.21936	-0.2185	-0.21748	-0.21657	-0.21593	-0.21487	-0.21418	-0.21338	-0.2127	-0.21184	-0.21103	-0.21031	-0.20944	-0.20881	-0.20795	-0.20705	-0.20661	-0.20574	-0.20502	-0.20431	-0.20361	-0.20298	-0.20244	-0.20161	-0.20082	-0.2003	-0.1998	-0.19906	-0.1986	-0.19787	-0.19731	-0.19666	-0.19596	-0.19553	-0.195	-0.19424	-0.19376	-0.19317
555	-0.2704	-0.27097	-0.272	-0.27272	-0.2725	-0.27377	-0.27446	-0.27476	-0.27495	-0.27681	-0.2776	-0.27875	-0.27995	-0.28042	-0.28227	-0.28349	-0.28386	-0.2858	-0.28703	-0.28807	-0.28898	-0.2909	-0.29222	-0.2939	-0.29573	-0.29709	-0.29822	-0.30029	-0.30258	-0.30362	-0.30657	-0.30818	-0.30962	-0.31198	-0.3141	-0.3159	-0.31885	-0.32109	-0.3234	-0.32509	-0.32798	-0.32991	-0.33269	-0.33478	-0.33644	-0.3402	-0.34344	-0.34544	-0.34871
556	3.6405	3.6328	3.6252	3.6169	3.6088	3.6009	3.593	3.5854	3.5774	3.5685	3.5596	3.5509	3.5431	3.5345	3.5252	3.5173	3.5082	3.499	3.49	3.4801	3.4704	3.4611	3.4509	3.4407	3.4307	3.4202	3.4112	3.3993	3.3899	3.3796	3.3694	3.358	3.3464	3.3357	3.3244	3.3135	3.3021	3.2905	3.2794	3.2677	3.2561	3.2424	3.2314	3.2201	3.2076	3.1954	3.183	3.1704	3.157
557	-1.6709	-1.6681	-1.666	-1.6644	-1.6617	-1.6599	-1.6569	-1.6554	-1.6529	-1.6502	-1.647	-1.645	-1.6425	-1.6397	-1.6372	-1.6353	-1.6318	-1.6287	-1.6264	-1.6228	-1.6205	-1.6173	-1.6147	-1.6117	-1.6082	-1.6053	-1.6018	-1.5985	-1.5955	-1.5917	-1.5888	-1.5851	-1.5819	-1.5778	-1.5746	-1.5712	-1.5666	-1.5639	-1.5597	-1.5563	-1.5526	-1.5485	-1.5447	-1.5406	-1.5372	-1.5325	-1.5282	-1.5238	-1.5204
558	-0.38599	-0.39131	-0.39643	-0.4016	-0.4075	-0.41274	-0.41721	-0.42294	-0.4277	-0.43337	-0.43869	-0.44474	-0.44979	-0.45479	-0.46019	-0.46575	-0.47106	-0.47632	-0.48218	-0.48704	-0.49259	-0.49793	-0.50267	-0.50765	-0.51347	-0.51832	-0.52347	-0.52909	-0.53393	-0.53959	-0.54466	-0.54984	-0.55509	-0.56025	-0.56517	-0.57079	-0.57585	-0.58116	-0.58546	-0.59057	-0.5953	-0.60118	-0.60552	-0.61063	-0.61564	-0.6207	-0.62579	-0.63052	-0.63576
559	1.1509	1.1445	1.1392	1.1335	1.1277	1.1223	1.116	1.1101	1.1039	1.098	1.0923	1.0867	1.0812	1.0745	1.0684	1.0626	1.0572	1.0514	1.0455	1.0403	1.0344	1.0279	1.0222	1.0169	1.0107	1.0055	0.99964	0.99287	0.98714	0.98149	0.9759	0.97013	0.96389	0.95905	0.95357	0.94688	0.94153	0.93565	0.93005	0.92364	0.91867	0.91375	0.90741	0.90142	0.89564	0.89059	0.88477	0.87849	0.87323
560	1.9298	1.9286	1.927	1.9257	1.9242	1.9228	1.9217	1.9203	1.9187	1.9173	1.9158	1.9145	1.9132	1.9118	1.9101	1.9088	1.9075	1.906	1.9046	1.9031	1.9016	1.9001	1.8986	1.8972	1.8959	1.8943	1.8928	1.8913	1.8899	1.8883	1.8869	1.8855	1.8838	1.8824	1.8808	1.8793	1.8777	1.8764	1.8747	1.8732	1.8716	1.8701	1.8685	1.8669	1.8654	1.8639	1.8623	1.8607	1.8591
561	-1.8911	-1.8913	-1.8916	-1.8918	-1.8921	-1.8923	-1.8925	-1.8927	-1.8929	-1.8931	-1.8933	-1.8935	-1.8938	-1.8938	-1.8941	-1.8942	-1.8943	-1.8946	-1.8947	-1.8948	-1.895	-1.8951	-1.8953	-1.8954	-1.8954	-1.8955	-1.8958	-1.8958	-1.8959	-1.896	-1.896	-1.8962	-1.8962	-1.8963	-1.8963	-1.8964	-1.8964	-1.8963	-1.8964	-1.8963	-1.8965	-1.8964	-1.8965	-1.8964	-1.8964	-1.8964	-1.8963	-1.8964	-1.8963
562	-1.4609	-1.4622	-1.4638	-1.4649	-1.4666	-1.468	-1.4695	-1.471	-1.4727	-1.4745	-1.4759	-1.4772	-1.4794	-1.4806	-1.4823	-1.4841	-1.4856	-1.4875	-1.4893	-1.4911	-1.493	-1.4948	-1.4966	-1.4984	-1.5004	-1.5025	-1.5042	-1.5064	-1.5083	-1.5103	-1.5124	-1.5143	-1.5161	-1.5189	-1.5207	-1.523	-1.5251	-1.5275	-1.5291	-1.5314	-1.5339	-1.5358	-1.5379	-1.5406	-1.5426	-1.5448	-1.5472	-1.5496	-1.5522
563	1.0617	1.0588	1.056	1.0543	1.0514	1.0485	1.0465	1.043	1.041	1.0388	1.0362	1.0334	1.0307	1.0283	1.0254	1.0232	1.021	1.0186	1.016	1.0134	1.0105	1.0078	1.0052	1.0028	1.0005	0.99829	0.99572	0.99298	0.9903	0.98756	0.98514	0.98287	0.97982	0.97725	0.97519	0.97256	0.96977	0.96751	0.96483	0.96204	0.9602	0.95772	0.95461	0.9523	0.94998	0.94676	0.9445	0.94177	0.93839
564	-0.44619	-0.4465	-0.44676	-0.44702	-0.44728	-0.44755	-0.44781	-0.44806	-0.44823	-0.44853	-0.44875	-0.44899	-0.44921	-0.44942	-0.44963	-0.44982	-0.45002	-0.45025	-0.45045	-0.45066	-0.45088	-0.45105	-0.45121	-0.4514	-0.45164	-0.45181	-0.45197	-0.45215	-0.45231	-0.45246	-0.45264	-0.45275	-0.45286	-0.45297	-0.45318	-0.45327	-0.45337	-0.45356	-0.45367	-0.45381	-0.45396	-0.45406	-0.45417	-0.45431	-0.45439	-0.45452	-0.4546	-0.45466	-0.45474
565	-2.8486	-2.8474	-2.8464	-2.8445	-2.8424	-2.8415	-2.8388	-2.8364	-2.8346	-2.8323	-2.8304	-2.8286	-2.8257	-2.8232	-2.8216	-2.8186	-2.8155	-2.8128	-2.8103	-2.8064	-2.8036	-2.7999	-2.7965	-2.794	-2.7901	-2.7862	-2.7832	-2.7791	-2.7748	-2.7715	-2.7676	-2.7634	-2.7595	-2.7553	-2.7504	-2.7454	-2.7406	-2.7361	-2.7315	-2.7267	-2.7219	-2.7171	-2.7123	-2.7057	-2.7005	-2.6954	-2.6904	-2.6854	-2.6792
566	1.9613	1.9596	1.9566	1.9542	1.9523	1.9503	1.9476	1.9452	1.9426	1.9397	1.9377	1.935	1.9328	1.9304	1.928	1.9252	1.9228	1.92	1.9177	1.9155	1.913	1.9105	1.9078	1.9051	1.9025	1.9001	1.8977	1.8949	1.8923	1.8895	1.8872	1.8845	1.882	1.8794	1.8769	1.8739	1.8712	1.8685	1.8659	1.8633	1.8609	1.8585	1.856	1.8532	1.8504	1.848	1.8451	1.8425	1.8401
567	-0.16541	-0.17553	-0.18648	-0.19724	-0.20818	-0.21885	-0.22908	-0.23985	-0.24981	-0.26048	-0.27019	-0.28015	-0.29074	-0.30053	-0.31058	-0.31966	-0.32919	-0.33915	-0.3485	-0.35793	-0.36825	-0.3769	-0.38668	-0.39709	-0.40591	-0.41535	-0.42444	-0.43318	-0.442	-0.4509	-0.4591	-0.4681	-0.47709	-0.48627	-0.49437	-0.50293	-0.51148	-0.51985	-0.5277	-0.53591	-0.54402	-0.55196	-0.56043	-0.56871	-0.57647	-0.58467	-0.59279	-0.60082	-0.60858
568	0.088975	0.087688	0.086708	0.08613	0.084611	0.083466	0.082567	0.082154	0.080846	0.078724	0.078223	0.077241	0.075932	0.075119	0.074126	0.072568	0.071491	0.07034	0.069826	0.068749	0.068316	0.066506	0.066883	0.06645	0.064812	0.064142	0.064352	0.06351	0.061949	0.061279	0.061068	0.060718	0.059872	0.058955	0.058181	0.058056	0.057063	0.055888	0.055359	0.054819	0.054042	0.053918	0.052493	0.052277	0.051114	0.051155	0.050387	0.050161	0.048829
569	0.56707	0.56471	0.56061	0.55797	0.55445	0.55192	0.54926	0.54476	0.54282	0.53968	0.53615	0.53421	0.53088	0.52813	0.52481	0.52216	0.51983	0.51749	0.51346	0.51013	0.50848	0.50615	0.50388	0.49997	0.49744	0.49589	0.49285	0.48953	0.48808	0.48533	0.4824	0.48005	0.47714	0.47606	0.47313	0.47069	0.46905	0.4664	0.46417	0.46173	0.45979	0.45765	0.4555	0.45288	0.45024	0.44781	0.44568	0.44403	0.442
570	-0.61049	-0.61027	-0.61008	-0.60988	-0.60968	-0.60946	-0.60924	-0.60905	-0.60883	-0.60861	-0.60838	-0.60816	-0.60796	-0.60773	-0.60751	-0.60726	-0.60706	-0.6068	-0.6066	-0.60637	-0.60616	-0.60592	-0.60572	-0.60549	-0.60527	-0.60504	-0.60483	-0.6046	-0.60435	-0.60411	-0.60389	-0.60362	-0.60339	-0.60314	-0.60291	-0.60267	-0.60244	-0.60218	-0.60194	-0.6017	-0.60144	-0.60122	-0.60096	-0.60071	-0.60043	-0.6002	-0.59995	-0.59967	-0.59941
571	-3.2183	-3.2119	-3.2055	-3.199	-3.1926	-3.1866	-3.1798	-3.1734	-3.1674	-3.1599	-3.1539	-3.1474	-3.1404	-3.134	-3.1274	-3.1207	-3.1137	-3.1073	-3.1002	-3.0929	-3.0866	-3.0796	-3.0726	-3.0656	-3.0588	-3.0518	-3.0445	-3.0376	-3.0307	-3.0232	-3.0164	-3.009	-3.0019	-2.9944	-2.9876	-2.9801	-2.9729	-2.9653	-2.9583	-2.9509	-2.9434	-2.9359	-2.9284	-2.921	-2.9136	-2.9059	-2.8986	-2.891	-2.8833
572	-0.19496	-0.20158	-0.20695	-0.2135	-0.22012	-0.22633	-0.2319	-0.23859	-0.24459	-0.24976	-0.25569	-0.26156	-0.267	-0.27272	-0.27866	-0.28425	-0.28963	-0.29502	-0.30061	-0.30571	-0.312	-0.3167	-0.32202	-0.32741	-0.33231	-0.33749	-0.34183	-0.34645	-0.35192	-0.35697	-0.36119	-0.36617	-0.37002	-0.3748	-0.37985	-0.38434	-0.38894	-0.393	-0.39687	-0.40102	-0.40489	-0.4094	-0.41349	-0.41729	-0.4216	-0.42498	-0.4283	-0.43268	-0.436
573	1.6354	1.6368	1.6377	1.6384	1.6394	1.6408	1.6417	1.6427	1.6433	1.6448	1.6454	1.6466	1.6474	1.6482	1.6483	1.6496	1.6503	1.6509	1.6511	1.652	1.6525	1.6527	1.6539	1.6548	1.6544	1.6555	1.656	1.6564	1.6566	1.6573	1.6576	1.6577	1.6585	1.6585	1.6592	1.6594	1.66	1.6601	1.6604	1.6606	1.6605	1.661	1.6607	1.6614	1.6618	1.6615	1.6623	1.6618	1.6622
574	0.54731	0.54604	0.54389	0.54262	0.541	0.53806	0.53713	0.53437	0.53195	0.53103	0.52862	0.52637	0.52431	0.52226	0.51984	0.51804	0.51668	0.514	0.51123	0.50969	0.50675	0.50442	0.502	0.49994	0.49814	0.49599	0.49321	0.49089	0.489	0.48737	0.48416	0.48148	0.47933	0.47717	0.47511	0.47233	0.47035	0.46758	0.46552	0.46327	0.46067	0.45798	0.45627	0.45314	0.45054	0.44812	0.44569	0.44274	0.44023
575	-2.6068	-2.6069	-2.6074	-2.607	-2.609	-2.6093	-2.6099	-2.6104	-2.6103	-2.6108	-2.6112	-2.6124	-2.6122	-2.6122	-2.6127	-2.612	-2.6121	-2.6123	-2.6126	-2.6128	-2.613	-2.6131	-2.6125	-2.6125	-2.612	-2.612	-2.6108	-2.6102	-2.6093	-2.6089	-2.6081	-2.6072	-2.6071	-2.6067	-2.6063	-2.6052	-2.6047	-2.6036	-2.6026	-2.6019	-2.6001	-2.5992	-2.598	-2.5965	-2.5954	-2.5943	-2.5922	-2.5906	-2.5893
576	1.4036	1.4021	1.4008	1.3997	1.3982	1.3966	1.3955	1.3939	1.3927	1.3916	1.3898	1.3883	1.387	1.3858	1.3842	1.3828	1.3815	1.3803	1.3788	1.3773	1.3761	1.3746	1.3732	1.3718	1.3706	1.3689	1.3679	1.3669	1.3653	1.3639	1.3626	1.3613	1.3601	1.3587	1.3575	1.3562	1.3549	1.3536	1.3524	1.3512	1.3499	1.3486	1.3475	1.3465	1.345	1.344	1.3429	1.3417	1.3407
577	-0.13248	-0.13796	-0.14337	-0.14827	-0.1531	-0.15872	-0.16362	-0.16831	-0.17328	-0.1779	-0.18266	-0.18669	-0.19253	-0.19708	-0.2014	-0.20616	-0.21041	-0.21532	-0.21921	-0.22361	-0.22801	-0.23227	-0.23674	-0.24099	-0.24489	-0.2477	-0.25246	-0.25643	-0.26004	-0.26372	-0.26768	-0.27107	-0.27483	-0.27851	-0.28212	-0.28544	-0.28933	-0.29294	-0.29561	-0.29929	-0.30211	-0.30514	-0.30818	-0.31157	-0.31381	-0.31742	-0.32016	-0.32241	-0.32573
578	2.247	2.245	2.2433	2.2413	2.2391	2.2373	2.2356	2.2338	2.2319	2.2301	2.2282	2.2262	2.2243	2.2225	2.2207	2.2187	2.2172	2.2148	2.2129	2.211	2.2088	2.207	2.2051	2.2033	2.2011	2.1991	2.1974	2.1954	2.1934	2.1912	2.1893	2.1875	2.1853	2.1833	2.1812	2.1793	2.1774	2.1752	2.1729	2.1709	2.169	2.1669	2.1649	2.1626	2.1605	2.1583	2.1562	2.1539	2.1518
579	1.0118	1.0092	1.0063	1.0039	1.0011	0.99853	0.99583	0.99325	0.99063	0.98793	0.9854	0.98261	0.98021	0.97746	0.9748	0.97256	0.97028	0.96741	0.96501	0.96247	0.96015	0.95838	0.95563	0.95344	0.95111	0.94883	0.94672	0.94419	0.94229	0.93972	0.93765	0.9357	0.93359	0.9319	0.92987	0.92764	0.92544	0.92337	0.92147	0.91894	0.91687	0.91481	0.91328	0.91159	0.90932	0.90771	0.90577	0.90433	0.90268
580	2.2634	2.2578	2.2513	2.2455	2.2397	2.2336	2.2281	2.2223	2.2165	2.2105	2.2046	2.1986	2.1926	2.1874	2.1816	2.1757	2.1701	2.1648	2.1586	2.1536	2.148	2.1424	2.1368	2.1312	2.1258	2.1204	2.1151	2.1093	2.1041	2.0988	2.094	2.088	2.0828	2.0775	2.072	2.067	2.0621	2.0566	2.0516	2.0462	2.0407	2.0358	2.0309	2.026	2.0209	2.0155	2.011	2.0059	2.0009
581	1.74	1.7348	1.7293	1.7237	1.718	1.7129	1.7075	1.701	1.6955	1.6901	1.6844	1.6792	1.6728	1.6681	1.662	1.6564	1.6508	1.6452	1.6393	1.6339	1.6291	1.6229	1.6175	1.6115	1.6058	1.6001	1.5947	1.5891	1.5839	1.5777	1.5725	1.5674	1.5617	1.5563	1.5506	1.5449	1.5392	1.5338	1.5285	1.523	1.5179	1.5125	1.5071	1.5018	1.4968	1.4915	1.4861	1.4809	1.4762
582	-0.82105	-0.82129	-0.82152	-0.82177	-0.82205	-0.82229	-0.82256	-0.82283	-0.82308	-0.82336	-0.8236	-0.82389	-0.82417	-0.82442	-0.82469	-0.82497	-0.82522	-0.8255	-0.82575	-0.82603	-0.82629	-0.82657	-0.82687	-0.82714	-0.8274	-0.82768	-0.82795	-0.8282	-0.8285	-0.82879	-0.82908	-0.82935	-0.82961	-0.82989	-0.83017	-0.83046	-0.83076	-0.83102	-0.83128	-0.83158	-0.83184	-0.83212	-0.83238	-0.83267	-0.83296	-0.83326	-0.83353	-0.83382	-0.83409
583	-0.23759	-0.23547	-0.23335	-0.23124	-0.22914	-0.22694	-0.22475	-0.22257	-0.22031	-0.21813	-0.21582	-0.21352	-0.21124	-0.20893	-0.20657	-0.20416	-0.20181	-0.1994	-0.19697	-0.19447	-0.192	-0.18952	-0.187	-0.1845	-0.18195	-0.17931	-0.17674	-0.17408	-0.17151	-0.16882	-0.16617	-0.16347	-0.16073	-0.15799	-0.15522	-0.15246	-0.14965	-0.14684	-0.14401	-0.14117	-0.13825	-0.13536	-0.13244	-0.12951	-0.1266	-0.12359	-0.12058	-0.11756	-0.11457
584	-0.87935	-0.88386	-0.88844	-0.89286	-0.89736	-0.9022	-0.90678	-0.9112	-0.91619	-0.9207	-0.92504	-0.93012	-0.93429	-0.93862	-0.94395	-0.94771	-0.95221	-0.95663	-0.96105	-0.96597	-0.97112	-0.97456	-0.97905	-0.98298	-0.98732	-0.99141	-0.99558	-0.99991	-1.0035	-1.0075	-1.0114	-1.015	-1.019	-1.0227	-1.0265	-1.031	-1.0341	-1.0375	-1.0417	-1.0462	-1.0489	-1.0524	-1.0563	-1.0593	-1.0623	-1.0667	-1.0692	-1.0724	-1.0754
585	-1.0363	-1.0462	-1.0543	-1.0608	-1.0711	-1.078	-1.0872	-1.0949	-1.1016	-1.1112	-1.1217	-1.1294	-1.1379	-1.1426	-1.1511	-1.1576	-1.1675	-1.1766	-1.1836	-1.1905	-1.1995	-1.2078	-1.2159	-1.2219	-1.2329	-1.2387	-1.2473	-1.2553	-1.2625	-1.2703	-1.2782	-1.2858	-1.2941	-1.2999	-1.3055	-1.3127	-1.3199	-1.3277	-1.3333	-1.3421	-1.349	-1.3546	-1.3632	-1.3712	-1.3768	-1.3827	-1.3881	-1.3948	-1.4004
586	1.7538	1.7538	1.7537	1.7535	1.7533	1.7532	1.7532	1.7533	1.7532	1.753	1.7529	1.753	1.7527	1.7529	1.7529	1.7528	1.7531	1.7529	1.753	1.7533	1.7533	1.7532	1.7533	1.7534	1.7537	1.7537	1.7541	1.7545	1.7545	1.7547	1.7548	1.7548	1.7554	1.7554	1.7554	1.7558	1.7562	1.7563	1.7566	1.757	1.7571	1.7575	1.7575	1.758	1.758	1.7585	1.7587	1.7591	1.7593
587	0.68079	0.67934	0.67732	0.67587	0.67403	0.67207	0.67117	0.66983	0.66776	0.66625	0.66424	0.66334	0.66178	0.65971	0.65758	0.65596	0.65451	0.65244	0.65127	0.64964	0.64813	0.64562	0.64428	0.64215	0.64036	0.63868	0.63729	0.63488	0.63293	0.63091	0.62929	0.62689	0.62566	0.62325	0.62158	0.61945	0.61772	0.6161	0.6138	0.61229	0.60995	0.60855	0.60654	0.60452	0.60223	0.60044	0.59871	0.59692	0.59508
588	-1.0689	-1.0694	-1.0697	-1.07	-1.0703	-1.0708	-1.071	-1.0714	-1.0717	-1.0719	-1.0721	-1.0726	-1.073	-1.0731	-1.0733	-1.0737	-1.074	-1.0744	-1.0746	-1.0749	-1.0752	-1.0754	-1.0756	-1.0758	-1.076	-1.0764	-1.0766	-1.0768	-1.0769	-1.0771	-1.0774	-1.0776	-1.0777	-1.0779	-1.0782	-1.0782	-1.0784	-1.0787	-1.0788	-1.0791	-1.0791	-1.0792	-1.0792	-1.0795	-1.0796	-1.0797	-1.0799	-1.0799	-1.0799
589	0.63049	0.6266	0.62251	0.61835	0.6144	0.61004	0.60475	0.6006	0.59711	0.59229	0.588	0.58365	0.57976	0.57594	0.57172	0.56737	0.56328	0.55959	0.5551	0.55075	0.54666	0.54285	0.53803	0.53361	0.52939	0.52603	0.52195	0.5178	0.51304	0.50883	0.50434	0.50052	0.49617	0.49229	0.4886	0.48445	0.48037	0.47588	0.47133	0.46758	0.4637	0.45961	0.45533	0.45038	0.44696	0.44228	0.4384	0.43438	0.4301
590	1.8099	1.8083	1.8065	1.8048	1.803	1.8013	1.7996	1.7979	1.7962	1.7945	1.7927	1.791	1.7894	1.7877	1.7859	1.7842	1.7826	1.781	1.7792	1.7775	1.7759	1.7743	1.7725	1.7708	1.769	1.7675	1.7659	1.7641	1.7624	1.7608	1.7591	1.7574	1.7558	1.7541	1.7525	1.751	1.7491	1.7474	1.7458	1.7442	1.7423	1.7408	1.7392	1.7377	1.736	1.7343	1.7325	1.7309	1.7291
591	3.3441	3.3349	3.3255	3.316	3.3069	3.2974	3.288	3.2792	3.2696	3.2604	3.2509	3.2417	3.2325	3.2231	3.2132	3.2042	3.1947	3.1852	3.1764	3.1668	3.1576	3.148	3.1387	3.1295	3.1202	3.1105	3.1007	3.0919	3.0822	3.0728	3.0638	3.0542	3.0447	3.0356	3.0262	3.0168	3.007	2.9979	2.9883	2.9794	2.9696	2.9601	2.9509	2.9416	2.932	2.9228	2.9136	2.9042	2.8947
592	0.54427	0.55082	0.55734	0.56355	0.56996	0.57652	0.58277	0.58905	0.59548	0.60186	0.60829	0.61458	0.62085	0.62704	0.63326	0.63914	0.64567	0.65188	0.65808	0.66416	0.67032	0.67647	0.68232	0.68843	0.69437	0.70042	0.70631	0.71245	0.7184	0.72423	0.7301	0.73615	0.74183	0.74788	0.75359	0.75945	0.76525	0.77084	0.77656	0.7826	0.78832	0.79397	0.79959	0.8053	0.81097	0.81679	0.82226	0.82775	0.83342
593	2.3803	2.3798	2.3797	2.3789	2.3789	2.3791	2.3786	2.3784	2.3783	2.3782	2.3772	2.3766	2.376	2.3761	2.3747	2.3738	2.3725	2.3724	2.3716	2.3707	2.3695	2.3684	2.3667	2.3666	2.3651	2.3641	2.3629	2.3613	2.3598	2.3578	2.3563	2.3545	2.3538	2.3525	2.3508	2.3495	2.3476	2.345	2.3443	2.3425	2.3411	2.3386	2.3366	2.3342	2.3318	2.3301	2.3281	2.3261	2.3234
594	-0.64531	-0.64519	-0.64502	-0.64483	-0.64471	-0.64456	-0.64439	-0.64424	-0.64408	-0.64397	-0.64379	-0.64363	-0.64348	-0.64335	-0.64318	-0.64303	-0.64286	-0.64266	-0.64253	-0.6424	-0.64226	-0.64207	-0.6419	-0.64176	-0.6416	-0.64141	-0.64125	-0.64109	-0.64093	-0.64078	-0.64059	-0.64041	-0.64023	-0.64008	-0.63994	-0.63974	-0.6396	-0.63943	-0.63923	-0.63908	-0.63889	-0.63871	-0.63858	-0.63838	-0.63822	-0.63802	-0.63787	-0.63769	-0.63755
595	1.9485	1.9459	1.9435	1.9415	1.9391	1.9365	1.9346	1.9317	1.9293	1.927	1.9247	1.9226	1.9206	1.9179	1.9154	1.9129	1.9102	1.9078	1.9057	1.9026	1.9007	1.8978	1.8956	1.8928	1.8908	1.888	1.8853	1.8825	1.8802	1.8775	1.8749	1.8723	1.8697	1.8661	1.8637	1.8609	1.8587	1.8558	1.8531	1.8504	1.8472	1.8441	1.8417	1.8388	1.8353	1.8328	1.8299	1.8269	1.8242
596	0.90727	0.90487	0.90244	0.89992	0.89773	0.89485	0.89234	0.89002	0.88751	0.88491	0.8822	0.87988	0.87708	0.87473	0.87209	0.86922	0.86686	0.86446	0.86219	0.85923	0.85647	0.85404	0.8514	0.84912	0.84637	0.84365	0.84097	0.83838	0.83582	0.83314	0.83082	0.82763	0.82535	0.82263	0.82019	0.81743	0.81432	0.81188	0.80936	0.80696	0.8038	0.80108	0.79829	0.79589	0.79337	0.79013	0.78729	0.78497	0.78253
597	1.531	1.5302	1.5301	1.5295	1.5288	1.5283	1.5273	1.5269	1.526	1.5257	1.5247	1.524	1.5233	1.5226	1.522	1.5213	1.5208	1.5201	1.5193	1.5181	1.5175	1.5168	1.5165	1.5155	1.5151	1.5139	1.5134	1.5126	1.5118	1.5109	1.5101	1.5098	1.5089	1.5082	1.5071	1.5062	1.5054	1.5047	1.5039	1.5029	1.5022	1.5016	1.5007	1.4999	1.4991	1.4982	1.4974	1.4967	1.4958
598	-2.2086	-2.1961	-2.1835	-2.1708	-2.1581	-2.1454	-2.1328	-2.12	-2.1073	-2.0945	-2.0818	-2.0689	-2.0561	-2.0433	-2.0304	-2.0175	-2.0046	-1.9917	-1.9787	-1.9657	-1.9528	-1.9398	-1.9268	-1.9137	-1.9007	-1.8876	-1.8745	-1.8614	-1.8483	-1.8352	-1.822	-1.8088	-1.7957	-1.7825	-1.7692	-1.756	-1.7429	-1.7296	-1.7163	-1.703	-1.6898	-1.6765	-1.6632	-1.6498	-1.6365	-1.6232	-1.6098	-1.5965	-1.5831
599	-0.36631	-0.36671	-0.36711	-0.36731	-0.36769	-0.36807	-0.36845	-0.36873	-0.36911	-0.36939	-0.36982	-0.37011	-0.37045	-0.37084	-0.37115	-0.37148	-0.37182	-0.37217	-0.37243	-0.37279	-0.37311	-0.37349	-0.37374	-0.37408	-0.37436	-0.37472	-0.37506	-0.37543	-0.37575	-0.37609	-0.37638	-0.37671	-0.37696	-0.37736	-0.3777	-0.37804	-0.37836	-0.37862	-0.37898	-0.37938	-0.37971	-0.38004	-0.38031	-0.38069	-0.38095	-0.38128	-0.3816	-0.38194	-0.38222
600	2.7114	2.7054	2.6998	2.6943	2.6887	2.6832	2.6781	2.6721	2.6671	2.6615	2.6559	2.6503	2.6451	2.639	2.634	2.6284	2.6223	2.6169	2.6116	2.6058	2.6012	2.5956	2.5899	2.5843	2.5787	2.5738	2.5679	2.5621	2.5565	2.5513	2.5453	2.5404	2.5343	2.5286	2.5232	2.518	2.5122	2.5067	2.5011	2.4954	2.4897	2.4842	2.4786	2.4722	2.4676	2.4614	2.4558	2.4503	2.4443
601	1.7973	1.7951	1.7927	1.7905	1.7881	1.7858	1.7836	1.7814	1.7791	1.7768	1.7745	1.7723	1.77	1.7678	1.7656	1.7633	1.7611	1.7589	1.7567	1.7544	1.7521	1.7499	1.7478	1.7456	1.7434	1.7412	1.739	1.7369	1.7346	1.7324	1.7303	1.7281	1.726	1.7237	1.7216	1.7195	1.7173	1.7152	1.7129	1.7108	1.7087	1.7067	1.7044	1.7022	1.7001	1.698	1.6959	1.6938	1.6916
602	1.8118	1.8101	1.8078	1.806	1.8044	1.8023	1.8005	1.7988	1.797	1.7956	1.7933	1.7912	1.7887	1.7874	1.7857	1.7834	1.7816	1.7798	1.7773	1.7752	1.7736	1.7714	1.7694	1.7673	1.7652	1.7633	1.7616	1.7594	1.7574	1.7556	1.7532	1.7512	1.7492	1.7472	1.7453	1.7434	1.7408	1.7387	1.7367	1.7348	1.7328	1.7311	1.7289	1.727	1.7256	1.7233	1.7212	1.7193	1.7166
603	-1.5241	-1.5241	-1.5238	-1.5239	-1.5239	-1.5237	-1.5237	-1.5237	-1.5235	-1.5235	-1.5236	-1.5232	-1.5234	-1.5233	-1.5233	-1.5229	-1.5229	-1.5229	-1.5227	-1.5226	-1.5224	-1.5224	-1.5221	-1.5221	-1.522	-1.522	-1.5218	-1.5215	-1.5214	-1.5211	-1.5211	-1.5209	-1.5207	-1.5206	-1.5204	-1.52	-1.52	-1.5196	-1.5197	-1.5192	-1.519	-1.5185	-1.5184	-1.5181	-1.5178	-1.5177	-1.5174	-1.517	-1.5164
604	-1.2048	-1.2038	-1.2032	-1.2025	-1.2023	-1.2019	-1.2015	-1.2006	-1.1997	-1.1995	-1.1987	-1.1981	-1.1975	-1.1973	-1.1967	-1.1959	-1.1956	-1.1947	-1.194	-1.1938	-1.1925	-1.192	-1.1919	-1.1909	-1.19	-1.1895	-1.1895	-1.1884	-1.1873	-1.1863	-1.1863	-1.1854	-1.1849	-1.1841	-1.1834	-1.183	-1.1822	-1.1817	-1.1814	-1.1802	-1.1802	-1.1796	-1.179	-1.1782	-1.1776	-1.1769	-1.1764	-1.1751	-1.1747
605	-0.90523	-0.91166	-0.91651	-0.92252	-0.92721	-0.93279	-0.93951	-0.9435	-0.94949	-0.95393	-0.96079	-0.96623	-0.97151	-0.97724	-0.98152	-0.98566	-0.98952	-0.99509	-1.0005	-1.0038	-1.008	-1.0123	-1.017	-1.022	-1.0264	-1.0284	-1.0336	-1.0365	-1.0409	-1.0441	-1.0475	-1.0515	-1.0557	-1.0584	-1.0618	-1.0643	-1.0673	-1.0697	-1.0732	-1.0768	-1.0805	-1.0821	-1.085	-1.0871	-1.0894	-1.091	-1.0945	-1.0982	-1.1005
606	-0.8048	-0.80714	-0.80968	-0.81413	-0.81648	-0.81934	-0.82199	-0.82497	-0.82794	-0.8308	-0.83347	-0.83538	-0.83941	-0.84312	-0.84566	-0.84727	-0.85119	-0.85375	-0.85608	-0.85916	-0.8614	-0.86385	-0.86735	-0.86959	-0.87319	-0.87555	-0.87768	-0.88107	-0.88268	-0.88607	-0.88947	-0.89139	-0.89322	-0.89619	-0.89896	-0.90119	-0.90364	-0.90547	-0.90897	-0.91122	-0.91367	-0.91571	-0.91795	-0.92019	-0.92275	-0.92604	-0.92702	-0.92874	-0.93025
607	0.38679	0.37625	0.36862	0.35894	0.34925	0.34054	0.33243	0.32324	0.31357	0.30497	0.29553	0.28683	0.27921	0.27052	0.2612	0.2525	0.24343	0.23363	0.22492	0.21742	0.20752	0.20029	0.19182	0.18276	0.17356	0.16558	0.15739	0.14759	0.13781	0.13153	0.12199	0.11293	0.10472	0.096641	0.088804	0.08121	0.073475	0.06431	0.056961	0.048756	0.039827	0.03321	0.024273	0.017281	0.0093204	0.00087855	-0.005743	-0.013088	-0.020796
608	2.5294	2.523	2.5175	2.5126	2.5068	2.5017	2.4961	2.4901	2.4851	2.48	2.4739	2.4687	2.4629	2.4574	2.4522	2.4464	2.4416	2.436	2.4303	2.4245	2.419	2.4135	2.4082	2.402	2.3967	2.3913	2.3857	2.3799	2.3748	2.3689	2.3631	2.3575	2.3514	2.3461	2.3408	2.3348	2.3291	2.3238	2.3183	2.3125	2.3065	2.301	2.2956	2.29	2.2843	2.2784	2.2728	2.2671	2.2615
609	1.7686	1.7708	1.7723	1.7746	1.7766	1.7787	1.7804	1.7817	1.783	1.7857	1.7869	1.7891	1.7903	1.7921	1.7931	1.7956	1.7963	1.7978	1.7991	1.8004	1.8011	1.8026	1.8038	1.8054	1.807	1.8079	1.8086	1.8101	1.8111	1.8121	1.8125	1.8137	1.8146	1.8156	1.8164	1.8172	1.8174	1.8186	1.8192	1.8195	1.8204	1.8206	1.8212	1.8222	1.8219	1.822	1.8231	1.8235	1.8236
610	-1.7738	-1.7736	-1.7736	-1.7734	-1.7733	-1.7733	-1.7731	-1.7732	-1.773	-1.7731	-1.773	-1.773	-1.773	-1.7731	-1.7731	-1.773	-1.773	-1.7732	-1.7731	-1.7732	-1.7735	-1.7734	-1.7735	-1.7736	-1.7737	-1.7738	-1.7741	-1.7742	-1.7744	-1.7745	-1.7747	-1.7749	-1.7752	-1.7754	-1.7754	-1.7756	-1.7758	-1.7762	-1.7763	-1.7767	-1.7769	-1.7772	-1.7774	-1.7778	-1.778	-1.7784	-1.7787	-1.779	-1.7792
611	2.0254	2.0205	2.0154	2.0103	2.0054	2.0004	1.9953	1.9905	1.9856	1.9805	1.9754	1.9709	1.9659	1.9608	1.9563	1.9508	1.9467	1.9414	1.9367	1.9319	1.9267	1.9223	1.9177	1.9127	1.9081	1.9033	1.8985	1.894	1.8892	1.8849	1.8803	1.8756	1.8715	1.867	1.8625	1.8577	1.8536	1.8492	1.8448	1.8403	1.8363	1.8316	1.8275	1.8234	1.8193	1.8148	1.8109	1.8069	1.8026
612	2.3828	2.3816	2.3799	2.3779	2.3761	2.3745	2.3728	2.371	2.3693	2.3674	2.3661	2.3641	2.3622	2.3604	2.3585	2.3563	2.3545	2.3523	2.3501	2.3482	2.346	2.344	2.3422	2.3398	2.3377	2.3352	2.3333	2.3308	2.3287	2.3262	2.3242	2.3216	2.3193	2.317	2.3146	2.312	2.3099	2.3074	2.3046	2.3018	2.2993	2.2969	2.2942	2.2912	2.2884	2.2858	2.2834	2.2802	2.2779
613	0.90307	0.90769	0.91243	0.91842	0.92267	0.92915	0.93315	0.93739	0.94313	0.94788	0.95298	0.95797	0.96247	0.96845	0.97257	0.97668	0.98216	0.98603	0.99276	0.99626	1.001	1.0061	1.0106	1.0156	1.0199	1.0242	1.0294	1.0332	1.0379	1.0426	1.0482	1.0527	1.0557	1.0598	1.0643	1.0703	1.0749	1.0782	1.0844	1.0865	1.0913	1.0949	1.0995	1.1032	1.1067	1.1121	1.1155	1.1206	1.1232
614	0.039289	0.042482	0.045139	0.048272	0.051348	0.05466	0.057732	0.060627	0.063703	0.066416	0.070028	0.072504	0.075756	0.079008	0.082079	0.084793	0.087566	0.090699	0.094431	0.097321	0.10021	0.10298	0.106	0.10883	0.11154	0.11515	0.11798	0.12148	0.1246	0.12797	0.13068	0.13412	0.13755	0.14098	0.14411	0.14741	0.14995	0.15271	0.15572	0.15981	0.16234	0.16571	0.16854	0.17269	0.17581	0.17894	0.18231	0.18532	0.18844
615	3.0975	3.0918	3.0858	3.0804	3.0756	3.0694	3.0644	3.0584	3.0526	3.0456	3.0391	3.0333	3.0277	3.0225	3.0142	3.0062	3.0003	2.9937	2.9877	2.9796	2.9737	2.9673	2.9587	2.9529	2.9455	2.9376	2.931	2.9236	2.9155	2.9075	2.9008	2.8946	2.8866	2.8772	2.87	2.8617	2.8527	2.8459	2.837	2.8306	2.823	2.8127	2.8053	2.7973	2.7882	2.7808	2.7728	2.7639	2.7561
616	-0.88797	-0.88817	-0.88853	-0.88878	-0.88885	-0.889	-0.88917	-0.88964	-0.88987	-0.88992	-0.88998	-0.89036	-0.89056	-0.89064	-0.89077	-0.89086	-0.89112	-0.89116	-0.8912	-0.89144	-0.89148	-0.89149	-0.89166	-0.8917	-0.89181	-0.89188	-0.89175	-0.89181	-0.89205	-0.89212	-0.89199	-0.89193	-0.89191	-0.89189	-0.89198	-0.89188	-0.89186	-0.89171	-0.89163	-0.89154	-0.89144	-0.89153	-0.89136	-0.89134	-0.89118	-0.89103	-0.89097	-0.89074	-0.89066
617	-1.7927	-1.7919	-1.7911	-1.7902	-1.7894	-1.7886	-1.7877	-1.7869	-1.786	-1.7852	-1.7843	-1.7835	-1.7826	-1.7817	-1.7808	-1.7799	-1.779	-1.778	-1.7771	-1.7762	-1.7753	-1.7744	-1.7734	-1.7724	-1.7715	-1.7705	-1.7695	-1.7686	-1.7676	-1.7666	-1.7656	-1.7646	-1.7636	-1.7626	-1.7615	-1.7604	-1.7594	-1.7583	-1.7573	-1.7562	-1.7551	-1.754	-1.753	-1.7519	-1.7508	-1.7497	-1.7486	-1.7474	-1.7463
618	3.0843	3.0783	3.0722	3.0661	3.0593	3.0535	3.0469	3.0412	3.0348	3.0278	3.0219	3.0147	3.0081	3.0019	2.9952	2.9884	2.9815	2.9742	2.9676	2.9606	2.9538	2.9464	2.9389	2.9318	2.9247	2.9175	2.91	2.9028	2.8954	2.8874	2.8799	2.8721	2.8644	2.8568	2.8487	2.8402	2.8329	2.825	2.8162	2.8079	2.7998	2.7916	2.7835	2.7759	2.7668	2.7584	2.7499	2.7416	2.733
619	0.90457	0.90085	0.89752	0.8938	0.89048	0.88768	0.88382	0.88104	0.87798	0.87559	0.87307	0.86987	0.86588	0.86281	0.86016	0.85496	0.85418	0.85139	0.8494	0.84473	0.8418	0.83995	0.83634	0.83489	0.83022	0.82956	0.82569	0.82289	0.82063	0.81823	0.81584	0.81424	0.81185	0.80918	0.80598	0.80425	0.80118	0.79892	0.79679	0.79532	0.79132	0.78945	0.78718	0.78666	0.78372	0.78212	0.78012	0.77691	0.7741
620	1.879	1.8741	1.8693	1.8649	1.8602	1.8555	1.8511	1.8466	1.8421	1.8376	1.8331	1.8288	1.8244	1.82	1.816	1.8116	1.8072	1.803	1.7987	1.7945	1.7902	1.7859	1.7819	1.7777	1.7739	1.7696	1.7653	1.7613	1.7571	1.7531	1.7492	1.7453	1.7413	1.7372	1.7331	1.7294	1.7258	1.7217	1.7178	1.7142	1.7102	1.7064	1.7029	1.699	1.6951	1.6917	1.6878	1.684	1.6807
621	2.509	2.5055	2.502	2.4983	2.4947	2.491	2.4873	2.4836	2.4799	2.4764	2.4727	2.469	2.4654	2.4616	2.458	2.4541	2.4504	2.4469	2.4431	2.4396	2.4358	2.4321	2.4284	2.4246	2.4213	2.4175	2.4136	2.4098	2.4062	2.4024	2.3986	2.3948	2.3912	2.3874	2.3837	2.3798	2.3759	2.3725	2.3687	2.3648	2.361	2.3571	2.3533	2.3496	2.3455	2.3418	2.338	2.3342	2.3304
622	-0.43361	-0.44109	-0.44969	-0.45606	-0.46356	-0.47228	-0.47867	-0.48572	-0.4928	-0.50015	-0.50694	-0.51469	-0.52301	-0.52967	-0.53592	-0.54312	-0.55018	-0.55864	-0.56474	-0.57305	-0.57985	-0.58595	-0.59316	-0.60121	-0.6073	-0.61368	-0.62185	-0.62809	-0.63461	-0.64141	-0.64791	-0.655	-0.66166	-0.66802	-0.67481	-0.68176	-0.68759	-0.69437	-0.69894	-0.70602	-0.7124	-0.71781	-0.72545	-0.73042	-0.73542	-0.74096	-0.74665	-0.75331	-0.75928
623	-2.0198	-2.019	-2.0176	-2.0172	-2.0158	-2.0159	-2.0154	-2.0148	-2.0131	-2.0129	-2.0121	-2.0111	-2.0099	-2.0088	-2.0085	-2.0068	-2.0059	-2.0042	-2.0039	-2.0023	-2.0003	-1.9997	-1.9983	-1.9976	-1.9959	-1.9938	-1.9917	-1.9906	-1.9891	-1.9864	-1.9861	-1.9844	-1.9828	-1.9809	-1.9788	-1.9775	-1.975	-1.9727	-1.9709	-1.9691	-1.9664	-1.9652	-1.9623	-1.9608	-1.9586	-1.9563	-1.9532	-1.952	-1.9494
624	-1.4025	-1.4038	-1.4054	-1.407	-1.4083	-1.4099	-1.4114	-1.4128	-1.4143	-1.4156	-1.417	-1.4186	-1.42	-1.4213	-1.4227	-1.4238	-1.4252	-1.4264	-1.4273	-1.4289	-1.4303	-1.4314	-1.4326	-1.4339	-1.435	-1.4361	-1.4372	-1.4385	-1.4395	-1.4406	-1.4418	-1.443	-1.444	-1.4448	-1.4461	-1.4469	-1.4481	-1.4491	-1.4501	-1.4511	-1.452	-1.4531	-1.454	-1.4549	-1.4556	-1.4564	-1.4575	-1.4581	-1.459
625	1.0029	1.0011	1.0006	0.99912	0.99675	0.99673	0.99558	0.99387	0.99207	0.99102	0.98997	0.98901	0.98776	0.98605	0.98452	0.98252	0.98195	0.98109	0.97957	0.97823	0.97746	0.97725	0.97573	0.97391	0.97287	0.97163	0.97001	0.96943	0.96885	0.96836	0.96664	0.96511	0.96416	0.96206	0.96082	0.96109	0.95937	0.95832	0.95698	0.95621	0.95468	0.9541	0.95342	0.95218	0.95083	0.9495	0.94835	0.94777	0.94718
626	1.1423	1.1393	1.1373	1.1353	1.1323	1.1298	1.1274	1.1256	1.1237	1.1213	1.1196	1.1171	1.1148	1.113	1.1113	1.1088	1.1065	1.1051	1.1033	1.1009	1.0988	1.097	1.0951	1.0937	1.0917	1.0905	1.0889	1.0864	1.085	1.0829	1.082	1.08	1.078	1.0767	1.0754	1.0738	1.0719	1.0708	1.0694	1.0682	1.0661	1.0646	1.0627	1.0614	1.0606	1.0588	1.0574	1.056	1.0545
627	1.6449	1.648	1.6515	1.6553	1.6588	1.6624	1.6655	1.669	1.6731	1.676	1.6803	1.6835	1.6876	1.691	1.6943	1.6975	1.7012	1.7049	1.7083	1.7122	1.7159	1.7193	1.7223	1.7266	1.7302	1.7337	1.7369	1.74	1.7441	1.7475	1.7506	1.7539	1.7572	1.7615	1.7643	1.7682	1.7716	1.7743	1.7781	1.7814	1.7848	1.7879	1.7915	1.7946	1.7981	1.8006	1.8043	1.8078	1.8112
628	-1.4273	-1.4298	-1.432	-1.4343	-1.4366	-1.4389	-1.4411	-1.4434	-1.4456	-1.4479	-1.4502	-1.4525	-1.4547	-1.4569	-1.459	-1.4611	-1.4631	-1.4653	-1.4672	-1.4691	-1.471	-1.4729	-1.475	-1.477	-1.4789	-1.4806	-1.4824	-1.4842	-1.4857	-1.4876	-1.4893	-1.4909	-1.4924	-1.4942	-1.4957	-1.4971	-1.4988	-1.5003	-1.5017	-1.5032	-1.5045	-1.5059	-1.5073	-1.5086	-1.5098	-1.5113	-1.5125	-1.5139	-1.5148
629	-0.015951	-0.018724	-0.0215	-0.025096	-0.028203	-0.03154	-0.034228	-0.037652	-0.040833	-0.044008	-0.047678	-0.051185	-0.054688	-0.057863	-0.06078	-0.064034	-0.068116	-0.071777	-0.07552	-0.078766	-0.08202	-0.085916	-0.089905	-0.093146	-0.096961	-0.10136	-0.10467	-0.10825	-0.11181	-0.11571	-0.12018	-0.12424	-0.12788	-0.13136	-0.13467	-0.13898	-0.14303	-0.1475	-0.15106	-0.15503	-0.15899	-0.16204	-0.167	-0.17155	-0.17609	-0.18063	-0.1846	-0.18789	-0.19177
[truncated: 5,000 more columns]
