# Supplementary material for: Delineation of an insula-BNST circuit engaged by struggling behavior that regulates avoidance in mice
Source: Nat Commun. 2021 Jun 11;12:3561. doi: 10.1038/s41467-021-23674-z (PMC8196075; doi:10.1038/s41467-021-23674-z)
Supplement: Supplementary file 16 — Source Data [file 41467_2021_23674_MOESM16_ESM.zip › Source_Data_Nat_Comm/Fig_4e_GABASnFR.csv]

Treatment	Time	n	mean	median	sd	sem	CI_lower	CI_upper
GABASnFr	-5	6922	0.0023797107305692	-0.0084192	1.2973553481378	0.0155946101343468	-0.0281905096792414	0.0329499311403798
GABASnFr	-4.95	6922	0.00643325650823461	-0.0040739	1.21802186312936	0.0146409972548211	-0.0222675900819299	0.0351341030983992
GABASnFr	-4.9	6922	0.00925891081912742	0.0140325	1.14838813826853	0.0138039784742952	-0.0178011221573982	0.036318943795653
GABASnFr	-4.85	6922	0.0113252176870847	0.031472	1.09030455612489	0.013105795960124	-0.014366163353893	0.0370165987280623
GABASnFr	-4.8	6922	0.0131063939323895	0.028419	1.04350129172227	0.0125432063331407	-0.0114821388328705	0.0376949266976495
GABASnFr	-4.75	6922	0.0142772342950014	0.0326565	1.00769096565826	0.0121127552045785	-0.00946748219255536	0.0380219507825583
GABASnFr	-4.7	6922	0.0136804951386882	0.0181955	0.982906399993796	0.0118148371057005	-0.00948021047150061	0.0368412007488771
GABASnFr	-4.65	6922	0.0103187751262641	-0.0015942	0.967674274564121	0.0116317422751792	-0.0124830084411988	0.033120558693727
GABASnFr	-4.6	6922	0.00465455850910142	-0.0098817	0.95902929073102	0.0115278269117528	-0.0179435190640119	0.0272526360822148
GABASnFr	-4.55	6922	-0.00133838310314938	-0.012022	0.953877550287071	0.011465901407802	-0.0238150676892976	0.0211383014829988
GABASnFr	-4.5	6922	-0.00540183819849754	-0.017339	0.949738086045752	0.0114161437750138	-0.0277809825583559	0.0169773061613608
GABASnFr	-4.45	6922	-0.00654306461802947	-0.00097588	0.94570672755422	0.0113676856065733	-0.0288272161004052	0.0157410868643463
GABASnFr	-4.4	6922	-0.00544046660358278	0.00891945	0.942564396661495	0.0113299138231868	-0.027650573801847	0.0167696405946814
GABASnFr	-4.35	6922	-0.00350841629225657	-0.0027495	0.94161330760236	0.0113184814402999	-0.0256961125125194	0.0186792799280062
GABASnFr	-4.3	6922	-0.00179911169026293	-0.0158735	0.943332930076224	0.0113391518311043	-0.0240273282183374	0.0204291048378116
GABASnFr	-4.25	6922	-0.000500952431378214	-0.0125105	0.946263901952574	0.0113743830141352	-0.0227982328873916	0.0217963280246352
GABASnFr	-4.2	6922	0.000348825105460851	-0.0025742	0.947509249832583	0.0113893524785139	-0.0219778000934816	0.0226754503044033
GABASnFr	-4.15	6922	0.000677886486564577	-0.0020393	0.945615999278324	0.0113665950248041	-0.0216041271209448	0.022959900094074
GABASnFr	-4.1	6922	0.000199757369112973	0.0046531	0.942047841140375	0.0113237046670168	-0.021998177978041	0.022397692716267
GABASnFr	-4.05	6922	-0.000939406891649812	0.00461075	0.938832071197418	0.0112850501236689	-0.0230615674743304	0.0211827536910308
GABASnFr	-4	6922	-0.00233569679832418	-0.00622605	0.936900215625016	0.0112618286257727	-0.0244123361205938	0.0197409425239454
GABASnFr	-3.95	6922	-0.00364048432100549	-0.0052204	0.935927151787455	0.0112501320992933	-0.0256941948627912	0.0184132262207802
GABASnFr	-3.9	6922	-0.00478729596980641	-0.00236485	0.935152044864287	0.0112408150757835	-0.0268227422869782	0.0172481503473654
GABASnFr	-3.85	6922	-0.00606124358798035	-0.021328	0.934223551368977	0.0112296542985204	-0.0280748113575041	0.0159523241815434
GABASnFr	-3.8	6922	-0.00738166133006357	-0.017808	0.933372643842865	0.0112194261284595	-0.0293751787481867	0.0146118560880596
GABASnFr	-3.75	6922	-0.00812148765530194	0.011031	0.932714399882167	0.0112115138336861	-0.0300994945481161	0.0138565192375123
GABASnFr	-3.7	6922	-0.00750846551574689	0.00113295	0.932498813896079	0.0112089224238551	-0.0294813924502278	0.0144644614187341
GABASnFr	-3.65	6922	-0.00552656875758451	-0.0071435	0.933936219805618	0.0112262004847936	-0.0275333659925472	0.0164802284773781
GABASnFr	-3.6	6922	-0.00315679798468651	-0.00675805	0.938165638653931	0.0112770393996129	-0.0252632550904655	0.0189496591210925
GABASnFr	-3.55	6922	-0.00158261913912164	-0.0026796	0.944932499459599	0.0113583791468527	-0.0238485271051516	0.0206832888269084
GABASnFr	-3.5	6922	-0.00141028356110951	-0.00208615	0.95330597844109	0.0114590309384933	-0.0238734999194998	0.0210529327972808
GABASnFr	-3.45	6922	-0.0022341771511124	-0.0037515	0.962624047034282	0.0115710369876644	-0.0249169597301966	0.0204486054279718
GABASnFr	-3.4	6922	-0.00324743173071367	0.00548295	0.972793059376577	0.0116932716423078	-0.0261698317354324	0.0196749682740051
GABASnFr	-3.35	6922	-0.00386921578156602	-0.00263905	0.984478115451304	0.0118337296086968	-0.027066956493993	0.019328524930861
GABASnFr	-3.3	6922	-0.00404379950158914	-0.0148275	0.999283559587481	0.0120116955988945	-0.0275904081561399	0.0195028091529616
GABASnFr	-3.25	6922	-0.00385604387315805	-0.00776145	1.01908832143608	0.0122497549249502	-0.0278693218452126	0.0201572340988965
GABASnFr	-3.2	6922	-0.00307882381681595	0.0144035	1.04685318826058	0.0125834971600145	-0.0277463389642847	0.0215886913306528
GABASnFr	-3.15	6922	-0.00125186611672927	-0.0024867	1.08684555479859	0.0130642177007711	-0.026861741012845	0.0243580087793864
GABASnFr	-3.1	6922	0.0019128817899451	0.0025994	1.14216845353133	0.0137292159516183	-0.025000593704416	0.0288263572843062
GABASnFr	-3.05	6922	0.00609793606160069	-0.012028	1.21228362592943	0.014572021879555	-0.022467697630866	0.0346635697540674
GABASnFr	-3	6922	0.0106459989221323	-0.00443005	1.2938932867004	0.0155529950915175	-0.0198426432359172	0.0411346410801819
GABASnFr	-2.95	6922	0.0148283304448136	-0.00583365	1.38247331483437	0.0166177542621037	-0.0177475663638986	0.0474042272535259
GABASnFr	-2.9	6922	0.0181329310574978	0.0028486	1.47260049495724	0.017701110675242	-0.0165666767030564	0.0528325388180521
GABASnFr	-2.85	6922	0.0202692481119619	0.0130475	1.55831708512738	0.0187314504411878	-0.0164501417060215	0.0569886379299453
GABASnFr	-2.8	6922	0.0211874747000867	0.004469	1.63441707879446	0.0196461957607086	-0.0173250965950664	0.0597000459952398
GABASnFr	-2.75	6922	0.020884762681306	0.00455405	1.69814993017338	0.0204122842278592	-0.019129577051304	0.060899102413916
GABASnFr	-2.7	6922	0.0193249493036695	0.00531435	1.74929531295306	0.0210270674526448	-0.0218945541697485	0.0605444527770874
GABASnFr	-2.65	6922	0.0164355066186073	-0.0031713	1.7888793301544	0.0215028795088345	-0.0257167344677457	0.0585877477049604
GABASnFr	-2.6	6922	0.0120901780326495	-0.0189885	1.81835844936969	0.0218572275846537	-0.0307566939990278	0.0549370500643268
GABASnFr	-2.55	6922	0.00614342844553597	-0.015624	1.83970063966699	0.022113767273319	-0.0372063400842775	0.0494931969753495
GABASnFr	-2.5	6922	-0.00135661495665992	-0.0295865	1.85595554039608	0.0223091561773741	-0.045089405685242	0.0423761757719221
GABASnFr	-2.45	6922	-0.0103342810261485	-0.0374605	1.87113065597821	0.0224915657320013	-0.054424650446456	0.033756088394159
GABASnFr	-2.4	6922	-0.0208500520118174	-0.042616	1.88824750312015	0.0226973154969295	-0.0653437540969966	0.0236436500733618
GABASnFr	-2.35	6922	-0.0331697076041606	-0.0383415	1.90699250935481	0.022922636234702	-0.0781051074655116	0.0117656922571903
GABASnFr	-2.3	6922	-0.0475761218506212	-0.036387	1.92477204097182	0.0231363516707515	-0.092930469536171	-0.00222177416507142
GABASnFr	-2.25	6922	-0.0636993980858133	-0.041583	1.94007972691948	0.0233203547619289	-0.109414448283636	-0.0179843478879904
GABASnFr	-2.2	6922	-0.0799847402684195	-0.075354	1.95352859745802	0.0234820143204275	-0.126016692799297	-0.0339527877375417
GABASnFr	-2.15	6922	-0.0940280765616874	-0.076367	1.96568585802952	0.023628148330039	-0.140346496586443	-0.0477096565369316
GABASnFr	-2.1	6922	-0.103729775824906	-0.108975	1.97546744323324	0.0237457259913688	-0.1502786841396	-0.0571808675102118
GABASnFr	-2.05	6922	-0.108360459469806	-0.12233	1.98087449208305	0.0238107203808483	-0.15503677672866	-0.0616841422109531
GABASnFr	-2	6922	-0.10894452362612	-0.10171	1.9813230863704	0.0238161126220949	-0.155631411332197	-0.0622576359200417
GABASnFr	-1.95	6922	-0.10743303148093	-0.0859265	1.97845710416525	0.0237816626348918	-0.154052386642569	-0.060813676319292
GABASnFr	-1.9	6922	-0.105463803920254	-0.0919615	1.97433875747004	0.0237321588415	-0.1519861164587	-0.0589414913818088
GABASnFr	-1.85	6922	-0.103600120449292	-0.10551	1.96986480114332	0.0236783805110114	-0.150017010960374	-0.0571832299382103
GABASnFr	-1.8	6922	-0.101825805661225	-0.0953805	1.96565597659321	0.023627789145988	-0.148143521575041	-0.0555080897474096
GABASnFr	-1.75	6922	-0.100260536930078	-0.093831	1.96341224001772	0.0236008187425521	-0.146525382578432	-0.0539956912817244
GABASnFr	-1.7	6922	-0.0994722402672638	-0.091949	1.96523704729777	0.0236227534870642	-0.14578008474461	-0.053164395789918
GABASnFr	-1.65	6922	-0.099956425017336	-0.0848735	1.97107252269779	0.0236928976953895	-0.146401773663783	-0.0535110763708892
GABASnFr	-1.6	6922	-0.101623486359434	-0.0870335	1.97845112652405	0.0237815907818069	-0.148242700666981	-0.0550042720518868
GABASnFr	-1.55	6922	-0.103671706202832	-0.08476	1.98480687802454	0.0238579888688099	-0.150440684200426	-0.0569027282052372
GABASnFr	-1.5	6922	-0.104927048824906	-0.0833805	1.9892072655367	0.02391088287953	-0.151799715311802	-0.0580543823380107
GABASnFr	-1.45	6922	-0.104391333686362	-0.0654445	1.9928266518538	0.02395438901578	-0.151349285548325	-0.0574333818243992
GABASnFr	-1.4	6922	-0.101632785165415	-0.0711695	1.99737629306262	0.0240090771018195	-0.148697942454741	-0.0545676278760881
GABASnFr	-1.35	6922	-0.0968842423288067	-0.076681	2.00310079370605	0.0240778873594534	-0.144084288834613	-0.0496841958230007
GABASnFr	-1.3	6922	-0.090729131131176	-0.061045	2.00809175301531	0.0241378802247358	-0.138046782059209	-0.0434114802031434
GABASnFr	-1.25	6922	-0.083743419059087	-0.0495455	2.01018409943961	0.0241630308720121	-0.131110372972193	-0.0363764651459806
GABASnFr	-1.2	6922	-0.0762264739627275	-0.0400875	2.0090944532684	0.0241499329900411	-0.12356775200864	-0.0288851959168154
GABASnFr	-1.15	6922	-0.0681306463782144	-0.0503975	2.00683391027291	0.0241227605682699	-0.115418658140747	-0.0208426346156819
GABASnFr	-1.1	6922	-0.059203684742271	-0.0508225	2.00595432474282	0.0241121876797847	-0.106470970399529	-0.0119363990850134
GABASnFr	-1.05	6922	-0.0493362746186073	-0.0339825	2.00743627301423	0.0241300011536067	-0.0966384801498672	-0.0020340690873475
GABASnFr	-1	6922	-0.0390917913522103	-0.020765	2.01058091511268	0.0241678007183965	-0.0864680956276559	0.00828451292323517
GABASnFr	-0.95	6922	-0.0294982208220168	-0.0260625	2.01498999230499	0.0242207991817436	-0.0769784183459593	0.0179819767019258
GABASnFr	-0.9	6922	-0.0215220006125397	-0.018561	2.02092586273606	0.0242921501692069	-0.0691420679629428	0.0260980667378633
GABASnFr	-0.85	6922	-0.0155921569253106	-0.00147116	2.02832402663629	0.0243810783737268	-0.0633865508404307	0.0322022369898095
GABASnFr	-0.8	6922	-0.011432775772898	-0.0134635	2.03623800447524	0.0244762068203682	-0.0594136506295752	0.0365480990837792
GABASnFr	-0.75	6922	-0.00853056146633921	-0.016261	2.0446536225865	0.0245773651373035	-0.0567097376603603	0.0396486147276819
GABASnFr	-0.7	6922	-0.00651193723490321	-0.0188345	2.05482172012162	0.0246995887956834	-0.0549307092985087	0.0419068348287023
GABASnFr	-0.649999999999999	6922	-0.00530398825628431	0.0155345	2.06776445115102	0.0248551644016783	-0.0540277362394338	0.0434197597268651
GABASnFr	-0.6	6922	-0.00470477635509968	0.023358	2.08256734669887	0.0250330997570608	-0.0537773322267363	0.0443677795165369
GABASnFr	-0.55	6922	-0.00417076807440046	0.03603	2.09718653102441	0.0252088268470721	-0.0535878029568838	0.0452462668080829
GABASnFr	-0.5	6922	-0.00306841179427911	0.043836	2.11008648518374	0.0253638882619377	-0.0527894146239353	0.0466525910353771
GABASnFr	-0.45	6922	-0.00115401431941636	0.0383855	2.1214116613067	0.0255000203606675	-0.0511418778289593	0.0488338491901266
GABASnFr	-0.399999999999999	6922	0.0011459488847154	0.0292105	2.1320532182914	0.0256279351471884	-0.0490926668516502	0.051384564621081
GABASnFr	-0.35	6922	0.00299428797168448	0.020799	2.14258225325917	0.0257544973844729	-0.0474924285800278	0.0534810045233968
GABASnFr	-0.3	6922	0.00364599344120196	0.014599	2.15269512988371	0.025876057270531	-0.0470790177826935	0.0543710046650974
GABASnFr	-0.25	6922	0.00293813441201965	0.00860905	2.16158412340326	0.0259829057054051	-0.0479963325261517	0.053872601350191
GABASnFr	-0.2	6922	0.000402204728835597	-0.0002793335	2.16984953021298	0.0260822584363161	-0.0507270240441042	0.0515314335017754
GABASnFr	-0.149999999999999	6922	-0.00603104353597226	-0.0072453	2.18196445998025	0.0262278836166468	-0.0574457423412872	0.0453836552693426
GABASnFr	-0.0999999999999996	6922	-0.0204361471814505	-0.016099	2.20716081123304	0.0265307515048929	-0.0724445599699284	0.0315722656070275
GABASnFr	-0.0499999999999998	6922	-0.0477143111383993	-0.026159	2.25597179854084	0.0271174745784365	-0.10087288116218	0.00544425888538168
GABASnFr	0	6922	-0.0912298138708466	-0.0480475	2.33318950778427	0.0280456551828076	-0.146207902652153	-0.0362517250895404
GABASnFr	0.0499999999999998	6922	-0.150840413181162	-0.08612	2.43320926633244	0.0292479234299221	-0.208175316591969	-0.0935055097703536
GABASnFr	0.100000000000001	6922	-0.222623644560098	-0.13828	2.54269456275436	0.0305639703522969	-0.282538403712092	-0.162708885408104
GABASnFr	0.15	6922	-0.300510735119908	-0.196455	2.6471384487022	0.0318194179708778	-0.362886556785318	-0.238134913454497
GABASnFr	0.2	6922	-0.378766571619474	-0.247575	2.73574922178676	0.032884546705222	-0.443230372393898	-0.31430277084505
GABASnFr	0.25	6922	-0.453127441915631	-0.271875	2.8023520217345	0.0336851328364864	-0.519160637133324	-0.387094246697938
GABASnFr	0.3	6922	-0.520701018303958	-0.337835	2.84456375243135	0.0341925308167378	-0.587728869236552	-0.453673167371365
GABASnFr	0.350000000000001	6922	-0.578646433217278	-0.35487	2.86331123359965	0.0344178813039735	-0.646116040244119	-0.511176826190437
GABASnFr	0.4	6922	-0.624290312470384	-0.409865	2.86306150007994	0.0344148794302903	-0.691754034903808	-0.55682659003696
GABASnFr	0.45	6922	-0.656361516509679	-0.43578	2.85073565909693	0.0342667190323053	-0.723534799106301	-0.589188233913057
GABASnFr	0.5	6922	-0.676667356544351	-0.44496	2.83355054433947	0.0340601486696508	-0.743435697852792	-0.60989901523591
GABASnFr	0.55	6922	-0.689921940736781	-0.44437	2.81675210583185	0.0338582262743964	-0.756294452199178	-0.623549429274385
GABASnFr	0.600000000000001	6922	-0.70189561480497	-0.466305	2.80254937801839	0.0336875051196926	-0.767933460425582	-0.635857769184358
GABASnFr	0.65	6922	-0.716925022343253	-0.45657	2.79046262130901	0.0335422185881791	-0.782678061787072	-0.651171982899435
GABASnFr	0.7	6922	-0.736061233124819	-0.4683	2.77931775128132	0.0334082538241465	-0.801551660529713	-0.670570805719926
GABASnFr	0.75	6922	-0.756860556517047	-0.499625	2.76944162407433	0.0332895397388718	-0.822118267892407	-0.691602845141688
GABASnFr	0.8	6922	-0.775037510470962	-0.5231	2.76281314350516	0.0332098633646174	-0.840139031707458	-0.709935989234467
GABASnFr	0.850000000000001	6922	-0.786349511694597	-0.546485	2.76073824882703	0.0331849224926953	-0.851402141170074	-0.72129688221912
GABASnFr	0.9	6922	-0.788009837612726	-0.539905	2.76211563116741	0.0332014790518794	-0.853094923023883	-0.722924752201569
GABASnFr	0.95	6922	-0.779015415267264	-0.5292	2.76456266328345	0.0332308931302124	-0.84415816129642	-0.713872669238108
GABASnFr	1	6922	-0.759759674935423	-0.527315	2.76721434618908	0.0332627671739527	-0.824964903869512	-0.694554446001334
GABASnFr	1.05	6922	-0.731527489407686	-0.52147	2.7723897861469	0.0333249775533462	-0.796854669772009	-0.666200309043362
GABASnFr	1.1	6922	-0.696150064770298	-0.486605	2.78353022072853	0.0334588890019537	-0.761739752658956	-0.63056037688164
GABASnFr	1.15	6922	-0.655970610754117	-0.425385	2.80200420706218	0.0336809519971955	-0.721995610244087	-0.589945611264148
GABASnFr	1.2	6922	-0.613745206212077	-0.38636	2.82599383816899	0.0339693147383014	-0.680335485146524	-0.547154927277631
GABASnFr	1.25	6922	-0.572145680076568	-0.370825	2.85249070887797	0.0342878152702335	-0.639360317772017	-0.504931042381118
GABASnFr	1.3	6922	-0.533145759429356	-0.321485	2.87945581433104	0.0346119441277402	-0.600995789130748	-0.465295729727963
GABASnFr	1.35	6922	-0.497623489338341	-0.275065	2.9060213288743	0.0349312697796637	-0.566099495289073	-0.42914748338761
GABASnFr	1.4	6922	-0.465500975869835	-0.23835	2.93229012417526	0.0352470287750734	-0.534595966328862	-0.396405985410809
GABASnFr	1.45	6922	-0.436338126609361	-0.1944	2.95902578051608	0.0355683995837107	-0.506063102452356	-0.366613150766367
GABASnFr	1.5	6922	-0.409754827473274	-0.16273	2.98757068850606	0.0359115181533944	-0.480152420984268	-0.339357233962279
GABASnFr	1.55	6922	-0.385399870762785	-0.13494	3.01915722774372	0.0362911980657727	-0.456541753390762	-0.314257988134808
GABASnFr	1.6	6922	-0.362898267441491	-0.125255	3.05426798247599	0.0367132401318561	-0.434867482004748	-0.290929052878234
GABASnFr	1.65	6922	-0.341725996473563	-0.11145	3.09230199900478	0.0371704207034406	-0.414591425223645	-0.26886056772348
GABASnFr	1.7	6922	-0.32157896984831	-0.100217	3.13097978968047	0.0376353396381881	-0.395355782351207	-0.247802157345412
GABASnFr	1.75	6922	-0.302797057581624	-0.0712195	3.16661583720494	0.0380636958851261	-0.377413579751515	-0.228180535411732
GABASnFr	1.8	6922	-0.286013338225946	-0.0507325	3.19504589248898	0.0384054338899748	-0.361299771733193	-0.210726904718699
GABASnFr	1.85	6922	-0.27185282658278	-0.027569	3.21337505963492	0.0386257561140582	-0.347571159245785	-0.196134493919774
GABASnFr	1.9	6922	-0.260100899021959	-0.032829	3.22119522285125	0.0387197568800941	-0.336003502026554	-0.184198296017364
GABASnFr	1.95	6922	-0.249786860225368	-0.0354825	3.22029262952512	0.0387089074308271	-0.325668194980705	-0.173905525470032
GABASnFr	2	6922	-0.239762879588269	-0.047741	3.21438402604451	0.038637884200491	-0.315504987021673	-0.164020772154865
GABASnFr	2.05	6922	-0.229426923044062	-0.0566555	3.20773956099937	0.0385580156879212	-0.305012463688555	-0.15384138239957
GABASnFr	2.1	6922	-0.219179564849754	-0.0538705	3.20323410845616	0.0385038587632274	-0.294658941306085	-0.143700188393423
GABASnFr	2.15	6922	-0.210183771839064	-0.0561655	3.20128569529568	0.0384804382380322	-0.285617236880415	-0.134750306797713
GABASnFr	2.2	6922	-0.203984280255706	-0.040063	3.2006682125048	0.0384730159050512	-0.279403195247186	-0.128565365264227
GABASnFr	2.25	6922	-0.201921644686507	-0.03442	3.20035334179384	0.0384692310623039	-0.277333140224982	-0.126510149148031
GABASnFr	2.3	6922	-0.204437855583646	-0.0497265	3.20075399831554	0.0384740470768697	-0.279858791988261	-0.129016919179031
GABASnFr	2.35	6922	-0.211263141729269	-0.045691	3.20289784824897	0.0384998168121595	-0.286734594721405	-0.135791688737133
GABASnFr	2.4	6922	-0.221659938968506	-0.052756	3.20700896268165	0.0385492336715322	-0.297228264166486	-0.146091613770526
GABASnFr	2.45	6922	-0.234997086252528	-0.083429	3.21198365152029	0.0386090309607558	-0.310682632483655	-0.159311540021401
GABASnFr	2.5	6922	-0.250822620144756	-0.097921	3.21626927819165	0.0386605455108882	-0.326609150699203	-0.175036089590309
GABASnFr	2.55	6922	-0.268712085332274	-0.12763	3.2187850960546	0.038690786415046	-0.344557897337013	-0.192866273327535
GABASnFr	2.6	6922	-0.287511376228113	-0.127935	3.21881590230466	0.0386911567156426	-0.363357914135632	-0.211664838320594
GABASnFr	2.65	6922	-0.305184998874025	-0.12436	3.21641323425014	0.0386622759069681	-0.380974921535687	-0.229395076212362
GABASnFr	2.7	6922	-0.319372969930656	-0.155575	3.21296332154332	0.0386208068956154	-0.395081600607055	-0.243664339254257
GABASnFr	2.75	6922	-0.328330902707021	-0.15801	3.21029338765588	0.0385887134694628	-0.403976620421651	-0.252685184992391
GABASnFr	2.8	6922	-0.331753690224617	-0.14865	3.20912597461831	0.0385746808058501	-0.407371899613237	-0.256135480835998
GABASnFr	2.85	6922	-0.330808741597804	-0.16632	3.20816471896796	0.0385631262174112	-0.406404300448047	-0.255213182747561
GABASnFr	2.9	6922	-0.327296601927189	-0.17152	3.20553711370782	0.038531541594372	-0.402830245225869	-0.251762958628509
GABASnFr	2.95	6922	-0.322745832561398	-0.16042	3.20019593314765	0.0384673389619841	-0.398153619002736	-0.247338046120061
GABASnFr	3	6922	-0.318008945813349	-0.16617	3.1923830199271	0.0383734253431264	-0.393232632748304	-0.242785258878393
GABASnFr	3.05	6922	-0.313455170175238	-0.165235	3.18284775593726	0.0382588085385146	-0.388454173007836	-0.238456167342641
GABASnFr	3.1	6922	-0.309392757230569	-0.16662	3.17217488692669	0.0381305173718163	-0.38414027001572	-0.234645244445418
GABASnFr	3.15	6922	-0.306400512697197	-0.166345	3.16112641259186	0.0379977113136471	-0.380887684862415	-0.231913340531979
GABASnFr	3.2	6922	-0.30499741934412	-0.17503	3.15131024589734	0.0378797179721663	-0.37925328835877	-0.23074155032947
GABASnFr	3.25	6922	-0.305115591471684	-0.156565	3.1445283545812	0.0377981975535696	-0.379211655454793	-0.231019527488576
GABASnFr	3.3	6922	-0.305990595421843	-0.168785	3.14184420507627	0.0377659332513245	-0.380023411473615	-0.231957779370072
GABASnFr	3.35	6922	-0.3063907989308	-0.157745	3.14276407955869	0.0377769904254029	-0.380445290436191	-0.232336307425409
GABASnFr	3.4	6922	-0.30496225792401	-0.158635	3.14572580386729	0.0378125912621237	-0.379086537991985	-0.230837977856036
GABASnFr	3.45	6922	-0.30090295912742	-0.16285	3.14915984495887	0.0378538694917818	-0.375108157190003	-0.226697761064837
GABASnFr	3.5	6922	-0.294255067860445	-0.15371	3.1523609020408	0.0378923471820169	-0.368535694001141	-0.219974441719749
GABASnFr	3.55	6922	-0.285973036331552	-0.15821	3.15489950418095	0.0379228619601914	-0.360313480799638	-0.211632591863465
GABASnFr	3.6	6922	-0.277419026279977	-0.1602	3.15632715753958	0.0379400227924697	-0.351793111244405	-0.203044941315549
GABASnFr	3.65	6922	-0.26954813104883	-0.160585	3.15626437396999	0.0379392681146615	-0.343920736613213	-0.195175525484447
GABASnFr	3.7	6922	-0.262412445598093	-0.15422	3.15423089378208	0.0379148250576441	-0.336737135271403	-0.188087755924783
GABASnFr	3.75	6922	-0.255401551731003	-0.16085	3.14979309539122	0.0378614813566607	-0.329621671384127	-0.181181432077878
GABASnFr	3.8	6922	-0.247725680083068	-0.1372	3.14331285729786	0.03778358690254	-0.321793102707498	-0.173658257458639
GABASnFr	3.85	6922	-0.239170187120774	-0.1386	3.13547306139518	0.0376893501455785	-0.313052876788997	-0.165287497452552
GABASnFr	3.9	6922	-0.230220308190841	-0.13104	3.12605515489503	0.0375761440140723	-0.303881079108798	-0.156559537272884
GABASnFr	3.95	6922	-0.221757113329096	-0.11802	3.11378432829483	0.0374286449058819	-0.295128740741137	-0.148385485917054
GABASnFr	4	6922	-0.214245696824617	-0.0964905	3.09808723057773	0.037239960965518	-0.28724744582386	-0.141243947825375
GABASnFr	4.05	6922	-0.207237985882693	-0.10682	3.08029796844782	0.0370261285657118	-0.279820557772888	-0.134655413992498
GABASnFr	4.1	6922	-0.199751038172494	-0.099288	3.06362241980615	0.0368256833444266	-0.271940675930832	-0.127561400414155
GABASnFr	4.15	6922	-0.191162783460416	-0.10197	3.05164785229613	0.03668174536158	-0.263070258611094	-0.119255308309739
GABASnFr	4.2	6922	-0.181925769546374	-0.124715	3.04647236351106	0.0366195343952678	-0.253711292116276	-0.110140246976472
GABASnFr	4.25	6922	-0.17354842561254	-0.11198	3.04706720609283	0.036626684585975	-0.245347964749961	-0.101748886475118
GABASnFr	4.3	6922	-0.16755355857989	-0.113455	3.05031839281228	0.0366657648498645	-0.239429707024661	-0.0956774101351192
GABASnFr	4.35	6922	-0.164865048450303	-0.12012	3.05361716893213	0.0367054171529775	-0.236818927574808	-0.0929111693257988
GABASnFr	4.4	6922	-0.16521900943369	-0.10808	3.05639940758217	0.0367388605169026	-0.237238447812169	-0.0931995710552103
GABASnFr	4.45	6922	-0.167507745731003	-0.10132	3.05928782413981	0.0367735801719197	-0.239595245285573	-0.0954202461764321
GABASnFr	4.5	6922	-0.170448844442358	-0.10413	3.06297048975202	0.0368178469447512	-0.242623120453065	-0.0982745684316507
GABASnFr	4.55	6922	-0.173185520543196	-0.098337	3.06732872190704	0.0368702342351185	-0.245462491715847	-0.100908549370545
GABASnFr	4.6	6922	-0.175555516040162	-0.099639	3.07147376455433	0.0369200589220615	-0.247930158885819	-0.103180873194505
GABASnFr	4.65	6922	-0.17772301934412	-0.113925	3.07434135123742	0.0369545281955827	-0.250165232541317	-0.105280806146923
GABASnFr	4.7	6922	-0.179847858574689	-0.11689	3.07577098387712	0.036971712819428	-0.252323758906998	-0.107371958242381
GABASnFr	4.75	6922	-0.181844960632765	-0.11763	3.07676683469007	0.036983683252357	-0.254344326686236	-0.109345594579294
GABASnFr	4.8	6922	-0.183250098746461	-0.111935	3.07881973177664	0.0370083597064657	-0.25579783822091	-0.110702359272011
GABASnFr	4.85	6922	-0.183305070794568	-0.11405	3.08202297059498	0.0370468636218431	-0.255928289756456	-0.110681851832681
GABASnFr	4.9	6922	-0.181346313743138	-0.121115	3.08498243359572	0.0370824372769483	-0.254039267983303	-0.108653359502973
GABASnFr	4.95	6922	-0.177177138439757	-0.1079	3.08563553328794	0.0370902877360332	-0.24988548198831	-0.104468794891205
