# Supplementary material for: Delineation of an insula-BNST circuit engaged by struggling behavior that regulates avoidance in mice
Source: Nat Commun. 2021 Jun 11;12:3561. doi: 10.1038/s41467-021-23674-z (PMC8196075; doi:10.1038/s41467-021-23674-z)
Supplement: Supplementary file 16 — Source Data [file 41467_2021_23674_MOESM16_ESM.zip › Source_Data_Nat_Comm/Fig_2h.csv]

date	animal	bout_num
190522	9	230
190522	8	265
190522	7	371
190522	6	245
190522	5	189
190522	4	241
190522	3	268
190522	2	443
190522	14	172
190522	13	295
190522	12	250
190522	11	347
190522	10	320
190522	1	168
190521	9	350
190521	8	393
190521	7	395
190521	6	361
190521	5	238
190521	4	373
190521	3	290
190521	2	293
190521	14	160
190521	13	343
190521	12	295
190521	11	508
190521	10	297
190521	1	237
190520	9	262
190520	8	284
190520	7	245
190520	6	217
190520	5	206
190520	4	227
190520	3	189
190520	2	262
190520	14	125
190520	13	289
190520	12	327
190520	11	258
190520	10	267
190520	1	228
190519	9	201
190519	8	321
190519	7	166
190519	6	186
190519	5	136
190519	4	206
190519	3	165
190519	2	326
190519	14	116
190519	13	265
190519	12	193
190519	11	249
190519	10	253
190519	1	276
190518	9	195
190518	8	242
190518	7	243
190518	6	243
190518	5	214
190518	4	238
190518	3	328
190518	2	387
190518	14	104
190518	13	250
190518	12	157
190518	11	302
190518	10	320
190518	1	242
190517	9	113
190517	8	243
190517	7	225
190517	6	243
190517	5	214
190517	4	129
190517	3	185
190517	2	272
190517	14	95
190517	13	176
190517	12	87
190517	11	207
190517	10	185
190517	1	182
