# Supplementary material for: Delineation of an insula-BNST circuit engaged by struggling behavior that regulates avoidance in mice
Source: Nat Commun. 2021 Jun 11;12:3561. doi: 10.1038/s41467-021-23674-z (PMC8196075; doi:10.1038/s41467-021-23674-z)
Supplement: Supplementary file 16 — Source Data [file 41467_2021_23674_MOESM16_ESM.zip › Source_Data_Nat_Comm/Fig_S4i.csv]

subj_num	id_num	left_vs_right	region	cell_count	area	density	id	acronym	parent_structure_id	depth	total_cells	perc_of_cells	cell_count2	area2	density2	perc_of_cells2	cell_count2_mean	area2_mean	density2_mean	perc_of_cells2_mean	cell_count2_median	area2_median	density2_median	perc_of_cells2_median	cell_count2_sd	area2_sd	density2_sd	perc_of_cells2_sd	n	cell_count2_sem	cell_count2_CI_lower	cell_count2_CI_upper	ipsi_cell_count2_mean	density2_sem	density2_CI_lower	density2_CI_upper	ipsi_density2_mean	perc_of_cells2_sem	perc_of_cells2_CI_lower	perc_of_cells2_CI_upper	ipsi_perc_of_cells2_mean
2	0	left	root	1246	60834693	0.020482	0	root-L	-1	0	45487	0.0273924417965573	1246	60834693	0.020482	0.0273924417965573	650.333333333333	31085609	0.0213236666666667	0.0103644347092434	383	16211067	0.020482	0.00216508431725881	516.763324292014	25763462.4833172	0.00201775725332195	0.0147500432416337	3	365.406850875386	-921.885451054801	2222.55211772147	650.333333333333	0.00142676983661229	0.0151847715344426	0.0274625617988907	0.0213236666666667	0.010429855598954	-0.0345116119544887	0.0552404813729756	0.0103644347092434
2	6	left	Frontal pole, cerebral cortex	3	31116	0.096413	6	FRP-L	5	6	45487	6.59529096225295e-05	3	31116	0.096413	6.59529096225295e-05	13.3333333333333	31112.6666666667	0.428567666666667	7.9581296042332e-05	9	31111	0.289287	6.59529096225295e-05	13.0511813003013	2.88675134594813	0.41950989273834	2.84448738383554e-05	3	9.22857879993808	-26.3740364319283	53.0407030985949	13.3333333333333	0.296638289930121	-0.847763881249382	1.70489921458271	0.428567666666667	2.01135631810969e-05	-6.9603814838029e-06	0.000166122973568467	7.9581296042332e-05
2	12	left	Somatomotor areas	434	782787	0.554429	12	MO-L	5	6	45487	0.00954118759205927	434	782787	0.554429	0.00954118759205927	891.666666666667	782588.333333333	1.13945566666667	0.00691397249070785	816	782489	1.042826	0.00571405657918479	499.814298848416	172.050380218508	0.63884616691527	0.00227807378730144	3	353.422080049714	-628.985810812969	2412.3191441463	891.666666666667	0.451732456760821	-0.804192221531709	3.08310355486504	1.13945566666667	0.00161084142304417	-1.69187553466597e-05	0.0138448637367624	0.00691397249070785
2	30	left	Somatosensory areas	63	1066635	0.059064	30	SS-L	5	6	45487	0.00138501110207312	63	1066635	0.059064	0.00138501110207312	493.333333333333	1066628.33333333	0.462517666666667	0.00288489293665399	585	1066625	0.548459	0.0033362070693907	392.609644982562	5.77350269189626	0.368086169083183	0.00133282110379907	3	277.616942326413	-701.155961392104	1687.82262805877	493.333333333333	0.260276226219697	-0.657360548566399	1.58239588189973	0.462517666666667	0.000942446840604859	-0.00117012853471826	0.00693991440802625	0.00288489293665399
2	107	left	Gustatory areas	82	56631	1.44797	107	GU-L	5	6	45487	0.00180271286301581	82	56631	1.44797	0.00180271286301581	1118.66666666667	56587	19.776095	0.00605446085247091	1191	56565	21.055423	0.00800812242812189	1002.45914297458	38.1051177665153	17.7231250812945	0.00368614674716849	3	708.845657859782	-1931.25003809478	4168.58337142811	1118.66666666667	12.5321419288007	-34.145359679562	73.697549679562	19.776095	0.00260649936137157	-0.00516040073982472	0.0172693224447665	0.00605446085247091
2	114	left	Visceral area	69	75333	0.915933	114	VISC-L	5	6	45487	0.00151691692131818	69	75333	0.915933	0.00151691692131818	1460	75301.6666666667	19.392525	0.00786002730043884	1760	75286	23.37752	0.0102291637428073	1267.90417618998	27.1354626519124	16.8414818334804	0.00555159101583737	3	896.54364087868	-2397.51594376617	5317.51594376618	1460	11.908726009684	-31.8465874734053	70.6316374734053	19.392525	0.00392556765367292	-0.00903032708045312	0.0247503816813308	0.00786002730043884
2	121	left	Auditory areas	22	185829	0.118388	121	AUD-L	5	6	45487	0.000483654670565216	22	185829	0.118388	0.000483654670565216	475.666666666667	185560.333333333	2.565178	0.00249602800046782	505	185426	2.723458	0.00339555149135311	439.734389527739	232.672158483419	2.37161462748483	0.0017460274473442	3	310.939168755991	-862.196596567326	1813.52992990066	475.666666666667	1.67698478545573	-4.65030516488941	9.78066116488941	2.565178	0.00123462784815492	-0.00281614688062066	0.0078082028815563	0.00249602800046782
2	157	left	Visual areas	34	430862	0.078912	157	VIS-L	5	6	45487	0.000747466309055335	34	430862	0.078912	0.000747466309055335	635.666666666667	430634.666666667	1.476485	0.00315251003727103	442	430521	1.026663	0.00297194803797639	718.353905351209	196.876441793662	1.66859497902247	0.00250021948520057	3	507.952917765679	-1549.87834154204	2821.21167487537	635.666666666667	1.17987482472061	-3.60010663534682	6.55307663534682	1.476485	0.00176792215244006	-0.00445424503790974	0.0107592651124518	0.00315251003727103
2	220	left	Anterior cingulate area	147	176275	0.833924	220	ACA-L	5	6	45487	0.00323169257150395	147	176275	0.833924	0.00323169257150395	780	177607.666666667	4.37840433333333	0.00492939232719527	1018	178274	5.710311	0.00471159051266115	553.786059773989	1154.12318811006	3.1010319598905	0.00181642070518161	3	391.585878192766	-904.858047737446	2464.85804773745	780	2.19276072751478	-5.05628359659557	13.8130922632622	4.37840433333333	0.00128440339812157	-0.000596949459831976	0.0104557341142225	0.00492939232719527
2	238	left	Prelimbic area	190	76717	2.476635	238	PL-L	5	6	45487	0.00417701760942687	190	76717	2.476635	0.00417701760942687	836	77179	10.807029	0.00585305569616706	812	77410	10.489601	0.00417701760942687	658.328185633883	400.103736548411	8.49355785504826	0.00372914185831534	3	465.508324307955	-1166.92066230472	2838.92066230472	836	6.00585235570489	-15.0340680327459	36.6481260327459	10.807029	0.00263690149602138	-0.00549261572376977	0.0171987271161039	0.00585305569616706
2	245	left	Infralimbic area	507	26867	18.870734	245	ILA-L	5	6	45487	0.0111460417262075	507	26867	18.870734	0.0111460417262075	1527.33333333333	27019.6666666667	56.4206453333333	0.0106764915777036	1674	27096	61.780337	0.0111460417262075	955.480158524149	132.213211644424	35.1776376274131	0.000909948765386858	3	675.626499381623	-1379.65286852208	4434.31953518875	1527.33333333333	24.8743461124669	-50.6050278682052	163.446318534872	56.4206453333333	0.000643430942537374	0.00790803167638987	0.0134449514790173	0.0106764915777036
2	252	left	Orbital area	283	188603	1.500506	252	ORB-L	5	6	45487	0.00622155780772528	283	188603	1.500506	0.00622155780772528	1537.66666666667	188945.666666667	8.13212833333333	0.00930527139892386	1596	189117	8.43922	0.0107312874855437	1226.54079970188	296.758038363468	6.48353330435299	0.00267308552131502	3	867.295316871172	-2194.00389596801	5269.33722930134	1537.66666666667	4.58455036555682	-11.5935998117036	27.8578564783703	8.13212833333333	0.00189015689881343	0.00117258265858949	0.0174379601392582	0.00930527139892386
2	278	left	Agranular insular area	738	252786	2.919465	278	AI-L	5	6	45487	0.0162244157671423	738	252786	2.919465	0.0162244157671423	1927.66666666667	252694.666666667	7.62929333333333	0.013883830376601	1915	252649	7.579686	0.0128762002097846	1196.05030551952	79.0969868789787	4.73482690719147	0.00203352257818167	3	845.735281673093	-1711.2385516695	5566.57188500283	1927.66666666667	3.34802821381962	-6.77610940013585	22.0346960668025	7.62929333333333	0.00143791760472821	0.00769697026946232	0.0200706904837396	0.013883830376601
2	297	left	Retrosplenial area	63	335605	0.187721	297	RSP-L	5	6	45487	0.00138501110207312	63	335605	0.187721	0.00138501110207312	215.666666666667	336173.666666667	0.64115	0.00138157594824934	154	336458	0.457709	0.00138501110207312	191.113404379006	492.479779618751	0.567825613820828	0.000344396112206856	3	135.137584212042	-365.783428935022	797.116762268356	215.666666666667	0.401513342064121	-1.08642247726302	2.36872247726302	0.64115	0.000243524826355751	0.000333773189368	0.00242937870713067	0.00138157594824934
2	339	left	Posterior parietal association areas	0	78536	0	339	PTLp-L	5	6	45487	0	0	78536	0	0	4.66666666666667	78525.3333333333	0.059433	1.87126999084414e-05	0	78520	0	0	8.08290376865476	9.23760430703401	0.102940975646241	3.241134698821e-05	3	5.71547606649408	-19.9250420326518	29.2583753659851	4.66666666666667	0.0727902619414163	-0.253758219241413	0.372624219241413	0.059433	2.29182832427535e-05	-7.98967140471633e-05	0.000117322113864046	1.87126999084414e-05
2	360	left	Temporal association areas	101	99536	1.014708	360	TEa-L	5	6	45487	0.00222041462395849	101	99536	1.014708	0.00222041462395849	1668	99355.3333333333	16.802582	0.00930557176115274	2224	99265	22.404674	0.0107424263688674	1375.99890988329	156.461922950389	13.8634511426243	0.00648719216175114	3	972.978160083771	-2518.38713647105	5854.38713647105	1668	9.80294031359806	-25.3760658998737	58.9812298998737	16.802582	0.00458713756843445	-0.010431288219408	0.0290424317417135	0.00930557176115274
2	367	left	Perirhinal area	24	25285	0.949179	367	PERI-L	5	6	45487	0.000527623276980236	24	25285	0.949179	0.000527623276980236	131.666666666667	25281.6666666667	5.20827066666667	0.000830077644171522	175	25280	6.922468	0.00078593339615454	93.8314090980911	2.88675134594813	3.71179346748366	0.00032677053028873	3	66.3488256615493	-153.80928918167	417.142622515003	131.666666666667	2.62463433122162	-6.0846194031582	16.5011607364915	5.20827066666667	0.000231061657859085	-0.000164100428756306	0.00182425571709935	0.000830077644171522
2	373	left	Ectorhinal area	89	54766	1.625096	373	ECT-L	5	6	45487	0.00195660298546838	89	54766	1.625096	0.00195660298546838	1068	54784.6666666667	19.491462	0.00633199809902241	1439	54794	26.261999	0.00577019467891012	856.080019624334	16.1658075373095	15.623133912752	0.00468164687067486	3	605.339987114679	-1536.56774798548	3672.56774798548	1068	11.0472239330925	-28.040906211874	67.023830211874	19.491462	0.00331042424937497	-0.00791160783417962	0.0205756040322244	0.00633199809902241
2	379	left	Olfactory areas	340	1494579	0.227489	379	OLF-L	4	5	45487	0.00747466309055334	340	1494579	0.227489	0.00747466309055334	906.666666666667	1494302.33333333	0.606784	0.00623270202972691	619	1494164	0.414278	0.00706137097259258	752.910574592583	239.600361713695	0.503924419264437	0.00180508560817336	3	532.388172921475	-1384.01475884025	3197.34809217358	906.666666666667	0.356328374067376	-0.926373251368183	2.13994125136818	0.606784	0.00127638827416163	0.000740846537685173	0.0117245575217686	0.00623270202972691
2	380	left	Main olfactory bulb	18	526846	0.034166	380	MOB-L	379	6	45487	0.000395717457735177	18	526846	0.034166	0.000395717457735177	448	526816.666666667	0.850413333333333	0.0020263958281537	135	526802	0.256263	0.000907721685807267	646.110671634512	25.4034118443435	1.22647786484565	0.00239473203343843	3	456.869237309758	-1517.74967104938	2413.74967104939	448	0.867250815207554	-2.88106575409689	4.58189242076356	0.850413333333333	0.00169333125996897	-0.00525942053992186	0.00931221219622927	0.0020263958281537
2	386	left	Accessory olfactory bulb	0	20840	0	386	AOB-L	379	6	45487	0	0	20840	0	0	97.6666666666667	20852	4.682456	0.000469431412087502	86	20858	4.123118	0.000578252333180926	103.991986870784	10.3923048454133	4.98571246305962	0.000425586518663995	3	73.5334391053939	-218.722185828022	414.055519161355	97.6666666666667	3.52543109167574	-10.4862497101422	19.8511617101423	4.682456	0.000300935113328886	-0.000825387874754493	0.0017642506989295	0.000469431412087502
2	390	left	Anterior olfactory nucleus	3386	155819	21.730341	390	AON-L	379	6	45487	0.0744388506606283	3386	155819	21.730341	0.0744388506606283	6101.66666666667	155834.333333333	39.153972	0.0484170006476517	4049	155842	25.981443	0.0435872245724482	4142.78219718746	13.2790561913614	26.5821692514513	0.0239746471592232	3	2929.38938461016	-6502.47856552531	18705.8118988586	6101.66666666667	18.7964321363497	-41.7205480410156	120.028492041016	39.153972	0.0169526355828415	-0.0245243031193092	0.121358304414613	0.0484170006476517
2	398	left	Taenia tecta	90	46046	1.954567	398	TT-L	379	6	45487	0.00197858728867589	90	46046	1.954567	0.00197858728867589	277.666666666667	46272	5.99089233333333	0.00177748281616277	138	46385	2.9751	0.00197858728867589	284.49311649552	195.721741255283	6.12859238238328	0.000769018293058954	3	201.167011874876	-587.885126112313	1143.21845944565	277.666666666667	4.33356923271143	-12.6549511553508	24.6367358220175	5.99089233333333	0.00054377804987849	-0.000562205294524752	0.0041171709268503	0.00177748281616277
2	410	left	Dorsal peduncular area	81	16009	5.059654	410	DP-L	379	6	45487	0.0017807285598083	81	16009	5.059654	0.0017807285598083	558	16074.3333333333	34.6535843333333	0.00287208411592601	165	16107	10.243993	0.0017807285598083	754.611820739644	56.5803263805833	46.8402028925829	0.00249432429423235	3	533.591135608529	-1737.85735619615	2853.85735619615	558	33.1210250974991	-107.854684714522	177.161853381188	34.6535843333333	0.00176375362293004	-0.00471673522437944	0.0104609034562315	0.00287208411592601
2	416	left	Piriform area	456	370081	1.232163	416	PIR-L	379	6	45487	0.0100248422626245	456	370081	1.232163	0.0100248422626245	1712	370107.666666667	4.625559	0.0111638850515872	1732	370121	4.679551	0.0116457330356903	1246.12037941765	23.094010767585	3.36672471581031	0.000990328472378402	3	881.140170460977	-2079.24015972583	5503.24015972583	1712	2.38063387693782	-5.61748184914056	14.8685998491406	4.625559	0.000700267978420883	0.00815087512267846	0.014176894980496	0.0111638850515872
2	421	left	Nucleus of the lateral olfactory tract	22	10198	2.157286	421	NLOT-L	379	6	45487	0.000483654670565216	22	10198	2.157286	0.000483654670565216	289	10197.3333333333	28.3415986666667	0.00165072066818537	398	10197	39.031088	0.00179240932694428	232.523117130319	0.577350269189626	22.8032120781746	0.00110306785962428	3	164.418672905482	-418.436451798558	996.436451798558	289	16.1243058933123	-41.0356901005087	97.718887433842	28.3415986666667	0.000779986763649259	-0.00170529150959856	0.0050067328459693	0.00165072066818537
2	426	left	Cortical amygdalar area	4229	104468	40.481296	426	COA-L	379	6	45487	0.0929716182645591	4229	104468	40.481296	0.0929716182645591	5227.33333333333	104486	50.0282086666667	0.0508122466898092	4989	104495	47.743911	0.033545359188833	1136.4014842182	15.5884572681199	10.8705817518308	0.0367096293832577	3	803.557195641148	1769.90577199812	8684.76089466854	5227.33333333333	7.68666207216228	16.955171119216	83.1012462141174	50.0282086666667	0.0259576278717465	-0.0608744117303815	0.16249890511	0.0508122466898092
2	444	left	Piriform-amygdalar area	118	38117	3.095732	444	PAA-L	379	6	45487	0.00259414777848616	118	38117	3.095732	0.00259414777848616	777.666666666667	38121	20.399047	0.00466938639873285	933	38123	24.473415	0.00514064598913327	597.344400939134	3.46410161513775	15.6686027347281	0.00188433670832661	3	422.386276607878	-1039.71479938893	2595.04813272226	777.666666666667	11.0793752454443	-27.2716571437296	68.0697511437296	20.399047	0.00133242726449648	-0.00106358540804555	0.0104023582055112	0.00466938639873285
2	449	left	Postpiriform transition area	3475	44765	77.627611	449	TR-L	379	6	45487	0.0763954536460967	3475	44765	77.627611	0.0763954536460967	3274.66666666667	44750.3333333333	73.175634	0.0364400986909851	3475	44743	77.627611	0.0184973507974503	457.65962606869	12.7017059221718	10.2202969726644	0.0346621368441653	3	323.61422506847	1882.26703779006	4667.06629554328	3274.66666666667	7.22684129511133	42.0810455741231	104.270222425877	73.175634	0.0245098320129254	-0.069017196925129	0.141897394307099	0.0364400986909851
2	454	left	Hippocampal formation	107	1364475	0.078418	454	HPF-L	4	5	45487	0.00235232044320355	107	1364475	0.078418	0.00235232044320355	108.333333333333	1364778.33333333	0.0793776666666667	0.00114243561954345	107	1364930	0.078418	0.000577420454317621	35.0190424388408	262.69437248128	0.0256559647320722	0.0010485514531551	3	24.7622023791638	1.79017567201548	214.876490994651	108.333333333333	0.0181415066399312	0.00132106360059885	0.157434269732734	0.0793776666666667	0.000741437842948982	-0.00204771393936054	0.00433258517844744	0.00114243561954345
2	455	left	Hippocampal region	1855	759255	2.443184	455	HIP-L	454	6	45487	0.0407808824499307	1855	759255	2.443184	0.0407808824499307	8056.33333333333	759474.333333333	10.6065966666667	0.0531984448250192	10810	759584	14.231474	0.0461294785171522	5381.71072553452	189.948238563387	7.08446698841637	0.0170864118543451	3	3805.44414840984	-8317.17131973137	24429.837986398	8056.33333333333	5.00947464860145	-10.9474331047491	32.1606264380824	10.6065966666667	0.0120819176883536	0.00121414870261602	0.105182740947422	0.0531984448250192
2	492	left	Retrohippocampal region	5119	591770	8.65032	492	RHP-L	454	6	45487	0.112537648119243	5119	591770	8.65032	0.112537648119243	11649	591821.333333333	19.6828266666667	0.0913502515262931	14387	591847	24.308647	0.103823189263333	5679.64822854374	44.4559707276012	9.59583365008077	0.0294745488293353	3	4016.11777715744	-5630.96011688179	28928.9601168818	11649	6.78527904511017	-9.51187273888842	48.8775260722218	19.6828266666667	0.020841653349637	0.00167585484898543	0.181024648203601	0.0913502515262931
2	555	left	Cortical subplate	134	284998	0.470179	555	CTXsp-L	3	4	45487	0.00294589662980632	134	284998	0.470179	0.00294589662980632	365.333333333333	284983.333333333	1.28196733333333	0.00278255069848355	393	284976	1.379064	0.00294589662980632	218.815752022868	12.7017059221718	0.767858137684516	0.00113386015077551	3	154.726102085804	-300.399352169646	1031.06601883631	365.333333333333	0.542957696145995	-1.05419108012771	3.61812574679438	1.28196733333333	0.000801760201530562	-0.000667145021236405	0.0062322464182035	0.00278255069848355
2	557	left	Claustrum	4	17665	0.226436	557	CLA-L	555	5	45487	8.79372128300394e-05	4	17665	0.226436	8.79372128300394e-05	67.6666666666667	17633.6666666667	3.84056733333333	0.000304346734171683	10	17618	0.567601	8.79372128300394e-05	105.120565701167	27.1354626519124	5.96684037761698	0.000392894102871991	3	74.3314648494611	-252.155813474143	387.489146807477	67.6666666666667	4.21919329327067	-14.3131562072983	21.994290873965	3.84056733333333	0.00027781808442899	-0.000891008005170476	0.00149970147351384	0.000304346734171683
2	559	left	Endopiriform nucleus, dorsal part	43	58165	0.739276	559	EPd-L	558	6	45487	0.000945325037922923	43	58165	0.739276	0.000945325037922923	128.666666666667	58141	2.213315	0.0008875574968063	126	58129	2.167593	0.000870140545742527	87.0306459434453	20.7846096908265	1.49742361606961	5.13254766594126e-05	3	61.5399599176557	-136.118409861707	393.45174319504	128.666666666667	1.05883839323171	-2.34249890300193	6.76912890300193	2.213315	3.62925925935025e-05	0.000731403074214181	0.00104371191939842	0.0008875574968063
2	560	left	Endopiriform nucleus, ventral part	563	31126	18.087772	560	EPv-L	558	6	45487	0.012377162705828	563	31126	18.087772	0.012377162705828	1014.33333333333	31131.3333333333	32.5811513333333	0.00861118072682912	1186	31134	38.093403	0.00870068045507114	394.578678254836	4.61880215351701	12.6709040147404	0.00381152001584469	3	279.009259105619	-186.146616982835	2214.8132836495	1014.33333333333	8.95968215258678	-5.96924953818173	71.1315522048484	32.5811513333333	0.00269515164983204	-0.00298512087640947	0.0202074823300677	0.00861118072682912
2	561	left	Lateral amygdalar nucleus	235	26791	8.771602	561	LA-L	555	5	45487	0.00516631125376481	235	26791	8.771602	0.00516631125376481	1035.66666666667	26856.3333333333	38.527026	0.006759563841001	1325	26889	49.276656	0.00620326001964833	702.225984518754	56.5803263805833	26.09750953757	0.00193242341401823	3	496.54875557861	-1100.81019197734	3172.14352531067	1035.66666666667	18.4537259660963	-40.8729484020729	117.927000402073	38.527026	0.00136642970017595	0.000880291361528202	0.0126388363204738	0.006759563841001
2	563	left	Basolateral amygdalar nucleus, anterior part	233	24661	9.448116	563	BLAa-L	562	6	45487	0.00512234264734979	233	24661	9.448116	0.00512234264734979	749.333333333333	24649.6666666667	30.4041466666667	0.00514256640118986	820	24644	33.273819	0.00512234264734979	484.877647797187	9.81495457622364	19.6787524803366	0.000361315220840092	3	342.860272803174	-725.875355365887	2224.54202203255	749.333333333333	13.9149793241376	-29.4671771067413	90.2754704400747	30.4041466666667	0.000255488442801944	0.00404328835534863	0.00624184444703108	0.00514256640118986
2	564	left	Basolateral amygdalar nucleus, posterior part	2404	22765	105.600703	564	BLAp-L	562	6	45487	0.0528502649108537	2404	22765	105.600703	0.0528502649108537	2254.66666666667	22753	99.0914433333333	0.0252030964177876	2404	22747	105.600703	0.0130711922756246	269.112120376124	10.3923048454133	11.8075550784699	0.0240028378705208	3	190.291005217448	1435.91055362105	3073.42277971229	2254.66666666667	8.34920226521972	63.1677254156553	135.015161251011	99.0914433333333	0.0169725694259666	-0.0478239757537096	0.0982301685892848	0.0252030964177876
2	565	left	Basolateral amygdalar nucleus, ventral part	343	13403	25.591286	565	BLAv-L	562	6	45487	0.00754061600017587	343	13403	25.591286	0.00754061600017587	835.333333333333	13396.3333333333	62.3645213333333	0.00648029949826509	974	13393	72.724558	0.00754061600017587	439.716196350934	5.77350269189626	32.8424897078479	0.0022412765001359	3	310.926304237301	-502.474578344201	2173.14124501087	835.333333333333	23.2231471834687	-37.5566162889916	162.285658955658	62.3645213333333	0.00158482181176015	-0.000338638396271196	0.0132992373928014	0.00648029949826509
2	567	left	Basomedial amygdalar nucleus, anterior part	199	24573	8.098319	567	BMAa-L	566	6	45487	0.00437487633829446	199	24573	8.098319	0.00437487633829446	611	24581.6666666667	24.8529686666667	0.00472793154565174	434	24586	17.652322	0.00437487633829446	523.447227521553	7.50555349946513	21.2887742752927	0.00317891628803456	3	370.133084173787	-981.554124990934	2203.55412499093	611	15.0534366532092	-39.9167416413743	89.6226789747077	24.8529686666667	0.0022478332640936	-0.00494371438412224	0.0143995774754257	0.00472793154565174
2	568	left	Basomedial amygdalar nucleus, posterior part	1866	22943	81.331997	568	BMAp-L	566	6	45487	0.0410227097852134	1866	22943	81.331997	0.0410227097852134	1856.33333333333	22958.3333333333	80.8567833333333	0.0203715617680066	1866	22966	81.331997	0.0129905059035529	80.9341295952044	13.2790561913614	3.52925889808078	0.0181251930451144	3	57.2290718661998	1610.0965110472	2102.57015561947	1856.33333333333	2.49556289939588	70.1192428119862	91.5943238546805	80.8567833333333	0.0128164469125157	-0.0347731585258179	0.0755162820618311	0.0203715617680066
2	569	left	Posterior amygdalar nucleus	2271	30919	73.449982	569	PA-L	555	5	45487	0.0499263525842548	2271	30919	73.449982	0.0499263525842548	2442.33333333333	30907.6666666667	79.0213293333333	0.0252935428222918	2271	30902	73.449982	0.0140730480621823	459.60997958414	9.81495457622364	14.8806947847055	0.0213607702709857	3	324.993333264956	1043.99988081049	3840.66678585617	2442.33333333333	10.5222401910325	33.7477838523076	124.294874814359	79.0213293333333	0.015104345509982	-0.0396952106173112	0.0902822962618948	0.0252935428222918
2	571	left	Striatum	303	1438033	0.210704	571	STR-L	570	4	45487	0.00666124387187548	303	1438033	0.210704	0.00666124387187548	497	1438935.66666667	0.345351666666667	0.00419732755049327	430	1439387	0.298738	0.0030394771136997	234.782878421745	781.732264482753	0.163031437184162	0.00213510062615829	3	166.016565438513	-217.311628467647	1211.31162846765	497	0.11528063477951	-0.150660871254641	0.841364204587974	0.345351666666667	0.00150974413127217	-0.00229857715714815	0.0106932322581347	0.00419732755049327
2	573	left	Caudoputamen	12	832586	0.014413	573	CP-L	572	6	45487	0.000263811638490118	12	832586	0.014413	0.000263811638490118	333	832630	0.399927333333333	0.00163606322921659	253	832652	0.303848	0.00170113767784621	367.588084681754	38.1051177665153	0.441466306343229	0.00134089917460938	3	259.924027361843	-785.362825855907	1451.36282585591	333	0.312163818880675	-0.943205174102618	1.74305984076928	0.399927333333333	0.000948158899253739	-0.00244353524689376	0.00571566170532693	0.00163606322921659
2	575	left	Nucleus accumbens	82	140770	0.58251	575	ACB-L	574	6	45487	0.00180271286301581	82	140770	0.58251	0.00180271286301581	136.333333333333	140736	0.968763333333333	0.00112211349494602	93	140719	0.660892	0.000938308238266135	84.760446750435	29.4448637286709	0.60240578029874	0.000609837790445883	3	59.9346866736339	-121.544809889656	394.211476556323	136.333333333333	0.425965212275212	-0.864017050040918	2.80154371670758	0.968763333333333	0.000431220437048105	-0.000733278295642765	0.0029775052855348	0.00112211349494602
2	576	left	Fundus of striatum	1	13828	0.072317	576	FS-L	574	6	45487	2.19843032075098e-05	1	13828	0.072317	2.19843032075098e-05	19	13812.6666666667	1.37627266666667	0.000123793568492286	10	13805	0.724375	4.00986426609459e-05	23.8117617995813	13.2790561913614	1.72491060782127	0.000160906451128263	3	16.8374582404827	-53.4457356604556	91.4457356604556	19	1.21969598773103	-3.8716556044087	6.62420093774204	1.37627266666667	0.000113778042729456	-0.00036575383764316	0.000613340974627732	0.000123793568492286
2	577	left	Olfactory tubercle	6	122188	0.049105	577	OT-L	574	6	45487	0.000131905819245059	6	122188	0.049105	0.000131905819245059	58.3333333333333	122217.333333333	0.477240333333333	0.000309662961145553	44	122232	0.359971	0.000295850030929776	60.7810277416673	25.4034118443435	0.497251551335271	0.000185050656670561	3	42.9786768836206	-126.588988080997	243.255654747664	58.3333333333333	0.351609943904701	-1.03561515161528	1.99009581828195	0.477240333333333	0.000130850574194777	-0.00025334161910289	0.000872667541393996	0.000309662961145553
2	584	left	Lateral strip of striatum	0	0	0	584	LSS-L	574	6	45487	0	0	0	0	0	0	0	0	0	0	0	0	0	0	0	0	0	3	0	0	0	0	0	0	0	0	0	0	0	0
2	586	left	Lateral septal nucleus	104	97559	1.066022	586	LS-L	585	6	45487	0.00228636753358102	104	97559	1.066022	0.00228636753358102	937.666666666667	97671.6666666667	9.595272	0.00538540063718579	1108	97728	11.33759	0.00641979269001744	762.897328172889	97.5721954930468	7.80532585957332	0.00273282964752077	3	539.449874100149	-1383.39880669334	3258.73214002668	937.666666666667	5.51919884467501	-14.151923975071	33.342467975071	9.595272	0.00193240237558958	-0.00292905571911905	0.0136998569934906	0.00538540063718579
2	590	left	Septofimbrial nucleus	31	14948	2.073856	590	SF-L	585	6	45487	0.000681513399432805	31	14948	2.073856	0.000681513399432805	147	15249.3333333333	9.56574433333333	0.00102125525614901	138	15400	8.961039	0.000681513399432805	120.751811580614	260.962321673711	7.81181439687364	0.00070236207522283	3	85.3844248092121	-220.379528483444	514.379528483444	147	5.52378693340005	-14.2011925942148	33.3326812608815	9.56574433333333	0.000496644986238319	-0.00111563564960568	0.00315814616190369	0.00102125525614901
2	591	left	Septohippocampal nucleus	0	1197	0	591	SH-L	585	6	45487	0	0	1197	0	0	7.66666666666667	1187.66666666667	6.48069866666667	3.07422927067252e-05	0	1183	0	0	13.2790561913614	8.08290376865476	11.2248993592105	5.32472129092022e-05	3	9.38971068066885	-32.7339976250708	48.0673309584042	7.66666666666667	7.93720245503431	-27.6703271430608	40.6317244763942	6.48069866666667	3.76514653273808e-05	-0.000131258887363197	0.000192743472776647	3.07422927067252e-05
2	593	left	Anterior amygdalar area	3	15815	0.189693	593	AAA-L	592	6	45487	6.59529096225295e-05	3	15815	0.189693	6.59529096225295e-05	51.6666666666667	15829.6666666667	3.26249	0.000311998761699294	56	15837	3.536023	0.000224552398901297	46.651187909134	12.7017059221718	2.94557130680909	0.000299501656984444	3	32.9873713209565	-90.2665365947061	193.599869928039	51.6666666666667	2.08283344551323	-5.69921900995096	12.224199009951	3.26249	0.000211779652630307	-0.000599215538795891	0.00122321306219448	0.000311998761699294
2	594	left	Bed nucleus of the accessory olfactory tract	0	805	0	594	BA-L	592	6	45487	0	0	805	0	0	1	800.333333333333	1.25313266666667	4.00986426609459e-06	0	798	0	0	1.73205080756888	4.04145188432738	2.17048944729094	6.94528864033072e-06	3	1.22474487139159	-4.26965186413967	6.26965186413967	1	1.53476780667327	-5.35044022624765	7.85670555958099	1.25313266666667	4.91106069487575e-06	-1.71207244386778e-05	2.5140452970867e-05	4.00986426609459e-06
2	595	left	Central amygdalar nucleus	17	42177	0.403063	595	CEA-L	592	6	45487	0.000373733154527667	17	42177	0.403063	0.000373733154527667	130.666666666667	42163	3.09953133333333	0.000858310091043431	118	42156	2.799127	0.000473163983399162	120.50034578097	12.1243556529821	2.858533716468	0.000754841210182489	3	85.2066116370477	-235.947793486179	497.281126819512	130.666666666667	2.0212885751649	-5.59737147221134	11.796434138878	3.09953133333333	0.000533753338439098	-0.00143824516760444	0.0031548653496913	0.000858310091043431
2	599	left	Intercalated amygdalar nucleus	1	5863	0.170561	599	IA-L	592	6	45487	2.19843032075098e-05	1	5863	0.170561	2.19843032075098e-05	35	5846.33333333333	5.99496033333333	0.000215996064173057	27	5838	4.624872	0.000108266335184554	38.6264158316559	14.4337567297406	6.61669941969139	0.000264852963604884	3	27.3130005674953	-82.5183564493824	152.518356449382	35	4.67871302873687	-14.1359170514757	26.1258377181424	5.99496033333333	0.000187279326582367	-0.000589801841572205	0.00102179396991832	0.000215996064173057
2	600	left	Medial amygdalar nucleus	103	64847	1.588354	600	MEA-L	592	6	45487	0.00226438323037351	103	64847	1.588354	0.00226438323037351	1011.66666666667	64899	15.582718	0.00639987246608792	1024	64925	15.772045	0.00410610100848086	902.563201849784	45.0333209967908	13.9006675208206	0.00564353841933989	3	638.208560477425	-1734.323138221	3757.65647155433	1011.66666666667	9.82925626699185	-26.7091583085795	57.8745943085795	15.582718	0.00399058428620205	-0.0107702259062346	0.0235699708384105	0.00639987246608792
2	608	left	Pallidum	9	298944	0.030106	608	PAL-L	570	4	45487	0.000197858728867589	9	298944	0.030106	0.000197858728867589	103.333333333333	300028	0.343845666666667	0.000551505293232721	92	300570	0.306085	0.000618595519216804	100.480512206762	938.771537702331	0.334223675643024	0.00032533177371432	3	71.0504515584994	-202.372086014776	409.038752681443	103.333333333333	0.236331827480275	-0.673008115968019	1.36069944930135	0.343845666666667	0.000230044303328843	-0.000438295456448439	0.00154130604291388	0.000551505293232721
2	610	left	Globus pallidus, external segment	0	50022	0	610	GPe-L	609	6	45487	0	0	50022	0	0	8	50068.6666666667	0.159706	5.01722479502134e-05	4	50092	0.079853	1.60394570643784e-05	10.5830052442584	40.4145188432738	0.211271179442441	7.3449443330707e-05	3	7.48331477354788	-24.1981047379803	40.1981047379803	8	0.14939128365303	-0.483072814410485	0.802484814410485	0.159706	5.19365994535199e-05	-0.000173292903462378	0.000273637399362805	5.01722479502134e-05
2	611	left	Globus pallidus, internal segment	0	13555	0	611	GPi-L	609	6	45487	0	0	13555	0	0	11.3333333333333	13548.3333333333	0.836717333333333	6.80617956258929e-05	9	13545	0.664452	3.60887783948513e-05	12.6622799421484	5.77350269189626	0.934830803568931	8.8491936463158e-05	3	8.95358401237553	-27.1908293585554	49.857496025222	11.3333333333333	0.66102520046566	-2.00744454988343	3.68087921655009	0.836717333333333	6.25732483534281e-05	-0.000201169162211276	0.000337292753463061	6.80617956258929e-05
2	613	left	Substantia innominata	26	96883	0.268365	613	SI-L	612	6	45487	0.000571591883395256	26	96883	0.268365	0.000571591883395256	91	96893.6666666667	0.939137	0.000625617455204655	116	96899	1.197123	0.000571591883395256	56.7890834580027	9.23760430703401	0.586039304985596	0.000135661504185183	3	40.1559460105225	-81.7770907178468	263.777090717847	91	0.414392366597166	-0.843849447326636	2.72212344732664	0.939137	9.59271695553098e-05	0.000212876157260362	0.00103835875314895	0.000625617455204655
2	614	left	Magnocellular nucleus	2	11670	0.17138	614	MA-L	612	6	45487	4.39686064150197e-05	2	11670	0.17138	4.39686064150197e-05	13.3333333333333	11665.3333333333	1.14318233333333	9.07784835255774e-05	10	11663	0.857412	4.39686064150197e-05	13.3166562369588	4.04145188432738	1.14183043190149	8.4450742969058e-05	3	9.41629792788369	-27.1817266502096	53.8483933168763	13.3333333333333	0.807396041362705	-2.33076244802482	4.61712711469148	1.14318233333333	5.97156930296631e-05	-0.000166157406097383	0.000347714373148538	9.07784835255774e-05
2	616	left	Medial septal complex	54	36322	1.486702	616	MSC-L	615	6	45487	0.00118715237320553	54	36322	1.486702	0.00118715237320553	110.666666666667	37110.6666666667	2.966349	0.000866811549077954	110	37505	2.932942	0.00073962507732444	57.0029239016152	683.005368451327	1.49663016125795	0.000279377205620722	3	40.3071540382928	-62.761019684626	284.094353017959	110.666666666667	1.05827733595381	-1.58705086837366	7.51974886837366	2.966349	0.000197549516603361	1.68245822038168e-05	0.00171679851595209	0.000866811549077954
2	619	left	Triangular nucleus of septum	26	11274	2.306191	619	TRS-L	615	6	45487	0.000571591883395256	26	11274	2.306191	0.000571591883395256	129	11444.6666666667	11.2052726666667	0.000903740967375373	106	11530	9.193408	0.000571591883395256	116.219619686179	147.801668912544	10.0570871487689	0.000706024419389708	3	82.1796811870185	-224.590629589266	482.590629589266	129	7.11143452187856	-19.3927604913287	41.803305824662	11.2052726666667	0.000499234654633757	-0.00124429238217009	0.00305177431692084	0.000903740967375373
2	621	left	Bed nuclei of the stria terminalis	162	42895	3.776664	621	BST-L	620	6	45487	0.00356145711961659	162	42895	3.776664	0.00356145711961659	858.333333333333	42896.3333333333	20.009228	0.00523566655344389	910	42897	21.213605	0.00602682599194017	671.991319388378	1.15470053837925	15.6651374471977	0.00145063568474172	3	475.169618838017	-1186.15652425407	2902.82319092074	858.333333333333	11.0769249171328	-27.6509332319315	67.6693892319315	20.009228	0.00102575432971206	0.00082220188665595	0.00964913122023184	0.00523566655344389
2	638	left	Bed nucleus of the anterior commissure	3	240	12.5	638	BAC-L	620	6	45487	6.59529096225295e-05	3	240	12.5	6.59529096225295e-05	18	242	74.1255143333333	9.91986626418462e-05	10	243	41.152263	6.72386433931309e-05	20.2237484161567	1.73205080756888	83.1681002127497	5.64735144172475e-05	3	14.3003496460751	-43.5294384410567	79.5294384410567	18	58.8087276388377	-178.908018175004	327.159046841671	74.1255143333333	3.9932805001872e-05	-7.26183298060111e-05	0.000271015655089704	9.91986626418462e-05
2	641	left	Thalamus	17	647689	0.026247	641	TH-L	640	4	45487	0.000373733154527667	17	647689	0.026247	0.000373733154527667	251	649245	0.386171666666667	0.00126574308903777	174	650023	0.267683	0.00116995239504048	280.5405496537	1347.53552828859	0.431546432794124	0.000943559129572916	3	198.372125057932	-602.526365386715	1104.52636538671	251	0.30514940902559	-0.926780271058722	1.69912360439206	0.386171666666667	0.000667197058971485	-0.0016049741580267	0.00413646033610224	0.00126574308903777
2	643	left	Ventral group of the dorsal thalamus	0	155454	0	643	VENT-L	642	6	45487	0	0	155454	0	0	22.6666666666667	155473.333333333	0.145782333333333	0.000137932924633931	16	155483	0.102905	6.41578282575135e-05	26.6333124739176	16.7431578064991	0.171294226774674	0.000186129716466149	3	18.8325958557674	-58.3634533004193	103.696786633753	22.6666666666667	0.121123309330478	-0.375369204193736	0.666933870860403	0.145782333333333	0.000131613584693543	-0.000428354624819855	0.000704220474087718	0.000137932924633931
2	652	left	Subparafascicular nucleus	1	6522	0.153327	652	SPF-L	642	6	45487	2.19843032075098e-05	1	6522	0.153327	2.19843032075098e-05	32.3333333333333	6523.33333333333	4.95607533333333	0.000187209758975348	39	6524	5.977928	0.000156384706377689	28.5890421898554	1.15470053837925	4.38210830924617	0.000182599886270102	3	20.2155056000751	-54.6469670200952	119.313633686762	32.3333333333333	3.09861850136188	-8.37620402000356	18.2883546866702	4.95607533333333	0.000129117617825482	-0.000368338511820208	0.000742758029770905	0.000187209758975348
2	655	left	Subparafascicular area	1	4151	0.240906	655	SPA-L	642	6	45487	2.19843032075098e-05	1	4151	0.240906	2.19843032075098e-05	9	4252.33333333333	2.09440066666667	6.10782585545192e-05	5	4303	1.16198	2.19843032075098e-05	10.5830052442584	87.7572409168231	2.45623441709975	6.93952049797449e-05	3	7.48331477354788	-23.1981047379803	41.1981047379803	9	1.73682001251502	-5.37853270126457	9.5673340345979	2.09440066666667	4.90698200230081e-05	-0.000150052136515791	0.00027220865362483	6.10782585545192e-05
2	656	left	Peripeduncular nucleus	0	1956	0	656	PP-L	642	6	45487	0	0	1956	0	0	7.33333333333333	1969.33333333333	3.711201	4.47850050329318e-05	5	1976	2.530364	2.0049321330473e-05	8.7368949480541	11.5470053837925	4.42150566416091	6.10355506498913e-05	3	6.17791766428355	-19.2481009690637	33.9147676357303	7.33333333333333	3.12647663818291	-9.74094224177561	17.1633442417756	3.711201	4.31586517579931e-05	-0.000140911685765904	0.000230481695831767	4.47850050329318e-05
2	657	left	Geniculate group, dorsal thalamus	0	45522	0	657	GENd-L	642	6	45487	0	0	45522	0	0	13.3333333333333	45496	0.293149666666667	8.1509524304519e-05	9	45483	0.197876	3.60887783948513e-05	15.9478316185409	22.5166604983954	0.350632631471079	0.000111396005781146	3	11.2768198826915	-35.1869065178223	61.853573184489	13.3333333333333	0.247934711418483	-0.773627296217716	1.35992662955105	0.293149666666667	7.87688710849439e-05	-0.000257405573888398	0.000420424622497436	8.1509524304519e-05
2	667	left	Lateral group of the dorsal thalamus	0	98494	0	667	LAT-L	666	6	45487	0	0	98494	0	0	11	98572	0.111549666666667	5.2250507146696e-05	9	98611	0.091268	6.05147790538178e-05	12.1243556529821	67.5499814951862	0.12295156482263	4.8647726451464e-05	3	8.57321409974112	-25.8875630489777	47.8875630489777	11	0.0869398852435789	-0.262522467900723	0.485621801234056	0.111549666666667	3.43991372631383e-05	-9.57570346995726e-05	0.000200258048992965	5.2250507146696e-05
2	674	left	Anterior group of the dorsal thalamus	7	69066	0.101352	674	ATN-L	666	6	45487	0.000153890122452569	7	69066	0.101352	0.000153890122452569	475.333333333333	69073.3333333333	6.881215	0.00196605583916839	20	69077	0.289532	0.000153890122452569	799.945206456876	6.35085296108588	11.5804807650929	0.00315559003016635	3	565.64668006333	-1958.44789871487	2909.11456538154	475.333333333333	8.18863647839758	-28.3516440967034	42.1140740967034	6.881215	0.00223133910897529	-0.00763462146906086	0.0115667331473976	0.00196605583916839
2	683	left	Medial group of the dorsal thalamus	3	64207	0.046724	683	MED-L	666	6	45487	6.59529096225295e-05	3	64207	0.046724	6.59529096225295e-05	184	64495.6666666667	2.846639	0.000807355465293972	57	64640	0.881807	0.000383260267340846	268.098862362376	249.992666559108	4.14746324694132	0.00102174348546662	3	189.574523604835	-631.673341479296	999.673341479296	184	2.93269938663418	-9.77174802143613	15.4650260214361	2.846639	0.000722481747206627	-0.00230123259651878	0.00391594352710672	0.000807355465293972
2	691	left	Midline group of the dorsal thalamus	311	37377	8.320625	691	MTN-L	666	6	45487	0.00683711829753556	311	37377	8.320625	0.00683711829753556	1365.33333333333	38135	35.532192	0.00758150685479979	311	38514	8.320625	0.00683711829753556	1862.65035187319	656.447256068604	48.2935793554808	0.00617870414641636	3	1317.09269478904	-4301.65914523382	7032.32581190049	1365.33333333333	34.1487174500311	-111.39788035382	182.46226435382	35.532192	0.00436900360087644	-0.0112167984147965	0.026379812124396	0.00758150685479979
2	696	left	Intralaminar nuclei of the dorsal thalamus	2	51213	0.039053	696	ILM-L	666	6	45487	4.39686064150197e-05	2	51213	0.039053	4.39686064150197e-05	112.333333333333	51455	2.17810733333333	0.000561033047845841	109	51576	2.113386	0.000732901212985127	112.037196204356	209.578147715834	2.17213828760195	0.000456100192910535	3	79.2222611812278	-228.532544995001	453.199211661668	112.333333333333	1.53593371283827	-4.43048204892449	8.78669671559116	2.17810733333333	0.000322511539307532	-0.000826622107131412	0.0019486882028231	0.000561033047845841
2	703	left	Reticular nucleus of the thalamus	1	46304	0.021596	703	RT-L	666	6	45487	2.19843032075098e-05	1	46304	0.021596	2.19843032075098e-05	109.666666666667	46314.6666666667	2.36759033333333	0.000468356594772333	25	46320	0.539724	0.000168096608482827	167.861053652517	9.23760430703401	3.62394105976578	0.000650716543656817	3	118.695689334814	-401.039665059265	620.372998392598	109.666666666667	2.56251329798075	-8.65801450324282	13.3931951699095	2.36759033333333	0.000460126080650008	-0.00151140614216534	0.00244811933171001	0.000468356594772333
2	704	left	Geniculate group, ventral thalamus	0	16706	0	704	GENv-L	666	6	45487	0	0	16706	0	0	14.6666666666667	16751.3333333333	0.874369	9.3188676830155e-05	6	16774	0.357696	2.40591855965676e-05	20.4287379280594	39.2598183048946	1.21788135359197	0.000141085441720858	3	14.4452991200136	-47.4864390241075	76.8197723574408	14.6666666666667	0.861172163805531	-2.83095576138212	4.57969376138212	0.874369	9.97624725675179e-05	-0.000336054598089032	0.000522431951749342	9.3188676830155e-05
2	711	left	Epithalamus	2	21326	0.093782	711	EPI-L	666	6	45487	4.39686064150197e-05	2	21326	0.093782	4.39686064150197e-05	221.333333333333	21308	10.3916846666667	0.000997203586159079	108	21299	5.070661	0.000726177348645814	292.932301621609	15.5884572681199	13.7533805298817	0.00111376112252777	3	207.134416905223	-669.894130988987	1112.56079765565	221.333333333333	9.72510863691842	-31.4520805570804	52.2354498904138	10.3916846666667	0.000787548042361328	-0.00239134214811573	0.00438574932043389	0.000997203586159079
2	715	left	Hypothalamus	112	484792	0.231027	715	HY-L	640	4	45487	0.0024622419592411	112	484792	0.231027	0.0024622419592411	841	486772	1.72467066666667	0.00474898158730186	780	487762	1.599141	0.00524461418466421	761.335011673573	1714.73029949319	1.56020052934946	0.00208361395099103	3	538.345149509123	-1475.31222708281	3157.31222708281	841	1.10322837431384	-3.02213790961185	6.47147924294519	1.72467066666667	0.00147333755412065	-0.00159027826177776	0.0110882414363815	0.00474898158730186
2	717	left	Supraoptic nucleus	1	1488	0.672043	717	SO-L	716	6	45487	2.19843032075098e-05	1	1488	0.672043	2.19843032075098e-05	7.33333333333333	1502.66666666667	4.859776	3.63018176229049e-05	1	1510	0.672043	2.19843032075098e-05	10.9696551146029	12.7017059221718	7.26184722938709	3.87727908719129e-05	3	7.7567175188134	-26.0411284728846	40.7077951395513	7.33333333333333	5.13490141984035	-17.2339216110705	26.9534736110705	4.859776	2.74165033510575e-05	-8.1661875360708e-05	0.000154265510606518	3.63018176229049e-05
2	718	left	Accessory supraoptic group	1	195	5.128205	718	ASO-L	716	6	45487	2.19843032075098e-05	1	195	5.128205	2.19843032075098e-05	2	193.666666666667	10.34498	1.58205415614733e-05	2	193	10.362694	1.34477286786262e-05	1	1.15470053837925	5.20794059433007	5.38486263201228e-06	3	0.707106781186547	-1.04243492229665	5.04243492229665	2	3.68257011026749	-5.49984033743618	26.1898003374362	10.34498	3.80767288285393e-06	-5.6255256193118e-07	3.22036356848777e-05	1.58205415614733e-05
2	720	left	Paraventricular hypothalamic nucleus	19	5939	3.199192	720	PVH-L	716	6	45487	0.000417701760942687	19	5939	3.199192	0.000417701760942687	301	6071	49.081171	0.00133256792437405	19	6137	3.199192	0.000417701760942687	493.643596129839	114.315353299546	80.4078158534885	0.00187791118047119	3	349.058734312723	-1200.87851603353	1802.87851603353	301	56.8569118504009	-195.554375978252	293.716717978252	49.081171	0.00132788373017721	-0.00438085463206282	0.00704599048081092	0.00133256792437405
2	731	left	Periventricular hypothalamic nucleus, anterior part	1	1575	0.634921	731	PVa-L	716	6	45487	2.19843032075098e-05	1	1575	0.634921	2.19843032075098e-05	19	1602.33333333333	11.7627953333333	8.85115675404455e-05	7	1616	4.331683	4.70670503751916e-05	26.153393661244	23.6713610367747	16.1784888630334	9.43436020686567e-05	3	18.4932420089069	-60.5699982115408	98.5699982115408	19	11.4399191844019	-37.4592041735468	60.9847948402135	11.7627953333333	6.67110007843124e-05	-0.000198522702088495	0.000375545837169386	8.85115675404455e-05
2	732	left	Periventricular hypothalamic nucleus, intermediate part	13	6185	2.101859	732	PVi-L	716	6	45487	0.000285795941697628	13	6185	2.101859	0.000285795941697628	25.3333333333333	6489	3.862794	0.000184900463633633	13	6641	2.101859	0.000228562263167392	27.646579052992	263.271722750469	4.13153801659152	0.000128419345775398	3	19.5490835249806	-58.7795842595245	109.446250926191	25.3333333333333	2.92143854826188	-8.70714154447429	16.4327295444743	3.862794	9.08061902333239e-05	-0.000205807038651927	0.000575607965919193	0.000184900463633633
2	733	left	Arcuate hypothalamic nucleus	4	9082	0.440432	733	ARH-L	716	6	45487	8.79372128300394e-05	4	9082	0.440432	8.79372128300394e-05	58.3333333333333	9189.33333333333	6.31363966666667	0.000318487335745951	67	9243	7.248729	0.000417025883673838	50.5601951473027	92.9533933395298	5.46598449646121	0.000200362497158397	3	35.7514568467729	-95.4927700609543	212.159436727621	58.3333333333333	3.86503470330826	-10.316262450099	22.9435417834324	6.31363966666667	0.000141677680436173	-0.000291102522727321	0.000928077194219224	0.000318487335745951
2	735	left	Anterodorsal preoptic nucleus	24	3225	7.44186	735	ADP-L	734	6	45487	0.000527623276980236	24	3225	7.44186	0.000527623276980236	53.6666666666667	3181.66666666667	16.9320966666667	0.00042322289554457	66	3160	20.886076	0.000477394368091229	25.8134331953991	37.5277674973257	8.25677569692488	0.000139604836873904	3	18.2528536581727	-24.8690239513873	132.202357284721	53.6666666666667	5.83842208603186	-8.18860605922788	42.0527993925612	16.9320966666667	9.8715526839979e-05	-1.51573548212236e-06	0.000847961526571261	0.00042322289554457
2	736	left	Anterior hypothalamic area	0	0	0	736	AHA-L	734	6	45487	0	0	0	0	0	0	0	0	0	0	0	0	0	0	0	0	0	3	0	0	0	0	0	0	0	0	0	0	0	0
2	737	left	Anteroventral preoptic nucleus	0	2939	0	737	AVP-L	734	6	45487	0	0	2939	0	0	7	2952.33333333333	2.365664	3.80203834644633e-05	10	2959	3.37952	4.00986426609459e-05	6.08276253029822	11.5470053837925	2.05568176263934	3.70250254352888e-05	3	4.30116263352131	-11.5064091462169	25.5064091462169	7	1.45358651432379	-3.88861398378228	8.61994198378228	2.365664	2.61806465588971e-05	-7.46258469187812e-05	0.000150666613847708	3.80203834644633e-05
2	738	left	Anteroventral periventricular nucleus	54	5777	9.347412	738	AVPV-L	734	6	45487	0.00118715237320553	54	5777	9.347412	0.00118715237320553	113	5881.66666666667	19.1252413333333	0.000831839231169606	61	5934	10.279744	0.000898209595605189	96.1925153013476	90.6439922627712	16.1350095394948	0.000392727280570665	3	68.0183798689736	-179.659467816375	405.659467816375	113	11.4091746598864	-29.9644751612154	68.2149578278821	19.1252413333333	0.000277700123248469	-0.000363007962177181	0.00202668642451639	0.000831839231169606
2	739	left	Dorsomedial nucleus of the hypothalamus	2	11912	0.167898	739	DMH-L	734	6	45487	4.39686064150197e-05	2	11912	0.167898	4.39686064150197e-05	78.6666666666667	12074.6666666667	6.47255033333333	0.000421510950765293	104	12156	8.555446	0.000521282354592297	67.6559925899645	140.873465682269	5.56373636843842	0.000338857824314485	3	47.8400111482707	-127.172287891685	284.505621225018	78.6666666666667	3.93415571485702	-10.4547554924557	23.3998561591223	6.47255033333333	0.000239608665430892	-0.00060944192762256	0.00145246382915315	0.000421510950765293
2	743	left	Median preoptic nucleus	8	1166	6.861063	743	MEPO-L	734	6	45487	0.000175874425660079	8	1166	6.861063	0.000175874425660079	65.6666666666667	1341.33333333333	46.373795	0.000402617593115675	88	1429	61.581526	0.000352868055416324	50.3620227287719	151.843120796872	34.5200242314674	0.000255279940940329	3	35.6113277857856	-87.5565100408467	218.88984337418	65.6666666666667	24.4093432207945	-58.651132240343	151.398722240343	46.373795	0.000180510177339808	-0.000374055014163011	0.00117929020039436	0.000402617593115675
2	744	left	Medial preoptic area	24	17846	1.344839	744	MPO-L	734	6	45487	0.000527623276980236	24	17846	1.344839	0.000527623276980236	158.333333333333	17814.6666666667	8.894447	0.000967766025430521	209	17799	11.742233	0.000970387152394891	117.500354609394	27.1354626519124	6.60354435796202	0.000438838055885994	3	83.0852975361265	-199.153848912528	515.820515579194	158.333333333333	4.66941099538111	-11.1964069655987	28.9853009655987	8.894447	0.000310305365159708	-0.000367370201029799	0.00230290225189084	0.000967766025430521
2	745	left	Vascular organ of the lamina terminalis	1	267	3.745318	745	OV-L	734	6	45487	2.19843032075098e-05	1	267	3.745318	2.19843032075098e-05	3	284.333333333333	10.3496906666667	2.16397392097135e-05	4	293	13.651877	2.19843032075098e-05	1.73205080756888	15.0111069989303	5.71955450539291	5.43619617482234e-06	3	1.22474487139159	-2.26965186413967	8.26965186413968	3	4.0443357761294	-7.05168170051989	27.7510630338532	10.3496906666667	3.84397117907725e-06	5.10046612297854e-06	3.81790122964485e-05	2.16397392097135e-05
2	746	left	Posterodorsal preoptic nucleus	1	369	2.710027	746	PD-L	734	6	45487	2.19843032075098e-05	1	369	2.710027	2.19843032075098e-05	2.66666666666667	372.333333333333	7.14220166666667	1.75891177144635e-05	1	374	2.710027	2.19843032075098e-05	2.88675134594813	2.88675134594813	7.70814909721817	9.46660353092747e-06	3	2.04124145231932	-6.11608644023279	11.4494197735661	2.66666666666667	5.45048449703993	-16.3093403329793	30.5937436663127	7.14220166666667	6.69389955152333e-06	-1.1212407463567e-05	4.6390642892494e-05	1.75891177144635e-05
2	747	left	Parastrial nucleus	5	3091	1.617599	747	PS-L	734	6	45487	0.000109921516037549	5	3091	1.617599	0.000109921516037549	8	3085	2.59414266666667	6.56549791287401e-05	5	3082	1.617599	6.01479639914189e-05	6.08276253029822	5.19615242270663	1.97480796085603	4.17860864019118e-05	3	4.30116263352131	-10.5064091462169	26.5064091462169	8	1.39640010066247	-3.41408203827115	8.60236737160448	2.59414266666667	2.95472250540388e-05	-6.14764694065416e-05	0.000192786427664022	6.56549791287401e-05
2	748	left	Suprachiasmatic preoptic nucleus	0	0	0	748	PSCH-L	734	6	45487	0	0	0	0	0	0	0	0	0	0	0	0	0	0	0	0	0	3	0	0	0	0	0	0	0	0	0	0	0	0
2	749	left	Periventricular hypothalamic nucleus, posterior part	1	4029	0.248201	749	PVp-L	734	6	45487	2.19843032075098e-05	1	4029	0.248201	2.19843032075098e-05	7.33333333333333	4074.33333333333	1.791301	3.90158176961234e-05	4	4097	0.976324	2.68954573572524e-05	8.50490054811538	39.2598183048946	2.07435197814378	2.53654038650804e-05	3	6.01387285088957	-18.5422731049129	33.2089397715795	7.33333333333333	1.46678835031319	-4.51977989943977	8.10238189943977	1.791301	1.79360490805338e-05	-3.81567728411556e-05	0.000116188408233402	3.90158176961234e-05
2	750	left	Periventricular hypothalamic nucleus, preoptic part	115	4515	25.470653	750	PVpo-L	734	6	45487	0.00252819486886363	115	4515	25.470653	0.00252819486886363	278	4600.33333333333	60.1091423333333	0.00188608709428284	115	4643	25.470653	0.0025181947591074	303.34633671762	73.9008344562721	65.1464564799321	0.00110351426817373	3	214.498251741127	-644.911488380448	1200.91148838045	278	46.0655011472343	-138.094711925091	258.312996591758	60.1091423333333	0.000780302422161758	-0.00147128325246156	0.00524345744102725	0.00188608709428284
2	751	left	Subparaventricular zone	28	3460	8.092486	751	SBPV-L	734	6	45487	0.000615560489810275	28	3460	8.092486	0.000615560489810275	154.333333333333	3518.66666666667	43.56559	0.000972073820190405	205	3548	57.77903	0.000922268781201756	110.119631916082	50.8068236886871	30.9219687069025	0.000383846918662828	3	77.866338469628	-180.698480438607	489.365147105274	154.333333333333	21.865133760289	-50.5124874600444	137.643667460044	43.56559	0.000271420759124047	-0.000195755449965346	0.00213990309034616	0.000972073820190405
2	752	left	Suprachiasmatic nucleus	22	2112	10.416667	752	SCH-L	734	6	45487	0.000483654670565216	22	2112	10.416667	0.000483654670565216	80	2115.33333333333	37.7975253333333	0.000454411026906758	22	2117	10.416667	0.000483654670565216	118.203214846298	2.88675134594813	55.8292109195591	0.000427093019749578	3	83.5822947758675	-279.62558877611	439.62558877611	80	39.4772136295143	-132.059215652599	207.654266319266	37.7975253333333	0.000302000370462367	-0.000844991691448493	0.00175381374526201	0.000454411026906758
2	753	left	Subfornical organ	1	667	1.49925	753	SFO-L	734	6	45487	2.19843032075098e-05	1	667	1.49925	2.19843032075098e-05	4	699	5.627955	2.29356034025896e-05	1	715	1.49925	2.19843032075098e-05	5.19615242270663	27.712812921102	7.2384663597278	1.670771336989e-05	3	3.67423461417477	-11.808955592419	19.808955592419	4	5.11836864835423	-16.3946078367054	27.6505178367054	5.627955	1.18141374219704e-05	-2.78965272256866e-05	7.37677340308658e-05	2.29356034025896e-05
2	754	left	Ventromedial preoptic nucleus	30	1607	18.668326	754	VMPO-L	734	6	45487	0.000659529096225295	30	1607	18.668326	0.000659529096225295	26.3333333333333	1604.33333333333	16.412004	0.000288051481827862	30	1603	18.668326	0.000184453756240351	21.733231083604	2.3094010767585	13.5539451045689	0.000332029924535523	3	15.3677150763107	-39.7886078897668	92.4552745564334	26.3333333333333	9.58408649527087	-24.8249919210322	57.6489999210322	16.412004	0.000234780611195926	-0.000722127955826535	0.00129823091948226	0.000288051481827862
2	755	left	Ventrolateral preoptic nucleus	1	2140	0.46729	755	VLPO-L	734	6	45487	2.19843032075098e-05	1	2140	0.46729	2.19843032075098e-05	4.66666666666667	2147.33333333333	2.17033033333333	2.56088462466527e-05	1	2151	0.46729	2.19843032075098e-05	6.35085296108588	6.35085296108588	2.95182242727613	2.09339266168516e-05	3	4.49073119510249	-14.6553901685121	23.9887235018455	4.66666666666667	2.08725365518549	-6.81039730383004	11.1510579704967	2.17033033333333	1.48025214676373e-05	-3.80812631532521e-05	8.92989556465575e-05	2.56088462466527e-05
2	757	left	Anterior hypothalamic nucleus	82	22700	3.612335	757	AHN-L	756	6	45487	0.00180271286301581	82	22700	3.612335	0.00180271286301581	236.333333333333	22744	10.3844683333333	0.00160542459044311	184	22766	8.082228	0.0017763698698799	186.10301806616	38.1051177665153	8.17026186481084	0.000319171505527966	3	131.594706073864	-329.872987975956	802.539654642623	236.333333333333	5.77724756867759	-14.4730216884758	35.2419583551424	10.3844683333333	0.000225688335920344	0.000634366055822824	0.00257648312506339	0.00160542459044311
2	762	left	Mammillary body	216	32336	6.679861	762	MBO-L	756	6	45487	0.00474860949282213	216	32336	6.679861	0.00474860949282213	236.333333333333	32575.3333333333	7.25287333333333	0.0023802381957364	216	32695	6.679861	0.00136335385047216	95.1437508895531	207.268746639076	2.90250070561134	0.00205788159929656	3	67.2767914415266	-53.1353370113363	525.802003678003	236.333333333333	2.05237793133652	-1.57779617540929	16.083542842076	7.25287333333333	0.00145514203374162	-0.00388073264791516	0.00864120903938795	0.0023802381957364
2	776	left	Medial preoptic nucleus	123	12873	9.554882	776	MPN-L	756	6	45487	0.00270406929452371	123	12873	9.554882	0.00270406929452371	456.666666666667	12973	35.1028496666667	0.00296889068892649	443	13023	34.01674	0.0029786719023157	340.705640301615	86.6025403784439	26.1079715939697	0.000260068776480596	3	240.915268645776	-579.908071610408	1493.24140494374	456.666666666667	18.4611237571217	-44.3289548611556	114.534654194489	35.1028496666667	0.000183896395424318	0.00217764836116296	0.00376013301669002	0.00296889068892649
2	780	left	Dorsal premammillary nucleus	16	4215	3.795967	780	PMd-L	756	6	45487	0.000351748851320157	16	4215	3.795967	0.000351748851320157	10.6666666666667	4217	2.52974466666667	0.000139540226550296	15	4218	3.556188	6.01479639914189e-05	8.38649708360608	1.73205080756888	1.98912301945966	0.000185709205280584	3	5.93014895821906	-14.8487049362355	36.1820382695689	10.6666666666667	1.40652237567419	-3.52203267248158	8.58152200581492	2.52974466666667	0.000131316238382666	-0.000425467944987312	0.000704548398087905	0.000139540226550296
2	781	left	Ventral premammillary nucleus	120	6266	19.150974	781	PMv-L	756	6	45487	0.00263811638490118	120	6266	19.150974	0.00263811638490118	97.6666666666667	6263.33333333333	15.5926433333333	0.00121735830385844	118	6262	18.84382	0.000793415992038945	36.9639463982586	2.3094010767585	5.89920575052009	0.00126331355695473	3	26.1374571576247	-14.7937347212968	210.12706805463	97.6666666666667	4.17136838980743	-2.35530625586224	33.5405929225289	15.5926433333333	0.000893297582887587	-0.00262619097963143	0.00506090758734832	0.00121735830385844
2	782	left	Paraventricular hypothalamic nucleus, descending division	3	4182	0.71736	782	PVHd-L	756	6	45487	6.59529096225295e-05	3	4182	0.71736	6.59529096225295e-05	35.3333333333333	4185.33333333333	8.439104	0.000175940310116069	18	4187	4.299021	0.000121029558107636	43.66157731156	2.88675134594813	10.4275730020546	0.000145436961691348	3	30.8733973943048	-97.5041742419121	168.170840908579	35.3333333333333	7.37340758107054	-23.2861082562485	40.1643162562485	8.439104	0.00010283946184712	-0.00026654218112641	0.000618422801358547	0.000175940310116069
2	787	left	Ventromedial hypothalamic nucleus	13	17556	0.740488	787	VMH-L	756	6	45487	0.000285795941697628	13	17556	0.740488	0.000285795941697628	19.6666666666667	17594	1.11739833333333	0.000171224566369825	16	17613	0.90842	0.000120295927982838	9.07377172587747	32.9089653438087	0.514295086941664	9.94251583297071e-05	3	6.41612551830672	-7.93969330909092	47.2730266424243	19.6666666666667	0.363661543507375	-0.447310999543578	2.68210766621024	1.11739833333333	7.0304203675482e-05	-0.00013127000748735	0.000473719140227	0.000171224566369825
2	792	left	Posterior hypothalamic nucleus	36	22535	1.597515	792	PH-L	756	6	45487	0.000791434915470354	36	22535	1.597515	0.000791434915470354	183	22655.6666666667	8.06023866666667	0.0012389917691356	193	22716	8.496214	0.000791434915470354	142.263839397086	104.500398723322	6.25613967060777	0.000790422203519913	3	100.595725555314	-249.828473161698	615.828473161698	183	4.42375878513693	-10.9736591459559	27.0941364792892	8.06023866666667	0.000558912900109343	-0.00116581634621206	0.00364379988448325	0.0012389917691356
2	794	left	Lateral hypothalamic area	22	66308	0.331785	794	LHA-L	793	6	45487	0.000483654670565216	22	66308	0.331785	0.000483654670565216	433	66277.3333333333	6.53458866666667	0.00222542712242977	395	66262	5.961184	0.00265592641402867	431.257463703528	26.5581123827228	6.50847776425888	0.0015713908194613	3	304.945077022076	-879.072768072696	1745.0727680727	433	4.60218876230932	-13.2670313743058	26.3362087076391	6.53458866666667	0.00111114110433537	-0.00255542718327564	0.00700628142813518	0.00222542712242977
2	795	left	Lateral preoptic area	4	17745	0.225416	795	LPO-L	793	6	45487	8.79372128300394e-05	4	17745	0.225416	8.79372128300394e-05	36	17764.3333333333	2.025553	0.00018460503260727	18	17774	1.012715	0.000121029558107636	43.8634243989226	16.7431578064991	2.46770767957208	0.000139757686191205	3	31.0161248385416	-97.4516142028013	169.451614202801	36	1.74493283421153	-5.48228702234973	9.53339302234973	2.025553	9.88236076287427e-05	-0.000240598632520229	0.000609808697734769	0.00018460503260727
2	796	left	Preparasubthalamic nucleus	0	413	0	796	PST-L	793	6	45487	0	0	413	0	0	2	406.333333333333	4.96277933333333	8.92439522326202e-06	1	403	2.48139	6.72386433931309e-06	2.64575131106459	5.77350269189626	6.56513971186915	1.02041939212046e-05	3	1.87082869338697	-6.04952618449507	10.0495261844951	2	4.64225480969977	-15.011230995814	24.9367896624806	4.96277933333333	7.21545471822633e-06	-2.21212007164981e-05	3.99699911630222e-05	8.92439522326202e-06
2	797	left	Parasubthalamic nucleus	4	5324	0.751315	797	PSTN-L	793	6	45487	8.79372128300394e-05	4	5324	0.751315	8.79372128300394e-05	25.3333333333333	5310.66666666667	4.77532533333333	0.00017349648128981	19	5304	3.582202	8.79372128300394e-05	25.1064400768674	11.5470053837925	4.73469566852953	0.000158477549296826	3	17.7529340298066	-51.0513767310763	101.718043397743	25.3333333333333	3.34793541407181	-9.62967811504762	19.1803287817143	4.77532533333333	0.000112060549773611	-0.000308661149090842	0.000655654111670462	0.00017349648128981
2	798	left	Perifornical nucleus	3	6851	0.437892	798	PeF-L	793	6	45487	6.59529096225295e-05	3	6851	0.437892	6.59529096225295e-05	51.3333333333333	6868.33333333333	7.465047	0.000263619472341476	44	6877	6.398139	0.000295850030929776	52.386384999667	15.0111069989303	7.61685814238581	0.000183684444614605	3	37.0427680751137	-108.048833842531	210.715500509198	51.3333333333333	5.38593204381698	-15.7087482105742	30.6388422105742	7.465047	0.000129884516385472	-0.000295228496636665	0.000822467441319616	0.000263619472341476
2	799	left	Retrochiasmatic area	1	4732	0.211327	799	RCH-L	793	6	45487	2.19843032075098e-05	1	4732	0.211327	2.19843032075098e-05	13	4722	2.755765	5.81197151063681e-05	1	4717	0.211327	2.19843032075098e-05	21.6564078277077	8.66025403784439	4.59132645932948	8.23641252121241e-05	3	15.3133928311136	-52.8882114665166	78.8882114665166	13	3.2465580740331	-11.2130469595287	16.7245769595287	2.755765	5.82402314639908e-05	-0.000192467775783412	0.000308707205996149	5.81197151063681e-05
2	800	left	Subthalamic nucleus	0	6224	0	800	STN-L	793	6	45487	0	0	6224	0	0	4.66666666666667	6234	0.747983	2.68547001280969e-05	5	6239	0.80141	2.0049321330473e-05	4.50924975282289	8.66025403784439	0.722752049375856	3.08260361775149e-05	3	3.18852107828483	-9.05243225467926	18.3857655880126	4.66666666666667	0.511062875230142	-1.45094307518258	2.94690907518258	0.747983	2.17972992182226e-05	-6.69315088543546e-05	0.000120640909110548	2.68547001280969e-05
2	801	left	Tuberal nucleus	1	16754	0.059687	801	TU-L	793	6	45487	2.19843032075098e-05	1	16754	0.059687	2.19843032075098e-05	42.3333333333333	16748.6666666667	2.52795733333333	0.000230927068400586	61	16746	3.642661	0.000260641177296149	35.85154575933	4.61880215351701	2.14091866076279	0.000195784216207791	3	25.3508711224421	-66.7426615031688	151.409328169835	42.3333333333333	1.51385810299419	-3.98564836596796	9.04156303263463	2.52795733333333	0.000138440346929822	-0.000364733668224477	0.000826587805025648	0.000230927068400586
2	802	left	Zona incerta	5	57629	0.086762	802	ZI-L	793	6	45487	0.000109921516037549	5	57629	0.086762	0.000109921516037549	125.666666666667	57620.3333333333	2.18110066666667	0.00075460234696335	128	57616	2.221605	0.000513262626060108	119.517083855545	7.50555349946513	2.07438310353858	0.000793375904887551	3	84.511340461897	-237.9562830665	489.289616399834	125.666666666667	1.46681035929092	-4.13007492976121	8.49227626309455	2.18110066666667	0.000561001482376	-0.00165919221257524	0.00316839690650194	0.00075460234696335
2	806	left	Midbrain	25	1173430	0.021305	806	MB-L	639	3	45487	0.000549607580187746	25	1173430	0.021305	0.000549607580187746	286.666666666667	1176671.33333333	0.243319333333333	0.00160686808909034	340	1178292	0.288553	0.00198488281171682	239.495998574785	2807.07700879996	0.203209070802298	0.00092791964964139	3	169.349244659274	-441.984323147568	1015.3176564809	286.666666666667	0.143690511962922	-0.374931040203031	0.861569706869698	0.243319333333333	0.000656138276657672	-0.0012162670580639	0.00443000323624458	0.00160686808909034
2	809	left	Superior colliculus, optic layer	0	20544	0	809	SCop-L	808	6	45487	0	0	20544	0	0	0.333333333333333	20588.6666666667	0.0161726666666667	1.33662142203153e-06	0	20611	0	0	0.577350269189626	38.6824680357049	0.0280118803605423	2.31509621344357e-06	3	0.408248290463863	-1.42321728804656	2.08988395471322	0.333333333333333	0.0198073905567257	-0.0690516563814429	0.101396989714776	0.0161726666666667	1.63702023162525e-06	-5.70690814622595e-06	8.38015099028901e-06	1.33662142203153e-06
2	810	left	Superior colliculus, superficial gray layer	0	36828	0	810	SCsg-L	808	6	45487	0	0	36828	0	0	0	36875.3333333333	0	0	0	36899	0	0	0	40.9918691124634	0	0	3	0	0	0	0	0	0	0	0	0	0	0	0
2	811	left	Superior colliculus, zonal layer	1	11570	0.08643	811	SCzo-L	808	6	45487	2.19843032075098e-05	1	11570	0.08643	2.19843032075098e-05	0.333333333333333	11644.6666666667	0.02881	7.32810106916995e-06	0	11682	0	0	0.577350269189626	64.6632301492381	0.0499003837660594	1.26926433748022e-05	3	0.408248290463863	-1.42321728804656	2.08988395471322	0.333333333333333	0.0352848997447917	-0.123008670205864	0.180628670205864	0.02881	8.97505420150511e-06	-3.12884403905854e-05	4.59446425289253e-05	7.32810106916995e-06
2	813	left	Inferior colliculus, central nucleus	0	36054	0	813	ICc-L	812	6	45487	0	0	36054	0	0	0	36037.3333333333	0	0	0	36029	0	0	0	14.4337567297406	0	0	3	0	0	0	0	0	0	0	0	0	0	0	0
2	814	left	Inferior colliculus, dorsal nucleus	0	42333	0	814	ICd-L	812	6	45487	0	0	42333	0	0	0	42321	0	0	0	42315	0	0	0	10.3923048454133	0	0	3	0	0	0	0	0	0	0	0	0	0	0	0
2	815	left	Inferior colliculus, external nucleus	0	63921	0	815	ICe-L	812	6	45487	0	0	63921	0	0	1	63939.6666666667	0.0156373333333333	5.81919764824026e-06	1	63949	0.015637	4.00986426609459e-06	1	16.1658075373095	0.0156375000026645	6.90402904971411e-06	3	0.707106781186547	-2.04243492229665	4.04243492229665	1	0.0110573822926887	-0.0319387427721873	0.0632134094388539	0.0156373333333333	4.88188575856176e-06	-1.51858614371605e-05	2.6824256733641e-05	5.81919764824026e-06
2	822	left	Substantia nigra, reticular part	5	49535	0.100939	822	SNr-L	821	5	45487	0.000109921516037549	5	49535	0.100939	0.000109921516037549	27	49541.6666666667	0.544966	0.000144556400257756	7	49545	0.141286	0.000109921516037549	36.3868107973205	5.77350269189626	0.734412920970894	0.000118660359393346	3	25.7293606605372	-83.7045038807689	137.704503880769	27	0.519308356609539	-1.68943751814774	2.77936951814774	0.544966	8.39055447850677e-05	-0.000216460021052831	0.000505572821568343	0.000144556400257756
2	823	left	Ventral tegmental area	3	13683	0.21925	823	VTA-L	821	5	45487	6.59529096225295e-05	3	13683	0.21925	6.59529096225295e-05	61	13682.3333333333	4.458407	0.000323188827475065	67	13682	4.896945	0.000450498910733977	55.2449092677325	0.577350269189626	4.03778853032536	0.000222776678792549	3	39.0640499692492	-107.07904123526	229.07904123526	61	2.85514765079032	-7.82630183351074	16.7431158335107	4.458407	0.000157526900264429	-0.000354594719956651	0.00100097237490678	0.000323188827475065
2	826	left	Midbrain reticular nucleus	5	164622	0.030373	826	MRN-L	821	5	45487	0.000109921516037549	5	164622	0.030373	0.000109921516037549	131.333333333333	164489.333333333	0.798740666666667	0.000719426242909225	180	164423	1.094737	0.00083806163161377	110.36454744769	114.892703568736	0.671244134827511	0.000559697719615076	3	78.0395199028458	-204.443620004984	467.11028667165	131.333333333333	0.47464127956823	-1.24347593051936	2.84095726385269	0.798740666666667	0.000395766052954467	-0.000983417645177483	0.00242227013099593	0.000719426242909225
2	827	left	Midbrain reticular nucleus, magnocellular part	0	0	0	827	MRNm-L	826	6	45487	0	0	0	0	0	0	0	0	0	0	0	0	0	0	0	0	0	3	0	0	0	0	0	0	0	0	0	0	0	0
2	828	left	Midbrain reticular nucleus, magnocellular part, general	0	0	0	828	MRNmg-L	826	6	45487	0	0	0	0	0	0	0	0	0	0	0	0	0	0	0	0	0	3	0	0	0	0	0	0	0	0	0	0	0	0
2	829	left	Midbrain reticular nucleus, parvicellular part	0	0	0	829	MRNp-L	826	6	45487	0	0	0	0	0	0	0	0	0	0	0	0	0	0	0	0	0	3	0	0	0	0	0	0	0	0	0	0	0	0
2	831	left	Superior colliculus, motor related, deep gray layer	0	38170	0	831	SCdg-L	830	6	45487	0	0	38170	0	0	2.33333333333333	38265.3333333333	0.060902	1.02610166452935e-05	1	38313	0.026101	6.72386433931309e-06	3.21455025366432	82.5610884941165	0.0839024058475083	1.24134881366721e-05	3	2.27303028283098	-7.44672661789256	12.1133932845592	2.33333333333333	0.059327960132639	-0.194365609615166	0.316169609615166	0.060902	8.77766163961958e-06	-2.75062131692328e-05	4.80282464598199e-05	1.02610166452935e-05
2	832	left	Superior colliculus, motor related, deep white layer	0	10594	0	832	SCdw-L	830	6	45487	0	0	10594	0	0	0	10657.3333333333	0	0	0	10689	0	0	0	54.8482755730144	0	0	3	0	0	0	0	0	0	0	0	0	0	0	0
2	833	left	Superior colliculus, motor related, intermediate white layer	0	66884	0	833	SCiw-L	830	6	45487	0	0	66884	0	0	2.33333333333333	66996.6666666667	0.0347983333333333	1.02610166452935e-05	1	67053	0.014914	6.72386433931309e-06	3.21455025366432	97.5721954930468	0.0479400915136103	1.24134881366721e-05	3	2.27303028283098	-7.44672661789256	12.1133932845592	2.33333333333333	0.0338987637999775	-0.111056275265772	0.180652941932439	0.0347983333333333	8.77766163961958e-06	-2.75062131692328e-05	4.80282464598199e-05	1.02610166452935e-05
2	834	left	Superior colliculus, motor related, intermediate gray layer	1	65045	0.015374	834	SCig-L	830	6	45487	2.19843032075098e-05	1	65045	0.015374	2.19843032075098e-05	3.33333333333333	65223	0.051058	2.11670272495994e-05	2	65312	0.030622	2.19843032075098e-05	3.21455025366432	154.15252187363	0.0491956926569796	7.34484263175315e-06	3	2.27303028283098	-6.44672661789256	13.1133932845592	3.33333333333333	0.0347866078829195	-0.0986166933661679	0.200732693366168	0.051058	5.1935880316607e-06	-1.17917847201966e-06	4.35132329712184e-05	2.11670272495994e-05
2	838	left	Periaqueductal gray	5	149934	0.033348	838	PAG-L	821	5	45487	0.000109921516037549	5	149934	0.033348	0.000109921516037549	217.333333333333	150194	1.445795	0.00106879790324872	185	150324	1.230675	0.00124391490277292	230.209325035571	225.166604983954	1.53138131791171	0.00088441751092484	3	162.782574825031	-483.06355659323	917.730223259897	217.333333333333	1.08285011447776	-3.21333300096725	6.10492300096725	1.445795	0.000625377619375082	-0.00162198481787969	0.00375958062437714	0.00106879790324872
2	839	left	Precommissural nucleus	0	5489	0	839	PRC-L	838	6	45487	0	0	5489	0	0	7	5482.33333333333	1.27760533333333	4.16390502287546e-05	6	5479	1.09509	2.40591855965676e-05	7.54983443527075	5.77350269189626	1.3779585617664	5.26770444394246e-05	3	5.33853912601566	-15.9698799434256	29.9698799434256	7	0.974363843219085	-2.91474391646244	5.46995458312911	1.27760533333333	3.72482953359823e-05	-0.000118627429377124	0.000201905529834633	4.16390502287546e-05
2	840	left	Interstitial nucleus of Cajal	0	2531	0	840	INC-L	838	6	45487	0	0	2531	0	0	0	2547	0	0	0	2555	0	0	0	13.856406460551	0	0	3	0	0	0	0	0	0	0	0	0	0	0	0
2	841	left	Nucleus of Darkschewitsch	0	2939	0	841	ND-L	838	6	45487	0	0	2939	0	0	1.33333333333333	2934.33333333333	0.454752	5.34648568812612e-06	0	2932	0	0	2.3094010767585	4.04145188432738	0.787653568843562	9.2603848537743e-06	3	1.63299316185545	-5.69286915218623	8.3595358188529	1.33333333333333	0.556955179755068	-1.94163272452124	2.85113672452124	0.454752	6.548080926501e-06	-2.28276325849038e-05	3.3520603961156e-05	5.34648568812612e-06
2	842	left	Supraoculomotor periaqueductal gray	0	1341	0	842	Su3-L	838	6	45487	0	0	1341	0	0	0.666666666666667	1343.66666666667	0.495663	2.67324284406306e-06	0	1345	0	0	1.15470053837925	2.3094010767585	0.858513499432012	4.63019242688715e-06	3	0.816496580927726	-2.84643457609312	4.17976790942645	0.666666666666667	0.607060717188569	-2.11630845193506	3.10763445193506	0.495663	3.2740404632505e-06	-1.14138162924519e-05	1.6760301980578e-05	2.67324284406306e-06
2	844	left	Anterior pretectal nucleus	0	40850	0	844	APN-L	843	6	45487	0	0	40850	0	0	1.66666666666667	40827.3333333333	0.0408336666666667	1.12064405655218e-05	0	40816	0	0	2.88675134594813	19.6299091524473	0.0707259853259983	1.94101244314847e-05	3	2.04124145231932	-7.11608644023279	10.4494197735661	1.66666666666667	0.0500108238301137	-0.174345541002991	0.256012874336325	0.0408336666666667	1.37250306091775e-05	-4.78475998509507e-05	7.02604809819943e-05	1.12064405655218e-05
2	845	left	Medial pretectal area	0	1408	0	845	MPT-L	843	6	45487	0	0	1408	0	0	0	1411.33333333333	0	0	0	1413	0	0	0	2.88675134594813	0	0	3	0	0	0	0	0	0	0	0	0	0	0	0
2	846	left	Nucleus of the optic tract	0	6583	0	846	NOT-L	843	6	45487	0	0	6583	0	0	0	6578.33333333333	0	0	0	6576	0	0	0	4.04145188432738	0	0	3	0	0	0	0	0	0	0	0	0	0	0	0
2	847	left	Nucleus of the posterior commissure	1	9215	0.108519	847	NPC-L	843	6	45487	2.19843032075098e-05	1	9215	0.108519	2.19843032075098e-05	1.33333333333333	9251	0.144059666666667	1.13379653352645e-05	1	9269	0.108519	1.20295927982838e-05	1.52752523165195	31.1769145362398	0.164731002365473	1.10084584883913e-05	3	1.08012344973464	-3.31406277613384	5.9807294428005	1.33333333333333	0.116482408844283	-0.35712368771498	0.645243021048313	0.144059666666667	7.78415564755207e-06	-2.21545532104701e-05	4.48304838809992e-05	1.13379653352645e-05
2	848	left	Olivary pretectal nucleus	0	1870	0	848	OP-L	843	6	45487	0	0	1870	0	0	0	1865.33333333333	0	0	0	1863	0	0	0	4.04145188432738	0	0	3	0	0	0	0	0	0	0	0	0	0	0	0
2	849	left	Posterior pretectal nucleus	0	4607	0	849	PPT-L	843	6	45487	0	0	4607	0	0	0.333333333333333	4614.33333333333	0.0721813333333333	1.33662142203153e-06	0	4618	0	0	0.577350269189626	6.35085296108588	0.125021736691398	2.31509621344357e-06	3	0.408248290463863	-1.42321728804656	2.08988395471322	0.333333333333333	0.0884037178102067	-0.308189164422754	0.45255183108942	0.0721813333333333	1.63702023162525e-06	-5.70690814622595e-06	8.38015099028901e-06	1.33662142203153e-06
2	850	left	Retroparafascicular nucleus	0	2004	0	850	RPF-L	843	6	45487	0	0	2004	0	0	0.333333333333333	1994	0.167588333333333	2.24128811310436e-06	0	1989	0	0	0.577350269189626	8.66025403784439	0.290271508089122	3.88202488629694e-06	3	0.408248290463863	-1.42321728804656	2.08988395471322	0.333333333333333	0.205252951755064	-0.715543839824728	1.05072050649139	0.167588333333333	2.7450061218355e-06	-9.56951997019014e-06	1.40520961963989e-05	2.24128811310436e-06
2	852	left	Cuneiform nucleus	2	17633	0.113424	852	CUN-L	821	5	45487	4.39686064150197e-05	2	17633	0.113424	4.39686064150197e-05	36.6666666666667	17637	2.07874	0.000171676649392765	14	17639	0.793696	9.41341007503833e-05	50.0133315560295	3.46410161513775	2.8353699221964	0.000179513225768429	3	35.3647658929996	-115.495639839799	188.828973173132	36.6666666666667	2.00490929915745	-6.54768846891986	10.7051684689199	2.07874	0.000126935019253528	-0.000374480657699227	0.000717833956484756	0.000171676649392765
2	866	left	Substantia nigra, compact part	4	6299	0.635021	866	SNc-L	865	5	45487	8.79372128300394e-05	4	6299	0.635021	8.79372128300394e-05	17	6319.66666666667	2.68666066666667	9.57522778764531e-05	4	6330	0.635021	8.79372128300394e-05	22.5166604983954	17.8978583448784	3.55623695422174	7.30784339250636e-05	3	15.9216833280907	-51.5054742338157	85.5054742338157	17	2.51463926583639	-8.13295883481945	13.5062801681528	2.68666066666667	5.16742561869055e-05	-0.000126584101563909	0.000318088657316815	9.57522778764531e-05
2	867	left	Pedunculopontine nucleus	1	28498	0.03509	867	PPN-L	865	5	45487	2.19843032075098e-05	1	28498	0.03509	2.19843032075098e-05	104	28492	3.65052833333333	0.000543338033233663	133	28489	4.668469	0.000713755839364837	91.9945650568554	5.19615242270663	3.22913236577015	0.00046043890101661	3	65.0499807840094	-175.887477390468	383.887477390468	104	2.28334139318503	-6.17389674500419	13.4749534116709	3.65052833333333	0.000325579469230927	-0.000857517358803164	0.00194419342527049	0.000543338033233663
2	869	left	Interfascicular nucleus raphe	3	2725	1.100917	869	IF-L	868	6	45487	6.59529096225295e-05	3	2725	1.100917	6.59529096225295e-05	10.6666666666667	2797.66666666667	3.77793433333333	6.88883246660797e-05	9	2834	3.175723	6.59529096225295e-05	8.62167810425171	62.9311793416692	3.02344347898639	1.01642884333641e-05	3	6.09644705272396	-15.5642278865091	36.8975612198425	10.6666666666667	2.13789738652552	-5.42069569272495	12.9765643593916	3.77793433333333	7.18723727716774e-06	3.79641385761169e-05	9.98125107560426e-05	6.88883246660797e-05
2	870	left	Interpeduncular nucleus	6	11227	0.534426	870	IPN-L	868	6	45487	0.000131905819245059	6	11227	0.534426	0.000131905819245059	66.6666666666667	11469	5.75766466666667	0.000365695163973162	69	11590	5.953408	0.000463946639412603	59.5343038368077	209.578147715834	5.128169602704	0.000203324032206886	3	42.097109956227	-114.462578401057	247.79591173439	66.6666666666667	3.62616350114672	-9.84445762006015	21.3597869533935	5.75766466666667	0.000143771801951681	-0.000252904972155236	0.000984295300101561	0.000365695163973162
2	879	left	Rostral linear nucleus raphe	0	1687	0	879	RL-L	868	6	45487	0	0	1687	0	0	3	1801.66666666667	1.613771	1.47435928715023e-05	3	1859	1.613771	2.01715930179393e-05	3	99.3042463006156	1.613771	1.29154361941365e-05	3	2.12132034355964	-6.12730476688996	12.12730476689	3	1.1411084173822	-3.29602224698959	6.52356424698959	1.613771	9.13259251485609e-06	-2.45507812422328e-05	5.40379669852373e-05	1.47435928715023e-05
2	880	left	Central linear nucleus raphe	0	2634	0	880	CLI-L	868	6	45487	0	0	2634	0	0	2.66666666666667	2682	0.985464333333333	1.06929713762522e-05	0	2706	0	0	4.61880215351701	41.5692193816531	1.70687429438033	1.85207697075486e-05	3	3.2659863237109	-11.3857383043725	16.7190716377058	2.66666666666667	1.20694238818933	-4.20758962785983	6.17851829452649	0.985464333333333	1.3096161853002e-05	-4.56552651698076e-05	6.70412079223121e-05	1.06929713762522e-05
2	881	left	Dorsal nucleus raphe	0	4631	0	881	DR-L	868	6	45487	0	0	4631	0	0	6	4999	1.15763066666667	2.76778523608589e-05	4	5183	0.771754	2.68954573572524e-05	7.21110255092798	318.697348592673	1.39129875482203	2.80772268333051e-05	3	5.09901951359278	-15.9393102292058	27.9393102292058	6	0.983796784191058	-3.07530525235173	5.39056658568506	1.15763066666667	1.98535974907429e-05	-5.77452830780331e-05	0.000113100987799751	2.76778523608589e-05
2	883	left	Pons	12	533667	0.022486	883	P-L	882	4	45487	0.000263811638490118	12	533667	0.022486	0.000263811638490118	149.333333333333	534981	0.278823	0.00080911815656993	153	535638	0.285641	0.0010287512439149	135.537202764899	1137.95738057275	0.252996911101697	0.000475216306119441	3	95.8392751781161	-263.029785628998	561.696452295665	149.333333333333	0.17889583145926	-0.490903637568985	1.04854963756899	0.278823	0.000336028672587479	-0.000636696528812675	0.00225493284195254	0.00080911815656993
2	885	left	Nucleus of the lateral lemniscus	1	23148	0.0432	885	NLL-L	884	6	45487	2.19843032075098e-05	1	23148	0.0432	2.19843032075098e-05	40	23169.3333333333	1.72564533333333	0.000239664052267822	38	23180	1.639344	0.000152374842111595	40.0374824383352	18.475208614068	1.72721379548605	0.000272038550068071	3	28.3107753337841	-81.81143477123	161.81143477123	40	1.22132458734714	-3.52929023632598	6.98058090299265	1.72564533333333	0.000192360303497289	-0.000587995532670226	0.00106732363720587	0.000239664052267822
2	889	left	Principal sensory nucleus of the trigeminal	1	35045	0.028535	889	PSV-L	884	6	45487	2.19843032075098e-05	1	35045	0.028535	2.19843032075098e-05	2.33333333333333	35203	0.0661976666666667	1.6252496292432e-05	1	35282	0.028535	2.0049321330473e-05	2.3094010767585	136.832013797941	0.0653999995514781	8.30855937510311e-06	3	1.63299316185545	-4.69286915218623	9.3595358188529	2.33333333333333	0.0462447831724473	-0.132777575886936	0.265172909220269	0.0661976666666667	5.87503867602647e-06	-9.025754904357e-06	4.15307474892209e-05	1.6252496292432e-05
2	890	left	Parabrachial nucleus	70	35870	1.951491	890	PB-L	884	6	45487	0.00153890122452569	70	35870	1.951491	0.00153890122452569	464.666666666667	35887.3333333333	12.9452746666667	0.00290777852114297	633	35896	17.634277	0.00253824408043788	343.019435795311	15.0111069989303	9.55511093218233	0.00158626229302119	3	242.551369129648	-578.947643823482	1508.28097715682	464.666666666667	6.75648373513584	-16.1255285198234	42.0160778531567	12.9452746666667	0.0011216568241358	-0.00191832127506705	0.00773387831735299	0.00290777852114297
2	902	left	Superior olivary complex	0	28766	0	902	SOC-L	884	6	45487	0	0	28766	0	0	3.33333333333333	28766.6666666667	0.115873333333333	1.87942143667523e-05	4	28767	0.139048	1.60394570643784e-05	3.05505046330389	0.577350269189626	0.10619966420537	2.03121806000147e-05	3	2.16024689946929	-5.961458885601	12.6281255522677	3.33333333333333	0.0750945027193513	-0.207232233781262	0.438978900447929	0.115873333333333	1.43628806429562e-05	-4.3004273238729e-05	8.05927019722336e-05	1.87942143667523e-05
2	907	left	Barrington's nucleus	0	491	0	907	B-L	906	6	45487	0	0	491	0	0	3	499	5.96421466666667	1.56482595625751e-05	4	503	7.952286	2.0049321330473e-05	2.64575131106459	6.92820323027551	5.25994296659739	1.3977425196637e-05	3	1.87082869338697	-5.04952618449507	11.0495261844951	3	3.7193413403355	-10.0388195041979	21.9672488375312	5.96421466666667	9.88353214006977e-06	-2.68771469794626e-05	5.81736661046128e-05	1.56482595625751e-05
2	908	left	Dorsal tegmental nucleus	0	3318	0	908	DTN-L	906	6	45487	0	0	3318	0	0	2	3318.66666666667	0.602591	9.82906191433485e-06	2	3319	0.602591	1.34477286786262e-05	2	0.577350269189626	0.602591	8.610290796091e-06	3	1.41421356237309	-4.08486984459331	8.08486984459331	2	0.426096182381983	-1.23075290226166	2.43593490226166	0.602591	6.08839500990406e-06	-1.63671874948219e-05	3.60253113234916e-05	9.82906191433485e-06
2	909	left	Lateral tegmental nucleus	0	0	0	909	LTN-L	906	6	45487	0	0	0	0	0	0	0	0	0	0	0	0	0	0	0	0	0	3	0	0	0	0	0	0	0	0	0	0	0	0
2	910	left	Posterodorsal tegmental nucleus	0	1528	0	910	PDTg-L	906	6	45487	0	0	1528	0	0	1.66666666666667	1532	1.086484	7.58777380123049e-06	1	1534	0.65189	6.72386433931309e-06	2.08166599946613	3.46410161513775	1.35701836928908	8.05455153306515e-06	3	1.47196014438797	-4.66666666666666	8	1.66666666666667	0.959556891119021	-3.04215607692316	5.21512407692316	1.086484	5.69542800844687e-06	-1.6917675066405e-05	3.20932226688659e-05	7.58777380123049e-06
2	911	left	Pontine central gray	5	17350	0.288184	911	PCG-L	906	6	45487	0.000109921516037549	5	17350	0.288184	0.000109921516037549	72.6666666666667	17400.6666666667	4.170433	0.000394618870215465	81	17426	4.648227	0.000529302083124486	63.9087891712348	43.8786204584116	3.66677366709905	0.000246674272975564	3	45.1903382004015	-121.771665349592	267.104998682926	72.6666666666667	2.592800525082	-6.98548725693991	15.3263532569399	4.170433	0.000174425051165283	-0.00035587155231753	0.00114510929274846	0.000394618870215465
2	912	left	Pontine gray	0	30847	0	912	PG-L	906	6	45487	0	0	30847	0	0	1.66666666666667	30850.3333333333	0.0540213333333333	6.68310711015765e-06	0	30852	0	0	2.88675134594813	2.88675134594813	0.0935676940259475	1.15754810672179e-05	3	2.04124145231932	-7.11608644023279	10.4494197735661	1.66666666666667	0.0661623509457355	-0.230652286569977	0.338694953236644	0.0540213333333333	8.18510115812625e-06	-2.85345407311297e-05	4.1900754951445e-05	6.68310711015765e-06
2	913	left	Pontine reticular nucleus, caudal part	0	75141	0	913	PRNc-L	906	6	45487	0	0	75141	0	0	13	75138.3333333333	0.173017333333333	6.20795690610309e-05	11	75137	0.146399	7.3962507732444e-05	14.1067359796659	2.3094010767585	0.187747080814412	5.70735439093445e-05	3	9.97496867163	-29.9188261841542	55.9188261841542	13	0.132757233991849	-0.398190941895686	0.744225608562352	0.173017333333333	4.03570899246457e-05	-0.000111562974067991	0.000235722112190052	6.20795690610309e-05
2	914	left	Pontine reticular nucleus, ventral part	0	0	0	914	PRNv-L	906	6	45487	0	0	0	0	0	0	0	0	0	0	0	0	0	0	0	0	0	3	0	0	0	0	0	0	0	0	0	0	0	0
2	915	left	Supragenual nucleus	0	550	0	915	SG-L	906	6	45487	0	0	550	0	0	1.33333333333333	557.333333333333	2.37670833333333	5.34648568812612e-06	0	561	0	0	2.3094010767585	6.35085296108588	4.11657958810568	9.2603848537743e-06	3	1.63299316185545	-5.69286915218623	8.3595358188529	1.33333333333333	2.91086134204365	-10.147717165933	14.9011338325996	2.37670833333333	6.548080926501e-06	-2.28276325849038e-05	3.3520603961156e-05	5.34648568812612e-06
2	916	left	Superior salivatory nucleus	0	0	0	916	SSN-L	906	6	45487	0	0	0	0	0	0	0	0	0	0	0	0	0	0	0	0	0	3	0	0	0	0	0	0	0	0	0	0	0	0
2	917	left	Supratrigeminal nucleus	3	8334	0.359971	917	SUT-L	906	6	45487	6.59529096225295e-05	3	8334	0.359971	6.59529096225295e-05	5.66666666666667	8315.33333333333	0.681833333333333	5.15530034088253e-05	3	8306	0.359971	6.59529096225295e-05	5.5075705472861	16.1658075373095	0.663377584686379	3.8413906922484e-05	3	3.89444048184931	-11.0897583034091	22.4230916367424	5.66666666666667	0.469078788618891	-1.33644979698531	2.70011646365198	0.681833333333333	2.71627340767573e-05	-6.53188085139933e-05	0.000168424815331644	5.15530034088253e-05
2	918	left	Tegmental reticular nucleus	0	22052	0	918	TRN-L	906	6	45487	0	0	22052	0	0	5	22078.6666666667	0.226326333333333	2.36679880947643e-05	4	22092	0.181061	2.68954573572524e-05	5.56776436283002	23.094010767585	0.252026380528574	2.22306660766929e-05	3	3.93700393700591	-11.9395607365928	21.9395607365928	5	0.178209562709656	-0.540447528126824	0.993100194793491	0.226326333333333	1.57194547331233e-05	-4.39673667228817e-05	9.13033429124103e-05	2.36679880947643e-05
2	919	left	Motor nucleus of trigeminal	0	11359	0	919	V-L	906	6	45487	0	0	11359	0	0	0.666666666666667	11341.6666666667	0.0588253333333333	4.48257622620873e-06	0	11333	0	0	1.15470053837925	15.0111069989303	0.101888466105508	7.76404977259388e-06	3	0.816496580927726	-2.84643457609312	4.17976790942645	0.666666666666667	0.0720460253079007	-0.251163694125304	0.368814360791971	0.0588253333333333	5.490012243671e-06	-1.91390399403803e-05	2.81041923927977e-05	4.48257622620873e-06
2	920	left	Peritrigeminal zone	0	10228	0	920	P5-L	906	6	45487	0	0	10228	0	0	1	10268	0.0972006666666667	4.00986426609459e-06	0	10288	0	0	1.73205080756888	34.6410161513775	0.168356493196233	6.94528864033072e-06	3	1.22474487139159	-4.26965186413967	6.26965186413967	1	0.119046017995843	-0.415013007628952	0.609414340962286	0.0972006666666667	4.91106069487575e-06	-1.71207244386778e-05	2.5140452970867e-05	4.00986426609459e-06
2	921	left	Accessory trigeminal nucleus	0	463	0	921	Acs5-L	906	6	45487	0	0	463	0	0	0	455	0	0	0	451	0	0	0	6.92820323027551	0	0	3	0	0	0	0	0	0	0	0	0	0	0	0
2	922	left	Parvicellular motor 5 nucleus	0	2257	0	922	PC5-L	906	6	45487	0	0	2257	0	0	0.666666666666667	2239	0.298953666666667	4.48257622620873e-06	0	2230	0	0	1.15470053837925	15.5884572681199	0.517802939775677	7.76404977259388e-06	3	0.816496580927726	-2.84643457609312	4.17976790942645	0.666666666666667	0.366141970033711	-1.27642808017472	1.87433541350806	0.298953666666667	5.490012243671e-06	-1.91390399403803e-05	2.81041923927977e-05	4.48257622620873e-06
2	923	left	Intertrigeminal nucleus	0	1414	0	923	I5-L	906	6	45487	0	0	1414	0	0	0.666666666666667	1408	0.474496	2.67324284406306e-06	0	1405	0	0	1.15470053837925	5.19615242270663	0.821851179988202	4.63019242688715e-06	3	0.816496580927726	-2.84643457609312	4.17976790942645	0.666666666666667	0.581136542495823	-2.02593273092682	2.97492473092682	0.474496	3.2740404632505e-06	-1.14138162924519e-05	1.6760301980578e-05	2.67324284406306e-06
2	925	left	Superior central nucleus raphe	3	18988	0.157995	925	CS-L	924	6	45487	6.59529096225295e-05	3	18988	0.157995	6.59529096225295e-05	70.3333333333333	19229.3333333333	3.635783	0.000337092893324054	41	19350	2.118863	0.000275678437911837	85.8448212377039	209.000797446645	4.43526570030522	0.000306497211300118	3	60.7014552269274	-190.84394869857	331.510615365237	70.3333333333333	3.13620645304993	-9.85822425627314	17.1297902562731	3.635783	0.00021672625652508	-0.000595404925921961	0.00126959071257007	0.000337092893324054
2	928	left	Locus ceruleus	0	469	0	928	LC-L	924	6	45487	0	0	469	0	0	8.33333333333333	464.333333333333	18.037518	3.61295356240068e-05	3	462	6.493506	2.01715930179393e-05	11.9303534454489	4.04145188432738	25.8232761844558	4.6222855088113e-05	3	8.43603382322918	-27.9639906244425	44.6306572911091	8.33333333333333	18.2598137024818	-60.5281192716999	96.6031552716999	18.037518	3.26844942786078e-05	-0.000104500492904326	0.000176759564152339	3.61295356240068e-05
2	929	left	Laterodorsal tegmental nucleus	0	6536	0	929	LDT-L	924	6	45487	0	0	6536	0	0	22.6666666666667	6524	3.47754933333333	0.000118030257430329	30	6518	4.602639	0.000152374842111595	20.0333056017556	10.3923048454133	3.07353563564022	0.00010515223247621	3	14.1656862405839	-38.2833619051558	83.6166952384892	22.6666666666667	2.17331789017971	-5.87348281946172	12.8285814861284	3.47754933333333	7.43538566408322e-05	-0.000201888566812748	0.000437949081673406	0.000118030257430329
2	930	left	Nucleus incertus	1	3323	0.300933	930	NI-L	924	6	45487	2.19843032075098e-05	1	3323	0.300933	2.19843032075098e-05	21.6666666666667	3409.66666666667	6.27851333333333	0.000111869872591717	21	3453	6.081668	0.000141201151125575	21.007935008785	75.0555349946514	6.0783939918329	7.93932038160154e-05	3	14.8548533034381	-42.2486084493992	85.5819417827325	21.6666666666667	4.29807361034861	-12.2146048188973	24.7716314855639	6.27851333333333	5.61394727984301e-05	-0.000129678783291144	0.000353418528474579	0.000111869872591717
2	931	left	Pontine reticular nucleus	1	75653	0.013218	931	PRNr-L	924	6	45487	2.19843032075098e-05	1	75653	0.013218	2.19843032075098e-05	20.3333333333333	75625	0.268917666666667	0.000106523386903591	21	75611	0.277737	0.000141201151125575	19.0087699058443	24.2487113059643	0.251406045234265	7.3605554081559e-05	3	13.4412301024373	-37.4996120581092	78.1662787247758	20.3333333333333	0.177770919416441	-0.495968865030554	1.03380419836389	0.268917666666667	5.20469864240635e-05	-0.000117416721309139	0.000330463495116321	0.000106523386903591
2	932	left	Nucleus raphe pontis	0	3091	0	932	RPO-L	924	6	45487	0	0	3091	0	0	16.6666666666667	3079	5.42358166666667	7.40684046301592e-05	8	3073	2.603319	5.37909147145047e-05	22.300971578237	10.3923048454133	7.25706858849455	8.60187566155959e-05	3	15.7691682300198	-51.1825880641066	84.51592139744	16.6666666666667	5.13152241046039	-16.6555772404712	27.5027405738046	5.42358166666667	6.08244461121231e-05	-0.000187638064469666	0.000335774873729985	7.40684046301592e-05
2	933	left	Subceruleus nucleus	0	843	0	933	SLC-L	924	6	45487	0	0	843	0	0	1	848.333333333333	1.175088	5.81919764824026e-06	1	851	1.175088	4.00986426609459e-06	1	4.61880215351701	1.175088	6.90402904971411e-06	3	0.707106781186547	-2.04243492229665	4.04243492229665	1	0.830912693290938	-2.40004076797173	4.75021676797173	1.175088	4.88188575856176e-06	-1.51858614371605e-05	2.6824256733641e-05	5.81919764824026e-06
2	934	left	Sublaterodorsal nucleus	0	1515	0	934	SLD-L	924	6	45487	0	0	1515	0	0	3.66666666666667	1505	2.44444433333333	1.65121690244925e-05	2	1500	1.333333	1.34477286786262e-05	4.72581562625261	8.66025403784439	3.15054380961388	1.82385053522267e-05	3	3.34165627596057	-10.7113198309795	18.0446531643128	3.66666666666667	2.22777089220327	-7.14088017726147	12.0297688439281	2.44444433333333	1.28965708132666e-05	-3.89772965896164e-05	7.20016346386015e-05	1.65121690244925e-05
2	935	left	Medulla	33	989182	0.033361	935	MY-L	882	4	45487	0.000725482005847825	33	989182	0.033361	0.000725482005847825	90.3333333333333	991591.333333333	0.0910293333333333	0.000644077235995886	93	992796	0.093675	0.000625319383556117	56.0475988186232	2086.54387285131	0.056392065349066	7.3835052123116e-05	3	39.6316371938716	-80.1878386233186	260.854505289985	90.3333333333333	0.0398752118134395	-0.0805398556251002	0.262598522291767	0.0910293333333333	5.22092660455175e-05	0.000419438894926924	0.000868715577064848	0.000644077235995886
2	937	left	Area postrema	0	1656	0	937	AP-L	936	6	45487	0	0	1656	0	0	0	1712.66666666667	0	0	0	1741	0	0	0	49.0747728811182	0	0	3	0	0	0	0	0	0	0	0	0	0	0	0
2	938	left	Cochlear nuclei	1	52206	0.019155	938	CN-L	936	6	45487	2.19843032075098e-05	1	52206	0.019155	2.19843032075098e-05	2.33333333333333	52096	0.0448163333333333	2.07758297477961e-05	1	52041	0.019155	2.19843032075098e-05	3.21455025366432	95.2627944162882	0.0617823164856525	2.01987244884052e-05	3	2.27303028283098	-7.44672661789256	12.1133932845592	2.33333333333333	0.0436866949444183	-0.143152343923	0.232785010589667	0.0448163333333333	1.42826550570701e-05	-4.06774750215765e-05	8.22291345171688e-05	2.07758297477961e-05
2	943	left	Dorsal column nuclei	0	13295	0	943	DCN-L	936	6	45487	0	0	13295	0	0	2.66666666666667	13284.3333333333	0.200818333333333	1.06929713762522e-05	0	13279	0	0	4.61880215351701	9.23760430703401	0.347827556424636	1.85207697075486e-05	3	3.2659863237109	-11.3857383043725	16.7190716377058	2.66666666666667	0.245951223831407	-0.857424371270089	1.25906103793676	0.200818333333333	1.3096161853002e-05	-4.56552651698076e-05	6.70412079223121e-05	1.06929713762522e-05
2	946	left	External cuneate nucleus	0	6566	0	946	ECU-L	936	6	45487	0	0	6566	0	0	0	6564.66666666667	0	0	0	6564	0	0	0	1.15470053837925	0	0	3	0	0	0	0	0	0	0	0	0	0	0	0
2	947	left	Nucleus of the trapezoid body	0	4950	0	947	NTB-L	936	6	45487	0	0	4950	0	0	0.333333333333333	4946.66666666667	0.067408	2.24128811310436e-06	0	4945	0	0	0.577350269189626	2.88675134594813	0.116754080836603	3.88202488629694e-06	3	0.408248290463863	-1.42321728804656	2.08988395471322	0.333333333333333	0.0825576022907642	-0.287808692857927	0.422624692857927	0.067408	2.7450061218355e-06	-9.56951997019014e-06	1.40520961963989e-05	2.24128811310436e-06
2	948	left	Nucleus of the solitary tract	0	27117	0	948	NTS-L	936	6	45487	0	0	27117	0	0	11.6666666666667	27197	0.428338666666667	4.94957498443221e-05	3	27237	0.110144	2.01715930179393e-05	17.6729548557487	69.2820323027551	0.648858180589051	6.9001134460995e-05	3	12.4966662221037	-42.1021483666356	65.4354816999689	11.6666666666667	0.458812019522883	-1.54577012157533	2.40244745490866	0.428338666666667	4.87911700869344e-05	-0.000160435711317896	0.00025942721100654	4.94957498443221e-05
2	954	left	Spinal nucleus of the trigeminal, caudal part	0	53842	0	954	SPVC-L	936	6	45487	0	0	53842	0	0	2	53804.6666666667	0.0371843333333333	9.82906191433485e-06	2	53786	0.037184	1.34477286786262e-05	2	32.331615074619	0.0371845000011205	8.610290796091e-06	3	1.41421356237309	-4.08486984459331	8.08486984459331	2	0.0262934121058235	-0.0759470880382158	0.150315754704882	0.0371843333333333	6.08839500990406e-06	-1.63671874948219e-05	3.60253113234916e-05	9.82906191433485e-06
2	955	left	Spinal nucleus of the trigeminal, interpolar part	0	59054	0	955	SPVI-L	936	6	45487	0	0	59054	0	0	3	59076.6666666667	0.0507716666666667	1.38389261804294e-05	2	59088	0.033848	1.34477286786262e-05	3.60555127546399	19.6299091524473	0.0610197950859664	1.40386134166525e-05	3	2.54950975679639	-7.96965511460288	13.9696551146029	3	0.0431475108919004	-0.134877088854263	0.236420422187597	0.0507716666666667	9.92679874537145e-06	-2.88726415390166e-05	5.65504938998754e-05	1.38389261804294e-05
2	956	left	Spinal nucleus of the trigeminal, oral part	0	31917	0	956	SPVO-L	936	6	45487	0	0	31917	0	0	0.333333333333333	32013	0.010397	1.33662142203153e-06	0	32061	0	0	0.577350269189626	83.1384387633061	0.0180081322462936	2.31509621344357e-06	3	0.408248290463863	-1.42321728804656	2.08988395471322	0.333333333333333	0.0127336724278584	-0.0443915704314602	0.0651855704314602	0.010397	1.63702023162525e-06	-5.70690814622595e-06	8.38015099028901e-06	1.33662142203153e-06
2	962	left	Paratrigeminal nucleus	0	3270	0	962	Pa5-L	936	6	45487	0	0	3270	0	0	0	3285.33333333333	0	0	0	3293	0	0	0	13.2790561913614	0	0	3	0	0	0	0	0	0	0	0	0	0	0	0
2	963	left	Nucleus z	0	0	0	963	z-L	936	6	45487	0	0	0	0	0	0	0	0	0	0	0	0	0	0	0	0	0	3	0	0	0	0	0	0	0	0	0	0	0	0
2	965	left	Abducens nucleus	0	974	0	965	VI-L	964	6	45487	0	0	974	0	0	0	974.666666666667	0	0	0	975	0	0	0	0.577350269189626	0	0	3	0	0	0	0	0	0	0	0	0	0	0	0
2	966	left	Accessory abducens nucleus	0	0	0	966	ACVI-L	964	6	45487	0	0	0	0	0	0	0	0	0	0	0	0	0	0	0	0	0	3	0	0	0	0	0	0	0	0	0	0	0	0
2	967	left	Facial motor nucleus	0	29347	0	967	VII-L	964	6	45487	0	0	29347	0	0	17.3333333333333	29356.3333333333	0.590352333333333	0.000108404981661771	9	29361	0.306529	3.60887783948513e-05	22.6789182575654	8.08290376865476	0.772416551547372	0.000157545898052063	3	16.0364168898999	-51.6657995733948	86.3324662400615	17.3333333333333	0.546180981499875	-1.75967475765434	2.94037942432101	0.590352333333333	0.000111401772860738	-0.000370918160436412	0.000587728123759955	0.000108404981661771
2	968	left	Accessory facial motor nucleus	0	177	0	968	ACVII-L	964	6	45487	0	0	177	0	0	0	176.333333333333	0	0	0	176	0	0	0	0.577350269189626	0	0	3	0	0	0	0	0	0	0	0	0	0	0	0
2	969	left	Efferent vestibular nucleus	0	0	0	969	EV-L	964	6	45487	0	0	0	0	0	0	0	0	0	0	0	0	0	0	0	0	0	3	0	0	0	0	0	0	0	0	0	0	0	0
2	970	left	Nucleus ambiguus	0	1382	0	970	AMB-L	964	6	45487	0	0	1382	0	0	4	1381.33333333333	2.896452	2.3276790592961e-05	4	1381	2.896452	1.60394570643784e-05	4	0.577350269189626	2.896452	2.76161161988564e-05	3	2.82842712474619	-8.16973968918662	16.1697396891866	4	2.04810085058134	-5.91581471555599	11.708718715556	2.896452	1.9527543034247e-05	-6.07434457486421e-05	0.000107297026934564	2.3276790592961e-05
2	973	left	Dorsal motor nucleus of the vagus nerve	0	5569	0	973	DMX-L	964	6	45487	0	0	5569	0	0	3.66666666666667	5569.66666666667	0.658288333333333	2.01308357887838e-05	5	5570	0.897666	2.0049321330473e-05	3.21455025366432	0.577350269189626	0.577118421014555	2.01717165441259e-05	3	2.27303028283098	-6.11339328455922	13.4467266178926	3.66666666666667	0.408084349047065	-1.09755690506205	2.41413357172872	0.658288333333333	1.42635575565243e-05	-4.12402990677339e-05	8.15019706453016e-05	2.01308357887838e-05
2	974	left	Efferent cochlear group	0	0	0	974	ECO-L	964	6	45487	0	0	0	0	0	0	0	0	0	0	0	0	0	0	0	0	0	3	0	0	0	0	0	0	0	0	0	0	0	0
2	975	left	Gigantocellular reticular nucleus	0	83624	0	975	GRN-L	964	6	45487	0	0	83624	0	0	17.3333333333333	83774.6666666667	0.206718333333333	7.31229807099309e-05	4	83850	0.047704	2.68954573572524e-05	26.6333124739176	130.481160836855	0.317630611724269	0.000104231705932567	3	18.8325958557674	-63.6967866337526	98.3634533004193	17.3333333333333	0.224598759462662	-0.759652132167032	1.1730887988337	0.206718333333333	7.37029460795604e-05	-0.000243995201429867	0.000390241162849729	7.31229807099309e-05
2	976	left	Infracerebellar nucleus	0	1736	0	976	ICB-L	964	6	45487	0	0	1736	0	0	0	1726.66666666667	0	0	0	1722	0	0	0	8.08290376865476	0	0	3	0	0	0	0	0	0	0	0	0	0	0	0
2	977	left	Inferior olivary complex	0	16333	0	977	IO-L	964	6	45487	0	0	16333	0	0	1	16301.6666666667	0.0614023333333333	4.91453095716743e-06	1	16286	0.061402	6.72386433931309e-06	1	27.1354626519124	0.0614025000006786	4.3051453980455e-06	3	0.707106781186547	-2.04243492229665	4.04243492229665	1	0.0434181241322868	-0.125410776985051	0.248215443651718	0.0614023333333333	3.04419750495203e-06	-8.18359374741093e-06	1.80126556617458e-05	4.91453095716743e-06
2	978	left	Intermediate reticular nucleus	4	88825	0.045032	978	IRN-L	964	6	45487	8.79372128300394e-05	4	88825	0.045032	8.79372128300394e-05	34	88836.3333333333	0.382704666666667	0.000215485971791213	37	88842	0.41647	0.0001483649778455	28.6181760425084	9.81495457622364	0.322120004658719	0.000171274963782836	3	20.2361063448481	-53.0689382041609	121.068938204161	34	0.227773239650023	-0.597324484677382	1.36273381801072	0.382704666666667	0.000121109688338324	-0.000305606959336784	0.000736578902919209	0.000215485971791213
2	979	left	Inferior salivatory nucleus	0	230	0	979	ISN-L	964	6	45487	0	0	230	0	0	0	230	0	0	0	230	0	0	0	0	0	0	3	0	0	0	0	0	0	0	0	0	0	0	0
2	980	left	Linear nucleus of the medulla	1	1975	0.506329	980	LIN-L	964	6	45487	2.19843032075098e-05	1	1975	0.506329	2.19843032075098e-05	3	1973.66666666667	1.520356	2.07350725186407e-05	3	1973	1.520527	2.01715930179393e-05	2	1.15470053837925	1.0139415108146	1.08359151754632e-06	3	1.41421356237309	-3.08486984459331	9.08486984459331	3	0.716964918023539	-1.56449506166858	4.60520706166858	1.520356	7.66214910093222e-07	1.74383158441533e-05	2.4031829193128e-05	2.07350725186407e-05
2	981	left	Lateral reticular nucleus	2	18238	0.109661	981	LRN-L	964	6	45487	4.39686064150197e-05	2	18238	0.109661	4.39686064150197e-05	36.3333333333333	18230.6666666667	1.99335766666667	0.000203812695540428	51	18227	2.798047	0.000224552398901297	29.8384539367128	6.35085296108588	1.63708504369484	0.000150549490638059	3	21.0989731187721	-54.4482209510618	127.114887617729	36.3333333333333	1.1575939357757	-2.98736704104006	6.97408237437339	1.99335766666667	0.000106454565734352	-0.000254224332310776	0.000661849723391633	0.000203812695540428
2	984	left	Magnocellular reticular nucleus	0	17010	0	984	MARN-L	964	6	45487	0	0	17010	0	0	11	17062.6666666667	0.643689	4.77271736913319e-05	4	17089	0.234069	2.68954573572524e-05	15.7162336455017	45.6106712659804	0.919669484815605	6.0877602266772e-05	3	11.1130553854464	-36.8156180900481	58.8156180900481	11	0.650304529163453	-2.15434555757357	3.44172355757357	0.643689	4.3046965385212e-05	-0.000137488969430781	0.000232943316813445	4.77271736913319e-05
2	985	left	Medullary reticular nucleus	3	65025	0.046136	985	MDRN-L	964	6	45487	6.59529096225295e-05	3	65025	0.046136	6.59529096225295e-05	46.6666666666667	65023.6666666667	0.717694333333333	0.00023405077214016	32	65023	0.492134	0.000215163658858019	52.5579045751763	1.15470053837925	0.808297581687792	0.000178293291525467	3	37.1640507300626	-113.237337655585	206.570670988918	46.6666666666667	0.571552701228125	-1.74149845680154	3.17688712346821	0.717694333333333	0.000126072395477727	-0.000308394964408137	0.000776496508688458	0.00023405077214016
2	988	left	Parvicellular reticular nucleus	0	72030	0	988	PARN-L	964	6	45487	0	0	72030	0	0	42	71880	0.584917666666667	0.000200982300054595	36	71805	0.501358	0.000242059116215271	45.2990066116245	129.903810567666	0.630861648799745	0.000183917037737782	3	32.0312347560939	-95.8192796605534	179.819279660553	42	0.446086549856826	-1.33443784477933	2.50427317811266	0.584917666666667	0.000130048984560128	-0.000358573318364185	0.000760537918473374	0.000200982300054595
2	989	left	Parasolitary nucleus	0	897	0	989	PAS-L	964	6	45487	0	0	897	0	0	0	894.333333333333	0	0	0	893	0	0	0	2.3094010767585	0	0	3	0	0	0	0	0	0	0	0	0	0	0	0
2	990	left	Paragigantocellular reticular nucleus	2	30352	0.065894	990	PGRN-L	964	6	45487	4.39686064150197e-05	2	30352	0.065894	4.39686064150197e-05	54	30363.3333333333	1.77814133333333	0.000344312966120707	32	30369	1.053706	0.000128315656515027	65.8179306876173	9.81495457622364	2.16725862562855	0.00044914935802646	3	46.5403051128804	-146.246770837308	254.246770837308	54	1.53248327076698	-4.81560199492761	8.37188466159427	1.77814133333333	0.000317596556826094	-0.00102219472606612	0.00171082065830753	0.000344312966120707
2	993	left	Perihypoglossal nuclei	1	8640	0.115741	993	PHY-L	964	6	45487	2.19843032075098e-05	1	8640	0.115741	2.19843032075098e-05	0.333333333333333	8680.66666666667	0.0385803333333333	7.32810106916995e-06	0	8701	0	0	0.577350269189626	35.2183664205672	0.0668230975062765	1.26926433748022e-05	3	0.408248290463863	-1.42321728804656	2.08988395471322	0.333333333333333	0.047251065386578	-0.164724592135797	0.241885258802463	0.0385803333333333	8.97505420150511e-06	-3.12884403905854e-05	4.59446425289253e-05	7.32810106916995e-06
2	997	left	Paramedian reticular nucleus	0	0	0	997	PMR-L	964	6	45487	0	0	0	0	0	0	0	0	0	0	0	0	0	0	0	0	0	3	0	0	0	0	0	0	0	0	0	0	0	0
2	998	left	Parapyramidal nucleus	0	3031	0	998	PPY-L	964	6	45487	0	0	3031	0	0	2.66666666666667	3028.33333333333	0.880960333333333	1.06929713762522e-05	0	3027	0	0	4.61880215351701	2.3094010767585	1.52586805678615	1.85207697075486e-05	3	3.2659863237109	-11.3857383043725	16.7190716377058	2.66666666666667	1.07895165014942	-3.76139392944978	5.52331459611644	0.880960333333333	1.3096161853002e-05	-4.56552651698076e-05	6.70412079223121e-05	1.06929713762522e-05
2	1001	left	Vestibular nuclei	6	102668	0.058441	1001	VNC-L	964	6	45487	0.000131905819245059	6	102668	0.058441	0.000131905819245059	13.6666666666667	102656.666666667	0.133134	0.000104320356552216	15	102651	0.146126	0.000100857965089696	7.09459888459759	9.81495457622364	0.0691189182279353	2.60275668494123e-05	3	5.01663898109747	-7.91818873951993	35.2515220728533	13.6666666666667	0.0488744557872515	-0.077155810608037	0.343423810608037	0.133134	1.84042690170056e-05	2.5133178227153e-05	0.000183507534877279	0.000104320356552216
2	1006	left	Nucleus x	0	1825	0	1006	x-L	964	6	45487	0	0	1825	0	0	0	1822.33333333333	0	0	0	1821	0	0	0	2.3094010767585	0	0	3	0	0	0	0	0	0	0	0	0	0	0	0
2	1007	left	Hypoglossal nucleus	2	9065	0.220629	1007	XII-L	964	6	45487	4.39686064150197e-05	2	9065	0.220629	4.39686064150197e-05	14	8983	1.56463366666667	0.000103403059971442	2	8942	0.220629	4.39686064150197e-05	21.6564078277077	71.014083110324	2.4227161299732	0.000138992236819348	3	15.3133928311136	-51.8882114665166	79.8882114665166	14	1.71311900439408	-5.8063224939752	8.93558982730854	1.56463366666667	9.82823531872474e-05	-0.000319471775255869	0.000526277895198752	0.000103403059971442
2	1008	left	Nucleus y	0	749	0	1008	y-L	964	6	45487	0	0	749	0	0	0	751	0	0	0	752	0	0	0	1.73205080756888	0	0	3	0	0	0	0	0	0	0	0	0	0	0	0
2	1009	left	Interstitial nucleus of the vestibular nerve	0	0	0	1009	INV-L	964	6	45487	0	0	0	0	0	0	0	0	0	0	0	0	0	0	0	0	0	3	0	0	0	0	0	0	0	0	0	0	0	0
2	1011	left	Nucleus raphe magnus	0	3446	0	1011	RM-L	1010	6	45487	0	0	3446	0	0	8.66666666666667	3956	2.058102	4.37988238835481e-05	10	4211	2.374733	6.41578282575135e-05	8.08290376865476	441.672955930064	1.91947392225135	3.79621599182859e-05	3	5.71547606649408	-15.9250420326518	33.2583753659851	8.66666666666667	1.35727302673467	-3.78177249349525	7.89797649349525	2.058102	2.68433007067081e-05	-7.16985771776552e-05	0.000159296224944751	4.37988238835481e-05
2	1012	left	Nucleus raphe pallidus	0	1941	0	1012	RPA-L	1010	6	45487	0	0	1941	0	0	0.333333333333333	2243.66666666667	0.139179	2.24128811310436e-06	0	2395	0	0	0.577350269189626	262.11702221209	0.241065099346629	3.88202488629694e-06	3	0.408248290463863	-1.42321728804656	2.08988395471322	0.333333333333333	0.17045876645541	-0.594245876799096	0.872603876799096	0.139179	2.7450061218355e-06	-9.56951997019014e-06	1.40520961963989e-05	2.24128811310436e-06
2	1013	left	Nucleus raphe obscurus	0	1066	0	1013	RO-L	1010	6	45487	0	0	1066	0	0	3.66666666666667	1281.33333333333	2.63978866666667	1.56075023334197e-05	1	1389	0.719942	6.72386433931309e-06	5.5075705472861	186.484136948249	3.96513365481888	2.14747422294264e-05	3	3.89444048184931	-13.0897583034091	20.4230916367424	3.66666666666667	2.80377289563343	-9.42387243632806	14.7034497696614	2.63978866666667	1.51849358546605e-05	-4.97280033727059e-05	8.09430080395452e-05	1.56075023334197e-05
2	1014	left	Cerebellum	4	1719990	0.002326	1014	CB-L	1	2	45487	8.79372128300394e-05	4	1719990	0.002326	8.79372128300394e-05	15.6666666666667	1723385.33333333	0.009084	9.49291256436911e-05	9	1725083	0.005217	8.79372128300394e-05	16.0727512683216	2940.44492098276	0.00931436734298149	3.83908349335726e-05	3	11.3651514141549	-33.2336330894628	64.5669664227961	15.6666666666667	0.00658625231068473	-0.0192543564833864	0.0374223564833864	0.009084	2.71464197169426e-05	-2.18724912543365e-05	0.000211730742541719	9.49291256436911e-05
2	1020	left	Lingula (I)	1	3833	0.260892	1020	LING-L	1019	5	45487	2.19843032075098e-05	1	3833	0.260892	2.19843032075098e-05	0.666666666666667	2583.66666666667	0.172041333333333	8.66472249120148e-06	1	3833	0.255232	4.00986426609459e-06	0.577350269189626	2237.92455934809	0.149019039660485	1.17080389349291e-05	3	0.408248290463863	-1.08988395471322	2.42321728804656	0.666666666666667	0.105372373469836	-0.281339397016838	0.625422063683505	0.172041333333333	8.27883372528449e-06	-2.69562240360357e-05	4.42856690184387e-05	8.66472249120148e-06
2	1021	left	Lingula (I), molecular layer	0	0	0	1021	LINGmo-L	1020	6	45487	0	0	0	0	0	0	0	0	0	0	0	0	0	0	0	0	0	3	0	0	0	0	0	0	0	0	0	0	0	0
2	1022	left	Lingula (I), Purkinje layer	0	0	0	1022	LINGpu-L	1020	6	45487	0	0	0	0	0	0	0	0	0	0	0	0	0	0	0	0	0	3	0	0	0	0	0	0	0	0	0	0	0	0
2	1023	left	Lingula (I), granular layer	0	0	0	1023	LINGgr-L	1020	6	45487	0	0	0	0	0	0	0	0	0	0	0	0	0	0	0	0	0	3	0	0	0	0	0	0	0	0	0	0	0	0
2	1025	left	Lobule II	2	42422	0.047145	1025	CENT2-L	1024	6	45487	4.39686064150197e-05	2	42422	0.047145	4.39686064150197e-05	2.66666666666667	42791.3333333333	0.0622526666666667	2.81039308169661e-05	2	42976	0.047145	4.03431860358785e-05	3.05505046330389	319.852049131053	0.07102202923272	2.44061286105557e-05	3	2.16024689946929	-6.62812555226767	11.961458885601	2.66666666666667	0.0502201584840855	-0.153827235323334	0.278332568656668	0.0622526666666667	1.72577390430349e-05	-4.6150127185852e-05	0.000102357988819784	2.81039308169661e-05
2	1029	left	Lobule III	0	87335	0	1029	CENT3-L	1024	6	45487	0	0	87335	0	0	0.333333333333333	87831	0.00378433333333333	1.33662142203153e-06	0	88079	0	0	0.577350269189626	429.548600277082	0.00655465760610982	2.31509621344357e-06	3	0.408248290463863	-1.42321728804656	2.08988395471322	0.333333333333333	0.00463484284163624	-0.0161577858711926	0.0237264525378592	0.00378433333333333	1.63702023162525e-06	-5.70690814622595e-06	8.38015099028901e-06	1.33662142203153e-06
2	1034	left	Lobule IV	0	0	0	1034	CUL4-L	1033	6	45487	0	0	0	0	0	0	0	0	0	0	0	0	0	0	0	0	0	3	0	0	0	0	0	0	0	0	0	0	0	0
2	1038	left	Lobule V	0	0	0	1038	CUL5-L	1033	6	45487	0	0	0	0	0	0	0	0	0	0	0	0	0	0	0	0	0	3	0	0	0	0	0	0	0	0	0	0	0	0
2	1042	left	Lobules IV-V	34	214636	0.158408	1042	CUL4, 5-L	1033	6	45487	0.000747466309055335	34	214636	0.158408	0.000747466309055335	11.3333333333333	215415.333333333	0.0528026666666667	0.000249155436351778	0	215805	0	0	19.6299091524473	674.922464682673	0.0914569014417902	0.000431549874743273	3	13.8804418757713	-48.389387793583	71.0560544602496	11.3333333333333	0.0646697951957996	-0.225449004164879	0.331054337498212	0.0528026666666667	0.000305151842851174	-0.0010638069732799	0.00156211784598346	0.000249155436351778
2	1047	left	Declive (VI), molecular layer	0	0	0	1047	DECmo-L	1046	6	45487	0	0	0	0	0	0	0	0	0	0	0	0	0	0	0	0	0	3	0	0	0	0	0	0	0	0	0	0	0	0
2	1048	left	Declive (VI), Purkinje layer	0	0	0	1048	DECpu-L	1046	6	45487	0	0	0	0	0	0	0	0	0	0	0	0	0	0	0	0	0	3	0	0	0	0	0	0	0	0	0	0	0	0
2	1049	left	Declive (VI), granular layer	0	0	0	1049	DECgr-L	1046	6	45487	0	0	0	0	0	0	0	0	0	0	0	0	0	0	0	0	0	3	0	0	0	0	0	0	0	0	0	0	0	0
2	1051	left	Folium-tuber vermis (VII), molecular layer	0	0	0	1051	FOTUmo-L	1050	6	45487	0	0	0	0	0	0	0	0	0	0	0	0	0	0	0	0	0	3	0	0	0	0	0	0	0	0	0	0	0	0
2	1052	left	Folium-tuber vermis (VII), Purkinje layer	0	0	0	1052	FOTUpu-L	1050	6	45487	0	0	0	0	0	0	0	0	0	0	0	0	0	0	0	0	0	3	0	0	0	0	0	0	0	0	0	0	0	0
2	1053	left	Folium-tuber vermis (VII), granular layer	0	0	0	1053	FOTUgr-L	1050	6	45487	0	0	0	0	0	0	0	0	0	0	0	0	0	0	0	0	0	3	0	0	0	0	0	0	0	0	0	0	0	0
2	1055	left	Pyramus (VIII), molecular layer	0	0	0	1055	PYRmo-L	1054	6	45487	0	0	0	0	0	0	0	0	0	0	0	0	0	0	0	0	0	3	0	0	0	0	0	0	0	0	0	0	0	0
2	1056	left	Pyramus (VIII), Purkinje layer	0	0	0	1056	PYRpu-L	1054	6	45487	0	0	0	0	0	0	0	0	0	0	0	0	0	0	0	0	0	3	0	0	0	0	0	0	0	0	0	0	0	0
2	1057	left	Pyramus (VIII), granular layer	0	0	0	1057	PYRgr-L	1054	6	45487	0	0	0	0	0	0	0	0	0	0	0	0	0	0	0	0	0	3	0	0	0	0	0	0	0	0	0	0	0	0
2	1059	left	Uvula (IX), molecular layer	0	0	0	1059	UVUmo-L	1058	6	45487	0	0	0	0	0	0	0	0	0	0	0	0	0	0	0	0	0	3	0	0	0	0	0	0	0	0	0	0	0	0
2	1060	left	Uvula (IX), Purkinje layer	0	0	0	1060	UVUpu-L	1058	6	45487	0	0	0	0	0	0	0	0	0	0	0	0	0	0	0	0	0	3	0	0	0	0	0	0	0	0	0	0	0	0
2	1061	left	Uvula (IX), granular layer	0	0	0	1061	UVUgr-L	1058	6	45487	0	0	0	0	0	0	0	0	0	0	0	0	0	0	0	0	0	3	0	0	0	0	0	0	0	0	0	0	0	0
2	1062	left	Nodulus (X)	3	48361	0.062033	1062	NOD-L	1019	5	45487	6.59529096225295e-05	3	48361	0.062033	6.59529096225295e-05	2.33333333333333	48645.6666666667	0.048007	3.00447889688545e-05	3	48788	0.061491	2.01715930179393e-05	1.15470053837925	246.52856494397	0.0238259001089151	3.21301294071657e-05	3	0.816496580927726	-1.17976790942645	5.84643457609312	2.33333333333333	0.0168474555348872	-0.0244817505465149	0.120495750546515	0.048007	2.27194323842082e-05	-6.77090387974172e-05	0.000127798616735126	3.00447889688545e-05
2	1063	left	Nodulus (X), molecular layer	0	0	0	1063	NODmo-L	1062	6	45487	0	0	0	0	0	0	0	0	0	0	0	0	0	0	0	0	0	3	0	0	0	0	0	0	0	0	0	0	0	0
2	1064	left	Nodulus (X), Purkinje layer	0	0	0	1064	NODpu-L	1062	6	45487	0	0	0	0	0	0	0	0	0	0	0	0	0	0	0	0	0	3	0	0	0	0	0	0	0	0	0	0	0	0
2	1065	left	Nodulus (X), granular layer	0	0	0	1065	NODgr-L	1062	6	45487	0	0	0	0	0	0	0	0	0	0	0	0	0	0	0	0	0	3	0	0	0	0	0	0	0	0	0	0	0	0
2	1067	left	Simple lobule	1	182196	0.005489	1067	SIM-L	1066	5	45487	2.19843032075098e-05	1	182196	0.005489	2.19843032075098e-05	1	182248	0.005487	1.09060106043058e-05	1	182274	0.005486	6.72386433931309e-06	0	45.0333209967908	1.73205080756861e-06	9.68957555061164e-06	3	0	1	1	1	1.2247448713914e-06	0.00548173034813586	0.00549226965186414	0.005487	6.85156457865686e-06	-1.85738924331068e-05	4.03859136417185e-05	1.09060106043058e-05
2	1068	left	Simple lobule, molecular layer	0	0	0	1068	SIMmo-L	1067	6	45487	0	0	0	0	0	0	0	0	0	0	0	0	0	0	0	0	0	3	0	0	0	0	0	0	0	0	0	0	0	0
2	1069	left	Simple lobule, Purkinje layer	0	0	0	1069	SIMpu-L	1067	6	45487	0	0	0	0	0	0	0	0	0	0	0	0	0	0	0	0	0	3	0	0	0	0	0	0	0	0	0	0	0	0
2	1070	left	Simple lobule, granular layer	0	0	0	1070	SIMgr-L	1067	6	45487	0	0	0	0	0	0	0	0	0	0	0	0	0	0	0	0	0	3	0	0	0	0	0	0	0	0	0	0	0	0
2	1072	left	Crus 1	2	182311	0.01097	1072	ANcr1-L	1071	6	45487	4.39686064150197e-05	2	182311	0.01097	4.39686064150197e-05	0.666666666666667	182231.666666667	0.00365666666666667	1.46562021383399e-05	0	182192	0	0	1.15470053837925	68.7046820335655	0.00633353245301019	2.53852867496043e-05	3	0.816496580927726	-2.84643457609312	4.17976790942645	0.666666666666667	0.00447848374638858	-0.0156126936498707	0.0229260269832041	0.00365666666666667	1.79501084030102e-05	-6.25768807811708e-05	9.18892850578506e-05	1.46562021383399e-05
2	1076	left	Crus 2	1	163595	0.006113	1076	ANcr2-L	1071	6	45487	2.19843032075098e-05	1	163595	0.006113	2.19843032075098e-05	0.333333333333333	163605.666666667	0.00203766666666667	7.32810106916995e-06	0	163611	0	0	0.577350269189626	9.23760430703401	0.00352934219555618	1.26926433748022e-05	3	0.408248290463863	-1.42321728804656	2.08988395471322	0.333333333333333	0.00249562179960559	-0.00870012728182861	0.0127754606151619	0.00203766666666667	8.97505420150511e-06	-3.12884403905854e-05	4.59446425289253e-05	7.32810106916995e-06
2	1081	left	Paramedian lobule, molecular layer	0	0	0	1081	PRMmo-L	1080	6	45487	0	0	0	0	0	0	0	0	0	0	0	0	0	0	0	0	0	3	0	0	0	0	0	0	0	0	0	0	0	0
2	1082	left	Paramedian lobule, Purkinje layer	0	0	0	1082	PRMpu-L	1080	6	45487	0	0	0	0	0	0	0	0	0	0	0	0	0	0	0	0	0	3	0	0	0	0	0	0	0	0	0	0	0	0
2	1083	left	Paramedian lobule, granular layer	0	0	0	1083	PRMgr-L	1080	6	45487	0	0	0	0	0	0	0	0	0	0	0	0	0	0	0	0	0	3	0	0	0	0	0	0	0	0	0	0	0	0
2	1085	left	Copula pyramidis, molecular layer	0	0	0	1085	COPYmo-L	1084	6	45487	0	0	0	0	0	0	0	0	0	0	0	0	0	0	0	0	0	3	0	0	0	0	0	0	0	0	0	0	0	0
2	1086	left	Copula pyramidis, Purkinje layer	0	0	0	1086	COPYpu-L	1084	6	45487	0	0	0	0	0	0	0	0	0	0	0	0	0	0	0	0	0	3	0	0	0	0	0	0	0	0	0	0	0	0
2	1087	left	Copula pyramidis, granular layer	0	0	0	1087	COPYgr-L	1084	6	45487	0	0	0	0	0	0	0	0	0	0	0	0	0	0	0	0	0	3	0	0	0	0	0	0	0	0	0	0	0	0
2	1088	left	Paraflocculus	6	183174	0.032756	1088	PFL-L	1066	5	45487	0.000131905819245059	6	183174	0.032756	0.000131905819245059	3	183270.666666667	0.0163736666666667	4.88831373721871e-05	2	183319	0.01091	8.01972853218919e-06	2.64575131106459	83.7157890324957	0.0144473142948208	7.19026709867211e-05	3	1.87082869338697	-5.04952618449507	11.0495261844951	3	0.0102157939078011	-0.0275813468772918	0.0603286802106251	0.0163736666666667	5.08428662401357e-05	-0.00016987605984422	0.000267642334588594	4.88831373721871e-05
2	1089	left	Paraflocculus, molecular layer	0	0	0	1089	PFLmo-L	1088	6	45487	0	0	0	0	0	0	0	0	0	0	0	0	0	0	0	0	0	3	0	0	0	0	0	0	0	0	0	0	0	0
2	1090	left	Paraflocculus, Purkinje layer	0	0	0	1090	PFLpu-L	1088	6	45487	0	0	0	0	0	0	0	0	0	0	0	0	0	0	0	0	0	3	0	0	0	0	0	0	0	0	0	0	0	0
2	1091	left	Paraflocculus, granular layer	0	0	0	1091	PFLgr-L	1088	6	45487	0	0	0	0	0	0	0	0	0	0	0	0	0	0	0	0	0	3	0	0	0	0	0	0	0	0	0	0	0	0
2	1093	left	Flocculus, molecular layer	0	0	0	1093	FLmo-L	1092	6	45487	0	0	0	0	0	0	0	0	0	0	0	0	0	0	0	0	0	3	0	0	0	0	0	0	0	0	0	0	0	0
2	1094	left	Flocculus, Purkinje layer	0	0	0	1094	FLpu-L	1092	6	45487	0	0	0	0	0	0	0	0	0	0	0	0	0	0	0	0	0	3	0	0	0	0	0	0	0	0	0	0	0	0
2	1095	left	Flocculus, granular layer	0	0	0	1095	FLgr-L	1092	6	45487	0	0	0	0	0	0	0	0	0	0	0	0	0	0	0	0	0	3	0	0	0	0	0	0	0	0	0	0	0	0
2	1101	left	fiber tracts	84	1499934	0.056002	1101	fiber tracts-L	0	1	45487	0.00184668146943083	84	1499934	0.056002	0.00184668146943083	324	1502355.33333333	0.215532666666667	0.00220053365664632	440	1503566	0.292638	0.00184668146943083	207.884583362981	2096.93617769672	0.138183214629467	0.000656899276184483	3	146.996598600104	-308.475316230622	956.475316230622	324	0.0977102881106522	-0.204880771197238	0.635946104530571	0.215532666666667	0.000464497932746582	0.000201960358351257	0.00419910695494139	0.00220053365664632
2	1106	left	olfactory nerve layer of main olfactory bulb	3	132237	0.022687	1106	onl-L	1105	4	45487	6.59529096225295e-05	3	132237	0.022687	6.59529096225295e-05	2.66666666666667	132683.666666667	0.0201023333333333	3.04767436998132e-05	3	132907	0.022572	1.34477286786262e-05	0.577350269189626	386.824680357049	0.00437755871843352	3.07314421850953e-05	3	0.408248290463863	0.910116045286775	4.42321728804656	2.66666666666667	0.00309540145484663	0.006783895813967	0.0334207708526997	0.0201023333333333	2.17304111647232e-05	-6.30216692166614e-05	0.000123975156616288	3.04767436998132e-05
2	1108	left	lateral olfactory tract, body	48	28949	1.658088	1108	lot-L	1107	5	45487	0.00105524655396047	48	28949	1.658088	0.00105524655396047	19.3333333333333	28968.3333333333	0.667726	0.000371447732377983	7	28978	0.241563	4.70670503751916e-05	24.9064917909635	16.7431578064991	0.860451133189445	0.000592446223008101	3	17.6115492409574	-56.443047083389	95.1097137500557	19.3333333333333	0.608430831157906	-1.9501405765453	3.2855925765453	0.667726	0.000418922741777386	-0.00143103134608462	0.00217392681084058	0.000371447732377983
2	1109	left	dorsal limb	1	5022	0.199124	1109	lotd-L	1107	5	45487	2.19843032075098e-05	1	5022	0.199124	2.19843032075098e-05	21.3333333333333	5024.66666666667	4.24464766666667	0.000109628584478613	20	5026	3.979308	0.000134477286786262	21.0317220724631	2.3094010767585	4.18450771028951	7.8237659676328e-05	3	14.8716732974695	-42.6543123759659	85.3209790426326	21.3333333333333	2.9588937778731	-8.48644472373774	16.9757400570711	4.24464766666667	5.53223797012968e-05	-0.000128404403559408	0.000347661572516634	0.000109628584478613
2	1111	left	anterior commissure, olfactory limb	356	24291	14.655634	1111	aco-L	1105	4	45487	0.0078264119418735	356	24291	14.655634	0.0078264119418735	461.333333333333	24332.3333333333	18.9560306666667	0.00426148814332335	356	24353	14.655634	0.00288710227158811	225.293882148036	35.7957166897568	9.24247452963206	0.00311416719386655	3	159.306831826719	-224.10864149364	1146.77530816031	461.333333333333	6.53541641484677	-9.16359661072325	47.0756579440566	18.9560306666667	0.00220204874053172	-0.00521316288116681	0.0137361391678135	0.00426148814332335
2	1116	left	optic chiasm	21	9732	2.15783	1116	och-L	1112	4	45487	0.000461670367357707	21	9732	2.15783	0.000461670367357707	24	6544.33333333333	2.436275	0.000222057814976177	21	9732	2.15783	0.000204503077570824	25.6320112359526	5668.18880537102	2.58676169873164	0.000231335273203371	3	18.1245689603919	-53.9837261129624	101.983726112962	24	1.82911673848678	-5.43377912788056	10.3063291278806	2.436275	0.000163578740409746	-0.000481764698976795	0.000925880328929149	0.000222057814976177
2	1117	left	optic tract	10	22375	0.446927	1117	opt-L	1112	4	45487	0.000219843032075098	10	22375	0.446927	0.000219843032075098	36.3333333333333	22374.3333333333	1.623902	0.000220081198529986	16	22374	0.715116	0.000219843032075098	40.5257120027932	0.577350269189626	1.81129250723648	0.000112618641206924	3	28.6560057695881	-86.9635081149012	159.630174781568	36.3333333333333	1.2807772145793	-3.88683757851052	7.13464157851052	1.623902	7.9633404885431e-05	-0.000122553688379558	0.00056271608543953	0.000220081198529986
2	1127	left	sensory root of the trigeminal nerve	1	74304	0.013458	1127	sV-L	1125	4	45487	2.19843032075098e-05	1	74304	0.013458	2.19843032075098e-05	0.666666666666667	49592	0.008962	9.56938918227431e-06	1	74304	0.013428	6.72386433931309e-06	0.577350269189626	42948.0139703805	0.00776133416366027	1.12649969198338e-05	3	0.408248290463863	-1.08988395471322	2.42321728804656	0.666666666666667	0.00548809201817899	-0.0146513541031341	0.0325753541031341	0.008962	7.96555571206002e-06	-2.47036308461921e-05	4.38424092107408e-05	9.56938918227431e-06
2	1129	left	spinal tract of the trigeminal nerve	14	52071	0.268864	1129	sptV-L	1127	5	45487	0.000307780244905138	14	52071	0.268864	0.000307780244905138	6.66666666666667	52148.3333333333	0.127945	0.000111517810191641	5	52187	0.095809	2.0049321330473e-05	6.65832811847939	66.9726312259966	0.127915261298252	0.000170098793090245	3	4.70814896394185	-13.5908633251048	26.9241966584381	6.66666666666667	0.0904497486812429	-0.261228858068502	0.517118858068502	0.127945	0.00012027801006576	-0.000405996698146632	0.000629032318529915	0.000111517810191641
2	1140	left	lateral lemniscus	2	26669	0.074993	1140	ll-L	1136	5	45487	4.39686064150197e-05	2	26669	0.074993	4.39686064150197e-05	73	26679.6666666667	2.735634	0.000371648385858572	74	26685	2.773093	0.000497565961109169	70.5053189482893	9.23760430703401	2.64211066315228	0.000286301642200987	3	49.8547891380557	-141.507844575939	287.507844575939	73	1.86825436656027	-5.30281575014688	10.7740837501469	2.735634	0.000202445832665163	-0.000499405728684594	0.00124270250040174	0.000371648385858572
2	1156	left	cuneate fascicle	0	716	0	1156	cuf-L	1155	6	45487	0	0	716	0	0	0	712.666666666667	0	0	0	711	0	0	0	2.88675134594813	0	0	3	0	0	0	0	0	0	0	0	0	0	0	0
2	1157	left	gracile fascicle	0	0	0	1157	grf-L	1155	6	45487	0	0	0	0	0	0	0	0	0	0	0	0	0	0	0	0	0	3	0	0	0	0	0	0	0	0	0	0	0	0
2	1158	left	internal arcuate fibers	0	0	0	1158	iaf-L	1155	6	45487	0	0	0	0	0	0	0	0	0	0	0	0	0	0	0	0	0	3	0	0	0	0	0	0	0	0	0	0	0	0
2	1174	left	superior cerebelar peduncles	3	27304	0.109874	1174	scp-L	1173	4	45487	6.59529096225295e-05	3	27304	0.109874	6.59529096225295e-05	33	27452.6666666667	1.19911966666667	0.000225387295081582	13	27527	0.472264	6.59529096225295e-05	43.5889894354067	128.749110029287	1.58319287129722	0.000288203880445823	3	30.8220700148449	-99.6166636859014	165.616663685901	33	1.11948641522046	-3.61764161369911	6.01588094703244	1.19911966666667	0.000203790918227519	-0.000651454255528201	0.00110222884569137	0.000225387295081582
2	1176	left	spinocerebellar tract	0	0	0	1176	sct-L	1175	6	45487	0	0	0	0	0	0	0	0	0	0	0	0	0	0	0	0	0	3	0	0	0	0	0	0	0	0	0	0	0	0
2	1178	left	ventral spinocerebellar tract	45	9119	4.934752	1178	sctv-L	1174	5	45487	0.000989293644337943	45	9119	4.934752	0.000989293644337943	33.3333333333333	9135.66666666667	3.64987533333333	0.000413230059926183	44	9144	4.811899	0.000176434027708162	19.3476958145753	14.4337567297406	2.1199679586853	0.00050150976367916	3	13.6808869108208	-25.5307720789033	92.1974387455699	33.3333333333333	1.49904371948458	-2.79998921832078	10.0997398849875	3.64987533333333	0.000354620954728797	-0.00111258075896404	0.0019390408788164	0.000413230059926183
2	1179	left	middle cerebellar peduncle	3	34982	0.085758	1179	mcp-L	1173	4	45487	6.59529096225295e-05	3	34982	0.085758	6.59529096225295e-05	2.33333333333333	34946	0.06676	2.91401222777816e-05	2	34928	0.057261	1.34477286786262e-05	0.577350269189626	31.1769145362398	0.0164527506210968	3.1996121334697e-05	3	0.408248290463863	0.576782711953442	4.08988395471322	2.33333333333333	0.0116338515333487	0.0167035769425372	0.116816423057463	0.06676	2.26246743674318e-05	-6.82059946489416e-05	0.000126486239204505	2.91401222777816e-05
2	1180	left	inferior cerebellar peduncle	5	27849	0.17954	1180	icp-L	1173	4	45487	0.000109921516037549	5	27849	0.17954	0.000109921516037549	1.66666666666667	9283	0.0598466666666667	3.66405053458497e-05	0	0	0	0	2.88675134594813	16078.6276466619	0.103657467330305	6.34632168740108e-05	3	2.04124145231932	-7.11608644023279	10.4494197735661	1.66666666666667	0.073296898069882	-0.255524431895879	0.375217765229212	0.0598466666666667	4.48752710075256e-05	-0.000156442201952927	0.000229723212644626	3.66405053458497e-05
2	1181	left	dorsal spinocerebellar tract	4	4690	0.852878	1181	sctd-L	1180	5	45487	8.79372128300394e-05	4	4690	0.852878	8.79372128300394e-05	1.33333333333333	1563.33333333333	0.284292666666667	2.93124042766798e-05	0	0	0	0	2.3094010767585	2707.77276249934	0.49240934288591	5.07705734992086e-05	3	1.63299316185545	-5.69286915218623	8.3595358188529	1.33333333333333	0.348185985474239	-1.21383071419457	1.78241604752791	0.284292666666667	3.59002168060204e-05	-0.000125153761562342	0.000183778570115701	2.93124042766798e-05
2	1185	left	olivocerebellar tract	0	0	0	1185	oct-L	1184	6	45487	0	0	0	0	0	0	0	0	0	0	0	0	0	0	0	0	0	3	0	0	0	0	0	0	0	0	0	0	0	0
2	1186	left	reticulocerebellar tract	0	0	0	1186	rct-L	1184	6	45487	0	0	0	0	0	0	0	0	0	0	0	0	0	0	0	0	0	3	0	0	0	0	0	0	0	0	0	0	0	0
2	1188	left	arbor vitae	17	221149	0.076871	1188	arb-L	1171	3	45487	0.000373733154527667	17	221149	0.076871	0.000373733154527667	15	221591	0.0677013333333333	0.000163812451374918	17	221812	0.076871	0.000104256470918459	12.1243556529821	382.783228472722	0.0546792281431746	0.00018738085047812	3	8.57321409974112	-21.8875630489777	51.8875630489777	15	0.038664053010085	-0.098656659893687	0.234059326560354	0.0677013333333333	0.000132498270037582	-0.000406281591889364	0.000733906494639199	0.000163812451374918
2	1189	left	supra-callosal cerebral white matter	1	34171	0.029265	1189	scwm-L	1101	2	45487	2.19843032075098e-05	1	34171	0.029265	2.19843032075098e-05	11	34360.3333333333	0.319337666666667	5.46233200295431e-05	5	34455	0.145117	3.36193216965654e-05	14	163.967476449854	0.406240871908937	4.68190476195396e-05	3	9.89949493661167	-31.5940889121532	53.5940889121532	11	0.287255675321945	-0.916623748893325	1.55529908222666	0.319337666666667	3.31060660604723e-05	-8.78205854768141e-05	0.0001970672255359	5.46233200295431e-05
2	1192	left	corpus callosum, anterior forceps	3	55433	0.054119	1192	fa-L	1191	4	45487	6.59529096225295e-05	3	55433	0.054119	6.59529096225295e-05	151.666666666667	55357.6666666667	2.74158766666667	0.000815212524399984	209	55320	3.778019	0.000974397016660986	129.866598220379	65.2405804184277	2.34761602685476	0.000683709851883699	3	91.8295522512588	-243.444006998883	546.777340332216	151.666666666667	1.66001521221122	-4.40088131757958	9.88405665091291	2.74158766666667	0.000483455872631013	-0.00126493020568925	0.00289535525448922	0.000815212524399984
2	1193	left	external capsule	35	28097	1.245685	1193	ec-L	1192	5	45487	0.000769450612262844	35	28097	1.245685	0.000769450612262844	130.333333333333	27991.6666666667	4.66257666666667	0.000868020767325098	150	27939	5.368839	0.000826032038815486	87.1798906476335	91.2213425319609	3.12421722419782	0.000124971853914831	3	61.6454918600433	-134.90581049503	395.572477161697	130.333333333333	2.20915518513009	-4.8426509210735	14.1678042544068	4.66257666666667	8.83684453606317e-05	0.00048780203467046	0.00124823949997974	0.000868020767325098
2	1195	left	genu of corpus callosum	4	26474	0.151092	1195	ccg-L	1191	4	45487	8.79372128300394e-05	4	26474	0.151092	8.79372128300394e-05	294.666666666667	26588	11.0593086666667	0.00122363258948588	20	26645	0.75061	0.000134477286786262	489.658384318428	98.726896031426	18.3768326339023	0.00192691772104891	3	346.240764016409	-1195.08710177908	1784.42043511241	294.666666666667	12.9943829721626	-44.8510086999186	66.9696260332519	11.0593086666667	0.00136253658734221	-0.0046388891774256	0.00708615435639737	0.00122363258948588
2	1198	left	corpus callosum, body	25	97113	0.257432	1198	ccb-L	1191	4	45487	0.000549607580187746	25	97113	0.257432	0.000549607580187746	216	97391	2.21507033333333	0.00106748367404604	57	97530	0.584436	0.000549607580187746	303.530888049305	240.755062252074	3.11183361569418	0.00104436596270852	3	214.628749239239	-707.472973796923	1139.47297379692	216	2.20039865158161	-7.25248093143131	11.682621598098	2.21507033333333	0.000738478254271614	-0.00210993180255633	0.00424489915064842	0.00106748367404604
2	1217	left	auditory radiation	2	13165	0.151918	1217	ar-L	1211	4	45487	4.39686064150197e-05	2	13165	0.151918	4.39686064150197e-05	35	13060.3333333333	2.69004066666667	0.000174944875884408	25	13008	1.921894	0.000168096608482827	38.9743505398102	90.6439922627712	2.99695953235097	0.000134531195070546	3	27.5590275590413	-83.5769251561499	153.57692515615	35	2.11917040826703	-6.42801367526777	11.8080950086011	2.69004066666667	9.51279203155136e-05	-0.000234357530136525	0.000584247281905342	0.000174944875884408
2	1240	left	amygdalar capsule	3	5344	0.561377	1240	amc-L	1239	4	45487	6.59529096225295e-05	3	5344	0.561377	6.59529096225295e-05	39	5232.66666666667	7.527284	0.000219592479872746	50	5177	9.658103	0.000256631313030054	31.9530906173409	96.4174949546675	6.18232666199199	0.000138875348062454	3	22.59424705539	-58.2151987695076	136.215198769508	39	4.37156510620493	-11.2820425374901	26.3366105374901	7.527284	9.81997003546035e-05	-0.000202926728918568	0.00064211168866406	0.000219592479872746
2	1242	left	anterior commissure, temporal limb	54	6785	7.958732	1242	act-L	1239	4	45487	0.00118715237320553	54	6785	7.958732	0.00118715237320553	70	6809.66666666667	10.275309	0.000686555068459724	65	6822	9.527998	0.000611871654877491	19	21.3619599600162	2.76698503828572	0.000467748819597206	3	13.4350288425444	12.1937364763636	127.806263523636	70	1.95655388401355	1.8569370900472	18.6936809099528	10.275309	0.000330748362229188	-0.000736540275145854	0.0021096504120653	0.000686555068459724
2	1243	left	cingulum bundle	8	40399	0.198025	1243	cing-L	1239	4	45487	0.000175874425660079	8	40399	0.198025	0.000175874425660079	47	40481.6666666667	1.160037	0.00028977079245685	59	40523	1.455963	0.000296729955691	34.5976877840124	71.5914333795136	0.853437122761835	0.000110581141765262	3	24.4642596454501	-58.2612135447956	152.261213544796	47	0.60347117682123	-1.43648990627498	3.75656390627498	1.160037	7.81926752135677e-05	-4.66651349972197e-05	0.00062620671991092	0.00028977079245685
2	1245	left	alveus	139	44772	3.104619	1245	alv-L	1244	5	45487	0.00305581814584387	139	44772	3.104619	0.00305581814584387	195.666666666667	44662	4.38262833333333	0.00182005778448506	224	44607	5.021633	0.00150614561200613	49.0747728811182	95.2627944162882	1.10678854894028	0.00111253058521489	3	34.7011046894284	46.3598638493759	344.973469483957	195.666666666667	0.782617688295292	1.01529620043938	7.74996046622728	4.38262833333333	0.00078667792108289	-0.00156474412009586	0.00520485968906599	0.00182005778448506
2	1247	left	fimbria	10	48464	0.206339	1247	fi-L	1244	5	45487	0.000219843032075098	10	48464	0.206339	0.000219843032075098	92.6666666666667	48468.6666666667	1.911806	0.000593430889498187	89	48471	1.836149	0.000356877919682419	84.5596436447868	4.04145188432738	1.74452635020426	0.00053282127576062	3	59.7926974359467	-164.600546175193	349.933879508526	92.6666666666667	1.23356641218805	-3.39580189072817	7.21941389072817	1.911806	0.000376761537250802	-0.00102764316721858	0.00221450494621495	0.000593430889498187
2	1249	left	precommissural fornix diagonal band	0	0	0	1249	db-L	1248	6	45487	0	0	0	0	0	0	0	0	0	0	0	0	0	0	0	0	0	3	0	0	0	0	0	0	0	0	0	0	0	0
2	1251	left	medial corticohypothalamic tract	3	266	11.278195	1251	mct-L	1250	6	45487	6.59529096225295e-05	3	266	11.278195	6.59529096225295e-05	13.6666666666667	259.333333333333	53.238565	8.63459176108005e-05	15	256	58.59375	9.22268781201756e-05	10.0664459136943	5.77350269189626	39.5555952161344	1.81804839505477e-05	3	7.11805216802087	-16.9598399245674	44.2931732579008	13.6666666666667	27.9700296111988	-67.1067592577978	173.583889257798	53.238565	1.28555434866854e-05	3.10329783354005e-05	0.0001416588568862	8.63459176108005e-05
2	1252	left	columns of the fornix	198	8594	23.03933	1252	fx-L	1250	6	45487	0.00435289203508695	198	8594	23.03933	0.00435289203508695	355	8614	41.1909083333333	0.00286221679140631	279	8624	32.351577	0.00235780018846362	205.80816310341	17.3205080756888	23.8340384644078	0.0013132507182326	3	145.528347753969	-271.157942719542	981.157942719542	355	16.8532102212438	-31.3226026301428	113.704419296809	41.1909083333333	0.000928608488260372	-0.00113326305547571	0.00685769663828832	0.00286221679140631
2	1254	left	dorsal hippocampal commissure	10	30461	0.328289	1254	dhc-L	1253	6	45487	0.000219843032075098	10	30461	0.328289	0.000219843032075098	22.6666666666667	30535	0.741816666666667	0.000172517053755276	24	30572	0.785032	0.000161372744143514	12.0554275466834	64.0858798800485	0.393702883119153	4.28547372594379e-05	3	8.52447456836295	-14.01118710458	59.3445204379134	22.6666666666667	0.278389978426248	-0.455998733943922	1.93963206727725	0.741816666666667	3.03028753221163e-05	4.21343045313149e-05	0.000302899802979238	0.000172517053755276
2	1255	left	ventral hippocampal commissure	0	2088	0	1255	vhc-L	1253	6	45487	0	0	2088	0	0	4	2121.33333333333	1.87090733333333	2.59907906661795e-05	1	2138	0.467727	4.00986426609459e-06	6.08276253029822	28.8675134594813	2.84507111921589	4.15930761253892e-05	3	4.30116263352131	-14.5064091462169	22.5064091462169	4	2.01176908135555	-6.7850363961867	10.5268510628534	1.87090733333333	2.9410746178671e-05	-0.000100553436663448	0.000152535017995807	2.59907906661795e-05
2	1259	left	stria terminalis	6	10943	0.548296	1259	st-L	1239	4	45487	0.000131905819245059	6	10943	0.548296	0.000131905819245059	137.666666666667	10933	12.5973576666667	0.000853040865666193	114	10928	10.431918	0.000457124526334784	144.95631525854	8.66025403784439	13.2650115746735	0.000980966182224971	3	102.499593495129	-303.35348908336	578.686822416693	137.666666666667	9.37977963696968	-27.7605767927894	52.9552921261227	12.5973576666667	0.000693647839565955	-0.00213148490472708	0.00383756663605947	0.000853040865666193
2	1262	left	medial forebrain bundle	2	1590	1.257862	1262	mfb-L	1261	4	45487	4.39686064150197e-05	2	1590	1.257862	4.39686064150197e-05	23.3333333333333	1594	14.6214593333333	0.000138114459715106	32	1596	20.050125	0.000128315656515027	18.5831464863551	3.46410161513775	11.640860903786	9.94081230400529e-05	3	13.1402688962847	-33.2046805029079	79.8713471695746	23.3333333333333	8.23133168391647	-20.7951024059431	50.0380210726098	14.6214593333333	7.02921579066481e-05	-0.000164328285381914	0.000440557204812126	0.000138114459715106
2	1278	left	principal mammillary tract	4	1055	3.791469	1278	pm-L	1277	5	45487	8.79372128300394e-05	4	1055	3.791469	8.79372128300394e-05	10.3333333333333	1066.33333333333	9.65934566666667	8.25898498019149e-05	8	1072	7.462687	8.79372128300394e-05	7.76745346515403	9.81495457622364	7.22128852822108	4.80608843447336e-05	3	5.49241901776136	-13.2986383463654	33.9653050130321	10.3333333333333	5.10622208720975	-12.3109547355733	31.6296460689067	9.65934566666667	3.39841772299835e-05	-6.36322631249631e-05	0.000228811962728793	8.25898498019149e-05
2	1281	left	mammillary peduncle	6	1025	5.853659	1281	mp-L	1277	5	45487	0.000131905819245059	6	1025	5.853659	0.000131905819245059	6	687.333333333333	5.80850033333333	6.0008063479398e-05	6	1025	5.853659	4.81183711931351e-05	6	595.278366256773	5.78605317095534	6.67518529680942e-05	3	4.24264068711928	-12.2546095337799	24.2546095337799	6	4.09135743348845	-11.7951898962465	23.4121905629131	5.80850033333333	4.72006878905067e-05	-0.000143080105118743	0.000263096232077539	6.0008063479398e-05
2	1285	left	stria medullaris	66	8629	7.648627	1285	sm-L	1284	5	45487	0.00145096401169565	66	8629	7.648627	0.00145096401169565	254.333333333333	8652.33333333333	29.3654856666667	0.00152022113788564	116	8664	13.388735	0.00145096401169565	284.004107951511	20.2072594216369	32.7695491026865	0.000777199237335322	3	200.821230617349	-609.730682774052	1118.39734944072	254.333333333333	23.1715703869352	-70.3337349112617	129.064706244595	29.3654856666667	0.000549562851052819	-0.000844356963365667	0.00388479923913695	0.00152022113788564
2	1293	left	lateral ventricle	111	118187	0.93919	1293	VL-L	1292	2	45487	0.00244025765603359	111	118187	0.93919	0.00244025765603359	352.666666666667	118464.333333333	2.97460366666667	0.00260390638616397	367	118603	3.094357	0.00244025765603359	234.828306073466	240.177711982884	1.97825733513169	0.00122235434534737	3	166.048687639098	-361.783172475013	1067.11650580835	352.666666666667	1.39883917660365	-3.0441155350275	8.99332286836083	2.97460366666667	0.000864335046607966	-0.00111502716154193	0.00632283993386986	0.00260390638616397
2	1296	left	choroid plexus	48	45875	1.046322	1296	chpl-L	1293	3	45487	0.00105524655396047	48	45875	1.046322	0.00105524655396047	86.3333333333333	46345.6666666667	1.85868866666667	0.000737812640842186	96	46581	2.060926	0.000773244399021005	34.5301800362137	407.609290047876	0.732494827114385	0.000336551541866314	3	24.4165244591991	-18.7224922820341	191.389158948701	86.3333333333333	0.51795205943665	-0.36987917574779	4.08725650908112	1.85868866666667	0.000237977877472459	-0.000286123523284672	0.00176174880496904	0.000737812640842186
2	1299	left	third ventricle	224	27735	8.076438	1299	V3-L	1292	2	45487	0.0049244839184822	224	27735	8.076438	0.0049244839184822	464.333333333333	29157	15.7384386666667	0.00343288575469035	253	29868	8.470604	0.00367303566774265	391.423470595892	1231.48812418147	12.9311186298489	0.00162503668645044	3	276.778190373929	-726.547103014167	1655.21376968083	464.333333333333	9.14368167149386	-23.6036482371465	55.0805255704798	15.7384386666667	0.00114907446066602	-0.00151118261017969	0.0083769541195604	0.00343288575469035
2	1300	left	cerebral aqueduct	4	12590	0.317712	1300	AQ-L	1292	2	45487	8.79372128300394e-05	4	12590	0.317712	8.79372128300394e-05	4.66666666666667	13134.6666666667	0.354530333333333	4.35832851880679e-05	4	13407	0.317712	3.60887783948513e-05	4.04145188432738	471.695169927924	0.300050512088104	4.11221074037338e-05	3	2.85773803324704	-7.62918768299257	16.9625210163259	4.66666666666667	0.212167751795994	-0.558353823096508	1.26741448976317	0.354530333333333	2.90777210018617e-05	-8.15280504554855e-05	0.000168694620831621	4.35832851880679e-05
2	1301	left	fourth ventricle	12	30681	0.391122	1301	V4-L	1292	2	45487	0.000263811638490118	12	30681	0.391122	0.000263811638490118	39.3333333333333	30944.3333333333	1.26737133333333	0.000278471084883315	52	31076	1.673317	0.000263811638490118	23.6924741918891	228.053356329902	0.759536147043927	7.83236158180353e-05	3	16.7531091641721	-32.7494775436824	111.416144210349	39.3333333333333	0.537073160131063	-1.04346796517976	3.57821063184642	1.26737133333333	5.53831598719827e-05	4.01765808779774e-05	0.000516765588888652	0.000278471084883315
2	10000	right	root	30	16211067	0.001851	10000	root-R	-1	0	45487	0.000659529096225295	-30	-16211067	-0.001851	-0.000659529096225295	-762.666666666667	-45960151	-0.0129893333333333	-0.00371197954914446	-524	-60834693	-0.008614	-0.00352330491380006	876.712799800102	25763462.4833172	0.0138542387857772	0.00315102711217472	3	619.929565891696	-3430.00830560297	1904.67497226964	0	0.00979642619360074	-0.0551399532370187	0.029161286570352	0	0.0022281126387214	-0.0132987744763284	0.00587481537803947	0
2	10006	right	Frontal pole, cerebral cortex	7	31111	0.225001	10006	FRP-R	10005	6	45487	0.000153890122452569	-7	-31111	-0.225001	-0.000153890122452569	-11.6666666666667	-31114.3333333333	-0.374953333333333	-9.41501074475095e-05	-7	-31116	-0.225001	-8.8217013854081e-05	8.9628864398325	2.88675134594813	0.288038143672558	5.70055075593163e-05	3	6.33771778061051	-38.9356653757922	15.6023320424589	0	0.203673724631251	-1.25129064059623	0.501383973929559	0	4.03089809601735e-05	-0.000267585654409219	7.92854395142002e-05	0
2	10012	right	Somatomotor areas	67	782489	0.085624	10012	MO-R	10005	6	45487	0.00147294831490316	-67	-782489	-0.085624	-0.00147294831490316	-562.333333333333	-782687.666666667	-0.718384	-0.00311226148762617	-504	-782787	-0.643853	-0.0033888276270138	526.927256206522	172.050380218508	0.673127271116689	0.00152001907629204	3	372.593836055653	-2165.47521912601	1040.80855245934	0	0.475972858008206	-2.76632991679566	1.32956191679566	0	0.00107481579637901	-0.00773682060789416	0.00151229763264182	0
2	10030	right	Somatosensory areas	25	1066625	0.023438	10030	SS-R	10005	6	45487	0.000549607580187746	-25	-1066625	-0.023438	-0.000549607580187746	-720.666666666667	-1066631.66666667	-0.675645	-0.00347742118408988	-484	-1066635	-0.453763	-0.00325435034022754	839.40713204817	5.77350269189626	0.786967970343775	0.00304548238410108	3	593.550475247613	-3274.5082392349	1833.17490590156	0	0.556470388406697	-3.06994383570282	1.71865383570282	0	0.00215348124578204	-0.0127431031447183	0.0057882607765385	0
2	10107	right	Gustatory areas	84	56565	1.485017	10107	GU-R	10005	6	45487	0.00184668146943083	-84	-56565	-1.485017	-0.00184668146943083	-1116.66666666667	-56609	-19.71887	-0.00603309341588296	-1163	-56631	-20.536455	-0.00781985422662112	1010.29715100723	38.1051177665153	17.8391175721455	0.00363846703663234	3	714.387966490664	-4190.43000078789	1957.09666745456	0	12.6141610056482	-73.9932242844512	34.5554842844513	0	0.00257278471472645	-0.0171028925917584	0.00503670575999248	0
2	10114	right	Visceral area	127	75286	1.686901	10114	VISC-R	10005	6	45487	0.00279200650735375	-127	-75286	-1.686901	-0.00279200650735375	-1504.33333333333	-75317.3333333333	-19.969466	-0.00814647176265984	-1496	-75333	-19.858495	-0.0100589010516124	1381.51885015491	27.1354626519124	18.338302322262	0.00469974975659316	3	976.881347281576	-5707.51452885574	2698.84786218907	0	12.9671379275205	-75.7625574008838	35.8236254008838	0	0.00332322492276685	-0.0224451545481741	0.0061522110228544	0
2	10121	right	Auditory areas	33	185426	0.177969	10121	AUD-R	10005	6	45487	0.000725482005847825	-33	-185426	-0.177969	-0.000725482005847825	-523.333333333333	-185694.666666667	-2.816338	-0.00259475446899911	-330	-185829	-1.775826	-0.00221887523197332	610.411609762899	232.672158483419	3.28464774477158	0.00208280710810324	3	431.626188578342	-2380.47093185129	1333.80426518463	0	2.32259669413708	-12.809665006136	7.17698900613599	0	0.00147276703004334	-0.00893155955110009	0.00374205061310188	0
2	10157	right	Visual areas	14	430521	0.032519	10157	VIS-R	10005	6	45487	0.000307780244905138	-14	-430521	-0.032519	-0.000307780244905138	-336.333333333333	-430748.333333333	-0.780614333333333	-0.00163789106876329	-227	-430862	-0.526851	-0.00152631720502407	388.708545485346	196.876441793662	0.902153879633255	0.00138926208277398	3	274.858448417848	-1518.95378671309	846.287120046421	0	0.637919125962427	-3.52535880201496	1.96413013534829	0	0.000982356639574829	-0.00586463054561743	0.00258884840809086	0
2	10220	right	Anterior cingulate area	30	178274	0.16828	10220	ACA-R	10005	6	45487	0.000659529096225295	-30	-178274	-0.16828	-0.000659529096225295	-420	-176941.333333333	-2.38200466666667	-0.0023162207267103	-500	-176275	-2.836477	-0.00292720091424905	356.791255498225	1154.12318811006	2.0251037965883	0.00145110929464198	3	252.289516230857	-1505.51417569787	665.514175697869	0	1.43196462717421	-8.54325117868244	3.77924184534911	0	0.00102608922248417	-0.00673112632079831	0.00209868486737772	0
2	10238	right	Prelimbic area	64	77410	0.826767	10238	PL-R	10005	6	45487	0.00140699540528063	-64	-77410	-0.826767	-0.00140699540528063	-394	-76948	-5.13326933333333	-0.00261922456928593	-393	-76717	-5.122724	-0.00157587665657518	330.50113464253	400.103736548411	4.31178467153293	0.00195521128807475	3	233.699593495581	-1399.5281938951	611.528193895103	0	3.04889218025715	-18.2515935954285	7.98505492876186	0	0.00138254316045014	-0.00856782767259318	0.00332937853402131	0
2	10245	right	Infralimbic area	203	27096	7.491881	10245	ILA-R	10005	6	45487	0.0044628135511245	-203	-27096	-7.491881	-0.0044628135511245	-1035.66666666667	-26943.3333333333	-38.5266233333333	-0.00656783649229257	-1325	-26867	-49.317006	-0.00633157567616336	732.208531316956	132.213211644424	27.2893906867014	0.00223254903510158	3	517.749617736862	-3263.36347274892	1192.03013941558	0	19.2965132090156	-121.552818566751	44.4995719000841	0	0.00157865056205181	-0.0133602216424253	0.000224548657840169	0
2	10252	right	Orbital area	217	189117	1.147438	10252	ORB-R	10005	6	45487	0.00477059379602963	-217	-189117	-1.147438	-0.00477059379602963	-781.333333333333	-188774.333333333	-4.14169866666667	-0.00528810171973477	-945	-188603	-5.010525	-0.00477059379602963	502.887992830743	296.758038363468	2.66813860610283	0.000923269415151627	3	355.59550990791	-2311.33732472525	748.670658058588	0	1.88665890152093	-12.2593367394018	3.97593940606849	0	0.000652850064315853	-0.00809708883108049	-0.00247911460838905	0
2	10278	right	Agranular insular area	567	252649	2.24422	10278	AI-R	10005	6	45487	0.0124650999186581	-567	-252649	-2.24422	-0.0124650999186581	-1668.66666666667	-252740.333333333	-6.60150933333333	-0.0122124531892563	-2091	-252786	-8.271819	-0.0124650999186581	962.685999344196	79.0969868789787	3.80760846503554	0.00370796467149785	3	680.721798289629	-4597.5761702775	1260.24283694417	0	2.69238576572993	-18.1859102977898	4.98289163112316	0	0.00262192696361628	-0.0234936943964636	-0.000931211982049042	0
2	10297	right	Retrosplenial area	1	336458	0.002972	10297	RSP-R	10005	6	45487	2.19843032075098e-05	-1	-336458	-0.002972	-2.19843032075098e-05	-62	-335889.333333333	-0.184738666666667	-0.000302550398771863	-53	-335605	-0.157924	-0.000356364809983594	65.9621103361619	492.479779618751	0.196550655143485	0.000257904683159343	3	46.6422555200754	-262.685428035124	138.685428035124	0	0.138982301098617	-0.782731243875493	0.41325391054216	0	0.00018236615036174	-0.0010872086134397	0.000482107815895977	0
2	10339	right	Posterior parietal association areas	0	78520	0	10339	PTLp-R	10005	6	45487	0	0	-78520	0	0	-1	-78530.6666666667	-0.012733	-6.72386433931309e-06	0	-78536	0	0	1.73205080756888	9.23760430703401	0.0220542029327745	1.16460746588908e-05	3	1.22474487139159	-6.26965186413967	4.26965186413967	0	0.0155946764474291	-0.0798314771860905	0.0543654771860905	0	8.2350183655065e-06	-4.21562885891966e-05	2.87085599105704e-05	0
2	10360	right	Temporal association areas	101	99265	1.017478	10360	TEa-R	10005	6	45487	0.00222041462395849	-101	-99265	-1.017478	-0.00222041462395849	-1461.33333333333	-99445.6666666667	-14.6823786666667	-0.00774770512648849	-1418	-99536	-14.246102	-0.00953443963314596	1382.50943336143	156.461922950389	13.8881793217444	0.00488544366741121	3	977.581795384236	-5667.5283137967	2744.86164713003	0	9.82042577674027	-56.9362604422601	27.5715031089268	0	0.00345453034633135	-0.0226113495511334	0.00711593929815643	0
2	10367	right	Perirhinal area	16	25280	0.632911	10367	PERI-R	10005	6	45487	0.000351748851320157	-16	-25280	-0.632911	-0.000351748851320157	-121	-25283.3333333333	-4.78548766666667	-0.000721280587667949	-155	-25285	-6.130117	-0.000769893939090162	92.7954740275624	2.88675134594813	3.66991071031562	0.000347782670563066	3	65.6163089483095	-403.324190812528	161.324190812528	0	2.59501874961332	-15.9509521734414	6.37997684010811	0	0.000245919484734311	-0.00177938672995861	0.000336825554622715	0
2	10373	right	Ectorhinal area	92	54794	1.679016	10373	ECT-R	10005	6	45487	0.00202255589509091	-92	-54794	-1.679016	-0.00202255589509091	-909	-54775.3333333333	-16.597603	-0.0056020347833439	-1081	-54766	-19.738524	-0.00433466327164825	746.022117634591	16.1658075373095	13.6224637861946	0.00435378332370761	3	527.517298294568	-3178.72374349718	1360.72374349718	0	9.63253651968636	-58.0430625508399	24.8478565508399	0	0.00307858971201055	-0.0188481372115047	0.00764406764481692	0
2	10379	right	Olfactory areas	274	1494164	0.18338	10379	OLF-R	10004	5	45487	0.0060236990788577	-274	-1494164	-0.18338	-0.0060236990788577	-584.333333333333	-1494440.66666667	-0.390985333333333	-0.00434662945256633	-400	-1494579	-0.267634	-0.00432664354311607	433.001539643144	239.600361713695	0.289696255649488	0.00166716652027107	3	306.178324945883	-1901.71233895185	733.045672285187	0	0.204846186854104	-1.27236733837991	0.490396671713247	0	0.00117886475185085	-0.00941887509512284	0.00072561618999017	0
2	10380	right	Main olfactory bulb	97	526802	0.18413	10380	MOB-R	10379	6	45487	0.00213247741112845	-97	-526802	-0.18413	-0.00213247741112845	-1052.33333333333	-526831.333333333	-1.99742633333333	-0.00487868869055823	-97	-526846	-0.18413	-0.00213247741112845	1664.22123929883	25.4034118443435	3.15883338868044	0.00615185631222149	3	1176.78212370288	-6115.61815020391	4010.95148353724	0	2.23363250977442	-11.6079713487714	7.61311868210471	0	0.00435001931525708	-0.023595311171812	0.0138379337906955	0
2	10386	right	Accessory olfactory bulb	3	20858	0.14383	10386	AOB-R	10379	6	45487	6.59529096225295e-05	-3	-20858	-0.14383	-6.59529096225295e-05	-28	-20846	-1.343529	-0.000136583305229574	-7	-20840	-0.335893	-6.59529096225295e-05	39.8873413503583	10.3923048454133	1.91401878273464	0.000139012161915381	3	28.2046095523409	-149.354640281897	93.3546402818974	0	1.35341566059009	-7.16680658652361	4.47974858652361	0	9.82964423577685e-05	-0.000559518761264887	0.00028635215080574	0
2	10390	right	Anterior olfactory nucleus	2363	155842	15.162793	10390	AON-R	10379	6	45487	0.0519489084793457	-2363	-155842	-15.162793	-0.0519489084793457	-5230.33333333333	-155826.666666667	-33.565978	-0.0411034026337477	-6602	-155819	-42.369673	-0.044390952368145	2483.95739362279	13.2790561913614	15.9425918855334	0.0128096885272492	3	1756.42311720914	-12787.6120531883	2326.94538652162	0	11.2731148319503	-82.07027630447	14.93832030447	0	0.00905781762250541	-0.0800760463527933	-0.00213075891470198	0
2	10398	right	Taenia tecta	34	46385	0.732996	10398	TT-R	10379	6	45487	0.000747466309055335	-34	-46385	-0.732996	-0.000747466309055335	-309.333333333333	-46159	-6.71612133333333	-0.00155084565719456	-118	-46046	-2.562655	-0.000793415992038945	406.321711619418	195.721741255283	8.82608525772453	0.00135189549349363	3	287.312837629415	-1545.5406984516	926.874031784934	0	6.24098473706763	-33.5689113486021	20.1366686819355	0	0.000955934470904881	-0.00566389971789505	0.00256220840350593	0
2	10410	right	Dorsal peduncular area	25	16107	1.55212	10410	DP-R	10379	6	45487	0.000549607580187746	-25	-16107	-1.55212	-0.000549607580187746	-259.333333333333	-16041.6666666667	-16.1960543333333	-0.00126567045956911	-84	-16009	-5.247049	-0.0005648046045023	356.006086090299	56.5803263805833	22.2409992056335	0.00122711980518028	3	251.734317618132	-1342.45868220461	823.792015537941	0	15.7267613586681	-83.8628470233249	51.4707383566582	0	0.000867704735571289	-0.00499910260869145	0.00246776168955323	0
2	10416	right	Piriform area	486	370121	1.313084	10416	PIR-R	10379	6	45487	0.0106843713588498	-486	-370121	-1.313084	-0.0106843713588498	-1286.33333333333	-370094.333333333	-3.47576833333333	-0.00899445053440538	-1022	-370081	-2.761558	-0.00942719088958839	960.187655270225	23.094010767585	2.59459272805778	0.00194277985003345	3	678.955202253187	-4207.64178768561	1634.97512101894	0	1.83465411242696	-11.3696478583133	4.41811119164661	0	0.00137375280631123	-0.0149052317964814	-0.00308366927232937	0
2	10421	right	Nucleus of the lateral olfactory tract	36	10197	3.53045	10421	NLOT-R	10379	6	45487	0.000791434915470354	-36	-10197	-3.53045	-0.000791434915470354	-401.666666666667	-10197.6666666667	-39.3869233333333	-0.00226870409277959	-489	-10198	-47.950579	-0.00272670770094432	330.763258741556	0.577350269189626	32.4339388177507	0.00130976979423166	3	233.884943223515	-1407.99235607462	604.659022741286	0	22.9342580786211	-138.065071460091	59.2912247934244	0	0.000926147103294518	-0.00625359345491931	0.00171618526936012	0
2	10426	right	Cortical amygdalar area	1062	104495	10.163166	10426	COA-R	10379	6	45487	0.0233473300063754	-1062	-104495	-10.163166	-0.0233473300063754	-3989.66666666667	-104477	-38.1894476666667	-0.0257688526108278	-3767	-104468	-36.058889	-0.0253287969661924	3045.11187533945	15.5884572681199	29.1500151216222	0.00266889965808949	3	2153.21925652421	-13254.2213784997	5274.88804516633	0	20.6121733641895	-126.876471658166	50.4975763248322	0	0.00188719704654153	-0.0338888061347048	-0.0176488990869507	0
2	10444	right	Piriform-amygdalar area	80	38123	2.098471	10444	PAA-R	10379	6	45487	0.00175874425660079	-80	-38123	-2.098471	-0.00175874425660079	-651.666666666667	-38119	-17.0963736666667	-0.00346875459532901	-416	-38117	-10.913766	-0.00279712756515425	719.071855472965	3.46410161513775	18.8649905902332	0.00212690088899013	3	508.460585165327	-2839.39599139827	1536.06265806494	0	13.3395627733743	-74.4918798471899	40.2991325138565	0	0.00150394604151662	-0.00993971213625638	0.00300220294559835	0
2	10449	right	Postpiriform transition area	480	44743	10.727935	10449	TR-R	10379	6	45487	0.0105524655396047	-480	-44743	-10.727935	-0.0105524655396047	-1760.66666666667	-44757.6666666667	-39.3330803333333	-0.011264899950983	-1469	-44765	-32.815816	-0.0105524655396047	1448.69055817084	12.7017059221718	32.3597955395644	0.0018496952648321	3	1024.37891752352	-6168.21341244706	2646.88007911372	0	22.8818308638362	-137.785652361283	59.1194916946168	0	0.00130793206489143	-0.0168924774203149	-0.00563732248165104	0
2	10454	right	Hippocampal formation	6	1364930	0.004396	10454	HPF-R	10004	5	45487	0.000131905819245059	-6	-1364930	-0.004396	-0.000131905819245059	-65.6666666666667	-1364626.66666667	-0.0481253333333333	-0.000329117298828446	-33	-1364475	-0.024185	-0.000221887523197332	81.0945949699074	262.69437248128	0.0594330629391867	0.000267465016719895	3	57.342538020798	-312.391694412616	181.058361079282	0	0.0420255218309858	-0.22894655955857	0.132695892891903	0	0.000189126327052811	-0.00114286220618971	0.000484627608532823	0
2	10455	right	Hippocampal region	77	759584	0.101371	10455	HIP-R	10454	6	45487	0.00169279134697826	-77	-759584	-0.101371	-0.00169279134697826	-5593.33333333333	-759364.666666667	-7.366856	-0.0268269608340677	-4352	-759255	-5.731935	-0.0292622576046906	6230.4454361894	189.948238563387	8.20601809424955	0.0240093311939868	3	4405.5902177423	-24549.0581098598	13362.3914431931	0	5.80253104098337	-32.3331320229431	17.5994200229431	0	0.0169771608990218	-0.0998737885196396	0.0462198668515042	0
2	10492	right	Retrohippocampal region	434	591847	0.733298	10492	RHP-R	10454	6	45487	0.00954118759205927	-434	-591847	-0.733298	-0.00954118759205927	-8546.33333333333	-591795.666666667	-14.441953	-0.0442239743380555	-8129	-591770	-13.736756	-0.0546582932142761	8328.8454381945	44.4559707276012	14.0745098350837	0.0308201143809563	3	5889.38308880197	-33886.3035569075	16793.6368902408	0	9.95218134626447	-57.2627332364665	28.3788272364665	0	0.0217931118757192	-0.137992166639854	0.0495442179637431	0
2	10555	right	Cortical subplate	9	284976	0.031582	10555	CTXsp-R	10003	4	45487	0.000197858728867589	-9	-284976	-0.031582	-0.000197858728867589	-238.666666666667	-284990.666666667	-0.837433666666667	-0.00126334626180814	-279	-284998	-0.978954	-0.00171622190588849	212.391933305701	12.7017059221718	0.745238563771584	0.000926189332217179	3	150.183776309782	-884.855301770033	407.5219684367	0	0.52696324204461	-3.10477349852754	1.4299061651942	0	0.000654914757473407	-0.00408121703080431	0.00155452450718802	0
2	10559	right	Endopiriform nucleus, dorsal part	2	58129	0.034406	10559	EPd-R	10558	6	45487	4.39686064150197e-05	-2	-58129	-0.034406	-4.39686064150197e-05	-65.3333333333333	-58153	-1.12324833333333	-0.000342715426533992	-76	-58165	-1.306628	-0.000473163983399162	58.7310253046321	20.7846096908265	1.009719854646	0.000259413563575278	3	41.5291062589441	-244.018655742434	113.351989075768	0	0.713979756318879	-4.19525528084462	1.94875861417795	0	0.000183433089935846	-0.00113196431167284	0.000446533458604856	0
2	10560	right	Endopiriform nucleus, ventral part	276	31134	8.864907	10560	EPv-R	10558	6	45487	0.00606766768527271	-276	-31134	-8.864907	-0.00606766768527271	-720.333333333333	-31128.6666666667	-23.141737	-0.00522872929414462	-759	-31126	-24.384759	-0.00510341303353864	426.317174569983	4.61880215351701	13.6976846496451	0.000783829807564045	3	301.451765074724	-2017.37559321989	576.708926553222	0	9.68572570231895	-64.8160511326872	18.5325771326872	0	0.000554251372224683	-0.00761348047381454	-0.0028439781144747	0
2	10561	right	Lateral amygdalar nucleus	59	26889	2.194206	10561	LA-R	10555	5	45487	0.00129707388924308	-59	-26889	-2.194206	-0.00129707388924308	-438.666666666667	-26823.6666666667	-16.3709826666667	-0.00259920177037185	-538	-26791	-20.081371	-0.00288309240732201	341.028346817876	56.5803263805833	12.7336809875388	0.00118594645705303	3	241.143456611758	-1476.22321851847	598.889885185133	0	9.00407217575493	-55.1123783925398	22.3704130592065	0	0.00083859078190636	-0.00620736668728398	0.00100896314654029	0
2	10563	right	Basolateral amygdalar nucleus, anterior part	99	24644	4.017205	10563	BLAa-R	10562	6	45487	0.00217644601754347	-99	-24644	-4.017205	-0.00217644601754347	-848.666666666667	-24655.3333333333	-34.4142343333333	-0.00474887731253158	-832	-24661	-33.73748	-0.00559425513030849	758.137410588169	9.81495457622364	30.7409939663799	0.00227098878634073	3	536.084104098104	-3155.25040053967	1457.91706720634	0	21.737165294042	-127.941707922758	59.1132392560917	0	0.00160583157082014	-0.0116582129042387	0.00216045827917556	0
2	10564	right	Basolateral amygdalar nucleus, posterior part	47	22747	2.066207	10564	BLAp-R	10562	6	45487	0.00103326225075296	-47	-22747	-2.066207	-0.00103326225075296	-1254.66666666667	-22759	-55.1143893333333	-0.00612322393114345	-896	-22765	-39.358665	-0.00602458244802453	1421.35510458623	10.3923048454133	62.4352867805296	0.00513999235594836	3	1005.04983292704	-5579.04707384443	3069.71374051109	0	44.1484146678393	-245.069686218023	134.840907551357	0	0.0036345234501381	-0.0217613161752186	0.0095148683129317	0
2	10565	right	Basolateral amygdalar nucleus, ventral part	176	13393	13.141193	10565	BLAv-R	10562	6	45487	0.00386923736452173	-176	-13393	-13.141193	-0.00386923736452173	-687.666666666667	-13399.6666666667	-51.3101893333333	-0.00436017842633755	-606	-13403	-45.213758	-0.00407466178962373	557.008378153626	5.77350269189626	41.5539820150185	0.000680231370058428	3	393.86440137015	-2382.32840837308	1006.99507503975	0	29.3831024681234	-177.735475376313	75.115096709646	0	0.00048099621454413	-0.00642973810184501	-0.00229061875083009	0
2	10567	right	Basomedial amygdalar nucleus, anterior part	61	24586	2.481087	10567	BMAa-R	10566	6	45487	0.0013410424956581	-61	-24586	-2.481087	-0.0013410424956581	-493.333333333333	-24577.3333333333	-20.075798	-0.00286838664390435	-580	-24573	-23.603142	-0.00336427611925336	396.174624797366	7.50555349946513	16.1230708176288	0.00134955275206002	3	280.137763728253	-1698.66884714461	712.002180477946	0	11.4007327086962	-69.1291917102159	28.9775957102159	0	0.000954277902550606	-0.00697431306625331	0.00123753977844461	0
2	10568	right	Basomedial amygdalar nucleus, posterior part	200	22966	8.708526	10568	BMAp-R	10566	6	45487	0.00439686064150197	-200	-22966	-8.708526	-0.00439686064150197	-1055	-22950.6666666667	-45.9806146666667	-0.00637407942232859	-1045	-22943	-45.547662	-0.00702643823458218	860.043603545774	13.2790561913614	37.490440004992	0.00174502436422901	3	608.142664183331	-3671.62669412552	1561.62669412552	0	26.5097443571973	-160.042838590122	68.0816092567886	0	0.00123391856128208	-0.0116832024883175	-0.00106495635633972	0
2	10569	right	Posterior amygdalar nucleus	28	30902	0.90609	10569	PA-R	10555	5	45487	0.000615560489810275	-28	-30902	-0.90609	-0.000615560489810275	-1432.66666666667	-30913.3333333333	-46.3362916666667	-0.0070578683329096	-1266	-30919	-40.945697	-0.00851241225357037	1494.98405788601	9.81495457622364	48.3513964342729	0.00585221399593222	3	1057.11336509698	-5981.05837265584	3115.72503932251	0	34.1896002985134	-193.442268720109	100.769685386775	0	0.0041381402014785	-0.024862848566887	0.0107471119010678	0
2	10571	right	Striatum	11	1439387	0.007642	10571	STR-R	10570	4	45487	0.000241827335282608	-11	-1439387	-0.007642	-0.000241827335282608	-321.333333333333	-1438484.33333333	-0.223450666666667	-0.00159414600009122	-265	-1438033	-0.184279	-0.00178182404991797	341.997563344146	781.732264482753	0.237826376233448	0.00126893194924745	3	241.828796189922	-1361.83866339193	719.17199672526	0	0.168168643379694	-0.94702193916257	0.500120605829237	0	0.000897270386177133	-0.00545478887649961	0.00226649687631717	0
2	10573	right	Caudoputamen	4	832652	0.004804	10573	CP-R	10572	6	45487	8.79372128300394e-05	-4	-832652	-0.004804	-8.79372128300394e-05	-46.3333333333333	-832608	-0.05565	-0.000242324297129558	-36	-832586	-0.043239	-0.000242059116215271	48.3356321292412	38.1051177665153	0.0580551319264714	0.000154519845416674	3	34.1784532515248	-193.391348514621	100.724681847954	0	0.0410511774678876	-0.232278960791636	0.120978960791636	0	0.000109262030522027	-0.000712440871013128	0.000227792276754011	0
2	10575	right	Nucleus accumbens	98	140719	0.696423	10575	ACB-R	10574	6	45487	0.00215446171433596	-98	-140719	-0.696423	-0.00215446171433596	-85.3333333333333	-140753	-0.606273666666667	-0.000937482089679292	-98	-140770	-0.696423	-0.000597469775648094	70.8543106192794	29.4448637286709	0.503356391585856	0.00108759354641981	3	50.1015635151905	-300.902962356684	130.236295690017	0	0.35592671784395	-2.1377027307887	0.92515539745537	0	0.000769044771848171	-0.00424641467657138	0.00237145049721279	0
2	10576	right	Fundus of striatum	0	13805	0	10576	FS-R	10574	6	45487	0	0	-13805	0	0	-11.6666666666667	-13820.3333333333	-0.843699	-6.48750835925602e-05	-15	-13828	-1.084756	-6.01479639914189e-05	10.4083299973307	13.2790561913614	0.752699760865513	6.73631532081244e-05	3	7.35980072193987	-43.3333333333333	20	0	0.532239105105497	-3.13373903846158	1.44634103846158	0	4.76329424355731e-05	-0.000269823093388978	0.000140072926203857	0
2	10577	right	Olfactory tubercle	3	122232	0.024543	10577	OT-R	10574	6	45487	6.59529096225295e-05	-3	-122232	-0.024543	-6.59529096225295e-05	-36	-122202.666666667	-0.294625	-0.000184041553106569	-24	-122188	-0.196419	-0.000161372744143514	40.3608721412211	25.4034118443435	0.330321628192887	0.00013090351988984	3	28.5394463856607	-158.795326896801	86.7953268968013	0	0.233572663267772	-1.29960705720393	0.710357057203931	0	9.25627665952943e-05	-0.000582306993470974	0.000214223887257837	0
2	10584	right	Lateral strip of striatum	0	0	0	10584	LSS-R	10574	6	45487	0	0	0	0	0	0	0	0	0	0	0	0	0	0	0	0	0	3	0	0	0	0	0	0	0	0	0	0	0	0
2	10586	right	Lateral septal nucleus	17	97728	0.173952	10586	LS-R	10585	6	45487	0.000373733154527667	-17	-97728	-0.173952	-0.000373733154527667	-362.333333333333	-97615.3333333333	-3.71389166666667	-0.00221969265768816	-335	-97559	-3.43382	-0.00134330452914169	359.77956213956	97.5721954930468	3.68796011155928	0.00240694819917528	3	254.40256812121	-1456.93923751533	732.272570848662	0	2.60778160362906	-14.9342703021117	7.50648696877835	0	0.00170196939360159	-0.00954267591501807	0.00510329059964175	0
2	10590	right	Septofimbrial nucleus	0	15400	0	10590	SF-R	10585	6	45487	0	0	-15400	0	0	-101.666666666667	-15098.6666666667	-6.80135566666667	-0.000551511537600197	-146	-14948	-9.767193	-0.00058544018284981	88.2855216518164	260.962321673711	5.90617604197626	0.000535354172267577	3	62.4272910405911	-370.26962087333	166.936287539997	0	4.17629713016294	-24.7705119140071	11.1678005806737	0	0.000378552565546915	-0.00218029176710429	0.0010772686919039	0
2	10591	right	Septohippocampal nucleus	0	1183	0	10591	SH-R	10585	6	45487	0	0	-1183	0	0	-15.3333333333333	-1192.33333333333	-12.8098023333333	-6.14845854134504e-05	0	-1197	0	0	26.5581123827228	8.08290376865476	22.1872284762477	0.000106494425818404	3	18.7794213613377	-96.1346619168083	65.4679952501417	0	15.68873971129	-80.3130010784441	54.6933964117774	0	7.53029306547615e-05	-0.000385486945553294	0.000262517774726394	0
2	10593	right	Anterior amygdalar area	0	15837	0	10593	AAA-R	10592	6	45487	0	0	-15837	0	0	-37	-15822.3333333333	-2.339551	-0.000199026312545579	-55	-15815	-3.477711	-0.000220542534635203	32.0468407179241	12.7017059221718	2.02635724911502	0.000189188071918107	3	22.6605383872493	-134.500427349491	60.5004273494908	0	1.43285095195575	-8.50461105975652	3.82550905975652	0	0.000133776168572902	-0.000774618709431198	0.00037656608434004	0
2	10594	right	Bed nucleus of the accessory olfactory tract	0	798	0	10594	BA-R	10592	6	45487	0	0	-798	0	0	-2.66666666666667	-802.666666666667	-3.31262933333333	-1.34069714494707e-05	-3	-805	-3.726708	-2.0049321330473e-05	2.51661147842358	4.04145188432738	3.126225376511	1.16109388154697e-05	3	1.77951304200522	-10.3232933144752	4.98995998114185	0	2.21057516324839	-12.8239665938004	6.19870792713373	0	8.21017357236075e-06	-4.87324971823056e-05	2.19185542833641e-05	0
2	10595	right	Central amygdalar nucleus	0	42156	0	10595	CEA-R	10592	6	45487	0	0	-42156	0	0	-204	-42170	-4.83675933333333	-0.000983566314749625	-183	-42177	-4.338858	-0.0012304671740943	215.269598410923	12.1243556529821	5.10395684811317	0.000886295301533943	3	152.218592819668	-858.943743914168	450.943743914168	0	3.60904249818434	-20.365215889928	10.6916972232613	0	0.000626705417848427	-0.00368006209160394	0.00171292946210469	0
2	10599	right	Intercalated amygdalar nucleus	0	5838	0	10599	IA-R	10592	6	45487	0	0	-5838	0	0	-71.3333333333333	-5854.66666666667	-12.166695	-0.000381026986877395	-105	-5863	-17.90892	-0.000437075205004311	61.8088451059663	14.4337567297406	10.5421873905407	0.000356324408104922	3	43.7054535117377	-259.38272219055	116.716055523883	0	7.45445219239063	-44.2406140743764	19.9072240743764	0	0.000251959405273273	-0.0014651208097625	0.000703066836007706	0
2	10600	right	Medial amygdalar nucleus	18	64925	0.277243	10600	MEA-R	10592	6	45487	0.000395717457735177	-18	-64925	-0.277243	-0.000395717457735177	-716.666666666667	-64873	-11.051544	-0.00403642405280721	-966	-64847	-14.896603	-0.00387352888104738	613.271011326423	45.0333209967908	9.45738958293053	0.00372482655629964	3	433.648090814045	-2582.50380835836	1149.17047502503	0	6.6873843064132	-39.8250363408724	17.7219483408724	0	0.00263385011670321	-0.0153689664471912	0.0072961183415768	0
2	10608	right	Pallidum	1	300570	0.003327	10608	PAL-R	10570	4	45487	2.19843032075098e-05	-1	-300570	-0.003327	-2.19843032075098e-05	-37	-299486	-0.123763	-0.000179687124842678	-28	-298944	-0.093663	-0.000188268201500767	41.2431812546026	938.771537702331	0.137970879884126	0.000153592170460142	3	29.1633331428354	-162.479694955614	88.4796949556136	0	0.0975601447723403	-0.543530423219463	0.296004423219463	0	0.000108606065269526	-0.000646981308041954	0.000287607058356598	0
2	10610	right	Globus pallidus, external segment	0	50092	0	10610	GPe-R	10609	6	45487	0	0	-50092	0	0	-3	-50045.3333333333	-0.0599736666666667	-1.56482595625751e-05	-4	-50022	-0.079965	-2.0049321330473e-05	2.64575131106459	40.4145188432738	0.0528917814063143	1.3977425196637e-05	3	1.87082869338697	-11.0495261844951	5.04952618449507	0	0.0374001373014414	-0.220893469519718	0.100946136186385	0	9.88353214006977e-06	-5.81736661046128e-05	2.68771469794626e-05	0
2	10611	right	Globus pallidus, internal segment	0	13545	0	10611	GPi-R	10609	6	45487	0	0	-13545	0	0	-1.66666666666667	-13551.6666666667	-0.122956	-6.68310711015765e-06	0	-13555	0	0	2.88675134594813	5.77350269189626	0.212966039095439	1.15754810672179e-05	3	2.04124145231932	-10.4494197735661	7.11608644023279	0	0.150589730406824	-0.770891314607158	0.524979314607158	0	8.18510115812625e-06	-4.1900754951445e-05	2.85345407311297e-05	0
2	10613	right	Substantia innominata	3	96899	0.03096	10613	SI-R	10612	6	45487	6.59529096225295e-05	-3	-96899	-0.03096	-6.59529096225295e-05	-34.6666666666667	-96888.3333333333	-0.357818	-0.000179599734109515	-25	-96883	-0.258043	-0.000168096608482827	37.4477413649119	9.23760430703401	0.386527437239583	0.000119813256004113	3	26.4795518592492	-148.598982756408	79.2656494230742	0	0.273316171986767	-1.53380257348354	0.818166573483536	0	8.4720765796548e-05	-0.000544123768330497	0.000184924300111467	0
2	10614	right	Magnocellular nucleus	0	11663	0	10614	MA-R	10612	6	45487	0	0	-11663	0	0	-6	-11667.6666666667	-0.514139	-2.58685189787132e-05	-2	-11670	-0.17138	-1.34477286786262e-05	8.71779788708135	4.04145188432738	0.747026380326023	3.38343576182436e-05	3	6.16441400296898	-32.5233327371803	20.5233327371803	0	0.528227419253772	-2.78691814738075	1.75864014738075	0	2.39245037089508e-05	-0.000128807350169932	7.70703122125051e-05	0
2	10616	right	Medial septal complex	6	37505	0.159979	10616	MSC-R	10615	6	45487	0.000131905819245059	-6	-37505	-0.159979	-0.000131905819245059	-96.6666666666667	-36716.3333333333	-2.65964366666667	-0.000538461760038224	-127	-36322	-3.496503	-0.000629548689776851	79.939560502503	683.005368451327	2.20381244280572	0.000369530282046785	3	56.5258053163921	-339.877577212528	146.544243879195	0	1.55833072277122	-9.3645996048507	4.04531227151737	0	0.000261297368289059	-0.0016627335949835	0.000585810074907048	0
2	10619	right	Triangular nucleus of septum	7	11530	0.607112	10619	TRS-R	10615	6	45487	0.000153890122452569	-7	-11530	-0.607112	-0.000153890122452569	-80.6666666666667	-11359.3333333333	-7.150511	-0.000425110743272406	-66	-11274	-5.854178	-0.000443775046394664	81.9898367685491	147.801668912544	7.27866565903099	0.000262386808908049	3	57.9755695674192	-330.115409324703	168.782075991369	0	5.14679384549046	-29.2953775887573	14.9943555887573	0	0.000185535491872781	-0.00122340553384423	0.000373184047299422	0
2	10621	right	Bed nuclei of the stria terminalis	6	42897	0.13987	10621	BST-R	10620	6	45487	0.000131905819245059	-6	-42897	-0.13987	-0.000131905819245059	-246.333333333333	-42895.6666666667	-5.742703	-0.00129873078285027	-304	-42895	-7.087073	-0.00172023177015458	217.316205869082	1.15470053837925	5.06623999851754	0.00102338932172458	3	153.66576283176	-907.503747250438	414.837080583772	0	3.58237265807028	-21.1564084962259	9.67100249622591	0	0.000723645529185355	-0.00441232619437063	0.00181486462867009	0
2	10638	right	Bed nucleus of the anterior commissure	0	243	0	10638	BAC-R	10620	6	45487	0	0	-243	0	0	-15	-241	-62.5	-6.01479639914189e-05	0	-240	0	0	25.9807621135332	1.73205080756888	108.253175473055	0.000104179329604961	3	18.3711730708738	-94.0447779620951	64.0447779620951	0	76.5465544619743	-391.85324150873	266.85324150873	0	7.36659104231363e-05	-0.000377106794563005	0.000256810866580168	0
2	10641	right	Thalamus	8	650023	0.012307	10641	TH-R	10640	4	45487	0.000175874425660079	-8	-650023	-0.012307	-0.000175874425660079	-236.333333333333	-648467	-0.364872	-0.00112315442883873	-141	-647689	-0.217697	-0.000948064871843146	288.08389981624	1347.53552828859	0.444804804071404	0.00104587503722882	3	203.706079110729	-1112.80985068567	640.143184019005	0	0.314524493263243	-1.71816166951216	0.98841766951216	0	0.000739545331098232	-0.00430516116646201	0.00205885230878455	0
2	10643	right	Ventral group of the dorsal thalamus	0	155483	0	10643	VENT-R	10642	6	45487	0	0	-155483	0	0	-8.66666666666667	-155463.666666667	-0.0557506666666667	-5.37501574853493e-05	-5	-155454	-0.032164	-2.0049321330473e-05	10.9696551146029	16.7431578064991	0.0705651476958231	7.63953600551122e-05	3	7.7567175188134	-42.0411284728846	24.7077951395513	0	0.0498970944511468	-0.27044053631346	0.158939202980127	0	5.40196771461577e-05	-0.000286178068818449	0.000178677753847751	0
2	10652	right	Subparafascicular nucleus	0	6524	0	10652	SPF-R	10642	6	45487	0	0	-6524	0	0	-21.3333333333333	-6522.66666666667	-3.27098033333333	-0.000106351104904693	-23	-6522	-3.526526	-0.000154648879804201	20.5507501890645	1.15470053837925	3.1509889049107	9.22318320846537e-05	3	14.5315748171582	-83.8576533879376	41.190986721271	0	2.22808562210593	-12.8576590174029	6.31569835073627	0	6.52177539083176e-05	-0.000386960451786445	0.000174258241977058	0
2	10655	right	Subparafascicular area	1	4303	0.232396	10655	SPA-R	10642	6	45487	2.19843032075098e-05	-1	-4303	-0.232396	-2.19843032075098e-05	-13.6666666666667	-4201.66666666667	-3.289543	-8.16002918451063e-05	-17	-4151	-4.095399	-6.81676925236081e-05	11.3724814061547	87.7572409168231	2.74443644843764	6.73446249844319e-05	3	8.04155872120988	-48.2667012499209	20.9333679165876	0	1.94060962322578	-11.6393122927505	5.06022629275047	0	4.76198410029568e-05	-0.000286491930726714	0.000123291347036501	0
2	10656	right	Peripeduncular nucleus	0	1976	0	10656	PP-R	10642	6	45487	0	0	-1976	0	0	-1.33333333333333	-1962.66666666667	-0.681663	-6.25115237919896e-06	-1	-1956	-0.511247	-6.72386433931309e-06	1.52752523165195	11.5470053837925	0.780943237651111	6.02871198275854e-06	3	1.08012344973464	-5.9807294428005	3.31406277613384	0	0.552210259064878	-3.05763197856116	1.69430597856116	0	4.26294312482916e-06	-2.45931162520118e-05	1.20908114936139e-05	0
2	10657	right	Geniculate group, dorsal thalamus	0	45483	0	10657	GENd-R	10642	6	45487	0	0	-45483	0	0	-12.6666666666667	-45509	-0.278253666666667	-7.15989479318733e-05	-15	-45522	-0.329511	-6.01479639914189e-05	11.6761865920913	22.5166604983954	0.256495372843904	7.79577628018978e-05	3	8.25631071766722	-48.1907045136973	22.857371180364	0	0.181369617480896	-1.05862414641446	0.502116813081128	0	5.51244627233544e-05	-0.000308780367944486	0.00016558247208074	0
2	10667	right	Lateral group of the dorsal thalamus	0	98611	0	10667	LAT-R	10666	6	45487	0	0	-98611	0	0	-3.33333333333333	-98533	-0.033843	-1.69848809846066e-05	-4	-98494	-0.040612	-2.40591855965676e-05	3.05505046330389	67.5499814951862	0.0310174909204468	1.47775419444864e-05	3	2.16024689946929	-12.6281255522677	5.961458885601	0	0.0219326781652401	-0.128211697578387	0.0605256975783867	0	1.04493001182149e-05	-6.19445906622155e-05	2.79748286930023e-05	0
2	10674	right	Anterior group of the dorsal thalamus	0	69077	0	10674	ATN-R	10666	6	45487	0	0	-69077	0	0	-34	-69069.6666666667	-0.492283	-0.00014085871850258	-5	-69066	-0.072395	-3.36193216965654e-05	54.6168472176855	6.35085296108588	0.790792140158841	0.000215515824970214	3	38.619943034655	-200.168203320827	132.168203320827	0	0.559174484815339	-2.89821662349697	1.91365062349697	0	0.000152392701289452	-0.000796551590699533	0.000514834153694373	0
2	10683	right	Medial group of the dorsal thalamus	3	64640	0.046411	10683	MED-R	10666	6	45487	6.59529096225295e-05	-3	-64640	-0.046411	-6.59529096225295e-05	-50.3333333333333	-64351.3333333333	-0.783818666666667	-0.000235183607416415	-17	-64207	-0.264769	-0.000114305693768323	70.2092111715645	249.992666559108	1.09358759452836	0.000252401966629138	3	49.6454093211715	-263.940289268601	163.273622601935	0	0.773283203912491	-4.11098775485015	2.54335042151682	0	0.000178475142188284	-0.00100310016514526	0.000532732950312429	0
2	10691	right	Midline group of the dorsal thalamus	155	38514	4.024511	10691	MTN-R	10666	6	45487	0.00340756699716402	-155	-38514	-4.024511	-0.00340756699716402	-1280	-37756	-34.204851	-0.00621781294346313	-173	-37377	-4.628515	-0.00340756699716402	1932.98965336082	656.447256068604	51.7516806503396	0.00690296539326526	3	1366.83009185487	-7160.99522582308	4600.99522582308	0	36.5939643256558	-191.655971498137	123.246269498137	0	0.00488113363987393	-0.0272196359233386	0.0147840100364123	0
2	10696	right	Intralaminar nuclei of the dorsal thalamus	0	51576	0	10696	ILM-R	10666	6	45487	0	0	-51576	0	0	-34	-51334	-0.663894	-0.000186092053056222	-47	-51213	-0.917736	-0.000188463620506446	29.7153159162073	209.578147715834	0.580229974623856	0.000184917675431737	3	21.0119013894507	-124.406914870547	56.4069148705465	0	0.410284549704227	-2.42920593775892	1.10141793775892	0	0.000130756542259034	-0.000748692046539656	0.000376507940427212	0
2	10703	right	Reticular nucleus of the thalamus	0	46320	0	10703	RT-R	10666	6	45487	0	0	-46320	0	0	-23	-46309.3333333333	-0.496717333333333	-9.22268781201756e-05	0	-46304	0	0	39.8371685740842	9.23760430703401	0.860339658333459	0.000159741638727607	3	28.1691320420065	-144.201992875213	98.2019928752125	0	0.608352006531306	-3.11424475488382	2.12081008821715	0	0.000112954395982142	-0.000578230418329942	0.00039377666208959	0
2	10704	right	Geniculate group, ventral thalamus	0	16774	0	10704	GENv-R	10666	6	45487	0	0	-16774	0	0	-7.33333333333333	-16728.6666666667	-0.438964	-4.56896717240047e-05	-4	-16706	-0.239435	-1.60394570643784e-05	9.45163125250522	39.2598183048946	0.565762550097654	6.57372794231236e-05	3	6.68331255192114	-36.0893063286257	21.422639661959	0	0.400054535715445	-2.16025974014471	1.28233174014471	0	4.64832760568456e-05	-0.000245691066337689	0.00015431172288968	0
2	10711	right	Epithalamus	0	21299	0	10711	EPI-R	10666	6	45487	0	0	-21299	0	0	-308	-21317	-14.4424646666667	-0.00139154553151273	-173	-21326	-8.112164	-0.00116322853070116	393.27979861671	15.5884572681199	18.4413295585222	0.0015186313316208	3	278.090812505555	-1504.52819354527	888.528193545274	0	13.039989184927	-70.5490097290962	41.6640803957629	0	0.00107383451271143	-0.00601188252892974	0.00322879146590427	0
2	10715	right	Hypothalamus	47	487762	0.096358	10715	HY-R	10640	4	45487	0.00103326225075296	-47	-487762	-0.096358	-0.00103326225075296	-871.666666666667	-485782	-1.797825	-0.00411882857125349	-378	-484792	-0.779716	-0.00254162072026035	1153.64307016223	1714.73029949319	2.379877045957	0.00410790500728717	3	815.74883798058	-4381.55063119376	2638.21729786043	0	1.6828271975864	-9.03844603539176	5.44279603539177	0	0.00290472748712293	-0.0166168622229013	0.00837920508039429	0
2	10717	right	Supraoptic nucleus	0	1510	0	10717	SO-R	10716	6	45487	0	0	-1510	0	0	-12.3333333333333	-1495.33333333333	-8.28853033333333	-5.3073659379458e-05	-4	-1488	-2.688172	-2.68954573572524e-05	18.0092568789868	12.7017059221718	12.1029950207249	6.99391489677656e-05	3	12.734467663262	-67.125325386574	42.4586587199073	0	8.55810985182161	-45.1111050487694	28.5340443821027	0	4.94544465055232e-05	-0.000265858968634696	0.00015971164987578	0
2	10718	right	Accessory supraoptic group	0	193	0	10718	ASO-R	10716	6	45487	0	0	-193	0	0	-1.33333333333333	-194.333333333333	-6.837607	-5.34648568812612e-06	0	-195	0	0	2.3094010767585	1.15470053837925	11.8430827261886	9.2603848537743e-06	3	1.63299316185545	-8.3595358188529	5.69286915218623	0	8.37432410584123	-42.8694154738045	29.1942014738045	0	6.548080926501e-06	-3.3520603961156e-05	2.28276325849038e-05	0
2	10720	right	Paraventricular hypothalamic nucleus	12	6137	1.955353	10720	PVH-R	10716	6	45487	0.000263811638490118	-12	-6137	-1.955353	-0.000263811638490118	-233.666666666667	-6005	-39.3227163333333	-0.00102515337304908	-18	-5939	-3.030813	-0.000263811638490118	378.753657848123	114.315353299546	63.7930625378358	0.00144410120942027	3	267.819279863617	-1386.0000222514	918.666688918062	0	45.1085071131612	-233.408957598699	154.763524932033	0	0.00102113375790077	-0.00541873732392013	0.00336843057782198	0
2	10731	right	Periventricular hypothalamic nucleus, anterior part	0	1616	0	10731	PVa-R	10716	6	45487	0	0	-1616	0	0	-58.6666666666667	-1588.66666666667	-37.2486773333333	-0.000293144038506211	-64	-1575	-40.634921	-0.000430327317716038	56.1901533485479	23.6713610367747	35.6762878049428	0.000254043734273054	3	39.7324384686702	-229.621551503493	112.28821817016	0	25.226945034438	-145.791461248998	71.2941065823309	0	0.00017963604722243	-0.0010660555674492	0.000479767490436782	0
2	10732	right	Periventricular hypothalamic nucleus, intermediate part	6	6641	0.903478	10732	PVi-R	10716	6	45487	0.000131905819245059	-6	-6641	-0.903478	-0.000131905819245059	-20.6666666666667	-6337	-3.31921366666667	-0.000133294073105951	-16	-6185	-2.586904	-0.000131905819245059	17.4737898961082	263.271722750469	2.85326529434442	2.64337255270874e-05	3	12.3558353285671	-73.8295352714607	32.4962019381274	0	2.01756323815517	-12.0000876407572	5.36166030742383	0	1.86914665722274e-05	-0.000213716962775966	-5.28711834359356e-05	0
2	10733	right	Arcuate hypothalamic nucleus	2	9243	0.21638	10733	ARH-R	10716	6	45487	4.39686064150197e-05	-2	-9243	-0.21638	-4.39686064150197e-05	-32.3333333333333	-9135.66666666667	-3.558877	-0.000155205237597428	-15	-9082	-1.651619	-0.000100857965089696	41.7891532976361	92.9533933395298	4.60270826979062	0.000146193781172638	3	29.5493936768027	-159.47411269927	94.8074460326032	0	3.25460622939235	-17.5623173771546	10.4445633771546	0	0.000103374614034474	-0.000599990302859656	0.0002895798276648	0
2	10735	right	Anterodorsal preoptic nucleus	6	3160	1.898734	10735	ADP-R	10734	6	45487	0.000131905819245059	-6	-3160	-1.898734	-0.000131905819245059	-31	-3203.33333333333	-9.62515933333333	-0.000188299337555021	-31	-3225	-9.612403	-0.000208439794518706	25	37.5277674973257	7.73281139124978	4.94982392164556e-05	3	17.6776695296637	-107.060873057416	45.0608730574163	0	5.4679233723893	-33.151734757605	13.9014160909384	0	3.50005406067496e-05	-0.000338894509139359	-3.77041659706825e-05	0
2	10736	right	Anterior hypothalamic area	0	0	0	10736	AHA-R	10734	6	45487	0	0	0	0	0	0	0	0	0	0	0	0	0	0	0	0	0	3	0	0	0	0	0	0	0	0	0	0	0	0
2	10737	right	Anteroventral preoptic nucleus	3	2959	1.013856	10737	AVP-R	10734	6	45487	6.59529096225295e-05	-3	-2959	-1.013856	-6.59529096225295e-05	-5	-2945.66666666667	-1.698959	-4.07377603451067e-05	-3	-2939	-1.020755	-3.60887783948513e-05	3.46410161513775	11.5470053837925	1.18066353430476	2.32420311589324e-05	3	2.44948974278318	-15.5393037282793	5.53930372827935	0	0.834855191406569	-5.29105096825099	1.89313296825099	0	1.64345978410301e-05	-0.000111450127608149	2.99746069179361e-05	0
2	10738	right	Anteroventral periventricular nucleus	120	5934	20.222447	10738	AVPV-R	10734	6	45487	0.00263811638490118	-120	-5934	-20.222447	-0.00263811638490118	-119.666666666667	-5829.33333333333	-20.5311333333333	-0.00124858131617494	-120	-5777	-20.222447	-0.000737815024961405	64.5006459915971	90.6439922627712	11.1681644743239	0.00121735871373052	3	45.6088441715712	-315.905684542195	76.5723512088621	0	7.89708483320112	-54.5095469479692	13.4472802813025	0	0.000860802601615386	-0.00495231597979081	0.00245515334744094	0
2	10739	right	Dorsomedial nucleus of the hypothalamus	1	12156	0.082264	10739	DMH-R	10734	6	45487	2.19843032075098e-05	-1	-12156	-0.082264	-2.19843032075098e-05	-96	-11993.3333333333	-8.05853833333333	-0.000494975118665595	-115	-11912	-9.65413	-0.00068969665376827	87.068938204161	140.873465682269	7.31026594249582	0.000411746633337763	3	61.5670366348747	-360.901578239629	168.901578239629	0	5.16913862021586	-30.2995467280585	14.1824700613918	0	0.000291148836563863	-0.00174768745507048	0.000757737217739291	0
2	10743	right	Median preoptic nucleus	12	1429	8.397481	10743	MEPO-R	10734	6	45487	0.000263811638490118	-12	-1429	-8.397481	-0.000263811638490118	-73.3333333333333	-1253.66666666667	-62.2617103333333	-0.000462753804557391	-101	-1166	-86.620926	-0.000404996290875554	53.2008771857507	151.843120796872	46.7186923031847	0.00023324733804434	3	37.618701023117	-235.193539980077	88.52687331341	0	33.0351041357496	-204.400291320574	79.8768706539076	0	0.000164930774424864	-0.00117239365135622	0.000246886042241443	0
2	10744	right	Medial preoptic area	5	17799	0.280915	10744	MPO-R	10734	6	45487	0.000109921516037549	-5	-17799	-0.280915	-0.000109921516037549	-128.333333333333	-17830.3333333333	-7.19140066666667	-0.000615120647621512	-78	-17846	-4.370727	-0.000524461418466421	154.765413879631	27.1354626519124	8.67197999460771	0.000556099111870725	3	109.435673647429	-599.197033284417	342.53036661775	0	6.13201586050119	-33.5753354477191	19.1925341143858	0	0.000393221453015606	-0.00230701600583516	0.00107677471059214	0
2	10745	right	Vascular organ of the lamina terminalis	3	293	10.238908	10745	OV-R	10734	6	45487	6.59529096225295e-05	-3	-293	-10.238908	-6.59529096225295e-05	-2.33333333333333	-275.666666666667	-8.406727	-2.82354555867088e-05	-3	-267	-10.238908	-1.20295927982838e-05	1.15470053837925	15.0111069989303	4.06756389980698	3.27718239167165e-05	3	0.816496580927726	-5.84643457609312	1.17976790942645	0	2.87620201646312	-20.7820254574459	3.96857145744594	0	2.31731789233617e-05	-0.000127941597138284	7.14706859648661e-05	0
2	10746	right	Posterodorsal preoptic nucleus	0	374	0	10746	PD-R	10734	6	45487	0	0	-374	0	0	-6.66666666666667	-370.666666666667	-18.0668473333333	-2.85417618227763e-05	-2	-369	-5.420054	-1.34477286786262e-05	9.86576572463249	2.88675134594813	26.7364926381822	3.83832294557169e-05	3	6.97614984548545	-36.6826168424859	23.3492835091526	0	18.9055552496028	-99.4108862354662	63.2771915687995	0	2.71410418319767e-05	-0.000145320239549375	8.82367159038224e-05	0
2	10747	right	Parastrial nucleus	0	3082	0	10747	PS-R	10734	6	45487	0	0	-3082	0	0	-6.33333333333333	-3088	-2.04895933333333	-2.53958070185991e-05	0	-3091	0	0	10.9696551146029	5.19615242270663	3.54890166797579	4.39868280554279e-05	3	7.7567175188134	-39.7077951395513	27.0411284728846	0	2.50945243518993	-12.8462617037797	8.74834303711305	0	3.11033844008797e-05	-0.000159222868815491	0.000108431254778293	0
2	10748	right	Suprachiasmatic preoptic nucleus	0	0	0	10748	PSCH-R	10734	6	45487	0	0	0	0	0	0	0	0	0	0	0	0	0	0	0	0	0	3	0	0	0	0	0	0	0	0	0	0	0	0
2	10749	right	Periventricular hypothalamic nucleus, posterior part	0	4097	0	10749	PVp-R	10734	6	45487	0	0	-4097	0	0	-12	-4051.66666666667	-2.97840633333333	-5.53557047217178e-05	-8	-4029	-1.985604	-5.37909147145047e-05	14.422205101856	39.2598183048946	3.5795990720834	5.61544536666101e-05	3	10.1980390271856	-55.8786204584115	31.8786204584115	0	2.53115877779924	-13.8691035580606	7.9122908913939	0	3.97071949814858e-05	-0.000226201975599502	0.000115490566156066	0
2	10750	right	Periventricular hypothalamic nucleus, preoptic part	44	4643	9.476631	10750	PVpo-R	10734	6	45487	0.000967309341130433	-44	-4643	-9.476631	-0.000967309341130433	-191.333333333333	-4557.66666666667	-42.2877066666667	-0.00116835513776326	-152	-4515	-33.665559	-0.00102202737957559	170.438649763876	73.9008344562721	37.8656844159683	0.000302075828020537	3	120.518325024316	-709.881833484039	327.215166817373	0	26.775082224801	-157.491587290473	72.9161739571394	0	0.000213599866425863	-0.00208740118611462	-0.000249309089411901	0
2	10751	right	Subparaventricular zone	2	3548	0.563698	10751	SBPV-R	10734	6	45487	4.39686064150197e-05	-2	-3548	-0.563698	-4.39686064150197e-05	-83	-3489.33333333333	-23.9836606666667	-0.000420793695430246	-84	-3460	-24.277457	-0.0005648046045023	80.5046582503149	50.8068236886871	23.2744552768753	0.000329346877946114	3	56.9253897659032	-327.930183668316	161.930183668316	0	16.4575251547016	-94.7946761984638	46.8273548651305	0	0.000232883410758315	-0.00142281013844288	0.000581222747582384	0
2	10752	right	Suprachiasmatic nucleus	5	2117	2.361833	10752	SCH-R	10734	6	45487	0.000109921516037549	-5	-2117	-2.361833	-0.000109921516037549	-99.3333333333333	-2113.66666666667	-47.0309646666667	-0.000446363915822545	-20	-2112	-9.469697	-0.000134477286786262	150.586630659343	2.88675134594813	71.3022395409164	0.000561603635741902	3	106.480827695255	-557.483357282306	358.816690615639	0	50.4182970931696	-263.963388283912	169.901458950579	0	0.000397113739172119	-0.00215500642969248	0.00126227859804739	0
2	10753	right	Subfornical organ	4	715	5.594406	10753	SFO-R	10734	6	45487	8.79372128300394e-05	-4	-715	-5.594406	-8.79372128300394e-05	-10.3333333333333	-683	-15.3580553333333	-6.72105160536768e-05	-4	-667	-5.594406	-8.79372128300394e-05	12.7410099024109	27.712812921102	19.2031712498188	4.69649685810547e-05	3	9.00925450115972	-49.0970268057558	28.4303601390892	0	13.5786926110334	-73.7824541626251	43.0663434959584	0	3.32092477618769e-05	-0.000210098376589243	7.5677344481889e-05	0
2	10754	right	Ventromedial preoptic nucleus	3	1603	1.871491	10754	VMPO-R	10734	6	45487	6.59529096225295e-05	-3	-1603	-1.871491	-6.59529096225295e-05	-28	-1605.66666666667	-17.425324	-0.000131155305083137	-3	-1607	-1.871491	-6.59529096225295e-05	45.0444225182208	2.3094010767585	28.0288395629452	0.000166876492731891	3	31.851216617266	-165.044724124121	109.044724124121	0	19.8193825237483	-102.701244317755	67.8505963177546	0	0.000117999499631348	-0.000638866174281027	0.000376555564114753	0
2	10755	right	Ventrolateral preoptic nucleus	0	2151	0	10755	VLPO-R	10734	6	45487	0	0	-2151	0	0	-11.6666666666667	-2143.66666666667	-5.45171333333333	-4.67817497711036e-05	0	-2140	0	0	20.2072594216369	6.35085296108588	9.44264448163402	8.10283674705251e-05	3	14.2886901662352	-73.1459384149629	49.8126050816295	0	6.67695794529714	-34.1803446630884	23.2769179964218	0	5.72957081068838e-05	-0.000293305284660115	0.000199741785117908	0
2	10757	right	Anterior hypothalamic nucleus	11	22766	0.483177	10757	AHN-R	10756	6	45487	0.000241827335282608	-11	-22766	-0.483177	-0.000241827335282608	-217.333333333333	-22722	-9.57368766666667	-0.00099799611158496	-67	-22700	-2.951542	-0.000450498910733977	310.148888976461	38.1051177665153	13.6634140400702	0.00113381863258226	3	219.308382572729	-1160.94114426683	726.27447760016	0	9.66149272189309	-51.1437356999745	31.9963603666412	0	0.000801730843734576	-0.00444756551490387	0.00245157329173395	0
2	10762	right	Mammillary body	63	32695	1.9269	10762	MBO-R	10756	6	45487	0.00138501110207312	-63	-32695	-1.9269	-0.00138501110207312	-185.333333333333	-32455.6666666667	-5.72435533333333	-0.00118304673010328	-69	-32336	-2.133845	-0.00138501110207312	206.713166811728	207.268746639076	6.3990025845549	0.000642387694291157	3	146.168282013119	-814.244690939869	443.578024273202	0	4.52477812036902	-25.1929042644497	13.7441935977831	0	0.000454236694784068	-0.00313746948486832	0.000771376024661766	0
2	10776	right	Medial preoptic nucleus	44	13023	3.378638	10776	MPN-R	10756	6	45487	0.000967309341130433	-44	-13023	-3.378638	-0.000967309341130433	-256.333333333333	-12923	-19.8993553333333	-0.00149141831674343	-221	-12873	-17.167715	-0.00148597401898819	232.02657893727	86.6025403784439	18.0423007934666	0.000526852222179605	3	164.06756738206	-962.259099993106	449.592433326439	0	12.7578332392677	-74.7918813459568	34.9931706792902	0	0.0003725407789864	-0.00309433191639226	0.000111495282905392	0
2	10780	right	Dorsal premammillary nucleus	2	4218	0.474158	10780	PMd-R	10756	6	45487	4.39686064150197e-05	-2	-4218	-0.474158	-4.39686064150197e-05	-7.66666666666667	-4216	-1.818788	-4.2725252001002e-05	-2	-4215	-0.474158	-4.39686064150197e-05	11.5902257671425	1.73205080756888	2.74983936517826	4.21173415362666e-05	3	8.1955272354295	-42.9291742979235	27.5958409645901	0	1.94443006229126	-10.1849953153244	6.54741931532441	0	2.97814578058439e-05	-0.000170864522725235	8.54140187232307e-05	0
2	10781	right	Ventral premammillary nucleus	34	6262	5.429575	10781	PMv-R	10756	6	45487	0.000747466309055335	-34	-6262	-5.429575	-0.000747466309055335	-109	-6264.66666666667	-17.3966226666667	-0.000761106182919703	-133	-6266	-21.225662	-0.000747466309055335	66.3400331624879	2.3094010767585	10.5853425005025	0.000126898820340418	3	46.9094873133357	-310.835233639871	92.8352336398715	0	7.48496746328748	-49.6018383546664	14.8085930213331	0	8.97310163872833e-05	-0.00114718758552164	-0.000375024780317765	0
2	10782	right	Paraventricular hypothalamic nucleus, descending division	2	4187	0.477669	10782	PVHd-R	10756	6	45487	4.39686064150197e-05	-2	-4187	-0.477669	-4.39686064150197e-05	-33.3333333333333	-4183.66666666667	-7.97047766666667	-0.00015831043517245	-14	-4182	-3.347681	-9.41341007503833e-05	44.286943147313	2.88675134594813	10.5900973397253	0.000156622779774252	3	31.3155978174881	-168.073475766485	101.406809099818	0	7.48832964234539	-40.1901596435679	24.2492043102345	0	0.000110749029666661	-0.000634825049984811	0.000318204179639912	0
2	10787	right	Ventromedial hypothalamic nucleus	5	17613	0.283881	10787	VMH-R	10756	6	45487	0.000109921516037549	-5	-17613	-0.283881	-0.000109921516037549	-28	-17575	-1.594589	-0.000150375597905996	-9	-17556	-0.512645	-0.000109921516037549	36.428011200174	32.9089653438087	2.07525201764798	0.000115528076359016	3	25.7584937447825	-138.829853425223	82.8298534252229	0	1.46742477434995	-7.9084082110588	4.7192302110588	0	8.16906862108978e-05	-0.000501862251926422	0.00020111105611443	0
2	10792	right	Posterior hypothalamic nucleus	7	22716	0.308153	10792	PH-R	10756	6	45487	0.000153890122452569	-7	-22716	-0.308153	-0.000153890122452569	-127.333333333333	-22595.3333333333	-5.64964466666667	-0.000687325077715866	-149	-22535	-6.611937	-0.000906229324137378	111.096054535403	104.500398723322	4.93127400176307	0.000464435941440066	3	78.5567735250543	-465.335849381218	210.669182714552	0	3.48693728653559	-20.6527249010442	9.35343556771086	0	0.000328405803619029	-0.00210034120512285	0.000725691049691115	0
2	10794	right	Lateral hypothalamic area	5	66262	0.075458	10794	LHA-R	10793	6	45487	0.000109921516037549	-5	-66262	-0.075458	-0.000109921516037549	-275	-66292.6666666667	-4.14733	-0.00124123007434044	-120	-66308	-1.809736	-0.000806863720717571	372.525166935068	26.5581123827228	5.61808426860865	0.00139997698428988	3	263.415071702437	-1408.38357731764	858.38357731764	0	3.97258548361064	-21.2399857752204	12.9453257752204	0	0.000989933219096467	-0.00550056894175553	0.00301810879307464	0
2	10795	right	Lateral preoptic area	0	17774	0	10795	LPO-R	10793	6	45487	0	0	-17774	0	0	-21	-17754.6666666667	-1.183432	-9.77771499540789e-05	-15	-17745	-0.845309	-0.000100857965089696	24.5560583156173	16.7431578064991	1.38382948367528	9.62737199423925e-05	3	17.3637553541853	-95.7102093733874	53.7102093733874	0	0.978515211912671	-5.39364314763743	3.02677914763743	0	6.80758002213203e-05	-0.000390683677606222	0.000195129377698064	0
2	10796	right	Preparasubthalamic nucleus	0	403	0	10796	PST-R	10793	6	45487	0	0	-403	0	0	-0.333333333333333	-409.666666666667	-0.807102666666667	-1.33662142203153e-06	0	-413	0	0	0.577350269189626	5.77350269189626	1.39794282559099	2.31509621344357e-06	3	0.408248290463863	-2.08988395471322	1.42321728804656	0	0.988494851686475	-5.06025273861877	3.44604740528544	0	1.63702023162525e-06	-8.38015099028901e-06	5.70690814622595e-06	0
2	10797	right	Parasubthalamic nucleus	1	5304	0.188537	10797	PSTN-R	10793	6	45487	2.19843032075098e-05	-1	-5304	-0.188537	-2.19843032075098e-05	-14	-5317.33333333333	-2.629838	-8.11275798849922e-05	-20	-5324	-3.756574	-8.01972853218919e-05	11.2694276695846	11.5470053837925	2.11631350767343	5.96138682930437e-05	3	7.96868872525461	-48.2865002962405	20.2865002962405	0	1.49645963239257	-9.06858412227376	3.80890812227376	0	4.21533705227729e-05	-0.000262498894632942	0.000100243734862957	0
2	10798	right	Perifornical nucleus	1	6877	0.145412	10798	PeF-R	10793	6	45487	2.19843032075098e-05	-1	-6877	-0.145412	-2.19843032075098e-05	-83.6666666666667	-6859.66666666667	-12.212145	-0.000348720790105635	-8	-6851	-1.167713	-5.37909147145047e-05	137.165350337953	15.0111069989303	20.0213819597092	0.000538613697036528	3	96.9905493677949	-500.983318663909	333.649985330576	0	14.1572549524364	-73.1258966668595	48.7016066668595	0	0.000380857397614486	-0.00198741791159688	0.00128997633138561	0
2	10799	right	Retrochiasmatic area	0	4717	0	10799	RCH-R	10793	6	45487	0	0	-4717	0	0	-17	-4727	-3.59256133333333	-6.81676925236081e-05	0	-4732	0	0	29.4448637286709	8.66025403784439	6.22249875864072	0.000118069906885622	3	20.820662813657	-106.584081690374	72.5840816903745	0	4.39997106815973	-22.5241088605694	15.3389861939028	0	8.34880318128878e-05	-0.000427387700504739	0.000291052315457523	0
2	10800	right	Subthalamic nucleus	0	6239	0	10800	STN-R	10793	6	45487	0	0	-6239	0	0	0	-6229	0	0	0	-6224	0	0	0	8.66025403784439	0	0	3	0	0	0	0	0	0	0	0	0	0	0	0
2	10801	right	Tuberal nucleus	1	16746	0.059716	10801	TU-R	10793	6	45487	2.19843032075098e-05	-1	-16746	-0.059716	-2.19843032075098e-05	-51	-16751.3333333333	-3.044059	-0.000224064557584055	-15	-16754	-0.895309	-0.000100857965089696	74.8064168370602	4.61880215351701	4.46497891656825	0.000284453710109549	3	52.8961246217528	-278.593654996952	176.593654996952	0	3.15721686976037	-16.6284667830855	10.5403487830855	0	0.000201139147352135	-0.0010894964589982	0.000641367343830087	0
2	10802	right	Zona incerta	2	57616	0.034713	10802	ZI-R	10793	6	45487	4.39686064150197e-05	-2	-57616	-0.034713	-4.39686064150197e-05	-78	-57624.6666666667	-1.353488	-0.000385365040351535	-67	-57629	-1.162609	-0.000450498910733977	82.0548596976437	7.50555349946513	1.42384295007947	0.000313938648621856	3	58.0215477215146	-327.646570688264	171.646570688264	0	1.00680900534585	-5.68543751518766	2.97846151518766	0	0.000221988147317055	-0.00134050294837729	0.000569772867674218	0
2	10806	right	Midbrain	10	1178292	0.008487	10806	MB-R	10639	3	45487	0.000219843032075098	-10	-1178292	-0.008487	-0.000219843032075098	-201.666666666667	-1175050.66666667	-0.171849	-0.00104769476163288	-198	-1173430	-0.168736	-0.00133132513918399	193.526053370944	2807.07700879996	0.164940533887216	0.000728684279088539	3	136.843584674864	-790.457089816672	387.123756483338	0	0.11663057000418	-0.673669840400722	0.329971840400722	0	0.000515257595087537	-0.00326466925966041	0.00116927973639465	0
2	10809	right	Superior colliculus, optic layer	0	20611	0	10809	SCop-R	10808	6	45487	0	0	-20611	0	0	-0.333333333333333	-20566.3333333333	-0.0162253333333333	-1.33662142203153e-06	0	-20544	0	0	0.577350269189626	38.6824680357049	0.0281031017030742	2.31509621344357e-06	3	0.408248290463863	-2.08988395471322	1.42321728804656	0	0.019871893786619	-0.101727191379621	0.0692765247129543	0	1.63702023162525e-06	-8.38015099028901e-06	5.70690814622595e-06	0
2	10810	right	Superior colliculus, superficial gray layer	0	36899	0	10810	SCsg-R	10808	6	45487	0	0	-36899	0	0	0	-36851.6666666667	0	0	0	-36828	0	0	0	40.9918691124634	0	0	3	0	0	0	0	0	0	0	0	0	0	0	0
2	10811	right	Superior colliculus, zonal layer	0	11682	0	10811	SCzo-R	10808	6	45487	0	0	-11682	0	0	0	-11607.3333333333	0	0	0	-11570	0	0	0	64.6632301492381	0	0	3	0	0	0	0	0	0	0	0	0	0	0	0
2	10813	right	Inferior colliculus, central nucleus	0	36029	0	10813	ICc-R	10812	6	45487	0	0	-36029	0	0	0	-36045.6666666667	0	0	0	-36054	0	0	0	14.4337567297406	0	0	3	0	0	0	0	0	0	0	0	0	0	0	0
2	10814	right	Inferior colliculus, dorsal nucleus	0	42315	0	10814	ICd-R	10812	6	45487	0	0	-42315	0	0	0	-42327	0	0	0	-42333	0	0	0	10.3923048454133	0	0	3	0	0	0	0	0	0	0	0	0	0	0	0
2	10815	right	Inferior colliculus, external nucleus	0	63949	0	10815	ICe-R	10812	6	45487	0	0	-63949	0	0	-0.666666666666667	-63930.3333333333	-0.0104293333333333	-3.57790953513589e-06	-1	-63921	-0.015644	-4.00986426609459e-06	0.577350269189626	16.1658075373095	0.00903206761120251	3.38268038404011e-06	3	0.408248290463863	-2.42321728804656	1.08988395471322	0	0.00638663625601667	-0.0379088112542004	0.0170501445875337	0	2.39191623814148e-06	-1.38694944665074e-05	6.7136753962356e-06	0
2	10826	right	Midbrain reticular nucleus	1	164423	0.006082	10826	MRN-R	10821	5	45487	2.19843032075098e-05	-1	-164423	-0.006082	-2.19843032075098e-05	-119.333333333333	-164555.666666667	-0.724895666666667	-0.000572254617768491	-97	-164622	-0.589229	-0.00065221484091337	130.93637131574	114.892703568736	0.795372608242409	0.000514967299185222	3	92.5859960613195	-517.698722023142	279.032055356476	0	0.562413364858239	-3.14476506622155	1.69497373288821	0	0.000364136869343192	-0.0021390091126504	0.000994499877113416	0
2	10827	right	Midbrain reticular nucleus, magnocellular part	0	0	0	10827	MRNm-R	10826	6	45487	0	0	0	0	0	0	0	0	0	0	0	0	0	0	0	0	0	3	0	0	0	0	0	0	0	0	0	0	0	0
2	10828	right	Midbrain reticular nucleus, magnocellular part, general	0	0	0	10828	MRNmg-R	10826	6	45487	0	0	0	0	0	0	0	0	0	0	0	0	0	0	0	0	0	3	0	0	0	0	0	0	0	0	0	0	0	0
2	10829	right	Midbrain reticular nucleus, parvicellular part	0	0	0	10829	MRNp-R	10826	6	45487	0	0	0	0	0	0	0	0	0	0	0	0	0	0	0	0	0	3	0	0	0	0	0	0	0	0	0	0	0	0
2	10831	right	Superior colliculus, motor related, deep gray layer	0	38313	0	10831	SCdg-R	10830	6	45487	0	0	-38313	0	0	0	-38217.6666666667	0	0	0	-38170	0	0	0	82.5610884941165	0	0	3	0	0	0	0	0	0	0	0	0	0	0	0
2	10832	right	Superior colliculus, motor related, deep white layer	0	10689	0	10832	SCdw-R	10830	6	45487	0	0	-10689	0	0	-0.333333333333333	-10625.6666666667	-0.0314643333333333	-1.33662142203153e-06	0	-10594	0	0	0.577350269189626	54.8482755730144	0.0544978239596163	2.31509621344357e-06	3	0.408248290463863	-2.08988395471322	1.42321728804656	0	0.0385357808817554	-0.197270416137245	0.134341749470579	0	1.63702023162525e-06	-8.38015099028901e-06	5.70690814622595e-06	0
2	10833	right	Superior colliculus, motor related, intermediate white layer	0	67053	0	10833	SCiw-R	10830	6	45487	0	0	-67053	0	0	-1	-66940.3333333333	-0.0149513333333333	-4.91453095716743e-06	-1	-66884	-0.014951	-6.72386433931309e-06	1	97.5721954930468	0.0149515000027868	4.3051453980455e-06	3	0.707106781186547	-4.04243492229665	2.04243492229665	0	0.0105723070408812	-0.0604402990825304	0.0305376324158637	0	3.04419750495203e-06	-1.80126556617458e-05	8.18359374741093e-06	0
2	10834	right	Superior colliculus, motor related, intermediate gray layer	0	65312	0	10834	SCig-R	10830	6	45487	0	0	-65312	0	0	-3	-65134	-0.046122	-1.65529262536479e-05	-4	-65045	-0.061496	-1.60394570643784e-05	2.64575131106459	154.15252187363	0.040675780656307	1.68155414956086e-05	3	1.87082869338697	-11.0495261844951	5.04952618449507	0	0.0287621203321313	-0.169875415560427	0.0776314155604272	0	1.18903834208686e-05	-6.77131169372162e-05	3.46072644299203e-05	0
2	10838	right	Periaqueductal gray	8	150324	0.053218	10838	PAG-R	10821	5	45487	0.000175874425660079	-8	-150324	-0.053218	-0.000175874425660079	-239.333333333333	-150064	-1.59621166666667	-0.00117408468935315	-184	-149934	-1.227207	-0.00123719103843361	263.395773188055	225.166604983954	1.7568055564098	0.000968200772815296	3	186.248937357148	-1040.697832066	562.031165399334	0	1.24224912216357	-6.94117824317263	3.7487549098393	0	0.000684621332007752	-0.00411977253236101	0.00177160315365472	0
2	10839	right	Precommissural nucleus	3	5479	0.547545	10839	PRC-R	10838	6	45487	6.59529096225295e-05	-3	-5479	-0.547545	-6.59529096225295e-05	-9.66666666666667	-5485.66666666667	-1.76143033333333	-7.57344606928591e-05	-5	-5489	-0.910913	-6.59529096225295e-05	9.86576572463249	5.77350269189626	1.7970330696627	6.11653539324464e-05	3	6.97614984548545	-39.6826168424859	20.3492835091526	0	1.27069426957497	-7.22878650099708	3.70592583433041	0	4.32504365393081e-05	-0.000261826069531569	0.000110357148145851	0
2	10840	right	Interstitial nucleus of Cajal	0	2555	0	10840	INC-R	10838	6	45487	0	0	-2555	0	0	-1	-2539	-0.395100666666667	-4.00986426609459e-06	0	-2531	0	0	1.73205080756888	13.856406460551	0.684334428771002	6.94528864033072e-06	3	1.22474487139159	-6.26965186413967	4.26965186413967	0	0.483897515183398	-2.47714363128949	1.68694229795616	0	4.91106069487575e-06	-2.5140452970867e-05	1.71207244386778e-05	0
2	10841	right	Nucleus of Darkschewitsch	0	2932	0	10841	ND-R	10838	6	45487	0	0	-2932	0	0	-1	-2936.66666666667	-0.340251666666667	-4.00986426609459e-06	0	-2939	0	0	1.73205080756888	4.04145188432738	0.589333174026657	6.94528864033072e-06	3	1.22474487139159	-6.26965186413967	4.26965186413967	0	0.416721483732441	-2.1332594961933	1.45275616285996	0	4.91106069487575e-06	-2.5140452970867e-05	1.71207244386778e-05	0
2	10842	right	Supraoculomotor periaqueductal gray	0	1345	0	10842	Su3-R	10838	6	45487	0	0	-1345	0	0	-3.66666666666667	-1342.33333333333	-2.734278	-1.83215024066382e-05	-4	-1341	-2.982849	-2.68954573572524e-05	3.51188458428425	2.3094010767585	2.61885499915268	1.58777333920659e-05	3	2.48327740429189	-14.3513469689683	7.01801363563499	0	1.85181012884515	-10.7019739058533	5.2334179058533	0	1.12272529514019e-05	-6.66284729655752e-05	2.99854681522989e-05	0
2	10844	right	Anterior pretectal nucleus	0	40816	0	10844	APN-R	10843	6	45487	0	0	-40816	0	0	-1.33333333333333	-40838.6666666667	-0.0326396666666667	-6.25115237919896e-06	-1	-40850	-0.02448	-6.72386433931309e-06	1.52752523165195	19.6299091524473	0.0373932721265916	6.02871198275854e-06	3	1.08012344973464	-5.9807294428005	3.31406277613384	0	0.0264410362914668	-0.146406263643551	0.0811269303102177	0	4.26294312482916e-06	-2.45931162520118e-05	1.20908114936139e-05	0
2	10845	right	Medial pretectal area	0	1413	0	10845	MPT-R	10843	6	45487	0	0	-1413	0	0	0	-1409.66666666667	0	0	0	-1408	0	0	0	2.88675134594813	0	0	3	0	0	0	0	0	0	0	0	0	0	0	0
2	10846	right	Nucleus of the optic tract	0	6576	0	10846	NOT-R	10843	6	45487	0	0	-6576	0	0	-0.333333333333333	-6580.66666666667	-0.0506353333333333	-1.33662142203153e-06	0	-6583	0	0	0.577350269189626	4.04145188432738	0.0877029699915193	2.31509621344357e-06	3	0.408248290463863	-2.08988395471322	1.42321728804656	0	0.0620153648112036	-0.317465912024667	0.216195245358	0	1.63702023162525e-06	-8.38015099028901e-06	5.70690814622595e-06	0
2	10847	right	Nucleus of the posterior commissure	0	9269	0	10847	NPC-R	10843	6	45487	0	0	-9269	0	0	-2.66666666666667	-9233	-0.289383	-1.25023047583979e-05	-2	-9215	-0.217037	-1.34477286786262e-05	3.05505046330389	31.1769145362398	0.331530039246823	1.20574239655171e-05	3	2.16024689946929	-11.961458885601	6.62812555226767	0	0.234427138918471	-1.29804156919491	0.719275569194915	0	8.52588624965832e-06	-4.91862325040237e-05	2.41816229872279e-05	0
2	10848	right	Olivary pretectal nucleus	0	1863	0	10848	OP-R	10843	6	45487	0	0	-1863	0	0	-0.333333333333333	-1867.66666666667	-0.178253	-1.33662142203153e-06	0	-1870	0	0	0.577350269189626	4.04145188432738	0.308743252601575	2.31509621344357e-06	3	0.408248290463863	-2.08988395471322	1.42321728804656	0	0.218314447560165	-1.11758425373849	0.761078253738489	0	1.63702023162525e-06	-8.38015099028901e-06	5.70690814622595e-06	0
2	10849	right	Posterior pretectal nucleus	0	4618	0	10849	PPT-R	10843	6	45487	0	0	-4618	0	0	0	-4610.66666666667	0	0	0	-4607	0	0	0	6.35085296108588	0	0	3	0	0	0	0	0	0	0	0	0	0	0	0
2	10850	right	Retroparafascicular nucleus	0	1989	0	10850	RPF-R	10843	6	45487	0	0	-1989	0	0	0	-1999	0	0	0	-2004	0	0	0	8.66025403784439	0	0	3	0	0	0	0	0	0	0	0	0	0	0	0
2	10852	right	Cuneiform nucleus	1	17639	0.056693	10852	CUN-R	10821	5	45487	2.19843032075098e-05	-1	-17639	-0.056693	-2.19843032075098e-05	-19.3333333333333	-17635	-1.09642266666667	-0.000111560189548225	-26	-17633	-1.474508	-0.000104256470918459	16.0727512683216	3.46410161513775	0.911526061849212	9.34420718380749e-05	3	11.3651514141549	-68.2336330894628	29.5669664227961	0	0.644546259561846	-3.86968138982025	1.67683605648692	0	6.60735226448233e-05	-0.000395851612120137	0.000172731233023687	0
2	10867	right	Pedunculopontine nucleus	1	28489	0.035101	10867	PPN-R	10865	5	45487	2.19843032075098e-05	-1	-28489	-0.035101	-2.19843032075098e-05	-69.6666666666667	-28495	-2.44461966666667	-0.000354100025373264	-76	-28498	-2.666854	-0.000511013689787795	65.7292426042879	5.19615242270663	2.30644543169491	0.000287765974387122	3	46.4775931677477	-269.643609782061	130.310276448728	0	1.63090320518821	-9.46182979442685	4.57259046109352	0	0.000203481271883888	-0.00122960927529737	0.000521409224550839	0
2	10869	right	Interfascicular nucleus raphe	0	2834	0	10869	IF-R	10868	6	45487	0	0	-2834	0	0	-7	-2761.33333333333	-2.56880733333333	-3.71157167733905e-05	-10	-2725	-3.669725	-4.41085069270405e-05	6.08276253029822	62.9311793416692	2.23220640825089	3.41604029094637e-05	3	4.30116263352131	-25.5064091462169	11.5064091462169	0	1.57840828828227	-9.36015006357022	4.22253539690355	0	2.41550525453464e-05	-0.000141046519544867	6.68150859980861e-05	0
2	10870	right	Interpeduncular nucleus	2	11590	0.172563	10870	IPN-R	10868	6	45487	4.39686064150197e-05	-2	-11590	-0.172563	-4.39686064150197e-05	-30.3333333333333	-11348	-2.69996066666667	-0.000175230176488496	-43	-11227	-3.830053	-0.000172424163442067	24.5831920899897	209.578147715834	2.19286454687615	0.000132686831168326	3	17.3829418300432	-105.126095449445	44.4594287827783	0	1.55058939131969	-9.37160834394889	3.97168701061555	0	9.3823758093278e-05	-0.000578921225363892	0.000228460872386899	0
2	10879	right	Rostral linear nucleus raphe	1	1859	0.537924	10879	RL-R	10868	6	45487	2.19843032075098e-05	-1	-1859	-0.537924	-2.19843032075098e-05	-3.33333333333333	-1744.33333333333	-1.95761266666667	-2.47856940138907e-05	-3	-1687	-1.778305	-2.19843032075098e-05	2.51661147842358	99.3042463006156	1.51730953064967	1.43631728160441e-05	3	1.77951304200522	-10.9899599811419	4.32329331447519	0	1.07289985828136	-6.57392817064878	2.65870283731545	0	1.01562968975791e-05	-6.84847125844054e-05	1.8913324556624e-05	0
2	10880	right	Central linear nucleus raphe	0	2706	0	10880	CLI-R	10868	6	45487	0	0	-2706	0	0	-0.666666666666667	-2658	-0.253100333333333	-2.67324284406306e-06	0	-2634	0	0	1.15470053837925	41.5692193816531	0.438382636745952	4.63019242688715e-06	3	0.816496580927726	-4.17976790942645	2.84643457609312	0	0.309983335197502	-1.58685097669771	1.08065031003104	0	3.2740404632505e-06	-1.6760301980578e-05	1.14138162924519e-05	0
2	10881	right	Dorsal nucleus raphe	0	5183	0	10881	DR-R	10868	6	45487	0	0	-5183	0	0	-4	-4815	-0.863744333333333	-1.69441237554512e-05	-1	-4631	-0.215936	-6.72386433931309e-06	6.08276253029822	318.697348592673	1.31348798513893	2.37640563190097e-05	3	4.30116263352131	-22.5064091462169	14.5064091462169	0	0.928776261298795	-4.85994604933709	3.13245738267042	0	1.68037253716708e-05	-8.92447185958308e-05	5.53564710849284e-05	0
2	10883	right	Pons	5	535638	0.009335	10883	P-R	10882	4	45487	0.000109921516037549	-5	-535638	-0.009335	-0.000109921516037549	-76.3333333333333	-534324	-0.143024	-0.000420177706150686	-93	-533667	-0.174266	-0.000525292218858392	64.6322932699539	1137.95738057275	0.121128442353561	0.000273304840877372	3	45.7019328548221	-272.97287948596	120.306212819294	0	0.0856507429827669	-0.511549403099872	0.225501403099872	0	0.0001932557063155	-0.00125168989846873	0.000411334486167361	0
2	10885	right	Nucleus of the lateral lemniscus	3	23180	0.129422	10885	NLL-R	10884	6	45487	6.59529096225295e-05	-3	-23180	-0.129422	-6.59529096225295e-05	-22.6666666666667	-23158.6666666667	-0.979146666666667	-0.000122434696005652	-15	-23148	-0.648004	-0.000100857965089696	24.4199372098565	18.475208614068	1.05502017368453	6.98171885461547e-05	3	17.2675031972392	-96.9627364342256	51.6294031008922	0	0.746011919100939	-4.18897688681196	2.23068355347863	0	4.93682074643658e-05	-0.000334848948615043	8.99795566037393e-05	0
2	10889	right	Principal sensory nucleus of the trigeminal	1	35282	0.028343	10889	PSV-R	10884	6	45487	2.19843032075098e-05	-1	-35282	-0.028343	-2.19843032075098e-05	-2	-35124	-0.0570056666666667	-1.85345416346918e-05	-1	-35045	-0.028343	-2.19843032075098e-05	2.64575131106459	136.832013797941	0.0755323037801266	1.70730881511301e-05	3	1.87082869338697	-10.0495261844951	6.04952618449507	0	0.0534094042015698	-0.286807785448843	0.17279645211551	0	1.20724964074598e-05	-7.04783012571391e-05	3.34092179877556e-05	0
2	10890	right	Parabrachial nucleus	35	35896	0.975039	10890	PB-R	10884	6	45487	0.000769450612262844	-35	-35896	-0.975039	-0.000769450612262844	-385	-35878.6666666667	-10.7329676666667	-0.00228815754452031	-529	-35870	-14.7477	-0.00212121819676404	304.690006399947	15.0111069989303	8.49469103897489	0.0016086862455495	3	215.448369685175	-1311.99951594599	541.999515945991	0	6.00665363774374	-36.5775123377643	15.111577004431	0	0.00113751295302958	-0.00718248075699839	0.00260616566795778	0
2	10902	right	Superior olivary complex	1	28767	0.034762	10902	SOC-R	10884	6	45487	2.19843032075098e-05	-1	-28767	-0.034762	-2.19843032075098e-05	-2.66666666666667	-28766.3333333333	-0.0927016666666667	-2.12077844787548e-05	-2	-28766	-0.069527	-2.19843032075098e-05	2.08166599946613	0.577350269189626	0.0723657557849936	1.28174501577917e-05	3	1.47196014438797	-9	3.66666666666666	0	0.0511703166412586	-0.312869769245322	0.127466435911989	0	9.06330592409512e-06	-6.02040424536172e-05	1.77884734961075e-05	0
2	10907	right	Barrington's nucleus	0	503	0	10907	B-R	10906	6	45487	0	0	-503	0	0	-8.33333333333333	-495	-16.9721656666667	-3.97482023882981e-05	-7	-491	-14.256619	-4.70670503751916e-05	9.07377172587747	6.92820323027551	18.4801869313558	3.66411527919651e-05	3	6.41612551830672	-35.9396933090909	19.2730266424242	0	13.0674654967567	-73.1969317571938	39.2526004238605	0	2.59092076096909e-05	-0.00015122652523578	7.1730120459184e-05	0
2	10908	right	Dorsal tegmental nucleus	0	3319	0	10908	DTN-R	10906	6	45487	0	0	-3319	0	0	-0.666666666666667	-3318.33333333333	-0.200924	-3.57790953513589e-06	-1	-3318	-0.301386	-4.00986426609459e-06	0.577350269189626	0.577350269189626	0.174005288229985	3.38268038404011e-06	3	0.408248290463863	-2.42321728804656	1.08988395471322	0	0.123040319269742	-0.7303237655752	0.3284757655752	0	2.39191623814148e-06	-1.38694944665074e-05	6.7136753962356e-06	0
2	10909	right	Lateral tegmental nucleus	0	0	0	10909	LTN-R	10906	6	45487	0	0	0	0	0	0	0	0	0	0	0	0	0	0	0	0	0	3	0	0	0	0	0	0	0	0	0	0	0	0
2	10910	right	Posterodorsal tegmental nucleus	0	1534	0	10910	PDTg-R	10906	6	45487	0	0	-1534	0	0	-1	-1530	-0.654450333333333	-4.91453095716743e-06	-1	-1528	-0.65445	-6.72386433931309e-06	1	3.46410161513775	0.654450500000064	4.3051453980455e-06	3	0.707106781186547	-4.04243492229665	2.04243492229665	0	0.462766386500972	-2.64557338944803	1.33667272278137	0	3.04419750495203e-06	-1.80126556617458e-05	8.18359374741093e-06	0
2	10911	right	Pontine central gray	4	17426	0.229542	10911	PCG-R	10906	6	45487	8.79372128300394e-05	-4	-17426	-0.229542	-8.79372128300394e-05	-78.6666666666667	-17375.3333333333	-4.53376666666667	-0.000395497909034511	-62	-17350	-3.573487	-0.000416879589037412	84.2456724902433	43.8786204584116	4.85610404002224	0.000297446791379252	3	59.570686303472	-334.978642703349	177.645309370016	0	3.43378409684712	-19.3081471843362	10.2406138510029	0	0.000210326643226449	-0.00130046041465183	0.000509464596582812	0
2	10912	right	Pontine gray	0	30852	0	10912	PG-R	10906	6	45487	0	0	-30852	0	0	-1	-30848.6666666667	-0.032418	-4.00986426609459e-06	0	-30847	0	0	1.73205080756888	2.88675134594813	0.0561496230797679	6.94528864033072e-06	3	1.22474487139159	-6.26965186413967	4.26965186413967	0	0.0397037792407725	-0.20324957413168	0.13841357413168	0	4.91106069487575e-06	-2.5140452970867e-05	1.71207244386778e-05	0
2	10913	right	Pontine reticular nucleus, caudal part	0	75137	0	10913	PRNc-R	10906	6	45487	0	0	-75137	0	0	-10	-75139.6666666667	-0.133083333333333	-4.55266428073829e-05	-6	-75141	-0.07985	-4.03431860358785e-05	12.4899959967968	2.3094010767585	0.166221030057371	4.83273091983909e-05	3	8.83176086632785	-48	28	0	0.11753601752938	-0.6388	0.372633333333333	0	3.41725680506812e-05	-0.000192559336013196	0.00010150605039843	0
2	10914	right	Pontine reticular nucleus, ventral part	0	0	0	10914	PRNv-R	10906	6	45487	0	0	0	0	0	0	0	0	0	0	0	0	0	0	0	0	0	3	0	0	0	0	0	0	0	0	0	0	0	0
2	10915	right	Supragenual nucleus	1	561	1.782531	10915	SG-R	10906	6	45487	2.19843032075098e-05	-1	-561	-1.782531	-2.19843032075098e-05	-0.666666666666667	-553.666666666667	-1.20023766666667	-8.66472249120148e-06	-1	-550	-1.782531	-4.00986426609459e-06	0.577350269189626	6.35085296108588	1.0395891451984	1.17080389349291e-05	3	0.408248290463863	-2.42321728804656	1.08988395471322	0	0.735100534217713	-4.3631199868588	1.96264465352546	0	8.27883372528449e-06	-4.42856690184387e-05	2.69562240360357e-05	0
2	10916	right	Superior salivatory nucleus	0	0	0	10916	SSN-R	10906	6	45487	0	0	0	0	0	0	0	0	0	0	0	0	0	0	0	0	0	3	0	0	0	0	0	0	0	0	0	0	0	0
2	10917	right	Supratrigeminal nucleus	0	8306	0	10917	SUT-R	10906	6	45487	0	0	-8306	0	0	-2.33333333333333	-8324.66666666667	-0.279977666666667	-9.35634995422072e-06	0	-8334	0	0	4.04145188432738	16.1658075373095	0.48493554365125	1.6205673494105e-05	3	2.85773803324704	-14.6291876829926	9.9625210163259	0	0.342901211354184	-1.75536249973414	1.19540716640081	0	1.14591416213768e-05	-5.86610569320231e-05	3.99483570235816e-05	0
2	10918	right	Tegmental reticular nucleus	0	22092	0	10918	TRN-R	10906	6	45487	0	0	-22092	0	0	-2	-22065.3333333333	-0.0906946666666667	-8.92439522326202e-06	-1	-22052	-0.045347	-6.72386433931309e-06	2.64575131106459	23.094010767585	0.119978018596463	1.02041939212046e-05	3	1.87082869338697	-10.0495261844951	6.04952618449507	0	0.084837270542885	-0.455719980352504	0.274330647019171	0	7.21545471822633e-06	-3.99699911630222e-05	2.21212007164981e-05	0
2	10919	right	Motor nucleus of trigeminal	0	11333	0	10919	V-R	10906	6	45487	0	0	-11333	0	0	-0.333333333333333	-11350.3333333333	-0.0293453333333333	-1.33662142203153e-06	0	-11359	0	0	0.577350269189626	15.0111069989303	0.0508276082983779	2.31509621344357e-06	3	0.408248290463863	-2.08988395471322	1.42321728804656	0	0.0359405464992766	-0.183985023837133	0.125294357170467	0	1.63702023162525e-06	-8.38015099028901e-06	5.70690814622595e-06	0
2	10920	right	Peritrigeminal zone	0	10288	0	10920	P5-R	10906	6	45487	0	0	-10288	0	0	0	-10248	0	0	0	-10228	0	0	0	34.6410161513775	0	0	3	0	0	0	0	0	0	0	0	0	0	0	0
2	10921	right	Accessory trigeminal nucleus	0	451	0	10921	Acs5-R	10906	6	45487	0	0	-451	0	0	0	-459	0	0	0	-463	0	0	0	6.92820323027551	0	0	3	0	0	0	0	0	0	0	0	0	0	0	0
2	10922	right	Parvicellular motor 5 nucleus	0	2230	0	10922	PC5-R	10906	6	45487	0	0	-2230	0	0	0	-2248	0	0	0	-2257	0	0	0	15.5884572681199	0	0	3	0	0	0	0	0	0	0	0	0	0	0	0
2	10923	right	Intertrigeminal nucleus	0	1405	0	10923	I5-R	10906	6	45487	0	0	-1405	0	0	0	-1411	0	0	0	-1414	0	0	0	5.19615242270663	0	0	3	0	0	0	0	0	0	0	0	0	0	0	0
2	10925	right	Superior central nucleus raphe	5	19350	0.258398	10925	CS-R	10924	6	45487	0.000109921516037549	-5	-19350	-0.258398	-0.000109921516037549	-22.6666666666667	-19108.6666666667	-1.19209433333333	-0.000148892322357094	-31	-18988	-1.63261	-0.000128315656515027	15.3079500042734	209.000797446645	0.809033394067472	5.23833196886637e-05	3	10.8243552540863	-69.2401083484392	23.9067750151059	0	0.572072999151478	-3.6535257847484	1.26933711808173	0	3.70406005729169e-05	-0.000308265163523714	1.04805188095264e-05	0
2	10928	right	Locus ceruleus	0	462	0	10928	LC-R	10924	6	45487	0	0	-462	0	0	-10.3333333333333	-466.666666666667	-22.0326936666667	-4.59585975383416e-05	-5	-469	-10.660981	-3.36193216965654e-05	13.7961347243833	4.04145188432738	29.4160653526678	5.32122751657686e-05	3	9.7553404177746	-52.3071754115065	31.6405087448398	0	20.800299286698	-111.529158172184	67.4637708388503	0	3.76267606120795e-05	-0.000207853481797535	0.000115936286720852	0
2	10929	right	Laterodorsal tegmental nucleus	0	6518	0	10929	LDT-R	10924	6	45487	0	0	-6518	0	0	-30.3333333333333	-6530	-4.640963	-0.000141535216608472	-22	-6536	-3.365973	-0.000147925015464888	35.2467492590924	10.3923048454133	5.39270975325383	0.000138450949814745	3	24.9232154158862	-137.56927417663	76.9026075099632	0	3.81322163549662	-21.0479314791092	11.7660054791092	0	9.78996054757244e-05	-0.000562763221349993	0.000279692788133049	0
2	10930	right	Nucleus incertus	0	3453	0	10930	NI-R	10924	6	45487	0	0	-3453	0	0	-8	-3366.33333333333	-2.40746333333333	-4.29349144216307e-05	-12	-3323	-3.611195	-4.81183711931351e-05	6.92820323027551	75.0555349946514	2.08492440534623	4.05921646084814e-05	3	4.89897948556636	-29.0786074565587	13.0786074565587	0	1.47426418528165	-8.75071015450729	3.93578348784062	0	2.87029948576977e-05	-0.000166433933598089	8.05641047548272e-05	0
2	10931	right	Pontine reticular nucleus	1	75611	0.013226	10931	PRNr-R	10924	6	45487	2.19843032075098e-05	-1	-75611	-0.013226	-2.19843032075098e-05	-26	-75639	-0.343677	-0.000137387951297783	-30	-75653	-0.396547	-0.000188463620506446	23.259406699226	24.2487113059643	0.307444557491265	0.000100161906043788	3	16.4468842033985	-96.765231213626	44.765231213626	0	0.217396131440971	-1.27905705838147	0.591703058381467	0	7.08251629801322e-05	-0.000442124032129199	0.000167348129533634	0
2	10932	right	Nucleus raphe pontis	0	3073	0	10932	RPO-R	10924	6	45487	0	0	-3073	0	0	-6	-3085	-1.94111933333333	-3.40105191983687e-05	-7	-3091	-2.264639	-2.80690498626621e-05	5.56776436283002	10.3923048454133	1.80128258784687	3.73375003303423e-05	3	3.93700393700591	-22.9395607365928	10.9395607365928	0	1.27369913269978	-7.42140438352356	3.53916571685689	0	2.640159967614e-05	-0.000147607434114665	7.95863957179277e-05	0
2	10933	right	Subceruleus nucleus	0	851	0	10933	SLC-R	10924	6	45487	0	0	-851	0	0	0	-845.666666666667	0	0	0	-843	0	0	0	4.61880215351701	0	0	3	0	0	0	0	0	0	0	0	0	0	0	0
2	10934	right	Sublaterodorsal nucleus	0	1500	0	10934	SLD-R	10924	6	45487	0	0	-1500	0	0	-1.33333333333333	-1510	-0.880088	-7.15581907027179e-06	-2	-1515	-1.320132	-8.01972853218919e-06	1.15470053837925	8.66025403784439	0.762178565565839	6.76536076808023e-06	3	0.816496580927726	-4.84643457609312	2.17976790942645	0	0.53894163218664	-3.19896668490348	1.43879068490348	0	4.78383247628296e-06	-2.77389889330148e-05	1.34273507924712e-05	0
2	10935	right	Medulla	8	992796	0.008058	10935	MY-R	10882	4	45487	0.000175874425660079	-8	-992796	-0.008058	-0.000175874425660079	-60	-990386.666666667	-0.0606463333333333	-0.000331043027623206	-47	-989182	-0.047514	-0.000316021623947715	59.5734840344259	2086.54387285131	0.0602378494331706	0.000163198614612451	3	42.1248145396511	-241.24844826922	121.24844826922	0	0.0425945918182892	-0.243916070092859	0.122623403426193	0	0.000115398847072714	-0.000827564191990559	0.000165478136744147	0
2	10937	right	Area postrema	0	1741	0	10937	AP-R	10936	6	45487	0	0	-1741	0	0	0	-1684.33333333333	0	0	0	-1656	0	0	0	49.0747728811182	0	0	3	0	0	0	0	0	0	0	0	0	0	0	0
2	10938	right	Cochlear nuclei	2	52041	0.038431	10938	CN-R	10936	6	45487	4.39686064150197e-05	-2	-52041	-0.038431	-4.39686064150197e-05	-3.66666666666667	-52151	-0.070275	-3.48277951562792e-05	-2	-52206	-0.038431	-4.39686064150197e-05	4.72581562625261	95.2627944162882	0.0905011218770243	3.12757964540319e-05	3	3.34165627596057	-18.0446531643128	10.7113198309795	0	0.0639939569842341	-0.345618773705684	0.205068773705684	0	2.21153277596561e-05	-0.000129982370510668	6.03267801981093e-05	0
2	10943	right	Dorsal column nuclei	0	13279	0	10943	DCN-R	10936	6	45487	0	0	-13279	0	0	-3	-13289.6666666667	-0.225648666666667	-1.29342594893566e-05	-1	-13295	-0.075216	-6.72386433931309e-06	4.35889894354067	9.23760430703401	0.327860090016051	1.69171788091218e-05	3	3.08220700148449	-16.2616663685901	10.2616663685901	0	0.231832092930782	-1.22314165415883	0.771844320825493	0	1.19622518544754e-05	-6.44036750849658e-05	3.85351561062525e-05	0
2	10946	right	External cuneate nucleus	0	6564	0	10946	ECU-R	10936	6	45487	0	0	-6564	0	0	0	-6565.33333333333	0	0	0	-6566	0	0	0	1.15470053837925	0	0	3	0	0	0	0	0	0	0	0	0	0	0	0
2	10947	right	Nucleus of the trapezoid body	0	4945	0	10947	NTB-R	10936	6	45487	0	0	-4945	0	0	-0.666666666666667	-4948.33333333333	-0.13468	-2.67324284406306e-06	0	-4950	0	0	1.15470053837925	2.88675134594813	0.233272602763376	4.63019242688715e-06	3	0.816496580927726	-4.17976790942645	2.84643457609312	0	0.164948639279019	-0.844396713062331	0.575036713062331	0	3.2740404632505e-06	-1.6760301980578e-05	1.14138162924519e-05	0
2	10948	right	Nucleus of the solitary tract	0	27237	0	10948	NTS-R	10936	6	45487	0	0	-27237	0	0	-5.66666666666667	-27157	-0.208971	-2.45318975566817e-05	-2	-27117	-0.073754	-1.34477286786262e-05	8.14452781524708	69.2820323027551	0.300348044170426	3.15687898543197e-05	3	5.75905084772366	-30.4458625173908	19.1125291840575	0	0.212378138749025	-1.1227603784276	0.704818378427601	0	2.23225053798425e-05	-0.000120577886264108	7.15140911507448e-05	0
2	10954	right	Spinal nucleus of the trigeminal, caudal part	0	53786	0	10954	SPVC-R	10936	6	45487	0	0	-53786	0	0	-2.33333333333333	-53823.3333333333	-0.0433366666666667	-1.02610166452935e-05	-1	-53842	-0.018573	-6.72386433931309e-06	3.21455025366432	32.331615074619	0.0597032715379428	1.24134881366721e-05	3	2.27303028283098	-12.1133932845592	7.44672661789256	0	0.0422165881635012	-0.224979984969064	0.13830665163573	0	8.77766163961958e-06	-4.80282464598199e-05	2.75062131692328e-05	0
2	10955	right	Spinal nucleus of the trigeminal, interpolar part	1	59088	0.016924	10955	SPVI-R	10936	6	45487	2.19843032075098e-05	-1	-59088	-0.016924	-2.19843032075098e-05	-2.33333333333333	-59065.3333333333	-0.0395086666666667	-1.98711630567233e-05	-1	-59054	-0.016934	-2.19843032075098e-05	2.3094010767585	19.6299091524473	0.0391091302042545	1.49174063866466e-05	3	1.63299316185545	-9.3595358188529	4.69286915218623	0	0.027654331173736	-0.158495650180737	0.0794783168474041	0	1.05481992137134e-05	-6.52564011975482e-05	2.55140750841016e-05	0
2	10956	right	Spinal nucleus of the trigeminal, oral part	0	32061	0	10956	SPVO-R	10936	6	45487	0	0	-32061	0	0	-1	-31965	-0.0313313333333333	-4.91453095716743e-06	-1	-31917	-0.031331	-6.72386433931309e-06	1	83.1384387633061	0.0313315000013299	4.3051453980455e-06	3	0.707106781186547	-4.04243492229665	2.04243492229665	0	0.0221547161156867	-0.126655383105317	0.0639927164386503	0	3.04419750495203e-06	-1.80126556617458e-05	8.18359374741093e-06	0
2	10962	right	Paratrigeminal nucleus	0	3293	0	10962	Pa5-R	10936	6	45487	0	0	-3293	0	0	-0.333333333333333	-3277.66666666667	-0.101936666666667	-2.24128811310436e-06	0	-3270	0	0	0.577350269189626	13.2790561913614	0.176559485820879	3.88202488629694e-06	3	0.408248290463863	-2.08988395471322	1.42321728804656	0	0.124846409706754	-0.639107412190851	0.435234078857518	0	2.7450061218355e-06	-1.40520961963989e-05	9.56951997019014e-06	0
2	10963	right	Nucleus z	0	0	0	10963	z-R	10936	6	45487	0	0	0	0	0	0	0	0	0	0	0	0	0	0	0	0	0	3	0	0	0	0	0	0	0	0	0	0	0	0
2	10965	right	Abducens nucleus	0	975	0	10965	VI-R	10964	6	45487	0	0	-975	0	0	0	-974.333333333333	0	0	0	-974	0	0	0	0.577350269189626	0	0	3	0	0	0	0	0	0	0	0	0	0	0	0
2	10966	right	Accessory abducens nucleus	0	0	0	10966	ACVI-R	10964	6	45487	0	0	0	0	0	0	0	0	0	0	0	0	0	0	0	0	0	3	0	0	0	0	0	0	0	0	0	0	0	0
2	10967	right	Facial motor nucleus	0	29361	0	10967	VII-R	10964	6	45487	0	0	-29361	0	0	-9.66666666666667	-29351.6666666667	-0.329392	-4.23806880032057e-05	-4	-29347	-0.1363	-2.68954573572524e-05	13.4288247189891	8.08290376865476	0.45758777321078	5.18863162350852e-05	3	9.49561302216274	-50.5229919571197	31.1896586237864	0	0.323563417425394	-1.72157302123244	1.06278902123244	0	3.66891660606184e-05	-0.000200241428506157	0.000115480052499745	0
2	10968	right	Accessory facial motor nucleus	0	176	0	10968	ACVII-R	10964	6	45487	0	0	-176	0	0	0	-176.666666666667	0	0	0	-177	0	0	0	0.577350269189626	0	0	3	0	0	0	0	0	0	0	0	0	0	0	0
2	10969	right	Efferent vestibular nucleus	0	0	0	10969	EV-R	10964	6	45487	0	0	0	0	0	0	0	0	0	0	0	0	0	0	0	0	0	3	0	0	0	0	0	0	0	0	0	0	0	0
2	10970	right	Nucleus ambiguus	0	1381	0	10970	AMB-R	10964	6	45487	0	0	-1381	0	0	0	-1381.66666666667	0	0	0	-1382	0	0	0	0.577350269189626	0	0	3	0	0	0	0	0	0	0	0	0	0	0	0
2	10973	right	Dorsal motor nucleus of the vagus nerve	0	5570	0	10973	DMX-R	10964	6	45487	0	0	-5570	0	0	-7.33333333333333	-5569.33333333333	-1.316813	-3.03103379757665e-05	-1	-5569	-0.179565	-6.72386433931309e-06	11.8462370959446	0.577350269189626	2.12717475565526	4.67969263348109e-05	3	8.37655458208604	-43.3747387718412	28.7080721051745	0	1.50413969449267	-7.7886037624334	5.1549777624334	0	3.30904239500321e-05	-0.000172686940912939	0.000112066264961406	0
2	10974	right	Efferent cochlear group	0	0	0	10974	ECO-R	10964	6	45487	0	0	0	0	0	0	0	0	0	0	0	0	0	0	0	0	0	3	0	0	0	0	0	0	0	0	0	0	0	0
2	10975	right	Gigantocellular reticular nucleus	0	83850	0	10975	GRN-R	10964	6	45487	0	0	-83850	0	0	-9.66666666666667	-83699.3333333333	-0.115596666666667	-5.86646884425167e-05	-7	-83624	-0.083708	-2.80690498626621e-05	11.2398102000582	130.481160836855	0.134408704990909	7.85654018964687e-05	3	7.94774601171091	-43.86305773931	24.5297244059767	0	0.0950413067495742	-0.524526404591678	0.293333071258345	0	5.55541284476395e-05	-0.000297694810856605	0.000180365433971571	0
2	10976	right	Infracerebellar nucleus	0	1722	0	10976	ICB-R	10964	6	45487	0	0	-1722	0	0	0	-1731.33333333333	0	0	0	-1736	0	0	0	8.08290376865476	0	0	3	0	0	0	0	0	0	0	0	0	0	0	0
2	10977	right	Inferior olivary complex	0	16286	0	10977	IO-R	10964	6	45487	0	0	-16286	0	0	-1.66666666666667	-16317.3333333333	-0.102043	-6.68310711015765e-06	0	-16333	0	0	2.88675134594813	27.1354626519124	0.176743660556751	1.15754810672179e-05	3	2.04124145231932	-10.4494197735661	7.11608644023279	0	0.124976640911412	-0.639774085172405	0.435688085172405	0	8.18510115812625e-06	-4.1900754951445e-05	2.85345407311297e-05	0
2	10978	right	Intermediate reticular nucleus	6	88842	0.067536	10978	IRN-R	10964	6	45487	0.000131905819245059	-6	-88842	-0.067536	-0.000131905819245059	-26.6666666666667	-88830.6666666667	-0.300211333333333	-0.000186302592816849	-26	-88825	-0.29271	-0.000131905819245059	21.007935008785	9.81495457622364	0.23651523413373	0.000118968985071472	3	14.8548533034381	-90.5819417827325	37.2486084493992	0	0.167241525909885	-1.01979354131696	0.419370874650298	0	8.4123776094919e-05	-0.000548257987668485	0.000175652802034787	0
2	10979	right	Inferior salivatory nucleus	0	230	0	10979	ISN-R	10964	6	45487	0	0	-230	0	0	0	-230	0	0	0	-230	0	0	0	0	0	0	3	0	0	0	0	0	0	0	0	0	0	0	0
2	10980	right	Linear nucleus of the medulla	0	1973	0	10980	LIN-R	10964	6	45487	0	0	-1973	0	0	-0.666666666666667	-1974.33333333333	-0.337552666666667	-3.57790953513589e-06	-1	-1975	-0.506329	-4.00986426609459e-06	0.577350269189626	1.15470053837925	0.292329184448514	3.38268038404011e-06	3	0.408248290463863	-2.42321728804656	1.08988395471322	0	0.206707948662277	-1.22694518623933	0.551839852905992	0	2.39191623814148e-06	-1.38694944665074e-05	6.7136753962356e-06	0
2	10981	right	Lateral reticular nucleus	5	18227	0.274318	10981	LRN-R	10964	6	45487	0.000109921516037549	-5	-18227	-0.274318	-0.000109921516037549	-5.66666666666667	-18234.3333333333	-0.310761666666667	-6.08219626298836e-05	-5	-18238	-0.274318	-6.05147790538178e-05	3.05505046330389	6.35085296108588	0.167491967575563	4.89466845678296e-05	3	2.16024689946929	-14.961458885601	3.62812555226767	0	0.118434706066958	-0.820345078022737	0.198821744689404	0	3.46105325745113e-05	-0.000209739065089687	8.809513982992e-05	0
2	10984	right	Magnocellular reticular nucleus	0	17089	0	10984	MARN-R	10964	6	45487	0	0	-17089	0	0	-9.33333333333333	-17036.3333333333	-0.548696666666667	-4.64720667276112e-05	-10	-17010	-0.587889	-6.72386433931309e-05	9.01849950564579	45.6106712659804	0.530188049982582	4.03216809649148e-05	3	6.37704215656966	-36.7715311760252	18.1048645093585	0	0.374899565446756	-2.16175930531804	1.06436597198471	0	2.85117340391318e-05	-0.000169148157020972	7.62040235657497e-05	0
2	10985	right	Medullary reticular nucleus	5	65023	0.076896	10985	MDRN-R	10964	6	45487	0.000109921516037549	-5	-65023	-0.076896	-0.000109921516037549	-23	-65024.3333333333	-0.353711	-0.000159275610689854	-23	-65025	-0.35371	-0.000109921516037549	18	1.15470053837925	0.276815500001355	0.000101195299751075	3	12.7279220613579	-77.7638286013398	31.7638286013398	0	0.195738117188503	-1.19590414423713	0.488482144237131	0	7.15558826781902e-05	-0.000467155724624801	0.000148604503245093	0
2	10988	right	Parvicellular reticular nucleus	2	71805	0.027853	10988	PARN-R	10964	6	45487	4.39686064150197e-05	-2	-71805	-0.027853	-4.39686064150197e-05	-18	-71955	-0.249924666666667	-0.00011310985019831	-20	-72030	-0.277662	-8.01972853218919e-05	15.0996688705415	129.903810567666	0.209584133355398	9.02184248936914e-05	3	10.6770782520313	-63.9397598868511	27.9397598868511	0	0.148198361924708	-0.887570753146409	0.387721419813076	0	6.37940600302984e-05	-0.000387593536729475	0.000161373836332854	0
2	10989	right	Parasolitary nucleus	0	893	0	10989	PAS-R	10964	6	45487	0	0	-893	0	0	0	-895.666666666667	0	0	0	-897	0	0	0	2.3094010767585	0	0	3	0	0	0	0	0	0	0	0	0	0	0	0
2	10990	right	Paragigantocellular reticular nucleus	0	30369	0	10990	PGRN-R	10964	6	45487	0	0	-30369	0	0	-19	-30357.6666666667	-0.625988333333333	-8.43294212754528e-05	-9	-30352	-0.296521	-6.05147790538178e-05	25.5147016443461	9.81495457622364	0.84062644740951	9.84218648128031e-05	3	18.0416185526687	-96.6268193147386	58.6268193147386	0	0.594412661408021	-3.1835395935382	1.93156292687153	0	6.95947680261587e-05	-0.000383771539899485	0.00021511269734858	0
2	10993	right	Perihypoglossal nuclei	0	8701	0	10993	PHY-R	10964	6	45487	0	0	-8701	0	0	0	-8660.33333333333	0	0	0	-8640	0	0	0	35.2183664205672	0	0	3	0	0	0	0	0	0	0	0	0	0	0	0
2	10997	right	Paramedian reticular nucleus	0	0	0	10997	PMR-R	10964	6	45487	0	0	0	0	0	0	0	0	0	0	0	0	0	0	0	0	0	3	0	0	0	0	0	0	0	0	0	0	0	0
2	10998	right	Parapyramidal nucleus	0	3027	0	10998	PPY-R	10964	6	45487	0	0	-3027	0	0	-2.33333333333333	-3029.66666666667	-0.769823	-1.11656833363664e-05	-2	-3031	-0.659848	-1.34477286786262e-05	2.51661147842358	2.3094010767585	0.830291055220397	1.02176132076546e-05	3	1.77951304200522	-9.98995998114185	5.32329331447519	0	0.587104435504877	-3.29592950207308	1.75628350207307	0	7.22494358667377e-06	-4.22521065818541e-05	1.99207399091214e-05	0
2	11001	right	Vestibular nuclei	4	102651	0.038967	11001	VNC-R	10964	6	45487	8.79372128300394e-05	-4	-102651	-0.038967	-8.79372128300394e-05	-12.6666666666667	-102662.333333333	-0.123377	-0.000104611533431155	-4	-102668	-0.038967	-8.79372128300394e-05	17.6729548557487	9.81495457622364	0.17213516502737	0.000109891734406964	3	12.4966662221037	-66.4354816999689	41.1021483666356	0	0.121717942471519	-0.647087037434569	0.400333037434569	0	7.77051905955154e-05	-0.000438949983862652	0.000229726917000341	0
2	11006	right	Nucleus x	0	1821	0	11006	x-R	10964	6	45487	0	0	-1821	0	0	0	-1823.66666666667	0	0	0	-1825	0	0	0	2.3094010767585	0	0	3	0	0	0	0	0	0	0	0	0	0	0	0
2	11007	right	Hypoglossal nucleus	0	8942	0	11007	XII-R	10964	6	45487	0	0	-8942	0	0	-2.66666666666667	-9024	-0.294171666666667	-1.79303049048349e-05	0	-9065	0	0	4.61880215351701	71.014083110324	0.509520272813883	3.10561990903755e-05	3	3.2659863237109	-16.7190716377058	11.3857383043725	0	0.360285240058716	-1.84435393829374	1.25601060496041	0	2.1960048974684e-05	-0.000112416769571191	7.65561597615211e-05	0
2	11008	right	Nucleus y	0	752	0	11008	y-R	10964	6	45487	0	0	-752	0	0	0	-750	0	0	0	-749	0	0	0	1.73205080756888	0	0	3	0	0	0	0	0	0	0	0	0	0	0	0
2	11009	right	Interstitial nucleus of the vestibular nerve	0	0	0	11009	INV-R	10964	6	45487	0	0	0	0	0	0	0	0	0	0	0	0	0	0	0	0	0	3	0	0	0	0	0	0	0	0	0	0	0	0
2	11011	right	Nucleus raphe magnus	0	4211	0	11011	RM-R	11010	6	45487	0	0	-4211	0	0	-8.66666666666667	-3701	-2.51499333333333	-4.4703490574621e-05	-11	-3446	-3.192107	-6.01479639914189e-05	7.76745346515403	441.672955930064	2.25404925117495	3.93257162281832e-05	3	5.49241901776136	-32.2986383463654	14.9653050130321	0	1.59385351063426	-9.37279149168461	4.34280482501794	0	2.78074806199662e-05	-0.000164349422971574	7.49424418223319e-05	0
2	11012	right	Nucleus raphe pallidus	0	2395	0	11012	RPA-R	11010	6	45487	0	0	-2395	0	0	-0.666666666666667	-2092.33333333333	-0.343465333333333	-3.57790953513589e-06	-1	-1941	-0.515198	-4.00986426609459e-06	0.577350269189626	262.11702221209	0.297449703985957	3.38268038404011e-06	3	0.408248290463863	-2.42321728804656	1.08988395471322	0	0.210328702750401	-1.24843670036701	0.561506033700344	0	2.39191623814148e-06	-1.38694944665074e-05	6.7136753962356e-06	0
2	11013	right	Nucleus raphe obscurus	0	1389	0	11013	RO-R	11010	6	45487	0	0	-1389	0	0	-2.66666666666667	-1173.66666666667	-2.50156366666667	-1.25023047583979e-05	-2	-1066	-1.876173	-1.34477286786262e-05	3.05505046330389	186.484136948249	2.86590105089941	1.20574239655171e-05	3	2.16024689946929	-11.961458885601	6.62812555226767	0	2.02649806730062	-11.2208811077697	6.21775377443637	0	8.52588624965832e-06	-4.91862325040237e-05	2.41816229872279e-05	0
2	11014	right	Cerebellum	11	1725083	0.006377	11014	CB-R	10001	2	45487	0.000241827335282608	-11	-1725083	-0.006377	-0.000241827335282608	-12	-1721687.66666667	-0.00697066666666667	-0.000130308647750969	-11	-1719990	-0.006377	-0.000121029558107636	5.56776436283002	2940.44492098276	0.00323857010628662	0.000107180815796837	3	3.93700393700591	-28.9395607365928	4.93956073659283	0	0.00229001488350331	-0.0168238054563391	0.00288247212300574	0	7.57882816630498e-05	-0.000456399304731511	0.000195782009229574	0
2	11021	right	Lingula (I), molecular layer	0	0	0	11021	LINGmo-R	11020	6	45487	0	0	0	0	0	0	0	0	0	0	0	0	0	0	0	0	0	3	0	0	0	0	0	0	0	0	0	0	0	0
2	11022	right	Lingula (I), Purkinje layer	0	0	0	11022	LINGpu-R	11020	6	45487	0	0	0	0	0	0	0	0	0	0	0	0	0	0	0	0	0	3	0	0	0	0	0	0	0	0	0	0	0	0
2	11023	right	Lingula (I), granular layer	0	0	0	11023	LINGgr-R	11020	6	45487	0	0	0	0	0	0	0	0	0	0	0	0	0	0	0	0	0	3	0	0	0	0	0	0	0	0	0	0	0	0
2	11025	right	Lobule II	1	42976	0.023269	11025	CENT2-R	11024	6	45487	2.19843032075098e-05	-1	-42976	-0.023269	-2.19843032075098e-05	-3.33333333333333	-42606.6666666667	-0.0784743333333333	-2.65950273960364e-05	-1	-42422	-0.023573	-2.19843032075098e-05	4.04145188432738	319.852049131053	0.0953552916063568	2.52087748431729e-05	3	2.85773803324704	-15.6291876829926	8.9625210163259	0	0.0674263733168755	-0.368586602542294	0.211637935875627	0	1.78252956370124e-05	-0.000103291084327219	5.01010295351462e-05	0
2	11029	right	Lobule III	8	88079	0.090828	11029	CENT3-R	11024	6	45487	0.000175874425660079	-8	-88079	-0.090828	-0.000175874425660079	-3	-87583	-0.0340926666666667	-6.08660966664639e-05	-1	-87335	-0.01145	-6.72386433931309e-06	4.35889894354067	429.548600277082	0.0494666469586663	9.96568582253174e-05	3	3.08220700148449	-16.2616663685901	10.2616663685901	0	0.0349782015070339	-0.184591720862633	0.116406387529299	0	7.04680402428683e-05	-0.000364065602377536	0.000242333409044608	0
2	11034	right	Lobule IV	0	0	0	11034	CUL4-R	11033	6	45487	0	0	0	0	0	0	0	0	0	0	0	0	0	0	0	0	0	3	0	0	0	0	0	0	0	0	0	0	0	0
2	11038	right	Lobule V	0	0	0	11038	CUL5-R	11033	6	45487	0	0	0	0	0	0	0	0	0	0	0	0	0	0	0	0	0	3	0	0	0	0	0	0	0	0	0	0	0	0
2	11042	right	Lobules IV-V	20	215805	0.092676	11042	CUL4, 5-R	11033	6	45487	0.000439686064150197	-20	-215805	-0.092676	-0.000439686064150197	-6.66666666666667	-215025.666666667	-0.030892	-0.000146562021383399	0	-214636	0	0	11.5470053837925	674.922464682673	0.0535065135474178	0.000253852867496043	3	8.16496580927726	-41.7976790942645	28.4643457609312	0	0.037834818567029	-0.193682085387003	0.131898085387003	0	0.000179501084030102	-0.000918892850578506	0.000625768807811708	0
2	11047	right	Declive (VI), molecular layer	0	0	0	11047	DECmo-R	11046	6	45487	0	0	0	0	0	0	0	0	0	0	0	0	0	0	0	0	0	3	0	0	0	0	0	0	0	0	0	0	0	0
2	11048	right	Declive (VI), Purkinje layer	0	0	0	11048	DECpu-R	11046	6	45487	0	0	0	0	0	0	0	0	0	0	0	0	0	0	0	0	0	3	0	0	0	0	0	0	0	0	0	0	0	0
2	11049	right	Declive (VI), granular layer	0	0	0	11049	DECgr-R	11046	6	45487	0	0	0	0	0	0	0	0	0	0	0	0	0	0	0	0	0	3	0	0	0	0	0	0	0	0	0	0	0	0
2	11051	right	Folium-tuber vermis (VII), molecular layer	0	0	0	11051	FOTUmo-R	11050	6	45487	0	0	0	0	0	0	0	0	0	0	0	0	0	0	0	0	0	3	0	0	0	0	0	0	0	0	0	0	0	0
2	11052	right	Folium-tuber vermis (VII), Purkinje layer	0	0	0	11052	FOTUpu-R	11050	6	45487	0	0	0	0	0	0	0	0	0	0	0	0	0	0	0	0	0	3	0	0	0	0	0	0	0	0	0	0	0	0
2	11053	right	Folium-tuber vermis (VII), granular layer	0	0	0	11053	FOTUgr-R	11050	6	45487	0	0	0	0	0	0	0	0	0	0	0	0	0	0	0	0	0	3	0	0	0	0	0	0	0	0	0	0	0	0
2	11055	right	Pyramus (VIII), molecular layer	0	0	0	11055	PYRmo-R	11054	6	45487	0	0	0	0	0	0	0	0	0	0	0	0	0	0	0	0	0	3	0	0	0	0	0	0	0	0	0	0	0	0
2	11056	right	Pyramus (VIII), Purkinje layer	0	0	0	11056	PYRpu-R	11054	6	45487	0	0	0	0	0	0	0	0	0	0	0	0	0	0	0	0	0	3	0	0	0	0	0	0	0	0	0	0	0	0
2	11057	right	Pyramus (VIII), granular layer	0	0	0	11057	PYRgr-R	11054	6	45487	0	0	0	0	0	0	0	0	0	0	0	0	0	0	0	0	0	3	0	0	0	0	0	0	0	0	0	0	0	0
2	11059	right	Uvula (IX), molecular layer	0	0	0	11059	UVUmo-R	11058	6	45487	0	0	0	0	0	0	0	0	0	0	0	0	0	0	0	0	0	3	0	0	0	0	0	0	0	0	0	0	0	0
2	11060	right	Uvula (IX), Purkinje layer	0	0	0	11060	UVUpu-R	11058	6	45487	0	0	0	0	0	0	0	0	0	0	0	0	0	0	0	0	0	3	0	0	0	0	0	0	0	0	0	0	0	0
2	11061	right	Uvula (IX), granular layer	0	0	0	11061	UVUgr-R	11058	6	45487	0	0	0	0	0	0	0	0	0	0	0	0	0	0	0	0	0	3	0	0	0	0	0	0	0	0	0	0	0	0
2	11063	right	Nodulus (X), molecular layer	0	0	0	11063	NODmo-R	11062	6	45487	0	0	0	0	0	0	0	0	0	0	0	0	0	0	0	0	0	3	0	0	0	0	0	0	0	0	0	0	0	0
2	11064	right	Nodulus (X), Purkinje layer	0	0	0	11064	NODpu-R	11062	6	45487	0	0	0	0	0	0	0	0	0	0	0	0	0	0	0	0	0	3	0	0	0	0	0	0	0	0	0	0	0	0
2	11065	right	Nodulus (X), granular layer	0	0	0	11065	NODgr-R	11062	6	45487	0	0	0	0	0	0	0	0	0	0	0	0	0	0	0	0	0	3	0	0	0	0	0	0	0	0	0	0	0	0
2	11068	right	Simple lobule, molecular layer	0	0	0	11068	SIMmo-R	11067	6	45487	0	0	0	0	0	0	0	0	0	0	0	0	0	0	0	0	0	3	0	0	0	0	0	0	0	0	0	0	0	0
2	11069	right	Simple lobule, Purkinje layer	0	0	0	11069	SIMpu-R	11067	6	45487	0	0	0	0	0	0	0	0	0	0	0	0	0	0	0	0	0	3	0	0	0	0	0	0	0	0	0	0	0	0
2	11070	right	Simple lobule, granular layer	0	0	0	11070	SIMgr-R	11067	6	45487	0	0	0	0	0	0	0	0	0	0	0	0	0	0	0	0	0	3	0	0	0	0	0	0	0	0	0	0	0	0
2	11072	right	Crus 1	1	182192	0.005489	11072	ANcr1-R	11071	6	45487	2.19843032075098e-05	-1	-182192	-0.005489	-2.19843032075098e-05	-0.333333333333333	-182271.333333333	-0.00182966666666667	-7.32810106916995e-06	0	-182311	0	0	0.577350269189626	68.7046820335655	0.00316907562758186	1.26926433748022e-05	3	0.408248290463863	-2.08988395471322	1.42321728804656	0	0.00224087486635614	-0.0114713730274209	0.00781203969408756	0	8.97505420150511e-06	-4.59446425289253e-05	3.12884403905854e-05	0
2	11076	right	Crus 2	1	163611	0.006112	11076	ANcr2-R	11071	6	45487	2.19843032075098e-05	-1	-163611	-0.006112	-2.19843032075098e-05	-0.666666666666667	-163600.333333333	-0.004075	-8.66472249120148e-06	-1	-163595	-0.006112	-4.00986426609459e-06	0.577350269189626	9.23760430703401	0.00352905355584185	1.17080389349291e-05	3	0.408248290463863	-2.42321728804656	1.08988395471322	0	0.00249541770050627	-0.0148119157809484	0.00666191578094843	0	8.27883372528449e-06	-4.42856690184387e-05	2.69562240360357e-05	0
2	11081	right	Paramedian lobule, molecular layer	0	0	0	11081	PRMmo-R	11080	6	45487	0	0	0	0	0	0	0	0	0	0	0	0	0	0	0	0	0	3	0	0	0	0	0	0	0	0	0	0	0	0
2	11082	right	Paramedian lobule, Purkinje layer	0	0	0	11082	PRMpu-R	11080	6	45487	0	0	0	0	0	0	0	0	0	0	0	0	0	0	0	0	0	3	0	0	0	0	0	0	0	0	0	0	0	0
2	11083	right	Paramedian lobule, granular layer	0	0	0	11083	PRMgr-R	11080	6	45487	0	0	0	0	0	0	0	0	0	0	0	0	0	0	0	0	0	3	0	0	0	0	0	0	0	0	0	0	0	0
2	11084	right	Copula pyramidis	1	80186	0.012471	11084	COPY-R	11066	5	45487	2.19843032075098e-05	-1	-80186	-0.012471	-2.19843032075098e-05	-0.333333333333333	-26728.6666666667	-0.004157	-7.32810106916995e-06	0	0	0	0	0.577350269189626	46295.4086852393	0.00720013520706382	1.26926433748022e-05	3	0.408248290463863	-2.08988395471322	1.42321728804656	0	0.00509126443037484	-0.0260629427992286	0.0177489427992286	0	8.97505420150511e-06	-4.59446425289253e-05	3.12884403905854e-05	0
2	11085	right	Copula pyramidis, molecular layer	0	0	0	11085	COPYmo-R	11084	6	45487	0	0	0	0	0	0	0	0	0	0	0	0	0	0	0	0	0	3	0	0	0	0	0	0	0	0	0	0	0	0
2	11086	right	Copula pyramidis, Purkinje layer	0	0	0	11086	COPYpu-R	11084	6	45487	0	0	0	0	0	0	0	0	0	0	0	0	0	0	0	0	0	3	0	0	0	0	0	0	0	0	0	0	0	0
2	11087	right	Copula pyramidis, granular layer	0	0	0	11087	COPYgr-R	11084	6	45487	0	0	0	0	0	0	0	0	0	0	0	0	0	0	0	0	0	3	0	0	0	0	0	0	0	0	0	0	0	0
2	11088	right	Paraflocculus	5	183319	0.027275	11088	PFL-R	11066	5	45487	0.000109921516037549	-5	-183319	-0.027275	-0.000109921516037549	-2.66666666666667	-122164.333333333	-0.014551	-4.06503696119443e-05	-3	-183174	-0.016378	-1.20295927982838e-05	2.51661147842358	105797.440944161	0.0137289785854593	6.02913473979585e-05	3	1.77951304200522	-10.3232933144752	4.98995998114185	0	0.00970785385654316	-0.0563205238958643	0.0272185238958643	0	4.26324205919704e-05	-0.000224082870447813	0.000142782131223924	0
2	11089	right	Paraflocculus, molecular layer	0	0	0	11089	PFLmo-R	11088	6	45487	0	0	0	0	0	0	0	0	0	0	0	0	0	0	0	0	0	3	0	0	0	0	0	0	0	0	0	0	0	0
2	11090	right	Paraflocculus, Purkinje layer	0	0	0	11090	PFLpu-R	11088	6	45487	0	0	0	0	0	0	0	0	0	0	0	0	0	0	0	0	0	3	0	0	0	0	0	0	0	0	0	0	0	0
2	11091	right	Paraflocculus, granular layer	0	0	0	11091	PFLgr-R	11088	6	45487	0	0	0	0	0	0	0	0	0	0	0	0	0	0	0	0	0	3	0	0	0	0	0	0	0	0	0	0	0	0
2	11092	right	Flocculus	2	42751	0.046783	11092	FL-R	11066	5	45487	4.39686064150197e-05	-2	-42751	-0.046783	-4.39686064150197e-05	-1.33333333333333	-28491.6666666667	-0.0311983333333333	-1.91387783645486e-05	-2	-42724	-0.046783	-1.34477286786262e-05	1.15470053837925	24674.5108225742	0.0270185531132467	2.25299938396675e-05	3	0.816496580927726	-4.84643457609312	2.17976790942645	0	0.0191050021242257	-0.113400522875002	0.0510038562083354	0	1.593111142412e-05	-8.76848184214815e-05	4.94072616923843e-05	0
2	11093	right	Flocculus, molecular layer	0	0	0	11093	FLmo-R	11092	6	45487	0	0	0	0	0	0	0	0	0	0	0	0	0	0	0	0	0	3	0	0	0	0	0	0	0	0	0	0	0	0
2	11094	right	Flocculus, Purkinje layer	0	0	0	11094	FLpu-R	11092	6	45487	0	0	0	0	0	0	0	0	0	0	0	0	0	0	0	0	0	3	0	0	0	0	0	0	0	0	0	0	0	0
2	11095	right	Flocculus, granular layer	0	0	0	11095	FLgr-R	11092	6	45487	0	0	0	0	0	0	0	0	0	0	0	0	0	0	0	0	0	3	0	0	0	0	0	0	0	0	0	0	0	0
2	11101	right	fiber tracts	42	1503566	0.027934	11101	fiber tracts-R	10000	1	45487	0.000923340734715413	-42	-1503566	-0.027934	-0.000923340734715413	-318.666666666667	-1501144.66666667	-0.212431333333333	-0.00177733089799591	-274	-1499934	-0.182675	-0.00184233882897179	301.49184621368	2096.93617769672	0.20103400093102	0.000823413077671836	3	213.186928930145	-1235.93598837486	598.602655041526	0	0.142152505307387	-0.824064198334886	0.39920153166822	0	0.000582240970939441	-0.00428251160098047	0.000727849804988648	0
2	11106	right	olfactory nerve layer of main olfactory bulb	10	132907	0.075241	11106	onl-R	11105	4	45487	0.000219843032075098	-10	-132907	-0.075241	-0.000219843032075098	-6.33333333333333	-132460.333333333	-0.0477666666666667	-8.71199368721289e-05	-7	-132237	-0.052935	-2.80690498626621e-05	4.04145188432738	386.824680357049	0.0303899189589794	0.000115173828444157	3	2.85773803324704	-18.6291876829926	5.96252101632591	0	0.0214889177756039	-0.140226017393231	0.0446926840598973	0	8.14401951080793e-05	-0.000437528814665235	0.000263288940920977	0
2	11108	right	lateral olfactory tract, body	8	28978	0.276072	11108	lot-R	11107	5	45487	0.000175874425660079	-8	-28978	-0.276072	-0.000175874425660079	-29.6666666666667	-28958.6666666667	-1.024699	-0.000232027145495158	-9	-28949	-0.310892	-0.000175874425660079	36.6651514838454	16.7431578064991	1.26662465291301	0.000229232292401262	3	25.9261772474591	-141.218003972415	81.8846706390817	0	0.895638881292846	-4.87832207746442	2.82892407746442	0	0.00016209170842387	-0.000929451477214874	0.000465397186224559	0
2	11111	right	anterior commissure, olfactory limb	123	24353	5.050712	11111	aco-R	11105	4	45487	0.00270406929452371	-123	-24353	-5.050712	-0.00270406929452371	-661.333333333333	-24311.6666666667	-27.2211496666667	-0.00387461491101469	-537	-24291	-22.106953	-0.00361071515021113	610.077317504374	35.7957166897568	25.1210527703419	0.0013223943557956	3	431.389808255442	-2517.45386940971	1194.78720274304	0	17.7632667644539	-103.650317900012	49.2080185666787	0	0.000935074016385886	-0.00789791368013522	0.000148683858105834	0
2	11116	right	optic chiasm	4	9901	0.404	11116	och-R	11112	4	45487	8.79372128300394e-05	-4	-9901	-0.404	-8.79372128300394e-05	-13	-6544.33333333333	-1.333461	-7.60941540477834e-05	-4	-9732	-0.404	-8.79372128300394e-05	19.157244060668	5668.18880537102	1.97013095594252	7.09181978211081e-05	3	13.5462171841441	-71.2846683451365	45.2846683451365	0	1.39309295877249	-7.32745622185722	4.66053422185722	0	5.01467385888345e-05	-0.000291858155725065	0.000139669847629498	0
2	11117	right	optic tract	1	22374	0.044695	11117	opt-R	11112	4	45487	2.19843032075098e-05	-1	-22374	-0.044695	-2.19843032075098e-05	-67.3333333333333	-22374.6666666667	-3.00931166666667	-0.000332983008435096	-63	-22375	-2.815642	-0.000423603453376725	68.6027210344702	0.577350269189626	3.06604243964305	0.000277036854318445	3	48.5094492513228	-276.052647573181	141.385980906514	0	2.16801940047735	-12.3375462582803	6.31892292494699	0	0.000195894638327162	-0.00117584960877675	0.000509883591906553	0
2	11127	right	sensory root of the trigeminal nerve	2	74472	0.026856	11127	sV-R	11125	4	45487	4.39686064150197e-05	-2	-74472	-0.026856	-4.39686064150197e-05	-0.666666666666667	-24824	-0.008952	-1.46562021383399e-05	0	0	0	0	1.15470053837925	42996.4292470898	0.0155053188293566	2.53852867496043e-05	3	0.816496580927726	-4.17976790942645	2.84643457609312	0	0.0109639160886975	-0.0561259234877784	0.0382219234877784	0	1.79501084030102e-05	-9.18892850578506e-05	6.25768807811708e-05	0
2	11129	right	spinal tract of the trigeminal nerve	1	52187	0.019162	11129	sptV-R	11127	5	45487	2.19843032075098e-05	-1	-52187	-0.019162	-2.19843032075098e-05	-4	-52109.6666666667	-0.076804	-2.65542701668809e-05	-5	-52071	-0.096023	-2.40591855965676e-05	2.64575131106459	66.9726312259966	0.0508345210167264	6.20584394501896e-06	3	1.87082869338697	-12.0495261844951	4.04952618449507	0	0.0359454345292973	-0.231464721999512	0.0778567219995117	0	4.38819433650838e-06	-4.54351465075299e-05	-7.67339382623204e-06	0
2	11156	right	cuneate fascicle	0	711	0	11156	cuf-R	11155	6	45487	0	0	-711	0	0	0	-714.333333333333	0	0	0	-716	0	0	0	2.88675134594813	0	0	3	0	0	0	0	0	0	0	0	0	0	0	0
2	11157	right	gracile fascicle	0	0	0	11157	grf-R	11155	6	45487	0	0	0	0	0	0	0	0	0	0	0	0	0	0	0	0	0	3	0	0	0	0	0	0	0	0	0	0	0	0
2	11158	right	internal arcuate fibers	0	0	0	11158	iaf-R	11155	6	45487	0	0	0	0	0	0	0	0	0	0	0	0	0	0	0	0	0	3	0	0	0	0	0	0	0	0	0	0	0	0
2	11176	right	spinocerebellar tract	0	0	0	11176	sct-R	11175	6	45487	0	0	0	0	0	0	0	0	0	0	0	0	0	0	0	0	0	3	0	0	0	0	0	0	0	0	0	0	0	0
2	11178	right	ventral spinocerebellar tract	11	9144	1.202975	11178	sctv-R	11174	5	45487	0.000241827335282608	-11	-9144	-1.202975	-0.000241827335282608	-21	-9127.33333333333	-2.30178466666667	-0.000182681426585131	-16	-9119	-1.754578	-0.000241827335282608	13.228756555323	14.4337567297406	1.45192761341684	0.000102644512522565	3	9.35414346693485	-61.2476309224753	19.2476309224753	0	1.02666786123905	-6.71917994237291	2.11561060903958	0	7.25806308562932e-05	-0.000494970676065899	0.000129607822895637	0
2	11179	right	middle cerebellar peduncle	6	34928	0.171782	11179	mcp-R	11173	4	45487	0.000131905819245059	-6	-34928	-0.171782	-0.000131905819245059	-2.66666666666667	-23303.3333333333	-0.076318	-4.84511826412284e-05	-2	-34928	-0.057172	-1.34477286786262e-05	3.05505046330389	20181.2967208089	0.0874768018848426	7.25859327257118e-05	3	2.16024689946929	-11.961458885601	6.62812555226767	0	0.0618554398092843	-0.342460476945271	0.189824476945271	0	5.13260052491013e-05	-0.000269289159233409	0.000172386793950953	0
2	11180	right	inferior cerebellar peduncle	1	27791	0.035983	11180	icp-R	11173	4	45487	2.19843032075098e-05	-1	-27791	-0.035983	-2.19843032075098e-05	-1	-18546.6666666667	-0.035933	-1.0001343913233e-05	-1	-27791	-0.035983	-8.01972853218919e-06	1	16061.9106688256	0.0359080261083786	1.11253088280157e-05	3	0.707106781186547	-4.04243492229665	2.04243492229665	0	0.0253908087602581	-0.145180832622871	0.0733148326228711	0	7.86678131508446e-06	-4.38493720129232e-05	2.38466841864572e-05	0
2	11185	right	olivocerebellar tract	0	0	0	11185	oct-R	11184	6	45487	0	0	0	0	0	0	0	0	0	0	0	0	0	0	0	0	0	3	0	0	0	0	0	0	0	0	0	0	0	0
2	11186	right	reticulocerebellar tract	0	0	0	11186	rct-R	11184	6	45487	0	0	0	0	0	0	0	0	0	0	0	0	0	0	0	0	0	3	0	0	0	0	0	0	0	0	0	0	0	0
2	11188	right	arbor vitae	4	221812	0.018033	11188	arb-R	11171	3	45487	8.79372128300394e-05	-4	-221812	-0.018033	-8.79372128300394e-05	-9.33333333333333	-221370	-0.042186	-8.0389318917966e-05	-4	-221149	-0.018033	-8.79372128300394e-05	10.1159939369957	382.783228472722	0.0457573018107493	6.49157214937655e-05	3	7.15308791129164	-40.1105865609902	21.4439198943235	0	0.0323552983991803	-0.181399612979092	0.0970276129790916	0	4.59023468738589e-05	-0.000277891176996682	0.00011711253916075	0
2	11192	right	corpus callosum, anterior forceps	3	55320	0.05423	11192	fa-R	11191	4	45487	6.59529096225295e-05	-3	-55320	-0.05423	-6.59529096225295e-05	-12	-55395.3333333333	-0.216514666666667	-6.7902143516696e-05	-3	-55433	-0.05423	-6.59529096225295e-05	16.4620776331543	65.2405804184277	0.296942354178944	5.54547310805862e-05	3	11.6404467268228	-62.0847998846674	38.0847998846674	0	0.209969952261429	-1.11994245492967	0.686913121596334	0	3.92124163959589e-05	-0.000236619553962841	0.000100815266929449	0
2	11193	right	external capsule	6	27939	0.214754	11193	ec-R	11192	5	45487	0.000131905819245059	-6	-27939	-0.214754	-0.000131905819245059	-161.666666666667	-28044.3333333333	-5.754279	-0.000923042274011351	-215	-28097	-7.652062	-0.000862120817210337	137.019463337634	91.2213425319609	4.87597181776505	0.000823289438357912	3	96.8873916805828	-578.539466959432	255.206133626098	0	3.44783273721616	-20.5891059385027	9.08054793850268	0	0.000582153544742144	-0.00342784681242946	0.00158176226440676	0
2	11194	right	corpus callosum, extreme capsule	1	2992	0.334225	11194	ee-R	11191	4	45487	2.19843032075098e-05	-1	-2992	-0.334225	-2.19843032075098e-05	-7.66666666666667	-2990.66666666667	-2.564028	-4.39711058824463e-05	-8	-2990	-2.675585	-5.37909147145047e-05	6.50640709864771	1.15470053837925	2.17617008751315	1.90772623368422e-05	3	4.60072458061409	-27.4619868422713	12.128653508938	0	1.53878462589587	-9.18488387110738	4.05682787110738	0	1.34896615648558e-05	-0.00010201243503787	1.40702232729771e-05	0
2	11195	right	genu of corpus callosum	12	26645	0.450366	11195	ccg-R	11191	4	45487	0.000263811638490118	-12	-26645	-0.450366	-0.000263811638490118	-165.666666666667	-26531	-6.25674233333333	-0.000746149936117133	-12	-26474	-0.450366	-0.000263811638490118	267.024967621631	98.726896031426	10.0871469893539	0.00100434451864363	3	188.815165351374	-978.072753283852	646.739419950518	0	7.13269003899764	-36.9462306000833	24.4327459334167	0	0.000710178819780448	-0.00380180277365573	0.00230950290142146	0
2	11196	right	corpus callosum, posterior forceps	2	43590	0.045882	11196	fp-R	11191	4	45487	4.39686064150197e-05	-2	-43590	-0.045882	-4.39686064150197e-05	-41	-43606.6666666667	-0.940052333333333	-0.000219811395375651	-48	-43615	-1.100539	-0.000292720091424905	36.0138862107382	14.4337567297406	0.825708265044218	0.000153022534080023	3	25.4656631564937	-150.569905095168	68.5699050951679	0	0.583863913494546	-3.45221599453284	1.57211132786618	0	0.000108203271522334	-0.000685372496959044	0.000245749706207741	0
2	11198	right	corpus callosum, body	6	97530	0.06152	11198	ccb-R	11191	4	45487	0.000131905819245059	-6	-97530	-0.06152	-0.000131905819245059	-172.333333333333	-97252	-1.774477	-0.000749598820349953	-25	-97113	-0.257432	-0.000168096608482827	271.809369473043	240.755062252074	2.79897839719048	0.00103869115352816	3	192.198248344429	-999.295651225554	654.628984558888	0	1.97917660504804	-10.2901866223662	6.74123262236624	0	0.000734465558218242	-0.00390974905932464	0.00241055141862473	0
2	11208	right	pyramidal decussation	2	2283	0.87604	11208	pyd-R	11200	4	45487	4.39686064150197e-05	-2	-2283	-0.87604	-4.39686064150197e-05	-0.666666666666667	-761	-0.292013333333333	-1.46562021383399e-05	0	0	0	0	1.15470053837925	1318.09066455992	0.50578192982088	2.53852867496043e-05	3	0.816496580927726	-4.17976790942645	2.84643457609312	0	0.357641832377963	-1.83082193968697	1.24679527302031	0	1.79501084030102e-05	-9.18892850578506e-05	6.25768807811708e-05	0
2	11216	right	optic radiation	2	59398	0.033671	11216	or-R	11211	4	45487	4.39686064150197e-05	-2	-59398	-0.033671	-4.39686064150197e-05	-40.3333333333333	-59146.6666666667	-0.683301	-0.000259657487012011	-24	-59021	-0.406635	-9.62367423862702e-05	48.6038407261539	217.661051484489	0.823585906894964	0.000329357056189582	3	34.3681053691743	-188.207355716328	107.540689049662	0	0.582363179655101	-3.1890075246486	1.8224055246486	0	0.000232890607863292	-0.00126170489666802	0.000742389922643996	0
2	11240	right	amygdalar capsule	9	5177	1.738459	11240	amc-R	11239	4	45487	0.000197858728867589	-9	-5177	-1.738459	-0.000197858728867589	-24.3333333333333	-5288.33333333333	-4.57150233333333	-0.000173208681218295	-24	-5344	-4.491018	-0.000161372744143514	15.502687938978	96.4174949546675	2.87413080085864	2.13531693826281e-05	3	10.9620557682702	-71.4992525083471	22.8325858416804	0	2.03231737930427	-13.3158582531141	4.17285358644745	0	1.50989708702813e-05	-0.000238174309449719	-0.000108243052986872	0
2	11242	right	anterior commissure, temporal limb	5	6822	0.732923	11242	act-R	11239	4	45487	0.000109921516037549	-5	-6822	-0.732923	-0.000109921516037549	-37.6666666666667	-6797.33333333333	-5.55012933333333	-0.000219896286641387	-43	-6785	-6.337509	-0.000260641177296149	30.3534731675526	21.3619599600162	4.47576510558612	9.62999806895066e-05	3	21.4631467093403	-130.015133444623	54.6818001112897	0	3.16484385715807	-19.1673533945653	8.06709472789865	0	6.80943693736837e-05	-0.000512882710907635	7.30901376248614e-05	0
2	11243	right	cingulum bundle	2	40523	0.049355	11243	cing-R	11239	4	45487	4.39686064150197e-05	-2	-40523	-0.049355	-4.39686064150197e-05	-11.3333333333333	-40440.3333333333	-0.280484333333333	-6.1951421098713e-05	-5	-40399	-0.123765	-4.39686064150197e-05	13.6503968196288	71.5914333795136	0.337941049890855	4.04423092024927e-05	3	9.65228815704684	-52.8637773205793	30.1971106539126	0	0.238960408019125	-1.30864798519887	0.747679318532199	0	2.85970310839257e-05	-0.000184994514954696	6.10916727572702e-05	0
2	11245	right	alveus	4	44607	0.089672	11245	alv-R	11244	5	45487	8.79372128300394e-05	-4	-44607	-0.089672	-8.79372128300394e-05	-80.3333333333333	-44717	-1.79438633333333	-0.000413941683128615	-75	-44772	-1.675154	-0.000504289825448482	79.1349059096764	95.2627944162882	1.76734953396727	0.000291526676645307	3	55.9568285972916	-321.096134645593	160.429467978926	0	1.24970484019514	-7.17143227538008	3.58265960871341	0	0.000206140489952674	-0.00130089262493538	0.000473009258678151	0
2	11249	right	precommissural fornix diagonal band	0	0	0	11249	db-R	11248	6	45487	0	0	0	0	0	0	0	0	0	0	0	0	0	0	0	0	0	3	0	0	0	0	0	0	0	0	0	0	0	0
2	11251	right	medial corticohypothalamic tract	2	256	7.8125	11251	mct-R	11250	6	45487	4.39686064150197e-05	-2	-256	-7.8125	-4.39686064150197e-05	-35	-262.666666666667	-131.676848333333	-0.000160470208827243	-9	-266	-33.834586	-6.05147790538178e-05	51.2152321092075	5.77350269189626	192.443896109811	0.000187639758697917	3	36.2146379244636	-190.819010722582	120.819010722582	0	136.078383937206	-717.17487844065	453.821181773983	0	0.000132681345795504	-0.000731351963501102	0.000410411545846616	0
2	11252	right	columns of the fornix	24	8624	2.782931	11252	fx-R	11250	6	45487	0.000527623276980236	-24	-8624	-2.782931	-0.000527623276980236	-464	-8604	-53.9879183333333	-0.00210750453378152	-114	-8594	-13.265069	-0.000766520534681692	685.638388656878	17.3205080756888	79.7841724273854	0.00253236220894286	3	484.819554061096	-2550.01017771689	1622.01017771689	0	56.415929354761	-296.726070772949	188.750234106282	0	0.00179065049036404	-0.00981205175417358	0.00559704268661055	0
2	11254	right	dorsal hippocampal commissure	3	30572	0.098129	11254	dhc-R	11253	6	45487	6.59529096225295e-05	-3	-30572	-0.098129	-6.59529096225295e-05	-16	-30498	-0.525142666666667	-8.39416005810744e-05	-3	-30461	-0.098129	-6.59529096225295e-05	23.388031127053	64.0858798800485	0.767901727249219	8.10004410748806e-05	3	16.5378354085412	-87.1565626647072	55.1565626647072	0	0.542988518622785	-2.86143369854161	1.81114836520828	0	5.72759611631494e-05	-0.000330380171228723	0.000162496970066575	0
2	11255	right	ventral hippocampal commissure	0	2138	0	11255	vhc-R	11253	6	45487	0	0	-2138	0	0	-6.66666666666667	-2104.66666666667	-3.192848	-3.48744286602861e-05	-9	-2088	-4.310345	-4.41085069270405e-05	5.85946527708232	28.8675134594813	2.80625726451746	3.12963379976077e-05	3	4.14326763155202	-24.4937084516465	11.1603751183132	0	1.9843235414943	-11.7307031025166	5.34500710251659	0	2.21298528244147e-05	-0.000130091500324208	6.03426430036354e-05	0
2	11262	right	medial forebrain bundle	1	1596	0.626566	11262	mfb-R	11261	4	45487	2.19843032075098e-05	-1	-1596	-0.626566	-2.19843032075098e-05	-6.33333333333333	-1592	-3.98244	-3.4101286738956e-05	-3	-1590	-1.886792	-2.19843032075098e-05	7.57187779440036	3.46410161513775	4.76302020572367	2.25752857452197e-05	3	5.35412613473634	-29.3702787623796	16.7036120957129	0	3.36796388639575	-18.4736190094983	10.5087390094983	0	1.59631376376688e-05	-0.000102785124471038	3.45825509931262e-05	0
2	11285	right	stria medullaris	3	8664	0.34626	11285	sm-R	11284	5	45487	6.59529096225295e-05	-3	-8664	-0.34626	-6.59529096225295e-05	-119	-8640.66666666667	-13.7902373333333	-0.000502385620135254	-8	-8629	-0.927106	-6.59529096225295e-05	196.603662224283	20.2072594216369	22.7844754233839	0.00076648034791862	3	139.0197827649	-717.153847802574	479.153847802574	0	16.111057077653	-83.1105210476464	55.5300463809797	0	0.00054198345165948	-0.00283435219789695	0.00182958095762644	0
2	11296	right	choroid plexus	4	46581	0.085872	11296	chpl-R	11293	3	45487	8.79372128300394e-05	-4	-46581	-0.085872	-8.79372128300394e-05	-23.3333333333333	-46110.3333333333	-0.508188	-0.000145574085554019	-31	-45875	-0.675749	-0.000140345249313311	16.8621864932557	407.609290047876	0.368325672877957	6.042121808382e-05	3	11.9233664150133	-74.6354383866933	27.9687717200266	0	0.260445580977102	-1.62879488994231	0.612418889942311	0	4.27242530346204e-05	-0.000329401709499935	3.82535383918974e-05	0
2	11299	right	third ventricle	170	29868	5.69171	11299	V3-R	11292	2	45487	0.00373733154527667	-170	-29868	-5.69171	-0.00373733154527667	-410.666666666667	-28446	-14.6608926666667	-0.00281996713612983	-171	-27735	-6.165495	-0.00357278906109028	415.981169445605	1231.48812418147	15.1266252918867	0.00144876166095553	3	294.143105760898	-1676.26230360578	854.928970272444	0	10.696139320361	-60.6826657111986	31.3608803778652	0	0.00102442919478474	-0.00722773020750544	0.00158779593524578	0
2	11300	right	cerebral aqueduct	5	13407	0.37294	11300	AQ-R	11292	2	45487	0.000109921516037549	-5	-13407	-0.37294	-0.000109921516037549	-4	-8665.66666666667	-0.309645666666667	-4.59968553000704e-05	-5	-12590	-0.37294	-2.80690498626621e-05	3.60555127546399	7515.79711895773	0.283351011073427	5.71116413513871e-05	3	2.54950975679639	-14.9696551146029	6.96965511460288	0	0.200359421386085	-1.17172267802453	0.552431344691193	0	4.03840288842599e-05	-0.000219755307417212	0.000127761596817071	0
2	0	left	Basic cell groups and regions	0	0	0	1	grey-L	0	1	45487	0	0	0	0	0	0	0	0	0	0	0	0	0	0	0	0	0	3	0	0	0	0	0	0	0	0	0	0	0	0
2	0	left	Cerebrum	0	0	0	2	CH-L	1	2	45487	0	0	0	0	0	0	0	0	0	0	0	0	0	0	0	0	0	3	0	0	0	0	0	0	0	0	0	0	0	0
2	0	left	Cerebral cortex	0	0	0	3	CTX-L	2	3	45487	0	0	0	0	0	0	0	0	0	0	0	0	0	0	0	0	0	3	0	0	0	0	0	0	0	0	0	0	0	0
2	0	left	Cortical plate	0	0	0	4	CTXpl-L	3	4	45487	0	0	0	0	0	0	0	0	0	0	0	0	0	0	0	0	0	3	0	0	0	0	0	0	0	0	0	0	0	0
2	0	left	Isocortex	0	0	0	5	Isocortex-L	4	5	45487	0	0	0	0	0	0	0	0	0	0	0	0	0	0	0	0	0	3	0	0	0	0	0	0	0	0	0	0	0	0
2	0	left	Frontal pole, layer 1	0	0	0	7	FRP1-L	6	7	45487	0	0	0	0	0	0	0	0	0	0	0	0	0	0	0	0	0	3	0	0	0	0	0	0	0	0	0	0	0	0
2	0	left	Frontal pole, layer 2/3	0	0	0	8	FRP2/3-L	6	7	45487	0	0	0	0	0	0	0	0	0	0	0	0	0	0	0	0	0	3	0	0	0	0	0	0	0	0	0	0	0	0
2	0	left	Frontal pole, layer 5	0	0	0	9	FRP5-L	6	7	45487	0	0	0	0	0	0	0	0	0	0	0	0	0	0	0	0	0	3	0	0	0	0	0	0	0	0	0	0	0	0
2	0	left	Frontal pole, layer 6a	0	0	0	10	FRP6a-L	6	7	45487	0	0	0	0	0	0	0	0	0	0	0	0	0	0	0	0	0	3	0	0	0	0	0	0	0	0	0	0	0	0
2	0	left	Frontal pole, layer 6b	0	0	0	11	FRP6b-L	6	7	45487	0	0	0	0	0	0	0	0	0	0	0	0	0	0	0	0	0	3	0	0	0	0	0	0	0	0	0	0	0	0
2	0	left	Somatomotor areas, Layer 1	0	0	0	13	MO1-L	12	7	45487	0	0	0	0	0	0	0	0	0	0	0	0	0	0	0	0	0	3	0	0	0	0	0	0	0	0	0	0	0	0
2	0	left	Somatomotor areas, Layer 2/3	0	0	0	14	MO2/3-L	12	7	45487	0	0	0	0	0	0	0	0	0	0	0	0	0	0	0	0	0	3	0	0	0	0	0	0	0	0	0	0	0	0
2	0	left	Somatomotor areas, Layer 5	0	0	0	15	MO5-L	12	7	45487	0	0	0	0	0	0	0	0	0	0	0	0	0	0	0	0	0	3	0	0	0	0	0	0	0	0	0	0	0	0
2	0	left	Somatomotor areas, Layer 6a	0	0	0	16	MO6a-L	12	7	45487	0	0	0	0	0	0	0	0	0	0	0	0	0	0	0	0	0	3	0	0	0	0	0	0	0	0	0	0	0	0
2	0	left	Somatomotor areas, Layer 6b	0	0	0	17	MO6b-L	12	7	45487	0	0	0	0	0	0	0	0	0	0	0	0	0	0	0	0	0	3	0	0	0	0	0	0	0	0	0	0	0	0
2	0	left	Primary motor area	0	0	0	18	MOp-L	12	7	45487	0	0	0	0	0	0	0	0	0	0	0	0	0	0	0	0	0	3	0	0	0	0	0	0	0	0	0	0	0	0
2	0	left	Primary motor area, Layer 1	0	0	0	19	MOp1-L	18	8	45487	0	0	0	0	0	0	0	0	0	0	0	0	0	0	0	0	0	3	0	0	0	0	0	0	0	0	0	0	0	0
2	0	left	Primary motor area, Layer 2/3	0	0	0	20	MOp2/3-L	18	8	45487	0	0	0	0	0	0	0	0	0	0	0	0	0	0	0	0	0	3	0	0	0	0	0	0	0	0	0	0	0	0
2	0	left	Primary motor area, Layer 5	0	0	0	21	MOp5-L	18	8	45487	0	0	0	0	0	0	0	0	0	0	0	0	0	0	0	0	0	3	0	0	0	0	0	0	0	0	0	0	0	0
2	0	left	Primary motor area, Layer 6a	0	0	0	22	MOp6a-L	18	8	45487	0	0	0	0	0	0	0	0	0	0	0	0	0	0	0	0	0	3	0	0	0	0	0	0	0	0	0	0	0	0
2	0	left	Primary motor area, Layer 6b	0	0	0	23	MOp6b-L	18	8	45487	0	0	0	0	0	0	0	0	0	0	0	0	0	0	0	0	0	3	0	0	0	0	0	0	0	0	0	0	0	0
2	0	left	Secondary motor area	0	0	0	24	MOs-L	12	7	45487	0	0	0	0	0	0	0	0	0	0	0	0	0	0	0	0	0	3	0	0	0	0	0	0	0	0	0	0	0	0
2	0	left	Secondary motor area, layer 1	0	0	0	25	MOs1-L	24	8	45487	0	0	0	0	0	0	0	0	0	0	0	0	0	0	0	0	0	3	0	0	0	0	0	0	0	0	0	0	0	0
2	0	left	Secondary motor area, layer 2/3	0	0	0	26	MOs2/3-L	24	8	45487	0	0	0	0	0	0	0	0	0	0	0	0	0	0	0	0	0	3	0	0	0	0	0	0	0	0	0	0	0	0
2	0	left	Secondary motor area, layer 5	0	0	0	27	MOs5-L	24	8	45487	0	0	0	0	0	0	0	0	0	0	0	0	0	0	0	0	0	3	0	0	0	0	0	0	0	0	0	0	0	0
2	0	left	Secondary motor area, layer 6a	0	0	0	28	MOs6a-L	24	8	45487	0	0	0	0	0	0	0	0	0	0	0	0	0	0	0	0	0	3	0	0	0	0	0	0	0	0	0	0	0	0
2	0	left	Secondary motor area, layer 6b	0	0	0	29	MOs6b-L	24	8	45487	0	0	0	0	0	0	0	0	0	0	0	0	0	0	0	0	0	3	0	0	0	0	0	0	0	0	0	0	0	0
2	0	left	Somatosensory areas, layer 1	0	0	0	31	SS1-L	30	7	45487	0	0	0	0	0	0	0	0	0	0	0	0	0	0	0	0	0	3	0	0	0	0	0	0	0	0	0	0	0	0
2	0	left	Somatosensory areas, layer 2/3	0	0	0	32	SS2/3-L	30	7	45487	0	0	0	0	0	0	0	0	0	0	0	0	0	0	0	0	0	3	0	0	0	0	0	0	0	0	0	0	0	0
2	0	left	Somatosensory areas, layer 4	0	0	0	33	SS4-L	30	7	45487	0	0	0	0	0	0	0	0	0	0	0	0	0	0	0	0	0	3	0	0	0	0	0	0	0	0	0	0	0	0
2	0	left	Somatosensory areas, layer 5	0	0	0	34	SS5-L	30	7	45487	0	0	0	0	0	0	0	0	0	0	0	0	0	0	0	0	0	3	0	0	0	0	0	0	0	0	0	0	0	0
2	0	left	Somatosensory areas, layer 6a	0	0	0	35	SS6a-L	30	7	45487	0	0	0	0	0	0	0	0	0	0	0	0	0	0	0	0	0	3	0	0	0	0	0	0	0	0	0	0	0	0
2	0	left	Somatosensory areas, layer 6b	0	0	0	36	SS6b-L	30	7	45487	0	0	0	0	0	0	0	0	0	0	0	0	0	0	0	0	0	3	0	0	0	0	0	0	0	0	0	0	0	0
2	0	left	Primary somatosensory area	0	0	0	37	SSp-L	30	7	45487	0	0	0	0	0	0	0	0	0	0	0	0	0	0	0	0	0	3	0	0	0	0	0	0	0	0	0	0	0	0
2	0	left	Primary somatosensory area, layer 1	0	0	0	38	SSp1-L	37	8	45487	0	0	0	0	0	0	0	0	0	0	0	0	0	0	0	0	0	3	0	0	0	0	0	0	0	0	0	0	0	0
2	0	left	Primary somatosensory area, layer 2/3	0	0	0	39	SSp2/3-L	37	8	45487	0	0	0	0	0	0	0	0	0	0	0	0	0	0	0	0	0	3	0	0	0	0	0	0	0	0	0	0	0	0
2	0	left	Primary somatosensory area, layer 4	0	0	0	40	SSp4-L	37	8	45487	0	0	0	0	0	0	0	0	0	0	0	0	0	0	0	0	0	3	0	0	0	0	0	0	0	0	0	0	0	0
2	0	left	Primary somatosensory area, layer 5	0	0	0	41	SSp5-L	37	8	45487	0	0	0	0	0	0	0	0	0	0	0	0	0	0	0	0	0	3	0	0	0	0	0	0	0	0	0	0	0	0
2	0	left	Primary somatosensory area, layer 6a	0	0	0	42	SSp6a-L	37	8	45487	0	0	0	0	0	0	0	0	0	0	0	0	0	0	0	0	0	3	0	0	0	0	0	0	0	0	0	0	0	0
2	0	left	Primary somatosensory area, layer 6b	0	0	0	43	SSp6b-L	37	8	45487	0	0	0	0	0	0	0	0	0	0	0	0	0	0	0	0	0	3	0	0	0	0	0	0	0	0	0	0	0	0
2	0	left	Primary somatosensory area, nose	0	0	0	44	SSp-n-L	37	8	45487	0	0	0	0	0	0	0	0	0	0	0	0	0	0	0	0	0	3	0	0	0	0	0	0	0	0	0	0	0	0
2	0	left	Primary somatosensory area, nose, layer 1	0	0	0	45	SSp-n1-L	44	9	45487	0	0	0	0	0	0	0	0	0	0	0	0	0	0	0	0	0	3	0	0	0	0	0	0	0	0	0	0	0	0
2	0	left	Primary somatosensory area, nose, layer 2/3	0	0	0	46	SSp-n2/3-L	44	9	45487	0	0	0	0	0	0	0	0	0	0	0	0	0	0	0	0	0	3	0	0	0	0	0	0	0	0	0	0	0	0
2	0	left	Primary somatosensory area, nose, layer 4	0	0	0	47	SSp-n4-L	44	9	45487	0	0	0	0	0	0	0	0	0	0	0	0	0	0	0	0	0	3	0	0	0	0	0	0	0	0	0	0	0	0
2	0	left	Primary somatosensory area, nose, layer 5	0	0	0	48	SSp-n5-L	44	9	45487	0	0	0	0	0	0	0	0	0	0	0	0	0	0	0	0	0	3	0	0	0	0	0	0	0	0	0	0	0	0
2	0	left	Primary somatosensory area, nose, layer 6a	0	0	0	49	SSp-n6a-L	44	9	45487	0	0	0	0	0	0	0	0	0	0	0	0	0	0	0	0	0	3	0	0	0	0	0	0	0	0	0	0	0	0
2	0	left	Primary somatosensory area, nose, layer 6b	0	0	0	50	SSp-n6b-L	44	9	45487	0	0	0	0	0	0	0	0	0	0	0	0	0	0	0	0	0	3	0	0	0	0	0	0	0	0	0	0	0	0
2	0	left	Primary somatosensory area, barrel field	0	0	0	51	SSp-bfd-L	37	8	45487	0	0	0	0	0	0	0	0	0	0	0	0	0	0	0	0	0	3	0	0	0	0	0	0	0	0	0	0	0	0
2	0	left	Primary somatosensory area, barrel field, layer 1	0	0	0	52	SSp-bfd1-L	51	9	45487	0	0	0	0	0	0	0	0	0	0	0	0	0	0	0	0	0	3	0	0	0	0	0	0	0	0	0	0	0	0
2	0	left	Primary somatosensory area, barrel field, layer 2/3	0	0	0	53	SSp-bfd2/3-L	51	9	45487	0	0	0	0	0	0	0	0	0	0	0	0	0	0	0	0	0	3	0	0	0	0	0	0	0	0	0	0	0	0
2	0	left	Primary somatosensory area, barrel field, layer 4	0	0	0	54	SSp-bfd4-L	51	9	45487	0	0	0	0	0	0	0	0	0	0	0	0	0	0	0	0	0	3	0	0	0	0	0	0	0	0	0	0	0	0
2	0	left	Primary somatosensory area, barrel field, layer 5	0	0	0	55	SSp-bfd5-L	51	9	45487	0	0	0	0	0	0	0	0	0	0	0	0	0	0	0	0	0	3	0	0	0	0	0	0	0	0	0	0	0	0
2	0	left	Primary somatosensory area, barrel field, layer 6a	0	0	0	56	SSp-bfd6a-L	51	9	45487	0	0	0	0	0	0	0	0	0	0	0	0	0	0	0	0	0	3	0	0	0	0	0	0	0	0	0	0	0	0
2	0	left	Primary somatosensory area, barrel field, layer 6b	0	0	0	57	SSp-bfd6b-L	51	9	45487	0	0	0	0	0	0	0	0	0	0	0	0	0	0	0	0	0	3	0	0	0	0	0	0	0	0	0	0	0	0
2	0	left	Rostrolateral lateral visual area	0	0	0	58	VISrll-L	51	9	45487	0	0	0	0	0	0	0	0	0	0	0	0	0	0	0	0	0	3	0	0	0	0	0	0	0	0	0	0	0	0
2	0	left	Rostrolateral lateral visual area, layer 1	0	0	0	59	VISrll1-L	58	10	45487	0	0	0	0	0	0	0	0	0	0	0	0	0	0	0	0	0	3	0	0	0	0	0	0	0	0	0	0	0	0
2	0	left	Rostrolateral lateral visual area, layer 2/3	0	0	0	60	VISrll2/3-L	58	10	45487	0	0	0	0	0	0	0	0	0	0	0	0	0	0	0	0	0	3	0	0	0	0	0	0	0	0	0	0	0	0
2	0	left	Rostrolateral lateral visual area, layer 4	0	0	0	61	VISrll4-L	58	10	45487	0	0	0	0	0	0	0	0	0	0	0	0	0	0	0	0	0	3	0	0	0	0	0	0	0	0	0	0	0	0
2	0	left	Rostrolateral lateral visual area,layer 5	0	0	0	62	VISrll5-L	58	10	45487	0	0	0	0	0	0	0	0	0	0	0	0	0	0	0	0	0	3	0	0	0	0	0	0	0	0	0	0	0	0
2	0	left	Rostrolateral lateral visual area, layer 6a	0	0	0	63	VISrll6a-L	58	10	45487	0	0	0	0	0	0	0	0	0	0	0	0	0	0	0	0	0	3	0	0	0	0	0	0	0	0	0	0	0	0
2	0	left	Rostrolateral lateral visual area, layer 6b	0	0	0	64	VISrll6b-L	58	10	45487	0	0	0	0	0	0	0	0	0	0	0	0	0	0	0	0	0	3	0	0	0	0	0	0	0	0	0	0	0	0
2	0	left	Primary somatosensory area, lower limb	0	0	0	65	SSp-ll-L	37	8	45487	0	0	0	0	0	0	0	0	0	0	0	0	0	0	0	0	0	3	0	0	0	0	0	0	0	0	0	0	0	0
2	0	left	Primary somatosensory area, lower limb, layer 1	0	0	0	66	SSp-ll1-L	65	9	45487	0	0	0	0	0	0	0	0	0	0	0	0	0	0	0	0	0	3	0	0	0	0	0	0	0	0	0	0	0	0
2	0	left	Primary somatosensory area, lower limb, layer 2/3	0	0	0	67	SSp-ll2/3-L	65	9	45487	0	0	0	0	0	0	0	0	0	0	0	0	0	0	0	0	0	3	0	0	0	0	0	0	0	0	0	0	0	0
2	0	left	Primary somatosensory area, lower limb, layer 4	0	0	0	68	SSp-ll4-L	65	9	45487	0	0	0	0	0	0	0	0	0	0	0	0	0	0	0	0	0	3	0	0	0	0	0	0	0	0	0	0	0	0
2	0	left	Primary somatosensory area, lower limb, layer 5	0	0	0	69	SSp-ll5-L	65	9	45487	0	0	0	0	0	0	0	0	0	0	0	0	0	0	0	0	0	3	0	0	0	0	0	0	0	0	0	0	0	0
2	0	left	Primary somatosensory area, lower limb, layer 6a	0	0	0	70	SSp-ll6a-L	65	9	45487	0	0	0	0	0	0	0	0	0	0	0	0	0	0	0	0	0	3	0	0	0	0	0	0	0	0	0	0	0	0
2	0	left	Primary somatosensory area, lower limb, layer 6b	0	0	0	71	SSp-ll6b-L	65	9	45487	0	0	0	0	0	0	0	0	0	0	0	0	0	0	0	0	0	3	0	0	0	0	0	0	0	0	0	0	0	0
2	0	left	Primary somatosensory area, mouth	0	0	0	72	SSp-m-L	37	8	45487	0	0	0	0	0	0	0	0	0	0	0	0	0	0	0	0	0	3	0	0	0	0	0	0	0	0	0	0	0	0
2	0	left	Primary somatosensory area, mouth, layer 1	0	0	0	73	SSp-m1-L	72	9	45487	0	0	0	0	0	0	0	0	0	0	0	0	0	0	0	0	0	3	0	0	0	0	0	0	0	0	0	0	0	0
2	0	left	Primary somatosensory area, mouth, layer 2/3	0	0	0	74	SSp-m2/3-L	72	9	45487	0	0	0	0	0	0	0	0	0	0	0	0	0	0	0	0	0	3	0	0	0	0	0	0	0	0	0	0	0	0
2	0	left	Primary somatosensory area, mouth, layer 4	0	0	0	75	SSp-m4-L	72	9	45487	0	0	0	0	0	0	0	0	0	0	0	0	0	0	0	0	0	3	0	0	0	0	0	0	0	0	0	0	0	0
2	0	left	Primary somatosensory area, mouth, layer 5	0	0	0	76	SSp-m5-L	72	9	45487	0	0	0	0	0	0	0	0	0	0	0	0	0	0	0	0	0	3	0	0	0	0	0	0	0	0	0	0	0	0
2	0	left	Primary somatosensory area, mouth, layer 6a	0	0	0	77	SSp-m6a-L	72	9	45487	0	0	0	0	0	0	0	0	0	0	0	0	0	0	0	0	0	3	0	0	0	0	0	0	0	0	0	0	0	0
2	0	left	Primary somatosensory area, mouth, layer 6b	0	0	0	78	SSp-m6b-L	72	9	45487	0	0	0	0	0	0	0	0	0	0	0	0	0	0	0	0	0	3	0	0	0	0	0	0	0	0	0	0	0	0
2	0	left	Primary somatosensory area, upper limb	0	0	0	79	SSp-ul-L	37	8	45487	0	0	0	0	0	0	0	0	0	0	0	0	0	0	0	0	0	3	0	0	0	0	0	0	0	0	0	0	0	0
2	0	left	Primary somatosensory area, upper limb, layer 1	0	0	0	80	SSp-ul1-L	79	9	45487	0	0	0	0	0	0	0	0	0	0	0	0	0	0	0	0	0	3	0	0	0	0	0	0	0	0	0	0	0	0
2	0	left	Primary somatosensory area, upper limb, layer 2/3	0	0	0	81	SSp-ul2/3-L	79	9	45487	0	0	0	0	0	0	0	0	0	0	0	0	0	0	0	0	0	3	0	0	0	0	0	0	0	0	0	0	0	0
2	0	left	Primary somatosensory area, upper limb, layer 4	0	0	0	82	SSp-ul4-L	79	9	45487	0	0	0	0	0	0	0	0	0	0	0	0	0	0	0	0	0	3	0	0	0	0	0	0	0	0	0	0	0	0
2	0	left	Primary somatosensory area, upper limb, layer 5	0	0	0	83	SSp-ul5-L	79	9	45487	0	0	0	0	0	0	0	0	0	0	0	0	0	0	0	0	0	3	0	0	0	0	0	0	0	0	0	0	0	0
2	0	left	Primary somatosensory area, upper limb, layer 6a	0	0	0	84	SSp-ul6a-L	79	9	45487	0	0	0	0	0	0	0	0	0	0	0	0	0	0	0	0	0	3	0	0	0	0	0	0	0	0	0	0	0	0
2	0	left	Primary somatosensory area, upper limb, layer 6b	0	0	0	85	SSp-ul6b-L	79	9	45487	0	0	0	0	0	0	0	0	0	0	0	0	0	0	0	0	0	3	0	0	0	0	0	0	0	0	0	0	0	0
2	0	left	Primary somatosensory area, trunk	0	0	0	86	SSp-tr-L	37	8	45487	0	0	0	0	0	0	0	0	0	0	0	0	0	0	0	0	0	3	0	0	0	0	0	0	0	0	0	0	0	0
2	0	left	Primary somatosensory area, trunk, layer 1	0	0	0	87	SSp-tr1-L	86	9	45487	0	0	0	0	0	0	0	0	0	0	0	0	0	0	0	0	0	3	0	0	0	0	0	0	0	0	0	0	0	0
2	0	left	Primary somatosensory area, trunk, layer 2/3	0	0	0	88	SSp-tr2/3-L	86	9	45487	0	0	0	0	0	0	0	0	0	0	0	0	0	0	0	0	0	3	0	0	0	0	0	0	0	0	0	0	0	0
2	0	left	Primary somatosensory area, trunk, layer 4	0	0	0	89	SSp-tr4-L	86	9	45487	0	0	0	0	0	0	0	0	0	0	0	0	0	0	0	0	0	3	0	0	0	0	0	0	0	0	0	0	0	0
2	0	left	Primary somatosensory area, trunk, layer 5	0	0	0	90	SSp-tr5-L	86	9	45487	0	0	0	0	0	0	0	0	0	0	0	0	0	0	0	0	0	3	0	0	0	0	0	0	0	0	0	0	0	0
2	0	left	Primary somatosensory area, trunk, layer 6a	0	0	0	91	SSp-tr6a-L	86	9	45487	0	0	0	0	0	0	0	0	0	0	0	0	0	0	0	0	0	3	0	0	0	0	0	0	0	0	0	0	0	0
2	0	left	Primary somatosensory area, trunk, layer 6b	0	0	0	92	SSp-tr6b-L	86	9	45487	0	0	0	0	0	0	0	0	0	0	0	0	0	0	0	0	0	3	0	0	0	0	0	0	0	0	0	0	0	0
2	0	left	Primary somatosensory area, unassigned	0	0	0	93	SSp-un-L	37	8	45487	0	0	0	0	0	0	0	0	0	0	0	0	0	0	0	0	0	3	0	0	0	0	0	0	0	0	0	0	0	0
2	0	left	Primary somatosensory area, unassigned, layer 1	0	0	0	94	SSp-un1-L	93	9	45487	0	0	0	0	0	0	0	0	0	0	0	0	0	0	0	0	0	3	0	0	0	0	0	0	0	0	0	0	0	0
2	0	left	Primary somatosensory area, unassigned, layer 2/3	0	0	0	95	SSp-un2/3-L	93	9	45487	0	0	0	0	0	0	0	0	0	0	0	0	0	0	0	0	0	3	0	0	0	0	0	0	0	0	0	0	0	0
2	0	left	Primary somatosensory area, unassigned, layer 4	0	0	0	96	SSp-un4-L	93	9	45487	0	0	0	0	0	0	0	0	0	0	0	0	0	0	0	0	0	3	0	0	0	0	0	0	0	0	0	0	0	0
2	0	left	Primary somatosensory area, unassigned, layer 5	0	0	0	97	SSp-un5-L	93	9	45487	0	0	0	0	0	0	0	0	0	0	0	0	0	0	0	0	0	3	0	0	0	0	0	0	0	0	0	0	0	0
2	0	left	Primary somatosensory area, unassigned, layer 6a	0	0	0	98	SSp-un6a-L	93	9	45487	0	0	0	0	0	0	0	0	0	0	0	0	0	0	0	0	0	3	0	0	0	0	0	0	0	0	0	0	0	0
2	0	left	Primary somatosensory area, unassigned, layer 6b	0	0	0	99	SSp-un6b-L	93	9	45487	0	0	0	0	0	0	0	0	0	0	0	0	0	0	0	0	0	3	0	0	0	0	0	0	0	0	0	0	0	0
2	0	left	Supplemental somatosensory area	0	0	0	100	SSs-L	30	7	45487	0	0	0	0	0	0	0	0	0	0	0	0	0	0	0	0	0	3	0	0	0	0	0	0	0	0	0	0	0	0
2	0	left	Supplemental somatosensory area, layer 1	0	0	0	101	SSs1-L	100	8	45487	0	0	0	0	0	0	0	0	0	0	0	0	0	0	0	0	0	3	0	0	0	0	0	0	0	0	0	0	0	0
2	0	left	Supplemental somatosensory area, layer 2/3	0	0	0	102	SSs2/3-L	100	8	45487	0	0	0	0	0	0	0	0	0	0	0	0	0	0	0	0	0	3	0	0	0	0	0	0	0	0	0	0	0	0
2	0	left	Supplemental somatosensory area, layer 4	0	0	0	103	SSs4-L	100	8	45487	0	0	0	0	0	0	0	0	0	0	0	0	0	0	0	0	0	3	0	0	0	0	0	0	0	0	0	0	0	0
2	0	left	Supplemental somatosensory area, layer 5	0	0	0	104	SSs5-L	100	8	45487	0	0	0	0	0	0	0	0	0	0	0	0	0	0	0	0	0	3	0	0	0	0	0	0	0	0	0	0	0	0
2	0	left	Supplemental somatosensory area, layer 6a	0	0	0	105	SSs6a-L	100	8	45487	0	0	0	0	0	0	0	0	0	0	0	0	0	0	0	0	0	3	0	0	0	0	0	0	0	0	0	0	0	0
2	0	left	Supplemental somatosensory area, layer 6b	0	0	0	106	SSs6b-L	100	8	45487	0	0	0	0	0	0	0	0	0	0	0	0	0	0	0	0	0	3	0	0	0	0	0	0	0	0	0	0	0	0
2	0	left	Gustatory areas, layer 1	0	0	0	108	GU1-L	107	7	45487	0	0	0	0	0	0	0	0	0	0	0	0	0	0	0	0	0	3	0	0	0	0	0	0	0	0	0	0	0	0
2	0	left	Gustatory areas, layer 2/3	0	0	0	109	GU2/3-L	107	7	45487	0	0	0	0	0	0	0	0	0	0	0	0	0	0	0	0	0	3	0	0	0	0	0	0	0	0	0	0	0	0
2	0	left	Gustatory areas, layer 4	0	0	0	110	GU4-L	107	7	45487	0	0	0	0	0	0	0	0	0	0	0	0	0	0	0	0	0	3	0	0	0	0	0	0	0	0	0	0	0	0
2	0	left	Gustatory areas, layer 5	0	0	0	111	GU5-L	107	7	45487	0	0	0	0	0	0	0	0	0	0	0	0	0	0	0	0	0	3	0	0	0	0	0	0	0	0	0	0	0	0
2	0	left	Gustatory areas, layer 6a	0	0	0	112	GU6a-L	107	7	45487	0	0	0	0	0	0	0	0	0	0	0	0	0	0	0	0	0	3	0	0	0	0	0	0	0	0	0	0	0	0
2	0	left	Gustatory areas, layer 6b	0	0	0	113	GU6b-L	107	7	45487	0	0	0	0	0	0	0	0	0	0	0	0	0	0	0	0	0	3	0	0	0	0	0	0	0	0	0	0	0	0
2	0	left	Visceral area, layer 1	0	0	0	115	VISC1-L	114	7	45487	0	0	0	0	0	0	0	0	0	0	0	0	0	0	0	0	0	3	0	0	0	0	0	0	0	0	0	0	0	0
2	0	left	Visceral area, layer 2/3	0	0	0	116	VISC2/3-L	114	7	45487	0	0	0	0	0	0	0	0	0	0	0	0	0	0	0	0	0	3	0	0	0	0	0	0	0	0	0	0	0	0
2	0	left	Visceral area, layer 4	0	0	0	117	VISC4-L	114	7	45487	0	0	0	0	0	0	0	0	0	0	0	0	0	0	0	0	0	3	0	0	0	0	0	0	0	0	0	0	0	0
2	0	left	Visceral area, layer 5	0	0	0	118	VISC5-L	114	7	45487	0	0	0	0	0	0	0	0	0	0	0	0	0	0	0	0	0	3	0	0	0	0	0	0	0	0	0	0	0	0
2	0	left	Visceral area, layer 6a	0	0	0	119	VISC6a-L	114	7	45487	0	0	0	0	0	0	0	0	0	0	0	0	0	0	0	0	0	3	0	0	0	0	0	0	0	0	0	0	0	0
2	0	left	Visceral area, layer 6b	0	0	0	120	VISC6b-L	114	7	45487	0	0	0	0	0	0	0	0	0	0	0	0	0	0	0	0	0	3	0	0	0	0	0	0	0	0	0	0	0	0
2	0	left	Dorsal auditory area	0	0	0	122	AUDd-L	121	7	45487	0	0	0	0	0	0	0	0	0	0	0	0	0	0	0	0	0	3	0	0	0	0	0	0	0	0	0	0	0	0
2	0	left	Dorsal auditory area, layer 1	0	0	0	123	AUDd1-L	122	8	45487	0	0	0	0	0	0	0	0	0	0	0	0	0	0	0	0	0	3	0	0	0	0	0	0	0	0	0	0	0	0
2	0	left	Dorsal auditory area, layer 2/3	0	0	0	124	AUDd2/3-L	122	8	45487	0	0	0	0	0	0	0	0	0	0	0	0	0	0	0	0	0	3	0	0	0	0	0	0	0	0	0	0	0	0
2	0	left	Dorsal auditory area, layer 4	0	0	0	125	AUDd4-L	122	8	45487	0	0	0	0	0	0	0	0	0	0	0	0	0	0	0	0	0	3	0	0	0	0	0	0	0	0	0	0	0	0
2	0	left	Dorsal auditory area, layer 5	0	0	0	126	AUDd5-L	122	8	45487	0	0	0	0	0	0	0	0	0	0	0	0	0	0	0	0	0	3	0	0	0	0	0	0	0	0	0	0	0	0
2	0	left	Dorsal auditory area, layer 6a	0	0	0	127	AUDd6a-L	122	8	45487	0	0	0	0	0	0	0	0	0	0	0	0	0	0	0	0	0	3	0	0	0	0	0	0	0	0	0	0	0	0
2	0	left	Dorsal auditory area, layer 6b	0	0	0	128	AUDd6b-L	122	8	45487	0	0	0	0	0	0	0	0	0	0	0	0	0	0	0	0	0	3	0	0	0	0	0	0	0	0	0	0	0	0
2	0	left	Laterolateral anterior visual area	0	0	0	129	VISlla-L	122	8	45487	0	0	0	0	0	0	0	0	0	0	0	0	0	0	0	0	0	3	0	0	0	0	0	0	0	0	0	0	0	0
2	0	left	Laterolateral anterior visual area, layer 1	0	0	0	130	VISlla1-L	129	9	45487	0	0	0	0	0	0	0	0	0	0	0	0	0	0	0	0	0	3	0	0	0	0	0	0	0	0	0	0	0	0
2	0	left	Laterolateral anterior visual area, layer 2/3	0	0	0	131	VISlla2/3-L	129	9	45487	0	0	0	0	0	0	0	0	0	0	0	0	0	0	0	0	0	3	0	0	0	0	0	0	0	0	0	0	0	0
2	0	left	Laterolateral anterior visual area, layer 4	0	0	0	132	VISlla4-L	129	9	45487	0	0	0	0	0	0	0	0	0	0	0	0	0	0	0	0	0	3	0	0	0	0	0	0	0	0	0	0	0	0
2	0	left	Laterolateral anterior visual area,layer 5	0	0	0	133	VISlla5-L	129	9	45487	0	0	0	0	0	0	0	0	0	0	0	0	0	0	0	0	0	3	0	0	0	0	0	0	0	0	0	0	0	0
2	0	left	Laterolateral anterior visual area, layer 6a	0	0	0	134	VISlla6a-L	129	9	45487	0	0	0	0	0	0	0	0	0	0	0	0	0	0	0	0	0	3	0	0	0	0	0	0	0	0	0	0	0	0
2	0	left	Laterolateral anterior visual area, layer 6b	0	0	0	135	VISlla6b-L	129	9	45487	0	0	0	0	0	0	0	0	0	0	0	0	0	0	0	0	0	3	0	0	0	0	0	0	0	0	0	0	0	0
2	0	left	Primary auditory area	0	0	0	136	AUDp-L	121	7	45487	0	0	0	0	0	0	0	0	0	0	0	0	0	0	0	0	0	3	0	0	0	0	0	0	0	0	0	0	0	0
2	0	left	Primary auditory area, layer 1	0	0	0	137	AUDp1-L	136	8	45487	0	0	0	0	0	0	0	0	0	0	0	0	0	0	0	0	0	3	0	0	0	0	0	0	0	0	0	0	0	0
2	0	left	Primary auditory area, layer 2/3	0	0	0	138	AUDp2/3-L	136	8	45487	0	0	0	0	0	0	0	0	0	0	0	0	0	0	0	0	0	3	0	0	0	0	0	0	0	0	0	0	0	0
2	0	left	Primary auditory area, layer 4	0	0	0	139	AUDp4-L	136	8	45487	0	0	0	0	0	0	0	0	0	0	0	0	0	0	0	0	0	3	0	0	0	0	0	0	0	0	0	0	0	0
2	0	left	Primary auditory area, layer 5	0	0	0	140	AUDp5-L	136	8	45487	0	0	0	0	0	0	0	0	0	0	0	0	0	0	0	0	0	3	0	0	0	0	0	0	0	0	0	0	0	0
2	0	left	Primary auditory area, layer 6a	0	0	0	141	AUDp6a-L	136	8	45487	0	0	0	0	0	0	0	0	0	0	0	0	0	0	0	0	0	3	0	0	0	0	0	0	0	0	0	0	0	0
2	0	left	Primary auditory area, layer 6b	0	0	0	142	AUDp6b-L	136	8	45487	0	0	0	0	0	0	0	0	0	0	0	0	0	0	0	0	0	3	0	0	0	0	0	0	0	0	0	0	0	0
2	0	left	Posterior auditory area	0	0	0	143	AUDpo-L	121	7	45487	0	0	0	0	0	0	0	0	0	0	0	0	0	0	0	0	0	3	0	0	0	0	0	0	0	0	0	0	0	0
2	0	left	Posterior auditory area, layer 1	0	0	0	144	AUDpo1-L	143	8	45487	0	0	0	0	0	0	0	0	0	0	0	0	0	0	0	0	0	3	0	0	0	0	0	0	0	0	0	0	0	0
2	0	left	Posterior auditory area, layer 2/3	0	0	0	145	AUDpo2/3-L	143	8	45487	0	0	0	0	0	0	0	0	0	0	0	0	0	0	0	0	0	3	0	0	0	0	0	0	0	0	0	0	0	0
2	0	left	Posterior auditory area, layer 4	0	0	0	146	AUDpo4-L	143	8	45487	0	0	0	0	0	0	0	0	0	0	0	0	0	0	0	0	0	3	0	0	0	0	0	0	0	0	0	0	0	0
2	0	left	Posterior auditory area, layer 5	0	0	0	147	AUDpo5-L	143	8	45487	0	0	0	0	0	0	0	0	0	0	0	0	0	0	0	0	0	3	0	0	0	0	0	0	0	0	0	0	0	0
2	0	left	Posterior auditory area, layer 6a	0	0	0	148	AUDpo6a-L	143	8	45487	0	0	0	0	0	0	0	0	0	0	0	0	0	0	0	0	0	3	0	0	0	0	0	0	0	0	0	0	0	0
2	0	left	Posterior auditory area, layer 6b	0	0	0	149	AUDpo6b-L	143	8	45487	0	0	0	0	0	0	0	0	0	0	0	0	0	0	0	0	0	3	0	0	0	0	0	0	0	0	0	0	0	0
2	0	left	Ventral auditory area	0	0	0	150	AUDv-L	121	7	45487	0	0	0	0	0	0	0	0	0	0	0	0	0	0	0	0	0	3	0	0	0	0	0	0	0	0	0	0	0	0
2	0	left	Ventral auditory area, layer 1	0	0	0	151	AUDv1-L	150	8	45487	0	0	0	0	0	0	0	0	0	0	0	0	0	0	0	0	0	3	0	0	0	0	0	0	0	0	0	0	0	0
2	0	left	Ventral auditory area, layer 2/3	0	0	0	152	AUDv2/3-L	150	8	45487	0	0	0	0	0	0	0	0	0	0	0	0	0	0	0	0	0	3	0	0	0	0	0	0	0	0	0	0	0	0
2	0	left	Ventral auditory area, layer 4	0	0	0	153	AUDv4-L	150	8	45487	0	0	0	0	0	0	0	0	0	0	0	0	0	0	0	0	0	3	0	0	0	0	0	0	0	0	0	0	0	0
2	0	left	Ventral auditory area, layer 5	0	0	0	154	AUDv5-L	150	8	45487	0	0	0	0	0	0	0	0	0	0	0	0	0	0	0	0	0	3	0	0	0	0	0	0	0	0	0	0	0	0
2	0	left	Ventral auditory area, layer 6a	0	0	0	155	AUDv6a-L	150	8	45487	0	0	0	0	0	0	0	0	0	0	0	0	0	0	0	0	0	3	0	0	0	0	0	0	0	0	0	0	0	0
2	0	left	Ventral auditory area, layer 6b	0	0	0	156	AUDv6b-L	150	8	45487	0	0	0	0	0	0	0	0	0	0	0	0	0	0	0	0	0	3	0	0	0	0	0	0	0	0	0	0	0	0
2	0	left	Visual areas, layer 1	0	0	0	158	VIS1-L	157	7	45487	0	0	0	0	0	0	0	0	0	0	0	0	0	0	0	0	0	3	0	0	0	0	0	0	0	0	0	0	0	0
2	0	left	Visual areas, layer 2/3	0	0	0	159	VIS2/3-L	157	7	45487	0	0	0	0	0	0	0	0	0	0	0	0	0	0	0	0	0	3	0	0	0	0	0	0	0	0	0	0	0	0
2	0	left	Visual areas, layer 4	0	0	0	160	VIS4-L	157	7	45487	0	0	0	0	0	0	0	0	0	0	0	0	0	0	0	0	0	3	0	0	0	0	0	0	0	0	0	0	0	0
2	0	left	Visual areas, layer 5	0	0	0	161	VIS5-L	157	7	45487	0	0	0	0	0	0	0	0	0	0	0	0	0	0	0	0	0	3	0	0	0	0	0	0	0	0	0	0	0	0
2	0	left	Visual areas, layer 6a	0	0	0	162	VIS6a-L	157	7	45487	0	0	0	0	0	0	0	0	0	0	0	0	0	0	0	0	0	3	0	0	0	0	0	0	0	0	0	0	0	0
2	0	left	Visual areas, layer 6b	0	0	0	163	VIS6b-L	157	7	45487	0	0	0	0	0	0	0	0	0	0	0	0	0	0	0	0	0	3	0	0	0	0	0	0	0	0	0	0	0	0
2	0	left	Anterolateral visual area	0	0	0	164	VISal-L	157	7	45487	0	0	0	0	0	0	0	0	0	0	0	0	0	0	0	0	0	3	0	0	0	0	0	0	0	0	0	0	0	0
2	0	left	Anterolateral visual area, layer 1	0	0	0	165	VISal1-L	164	8	45487	0	0	0	0	0	0	0	0	0	0	0	0	0	0	0	0	0	3	0	0	0	0	0	0	0	0	0	0	0	0
2	0	left	Anterolateral visual area, layer 2/3	0	0	0	166	VISal2/3-L	164	8	45487	0	0	0	0	0	0	0	0	0	0	0	0	0	0	0	0	0	3	0	0	0	0	0	0	0	0	0	0	0	0
2	0	left	Anterolateral visual area, layer 4	0	0	0	167	VISal4-L	164	8	45487	0	0	0	0	0	0	0	0	0	0	0	0	0	0	0	0	0	3	0	0	0	0	0	0	0	0	0	0	0	0
2	0	left	Anterolateral visual area, layer 5	0	0	0	168	VISal5-L	164	8	45487	0	0	0	0	0	0	0	0	0	0	0	0	0	0	0	0	0	3	0	0	0	0	0	0	0	0	0	0	0	0
2	0	left	Anterolateral visual area, layer 6a	0	0	0	169	VISal6a-L	164	8	45487	0	0	0	0	0	0	0	0	0	0	0	0	0	0	0	0	0	3	0	0	0	0	0	0	0	0	0	0	0	0
2	0	left	Anterolateral visual area, layer 6b	0	0	0	170	VISal6b-L	164	8	45487	0	0	0	0	0	0	0	0	0	0	0	0	0	0	0	0	0	3	0	0	0	0	0	0	0	0	0	0	0	0
2	0	left	Anteromedial visual area	0	0	0	171	VISam-L	157	7	45487	0	0	0	0	0	0	0	0	0	0	0	0	0	0	0	0	0	3	0	0	0	0	0	0	0	0	0	0	0	0
2	0	left	Anteromedial visual area, layer 1	0	0	0	172	VISam1-L	171	8	45487	0	0	0	0	0	0	0	0	0	0	0	0	0	0	0	0	0	3	0	0	0	0	0	0	0	0	0	0	0	0
2	0	left	Anteromedial visual area, layer 2/3	0	0	0	173	VISam2/3-L	171	8	45487	0	0	0	0	0	0	0	0	0	0	0	0	0	0	0	0	0	3	0	0	0	0	0	0	0	0	0	0	0	0
2	0	left	Anteromedial visual area, layer 4	0	0	0	174	VISam4-L	171	8	45487	0	0	0	0	0	0	0	0	0	0	0	0	0	0	0	0	0	3	0	0	0	0	0	0	0	0	0	0	0	0
2	0	left	Anteromedial visual area, layer 5	0	0	0	175	VISam5-L	171	8	45487	0	0	0	0	0	0	0	0	0	0	0	0	0	0	0	0	0	3	0	0	0	0	0	0	0	0	0	0	0	0
2	0	left	Anteromedial visual area, layer 6a	0	0	0	176	VISam6a-L	171	8	45487	0	0	0	0	0	0	0	0	0	0	0	0	0	0	0	0	0	3	0	0	0	0	0	0	0	0	0	0	0	0
2	0	left	Anteromedial visual area, layer 6b	0	0	0	177	VISam6b-L	171	8	45487	0	0	0	0	0	0	0	0	0	0	0	0	0	0	0	0	0	3	0	0	0	0	0	0	0	0	0	0	0	0
2	0	left	Lateral visual area	0	0	0	178	VISl-L	157	7	45487	0	0	0	0	0	0	0	0	0	0	0	0	0	0	0	0	0	3	0	0	0	0	0	0	0	0	0	0	0	0
2	0	left	Lateral visual area, layer 1	0	0	0	179	VISl1-L	178	8	45487	0	0	0	0	0	0	0	0	0	0	0	0	0	0	0	0	0	3	0	0	0	0	0	0	0	0	0	0	0	0
2	0	left	Lateral visual area, layer 2/3	0	0	0	180	VISl2/3-L	178	8	45487	0	0	0	0	0	0	0	0	0	0	0	0	0	0	0	0	0	3	0	0	0	0	0	0	0	0	0	0	0	0
2	0	left	Lateral visual area, layer 4	0	0	0	181	VISl4-L	178	8	45487	0	0	0	0	0	0	0	0	0	0	0	0	0	0	0	0	0	3	0	0	0	0	0	0	0	0	0	0	0	0
2	0	left	Lateral visual area, layer 5	0	0	0	182	VISl5-L	178	8	45487	0	0	0	0	0	0	0	0	0	0	0	0	0	0	0	0	0	3	0	0	0	0	0	0	0	0	0	0	0	0
2	0	left	Lateral visual area, layer 6a	0	0	0	183	VISl6a-L	178	8	45487	0	0	0	0	0	0	0	0	0	0	0	0	0	0	0	0	0	3	0	0	0	0	0	0	0	0	0	0	0	0
2	0	left	Lateral visual area, layer 6b	0	0	0	184	VISl6b-L	178	8	45487	0	0	0	0	0	0	0	0	0	0	0	0	0	0	0	0	0	3	0	0	0	0	0	0	0	0	0	0	0	0
2	0	left	Primary visual area	0	0	0	185	VISp-L	157	7	45487	0	0	0	0	0	0	0	0	0	0	0	0	0	0	0	0	0	3	0	0	0	0	0	0	0	0	0	0	0	0
2	0	left	Primary visual area, layer 1	0	0	0	186	VISp1-L	185	8	45487	0	0	0	0	0	0	0	0	0	0	0	0	0	0	0	0	0	3	0	0	0	0	0	0	0	0	0	0	0	0
2	0	left	Primary visual area, layer 2/3	0	0	0	187	VISp2/3-L	185	8	45487	0	0	0	0	0	0	0	0	0	0	0	0	0	0	0	0	0	3	0	0	0	0	0	0	0	0	0	0	0	0
2	0	left	Primary visual area, layer 4	0	0	0	188	VISp4-L	185	8	45487	0	0	0	0	0	0	0	0	0	0	0	0	0	0	0	0	0	3	0	0	0	0	0	0	0	0	0	0	0	0
2	0	left	Primary visual area, layer 5	0	0	0	189	VISp5-L	185	8	45487	0	0	0	0	0	0	0	0	0	0	0	0	0	0	0	0	0	3	0	0	0	0	0	0	0	0	0	0	0	0
2	0	left	Primary visual area, layer 6a	0	0	0	190	VISp6a-L	185	8	45487	0	0	0	0	0	0	0	0	0	0	0	0	0	0	0	0	0	3	0	0	0	0	0	0	0	0	0	0	0	0
2	0	left	Primary visual area, layer 6b	0	0	0	191	VISp6b-L	185	8	45487	0	0	0	0	0	0	0	0	0	0	0	0	0	0	0	0	0	3	0	0	0	0	0	0	0	0	0	0	0	0
2	0	left	Posterolateral visual area	0	0	0	192	VISpl-L	157	7	45487	0	0	0	0	0	0	0	0	0	0	0	0	0	0	0	0	0	3	0	0	0	0	0	0	0	0	0	0	0	0
2	0	left	Posterolateral visual area, layer 1	0	0	0	193	VISpl1-L	192	8	45487	0	0	0	0	0	0	0	0	0	0	0	0	0	0	0	0	0	3	0	0	0	0	0	0	0	0	0	0	0	0
2	0	left	Posterolateral visual area, layer 2/3	0	0	0	194	VISpl2/3-L	192	8	45487	0	0	0	0	0	0	0	0	0	0	0	0	0	0	0	0	0	3	0	0	0	0	0	0	0	0	0	0	0	0
2	0	left	Posterolateral visual area, layer 4	0	0	0	195	VISpl4-L	192	8	45487	0	0	0	0	0	0	0	0	0	0	0	0	0	0	0	0	0	3	0	0	0	0	0	0	0	0	0	0	0	0
2	0	left	Posterolateral visual area, layer 5	0	0	0	196	VISpl5-L	192	8	45487	0	0	0	0	0	0	0	0	0	0	0	0	0	0	0	0	0	3	0	0	0	0	0	0	0	0	0	0	0	0
2	0	left	Posterolateral visual area, layer 6a	0	0	0	197	VISpl6a-L	192	8	45487	0	0	0	0	0	0	0	0	0	0	0	0	0	0	0	0	0	3	0	0	0	0	0	0	0	0	0	0	0	0
2	0	left	Posterolateral visual area, layer 6b	0	0	0	198	VISpl6b-L	192	8	45487	0	0	0	0	0	0	0	0	0	0	0	0	0	0	0	0	0	3	0	0	0	0	0	0	0	0	0	0	0	0
2	0	left	posteromedial visual area	0	0	0	199	VISpm-L	157	7	45487	0	0	0	0	0	0	0	0	0	0	0	0	0	0	0	0	0	3	0	0	0	0	0	0	0	0	0	0	0	0
2	0	left	posteromedial visual area, layer 1	0	0	0	200	VISpm1-L	199	8	45487	0	0	0	0	0	0	0	0	0	0	0	0	0	0	0	0	0	3	0	0	0	0	0	0	0	0	0	0	0	0
2	0	left	posteromedial visual area, layer 2/3	0	0	0	201	VISpm2/3-L	199	8	45487	0	0	0	0	0	0	0	0	0	0	0	0	0	0	0	0	0	3	0	0	0	0	0	0	0	0	0	0	0	0
2	0	left	posteromedial visual area, layer 4	0	0	0	202	VISpm4-L	199	8	45487	0	0	0	0	0	0	0	0	0	0	0	0	0	0	0	0	0	3	0	0	0	0	0	0	0	0	0	0	0	0
2	0	left	posteromedial visual area, layer 5	0	0	0	203	VISpm5-L	199	8	45487	0	0	0	0	0	0	0	0	0	0	0	0	0	0	0	0	0	3	0	0	0	0	0	0	0	0	0	0	0	0
2	0	left	posteromedial visual area, layer 6a	0	0	0	204	VISpm6a-L	199	8	45487	0	0	0	0	0	0	0	0	0	0	0	0	0	0	0	0	0	3	0	0	0	0	0	0	0	0	0	0	0	0
2	0	left	posteromedial visual area, layer 6b	0	0	0	205	VISpm6b-L	199	8	45487	0	0	0	0	0	0	0	0	0	0	0	0	0	0	0	0	0	3	0	0	0	0	0	0	0	0	0	0	0	0
2	0	left	Laterointermediate area	0	0	0	206	VISli-L	157	7	45487	0	0	0	0	0	0	0	0	0	0	0	0	0	0	0	0	0	3	0	0	0	0	0	0	0	0	0	0	0	0
2	0	left	Laterointermediate area, layer 1	0	0	0	207	VISli1-L	206	8	45487	0	0	0	0	0	0	0	0	0	0	0	0	0	0	0	0	0	3	0	0	0	0	0	0	0	0	0	0	0	0
2	0	left	Laterointermediate area, layer 2/3	0	0	0	208	VISli2/3-L	206	8	45487	0	0	0	0	0	0	0	0	0	0	0	0	0	0	0	0	0	3	0	0	0	0	0	0	0	0	0	0	0	0
2	0	left	Laterointermediate area, layer 4	0	0	0	209	VISli4-L	206	8	45487	0	0	0	0	0	0	0	0	0	0	0	0	0	0	0	0	0	3	0	0	0	0	0	0	0	0	0	0	0	0
2	0	left	Laterointermediate area, layer 5	0	0	0	210	VISli5-L	206	8	45487	0	0	0	0	0	0	0	0	0	0	0	0	0	0	0	0	0	3	0	0	0	0	0	0	0	0	0	0	0	0
2	0	left	Laterointermediate area, layer 6a	0	0	0	211	VISli6a-L	206	8	45487	0	0	0	0	0	0	0	0	0	0	0	0	0	0	0	0	0	3	0	0	0	0	0	0	0	0	0	0	0	0
2	0	left	Laterointermediate area, layer 6b	0	0	0	212	VISli6b-L	206	8	45487	0	0	0	0	0	0	0	0	0	0	0	0	0	0	0	0	0	3	0	0	0	0	0	0	0	0	0	0	0	0
2	0	left	Postrhinal area	0	0	0	213	VISpor-L	157	7	45487	0	0	0	0	0	0	0	0	0	0	0	0	0	0	0	0	0	3	0	0	0	0	0	0	0	0	0	0	0	0
2	0	left	Postrhinal area, layer 1	0	0	0	214	VISpor1-L	213	8	45487	0	0	0	0	0	0	0	0	0	0	0	0	0	0	0	0	0	3	0	0	0	0	0	0	0	0	0	0	0	0
2	0	left	Postrhinal area, layer 2/3	0	0	0	215	VISpor2/3-L	213	8	45487	0	0	0	0	0	0	0	0	0	0	0	0	0	0	0	0	0	3	0	0	0	0	0	0	0	0	0	0	0	0
2	0	left	Postrhinal area, layer 4	0	0	0	216	VISpor4-L	213	8	45487	0	0	0	0	0	0	0	0	0	0	0	0	0	0	0	0	0	3	0	0	0	0	0	0	0	0	0	0	0	0
2	0	left	Postrhinal area, layer 5	0	0	0	217	VISpor5-L	213	8	45487	0	0	0	0	0	0	0	0	0	0	0	0	0	0	0	0	0	3	0	0	0	0	0	0	0	0	0	0	0	0
2	0	left	Postrhinal area, layer 6a	0	0	0	218	VISpor6a-L	213	8	45487	0	0	0	0	0	0	0	0	0	0	0	0	0	0	0	0	0	3	0	0	0	0	0	0	0	0	0	0	0	0
2	0	left	Postrhinal area, layer 6b	0	0	0	219	VISpor6b-L	213	8	45487	0	0	0	0	0	0	0	0	0	0	0	0	0	0	0	0	0	3	0	0	0	0	0	0	0	0	0	0	0	0
2	0	left	Anterior cingulate area, layer 1	0	0	0	221	ACA1-L	220	7	45487	0	0	0	0	0	0	0	0	0	0	0	0	0	0	0	0	0	3	0	0	0	0	0	0	0	0	0	0	0	0
2	0	left	Anterior cingulate area, layer 2/3	0	0	0	222	ACA2/3-L	220	7	45487	0	0	0	0	0	0	0	0	0	0	0	0	0	0	0	0	0	3	0	0	0	0	0	0	0	0	0	0	0	0
2	0	left	Anterior cingulate area, layer 5	0	0	0	223	ACA5-L	220	7	45487	0	0	0	0	0	0	0	0	0	0	0	0	0	0	0	0	0	3	0	0	0	0	0	0	0	0	0	0	0	0
2	0	left	Anterior cingulate area, layer 6a	0	0	0	224	ACA6a-L	220	7	45487	0	0	0	0	0	0	0	0	0	0	0	0	0	0	0	0	0	3	0	0	0	0	0	0	0	0	0	0	0	0
2	0	left	Anterior cingulate area, layer 6b	0	0	0	225	ACA6b-L	220	7	45487	0	0	0	0	0	0	0	0	0	0	0	0	0	0	0	0	0	3	0	0	0	0	0	0	0	0	0	0	0	0
2	0	left	Anterior cingulate area, dorsal part	0	0	0	226	ACAd-L	220	7	45487	0	0	0	0	0	0	0	0	0	0	0	0	0	0	0	0	0	3	0	0	0	0	0	0	0	0	0	0	0	0
2	0	left	Anterior cingulate area, dorsal part, layer 1	0	0	0	227	ACAd1-L	226	8	45487	0	0	0	0	0	0	0	0	0	0	0	0	0	0	0	0	0	3	0	0	0	0	0	0	0	0	0	0	0	0
2	0	left	Anterior cingulate area, dorsal part, layer 2/3	0	0	0	228	ACAd2/3-L	226	8	45487	0	0	0	0	0	0	0	0	0	0	0	0	0	0	0	0	0	3	0	0	0	0	0	0	0	0	0	0	0	0
2	0	left	Anterior cingulate area, dorsal part, layer 5	0	0	0	229	ACAd5-L	226	8	45487	0	0	0	0	0	0	0	0	0	0	0	0	0	0	0	0	0	3	0	0	0	0	0	0	0	0	0	0	0	0
2	0	left	Anterior cingulate area, dorsal part, layer 6a	0	0	0	230	ACAd6a-L	226	8	45487	0	0	0	0	0	0	0	0	0	0	0	0	0	0	0	0	0	3	0	0	0	0	0	0	0	0	0	0	0	0
2	0	left	Anterior cingulate area, dorsal part, layer 6b	0	0	0	231	ACAd6b-L	226	8	45487	0	0	0	0	0	0	0	0	0	0	0	0	0	0	0	0	0	3	0	0	0	0	0	0	0	0	0	0	0	0
2	0	left	Anterior cingulate area, ventral part	0	0	0	232	ACAv-L	220	7	45487	0	0	0	0	0	0	0	0	0	0	0	0	0	0	0	0	0	3	0	0	0	0	0	0	0	0	0	0	0	0
2	0	left	Anterior cingulate area, ventral part, layer 1	0	0	0	233	ACAv1-L	232	8	45487	0	0	0	0	0	0	0	0	0	0	0	0	0	0	0	0	0	3	0	0	0	0	0	0	0	0	0	0	0	0
2	0	left	Anterior cingulate area, ventral part, layer 2/3	0	0	0	234	ACAv2/3-L	232	8	45487	0	0	0	0	0	0	0	0	0	0	0	0	0	0	0	0	0	3	0	0	0	0	0	0	0	0	0	0	0	0
2	0	left	Anterior cingulate area, ventral part, layer 5	0	0	0	235	ACAv5-L	232	8	45487	0	0	0	0	0	0	0	0	0	0	0	0	0	0	0	0	0	3	0	0	0	0	0	0	0	0	0	0	0	0
2	0	left	Anterior cingulate area, ventral part, 6a	0	0	0	236	ACAv6a-L	232	8	45487	0	0	0	0	0	0	0	0	0	0	0	0	0	0	0	0	0	3	0	0	0	0	0	0	0	0	0	0	0	0
2	0	left	Anterior cingulate area, ventral part, 6b	0	0	0	237	ACAv6b-L	232	8	45487	0	0	0	0	0	0	0	0	0	0	0	0	0	0	0	0	0	3	0	0	0	0	0	0	0	0	0	0	0	0
2	0	left	Prelimbic area, layer 1	0	0	0	239	PL1-L	238	7	45487	0	0	0	0	0	0	0	0	0	0	0	0	0	0	0	0	0	3	0	0	0	0	0	0	0	0	0	0	0	0
2	0	left	Prelimbic area, layer 2	0	0	0	240	PL2-L	238	7	45487	0	0	0	0	0	0	0	0	0	0	0	0	0	0	0	0	0	3	0	0	0	0	0	0	0	0	0	0	0	0
2	0	left	Prelimbic area, layer 2/3	0	0	0	241	PL2/3-L	238	7	45487	0	0	0	0	0	0	0	0	0	0	0	0	0	0	0	0	0	3	0	0	0	0	0	0	0	0	0	0	0	0
2	0	left	Prelimbic area, layer 5	0	0	0	242	PL5-L	238	7	45487	0	0	0	0	0	0	0	0	0	0	0	0	0	0	0	0	0	3	0	0	0	0	0	0	0	0	0	0	0	0
2	0	left	Prelimbic area, layer 6a	0	0	0	243	PL6a-L	238	7	45487	0	0	0	0	0	0	0	0	0	0	0	0	0	0	0	0	0	3	0	0	0	0	0	0	0	0	0	0	0	0
2	0	left	Prelimbic area, layer 6b	0	0	0	244	PL6b-L	238	7	45487	0	0	0	0	0	0	0	0	0	0	0	0	0	0	0	0	0	3	0	0	0	0	0	0	0	0	0	0	0	0
2	0	left	Infralimbic area, layer 1	0	0	0	246	ILA1-L	245	7	45487	0	0	0	0	0	0	0	0	0	0	0	0	0	0	0	0	0	3	0	0	0	0	0	0	0	0	0	0	0	0
2	0	left	Infralimbic area, layer 2	0	0	0	247	ILA2-L	245	7	45487	0	0	0	0	0	0	0	0	0	0	0	0	0	0	0	0	0	3	0	0	0	0	0	0	0	0	0	0	0	0
2	0	left	Infralimbic area, layer 2/3	0	0	0	248	ILA2/3-L	245	7	45487	0	0	0	0	0	0	0	0	0	0	0	0	0	0	0	0	0	3	0	0	0	0	0	0	0	0	0	0	0	0
2	0	left	Infralimbic area, layer 5	0	0	0	249	ILA5-L	245	7	45487	0	0	0	0	0	0	0	0	0	0	0	0	0	0	0	0	0	3	0	0	0	0	0	0	0	0	0	0	0	0
2	0	left	Infralimbic area, layer 6a	0	0	0	250	ILA6a-L	245	7	45487	0	0	0	0	0	0	0	0	0	0	0	0	0	0	0	0	0	3	0	0	0	0	0	0	0	0	0	0	0	0
2	0	left	Infralimbic area, layer 6b	0	0	0	251	ILA6b-L	245	7	45487	0	0	0	0	0	0	0	0	0	0	0	0	0	0	0	0	0	3	0	0	0	0	0	0	0	0	0	0	0	0
2	0	left	Orbital area, layer 1	0	0	0	253	ORB1-L	252	7	45487	0	0	0	0	0	0	0	0	0	0	0	0	0	0	0	0	0	3	0	0	0	0	0	0	0	0	0	0	0	0
2	0	left	Orbital area, layer 2/3	0	0	0	254	ORB2/3-L	252	7	45487	0	0	0	0	0	0	0	0	0	0	0	0	0	0	0	0	0	3	0	0	0	0	0	0	0	0	0	0	0	0
2	0	left	Orbital area, layer 5	0	0	0	255	ORB5-L	252	7	45487	0	0	0	0	0	0	0	0	0	0	0	0	0	0	0	0	0	3	0	0	0	0	0	0	0	0	0	0	0	0
2	0	left	Orbital area, layer 6a	0	0	0	256	ORB6a-L	252	7	45487	0	0	0	0	0	0	0	0	0	0	0	0	0	0	0	0	0	3	0	0	0	0	0	0	0	0	0	0	0	0
2	0	left	Orbital area, layer 6b	0	0	0	257	ORB6b-L	252	7	45487	0	0	0	0	0	0	0	0	0	0	0	0	0	0	0	0	0	3	0	0	0	0	0	0	0	0	0	0	0	0
2	0	left	Orbital area, lateral part	0	0	0	258	ORBl-L	252	7	45487	0	0	0	0	0	0	0	0	0	0	0	0	0	0	0	0	0	3	0	0	0	0	0	0	0	0	0	0	0	0
2	0	left	Orbital area, lateral part, layer 1	0	0	0	259	ORBl1-L	258	8	45487	0	0	0	0	0	0	0	0	0	0	0	0	0	0	0	0	0	3	0	0	0	0	0	0	0	0	0	0	0	0
2	0	left	Orbital area, lateral part, layer 2/3	0	0	0	260	ORBl2/3-L	258	8	45487	0	0	0	0	0	0	0	0	0	0	0	0	0	0	0	0	0	3	0	0	0	0	0	0	0	0	0	0	0	0
2	0	left	Orbital area, lateral part, layer 5	0	0	0	261	ORBl5-L	258	8	45487	0	0	0	0	0	0	0	0	0	0	0	0	0	0	0	0	0	3	0	0	0	0	0	0	0	0	0	0	0	0
2	0	left	Orbital area, lateral part, layer 6a	0	0	0	262	ORBl6a-L	258	8	45487	0	0	0	0	0	0	0	0	0	0	0	0	0	0	0	0	0	3	0	0	0	0	0	0	0	0	0	0	0	0
2	0	left	Orbital area, lateral part, layer 6b	0	0	0	263	ORBl6b-L	258	8	45487	0	0	0	0	0	0	0	0	0	0	0	0	0	0	0	0	0	3	0	0	0	0	0	0	0	0	0	0	0	0
2	0	left	Orbital area, medial part	0	0	0	264	ORBm-L	252	7	45487	0	0	0	0	0	0	0	0	0	0	0	0	0	0	0	0	0	3	0	0	0	0	0	0	0	0	0	0	0	0
2	0	left	Orbital area, medial part, layer 1	0	0	0	265	ORBm1-L	264	8	45487	0	0	0	0	0	0	0	0	0	0	0	0	0	0	0	0	0	3	0	0	0	0	0	0	0	0	0	0	0	0
2	0	left	Orbital area, medial part, layer 2	0	0	0	266	ORBm2-L	264	8	45487	0	0	0	0	0	0	0	0	0	0	0	0	0	0	0	0	0	3	0	0	0	0	0	0	0	0	0	0	0	0
2	0	left	Orbital area, medial part, layer 2/3	0	0	0	267	ORBm2/3-L	264	8	45487	0	0	0	0	0	0	0	0	0	0	0	0	0	0	0	0	0	3	0	0	0	0	0	0	0	0	0	0	0	0
2	0	left	Orbital area, medial part, layer 5	0	0	0	268	ORBm5-L	264	8	45487	0	0	0	0	0	0	0	0	0	0	0	0	0	0	0	0	0	3	0	0	0	0	0	0	0	0	0	0	0	0
2	0	left	Orbital area, medial part, layer 6a	0	0	0	269	ORBm6a-L	264	8	45487	0	0	0	0	0	0	0	0	0	0	0	0	0	0	0	0	0	3	0	0	0	0	0	0	0	0	0	0	0	0
2	0	left	Orbital area, medial part, layer 6b	0	0	0	270	ORBm6b-L	264	8	45487	0	0	0	0	0	0	0	0	0	0	0	0	0	0	0	0	0	3	0	0	0	0	0	0	0	0	0	0	0	0
2	0	left	Orbital area, ventral part	0	0	0	271	ORBv-L	252	7	45487	0	0	0	0	0	0	0	0	0	0	0	0	0	0	0	0	0	3	0	0	0	0	0	0	0	0	0	0	0	0
2	0	left	Orbital area, ventrolateral part	0	0	0	272	ORBvl-L	252	7	45487	0	0	0	0	0	0	0	0	0	0	0	0	0	0	0	0	0	3	0	0	0	0	0	0	0	0	0	0	0	0
2	0	left	Orbital area, ventrolateral part, layer 1	0	0	0	273	ORBvl1-L	272	8	45487	0	0	0	0	0	0	0	0	0	0	0	0	0	0	0	0	0	3	0	0	0	0	0	0	0	0	0	0	0	0
2	0	left	Orbital area, ventrolateral part, layer 2/3	0	0	0	274	ORBvl2/3-L	272	8	45487	0	0	0	0	0	0	0	0	0	0	0	0	0	0	0	0	0	3	0	0	0	0	0	0	0	0	0	0	0	0
2	0	left	Orbital area, ventrolateral part, layer 5	0	0	0	275	ORBvl5-L	272	8	45487	0	0	0	0	0	0	0	0	0	0	0	0	0	0	0	0	0	3	0	0	0	0	0	0	0	0	0	0	0	0
2	0	left	Orbital area, ventrolateral part, layer 6a	0	0	0	276	ORBvl6a-L	272	8	45487	0	0	0	0	0	0	0	0	0	0	0	0	0	0	0	0	0	3	0	0	0	0	0	0	0	0	0	0	0	0
2	0	left	Orbital area, ventrolateral part, layer 6b	0	0	0	277	ORBvl6b-L	272	8	45487	0	0	0	0	0	0	0	0	0	0	0	0	0	0	0	0	0	3	0	0	0	0	0	0	0	0	0	0	0	0
2	0	left	Agranular insular area, dorsal part	0	0	0	279	AId-L	278	7	45487	0	0	0	0	0	0	0	0	0	0	0	0	0	0	0	0	0	3	0	0	0	0	0	0	0	0	0	0	0	0
2	0	left	Agranular insular area, dorsal part, layer 1	0	0	0	280	AId1-L	279	8	45487	0	0	0	0	0	0	0	0	0	0	0	0	0	0	0	0	0	3	0	0	0	0	0	0	0	0	0	0	0	0
2	0	left	Agranular insular area, dorsal part, layer 2/3	0	0	0	281	AId2/3-L	279	8	45487	0	0	0	0	0	0	0	0	0	0	0	0	0	0	0	0	0	3	0	0	0	0	0	0	0	0	0	0	0	0
2	0	left	Agranular insular area, dorsal part, layer 5	0	0	0	282	AId5-L	279	8	45487	0	0	0	0	0	0	0	0	0	0	0	0	0	0	0	0	0	3	0	0	0	0	0	0	0	0	0	0	0	0
2	0	left	Agranular insular area, dorsal part, layer 6a	0	0	0	283	AId6a-L	279	8	45487	0	0	0	0	0	0	0	0	0	0	0	0	0	0	0	0	0	3	0	0	0	0	0	0	0	0	0	0	0	0
2	0	left	Agranular insular area, dorsal part, layer 6b	0	0	0	284	AId6b-L	279	8	45487	0	0	0	0	0	0	0	0	0	0	0	0	0	0	0	0	0	3	0	0	0	0	0	0	0	0	0	0	0	0
2	0	left	Agranular insular area, posterior part	0	0	0	285	AIp-L	278	7	45487	0	0	0	0	0	0	0	0	0	0	0	0	0	0	0	0	0	3	0	0	0	0	0	0	0	0	0	0	0	0
2	0	left	Agranular insular area, posterior part, layer 1	0	0	0	286	AIp1-L	285	8	45487	0	0	0	0	0	0	0	0	0	0	0	0	0	0	0	0	0	3	0	0	0	0	0	0	0	0	0	0	0	0
2	0	left	Agranular insular area, posterior part, layer 2/3	0	0	0	287	AIp2/3-L	285	8	45487	0	0	0	0	0	0	0	0	0	0	0	0	0	0	0	0	0	3	0	0	0	0	0	0	0	0	0	0	0	0
2	0	left	Agranular insular area, posterior part, layer 5	0	0	0	288	AIp5-L	285	8	45487	0	0	0	0	0	0	0	0	0	0	0	0	0	0	0	0	0	3	0	0	0	0	0	0	0	0	0	0	0	0
2	0	left	Agranular insular area, posterior part, layer 6a	0	0	0	289	AIp6a-L	285	8	45487	0	0	0	0	0	0	0	0	0	0	0	0	0	0	0	0	0	3	0	0	0	0	0	0	0	0	0	0	0	0
2	0	left	Agranular insular area, posterior part, layer 6b	0	0	0	290	AIp6b-L	285	8	45487	0	0	0	0	0	0	0	0	0	0	0	0	0	0	0	0	0	3	0	0	0	0	0	0	0	0	0	0	0	0
2	0	left	Agranular insular area, ventral part	0	0	0	291	AIv-L	278	7	45487	0	0	0	0	0	0	0	0	0	0	0	0	0	0	0	0	0	3	0	0	0	0	0	0	0	0	0	0	0	0
2	0	left	Agranular insular area, ventral part, layer 1	0	0	0	292	AIv1-L	291	8	45487	0	0	0	0	0	0	0	0	0	0	0	0	0	0	0	0	0	3	0	0	0	0	0	0	0	0	0	0	0	0
2	0	left	Agranular insular area, ventral part, layer 2/3	0	0	0	293	AIv2/3-L	291	8	45487	0	0	0	0	0	0	0	0	0	0	0	0	0	0	0	0	0	3	0	0	0	0	0	0	0	0	0	0	0	0
2	0	left	Agranular insular area, ventral part, layer 5	0	0	0	294	AIv5-L	291	8	45487	0	0	0	0	0	0	0	0	0	0	0	0	0	0	0	0	0	3	0	0	0	0	0	0	0	0	0	0	0	0
2	0	left	Agranular insular area, ventral part, layer 6a	0	0	0	295	AIv6a-L	291	8	45487	0	0	0	0	0	0	0	0	0	0	0	0	0	0	0	0	0	3	0	0	0	0	0	0	0	0	0	0	0	0
2	0	left	Agranular insular area, ventral part, layer 6b	0	0	0	296	AIv6b-L	291	8	45487	0	0	0	0	0	0	0	0	0	0	0	0	0	0	0	0	0	3	0	0	0	0	0	0	0	0	0	0	0	0
2	0	left	Retrosplenial area, lateral agranular part	0	0	0	298	RSPagl-L	297	7	45487	0	0	0	0	0	0	0	0	0	0	0	0	0	0	0	0	0	3	0	0	0	0	0	0	0	0	0	0	0	0
2	0	left	Retrosplenial area, lateral agranular part, layer 1	0	0	0	299	RSPagl1-L	298	8	45487	0	0	0	0	0	0	0	0	0	0	0	0	0	0	0	0	0	3	0	0	0	0	0	0	0	0	0	0	0	0
2	0	left	Retrosplenial area, lateral agranular part, layer 2/3	0	0	0	300	RSPagl2/3-L	298	8	45487	0	0	0	0	0	0	0	0	0	0	0	0	0	0	0	0	0	3	0	0	0	0	0	0	0	0	0	0	0	0
2	0	left	Retrosplenial area, lateral agranular part, layer 5	0	0	0	301	RSPagl5-L	298	8	45487	0	0	0	0	0	0	0	0	0	0	0	0	0	0	0	0	0	3	0	0	0	0	0	0	0	0	0	0	0	0
2	0	left	Retrosplenial area, lateral agranular part, layer 6a	0	0	0	302	RSPagl6a-L	298	8	45487	0	0	0	0	0	0	0	0	0	0	0	0	0	0	0	0	0	3	0	0	0	0	0	0	0	0	0	0	0	0
2	0	left	Retrosplenial area, lateral agranular part, layer 6b	0	0	0	303	RSPagl6b-L	298	8	45487	0	0	0	0	0	0	0	0	0	0	0	0	0	0	0	0	0	3	0	0	0	0	0	0	0	0	0	0	0	0
2	0	left	Mediomedial anterior visual area	0	0	0	304	VISmma-L	298	8	45487	0	0	0	0	0	0	0	0	0	0	0	0	0	0	0	0	0	3	0	0	0	0	0	0	0	0	0	0	0	0
2	0	left	Mediomedial anterior visual area, layer 1	0	0	0	305	VISmma1-L	304	9	45487	0	0	0	0	0	0	0	0	0	0	0	0	0	0	0	0	0	3	0	0	0	0	0	0	0	0	0	0	0	0
2	0	left	Mediomedial anterior visual area, layer 2/3	0	0	0	306	VISmma2/3-L	304	9	45487	0	0	0	0	0	0	0	0	0	0	0	0	0	0	0	0	0	3	0	0	0	0	0	0	0	0	0	0	0	0
2	0	left	Mediomedial anterior visual area, layer 4	0	0	0	307	VISmma4-L	304	9	45487	0	0	0	0	0	0	0	0	0	0	0	0	0	0	0	0	0	3	0	0	0	0	0	0	0	0	0	0	0	0
2	0	left	Mediomedial anterior visual area,layer 5	0	0	0	308	VISmma5-L	304	9	45487	0	0	0	0	0	0	0	0	0	0	0	0	0	0	0	0	0	3	0	0	0	0	0	0	0	0	0	0	0	0
2	0	left	Mediomedial anterior visual area, layer 6a	0	0	0	309	VISmma6a-L	304	9	45487	0	0	0	0	0	0	0	0	0	0	0	0	0	0	0	0	0	3	0	0	0	0	0	0	0	0	0	0	0	0
2	0	left	Mediomedial anterior visual area, layer 6b	0	0	0	310	VISmma6b-L	304	9	45487	0	0	0	0	0	0	0	0	0	0	0	0	0	0	0	0	0	3	0	0	0	0	0	0	0	0	0	0	0	0
2	0	left	Mediomedial posterior visual area	0	0	0	311	VISmmp-L	298	8	45487	0	0	0	0	0	0	0	0	0	0	0	0	0	0	0	0	0	3	0	0	0	0	0	0	0	0	0	0	0	0
2	0	left	Mediomedial posterior visual area, layer 1	0	0	0	312	VISmmp1-L	311	9	45487	0	0	0	0	0	0	0	0	0	0	0	0	0	0	0	0	0	3	0	0	0	0	0	0	0	0	0	0	0	0
2	0	left	Mediomedial posterior visual area, layer 2/3	0	0	0	313	VISmmp2/3-L	311	9	45487	0	0	0	0	0	0	0	0	0	0	0	0	0	0	0	0	0	3	0	0	0	0	0	0	0	0	0	0	0	0
2	0	left	Mediomedial posterior visual area, layer 4	0	0	0	314	VISmmp4-L	311	9	45487	0	0	0	0	0	0	0	0	0	0	0	0	0	0	0	0	0	3	0	0	0	0	0	0	0	0	0	0	0	0
2	0	left	Mediomedial posterior visual area,layer 5	0	0	0	315	VISmmp5-L	311	9	45487	0	0	0	0	0	0	0	0	0	0	0	0	0	0	0	0	0	3	0	0	0	0	0	0	0	0	0	0	0	0
2	0	left	Mediomedial posterior visual area, layer 6a	0	0	0	316	VISmmp6a-L	311	9	45487	0	0	0	0	0	0	0	0	0	0	0	0	0	0	0	0	0	3	0	0	0	0	0	0	0	0	0	0	0	0
2	0	left	Mediomedial posterior visual area, layer 6b	0	0	0	317	VISmmp6b-L	311	9	45487	0	0	0	0	0	0	0	0	0	0	0	0	0	0	0	0	0	3	0	0	0	0	0	0	0	0	0	0	0	0
2	0	left	Medial visual area	0	0	0	318	VISm-L	298	8	45487	0	0	0	0	0	0	0	0	0	0	0	0	0	0	0	0	0	3	0	0	0	0	0	0	0	0	0	0	0	0
2	0	left	Medial visual area, layer 1	0	0	0	319	VISm1-L	318	9	45487	0	0	0	0	0	0	0	0	0	0	0	0	0	0	0	0	0	3	0	0	0	0	0	0	0	0	0	0	0	0
2	0	left	Medial visual area, layer 2/3	0	0	0	320	VISm2/3-L	318	9	45487	0	0	0	0	0	0	0	0	0	0	0	0	0	0	0	0	0	3	0	0	0	0	0	0	0	0	0	0	0	0
2	0	left	Medial visual area, layer 4	0	0	0	321	VISm4-L	318	9	45487	0	0	0	0	0	0	0	0	0	0	0	0	0	0	0	0	0	3	0	0	0	0	0	0	0	0	0	0	0	0
2	0	left	Medial visual area,layer 5	0	0	0	322	VISm5-L	318	9	45487	0	0	0	0	0	0	0	0	0	0	0	0	0	0	0	0	0	3	0	0	0	0	0	0	0	0	0	0	0	0
2	0	left	Medial visual area, layer 6a	0	0	0	323	VISm6a-L	318	9	45487	0	0	0	0	0	0	0	0	0	0	0	0	0	0	0	0	0	3	0	0	0	0	0	0	0	0	0	0	0	0
2	0	left	Medial visual area, layer 6b	0	0	0	324	VISm6b-L	318	9	45487	0	0	0	0	0	0	0	0	0	0	0	0	0	0	0	0	0	3	0	0	0	0	0	0	0	0	0	0	0	0
2	0	left	Retrosplenial area, dorsal part	0	0	0	325	RSPd-L	297	7	45487	0	0	0	0	0	0	0	0	0	0	0	0	0	0	0	0	0	3	0	0	0	0	0	0	0	0	0	0	0	0
2	0	left	Retrosplenial area, dorsal part, layer 1	0	0	0	326	RSPd1-L	325	8	45487	0	0	0	0	0	0	0	0	0	0	0	0	0	0	0	0	0	3	0	0	0	0	0	0	0	0	0	0	0	0
2	0	left	Retrosplenial area, dorsal part, layer 2/3	0	0	0	327	RSPd2/3-L	325	8	45487	0	0	0	0	0	0	0	0	0	0	0	0	0	0	0	0	0	3	0	0	0	0	0	0	0	0	0	0	0	0
2	0	left	Retrosplenial area, dorsal part, layer 4	0	0	0	328	RSPd4-L	325	8	45487	0	0	0	0	0	0	0	0	0	0	0	0	0	0	0	0	0	3	0	0	0	0	0	0	0	0	0	0	0	0
2	0	left	Retrosplenial area, dorsal part, layer 5	0	0	0	329	RSPd5-L	325	8	45487	0	0	0	0	0	0	0	0	0	0	0	0	0	0	0	0	0	3	0	0	0	0	0	0	0	0	0	0	0	0
2	0	left	Retrosplenial area, dorsal part, layer 6a	0	0	0	330	RSPd6a-L	325	8	45487	0	0	0	0	0	0	0	0	0	0	0	0	0	0	0	0	0	3	0	0	0	0	0	0	0	0	0	0	0	0
2	0	left	Retrosplenial area, dorsal part, layer 6b	0	0	0	331	RSPd6b-L	325	8	45487	0	0	0	0	0	0	0	0	0	0	0	0	0	0	0	0	0	3	0	0	0	0	0	0	0	0	0	0	0	0
2	0	left	Retrosplenial area, ventral part	0	0	0	332	RSPv-L	297	7	45487	0	0	0	0	0	0	0	0	0	0	0	0	0	0	0	0	0	3	0	0	0	0	0	0	0	0	0	0	0	0
2	0	left	Retrosplenial area, ventral part, layer 1	0	0	0	333	RSPv1-L	332	8	45487	0	0	0	0	0	0	0	0	0	0	0	0	0	0	0	0	0	3	0	0	0	0	0	0	0	0	0	0	0	0
2	0	left	Retrosplenial area, ventral part, layer 2	0	0	0	334	RSPv2-L	332	8	45487	0	0	0	0	0	0	0	0	0	0	0	0	0	0	0	0	0	3	0	0	0	0	0	0	0	0	0	0	0	0
2	0	left	Retrosplenial area, ventral part, layer 2/3	0	0	0	335	RSPv2/3-L	332	8	45487	0	0	0	0	0	0	0	0	0	0	0	0	0	0	0	0	0	3	0	0	0	0	0	0	0	0	0	0	0	0
2	0	left	Retrosplenial area, ventral part, layer 5	0	0	0	336	RSPv5-L	332	8	45487	0	0	0	0	0	0	0	0	0	0	0	0	0	0	0	0	0	3	0	0	0	0	0	0	0	0	0	0	0	0
2	0	left	Retrosplenial area, ventral part, layer 6a	0	0	0	337	RSPv6a-L	332	8	45487	0	0	0	0	0	0	0	0	0	0	0	0	0	0	0	0	0	3	0	0	0	0	0	0	0	0	0	0	0	0
2	0	left	Retrosplenial area, ventral part, layer 6b	0	0	0	338	RSPv6b-L	332	8	45487	0	0	0	0	0	0	0	0	0	0	0	0	0	0	0	0	0	3	0	0	0	0	0	0	0	0	0	0	0	0
2	0	left	Posterior parietal association areas, layer 1	0	0	0	340	PTLp1-L	339	7	45487	0	0	0	0	0	0	0	0	0	0	0	0	0	0	0	0	0	3	0	0	0	0	0	0	0	0	0	0	0	0
2	0	left	Posterior parietal association areas, layer 2/3	0	0	0	341	PTLp2/3-L	339	7	45487	0	0	0	0	0	0	0	0	0	0	0	0	0	0	0	0	0	3	0	0	0	0	0	0	0	0	0	0	0	0
2	0	left	Posterior parietal association areas, layer 4	0	0	0	342	PTLp4-L	339	7	45487	0	0	0	0	0	0	0	0	0	0	0	0	0	0	0	0	0	3	0	0	0	0	0	0	0	0	0	0	0	0
2	0	left	Posterior parietal association areas, layer 5	0	0	0	343	PTLp5-L	339	7	45487	0	0	0	0	0	0	0	0	0	0	0	0	0	0	0	0	0	3	0	0	0	0	0	0	0	0	0	0	0	0
2	0	left	Posterior parietal association areas, layer 6a	0	0	0	344	PTLp6a-L	339	7	45487	0	0	0	0	0	0	0	0	0	0	0	0	0	0	0	0	0	3	0	0	0	0	0	0	0	0	0	0	0	0
2	0	left	Posterior parietal association areas, layer 6b	0	0	0	345	PTLp6b-L	339	7	45487	0	0	0	0	0	0	0	0	0	0	0	0	0	0	0	0	0	3	0	0	0	0	0	0	0	0	0	0	0	0
2	0	left	Anterior area	0	0	0	346	VISa-L	339	7	45487	0	0	0	0	0	0	0	0	0	0	0	0	0	0	0	0	0	3	0	0	0	0	0	0	0	0	0	0	0	0
2	0	left	Anterior area, layer 1	0	0	0	347	VISa1-L	346	8	45487	0	0	0	0	0	0	0	0	0	0	0	0	0	0	0	0	0	3	0	0	0	0	0	0	0	0	0	0	0	0
2	0	left	Anterior area, layer 2/3	0	0	0	348	VISa2/3-L	346	8	45487	0	0	0	0	0	0	0	0	0	0	0	0	0	0	0	0	0	3	0	0	0	0	0	0	0	0	0	0	0	0
2	0	left	Anterior area, layer 4	0	0	0	349	VISa4-L	346	8	45487	0	0	0	0	0	0	0	0	0	0	0	0	0	0	0	0	0	3	0	0	0	0	0	0	0	0	0	0	0	0
2	0	left	Anterior area, layer 5	0	0	0	350	VISa5-L	346	8	45487	0	0	0	0	0	0	0	0	0	0	0	0	0	0	0	0	0	3	0	0	0	0	0	0	0	0	0	0	0	0
2	0	left	Anterior area, layer 6a	0	0	0	351	VISa6a-L	346	8	45487	0	0	0	0	0	0	0	0	0	0	0	0	0	0	0	0	0	3	0	0	0	0	0	0	0	0	0	0	0	0
2	0	left	Anterior area, layer 6b	0	0	0	352	VISa6b-L	346	8	45487	0	0	0	0	0	0	0	0	0	0	0	0	0	0	0	0	0	3	0	0	0	0	0	0	0	0	0	0	0	0
2	0	left	Rostrolateral visual area	0	0	0	353	VISrl-L	339	7	45487	0	0	0	0	0	0	0	0	0	0	0	0	0	0	0	0	0	3	0	0	0	0	0	0	0	0	0	0	0	0
2	0	left	Rostrolateral area, layer 1	0	0	0	354	VISrl1-L	353	8	45487	0	0	0	0	0	0	0	0	0	0	0	0	0	0	0	0	0	3	0	0	0	0	0	0	0	0	0	0	0	0
2	0	left	Rostrolateral area, layer 2/3	0	0	0	355	VISrl2/3-L	353	8	45487	0	0	0	0	0	0	0	0	0	0	0	0	0	0	0	0	0	3	0	0	0	0	0	0	0	0	0	0	0	0
2	0	left	Rostrolateral area, layer 4	0	0	0	356	VISrl4-L	353	8	45487	0	0	0	0	0	0	0	0	0	0	0	0	0	0	0	0	0	3	0	0	0	0	0	0	0	0	0	0	0	0
2	0	left	Rostrolateral area, layer 5	0	0	0	357	VISrl5-L	353	8	45487	0	0	0	0	0	0	0	0	0	0	0	0	0	0	0	0	0	3	0	0	0	0	0	0	0	0	0	0	0	0
2	0	left	Rostrolateral area, layer 6a	0	0	0	358	VISrl6a-L	353	8	45487	0	0	0	0	0	0	0	0	0	0	0	0	0	0	0	0	0	3	0	0	0	0	0	0	0	0	0	0	0	0
2	0	left	Rostrolateral area, layer 6b	0	0	0	359	VISrl6b-L	353	8	45487	0	0	0	0	0	0	0	0	0	0	0	0	0	0	0	0	0	3	0	0	0	0	0	0	0	0	0	0	0	0
2	0	left	Temporal association areas, layer 1	0	0	0	361	TEa1-L	360	7	45487	0	0	0	0	0	0	0	0	0	0	0	0	0	0	0	0	0	3	0	0	0	0	0	0	0	0	0	0	0	0
2	0	left	Temporal association areas, layer 2/3	0	0	0	362	TEa2/3-L	360	7	45487	0	0	0	0	0	0	0	0	0	0	0	0	0	0	0	0	0	3	0	0	0	0	0	0	0	0	0	0	0	0
2	0	left	Temporal association areas, layer 4	0	0	0	363	TEa4-L	360	7	45487	0	0	0	0	0	0	0	0	0	0	0	0	0	0	0	0	0	3	0	0	0	0	0	0	0	0	0	0	0	0
2	0	left	Temporal association areas, layer 5	0	0	0	364	TEa5-L	360	7	45487	0	0	0	0	0	0	0	0	0	0	0	0	0	0	0	0	0	3	0	0	0	0	0	0	0	0	0	0	0	0
2	0	left	Temporal association areas, layer 6a	0	0	0	365	TEa6a-L	360	7	45487	0	0	0	0	0	0	0	0	0	0	0	0	0	0	0	0	0	3	0	0	0	0	0	0	0	0	0	0	0	0
2	0	left	Temporal association areas, layer 6b	0	0	0	366	TEa6b-L	360	7	45487	0	0	0	0	0	0	0	0	0	0	0	0	0	0	0	0	0	3	0	0	0	0	0	0	0	0	0	0	0	0
2	0	left	Perirhinal area, layer 1	0	0	0	368	PERI1-L	367	7	45487	0	0	0	0	0	0	0	0	0	0	0	0	0	0	0	0	0	3	0	0	0	0	0	0	0	0	0	0	0	0
2	0	left	Perirhinal area, layer 2/3	0	0	0	369	PERI2/3-L	367	7	45487	0	0	0	0	0	0	0	0	0	0	0	0	0	0	0	0	0	3	0	0	0	0	0	0	0	0	0	0	0	0
2	0	left	Perirhinal area, layer 5	0	0	0	370	PERI5-L	367	7	45487	0	0	0	0	0	0	0	0	0	0	0	0	0	0	0	0	0	3	0	0	0	0	0	0	0	0	0	0	0	0
2	0	left	Perirhinal area, layer 6a	0	0	0	371	PERI6a-L	367	7	45487	0	0	0	0	0	0	0	0	0	0	0	0	0	0	0	0	0	3	0	0	0	0	0	0	0	0	0	0	0	0
2	0	left	Perirhinal area, layer 6b	0	0	0	372	PERI6b-L	367	7	45487	0	0	0	0	0	0	0	0	0	0	0	0	0	0	0	0	0	3	0	0	0	0	0	0	0	0	0	0	0	0
2	0	left	Ectorhinal area/Layer 1	0	0	0	374	ECT1-L	373	7	45487	0	0	0	0	0	0	0	0	0	0	0	0	0	0	0	0	0	3	0	0	0	0	0	0	0	0	0	0	0	0
2	0	left	Ectorhinal area/Layer 2/3	0	0	0	375	ECT2/3-L	373	7	45487	0	0	0	0	0	0	0	0	0	0	0	0	0	0	0	0	0	3	0	0	0	0	0	0	0	0	0	0	0	0
2	0	left	Ectorhinal area/Layer 5	0	0	0	376	ECT5-L	373	7	45487	0	0	0	0	0	0	0	0	0	0	0	0	0	0	0	0	0	3	0	0	0	0	0	0	0	0	0	0	0	0
2	0	left	Ectorhinal area/Layer 6a	0	0	0	377	ECT6a-L	373	7	45487	0	0	0	0	0	0	0	0	0	0	0	0	0	0	0	0	0	3	0	0	0	0	0	0	0	0	0	0	0	0
2	0	left	Ectorhinal area/Layer 6b	0	0	0	378	ECT6b-L	373	7	45487	0	0	0	0	0	0	0	0	0	0	0	0	0	0	0	0	0	3	0	0	0	0	0	0	0	0	0	0	0	0
2	0	left	Main olfactory bulb, glomerular layer	0	0	0	381	MOBgl-L	380	7	45487	0	0	0	0	0	0	0	0	0	0	0	0	0	0	0	0	0	3	0	0	0	0	0	0	0	0	0	0	0	0
2	0	left	Main olfactory bulb, granule layer	0	0	0	382	MOBgr-L	380	7	45487	0	0	0	0	0	0	0	0	0	0	0	0	0	0	0	0	0	3	0	0	0	0	0	0	0	0	0	0	0	0
2	0	left	Main olfactory bulb, inner plexiform layer	0	0	0	383	MOBipl-L	380	7	45487	0	0	0	0	0	0	0	0	0	0	0	0	0	0	0	0	0	3	0	0	0	0	0	0	0	0	0	0	0	0
2	0	left	Main olfactory bulb, mitral layer	0	0	0	384	MOBmi-L	380	7	45487	0	0	0	0	0	0	0	0	0	0	0	0	0	0	0	0	0	3	0	0	0	0	0	0	0	0	0	0	0	0
2	0	left	Main olfactory bulb, outer plexiform layer	0	0	0	385	MOBopl-L	380	7	45487	0	0	0	0	0	0	0	0	0	0	0	0	0	0	0	0	0	3	0	0	0	0	0	0	0	0	0	0	0	0
2	0	left	Accessory olfactory bulb, glomerular layer	0	0	0	387	AOBgl-L	386	7	45487	0	0	0	0	0	0	0	0	0	0	0	0	0	0	0	0	0	3	0	0	0	0	0	0	0	0	0	0	0	0
2	0	left	Accessory olfactory bulb, granular layer	0	0	0	388	AOBgr-L	386	7	45487	0	0	0	0	0	0	0	0	0	0	0	0	0	0	0	0	0	3	0	0	0	0	0	0	0	0	0	0	0	0
2	0	left	Accessory olfactory bulb, mitral layer	0	0	0	389	AOBmi-L	386	7	45487	0	0	0	0	0	0	0	0	0	0	0	0	0	0	0	0	0	3	0	0	0	0	0	0	0	0	0	0	0	0
2	0	left	Anterior olfactory nucleus, dorsal part	0	0	0	391	AONd-L	390	7	45487	0	0	0	0	0	0	0	0	0	0	0	0	0	0	0	0	0	3	0	0	0	0	0	0	0	0	0	0	0	0
2	0	left	Anterior olfactory nucleus, external part	0	0	0	392	AONe-L	390	7	45487	0	0	0	0	0	0	0	0	0	0	0	0	0	0	0	0	0	3	0	0	0	0	0	0	0	0	0	0	0	0
2	0	left	Anterior olfactory nucleus, lateral part	0	0	0	393	AONl-L	390	7	45487	0	0	0	0	0	0	0	0	0	0	0	0	0	0	0	0	0	3	0	0	0	0	0	0	0	0	0	0	0	0
2	0	left	Anterior olfactory nucleus, medial part	0	0	0	394	AONm-L	390	7	45487	0	0	0	0	0	0	0	0	0	0	0	0	0	0	0	0	0	3	0	0	0	0	0	0	0	0	0	0	0	0
2	0	left	Anterior olfactory nucleus, posteroventral part	0	0	0	395	AONpv-L	390	7	45487	0	0	0	0	0	0	0	0	0	0	0	0	0	0	0	0	0	3	0	0	0	0	0	0	0	0	0	0	0	0
2	0	left	Anterior olfactory nucleus, layer 1	0	0	0	396	AON1-L	390	7	45487	0	0	0	0	0	0	0	0	0	0	0	0	0	0	0	0	0	3	0	0	0	0	0	0	0	0	0	0	0	0
2	0	left	Anterior olfactory nucleus, layer 2	0	0	0	397	AON2-L	390	7	45487	0	0	0	0	0	0	0	0	0	0	0	0	0	0	0	0	0	3	0	0	0	0	0	0	0	0	0	0	0	0
2	0	left	Taenia tecta, dorsal part	0	0	0	399	TTd-L	398	7	45487	0	0	0	0	0	0	0	0	0	0	0	0	0	0	0	0	0	3	0	0	0	0	0	0	0	0	0	0	0	0
2	0	left	Taenia tecta, dorsal part, layers 1-4	0	0	0	400	TTd1-4-L	399	8	45487	0	0	0	0	0	0	0	0	0	0	0	0	0	0	0	0	0	3	0	0	0	0	0	0	0	0	0	0	0	0
2	0	left	Taenia tecta, dorsal part, layer 1	0	0	0	401	TTd1-L	399	8	45487	0	0	0	0	0	0	0	0	0	0	0	0	0	0	0	0	0	3	0	0	0	0	0	0	0	0	0	0	0	0
2	0	left	Taenia tecta, dorsal part, layer 2	0	0	0	402	TTd2-L	399	8	45487	0	0	0	0	0	0	0	0	0	0	0	0	0	0	0	0	0	3	0	0	0	0	0	0	0	0	0	0	0	0
2	0	left	Taenia tecta, dorsal part, layer 3	0	0	0	403	TTd3-L	399	8	45487	0	0	0	0	0	0	0	0	0	0	0	0	0	0	0	0	0	3	0	0	0	0	0	0	0	0	0	0	0	0
2	0	left	Taenia tecta, dorsal part, layer 4	0	0	0	404	TTd4-L	399	8	45487	0	0	0	0	0	0	0	0	0	0	0	0	0	0	0	0	0	3	0	0	0	0	0	0	0	0	0	0	0	0
2	0	left	Taenia tecta, ventral part	0	0	0	405	TTv-L	398	7	45487	0	0	0	0	0	0	0	0	0	0	0	0	0	0	0	0	0	3	0	0	0	0	0	0	0	0	0	0	0	0
2	0	left	Taenia tecta, ventral part, layers 1-3	0	0	0	406	TTv1-3-L	405	8	45487	0	0	0	0	0	0	0	0	0	0	0	0	0	0	0	0	0	3	0	0	0	0	0	0	0	0	0	0	0	0
2	0	left	Taenia tecta, ventral part, layer 1	0	0	0	407	TTv1-L	405	8	45487	0	0	0	0	0	0	0	0	0	0	0	0	0	0	0	0	0	3	0	0	0	0	0	0	0	0	0	0	0	0
2	0	left	Taenia tecta, ventral part, layer 2	0	0	0	408	TTv2-L	405	8	45487	0	0	0	0	0	0	0	0	0	0	0	0	0	0	0	0	0	3	0	0	0	0	0	0	0	0	0	0	0	0
2	0	left	Taenia tecta, ventral part, layer 3	0	0	0	409	TTv3-L	405	8	45487	0	0	0	0	0	0	0	0	0	0	0	0	0	0	0	0	0	3	0	0	0	0	0	0	0	0	0	0	0	0
2	0	left	Dorsal peduncular area, layer 1	0	0	0	411	DP1-L	410	7	45487	0	0	0	0	0	0	0	0	0	0	0	0	0	0	0	0	0	3	0	0	0	0	0	0	0	0	0	0	0	0
2	0	left	Dorsal peduncular area, layer 2	0	0	0	412	DP2-L	410	7	45487	0	0	0	0	0	0	0	0	0	0	0	0	0	0	0	0	0	3	0	0	0	0	0	0	0	0	0	0	0	0
2	0	left	Dorsal peduncular area, layer 2/3	0	0	0	413	DP2/3-L	410	7	45487	0	0	0	0	0	0	0	0	0	0	0	0	0	0	0	0	0	3	0	0	0	0	0	0	0	0	0	0	0	0
2	0	left	Dorsal peduncular area, layer 5	0	0	0	414	DP5-L	410	7	45487	0	0	0	0	0	0	0	0	0	0	0	0	0	0	0	0	0	3	0	0	0	0	0	0	0	0	0	0	0	0
2	0	left	Dorsal peduncular area, layer 6a	0	0	0	415	DP6a-L	410	7	45487	0	0	0	0	0	0	0	0	0	0	0	0	0	0	0	0	0	3	0	0	0	0	0	0	0	0	0	0	0	0
2	0	left	Piriform area, layers 1-3	0	0	0	417	PIR1-3-L	416	7	45487	0	0	0	0	0	0	0	0	0	0	0	0	0	0	0	0	0	3	0	0	0	0	0	0	0	0	0	0	0	0
2	0	left	Piriform area, molecular layer	0	0	0	418	PIR1-L	416	7	45487	0	0	0	0	0	0	0	0	0	0	0	0	0	0	0	0	0	3	0	0	0	0	0	0	0	0	0	0	0	0
2	0	left	Piriform area, pyramidal layer	0	0	0	419	PIR2-L	416	7	45487	0	0	0	0	0	0	0	0	0	0	0	0	0	0	0	0	0	3	0	0	0	0	0	0	0	0	0	0	0	0
2	0	left	Piriform area, polymorph layer	0	0	0	420	PIR3-L	416	7	45487	0	0	0	0	0	0	0	0	0	0	0	0	0	0	0	0	0	3	0	0	0	0	0	0	0	0	0	0	0	0
2	0	left	Nucleus of the lateral olfactory tract, layers 1-3	0	0	0	422	NLOT1-3-L	421	7	45487	0	0	0	0	0	0	0	0	0	0	0	0	0	0	0	0	0	3	0	0	0	0	0	0	0	0	0	0	0	0
2	0	left	Nucleus of the lateral olfactory tract, molecular layer	0	0	0	423	NLOT1-L	421	7	45487	0	0	0	0	0	0	0	0	0	0	0	0	0	0	0	0	0	3	0	0	0	0	0	0	0	0	0	0	0	0
2	0	left	Nucleus of the lateral olfactory tract, pyramidal layer	0	0	0	424	NLOT2-L	421	7	45487	0	0	0	0	0	0	0	0	0	0	0	0	0	0	0	0	0	3	0	0	0	0	0	0	0	0	0	0	0	0
2	0	left	Nucleus of the lateral olfactory tract, layer 3	0	0	0	425	NLOT3-L	421	7	45487	0	0	0	0	0	0	0	0	0	0	0	0	0	0	0	0	0	3	0	0	0	0	0	0	0	0	0	0	0	0
2	0	left	Cortical amygdalar area, anterior part	0	0	0	427	COAa-L	426	7	45487	0	0	0	0	0	0	0	0	0	0	0	0	0	0	0	0	0	3	0	0	0	0	0	0	0	0	0	0	0	0
2	0	left	Cortical amygdalar area, anterior part, layer 1	0	0	0	428	COAa1-L	427	8	45487	0	0	0	0	0	0	0	0	0	0	0	0	0	0	0	0	0	3	0	0	0	0	0	0	0	0	0	0	0	0
2	0	left	Cortical amygdalar area, anterior part, layer 2	0	0	0	429	COAa2-L	427	8	45487	0	0	0	0	0	0	0	0	0	0	0	0	0	0	0	0	0	3	0	0	0	0	0	0	0	0	0	0	0	0
2	0	left	Cortical amygdalar area, anterior part, layer 3	0	0	0	430	COAa3-L	427	8	45487	0	0	0	0	0	0	0	0	0	0	0	0	0	0	0	0	0	3	0	0	0	0	0	0	0	0	0	0	0	0
2	0	left	Cortical amygdalar area, posterior part	0	0	0	431	COAp-L	426	7	45487	0	0	0	0	0	0	0	0	0	0	0	0	0	0	0	0	0	3	0	0	0	0	0	0	0	0	0	0	0	0
2	0	left	Cortical amygdalar area, posterior part, lateral zone	0	0	0	432	COApl-L	431	8	45487	0	0	0	0	0	0	0	0	0	0	0	0	0	0	0	0	0	3	0	0	0	0	0	0	0	0	0	0	0	0
2	0	left	Cortical amygdalar area, posterior part, lateral zone, layers 1-2	0	0	0	433	COApl1-2-L	432	9	45487	0	0	0	0	0	0	0	0	0	0	0	0	0	0	0	0	0	3	0	0	0	0	0	0	0	0	0	0	0	0
2	0	left	Cortical amygdalar area, posterior part, lateral zone, layers 1-3	0	0	0	434	COApl1-3-L	432	9	45487	0	0	0	0	0	0	0	0	0	0	0	0	0	0	0	0	0	3	0	0	0	0	0	0	0	0	0	0	0	0
2	0	left	Cortical amygdalar area, posterior part, lateral zone, layer 1	0	0	0	435	COApl1-L	432	9	45487	0	0	0	0	0	0	0	0	0	0	0	0	0	0	0	0	0	3	0	0	0	0	0	0	0	0	0	0	0	0
2	0	left	Cortical amygdalar area, posterior part, lateral zone, layer 2	0	0	0	436	COApl2-L	432	9	45487	0	0	0	0	0	0	0	0	0	0	0	0	0	0	0	0	0	3	0	0	0	0	0	0	0	0	0	0	0	0
2	0	left	Cortical amygdalar area, posterior part, lateral zone, layer 3	0	0	0	437	COApl3-L	432	9	45487	0	0	0	0	0	0	0	0	0	0	0	0	0	0	0	0	0	3	0	0	0	0	0	0	0	0	0	0	0	0
2	0	left	Cortical amygdalar area, posterior part, medial zone	0	0	0	438	COApm-L	431	8	45487	0	0	0	0	0	0	0	0	0	0	0	0	0	0	0	0	0	3	0	0	0	0	0	0	0	0	0	0	0	0
2	0	left	Cortical amygdalar area, posterior part, medial zone, layers 1-2	0	0	0	439	COApm1-2-L	438	9	45487	0	0	0	0	0	0	0	0	0	0	0	0	0	0	0	0	0	3	0	0	0	0	0	0	0	0	0	0	0	0
2	0	left	Cortical amygdalar area, posterior part, medial zone, layers 1-3	0	0	0	440	COApm1-3-L	438	9	45487	0	0	0	0	0	0	0	0	0	0	0	0	0	0	0	0	0	3	0	0	0	0	0	0	0	0	0	0	0	0
2	0	left	Cortical amygdalar area, posterior part, medial zone, layer 1	0	0	0	441	COApm1-L	438	9	45487	0	0	0	0	0	0	0	0	0	0	0	0	0	0	0	0	0	3	0	0	0	0	0	0	0	0	0	0	0	0
2	0	left	Cortical amygdalar area, posterior part, medial zone, layer 2	0	0	0	442	COApm2-L	438	9	45487	0	0	0	0	0	0	0	0	0	0	0	0	0	0	0	0	0	3	0	0	0	0	0	0	0	0	0	0	0	0
2	0	left	Cortical amygdalar area, posterior part, medial zone, layer 3	0	0	0	443	COApm3-L	438	9	45487	0	0	0	0	0	0	0	0	0	0	0	0	0	0	0	0	0	3	0	0	0	0	0	0	0	0	0	0	0	0
2	0	left	Piriform-amygdalar area, layers 1-3	0	0	0	445	PAA1-3-L	444	7	45487	0	0	0	0	0	0	0	0	0	0	0	0	0	0	0	0	0	3	0	0	0	0	0	0	0	0	0	0	0	0
2	0	left	Piriform-amygdalar area, molecular layer	0	0	0	446	PAA1-L	444	7	45487	0	0	0	0	0	0	0	0	0	0	0	0	0	0	0	0	0	3	0	0	0	0	0	0	0	0	0	0	0	0
2	0	left	Piriform-amygdalar area, pyramidal layer	0	0	0	447	PAA2-L	444	7	45487	0	0	0	0	0	0	0	0	0	0	0	0	0	0	0	0	0	3	0	0	0	0	0	0	0	0	0	0	0	0
2	0	left	Piriform-amygdalar area, polymorph layer	0	0	0	448	PAA3-L	444	7	45487	0	0	0	0	0	0	0	0	0	0	0	0	0	0	0	0	0	3	0	0	0	0	0	0	0	0	0	0	0	0
2	0	left	Postpiriform transition area, layers 1-3	0	0	0	450	TR1-3-L	449	7	45487	0	0	0	0	0	0	0	0	0	0	0	0	0	0	0	0	0	3	0	0	0	0	0	0	0	0	0	0	0	0
2	0	left	Postpiriform transition area, layers 1	0	0	0	451	TR1-L	449	7	45487	0	0	0	0	0	0	0	0	0	0	0	0	0	0	0	0	0	3	0	0	0	0	0	0	0	0	0	0	0	0
2	0	left	Postpiriform transition area, layers 2	0	0	0	452	TR2-L	449	7	45487	0	0	0	0	0	0	0	0	0	0	0	0	0	0	0	0	0	3	0	0	0	0	0	0	0	0	0	0	0	0
2	0	left	Postpiriform transition area, layers 3	0	0	0	453	TR3-L	449	7	45487	0	0	0	0	0	0	0	0	0	0	0	0	0	0	0	0	0	3	0	0	0	0	0	0	0	0	0	0	0	0
2	0	left	Ammon's horn	0	0	0	456	CA-L	455	7	45487	0	0	0	0	0	0	0	0	0	0	0	0	0	0	0	0	0	3	0	0	0	0	0	0	0	0	0	0	0	0
2	0	left	Field CA1	0	0	0	457	CA1-L	456	8	45487	0	0	0	0	0	0	0	0	0	0	0	0	0	0	0	0	0	3	0	0	0	0	0	0	0	0	0	0	0	0
2	0	left	Field CA1, stratum lacunosum-moleculare	0	0	0	458	CA1slm-L	457	9	45487	0	0	0	0	0	0	0	0	0	0	0	0	0	0	0	0	0	3	0	0	0	0	0	0	0	0	0	0	0	0
2	0	left	Field CA1, stratum oriens	0	0	0	459	CA1so-L	457	9	45487	0	0	0	0	0	0	0	0	0	0	0	0	0	0	0	0	0	3	0	0	0	0	0	0	0	0	0	0	0	0
2	0	left	Field CA1, pyramidal layer	0	0	0	460	CA1sp-L	457	9	45487	0	0	0	0	0	0	0	0	0	0	0	0	0	0	0	0	0	3	0	0	0	0	0	0	0	0	0	0	0	0
2	0	left	Field CA1, stratum radiatum	0	0	0	461	CA1sr-L	457	9	45487	0	0	0	0	0	0	0	0	0	0	0	0	0	0	0	0	0	3	0	0	0	0	0	0	0	0	0	0	0	0
2	0	left	Field CA2	0	0	0	462	CA2-L	456	8	45487	0	0	0	0	0	0	0	0	0	0	0	0	0	0	0	0	0	3	0	0	0	0	0	0	0	0	0	0	0	0
2	0	left	Field CA2, stratum lacunosum-moleculare	0	0	0	463	CA2slm-L	462	9	45487	0	0	0	0	0	0	0	0	0	0	0	0	0	0	0	0	0	3	0	0	0	0	0	0	0	0	0	0	0	0
2	0	left	Field CA2, stratum oriens	0	0	0	464	CA2so-L	462	9	45487	0	0	0	0	0	0	0	0	0	0	0	0	0	0	0	0	0	3	0	0	0	0	0	0	0	0	0	0	0	0
2	0	left	Field CA2, pyramidal layer	0	0	0	465	CA2sp-L	462	9	45487	0	0	0	0	0	0	0	0	0	0	0	0	0	0	0	0	0	3	0	0	0	0	0	0	0	0	0	0	0	0
2	0	left	Field CA2, stratum radiatum	0	0	0	466	CA2sr-L	462	9	45487	0	0	0	0	0	0	0	0	0	0	0	0	0	0	0	0	0	3	0	0	0	0	0	0	0	0	0	0	0	0
2	0	left	Field CA3	0	0	0	467	CA3-L	456	8	45487	0	0	0	0	0	0	0	0	0	0	0	0	0	0	0	0	0	3	0	0	0	0	0	0	0	0	0	0	0	0
2	0	left	Field CA3, stratum lacunosum-moleculare	0	0	0	468	CA3slm-L	467	9	45487	0	0	0	0	0	0	0	0	0	0	0	0	0	0	0	0	0	3	0	0	0	0	0	0	0	0	0	0	0	0
2	0	left	Field CA3, stratum lucidum	0	0	0	469	CA3slu-L	467	9	45487	0	0	0	0	0	0	0	0	0	0	0	0	0	0	0	0	0	3	0	0	0	0	0	0	0	0	0	0	0	0
2	0	left	Field CA3, stratum oriens	0	0	0	470	CA3so-L	467	9	45487	0	0	0	0	0	0	0	0	0	0	0	0	0	0	0	0	0	3	0	0	0	0	0	0	0	0	0	0	0	0
2	0	left	Field CA3, pyramidal layer	0	0	0	471	CA3sp-L	467	9	45487	0	0	0	0	0	0	0	0	0	0	0	0	0	0	0	0	0	3	0	0	0	0	0	0	0	0	0	0	0	0
2	0	left	Field CA3, stratum radiatum	0	0	0	472	CA3sr-L	467	9	45487	0	0	0	0	0	0	0	0	0	0	0	0	0	0	0	0	0	3	0	0	0	0	0	0	0	0	0	0	0	0
2	0	left	Dentate gyrus	0	0	0	473	DG-L	455	7	45487	0	0	0	0	0	0	0	0	0	0	0	0	0	0	0	0	0	3	0	0	0	0	0	0	0	0	0	0	0	0
2	0	left	Dentate gyrus, molecular layer	0	0	0	474	DG-mo-L	473	8	45487	0	0	0	0	0	0	0	0	0	0	0	0	0	0	0	0	0	3	0	0	0	0	0	0	0	0	0	0	0	0
2	0	left	Dentate gyrus, polymorph layer	0	0	0	475	DG-po-L	473	8	45487	0	0	0	0	0	0	0	0	0	0	0	0	0	0	0	0	0	3	0	0	0	0	0	0	0	0	0	0	0	0
2	0	left	Dentate gyrus, granule cell layer	0	0	0	476	DG-sg-L	473	8	45487	0	0	0	0	0	0	0	0	0	0	0	0	0	0	0	0	0	3	0	0	0	0	0	0	0	0	0	0	0	0
2	0	left	Dentate gyrus, subgranular zone	0	0	0	477	DG-sgz-L	473	8	45487	0	0	0	0	0	0	0	0	0	0	0	0	0	0	0	0	0	3	0	0	0	0	0	0	0	0	0	0	0	0
2	0	left	Dentate gyrus crest	0	0	0	478	DGcr-L	473	8	45487	0	0	0	0	0	0	0	0	0	0	0	0	0	0	0	0	0	3	0	0	0	0	0	0	0	0	0	0	0	0
2	0	left	Dentate gyrus crest, molecular layer	0	0	0	479	DGcr-mo-L	478	9	45487	0	0	0	0	0	0	0	0	0	0	0	0	0	0	0	0	0	3	0	0	0	0	0	0	0	0	0	0	0	0
2	0	left	Dentate gyrus crest, polymorph layer	0	0	0	480	DGcr-po-L	478	9	45487	0	0	0	0	0	0	0	0	0	0	0	0	0	0	0	0	0	3	0	0	0	0	0	0	0	0	0	0	0	0
2	0	left	Dentate gyrus crest, granule cell layer	0	0	0	481	DGcr-sg-L	478	9	45487	0	0	0	0	0	0	0	0	0	0	0	0	0	0	0	0	0	3	0	0	0	0	0	0	0	0	0	0	0	0
2	0	left	Dentate gyrus lateral blade	0	0	0	482	DGlb-L	473	8	45487	0	0	0	0	0	0	0	0	0	0	0	0	0	0	0	0	0	3	0	0	0	0	0	0	0	0	0	0	0	0
2	0	left	Dentate gyrus lateral blade, molecular layer	0	0	0	483	DGlb-mo-L	482	9	45487	0	0	0	0	0	0	0	0	0	0	0	0	0	0	0	0	0	3	0	0	0	0	0	0	0	0	0	0	0	0
2	0	left	Dentate gyrus lateral blade, polymorph layer	0	0	0	484	DGlb-po-L	482	9	45487	0	0	0	0	0	0	0	0	0	0	0	0	0	0	0	0	0	3	0	0	0	0	0	0	0	0	0	0	0	0
2	0	left	Dentate gyrus lateral blade, granule cell layer	0	0	0	485	DGlb-sg-L	482	9	45487	0	0	0	0	0	0	0	0	0	0	0	0	0	0	0	0	0	3	0	0	0	0	0	0	0	0	0	0	0	0
2	0	left	Dentate gyrus medial blade	0	0	0	486	DGmb-L	473	8	45487	0	0	0	0	0	0	0	0	0	0	0	0	0	0	0	0	0	3	0	0	0	0	0	0	0	0	0	0	0	0
2	0	left	Dentate gyrus medial blade, molecular layer	0	0	0	487	DGmb-mo-L	486	9	45487	0	0	0	0	0	0	0	0	0	0	0	0	0	0	0	0	0	3	0	0	0	0	0	0	0	0	0	0	0	0
2	0	left	Dentate gyrus medial blade, polymorph layer	0	0	0	488	DGmb-po-L	486	9	45487	0	0	0	0	0	0	0	0	0	0	0	0	0	0	0	0	0	3	0	0	0	0	0	0	0	0	0	0	0	0
2	0	left	Dentate gyrus medial blade, granule cell layer	0	0	0	489	DGmb-sg-L	486	9	45487	0	0	0	0	0	0	0	0	0	0	0	0	0	0	0	0	0	3	0	0	0	0	0	0	0	0	0	0	0	0
2	0	left	Fasciola cinerea	0	0	0	490	FC-L	455	7	45487	0	0	0	0	0	0	0	0	0	0	0	0	0	0	0	0	0	3	0	0	0	0	0	0	0	0	0	0	0	0
2	0	left	Induseum griseum	0	0	0	491	IG-L	455	7	45487	0	0	0	0	0	0	0	0	0	0	0	0	0	0	0	0	0	3	0	0	0	0	0	0	0	0	0	0	0	0
2	0	left	Entorhinal area	0	0	0	493	ENT-L	492	7	45487	0	0	0	0	0	0	0	0	0	0	0	0	0	0	0	0	0	3	0	0	0	0	0	0	0	0	0	0	0	0
2	0	left	Entorhinal area, lateral part	0	0	0	494	ENTl-L	493	8	45487	0	0	0	0	0	0	0	0	0	0	0	0	0	0	0	0	0	3	0	0	0	0	0	0	0	0	0	0	0	0
2	0	left	Entorhinal area, lateral part, layer 1	0	0	0	495	ENTl1-L	494	9	45487	0	0	0	0	0	0	0	0	0	0	0	0	0	0	0	0	0	3	0	0	0	0	0	0	0	0	0	0	0	0
2	0	left	Entorhinal area, lateral part, layer 2	0	0	0	496	ENTl2-L	494	9	45487	0	0	0	0	0	0	0	0	0	0	0	0	0	0	0	0	0	3	0	0	0	0	0	0	0	0	0	0	0	0
2	0	left	Entorhinal area, lateral part, layer 2/3	0	0	0	497	ENTl2/3-L	494	9	45487	0	0	0	0	0	0	0	0	0	0	0	0	0	0	0	0	0	3	0	0	0	0	0	0	0	0	0	0	0	0
2	0	left	Entorhinal area, lateral part, layer 2a	0	0	0	498	ENTl2a-L	494	9	45487	0	0	0	0	0	0	0	0	0	0	0	0	0	0	0	0	0	3	0	0	0	0	0	0	0	0	0	0	0	0
2	0	left	Entorhinal area, lateral part, layer 2b	0	0	0	499	ENTl2b-L	494	9	45487	0	0	0	0	0	0	0	0	0	0	0	0	0	0	0	0	0	3	0	0	0	0	0	0	0	0	0	0	0	0
2	0	left	Entorhinal area, lateral part, layer 3	0	0	0	500	ENTl3-L	494	9	45487	0	0	0	0	0	0	0	0	0	0	0	0	0	0	0	0	0	3	0	0	0	0	0	0	0	0	0	0	0	0
2	0	left	Entorhinal area, lateral part, layer 4	0	0	0	501	ENTl4-L	494	9	45487	0	0	0	0	0	0	0	0	0	0	0	0	0	0	0	0	0	3	0	0	0	0	0	0	0	0	0	0	0	0
2	0	left	Entorhinal area, lateral part, layer 4/5	0	0	0	502	ENTl4/5-L	494	9	45487	0	0	0	0	0	0	0	0	0	0	0	0	0	0	0	0	0	3	0	0	0	0	0	0	0	0	0	0	0	0
2	0	left	Entorhinal area, lateral part, layer 5	0	0	0	503	ENTl5-L	494	9	45487	0	0	0	0	0	0	0	0	0	0	0	0	0	0	0	0	0	3	0	0	0	0	0	0	0	0	0	0	0	0
2	0	left	Entorhinal area, lateral part, layer 5/6	0	0	0	504	ENTl5/6-L	494	9	45487	0	0	0	0	0	0	0	0	0	0	0	0	0	0	0	0	0	3	0	0	0	0	0	0	0	0	0	0	0	0
2	0	left	Entorhinal area, lateral part, layer 6a	0	0	0	505	ENTl6a-L	494	9	45487	0	0	0	0	0	0	0	0	0	0	0	0	0	0	0	0	0	3	0	0	0	0	0	0	0	0	0	0	0	0
2	0	left	Entorhinal area, lateral part, layer 6b	0	0	0	506	ENTl6b-L	494	9	45487	0	0	0	0	0	0	0	0	0	0	0	0	0	0	0	0	0	3	0	0	0	0	0	0	0	0	0	0	0	0
2	0	left	Entorhinal area, medial part, dorsal zone	0	0	0	507	ENTm-L	493	8	45487	0	0	0	0	0	0	0	0	0	0	0	0	0	0	0	0	0	3	0	0	0	0	0	0	0	0	0	0	0	0
2	0	left	Entorhinal area, medial part, dorsal zone, layer 1	0	0	0	508	ENTm1-L	507	9	45487	0	0	0	0	0	0	0	0	0	0	0	0	0	0	0	0	0	3	0	0	0	0	0	0	0	0	0	0	0	0
2	0	left	Entorhinal area, medial part, dorsal zone, layer 2	0	0	0	509	ENTm2-L	507	9	45487	0	0	0	0	0	0	0	0	0	0	0	0	0	0	0	0	0	3	0	0	0	0	0	0	0	0	0	0	0	0
2	0	left	Entorhinal area, medial part, dorsal zone, layer 2a	0	0	0	510	ENTm2a-L	507	9	45487	0	0	0	0	0	0	0	0	0	0	0	0	0	0	0	0	0	3	0	0	0	0	0	0	0	0	0	0	0	0
2	0	left	Entorhinal area, medial part, dorsal zone, layer 2b	0	0	0	511	ENTm2b-L	507	9	45487	0	0	0	0	0	0	0	0	0	0	0	0	0	0	0	0	0	3	0	0	0	0	0	0	0	0	0	0	0	0
2	0	left	Entorhinal area, medial part, dorsal zone, layer 3	0	0	0	512	ENTm3-L	507	9	45487	0	0	0	0	0	0	0	0	0	0	0	0	0	0	0	0	0	3	0	0	0	0	0	0	0	0	0	0	0	0
2	0	left	Entorhinal area, medial part, dorsal zone, layer 4	0	0	0	513	ENTm4-L	507	9	45487	0	0	0	0	0	0	0	0	0	0	0	0	0	0	0	0	0	3	0	0	0	0	0	0	0	0	0	0	0	0
2	0	left	Entorhinal area, medial part, dorsal zone, layer 5	0	0	0	514	ENTm5-L	507	9	45487	0	0	0	0	0	0	0	0	0	0	0	0	0	0	0	0	0	3	0	0	0	0	0	0	0	0	0	0	0	0
2	0	left	Entorhinal area, medial part, dorsal zone, layer 5/6	0	0	0	515	ENTm5/6-L	507	9	45487	0	0	0	0	0	0	0	0	0	0	0	0	0	0	0	0	0	3	0	0	0	0	0	0	0	0	0	0	0	0
2	0	left	Entorhinal area, medial part, dorsal zone, layer 6	0	0	0	516	ENTm6-L	507	9	45487	0	0	0	0	0	0	0	0	0	0	0	0	0	0	0	0	0	3	0	0	0	0	0	0	0	0	0	0	0	0
2	0	left	Entorhinal area, medial part, ventral zone	0	0	0	517	ENTmv-L	493	8	45487	0	0	0	0	0	0	0	0	0	0	0	0	0	0	0	0	0	3	0	0	0	0	0	0	0	0	0	0	0	0
2	0	left	Entorhinal area, medial part, ventral zone, layer 1	0	0	0	518	ENTmv1-L	517	9	45487	0	0	0	0	0	0	0	0	0	0	0	0	0	0	0	0	0	3	0	0	0	0	0	0	0	0	0	0	0	0
2	0	left	Entorhinal area, medial part, ventral zone, layer 2	0	0	0	519	ENTmv2-L	517	9	45487	0	0	0	0	0	0	0	0	0	0	0	0	0	0	0	0	0	3	0	0	0	0	0	0	0	0	0	0	0	0
2	0	left	Entorhinal area, medial part, ventral zone, layer 3	0	0	0	520	ENTmv3-L	517	9	45487	0	0	0	0	0	0	0	0	0	0	0	0	0	0	0	0	0	3	0	0	0	0	0	0	0	0	0	0	0	0
2	0	left	Entorhinal area, medial part, ventral zone, layer 4	0	0	0	521	ENTmv4-L	517	9	45487	0	0	0	0	0	0	0	0	0	0	0	0	0	0	0	0	0	3	0	0	0	0	0	0	0	0	0	0	0	0
2	0	left	Entorhinal area, medial part, ventral zone, layer 5/6	0	0	0	522	ENTmv5/6-L	517	9	45487	0	0	0	0	0	0	0	0	0	0	0	0	0	0	0	0	0	3	0	0	0	0	0	0	0	0	0	0	0	0
2	0	left	Parasubiculum	0	0	0	523	PAR-L	492	7	45487	0	0	0	0	0	0	0	0	0	0	0	0	0	0	0	0	0	3	0	0	0	0	0	0	0	0	0	0	0	0
2	0	left	Parasubiculum, layer 1	0	0	0	524	PAR1-L	523	8	45487	0	0	0	0	0	0	0	0	0	0	0	0	0	0	0	0	0	3	0	0	0	0	0	0	0	0	0	0	0	0
2	0	left	Parasubiculum, layer 2	0	0	0	525	PAR2-L	523	8	45487	0	0	0	0	0	0	0	0	0	0	0	0	0	0	0	0	0	3	0	0	0	0	0	0	0	0	0	0	0	0
2	0	left	Parasubiculum, layer 3	0	0	0	526	PAR3-L	523	8	45487	0	0	0	0	0	0	0	0	0	0	0	0	0	0	0	0	0	3	0	0	0	0	0	0	0	0	0	0	0	0
2	0	left	Postsubiculum	0	0	0	527	POST-L	492	7	45487	0	0	0	0	0	0	0	0	0	0	0	0	0	0	0	0	0	3	0	0	0	0	0	0	0	0	0	0	0	0
2	0	left	Postsubiculum, layer 1	0	0	0	528	POST1-L	527	8	45487	0	0	0	0	0	0	0	0	0	0	0	0	0	0	0	0	0	3	0	0	0	0	0	0	0	0	0	0	0	0
2	0	left	Postsubiculum, layer 2	0	0	0	529	POST2-L	527	8	45487	0	0	0	0	0	0	0	0	0	0	0	0	0	0	0	0	0	3	0	0	0	0	0	0	0	0	0	0	0	0
2	0	left	Postsubiculum, layer 3	0	0	0	530	POST3-L	527	8	45487	0	0	0	0	0	0	0	0	0	0	0	0	0	0	0	0	0	3	0	0	0	0	0	0	0	0	0	0	0	0
2	0	left	Presubiculum	0	0	0	531	PRE-L	492	7	45487	0	0	0	0	0	0	0	0	0	0	0	0	0	0	0	0	0	3	0	0	0	0	0	0	0	0	0	0	0	0
2	0	left	Presubiculum, layer 1	0	0	0	532	PRE1-L	531	8	45487	0	0	0	0	0	0	0	0	0	0	0	0	0	0	0	0	0	3	0	0	0	0	0	0	0	0	0	0	0	0
2	0	left	Presubiculum, layer 2	0	0	0	533	PRE2-L	531	8	45487	0	0	0	0	0	0	0	0	0	0	0	0	0	0	0	0	0	3	0	0	0	0	0	0	0	0	0	0	0	0
2	0	left	Presubiculum, layer 3	0	0	0	534	PRE3-L	531	8	45487	0	0	0	0	0	0	0	0	0	0	0	0	0	0	0	0	0	3	0	0	0	0	0	0	0	0	0	0	0	0
2	0	left	Subiculum	0	0	0	535	SUB-L	492	7	45487	0	0	0	0	0	0	0	0	0	0	0	0	0	0	0	0	0	3	0	0	0	0	0	0	0	0	0	0	0	0
2	0	left	Subiculum, dorsal part	0	0	0	536	SUBd-L	535	8	45487	0	0	0	0	0	0	0	0	0	0	0	0	0	0	0	0	0	3	0	0	0	0	0	0	0	0	0	0	0	0
2	0	left	Subiculum, dorsal part, molecular layer	0	0	0	537	SUBd-m-L	536	9	45487	0	0	0	0	0	0	0	0	0	0	0	0	0	0	0	0	0	3	0	0	0	0	0	0	0	0	0	0	0	0
2	0	left	Subiculum, dorsal part, pyramidal layer	0	0	0	538	SUBd-sp-L	536	9	45487	0	0	0	0	0	0	0	0	0	0	0	0	0	0	0	0	0	3	0	0	0	0	0	0	0	0	0	0	0	0
2	0	left	Subiculum, dorsal part, stratum radiatum	0	0	0	539	SUBd-sr-L	536	9	45487	0	0	0	0	0	0	0	0	0	0	0	0	0	0	0	0	0	3	0	0	0	0	0	0	0	0	0	0	0	0
2	0	left	Subiculum, ventral part	0	0	0	540	SUBv-L	535	8	45487	0	0	0	0	0	0	0	0	0	0	0	0	0	0	0	0	0	3	0	0	0	0	0	0	0	0	0	0	0	0
2	0	left	Subiculum, ventral part, molecular layer	0	0	0	541	SUBv-m-L	540	9	45487	0	0	0	0	0	0	0	0	0	0	0	0	0	0	0	0	0	3	0	0	0	0	0	0	0	0	0	0	0	0
2	0	left	Subiculum, ventral part, pyramidal layer	0	0	0	542	SUBv-sp-L	540	9	45487	0	0	0	0	0	0	0	0	0	0	0	0	0	0	0	0	0	3	0	0	0	0	0	0	0	0	0	0	0	0
2	0	left	Subiculum, ventral part, stratum radiatum	0	0	0	543	SUBv-sr-L	540	9	45487	0	0	0	0	0	0	0	0	0	0	0	0	0	0	0	0	0	3	0	0	0	0	0	0	0	0	0	0	0	0
2	0	left	Prosubiculum	0	0	0	544	ProS-L	492	7	45487	0	0	0	0	0	0	0	0	0	0	0	0	0	0	0	0	0	3	0	0	0	0	0	0	0	0	0	0	0	0
2	0	left	Prosubiculum, dorsal part	0	0	0	545	ProSd-L	544	8	45487	0	0	0	0	0	0	0	0	0	0	0	0	0	0	0	0	0	3	0	0	0	0	0	0	0	0	0	0	0	0
2	0	left	Prosubiculum, dorsal part, molecular layer	0	0	0	546	ProSd-m-L	545	9	45487	0	0	0	0	0	0	0	0	0	0	0	0	0	0	0	0	0	3	0	0	0	0	0	0	0	0	0	0	0	0
2	0	left	Prosubiculum, dorsal part, pyramidal layer	0	0	0	547	ProSd-sp-L	545	9	45487	0	0	0	0	0	0	0	0	0	0	0	0	0	0	0	0	0	3	0	0	0	0	0	0	0	0	0	0	0	0
2	0	left	Prosubiculum, dorsal part, stratum radiatum	0	0	0	548	ProSd-sr-L	545	9	45487	0	0	0	0	0	0	0	0	0	0	0	0	0	0	0	0	0	3	0	0	0	0	0	0	0	0	0	0	0	0
2	0	left	Prosubiculum, ventral part	0	0	0	549	ProSv-L	544	8	45487	0	0	0	0	0	0	0	0	0	0	0	0	0	0	0	0	0	3	0	0	0	0	0	0	0	0	0	0	0	0
2	0	left	Prosubiculum, ventral part, molecular layer	0	0	0	550	ProSv-m-L	549	9	45487	0	0	0	0	0	0	0	0	0	0	0	0	0	0	0	0	0	3	0	0	0	0	0	0	0	0	0	0	0	0
2	0	left	Prosubiculum, ventral part, pyramidal layer	0	0	0	551	ProSv-sp-L	549	9	45487	0	0	0	0	0	0	0	0	0	0	0	0	0	0	0	0	0	3	0	0	0	0	0	0	0	0	0	0	0	0
2	0	left	Prosubiculum, ventral part, stratum radiatum	0	0	0	552	Prosv-sr-L	549	9	45487	0	0	0	0	0	0	0	0	0	0	0	0	0	0	0	0	0	3	0	0	0	0	0	0	0	0	0	0	0	0
2	0	left	Hippocampo-amygdalar transition area	0	0	0	553	HATA-L	492	7	45487	0	0	0	0	0	0	0	0	0	0	0	0	0	0	0	0	0	3	0	0	0	0	0	0	0	0	0	0	0	0
2	0	left	Area prostriata	0	0	0	554	APr-L	492	7	45487	0	0	0	0	0	0	0	0	0	0	0	0	0	0	0	0	0	3	0	0	0	0	0	0	0	0	0	0	0	0
2	0	left	Layer 6b, isocortex	0	0	0	556	6b-L	555	5	45487	0	0	0	0	0	0	0	0	0	0	0	0	0	0	0	0	0	3	0	0	0	0	0	0	0	0	0	0	0	0
2	0	left	Endopiriform nucleus	0	0	0	558	EP-L	555	5	45487	0	0	0	0	0	0	0	0	0	0	0	0	0	0	0	0	0	3	0	0	0	0	0	0	0	0	0	0	0	0
2	0	left	Basolateral amygdalar nucleus	0	0	0	562	BLA-L	555	5	45487	0	0	0	0	0	0	0	0	0	0	0	0	0	0	0	0	0	3	0	0	0	0	0	0	0	0	0	0	0	0
2	0	left	Basomedial amygdalar nucleus	0	0	0	566	BMA-L	555	5	45487	0	0	0	0	0	0	0	0	0	0	0	0	0	0	0	0	0	3	0	0	0	0	0	0	0	0	0	0	0	0
2	0	left	Cerebral nuclei	0	0	0	570	CNU-L	2	3	45487	0	0	0	0	0	0	0	0	0	0	0	0	0	0	0	0	0	3	0	0	0	0	0	0	0	0	0	0	0	0
2	0	left	Striatum dorsal region	0	0	0	572	STRd-L	571	5	45487	0	0	0	0	0	0	0	0	0	0	0	0	0	0	0	0	0	3	0	0	0	0	0	0	0	0	0	0	0	0
2	0	left	Striatum ventral region	0	0	0	574	STRv-L	571	5	45487	0	0	0	0	0	0	0	0	0	0	0	0	0	0	0	0	0	3	0	0	0	0	0	0	0	0	0	0	0	0
2	0	left	Islands of Calleja	0	0	0	578	isl-L	577	7	45487	0	0	0	0	0	0	0	0	0	0	0	0	0	0	0	0	0	3	0	0	0	0	0	0	0	0	0	0	0	0
2	0	left	Major island of Calleja	0	0	0	579	islm-L	577	7	45487	0	0	0	0	0	0	0	0	0	0	0	0	0	0	0	0	0	3	0	0	0	0	0	0	0	0	0	0	0	0
2	0	left	Olfactory tubercle, layers 1-3	0	0	0	580	OT1-3-L	577	7	45487	0	0	0	0	0	0	0	0	0	0	0	0	0	0	0	0	0	3	0	0	0	0	0	0	0	0	0	0	0	0
2	0	left	Olfactory tubercle, molecular layer	0	0	0	581	OT1-L	577	7	45487	0	0	0	0	0	0	0	0	0	0	0	0	0	0	0	0	0	3	0	0	0	0	0	0	0	0	0	0	0	0
2	0	left	Olfactory tubercle, pyramidal layer	0	0	0	582	OT2-L	577	7	45487	0	0	0	0	0	0	0	0	0	0	0	0	0	0	0	0	0	3	0	0	0	0	0	0	0	0	0	0	0	0
2	0	left	Olfactory tubercle, polymorph layer	0	0	0	583	OT3-L	577	7	45487	0	0	0	0	0	0	0	0	0	0	0	0	0	0	0	0	0	3	0	0	0	0	0	0	0	0	0	0	0	0
2	0	left	Lateral septal complex	0	0	0	585	LSX-L	571	5	45487	0	0	0	0	0	0	0	0	0	0	0	0	0	0	0	0	0	3	0	0	0	0	0	0	0	0	0	0	0	0
2	0	left	Lateral septal nucleus, caudal (caudodorsal) part	0	0	0	587	LSc-L	586	7	45487	0	0	0	0	0	0	0	0	0	0	0	0	0	0	0	0	0	3	0	0	0	0	0	0	0	0	0	0	0	0
2	0	left	Lateral septal nucleus, rostral (rostroventral) part	0	0	0	588	LSr-L	586	7	45487	0	0	0	0	0	0	0	0	0	0	0	0	0	0	0	0	0	3	0	0	0	0	0	0	0	0	0	0	0	0
2	0	left	Lateral septal nucleus, ventral part	0	0	0	589	LSv-L	586	7	45487	0	0	0	0	0	0	0	0	0	0	0	0	0	0	0	0	0	3	0	0	0	0	0	0	0	0	0	0	0	0
2	0	left	Striatum-like amygdalar nuclei	0	0	0	592	sAMY-L	571	5	45487	0	0	0	0	0	0	0	0	0	0	0	0	0	0	0	0	0	3	0	0	0	0	0	0	0	0	0	0	0	0
2	0	left	Central amygdalar nucleus, capsular part	0	0	0	596	CEAc-L	595	7	45487	0	0	0	0	0	0	0	0	0	0	0	0	0	0	0	0	0	3	0	0	0	0	0	0	0	0	0	0	0	0
2	0	left	Central amygdalar nucleus, lateral part	0	0	0	597	CEAl-L	595	7	45487	0	0	0	0	0	0	0	0	0	0	0	0	0	0	0	0	0	3	0	0	0	0	0	0	0	0	0	0	0	0
2	0	left	Central amygdalar nucleus, medial part	0	0	0	598	CEAm-L	595	7	45487	0	0	0	0	0	0	0	0	0	0	0	0	0	0	0	0	0	3	0	0	0	0	0	0	0	0	0	0	0	0
2	0	left	Medial amygdalar nucleus, anterodorsal part	0	0	0	601	MEAad-L	600	7	45487	0	0	0	0	0	0	0	0	0	0	0	0	0	0	0	0	0	3	0	0	0	0	0	0	0	0	0	0	0	0
2	0	left	Medial amygdalar nucleus, anteroventral part	0	0	0	602	MEAav-L	600	7	45487	0	0	0	0	0	0	0	0	0	0	0	0	0	0	0	0	0	3	0	0	0	0	0	0	0	0	0	0	0	0
2	0	left	Medial amygdalar nucleus, posterodorsal part	0	0	0	603	MEApd-L	600	7	45487	0	0	0	0	0	0	0	0	0	0	0	0	0	0	0	0	0	3	0	0	0	0	0	0	0	0	0	0	0	0
2	0	left	Medial amygdalar nucleus, posterodorsal part, sublayer a	0	0	0	604	MEApd-a-L	603	8	45487	0	0	0	0	0	0	0	0	0	0	0	0	0	0	0	0	0	3	0	0	0	0	0	0	0	0	0	0	0	0
2	0	left	Medial amygdalar nucleus, posterodorsal part, sublayer b	0	0	0	605	MEApd-b-L	603	8	45487	0	0	0	0	0	0	0	0	0	0	0	0	0	0	0	0	0	3	0	0	0	0	0	0	0	0	0	0	0	0
2	0	left	Medial amygdalar nucleus, posterodorsal part, sublayer c	0	0	0	606	MEApd-c-L	603	8	45487	0	0	0	0	0	0	0	0	0	0	0	0	0	0	0	0	0	3	0	0	0	0	0	0	0	0	0	0	0	0
2	0	left	Medial amygdalar nucleus, posteroventral part	0	0	0	607	MEApv-L	600	7	45487	0	0	0	0	0	0	0	0	0	0	0	0	0	0	0	0	0	3	0	0	0	0	0	0	0	0	0	0	0	0
2	0	left	Pallidum, dorsal region	0	0	0	609	PALd-L	608	5	45487	0	0	0	0	0	0	0	0	0	0	0	0	0	0	0	0	0	3	0	0	0	0	0	0	0	0	0	0	0	0
2	0	left	Pallidum, ventral region	0	0	0	612	PALv-L	608	5	45487	0	0	0	0	0	0	0	0	0	0	0	0	0	0	0	0	0	3	0	0	0	0	0	0	0	0	0	0	0	0
2	0	left	Pallidum, medial region	0	0	0	615	PALm-L	608	5	45487	0	0	0	0	0	0	0	0	0	0	0	0	0	0	0	0	0	3	0	0	0	0	0	0	0	0	0	0	0	0
2	0	left	Medial septal nucleus	0	0	0	617	MS-L	616	7	45487	0	0	0	0	0	0	0	0	0	0	0	0	0	0	0	0	0	3	0	0	0	0	0	0	0	0	0	0	0	0
2	0	left	Diagonal band nucleus	0	0	0	618	NDB-L	616	7	45487	0	0	0	0	0	0	0	0	0	0	0	0	0	0	0	0	0	3	0	0	0	0	0	0	0	0	0	0	0	0
2	0	left	Pallidum, caudal region	0	0	0	620	PALc-L	608	5	45487	0	0	0	0	0	0	0	0	0	0	0	0	0	0	0	0	0	3	0	0	0	0	0	0	0	0	0	0	0	0
2	0	left	Bed nuclei of the stria terminalis, anterior division	0	0	0	622	BSTa-L	621	7	45487	0	0	0	0	0	0	0	0	0	0	0	0	0	0	0	0	0	3	0	0	0	0	0	0	0	0	0	0	0	0
2	0	left	Bed nuclei of the stria terminalis, anterior division, anterolateral area	0	0	0	623	BSTal-L	622	8	45487	0	0	0	0	0	0	0	0	0	0	0	0	0	0	0	0	0	3	0	0	0	0	0	0	0	0	0	0	0	0
2	0	left	Bed nuclei of the stria terminalis, anterior division, anteromedial area	0	0	0	624	BSTam-L	622	8	45487	0	0	0	0	0	0	0	0	0	0	0	0	0	0	0	0	0	3	0	0	0	0	0	0	0	0	0	0	0	0
2	0	left	Bed nuclei of the stria terminalis, anterior division, dorsomedial nucleus	0	0	0	625	BSTdm-L	622	8	45487	0	0	0	0	0	0	0	0	0	0	0	0	0	0	0	0	0	3	0	0	0	0	0	0	0	0	0	0	0	0
2	0	left	Bed nuclei of the stria terminalis, anterior division, fusiform nucleus	0	0	0	626	BSTfu-L	622	8	45487	0	0	0	0	0	0	0	0	0	0	0	0	0	0	0	0	0	3	0	0	0	0	0	0	0	0	0	0	0	0
2	0	left	Bed nuclei of the stria terminalis, anterior division, juxtacapsular nucleus	0	0	0	627	BSTju-L	622	8	45487	0	0	0	0	0	0	0	0	0	0	0	0	0	0	0	0	0	3	0	0	0	0	0	0	0	0	0	0	0	0
2	0	left	Bed nuclei of the stria terminalis, anterior division, magnocellular nucleus	0	0	0	628	BSTmg-L	622	8	45487	0	0	0	0	0	0	0	0	0	0	0	0	0	0	0	0	0	3	0	0	0	0	0	0	0	0	0	0	0	0
2	0	left	Bed nuclei of the stria terminalis, anterior division, oval nucleus	0	0	0	629	BSTov-L	622	8	45487	0	0	0	0	0	0	0	0	0	0	0	0	0	0	0	0	0	3	0	0	0	0	0	0	0	0	0	0	0	0
2	0	left	Bed nuclei of the stria terminalis, anterior division, rhomboid nucleus	0	0	0	630	BSTrh-L	622	8	45487	0	0	0	0	0	0	0	0	0	0	0	0	0	0	0	0	0	3	0	0	0	0	0	0	0	0	0	0	0	0
2	0	left	Bed nuclei of the stria terminalis, anterior division, ventral nucleus	0	0	0	631	BSTv-L	622	8	45487	0	0	0	0	0	0	0	0	0	0	0	0	0	0	0	0	0	3	0	0	0	0	0	0	0	0	0	0	0	0
2	0	left	Bed nuclei of the stria terminalis, posterior division	0	0	0	632	BSTp-L	621	7	45487	0	0	0	0	0	0	0	0	0	0	0	0	0	0	0	0	0	3	0	0	0	0	0	0	0	0	0	0	0	0
2	0	left	Bed nuclei of the stria terminalis, posterior division, dorsal nucleus	0	0	0	633	BSTd-L	632	8	45487	0	0	0	0	0	0	0	0	0	0	0	0	0	0	0	0	0	3	0	0	0	0	0	0	0	0	0	0	0	0
2	0	left	Bed nuclei of the stria terminalis, posterior division, principal nucleus	0	0	0	634	BSTpr-L	632	8	45487	0	0	0	0	0	0	0	0	0	0	0	0	0	0	0	0	0	3	0	0	0	0	0	0	0	0	0	0	0	0
2	0	left	Bed nuclei of the stria terminalis, posterior division, interfascicular nucleus	0	0	0	635	BSTif-L	632	8	45487	0	0	0	0	0	0	0	0	0	0	0	0	0	0	0	0	0	3	0	0	0	0	0	0	0	0	0	0	0	0
2	0	left	Bed nuclei of the stria terminalis, posterior division, transverse nucleus	0	0	0	636	BSTtr-L	632	8	45487	0	0	0	0	0	0	0	0	0	0	0	0	0	0	0	0	0	3	0	0	0	0	0	0	0	0	0	0	0	0
2	0	left	Bed nuclei of the stria terminalis, posterior division, strial extension	0	0	0	637	BSTse-L	632	8	45487	0	0	0	0	0	0	0	0	0	0	0	0	0	0	0	0	0	3	0	0	0	0	0	0	0	0	0	0	0	0
2	0	left	Brain stem	0	0	0	639	BS-L	1	2	45487	0	0	0	0	0	0	0	0	0	0	0	0	0	0	0	0	0	3	0	0	0	0	0	0	0	0	0	0	0	0
2	0	left	Interbrain	0	0	0	640	IB-L	639	3	45487	0	0	0	0	0	0	0	0	0	0	0	0	0	0	0	0	0	3	0	0	0	0	0	0	0	0	0	0	0	0
2	0	left	Thalamus, sensory-motor cortex related	0	0	0	642	DORsm-L	641	5	45487	0	0	0	0	0	0	0	0	0	0	0	0	0	0	0	0	0	3	0	0	0	0	0	0	0	0	0	0	0	0
2	0	left	Ventral anterior-lateral complex of the thalamus	0	0	0	644	VAL-L	643	7	45487	0	0	0	0	0	0	0	0	0	0	0	0	0	0	0	0	0	3	0	0	0	0	0	0	0	0	0	0	0	0
2	0	left	Ventral medial nucleus of the thalamus	0	0	0	645	VM-L	643	7	45487	0	0	0	0	0	0	0	0	0	0	0	0	0	0	0	0	0	3	0	0	0	0	0	0	0	0	0	0	0	0
2	0	left	Ventral posterior complex of the thalamus	0	0	0	646	VP-L	643	7	45487	0	0	0	0	0	0	0	0	0	0	0	0	0	0	0	0	0	3	0	0	0	0	0	0	0	0	0	0	0	0
2	0	left	Ventral posterolateral nucleus of the thalamus	0	0	0	647	VPL-L	646	8	45487	0	0	0	0	0	0	0	0	0	0	0	0	0	0	0	0	0	3	0	0	0	0	0	0	0	0	0	0	0	0
2	0	left	Ventral posterolateral nucleus of the thalamus, parvicellular part	0	0	0	648	VPLpc-L	646	8	45487	0	0	0	0	0	0	0	0	0	0	0	0	0	0	0	0	0	3	0	0	0	0	0	0	0	0	0	0	0	0
2	0	left	Ventral posteromedial nucleus of the thalamus	0	0	0	649	VPM-L	646	8	45487	0	0	0	0	0	0	0	0	0	0	0	0	0	0	0	0	0	3	0	0	0	0	0	0	0	0	0	0	0	0
2	0	left	Ventral posteromedial nucleus of the thalamus, parvicellular part	0	0	0	650	VPMpc-L	646	8	45487	0	0	0	0	0	0	0	0	0	0	0	0	0	0	0	0	0	3	0	0	0	0	0	0	0	0	0	0	0	0
2	0	left	Posterior triangular thalamic nucleus	0	0	0	651	PoT-L	643	7	45487	0	0	0	0	0	0	0	0	0	0	0	0	0	0	0	0	0	3	0	0	0	0	0	0	0	0	0	0	0	0
2	0	left	Subparafascicular nucleus, magnocellular part	0	0	0	653	SPFm-L	652	7	45487	0	0	0	0	0	0	0	0	0	0	0	0	0	0	0	0	0	3	0	0	0	0	0	0	0	0	0	0	0	0
2	0	left	Subparafascicular nucleus, parvicellular part	0	0	0	654	SPFp-L	652	7	45487	0	0	0	0	0	0	0	0	0	0	0	0	0	0	0	0	0	3	0	0	0	0	0	0	0	0	0	0	0	0
2	0	left	Medial geniculate complex	0	0	0	658	MG-L	657	7	45487	0	0	0	0	0	0	0	0	0	0	0	0	0	0	0	0	0	3	0	0	0	0	0	0	0	0	0	0	0	0
2	0	left	Medial geniculate complex, dorsal part	0	0	0	659	MGd-L	658	8	45487	0	0	0	0	0	0	0	0	0	0	0	0	0	0	0	0	0	3	0	0	0	0	0	0	0	0	0	0	0	0
2	0	left	Medial geniculate complex, ventral part	0	0	0	660	MGv-L	658	8	45487	0	0	0	0	0	0	0	0	0	0	0	0	0	0	0	0	0	3	0	0	0	0	0	0	0	0	0	0	0	0
2	0	left	Medial geniculate complex, medial part	0	0	0	661	MGm-L	658	8	45487	0	0	0	0	0	0	0	0	0	0	0	0	0	0	0	0	0	3	0	0	0	0	0	0	0	0	0	0	0	0
2	0	left	Dorsal part of the lateral geniculate complex	0	0	0	662	LGd-L	657	7	45487	0	0	0	0	0	0	0	0	0	0	0	0	0	0	0	0	0	3	0	0	0	0	0	0	0	0	0	0	0	0
2	0	left	Dorsal part of the lateral geniculate complex, shell	0	0	0	663	LGd-sh-L	662	8	45487	0	0	0	0	0	0	0	0	0	0	0	0	0	0	0	0	0	3	0	0	0	0	0	0	0	0	0	0	0	0
2	0	left	Dorsal part of the lateral geniculate complex, core	0	0	0	664	LGd-co-L	662	8	45487	0	0	0	0	0	0	0	0	0	0	0	0	0	0	0	0	0	3	0	0	0	0	0	0	0	0	0	0	0	0
2	0	left	Dorsal part of the lateral geniculate complex, ipsilateral zone	0	0	0	665	LGd-ip-L	662	8	45487	0	0	0	0	0	0	0	0	0	0	0	0	0	0	0	0	0	3	0	0	0	0	0	0	0	0	0	0	0	0
2	0	left	Thalamus, polymodal association cortex related	0	0	0	666	DORpm-L	641	5	45487	0	0	0	0	0	0	0	0	0	0	0	0	0	0	0	0	0	3	0	0	0	0	0	0	0	0	0	0	0	0
2	0	left	Lateral posterior nucleus of the thalamus	0	0	0	668	LP-L	667	7	45487	0	0	0	0	0	0	0	0	0	0	0	0	0	0	0	0	0	3	0	0	0	0	0	0	0	0	0	0	0	0
2	0	left	Posterior complex of the thalamus	0	0	0	669	PO-L	667	7	45487	0	0	0	0	0	0	0	0	0	0	0	0	0	0	0	0	0	3	0	0	0	0	0	0	0	0	0	0	0	0
2	0	left	Posterior limiting nucleus of the thalamus	0	0	0	670	POL-L	667	7	45487	0	0	0	0	0	0	0	0	0	0	0	0	0	0	0	0	0	3	0	0	0	0	0	0	0	0	0	0	0	0
2	0	left	Suprageniculate nucleus	0	0	0	671	SGN-L	667	7	45487	0	0	0	0	0	0	0	0	0	0	0	0	0	0	0	0	0	3	0	0	0	0	0	0	0	0	0	0	0	0
2	0	left	Ethmoid nucleus of the thalamus	0	0	0	672	Eth-L	667	7	45487	0	0	0	0	0	0	0	0	0	0	0	0	0	0	0	0	0	3	0	0	0	0	0	0	0	0	0	0	0	0
2	0	left	Retroethmoid nucleus	0	0	0	673	REth-L	667	7	45487	0	0	0	0	0	0	0	0	0	0	0	0	0	0	0	0	0	3	0	0	0	0	0	0	0	0	0	0	0	0
2	0	left	Anteroventral nucleus of thalamus	0	0	0	675	AV-L	674	7	45487	0	0	0	0	0	0	0	0	0	0	0	0	0	0	0	0	0	3	0	0	0	0	0	0	0	0	0	0	0	0
2	0	left	Anteromedial nucleus	0	0	0	676	AM-L	674	7	45487	0	0	0	0	0	0	0	0	0	0	0	0	0	0	0	0	0	3	0	0	0	0	0	0	0	0	0	0	0	0
2	0	left	Anteromedial nucleus, dorsal part	0	0	0	677	AMd-L	676	8	45487	0	0	0	0	0	0	0	0	0	0	0	0	0	0	0	0	0	3	0	0	0	0	0	0	0	0	0	0	0	0
2	0	left	Anteromedial nucleus, ventral part	0	0	0	678	AMv-L	676	8	45487	0	0	0	0	0	0	0	0	0	0	0	0	0	0	0	0	0	3	0	0	0	0	0	0	0	0	0	0	0	0
2	0	left	Anterodorsal nucleus	0	0	0	679	AD-L	674	7	45487	0	0	0	0	0	0	0	0	0	0	0	0	0	0	0	0	0	3	0	0	0	0	0	0	0	0	0	0	0	0
2	0	left	Interanteromedial nucleus of the thalamus	0	0	0	680	IAM-L	674	7	45487	0	0	0	0	0	0	0	0	0	0	0	0	0	0	0	0	0	3	0	0	0	0	0	0	0	0	0	0	0	0
2	0	left	Interanterodorsal nucleus of the thalamus	0	0	0	681	IAD-L	674	7	45487	0	0	0	0	0	0	0	0	0	0	0	0	0	0	0	0	0	3	0	0	0	0	0	0	0	0	0	0	0	0
2	0	left	Lateral dorsal nucleus of thalamus	0	0	0	682	LD-L	674	7	45487	0	0	0	0	0	0	0	0	0	0	0	0	0	0	0	0	0	3	0	0	0	0	0	0	0	0	0	0	0	0
2	0	left	Intermediodorsal nucleus of the thalamus	0	0	0	684	IMD-L	683	7	45487	0	0	0	0	0	0	0	0	0	0	0	0	0	0	0	0	0	3	0	0	0	0	0	0	0	0	0	0	0	0
2	0	left	Mediodorsal nucleus of thalamus	0	0	0	685	MD-L	683	7	45487	0	0	0	0	0	0	0	0	0	0	0	0	0	0	0	0	0	3	0	0	0	0	0	0	0	0	0	0	0	0
2	0	left	Mediodorsal nucleus of the thalamus, central part	0	0	0	686	MDc-L	685	8	45487	0	0	0	0	0	0	0	0	0	0	0	0	0	0	0	0	0	3	0	0	0	0	0	0	0	0	0	0	0	0
2	0	left	Mediodorsal nucleus of the thalamus, lateral part	0	0	0	687	MDl-L	685	8	45487	0	0	0	0	0	0	0	0	0	0	0	0	0	0	0	0	0	3	0	0	0	0	0	0	0	0	0	0	0	0
2	0	left	Mediodorsal nucleus of the thalamus, medial part	0	0	0	688	MDm-L	685	8	45487	0	0	0	0	0	0	0	0	0	0	0	0	0	0	0	0	0	3	0	0	0	0	0	0	0	0	0	0	0	0
2	0	left	Submedial nucleus of the thalamus	0	0	0	689	SMT-L	683	7	45487	0	0	0	0	0	0	0	0	0	0	0	0	0	0	0	0	0	3	0	0	0	0	0	0	0	0	0	0	0	0
2	0	left	Perireunensis nucleus	0	0	0	690	PR-L	683	7	45487	0	0	0	0	0	0	0	0	0	0	0	0	0	0	0	0	0	3	0	0	0	0	0	0	0	0	0	0	0	0
2	0	left	Paraventricular nucleus of the thalamus	0	0	0	692	PVT-L	691	7	45487	0	0	0	0	0	0	0	0	0	0	0	0	0	0	0	0	0	3	0	0	0	0	0	0	0	0	0	0	0	0
2	0	left	Parataenial nucleus	0	0	0	693	PT-L	691	7	45487	0	0	0	0	0	0	0	0	0	0	0	0	0	0	0	0	0	3	0	0	0	0	0	0	0	0	0	0	0	0
2	0	left	Nucleus of reuniens	0	0	0	694	RE-L	691	7	45487	0	0	0	0	0	0	0	0	0	0	0	0	0	0	0	0	0	3	0	0	0	0	0	0	0	0	0	0	0	0
2	0	left	Xiphoid thalamic nucleus	0	0	0	695	Xi-L	691	7	45487	0	0	0	0	0	0	0	0	0	0	0	0	0	0	0	0	0	3	0	0	0	0	0	0	0	0	0	0	0	0
2	0	left	Rhomboid nucleus	0	0	0	697	RH-L	696	7	45487	0	0	0	0	0	0	0	0	0	0	0	0	0	0	0	0	0	3	0	0	0	0	0	0	0	0	0	0	0	0
2	0	left	Central medial nucleus of the thalamus	0	0	0	698	CM-L	696	7	45487	0	0	0	0	0	0	0	0	0	0	0	0	0	0	0	0	0	3	0	0	0	0	0	0	0	0	0	0	0	0
2	0	left	Paracentral nucleus	0	0	0	699	PCN-L	696	7	45487	0	0	0	0	0	0	0	0	0	0	0	0	0	0	0	0	0	3	0	0	0	0	0	0	0	0	0	0	0	0
2	0	left	Central lateral nucleus of the thalamus	0	0	0	700	CL-L	696	7	45487	0	0	0	0	0	0	0	0	0	0	0	0	0	0	0	0	0	3	0	0	0	0	0	0	0	0	0	0	0	0
2	0	left	Parafascicular nucleus	0	0	0	701	PF-L	696	7	45487	0	0	0	0	0	0	0	0	0	0	0	0	0	0	0	0	0	3	0	0	0	0	0	0	0	0	0	0	0	0
2	0	left	Posterior intralaminar thalamic nucleus	0	0	0	702	PIL-L	696	7	45487	0	0	0	0	0	0	0	0	0	0	0	0	0	0	0	0	0	3	0	0	0	0	0	0	0	0	0	0	0	0
2	0	left	Intergeniculate leaflet of the lateral geniculate complex	0	0	0	705	IGL-L	704	7	45487	0	0	0	0	0	0	0	0	0	0	0	0	0	0	0	0	0	3	0	0	0	0	0	0	0	0	0	0	0	0
2	0	left	Intermediate geniculate nucleus	0	0	0	706	IntG-L	704	7	45487	0	0	0	0	0	0	0	0	0	0	0	0	0	0	0	0	0	3	0	0	0	0	0	0	0	0	0	0	0	0
2	0	left	Ventral part of the lateral geniculate complex	0	0	0	707	LGv-L	704	7	45487	0	0	0	0	0	0	0	0	0	0	0	0	0	0	0	0	0	3	0	0	0	0	0	0	0	0	0	0	0	0
2	0	left	Ventral part of the lateral geniculate complex, lateral zone	0	0	0	708	LGvl-L	707	8	45487	0	0	0	0	0	0	0	0	0	0	0	0	0	0	0	0	0	3	0	0	0	0	0	0	0	0	0	0	0	0
2	0	left	Ventral part of the lateral geniculate complex, medial zone	0	0	0	709	LGvm-L	707	8	45487	0	0	0	0	0	0	0	0	0	0	0	0	0	0	0	0	0	3	0	0	0	0	0	0	0	0	0	0	0	0
2	0	left	Subgeniculate nucleus	0	0	0	710	SubG-L	704	7	45487	0	0	0	0	0	0	0	0	0	0	0	0	0	0	0	0	0	3	0	0	0	0	0	0	0	0	0	0	0	0
2	0	left	Medial habenula	0	0	0	712	MH-L	711	7	45487	0	0	0	0	0	0	0	0	0	0	0	0	0	0	0	0	0	3	0	0	0	0	0	0	0	0	0	0	0	0
2	0	left	Lateral habenula	0	0	0	713	LH-L	711	7	45487	0	0	0	0	0	0	0	0	0	0	0	0	0	0	0	0	0	3	0	0	0	0	0	0	0	0	0	0	0	0
2	0	left	Pineal body	0	0	0	714	PIN-L	711	7	45487	0	0	0	0	0	0	0	0	0	0	0	0	0	0	0	0	0	3	0	0	0	0	0	0	0	0	0	0	0	0
2	0	left	Periventricular zone	0	0	0	716	PVZ-L	715	5	45487	0	0	0	0	0	0	0	0	0	0	0	0	0	0	0	0	0	3	0	0	0	0	0	0	0	0	0	0	0	0
2	0	left	Nucleus circularis	0	0	0	719	NC-L	718	7	45487	0	0	0	0	0	0	0	0	0	0	0	0	0	0	0	0	0	3	0	0	0	0	0	0	0	0	0	0	0	0
2	0	left	Paraventricular hypothalamic nucleus, magnocellular division	0	0	0	721	PVHm-L	720	7	45487	0	0	0	0	0	0	0	0	0	0	0	0	0	0	0	0	0	3	0	0	0	0	0	0	0	0	0	0	0	0
2	0	left	Paraventricular hypothalamic nucleus, magnocellular division, anterior magnocellular part	0	0	0	722	PVHam-L	721	8	45487	0	0	0	0	0	0	0	0	0	0	0	0	0	0	0	0	0	3	0	0	0	0	0	0	0	0	0	0	0	0
2	0	left	Paraventricular hypothalamic nucleus, magnocellular division, medial magnocellular part	0	0	0	723	PVHmm-L	721	8	45487	0	0	0	0	0	0	0	0	0	0	0	0	0	0	0	0	0	3	0	0	0	0	0	0	0	0	0	0	0	0
2	0	left	Paraventricular hypothalamic nucleus, magnocellular division, posterior magnocellular part	0	0	0	724	PVHpm-L	721	8	45487	0	0	0	0	0	0	0	0	0	0	0	0	0	0	0	0	0	3	0	0	0	0	0	0	0	0	0	0	0	0
2	0	left	Paraventricular hypothalamic nucleus, magnocellular division, posterior magnocellular part, lateral zone	0	0	0	725	PVHpml-L	724	9	45487	0	0	0	0	0	0	0	0	0	0	0	0	0	0	0	0	0	3	0	0	0	0	0	0	0	0	0	0	0	0
2	0	left	Paraventricular hypothalamic nucleus, magnocellular division, posterior magnocellular part, medial zone	0	0	0	726	PVHpmm-L	724	9	45487	0	0	0	0	0	0	0	0	0	0	0	0	0	0	0	0	0	3	0	0	0	0	0	0	0	0	0	0	0	0
2	0	left	Paraventricular hypothalamic nucleus, parvicellular division	0	0	0	727	PVHp-L	720	7	45487	0	0	0	0	0	0	0	0	0	0	0	0	0	0	0	0	0	3	0	0	0	0	0	0	0	0	0	0	0	0
2	0	left	Paraventricular hypothalamic nucleus, parvicellular division, anterior parvicellular part	0	0	0	728	PVHap-L	727	8	45487	0	0	0	0	0	0	0	0	0	0	0	0	0	0	0	0	0	3	0	0	0	0	0	0	0	0	0	0	0	0
2	0	left	Paraventricular hypothalamic nucleus, parvicellular division, medial parvicellular part, dorsal zone	0	0	0	729	PVHmpd-L	727	8	45487	0	0	0	0	0	0	0	0	0	0	0	0	0	0	0	0	0	3	0	0	0	0	0	0	0	0	0	0	0	0
2	0	left	Paraventricular hypothalamic nucleus, parvicellular division, periventricular part	0	0	0	730	PVHpv-L	727	8	45487	0	0	0	0	0	0	0	0	0	0	0	0	0	0	0	0	0	3	0	0	0	0	0	0	0	0	0	0	0	0
2	0	left	Periventricular region	0	0	0	734	PVR-L	715	5	45487	0	0	0	0	0	0	0	0	0	0	0	0	0	0	0	0	0	3	0	0	0	0	0	0	0	0	0	0	0	0
2	0	left	Dorsomedial nucleus of the hypothalamus, anterior part	0	0	0	740	DMHa-L	739	7	45487	0	0	0	0	0	0	0	0	0	0	0	0	0	0	0	0	0	3	0	0	0	0	0	0	0	0	0	0	0	0
2	0	left	Dorsomedial nucleus of the hypothalamus, posterior part	0	0	0	741	DMHp-L	739	7	45487	0	0	0	0	0	0	0	0	0	0	0	0	0	0	0	0	0	3	0	0	0	0	0	0	0	0	0	0	0	0
2	0	left	Dorsomedial nucleus of the hypothalamus, ventral part	0	0	0	742	DMHv-L	739	7	45487	0	0	0	0	0	0	0	0	0	0	0	0	0	0	0	0	0	3	0	0	0	0	0	0	0	0	0	0	0	0
2	0	left	Hypothalamic medial zone	0	0	0	756	MEZ-L	715	5	45487	0	0	0	0	0	0	0	0	0	0	0	0	0	0	0	0	0	3	0	0	0	0	0	0	0	0	0	0	0	0
2	0	left	Anterior hypothalamic nucleus, anterior part	0	0	0	758	AHNa-L	757	7	45487	0	0	0	0	0	0	0	0	0	0	0	0	0	0	0	0	0	3	0	0	0	0	0	0	0	0	0	0	0	0
2	0	left	Anterior hypothalamic nucleus, central part	0	0	0	759	AHNc-L	757	7	45487	0	0	0	0	0	0	0	0	0	0	0	0	0	0	0	0	0	3	0	0	0	0	0	0	0	0	0	0	0	0
2	0	left	Anterior hypothalamic nucleus, dorsal part	0	0	0	760	AHNd-L	757	7	45487	0	0	0	0	0	0	0	0	0	0	0	0	0	0	0	0	0	3	0	0	0	0	0	0	0	0	0	0	0	0
2	0	left	Anterior hypothalamic nucleus, posterior part	0	0	0	761	AHNp-L	757	7	45487	0	0	0	0	0	0	0	0	0	0	0	0	0	0	0	0	0	3	0	0	0	0	0	0	0	0	0	0	0	0
2	0	left	Lateral mammillary nucleus	0	0	0	763	LM-L	762	7	45487	0	0	0	0	0	0	0	0	0	0	0	0	0	0	0	0	0	3	0	0	0	0	0	0	0	0	0	0	0	0
2	0	left	Medial mammillary nucleus	0	0	0	764	MM-L	762	7	45487	0	0	0	0	0	0	0	0	0	0	0	0	0	0	0	0	0	3	0	0	0	0	0	0	0	0	0	0	0	0
2	0	left	Medial mammillary nucleus, median part	0	0	0	765	MMme-L	764	8	45487	0	0	0	0	0	0	0	0	0	0	0	0	0	0	0	0	0	3	0	0	0	0	0	0	0	0	0	0	0	0
2	0	left	Medial mammillary nucleus, lateral part	0	0	0	766	MMl-L	764	8	45487	0	0	0	0	0	0	0	0	0	0	0	0	0	0	0	0	0	3	0	0	0	0	0	0	0	0	0	0	0	0
2	0	left	Medial mammillary nucleus, medial part	0	0	0	767	MMm-L	764	8	45487	0	0	0	0	0	0	0	0	0	0	0	0	0	0	0	0	0	3	0	0	0	0	0	0	0	0	0	0	0	0
2	0	left	Medial mammillary nucleus, posterior part	0	0	0	768	MMp-L	764	8	45487	0	0	0	0	0	0	0	0	0	0	0	0	0	0	0	0	0	3	0	0	0	0	0	0	0	0	0	0	0	0
2	0	left	Medial mammillary nucleus, dorsal part	0	0	0	769	MMd-L	764	8	45487	0	0	0	0	0	0	0	0	0	0	0	0	0	0	0	0	0	3	0	0	0	0	0	0	0	0	0	0	0	0
2	0	left	Supramammillary nucleus	0	0	0	770	SUM-L	762	7	45487	0	0	0	0	0	0	0	0	0	0	0	0	0	0	0	0	0	3	0	0	0	0	0	0	0	0	0	0	0	0
2	0	left	Supramammillary nucleus, lateral part	0	0	0	771	SUMl-L	770	8	45487	0	0	0	0	0	0	0	0	0	0	0	0	0	0	0	0	0	3	0	0	0	0	0	0	0	0	0	0	0	0
2	0	left	Supramammillary nucleus, medial part	0	0	0	772	SUMm-L	770	8	45487	0	0	0	0	0	0	0	0	0	0	0	0	0	0	0	0	0	3	0	0	0	0	0	0	0	0	0	0	0	0
2	0	left	Tuberomammillary nucleus	0	0	0	773	TM-L	762	7	45487	0	0	0	0	0	0	0	0	0	0	0	0	0	0	0	0	0	3	0	0	0	0	0	0	0	0	0	0	0	0
2	0	left	Tuberomammillary nucleus, dorsal part	0	0	0	774	TMd-L	773	8	45487	0	0	0	0	0	0	0	0	0	0	0	0	0	0	0	0	0	3	0	0	0	0	0	0	0	0	0	0	0	0
2	0	left	Tuberomammillary nucleus, ventral part	0	0	0	775	TMv-L	773	8	45487	0	0	0	0	0	0	0	0	0	0	0	0	0	0	0	0	0	3	0	0	0	0	0	0	0	0	0	0	0	0
2	0	left	Medial preoptic nucleus, central part	0	0	0	777	MPNc-L	776	7	45487	0	0	0	0	0	0	0	0	0	0	0	0	0	0	0	0	0	3	0	0	0	0	0	0	0	0	0	0	0	0
2	0	left	Medial preoptic nucleus, lateral part	0	0	0	778	MPNl-L	776	7	45487	0	0	0	0	0	0	0	0	0	0	0	0	0	0	0	0	0	3	0	0	0	0	0	0	0	0	0	0	0	0
2	0	left	Medial preoptic nucleus, medial part	0	0	0	779	MPNm-L	776	7	45487	0	0	0	0	0	0	0	0	0	0	0	0	0	0	0	0	0	3	0	0	0	0	0	0	0	0	0	0	0	0
2	0	left	Paraventricular hypothalamic nucleus, descending division, dorsal parvicellular part	0	0	0	783	PVHdp-L	782	7	45487	0	0	0	0	0	0	0	0	0	0	0	0	0	0	0	0	0	3	0	0	0	0	0	0	0	0	0	0	0	0
2	0	left	Paraventricular hypothalamic nucleus, descending division, forniceal part	0	0	0	784	PVHf-L	782	7	45487	0	0	0	0	0	0	0	0	0	0	0	0	0	0	0	0	0	3	0	0	0	0	0	0	0	0	0	0	0	0
2	0	left	Paraventricular hypothalamic nucleus, descending division, lateral parvicellular part	0	0	0	785	PVHlp-L	782	7	45487	0	0	0	0	0	0	0	0	0	0	0	0	0	0	0	0	0	3	0	0	0	0	0	0	0	0	0	0	0	0
2	0	left	Paraventricular hypothalamic nucleus, descending division, medial parvicellular part, ventral zone	0	0	0	786	PVHmpv-L	782	7	45487	0	0	0	0	0	0	0	0	0	0	0	0	0	0	0	0	0	3	0	0	0	0	0	0	0	0	0	0	0	0
2	0	left	Ventromedial hypothalamic nucleus, anterior part	0	0	0	788	VMHa-L	787	7	45487	0	0	0	0	0	0	0	0	0	0	0	0	0	0	0	0	0	3	0	0	0	0	0	0	0	0	0	0	0	0
2	0	left	Ventromedial hypothalamic nucleus, central part	0	0	0	789	VMHc-L	787	7	45487	0	0	0	0	0	0	0	0	0	0	0	0	0	0	0	0	0	3	0	0	0	0	0	0	0	0	0	0	0	0
2	0	left	Ventromedial hypothalamic nucleus, dorsomedial part	0	0	0	790	VMHdm-L	787	7	45487	0	0	0	0	0	0	0	0	0	0	0	0	0	0	0	0	0	3	0	0	0	0	0	0	0	0	0	0	0	0
2	0	left	Ventromedial hypothalamic nucleus, ventrolateral part	0	0	0	791	VMHvl-L	787	7	45487	0	0	0	0	0	0	0	0	0	0	0	0	0	0	0	0	0	3	0	0	0	0	0	0	0	0	0	0	0	0
2	0	left	Hypothalamic lateral zone	0	0	0	793	LZ-L	715	5	45487	0	0	0	0	0	0	0	0	0	0	0	0	0	0	0	0	0	3	0	0	0	0	0	0	0	0	0	0	0	0
2	0	left	Dopaminergic A13 group	0	0	0	803	A13-L	802	7	45487	0	0	0	0	0	0	0	0	0	0	0	0	0	0	0	0	0	3	0	0	0	0	0	0	0	0	0	0	0	0
2	0	left	Fields of Forel	0	0	0	804	FF-L	802	7	45487	0	0	0	0	0	0	0	0	0	0	0	0	0	0	0	0	0	3	0	0	0	0	0	0	0	0	0	0	0	0
2	0	left	Median eminence	0	0	0	805	ME-L	715	5	45487	0	0	0	0	0	11.3333333333333	1733.33333333333	4.35897433333333	6.1729128788383e-05	16	2600	6.153846	6.41578282575135e-05	9.86576572463249	1501.11069989303	3.79452526830885	6.05513205451863e-05	3	6.97614984548545	-18.6826168424859	41.3492835091526	11.3333333333333	2.68313454860489	-7.18562185650659	15.9035705231733	4.35897433333333	4.28162493673016e-05	-0.000122494323429471	0.000245952581006237	6.1729128788383e-05
2	0	left	Midbrain, sensory related	0	0	0	807	MBsen-L	806	4	45487	0	0	0	0	0	0	0	0	0	0	0	0	0	0	0	0	0	3	0	0	0	0	0	0	0	0	0	0	0	0
2	0	left	Superior colliculus, sensory related	0	0	0	808	SCs-L	807	5	45487	0	0	0	0	0	0	0	0	0	0	0	0	0	0	0	0	0	3	0	0	0	0	0	0	0	0	0	0	0	0
2	0	left	Inferior colliculus	0	0	0	812	IC-L	807	5	45487	0	0	0	0	0	0	0	0	0	0	0	0	0	0	0	0	0	3	0	0	0	0	0	0	0	0	0	0	0	0
2	0	left	Nucleus of the brachium of the inferior colliculus	0	0	0	816	NB-L	807	5	45487	0	0	0	0	0	1.33333333333333	936.666666666667	0.474496	5.34648568812612e-06	0	0	0	0	2.3094010767585	1622.35425642285	0.821851179988202	9.2603848537743e-06	3	1.63299316185545	-5.69286915218623	8.3595358188529	1.33333333333333	0.581136542495823	-2.02593273092682	2.97492473092682	0.474496	6.548080926501e-06	-2.28276325849038e-05	3.3520603961156e-05	5.34648568812612e-06
2	0	left	Nucleus sagulum	0	0	0	817	SAG-L	807	5	45487	0	0	0	0	0	0	0	0	0	0	0	0	0	0	0	0	0	3	0	0	0	0	0	0	0	0	0	0	0	0
2	0	left	Parabigeminal nucleus	0	0	0	818	PBG-L	807	5	45487	0	0	0	0	0	0	0	0	0	0	0	0	0	0	0	0	0	3	0	0	0	0	0	0	0	0	0	0	0	0
2	0	left	Midbrain trigeminal nucleus	0	0	0	819	MEV-L	807	5	45487	0	0	0	0	0	0.666666666666667	99.3333333333333	2.23713633333333	2.67324284406306e-06	0	0	0	0	1.15470053837925	172.050380218508	3.87483379279168	4.63019242688715e-06	3	0.816496580927726	-2.84643457609312	4.17976790942645	0.666666666666667	2.73992125085378	-9.55179331595126	14.0260659826179	2.23713633333333	3.2740404632505e-06	-1.14138162924519e-05	1.6760301980578e-05	2.67324284406306e-06
2	0	left	Subcommissural organ	0	0	0	820	SCO-L	807	5	45487	0	0	0	0	0	0	0	0	0	0	0	0	0	0	0	0	0	3	0	0	0	0	0	0	0	0	0	0	0	0
2	0	left	Midbrain, motor related	0	0	0	821	MBmot-L	806	4	45487	0	0	0	0	0	0	0	0	0	0	0	0	0	0	0	0	0	3	0	0	0	0	0	0	0	0	0	0	0	0
2	0	left	Paranigral nucleus	0	0	0	824	PN-L	821	5	45487	0	0	0	0	0	0	0	0	0	0	0	0	0	0	0	0	0	3	0	0	0	0	0	0	0	0	0	0	0	0
2	0	left	Midbrain reticular nucleus, retrorubral area	0	0	0	825	RR-L	821	5	45487	0	0	0	0	0	18.6666666666667	2951.33333333333	4.21655	9.56581335284409e-05	23	4427	5.195392	0.000132325520781122	16.9213868619961	2555.92964170247	3.82231465585501	8.35909203928698e-05	3	11.9652273971984	-32.815551655962	70.1488849892953	18.6666666666667	2.7027846129838	-7.4125935929796	15.8456935929796	4.21655	5.91077066554231e-05	-0.000158661801861746	0.000349978068918628	9.56581335284409e-05
2	0	left	Superior colliculus, motor related	0	0	0	830	SCm-L	821	5	45487	0	0	0	0	0	0	0	0	0	0	0	0	0	0	0	0	0	3	0	0	0	0	0	0	0	0	0	0	0	0
2	0	left	Superior colliculus, motor related, intermediate gray layer, sublayer a	0	0	0	835	SCig-a-L	834	7	45487	0	0	0	0	0	0	0	0	0	0	0	0	0	0	0	0	0	3	0	0	0	0	0	0	0	0	0	0	0	0
2	0	left	Superior colliculus, motor related, intermediate gray layer, sublayer b	0	0	0	836	SCig-b-L	834	7	45487	0	0	0	0	0	0	0	0	0	0	0	0	0	0	0	0	0	3	0	0	0	0	0	0	0	0	0	0	0	0
2	0	left	Superior colliculus, motor related, intermediate gray layer, sublayer c	0	0	0	837	SCig-c-L	834	7	45487	0	0	0	0	0	0	0	0	0	0	0	0	0	0	0	0	0	3	0	0	0	0	0	0	0	0	0	0	0	0
2	0	left	Pretectal region	0	0	0	843	PRT-L	821	5	45487	0	0	0	0	0	0	0	0	0	0	0	0	0	0	0	0	0	3	0	0	0	0	0	0	0	0	0	0	0	0
2	0	left	Intercollicular nucleus	0	0	0	851	InCo-L	821	5	45487	0	0	0	0	0	0	0	0	0	0	0	0	0	0	0	0	0	3	0	0	0	0	0	0	0	0	0	0	0	0
2	0	left	Red nucleus	0	0	0	853	RN-L	821	5	45487	0	0	0	0	0	4.66666666666667	16824.6666666667	0.184913666666667	2.32360333638056e-05	5	25237	0.198122	3.36193216965654e-05	4.50924975282289	14570.5887435386	0.178676027609563	2.01608404824574e-05	3	3.18852107828483	-9.05243225467926	18.3857655880126	4.66666666666667	0.126343030758197	-0.358696519509909	0.728523852843242	0.184913666666667	1.42558670195659e-05	-3.81020117828749e-05	8.4574078510486e-05	2.32360333638056e-05
2	0	left	Oculomotor nucleus	0	0	0	854	III-L	821	5	45487	0	0	0	0	0	0.333333333333333	349.333333333333	0.318066	1.33662142203153e-06	0	0	0	0	0.577350269189626	605.063082110728	0.550906472160202	2.31509621344357e-06	3	0.408248290463863	-1.42321728804656	2.08988395471322	0.333333333333333	0.389549702264037	-1.35803108981945	1.99416308981945	0.318066	1.63702023162525e-06	-5.70690814622595e-06	8.38015099028901e-06	1.33662142203153e-06
2	0	left	Medial accesory oculomotor nucleus	0	0	0	855	MA3-L	821	5	45487	0	0	0	0	0	0.333333333333333	169.666666666667	0.654879	1.33662142203153e-06	0	0	0	0	0.577350269189626	293.871287017519	1.1342837008099	2.31509621344357e-06	3	0.408248290463863	-1.42321728804656	2.08988395471322	0.333333333333333	0.802059696632052	-2.79610534313593	4.10586334313593	0.654879	1.63702023162525e-06	-5.70690814622595e-06	8.38015099028901e-06	1.33662142203153e-06
2	0	left	Edinger-Westphal nucleus	0	0	0	856	EW-L	821	5	45487	0	0	0	0	0	5.33333333333333	650.666666666667	5.46448066666667	2.22906094435773e-05	1	976	1.02459	6.72386433931309e-06	8.38649708360608	563.493862729075	8.59272219953847	3.2957352107445e-05	3	5.93014895821906	-20.1820382695689	30.8487049362355	5.33333333333333	6.07597213614584	-20.6783174308029	31.6072787641362	5.46448066666667	2.33043671651271e-05	-7.79799895545404e-05	0.000122561208441695	2.22906094435773e-05
2	0	left	Trochlear nucleus	0	0	0	857	IV-L	821	5	45487	0	0	0	0	0	0	0	0	0	0	0	0	0	0	0	0	0	3	0	0	0	0	0	0	0	0	0	0	0	0
2	0	left	Paratrochlear nucleus	0	0	0	858	Pa4-L	821	5	45487	0	0	0	0	0	0	0	0	0	0	0	0	0	0	0	0	0	3	0	0	0	0	0	0	0	0	0	0	0	0
2	0	left	Ventral tegmental nucleus	0	0	0	859	VTN-L	821	5	45487	0	0	0	0	0	0.333333333333333	407.333333333333	0.272777	2.24128811310436e-06	0	0	0	0	0.577350269189626	705.522028949723	0.472463623136216	3.88202488629694e-06	3	0.408248290463863	-1.42321728804656	2.08988395471322	0.333333333333333	0.334082231783583	-1.16466282654443	1.71021682654443	0.272777	2.7450061218355e-06	-9.56951997019014e-06	1.40520961963989e-05	2.24128811310436e-06
2	0	left	Anterior tegmental nucleus	0	0	0	860	AT-L	821	5	45487	0	0	0	0	0	0	0	0	0	0	0	0	0	0	0	0	0	3	0	0	0	0	0	0	0	0	0	0	0	0
2	0	left	Lateral terminal nucleus of the accessory optic tract	0	0	0	861	LT-L	821	5	45487	0	0	0	0	0	0.666666666666667	192.333333333333	1.15540166666667	4.48257622620873e-06	0	0	0	0	1.15470053837925	333.131105322414	2.00121438981643	7.76404977259388e-06	3	0.816496580927726	-2.84643457609312	4.17976790942645	0.666666666666667	1.41507226564729	-4.93316287991342	7.24396621324675	1.15540166666667	5.490012243671e-06	-1.91390399403803e-05	2.81041923927977e-05	4.48257622620873e-06
2	0	left	Dorsal terminal nucleus of the accessory optic tract	0	0	0	862	DT-L	821	5	45487	0	0	0	0	0	0.666666666666667	120.666666666667	1.84162066666667	2.67324284406306e-06	0	0	0	0	1.15470053837925	209.000797446645	3.18978056293553	4.63019242688715e-06	3	0.816496580927726	-2.84643457609312	4.17976790942645	0.666666666666667	2.25551546654876	-7.86307911247148	11.5463204458048	1.84162066666667	3.2740404632505e-06	-1.14138162924519e-05	1.6760301980578e-05	2.67324284406306e-06
2	0	left	Medial terminal nucleus of the accessory optic tract	0	0	0	863	MT-L	821	5	45487	0	0	0	0	0	2	916	1.455604	9.82906191433485e-06	2	1374	1.455604	1.34477286786262e-05	2	793.279269866546	1.455604	8.610290796091e-06	3	1.41421356237309	-4.08486984459331	8.08486984459331	2	1.02926745912226	-2.9729764426347	5.8841844426347	1.455604	6.08839500990406e-06	-1.63671874948219e-05	3.60253113234916e-05	9.82906191433485e-06
2	0	left	Substantia nigra, lateral part	0	0	0	864	SNl-L	821	5	45487	0	0	0	0	0	0	0	0	0	0	0	0	0	0	0	0	0	3	0	0	0	0	0	0	0	0	0	0	0	0
2	0	left	Midbrain, behavioral state related	0	0	0	865	MBsta-L	806	4	45487	0	0	0	0	0	0	0	0	0	0	0	0	0	0	0	0	0	3	0	0	0	0	0	0	0	0	0	0	0	0
2	0	left	Midbrain raphe nuclei	0	0	0	868	RAmb-L	865	5	45487	0	0	0	0	0	0	0	0	0	0	0	0	0	0	0	0	0	3	0	0	0	0	0	0	0	0	0	0	0	0
2	0	left	Interpeduncular nucleus, rostral	0	0	0	871	IPR-L	870	7	45487	0	0	0	0	0	0	0	0	0	0	0	0	0	0	0	0	0	3	0	0	0	0	0	0	0	0	0	0	0	0
2	0	left	Interpeduncular nucleus, caudal	0	0	0	872	IPC-L	870	7	45487	0	0	0	0	0	0	0	0	0	0	0	0	0	0	0	0	0	3	0	0	0	0	0	0	0	0	0	0	0	0
2	0	left	Interpeduncular nucleus, apical	0	0	0	873	IPA-L	870	7	45487	0	0	0	0	0	0	0	0	0	0	0	0	0	0	0	0	0	3	0	0	0	0	0	0	0	0	0	0	0	0
2	0	left	Interpeduncular nucleus, lateral	0	0	0	874	IPL-L	870	7	45487	0	0	0	0	0	0	0	0	0	0	0	0	0	0	0	0	0	3	0	0	0	0	0	0	0	0	0	0	0	0
2	0	left	Interpeduncular nucleus, intermediate	0	0	0	875	IPI-L	870	7	45487	0	0	0	0	0	0	0	0	0	0	0	0	0	0	0	0	0	3	0	0	0	0	0	0	0	0	0	0	0	0
2	0	left	Interpeduncular nucleus, dorsomedial	0	0	0	876	IPDM-L	870	7	45487	0	0	0	0	0	0	0	0	0	0	0	0	0	0	0	0	0	3	0	0	0	0	0	0	0	0	0	0	0	0
2	0	left	Interpeduncular nucleus, dorsolateral	0	0	0	877	IPDL-L	870	7	45487	0	0	0	0	0	0	0	0	0	0	0	0	0	0	0	0	0	3	0	0	0	0	0	0	0	0	0	0	0	0
2	0	left	Interpeduncular nucleus, rostrolateral	0	0	0	878	IPRL-L	870	7	45487	0	0	0	0	0	0	0	0	0	0	0	0	0	0	0	0	0	3	0	0	0	0	0	0	0	0	0	0	0	0
2	0	left	Hindbrain	0	0	0	882	HB-L	639	3	45487	0	0	0	0	0	0	0	0	0	0	0	0	0	0	0	0	0	3	0	0	0	0	0	0	0	0	0	0	0	0
2	0	left	Pons, sensory related	0	0	0	884	P-sen-L	883	5	45487	0	0	0	0	0	0	0	0	0	0	0	0	0	0	0	0	0	3	0	0	0	0	0	0	0	0	0	0	0	0
2	0	left	Nucleus of the lateral lemniscus, dorsal part	0	0	0	886	NLLd-L	885	7	45487	0	0	0	0	0	0	0	0	0	0	0	0	0	0	0	0	0	3	0	0	0	0	0	0	0	0	0	0	0	0
2	0	left	Nucleus of the lateral lemniscus, horizontal part	0	0	0	887	NLLh-L	885	7	45487	0	0	0	0	0	0	0	0	0	0	0	0	0	0	0	0	0	3	0	0	0	0	0	0	0	0	0	0	0	0
2	0	left	Nucleus of the lateral lemniscus, ventral part	0	0	0	888	NLLv-L	885	7	45487	0	0	0	0	0	0	0	0	0	0	0	0	0	0	0	0	0	3	0	0	0	0	0	0	0	0	0	0	0	0
2	0	left	Koelliker-Fuse subnucleus	0	0	0	891	KF-L	890	7	45487	0	0	0	0	0	0	0	0	0	0	0	0	0	0	0	0	0	3	0	0	0	0	0	0	0	0	0	0	0	0
2	0	left	Parabrachial nucleus, lateral division	0	0	0	892	PBl-L	890	7	45487	0	0	0	0	0	0	0	0	0	0	0	0	0	0	0	0	0	3	0	0	0	0	0	0	0	0	0	0	0	0
2	0	left	Parabrachial nucleus, lateral division, central lateral part	0	0	0	893	PBlc-L	892	8	45487	0	0	0	0	0	0	0	0	0	0	0	0	0	0	0	0	0	3	0	0	0	0	0	0	0	0	0	0	0	0
2	0	left	Parabrachial nucleus, lateral division, dorsal lateral part	0	0	0	894	PBld-L	892	8	45487	0	0	0	0	0	0	0	0	0	0	0	0	0	0	0	0	0	3	0	0	0	0	0	0	0	0	0	0	0	0
2	0	left	Parabrachial nucleus, lateral division, external lateral part	0	0	0	895	PBle-L	892	8	45487	0	0	0	0	0	0	0	0	0	0	0	0	0	0	0	0	0	3	0	0	0	0	0	0	0	0	0	0	0	0
2	0	left	Parabrachial nucleus, lateral division, superior lateral part	0	0	0	896	PBls-L	892	8	45487	0	0	0	0	0	0	0	0	0	0	0	0	0	0	0	0	0	3	0	0	0	0	0	0	0	0	0	0	0	0
2	0	left	Parabrachial nucleus, lateral division, ventral lateral part	0	0	0	897	PBlv-L	892	8	45487	0	0	0	0	0	0	0	0	0	0	0	0	0	0	0	0	0	3	0	0	0	0	0	0	0	0	0	0	0	0
2	0	left	Parabrachial nucleus, medial division	0	0	0	898	PBm-L	890	7	45487	0	0	0	0	0	0	0	0	0	0	0	0	0	0	0	0	0	3	0	0	0	0	0	0	0	0	0	0	0	0
2	0	left	Parabrachial nucleus, medial division, external medial part	0	0	0	899	PBme-L	898	8	45487	0	0	0	0	0	0	0	0	0	0	0	0	0	0	0	0	0	3	0	0	0	0	0	0	0	0	0	0	0	0
2	0	left	Parabrachial nucleus, medial division, medial medial part	0	0	0	900	PBmm-L	898	8	45487	0	0	0	0	0	0	0	0	0	0	0	0	0	0	0	0	0	3	0	0	0	0	0	0	0	0	0	0	0	0
2	0	left	Parabrachial nucleus, medial division, ventral medial part	0	0	0	901	PBmv-L	898	8	45487	0	0	0	0	0	0	0	0	0	0	0	0	0	0	0	0	0	3	0	0	0	0	0	0	0	0	0	0	0	0
2	0	left	Superior olivary complex, periolivary region	0	0	0	903	POR-L	902	7	45487	0	0	0	0	0	0	0	0	0	0	0	0	0	0	0	0	0	3	0	0	0	0	0	0	0	0	0	0	0	0
2	0	left	Superior olivary complex, medial part	0	0	0	904	SOCm-L	902	7	45487	0	0	0	0	0	0	0	0	0	0	0	0	0	0	0	0	0	3	0	0	0	0	0	0	0	0	0	0	0	0
2	0	left	Superior olivary complex, lateral part	0	0	0	905	SOCl-L	902	7	45487	0	0	0	0	0	0	0	0	0	0	0	0	0	0	0	0	0	3	0	0	0	0	0	0	0	0	0	0	0	0
2	0	left	Pons, motor related	0	0	0	906	P-mot-L	883	5	45487	0	0	0	0	0	0	0	0	0	0	0	0	0	0	0	0	0	3	0	0	0	0	0	0	0	0	0	0	0	0
2	0	left	Pons, behavioral state related	0	0	0	924	P-sat-L	883	5	45487	0	0	0	0	0	0	0	0	0	0	0	0	0	0	0	0	0	3	0	0	0	0	0	0	0	0	0	0	0	0
2	0	left	Superior central nucleus raphe, lateral part	0	0	0	926	CSl-L	925	7	45487	0	0	0	0	0	0	0	0	0	0	0	0	0	0	0	0	0	3	0	0	0	0	0	0	0	0	0	0	0	0
2	0	left	Superior central nucleus raphe, medial part	0	0	0	927	CSm-L	925	7	45487	0	0	0	0	0	0	0	0	0	0	0	0	0	0	0	0	0	3	0	0	0	0	0	0	0	0	0	0	0	0
2	0	left	Medulla, sensory related	0	0	0	936	MY-sen-L	935	5	45487	0	0	0	0	0	0	0	0	0	0	0	0	0	0	0	0	0	3	0	0	0	0	0	0	0	0	0	0	0	0
2	0	left	Granular lamina of the cochlear nuclei	0	0	0	939	CNlam-L	938	7	45487	0	0	0	0	0	0	0	0	0	0	0	0	0	0	0	0	0	3	0	0	0	0	0	0	0	0	0	0	0	0
2	0	left	Cochlear nucleus, subpedunclular granular region	0	0	0	940	CNspg-L	938	7	45487	0	0	0	0	0	0	0	0	0	0	0	0	0	0	0	0	0	3	0	0	0	0	0	0	0	0	0	0	0	0
2	0	left	Dorsal cochlear nucleus	0	0	0	941	DCO-L	938	7	45487	0	0	0	0	0	0	0	0	0	0	0	0	0	0	0	0	0	3	0	0	0	0	0	0	0	0	0	0	0	0
2	0	left	Ventral cochlear nucleus	0	0	0	942	VCO-L	938	7	45487	0	0	0	0	0	0	0	0	0	0	0	0	0	0	0	0	0	3	0	0	0	0	0	0	0	0	0	0	0	0
2	0	left	Cuneate nucleus	0	0	0	944	CU-L	943	7	45487	0	0	0	0	0	0	0	0	0	0	0	0	0	0	0	0	0	3	0	0	0	0	0	0	0	0	0	0	0	0
2	0	left	Gracile nucleus	0	0	0	945	GR-L	943	7	45487	0	0	0	0	0	0	0	0	0	0	0	0	0	0	0	0	0	3	0	0	0	0	0	0	0	0	0	0	0	0
2	0	left	Nucleus of the solitary tract, central part	0	0	0	949	NTSce-L	948	7	45487	0	0	0	0	0	0	0	0	0	0	0	0	0	0	0	0	0	3	0	0	0	0	0	0	0	0	0	0	0	0
2	0	left	Nucleus of the solitary tract, commissural part	0	0	0	950	NTSco-L	948	7	45487	0	0	0	0	0	0	0	0	0	0	0	0	0	0	0	0	0	3	0	0	0	0	0	0	0	0	0	0	0	0
2	0	left	Nucleus of the solitary tract, gelatinous part	0	0	0	951	NTSge-L	948	7	45487	0	0	0	0	0	0	0	0	0	0	0	0	0	0	0	0	0	3	0	0	0	0	0	0	0	0	0	0	0	0
2	0	left	Nucleus of the solitary tract, lateral part	0	0	0	952	NTSl-L	948	7	45487	0	0	0	0	0	0	0	0	0	0	0	0	0	0	0	0	0	3	0	0	0	0	0	0	0	0	0	0	0	0
2	0	left	Nucleus of the solitary tract, medial part	0	0	0	953	NTSm-L	948	7	45487	0	0	0	0	0	0	0	0	0	0	0	0	0	0	0	0	0	3	0	0	0	0	0	0	0	0	0	0	0	0
2	0	left	Spinal nucleus of the trigeminal, oral part, caudal dorsomedial part	0	0	0	957	SPVOcdm-L	956	7	45487	0	0	0	0	0	0	0	0	0	0	0	0	0	0	0	0	0	3	0	0	0	0	0	0	0	0	0	0	0	0
2	0	left	Spinal nucleus of the trigeminal, oral part, middle dorsomedial part, dorsal zone	0	0	0	958	SPVOmdmd-L	956	7	45487	0	0	0	0	0	0	0	0	0	0	0	0	0	0	0	0	0	3	0	0	0	0	0	0	0	0	0	0	0	0
2	0	left	Spinal nucleus of the trigeminal, oral part, middle dorsomedial part, ventral zone	0	0	0	959	SPVOmdmv-L	956	7	45487	0	0	0	0	0	0	0	0	0	0	0	0	0	0	0	0	0	3	0	0	0	0	0	0	0	0	0	0	0	0
2	0	left	Spinal nucleus of the trigeminal, oral part, rostral dorsomedial part	0	0	0	960	SPVOrdm-L	956	7	45487	0	0	0	0	0	0	0	0	0	0	0	0	0	0	0	0	0	3	0	0	0	0	0	0	0	0	0	0	0	0
2	0	left	Spinal nucleus of the trigeminal, oral part, ventrolateral part	0	0	0	961	SPVOvl-L	956	7	45487	0	0	0	0	0	0	0	0	0	0	0	0	0	0	0	0	0	3	0	0	0	0	0	0	0	0	0	0	0	0
2	0	left	Medulla, motor related	0	0	0	964	MY-mot-L	935	5	45487	0	0	0	0	0	0	0	0	0	0	0	0	0	0	0	0	0	3	0	0	0	0	0	0	0	0	0	0	0	0
2	0	left	Nucleus ambiguus, dorsal division	0	0	0	971	AMBd-L	970	7	45487	0	0	0	0	0	0	0	0	0	0	0	0	0	0	0	0	0	3	0	0	0	0	0	0	0	0	0	0	0	0
2	0	left	Nucleus ambiguus, ventral division	0	0	0	972	AMBv-L	970	7	45487	0	0	0	0	0	0	0	0	0	0	0	0	0	0	0	0	0	3	0	0	0	0	0	0	0	0	0	0	0	0
2	0	left	Lateral reticular nucleus, magnocellular part	0	0	0	982	LRNm-L	981	7	45487	0	0	0	0	0	0	0	0	0	0	0	0	0	0	0	0	0	3	0	0	0	0	0	0	0	0	0	0	0	0
2	0	left	Lateral reticular nucleus, parvicellular part	0	0	0	983	LRNp-L	981	7	45487	0	0	0	0	0	0	0	0	0	0	0	0	0	0	0	0	0	3	0	0	0	0	0	0	0	0	0	0	0	0
2	0	left	Medullary reticular nucleus, dorsal part	0	0	0	986	MDRNd-L	985	7	45487	0	0	0	0	0	0	0	0	0	0	0	0	0	0	0	0	0	3	0	0	0	0	0	0	0	0	0	0	0	0
2	0	left	Medullary reticular nucleus, ventral part	0	0	0	987	MDRNv-L	985	7	45487	0	0	0	0	0	0	0	0	0	0	0	0	0	0	0	0	0	3	0	0	0	0	0	0	0	0	0	0	0	0
2	0	left	Paragigantocellular reticular nucleus, dorsal part	0	0	0	991	PGRNd-L	990	7	45487	0	0	0	0	0	0	0	0	0	0	0	0	0	0	0	0	0	3	0	0	0	0	0	0	0	0	0	0	0	0
2	0	left	Paragigantocellular reticular nucleus, lateral part	0	0	0	992	PGRNl-L	990	7	45487	0	0	0	0	0	0	0	0	0	0	0	0	0	0	0	0	0	3	0	0	0	0	0	0	0	0	0	0	0	0
2	0	left	Nucleus intercalatus	0	0	0	994	NIS-L	993	7	45487	0	0	0	0	0	0	0	0	0	0	0	0	0	0	0	0	0	3	0	0	0	0	0	0	0	0	0	0	0	0
2	0	left	Nucleus of Roller	0	0	0	995	NR-L	993	7	45487	0	0	0	0	0	0	0	0	0	0	0	0	0	0	0	0	0	3	0	0	0	0	0	0	0	0	0	0	0	0
2	0	left	Nucleus prepositus	0	0	0	996	PRP-L	993	7	45487	0	0	0	0	0	0	0	0	0	0	0	0	0	0	0	0	0	3	0	0	0	0	0	0	0	0	0	0	0	0
2	0	left	Parapyramidal nucleus, deep part	0	0	0	999	PPYd-L	998	7	45487	0	0	0	0	0	0	0	0	0	0	0	0	0	0	0	0	0	3	0	0	0	0	0	0	0	0	0	0	0	0
2	0	left	Parapyramidal nucleus, superficial part	0	0	0	1000	PPYs-L	998	7	45487	0	0	0	0	0	0	0	0	0	0	0	0	0	0	0	0	0	3	0	0	0	0	0	0	0	0	0	0	0	0
2	0	left	Lateral vestibular nucleus	0	0	0	1002	LAV-L	1001	7	45487	0	0	0	0	0	0	0	0	0	0	0	0	0	0	0	0	0	3	0	0	0	0	0	0	0	0	0	0	0	0
2	0	left	Medial vestibular nucleus	0	0	0	1003	MV-L	1001	7	45487	0	0	0	0	0	0	0	0	0	0	0	0	0	0	0	0	0	3	0	0	0	0	0	0	0	0	0	0	0	0
2	0	left	Spinal vestibular nucleus	0	0	0	1004	SPIV-L	1001	7	45487	0	0	0	0	0	0	0	0	0	0	0	0	0	0	0	0	0	3	0	0	0	0	0	0	0	0	0	0	0	0
2	0	left	Superior vestibular nucleus	0	0	0	1005	SUV-L	1001	7	45487	0	0	0	0	0	0	0	0	0	0	0	0	0	0	0	0	0	3	0	0	0	0	0	0	0	0	0	0	0	0
2	0	left	Medulla, behavioral state related	0	0	0	1010	MY-sat-L	935	5	45487	0	0	0	0	0	0	0	0	0	0	0	0	0	0	0	0	0	3	0	0	0	0	0	0	0	0	0	0	0	0
2	0	left	Cerebellar cortex	0	0	0	1015	CBX-L	1014	3	45487	0	0	0	0	0	0	0	0	0	0	0	0	0	0	0	0	0	3	0	0	0	0	0	0	0	0	0	0	0	0
2	0	left	Cerebellar cortex, molecular layer	0	0	0	1016	CBXmo-L	1015	4	45487	0	0	0	0	0	0	0	0	0	0	0	0	0	0	0	0	0	3	0	0	0	0	0	0	0	0	0	0	0	0
2	0	left	Cerebellar cortex, Purkinje layer	0	0	0	1017	CBXpu-L	1015	4	45487	0	0	0	0	0	0	0	0	0	0	0	0	0	0	0	0	0	3	0	0	0	0	0	0	0	0	0	0	0	0
2	0	left	Cerebellar cortex, granular layer	0	0	0	1018	CBXgr-L	1015	4	45487	0	0	0	0	0	0	0	0	0	0	0	0	0	0	0	0	0	3	0	0	0	0	0	0	0	0	0	0	0	0
2	0	left	Vermal regions	0	0	0	1019	VERM-L	1015	4	45487	0	0	0	0	0	0	0	0	0	0	0	0	0	0	0	0	0	3	0	0	0	0	0	0	0	0	0	0	0	0
2	0	left	Central lobule	0	0	0	1024	CENT-L	1019	5	45487	0	0	0	0	0	0	0	0	0	0	0	0	0	0	0	0	0	3	0	0	0	0	0	0	0	0	0	0	0	0
2	0	left	Lobule II, molecular layer	0	0	0	1026	CENT2mo-L	1025	7	45487	0	0	0	0	0	0	0	0	0	0	0	0	0	0	0	0	0	3	0	0	0	0	0	0	0	0	0	0	0	0
2	0	left	Lobule II, Purkinje layer	0	0	0	1027	CENT2pu-L	1025	7	45487	0	0	0	0	0	0	0	0	0	0	0	0	0	0	0	0	0	3	0	0	0	0	0	0	0	0	0	0	0	0
2	0	left	Lobule II, granular layer	0	0	0	1028	CENT2gr-L	1025	7	45487	0	0	0	0	0	0	0	0	0	0	0	0	0	0	0	0	0	3	0	0	0	0	0	0	0	0	0	0	0	0
2	0	left	Lobule III, molecular layer	0	0	0	1030	CENT3mo-L	1029	7	45487	0	0	0	0	0	0	0	0	0	0	0	0	0	0	0	0	0	3	0	0	0	0	0	0	0	0	0	0	0	0
2	0	left	Lobule III, Purkinje layer	0	0	0	1031	CENT3pu-L	1029	7	45487	0	0	0	0	0	0	0	0	0	0	0	0	0	0	0	0	0	3	0	0	0	0	0	0	0	0	0	0	0	0
2	0	left	Lobule III, granular layer	0	0	0	1032	CENT3gr-L	1029	7	45487	0	0	0	0	0	0	0	0	0	0	0	0	0	0	0	0	0	3	0	0	0	0	0	0	0	0	0	0	0	0
2	0	left	Culmen	0	0	0	1033	CUL-L	1019	5	45487	0	0	0	0	0	0	0	0	0	0	0	0	0	0	0	0	0	3	0	0	0	0	0	0	0	0	0	0	0	0
2	0	left	Lobule IV, molecular layer	0	0	0	1035	CUL4mo-L	1034	7	45487	0	0	0	0	0	0	0	0	0	0	0	0	0	0	0	0	0	3	0	0	0	0	0	0	0	0	0	0	0	0
2	0	left	Lobule IV, Purkinje layer	0	0	0	1036	CUL4pu-L	1034	7	45487	0	0	0	0	0	0	0	0	0	0	0	0	0	0	0	0	0	3	0	0	0	0	0	0	0	0	0	0	0	0
2	0	left	Lobule IV, granular layer	0	0	0	1037	CUL4gr-L	1034	7	45487	0	0	0	0	0	0	0	0	0	0	0	0	0	0	0	0	0	3	0	0	0	0	0	0	0	0	0	0	0	0
2	0	left	Lobule V, molecular layer	0	0	0	1039	CUL5mo-L	1038	7	45487	0	0	0	0	0	0	0	0	0	0	0	0	0	0	0	0	0	3	0	0	0	0	0	0	0	0	0	0	0	0
2	0	left	Lobule V, Purkinje layer	0	0	0	1040	CUL5pu-L	1038	7	45487	0	0	0	0	0	0	0	0	0	0	0	0	0	0	0	0	0	3	0	0	0	0	0	0	0	0	0	0	0	0
2	0	left	Lobule V, granular layer	0	0	0	1041	CUL5gr-L	1038	7	45487	0	0	0	0	0	0	0	0	0	0	0	0	0	0	0	0	0	3	0	0	0	0	0	0	0	0	0	0	0	0
2	0	left	Lobules IV-V, molecular layer	0	0	0	1043	CUL4, 5mo-L	1042	7	45487	0	0	0	0	0	0	0	0	0	0	0	0	0	0	0	0	0	3	0	0	0	0	0	0	0	0	0	0	0	0
2	0	left	Lobules IV-V, Purkinje layer	0	0	0	1044	CUL4, 5pu-L	1042	7	45487	0	0	0	0	0	0	0	0	0	0	0	0	0	0	0	0	0	3	0	0	0	0	0	0	0	0	0	0	0	0
2	0	left	Lobules IV-V, granular layer	0	0	0	1045	CUL4, 5gr-L	1042	7	45487	0	0	0	0	0	0	0	0	0	0	0	0	0	0	0	0	0	3	0	0	0	0	0	0	0	0	0	0	0	0
2	0	left	Declive (VI)	0	0	0	1046	DEC-L	1019	5	45487	0	0	0	0	0	0	0	0	0	0	0	0	0	0	0	0	0	3	0	0	0	0	0	0	0	0	0	0	0	0
2	0	left	Folium-tuber vermis (VII)	0	0	0	1050	FOTU-L	1019	5	45487	0	0	0	0	0	0	0	0	0	0	0	0	0	0	0	0	0	3	0	0	0	0	0	0	0	0	0	0	0	0
2	0	left	Pyramus (VIII)	0	0	0	1054	PYR-L	1019	5	45487	0	0	0	0	0	0	0	0	0	0	0	0	0	0	0	0	0	3	0	0	0	0	0	0	0	0	0	0	0	0
2	0	left	Uvula (IX)	0	0	0	1058	UVU-L	1019	5	45487	0	0	0	0	0	0	0	0	0	0	0	0	0	0	0	0	0	3	0	0	0	0	0	0	0	0	0	0	0	0
2	0	left	Hemispheric regions	0	0	0	1066	HEM-L	1015	4	45487	0	0	0	0	0	0	0	0	0	0	0	0	0	0	0	0	0	3	0	0	0	0	0	0	0	0	0	0	0	0
2	0	left	Ansiform lobule	0	0	0	1071	AN-L	1066	5	45487	0	0	0	0	0	0	0	0	0	0	0	0	0	0	0	0	0	3	0	0	0	0	0	0	0	0	0	0	0	0
2	0	left	Crus 1, molecular layer	0	0	0	1073	ANcr1mo-L	1072	7	45487	0	0	0	0	0	0	0	0	0	0	0	0	0	0	0	0	0	3	0	0	0	0	0	0	0	0	0	0	0	0
2	0	left	Crus 1, Purkinje layer	0	0	0	1074	ANcr1pu-L	1072	7	45487	0	0	0	0	0	0	0	0	0	0	0	0	0	0	0	0	0	3	0	0	0	0	0	0	0	0	0	0	0	0
2	0	left	Crus 1, granular layer	0	0	0	1075	ANcr1gr-L	1072	7	45487	0	0	0	0	0	0	0	0	0	0	0	0	0	0	0	0	0	3	0	0	0	0	0	0	0	0	0	0	0	0
2	0	left	Crus 2, molecular layer	0	0	0	1077	ANcr2mo-L	1076	7	45487	0	0	0	0	0	0	0	0	0	0	0	0	0	0	0	0	0	3	0	0	0	0	0	0	0	0	0	0	0	0
2	0	left	Crus 2, Purkinje layer	0	0	0	1078	ANcr2pu-L	1076	7	45487	0	0	0	0	0	0	0	0	0	0	0	0	0	0	0	0	0	3	0	0	0	0	0	0	0	0	0	0	0	0
2	0	left	Crus 2, granular layer	0	0	0	1079	ANcr2gr-L	1076	7	45487	0	0	0	0	0	0	0	0	0	0	0	0	0	0	0	0	0	3	0	0	0	0	0	0	0	0	0	0	0	0
2	0	left	Paramedian lobule	0	0	0	1080	PRM-L	1066	5	45487	0	0	0	0	0	0	0	0	0	0	0	0	0	0	0	0	0	3	0	0	0	0	0	0	0	0	0	0	0	0
2	0	left	Copula pyramidis	0	0	0	1084	COPY-L	1066	5	45487	0	0	0	0	0	0.333333333333333	26728.6666666667	0.004157	1.33662142203153e-06	0	0	0	0	0.577350269189626	46295.4086852393	0.00720013520706382	2.31509621344357e-06	3	0.408248290463863	-1.42321728804656	2.08988395471322	0.333333333333333	0.00509126443037484	-0.0177489427992286	0.0260629427992286	0.004157	1.63702023162525e-06	-5.70690814622595e-06	8.38015099028901e-06	1.33662142203153e-06
2	0	left	Flocculus	0	0	0	1092	FL-L	1066	5	45487	0	0	0	0	0	0	0	0	0	0	0	0	0	0	0	0	0	3	0	0	0	0	0	0	0	0	0	0	0	0
2	0	left	Cerebellar nuclei	0	0	0	1096	CBN-L	1014	3	45487	0	0	0	0	0	0	0	0	0	0	0	0	0	0	0	0	0	3	0	0	0	0	0	0	0	0	0	0	0	0
2	0	left	Fastigial nucleus	0	0	0	1097	FN-L	1096	4	45487	0	0	0	0	0	0	0	0	0	0	0	0	0	0	0	0	0	3	0	0	0	0	0	0	0	0	0	0	0	0
2	0	left	Interposed nucleus	0	0	0	1098	IP-L	1096	4	45487	0	0	0	0	0	0.333333333333333	9189	0.0120916666666667	1.33662142203153e-06	0	0	0	0	0.577350269189626	15915.8148707504	0.0209433810148537	2.31509621344357e-06	3	0.408248290463863	-1.42321728804656	2.08988395471322	0.333333333333333	0.0148092067365766	-0.0516272071238889	0.0758105404572222	0.0120916666666667	1.63702023162525e-06	-5.70690814622595e-06	8.38015099028901e-06	1.33662142203153e-06
2	0	left	Dentate nucleus	0	0	0	1099	DN-L	1096	4	45487	0	0	0	0	0	0	0	0	0	0	0	0	0	0	0	0	0	3	0	0	0	0	0	0	0	0	0	0	0	0
2	0	left	Vestibulocerebellar nucleus	0	0	0	1100	VeCB-L	1096	4	45487	0	0	0	0	0	0.333333333333333	907	0.122504	1.33662142203153e-06	0	0	0	0	0.577350269189626	1570.97008246497	0.212183152130418	2.31509621344357e-06	3	0.408248290463863	-1.42321728804656	2.08988395471322	0.333333333333333	0.150036145724955	-0.523049431964567	0.768057431964567	0.122504	1.63702023162525e-06	-5.70690814622595e-06	8.38015099028901e-06	1.33662142203153e-06
2	0	left	cranial nerves	0	0	0	1102	cm-L	1101	2	45487	0	0	0	0	0	0	0	0	0	0	0	0	0	0	0	0	0	3	0	0	0	0	0	0	0	0	0	0	0	0
2	0	left	terminal nerve	0	0	0	1103	tn-L	1102	3	45487	0	0	0	0	0	0	0	0	0	0	0	0	0	0	0	0	0	3	0	0	0	0	0	0	0	0	0	0	0	0
2	0	left	vomeronasal nerve	0	0	0	1104	von-L	1102	3	45487	0	0	0	0	0	1.33333333333333	142.333333333333	3.12256033333333	5.34648568812612e-06	0	0	0	0	2.3094010767585	246.52856494397	5.40843314703254	9.2603848537743e-06	3	1.63299316185545	-5.69286915218623	8.3595358188529	1.33333333333333	3.82433975386081	-13.3322455481053	19.5773662147719	3.12256033333333	6.548080926501e-06	-2.28276325849038e-05	3.3520603961156e-05	5.34648568812612e-06
2	0	left	olfactory nerve	0	0	0	1105	In-L	1102	3	45487	0	0	0	0	0	0	0	0	0	0	0	0	0	0	0	0	0	3	0	0	0	0	0	0	0	0	0	0	0	0
2	0	left	lateral olfactory tract, general	0	0	0	1107	lotg-L	1105	4	45487	0	0	0	0	0	0	0	0	0	0	0	0	0	0	0	0	0	3	0	0	0	0	0	0	0	0	0	0	0	0
2	0	left	accessory olfactory tract	0	0	0	1110	aolt-L	1107	5	45487	0	0	0	0	0	0	0	0	0	0	0	0	0	0	0	0	0	3	0	0	0	0	0	0	0	0	0	0	0	0
2	0	left	optic nerve	0	0	0	1112	IIn-L	1102	3	45487	0	0	0	0	0	0	0	0	0	0	0	0	0	0	0	0	0	3	0	0	0	0	0	0	0	0	0	0	0	0
2	0	left	accessory optic tract	0	0	0	1113	aot-L	1112	4	45487	0	0	0	0	0	0	0	0	0	0	0	0	0	0	0	0	0	3	0	0	0	0	0	0	0	0	0	0	0	0
2	0	left	brachium of the superior colliculus	0	0	0	1114	bsc-L	1112	4	45487	0	0	0	0	0	0	0	0	0	0	0	0	0	0	0	0	0	3	0	0	0	0	0	0	0	0	0	0	0	0
2	0	left	superior colliculus commissure	0	0	0	1115	csc-L	1112	4	45487	0	0	0	0	0	0	0	0	0	0	0	0	0	0	0	0	0	3	0	0	0	0	0	0	0	0	0	0	0	0
2	0	left	tectothalamic pathway	0	0	0	1118	ttp-L	1112	4	45487	0	0	0	0	0	0	0	0	0	0	0	0	0	0	0	0	0	3	0	0	0	0	0	0	0	0	0	0	0	0
2	0	left	oculomotor nerve	0	0	0	1119	IIIn-L	1102	3	45487	0	0	0	0	0	0.666666666666667	2247.66666666667	0.098868	2.67324284406306e-06	0	0	0	0	1.15470053837925	3893.07286514565	0.17124439924272	4.63019242688715e-06	3	0.816496580927726	-2.84643457609312	4.17976790942645	0.666666666666667	0.121088075944744	-0.422131940503761	0.619867940503761	0.098868	3.2740404632505e-06	-1.14138162924519e-05	1.6760301980578e-05	2.67324284406306e-06
2	0	left	medial longitudinal fascicle	0	0	0	1120	mlf-L	1119	4	45487	0	0	0	0	0	2	1584.66666666667	0.420698333333333	8.01972853218919e-06	0	0	0	0	3.46410161513775	2744.72317972748	0.728670887992881	1.38905772806614e-05	3	2.44948974278318	-8.53930372827935	12.5393037282793	2	0.515248126152989	-1.79623542315712	2.63763208982379	0.420698333333333	9.8221213897515e-06	-3.42414488773557e-05	5.02809059417341e-05	8.01972853218919e-06
2	0	left	posterior commissure	0	0	0	1121	pc-L	1119	4	45487	0	0	0	0	0	0	0	0	0	0	0	0	0	0	0	0	0	3	0	0	0	0	0	0	0	0	0	0	0	0
2	0	left	trochlear nerve	0	0	0	1122	IVn-L	1102	3	45487	0	0	0	0	0	4	150.666666666667	17.699115	2.05627905197425e-05	5	226	22.123894	2.80690498626621e-05	3.60555127546399	130.481160836855	15.9537665963709	1.80228367585867e-05	3	2.54950975679639	-6.96965511460288	14.9696551146029	4	11.2810165457613	-30.8391816349688	66.2374116349688	17.699115	1.27440700882149e-05	-3.42705174334336e-05	7.53960984729186e-05	2.05627905197425e-05
2	0	left	trochlear nerve decussation	0	0	0	1123	IVd-L	1122	4	45487	0	0	0	0	0	0	0	0	0	0	0	0	0	0	0	0	0	3	0	0	0	0	0	0	0	0	0	0	0	0
2	0	left	abducens nerve	0	0	0	1124	VIn-L	1102	3	45487	0	0	0	0	0	0	0	0	0	0	0	0	0	0	0	0	0	3	0	0	0	0	0	0	0	0	0	0	0	0
2	0	left	trigeminal nerve	0	0	0	1125	Vn-L	1102	3	45487	0	0	0	0	0	0	0	0	0	0	0	0	0	0	0	0	0	3	0	0	0	0	0	0	0	0	0	0	0	0
2	0	left	motor root of the trigeminal nerve	0	0	0	1126	moV-L	1125	4	45487	0	0	0	0	0	0	0	0	0	0	0	0	0	0	0	0	0	3	0	0	0	0	0	0	0	0	0	0	0	0
2	0	left	midbrain tract of the trigeminal nerve	0	0	0	1128	mtV-L	1127	5	45487	0	0	0	0	0	0	0	0	0	0	0	0	0	0	0	0	0	3	0	0	0	0	0	0	0	0	0	0	0	0
2	0	left	facial nerve	0	0	0	1130	VIIn-L	1102	3	45487	0	0	0	0	0	1	2305.33333333333	0.289184333333333	4.91453095716743e-06	1	3458	0.289184	6.72386433931309e-06	1	1996.47723085773	0.289184500000144	4.3051453980455e-06	3	0.707106781186547	-2.04243492229665	4.04243492229665	1	0.204484320964143	-0.590640688454002	1.16900935512067	0.289184333333333	3.04419750495203e-06	-8.18359374741093e-06	1.80126556617458e-05	4.91453095716743e-06
2	0	left	intermediate nerve	0	0	0	1131	iVIIn-L	1130	4	45487	0	0	0	0	0	0	0	0	0	0	0	0	0	0	0	0	0	3	0	0	0	0	0	0	0	0	0	0	0	0
2	0	left	genu of the facial nerve	0	0	0	1132	gVIIn-L	1130	4	45487	0	0	0	0	0	0.333333333333333	307.666666666667	0.361141333333333	1.33662142203153e-06	0	0	0	0	0.577350269189626	532.894298462025	0.625515138046501	2.31509621344357e-06	3	0.408248290463863	-1.42321728804656	2.08988395471322	0.333333333333333	0.44230599584752	-1.54194776708455	2.26423043375122	0.361141333333333	1.63702023162525e-06	-5.70690814622595e-06	8.38015099028901e-06	1.33662142203153e-06
2	0	left	vestibulocochlear nerve	0	0	0	1133	VIIIn-L	1102	3	45487	0	0	0	0	0	0	0	0	0	0	0	0	0	0	0	0	0	3	0	0	0	0	0	0	0	0	0	0	0	0
2	0	left	efferent cochleovestibular bundle	0	0	0	1134	cvb-L	1133	4	45487	0	0	0	0	0	0	0	0	0	0	0	0	0	0	0	0	0	3	0	0	0	0	0	0	0	0	0	0	0	0
2	0	left	vestibular nerve	0	0	0	1135	vVIIIn-L	1133	4	45487	0	0	0	0	0	0	0	0	0	0	0	0	0	0	0	0	0	3	0	0	0	0	0	0	0	0	0	0	0	0
2	0	left	cochlear nerve	0	0	0	1136	cVIIIn-L	1133	4	45487	0	0	0	0	0	0	0	0	0	0	0	0	0	0	0	0	0	3	0	0	0	0	0	0	0	0	0	0	0	0
2	0	left	trapezoid body	0	0	0	1137	tb-L	1136	5	45487	0	0	0	0	0	0.333333333333333	3220.66666666667	0.0344993333333333	1.33662142203153e-06	0	0	0	0	0.577350269189626	5578.35830091016	0.0597545981605879	2.31509621344357e-06	3	0.408248290463863	-1.42321728804656	2.08988395471322	0.333333333333333	0.0422528815664289	-0.147300142878243	0.216298809544909	0.0344993333333333	1.63702023162525e-06	-5.70690814622595e-06	8.38015099028901e-06	1.33662142203153e-06
2	0	left	intermediate acoustic stria	0	0	0	1138	ias-L	1136	5	45487	0	0	0	0	0	0	0	0	0	0	0	0	0	0	0	0	0	3	0	0	0	0	0	0	0	0	0	0	0	0
2	0	left	dorsal acoustic stria	0	0	0	1139	das-L	1136	5	45487	0	0	0	0	0	0	0	0	0	0	0	0	0	0	0	0	0	3	0	0	0	0	0	0	0	0	0	0	0	0
2	0	left	inferior colliculus commissure	0	0	0	1141	cic-L	1136	5	45487	0	0	0	0	0	0.333333333333333	193	0.575705333333333	1.33662142203153e-06	0	0	0	0	0.577350269189626	334.285805860793	0.99715088752171	2.31509621344357e-06	3	0.408248290463863	-1.42321728804656	2.08988395471322	0.333333333333333	0.705092154432785	-2.45806134966182	3.60947201632849	0.575705333333333	1.63702023162525e-06	-5.70690814622595e-06	8.38015099028901e-06	1.33662142203153e-06
2	0	left	brachium of the inferior colliculus	0	0	0	1142	bic-L	1136	5	45487	0	0	0	0	0	0	0	0	0	0	0	0	0	0	0	0	0	3	0	0	0	0	0	0	0	0	0	0	0	0
2	0	left	glossopharyngeal nerve	0	0	0	1143	IXn-L	1102	3	45487	0	0	0	0	0	0	0	0	0	0	0	0	0	0	0	0	0	3	0	0	0	0	0	0	0	0	0	0	0	0
2	0	left	vagus nerve	0	0	0	1144	Xn-L	1102	3	45487	0	0	0	0	0	0	0	0	0	0	0	0	0	0	0	0	0	3	0	0	0	0	0	0	0	0	0	0	0	0
2	0	left	solitary tract	0	0	0	1145	ts-L	1144	4	45487	0	0	0	0	0	0.333333333333333	99.6666666666667	1.11482733333333	1.33662142203153e-06	0	0	0	0	0.577350269189626	172.627730487698	1.93093758299986	2.31509621344357e-06	3	0.408248290463863	-1.42321728804656	2.08988395471322	0.333333333333333	1.36537905898716	-4.75992460196053	6.9895792686272	1.11482733333333	1.63702023162525e-06	-5.70690814622595e-06	8.38015099028901e-06	1.33662142203153e-06
2	0	left	accessory spinal nerve	0	0	0	1146	XIn-L	1102	3	45487	0	0	0	0	0	0	0	0	0	0	0	0	0	0	0	0	0	3	0	0	0	0	0	0	0	0	0	0	0	0
2	0	left	hypoglossal nerve	0	0	0	1147	XIIn-L	1102	3	45487	0	0	0	0	0	0	0	0	0	0	0	0	0	0	0	0	0	3	0	0	0	0	0	0	0	0	0	0	0	0
2	0	left	ventral roots	0	0	0	1148	vrt-L	1102	3	45487	0	0	0	0	0	0	0	0	0	0	0	0	0	0	0	0	0	3	0	0	0	0	0	0	0	0	0	0	0	0
2	0	left	dorsal roots	0	0	0	1149	drt-L	1102	3	45487	0	0	0	0	0	0	0	0	0	0	0	0	0	0	0	0	0	3	0	0	0	0	0	0	0	0	0	0	0	0
2	0	left	cervicothalamic tract	0	0	0	1150	cett-L	1149	4	45487	0	0	0	0	0	0	0	0	0	0	0	0	0	0	0	0	0	3	0	0	0	0	0	0	0	0	0	0	0	0
2	0	left	dorsolateral fascicle	0	0	0	1151	dl-L	1150	5	45487	0	0	0	0	0	0	0	0	0	0	0	0	0	0	0	0	0	3	0	0	0	0	0	0	0	0	0	0	0	0
2	0	left	dorsal commissure of the spinal cord	0	0	0	1152	dcm-L	1150	5	45487	0	0	0	0	0	0	0	0	0	0	0	0	0	0	0	0	0	3	0	0	0	0	0	0	0	0	0	0	0	0
2	0	left	ventral commissure of the spinal cord	0	0	0	1153	vc-L	1150	5	45487	0	0	0	0	0	0	0	0	0	0	0	0	0	0	0	0	0	3	0	0	0	0	0	0	0	0	0	0	0	0
2	0	left	fasciculus proprius	0	0	0	1154	fpr-L	1150	5	45487	0	0	0	0	0	0	0	0	0	0	0	0	0	0	0	0	0	3	0	0	0	0	0	0	0	0	0	0	0	0
2	0	left	dorsal column	0	0	0	1155	dc-L	1150	5	45487	0	0	0	0	0	0	0	0	0	0	0	0	0	0	0	0	0	3	0	0	0	0	0	0	0	0	0	0	0	0
2	0	left	medial lemniscus	0	0	0	1159	ml-L	1150	5	45487	0	0	0	0	0	15.3333333333333	14174	0.721195333333333	8.22919193081256e-05	23	21261	1.081793	9.22268781201756e-05	13.2790561913614	12275.0440732406	0.624573479757453	7.78016488329226e-05	3	9.38971068066885	-25.0673309584042	55.7339976250708	15.3333333333333	0.441640142885774	-1.17902883302108	2.62141949968775	0.721195333333333	5.5014073477254e-05	-0.000154414534113419	0.00031899837272967	8.22919193081256e-05
2	0	left	spinothalamic tract	0	0	0	1160	sst-L	1102	3	45487	0	0	0	0	0	0	0	0	0	0	0	0	0	0	0	0	0	3	0	0	0	0	0	0	0	0	0	0	0	0
2	0	left	lateral spinothalamic tract	0	0	0	1161	sttl-L	1160	4	45487	0	0	0	0	0	0	0	0	0	0	0	0	0	0	0	0	0	3	0	0	0	0	0	0	0	0	0	0	0	0
2	0	left	ventral spinothalamic tract	0	0	0	1162	sttv-L	1160	4	45487	0	0	0	0	0	0	0	0	0	0	0	0	0	0	0	0	0	3	0	0	0	0	0	0	0	0	0	0	0	0
2	0	left	spinocervical tract	0	0	0	1163	scrt-L	1160	4	45487	0	0	0	0	0	0	0	0	0	0	0	0	0	0	0	0	0	3	0	0	0	0	0	0	0	0	0	0	0	0
2	0	left	spino-olivary pathway	0	0	0	1164	sop-L	1160	4	45487	0	0	0	0	0	0	0	0	0	0	0	0	0	0	0	0	0	3	0	0	0	0	0	0	0	0	0	0	0	0
2	0	left	spinoreticular pathway	0	0	0	1165	srp-L	1160	4	45487	0	0	0	0	0	0	0	0	0	0	0	0	0	0	0	0	0	3	0	0	0	0	0	0	0	0	0	0	0	0
2	0	left	spinovestibular pathway	0	0	0	1166	svp-L	1160	4	45487	0	0	0	0	0	0	0	0	0	0	0	0	0	0	0	0	0	3	0	0	0	0	0	0	0	0	0	0	0	0
2	0	left	spinotectal pathway	0	0	0	1167	stp-L	1160	4	45487	0	0	0	0	0	0	0	0	0	0	0	0	0	0	0	0	0	3	0	0	0	0	0	0	0	0	0	0	0	0
2	0	left	spinohypothalamic pathway	0	0	0	1168	shp-L	1160	4	45487	0	0	0	0	0	0	0	0	0	0	0	0	0	0	0	0	0	3	0	0	0	0	0	0	0	0	0	0	0	0
2	0	left	spinotelenchephalic pathway	0	0	0	1169	step-L	1160	4	45487	0	0	0	0	0	0	0	0	0	0	0	0	0	0	0	0	0	3	0	0	0	0	0	0	0	0	0	0	0	0
2	0	left	hypothalamohypophysial tract	0	0	0	1170	hht-L	1169	5	45487	0	0	0	0	0	0	0	0	0	0	0	0	0	0	0	0	0	3	0	0	0	0	0	0	0	0	0	0	0	0
2	0	left	cerebellum related fiber tracts	0	0	0	1171	cbf-L	1101	2	45487	0	0	0	0	0	0	0	0	0	0	0	0	0	0	0	0	0	3	0	0	0	0	0	0	0	0	0	0	0	0
2	0	left	cerebellar commissure	0	0	0	1172	cbc-L	1171	3	45487	0	0	0	0	0	0	0	0	0	0	0	0	0	0	0	0	0	3	0	0	0	0	0	0	0	0	0	0	0	0
2	0	left	cerebellar peduncles	0	0	0	1173	cbp-L	1171	3	45487	0	0	0	0	0	0	0	0	0	0	0	0	0	0	0	0	0	3	0	0	0	0	0	0	0	0	0	0	0	0
2	0	left	superior cerebellar peduncle decussation	0	0	0	1175	dscp-L	1174	5	45487	0	0	0	0	0	0.333333333333333	519	0.214087	1.33662142203153e-06	0	0	0	0	0.577350269189626	898.934369128247	0.370809561239998	2.31509621344357e-06	3	0.408248290463863	-1.42321728804656	2.08988395471322	0.333333333333333	0.262201955281611	-0.91407695863807	1.34225095863807	0.214087	1.63702023162525e-06	-5.70690814622595e-06	8.38015099028901e-06	1.33662142203153e-06
2	0	left	uncinate fascicle	0	0	0	1177	uf-L	1174	5	45487	0	0	0	0	0	6.66666666666667	1812	2.452784	3.39697619692133e-05	8	2718	2.943341	4.81183711931351e-05	6.11010092660779	1569.2380316574	2.24801360320995	2.95550838889727e-05	3	4.32049379893857	-11.922917771202	25.2562511045353	6.66666666666667	1.58958566302936	-4.3866510922039	9.2922190922039	2.452784	2.08986002364299e-05	-5.59496573860045e-05	0.000123889181324431	3.39697619692133e-05
2	0	left	cuneocerebellar tract	0	0	0	1182	cct-L	1180	5	45487	0	0	0	0	0	0	0	0	0	0	0	0	0	0	0	0	0	3	0	0	0	0	0	0	0	0	0	0	0	0
2	0	left	juxtarestiform body	0	0	0	1183	jrb-L	1180	5	45487	0	0	0	0	0	0	0	0	0	0	0	0	0	0	0	0	0	3	0	0	0	0	0	0	0	0	0	0	0	0
2	0	left	bulbocerebellar tract	0	0	0	1184	bct-L	1180	5	45487	0	0	0	0	0	0	0	0	0	0	0	0	0	0	0	0	0	3	0	0	0	0	0	0	0	0	0	0	0	0
2	0	left	trigeminocerebellar tract	0	0	0	1187	tct-L	1173	4	45487	0	0	0	0	0	0	0	0	0	0	0	0	0	0	0	0	0	3	0	0	0	0	0	0	0	0	0	0	0	0
2	0	left	lateral forebrain bundle system	0	0	0	1190	lfbs-L	1101	2	45487	0	0	0	0	0	0	0	0	0	0	0	0	0	0	0	0	0	3	0	0	0	0	0	0	0	0	0	0	0	0
2	0	left	corpus callosum	0	0	0	1191	cc-L	1190	3	45487	0	0	0	0	0	0	0	0	0	0	0	0	0	0	0	0	0	3	0	0	0	0	0	0	0	0	0	0	0	0
2	0	left	corpus callosum, extreme capsule	0	0	0	1194	ee-L	1191	4	45487	0	0	0	0	0	6.33333333333333	1994.66666666667	2.11675566666667	3.80611406936187e-05	5	2992	1.671123	2.0049321330473e-05	7.09459888459759	1727.43200541536	2.37118925823822	4.95845385034364e-05	3	5.01663898109747	-15.2515220728533	27.9181887395199	6.33333333333333	1.67668400397695	-5.097433339972	9.33094467330534	2.11675566666667	3.50615634177854e-05	-0.000112796590855199	0.000188918872242437	3.80611406936187e-05
2	0	left	corpus callosum, posterior forceps	0	0	0	1196	fp-L	1191	4	45487	0	0	0	0	0	56.6666666666667	29060	1.29999233333333	0.000293266310193677	73	43590	1.674696	0.000388956833811175	50.5206228517952	25166.6982339758	1.15899569050119	0.000259034743273948	3	35.7234750082725	-97.0390405938135	210.372373927147	56.6666666666667	0.819533712119377	-2.22617663023882	4.82616129690548	1.29999233333333	0.000183165223531925	-0.000494830038831132	0.00108136265921849	0.000293266310193677
2	0	left	corpus callosum, rostrum	0	0	0	1197	ccr-L	1191	4	45487	0	0	0	0	0	0	0	0	0	0	0	0	0	0	0	0	0	3	0	0	0	0	0	0	0	0	0	0	0	0
2	0	left	corpus callosum, splenium	0	0	0	1199	ccs-L	1191	4	45487	0	0	0	0	0	6.66666666666667	15984	0.278055666666667	2.94464285138491e-05	3	23976	0.125125	2.01715930179393e-05	9.07377172587747	13842.5500540905	0.378452085535717	3.50175028536507e-05	3	6.41612551830672	-20.9396933090909	34.2730266424242	6.66666666666667	0.267606036036496	-0.873360174783198	1.42947150811653	0.278055666666667	2.47611137280357e-05	-7.70920450597205e-05	0.000135984902087419	2.94464285138491e-05
2	0	left	corticospinal tract	0	0	0	1200	cst-L	1190	3	45487	0	0	0	0	0	0	0	0	0	0	0	0	0	0	0	0	0	3	0	0	0	0	0	0	0	0	0	0	0	0
2	0	left	internal capsule	0	0	0	1201	int-L	1200	4	45487	0	0	0	0	0	22.6666666666667	44778.6666666667	0.337462333333333	0.000127076924341057	28	67168	0.416865	0.000112276199450649	20.5264057577875	38779.4628809288	0.305598103276727	0.00013508677490545	3	14.5143607047182	-39.7835870400572	85.1169203733906	22.6666666666667	0.216090491144721	-0.592300008263401	1.26722467493007	0.337462333333333	9.55207745842643e-05	-0.000283915797171711	0.000538069645853825	0.000127076924341057
2	0	left	cerebal peduncle	0	0	0	1202	cpd-L	1200	4	45487	0	0	0	0	0	24	18830	0.849708	9.98554091505616e-05	4	28245	0.141618	2.68954573572524e-05	38.1575680566778	16307.258353261	1.35094961826265	0.000150265442268787	3	26.9814751264641	-92.0919176055479	140.091917605548	24	0.955265636114898	-3.26046829686562	4.95988429686562	0.849708	0.000106253713206255	-0.000357317420022348	0.000557028238323471	9.98554091505616e-05
2	0	left	corticotectal tract	0	0	0	1203	cte-L	1200	4	45487	0	0	0	0	0	0	0	0	0	0	0	0	0	0	0	0	0	3	0	0	0	0	0	0	0	0	0	0	0	0
2	0	left	corticorubral tract	0	0	0	1204	crt-L	1200	4	45487	0	0	0	0	0	0	0	0	0	0	0	0	0	0	0	0	0	3	0	0	0	0	0	0	0	0	0	0	0	0
2	0	left	corticopontine tract	0	0	0	1205	cpt-L	1200	4	45487	0	0	0	0	0	0	0	0	0	0	0	0	0	0	0	0	0	3	0	0	0	0	0	0	0	0	0	0	0	0
2	0	left	corticobulbar tract	0	0	0	1206	cbt-L	1200	4	45487	0	0	0	0	0	0	0	0	0	0	0	0	0	0	0	0	0	3	0	0	0	0	0	0	0	0	0	0	0	0
2	0	left	pyramid	0	0	0	1207	py-L	1200	4	45487	0	0	0	0	0	3	11960	0.167224333333333	1.38389261804294e-05	2	17940	0.111483	1.34477286786262e-05	3.60555127546399	10357.6638292619	0.200978559071194	1.40386134166525e-05	3	2.54950975679639	-7.96965511460288	13.9696551146029	3	0.142113301992342	-0.444239853417728	0.778688520084394	0.167224333333333	9.92679874537145e-06	-2.88726415390166e-05	5.65504938998754e-05	1.38389261804294e-05
2	0	left	pyramidal decussation	0	0	0	1208	pyd-L	1200	4	45487	0	0	0	0	0	0	0	0	0	0	0	0	0	0	0	0	0	3	0	0	0	0	0	0	0	0	0	0	0	0
2	0	left	corticospinal tract, crossed	0	0	0	1209	cstc-L	1200	4	45487	0	0	0	0	0	0	0	0	0	0	0	0	0	0	0	0	0	3	0	0	0	0	0	0	0	0	0	0	0	0
2	0	left	corticospinal tract, uncrossed	0	0	0	1210	cstu-L	1200	4	45487	0	0	0	0	0	0	0	0	0	0	0	0	0	0	0	0	0	3	0	0	0	0	0	0	0	0	0	0	0	0
2	0	left	thalamus related	0	0	0	1211	lfbst-L	1190	3	45487	0	0	0	0	0	0	0	0	0	0	0	0	0	0	0	0	0	3	0	0	0	0	0	0	0	0	0	0	0	0
2	0	left	external medullary lamina of the thalamus	0	0	0	1212	em-L	1211	4	45487	0	0	0	0	0	0.666666666666667	1186.33333333333	0.187318666666667	4.48257622620873e-06	0	0	0	0	1.15470053837925	2054.78960804588	0.324445447872725	7.76404977259388e-06	3	0.816496580927726	-2.84643457609312	4.17976790942645	0.666666666666667	0.229417576315911	-0.799785494321492	1.17442282765482	0.187318666666667	5.490012243671e-06	-1.91390399403803e-05	2.81041923927977e-05	4.48257622620873e-06
2	0	left	internal medullary lamina of the thalamus	0	0	0	1213	im-L	1211	4	45487	0	0	0	0	0	0	0	0	0	0	0	0	0	0	0	0	0	3	0	0	0	0	0	0	0	0	0	0	0	0
2	0	left	middle thalamic commissure	0	0	0	1214	mtc-L	1211	4	45487	0	0	0	0	0	0	0	0	0	0	0	0	0	0	0	0	0	3	0	0	0	0	0	0	0	0	0	0	0	0
2	0	left	thalamic peduncles	0	0	0	1215	tp-L	1211	4	45487	0	0	0	0	0	0	0	0	0	0	0	0	0	0	0	0	0	3	0	0	0	0	0	0	0	0	0	0	0	0
2	0	left	optic radiation	0	0	0	1216	or-L	1211	4	45487	0	0	0	0	0	44.6666666666667	39598.6666666667	0.751989333333333	0.000203533271211192	27	59398	0.454561	0.000181544337161453	55.6447062471655	34293.4512893254	0.936810816021214	0.000215371273358734	3	39.3467491245041	-124.628730860648	213.962064193982	44.6666666666667	0.662425280697504	-2.09819660891483	3.6021752755815	0.751989333333333	0.000152290487864743	-0.00045171981211492	0.000858786354537303	0.000203533271211192
2	0	left	extrapyramidal fiber systems	0	0	0	1218	eps-L	1101	2	45487	0	0	0	0	0	0	0	0	0	0	0	0	0	0	0	0	0	3	0	0	0	0	0	0	0	0	0	0	0	0
2	0	left	cerebral nuclei related	0	0	0	1219	epsc-L	1218	3	45487	0	0	0	0	0	0	0	0	0	0	0	0	0	0	0	0	0	3	0	0	0	0	0	0	0	0	0	0	0	0
2	0	left	pallidothalamic pathway	0	0	0	1220	pap-L	1219	4	45487	0	0	0	0	0	0	0	0	0	0	0	0	0	0	0	0	0	3	0	0	0	0	0	0	0	0	0	0	0	0
2	0	left	nigrostriatal tract	0	0	0	1221	nst-L	1219	4	45487	0	0	0	0	0	11	2402.66666666667	3.05216433333333	5.94878406752787e-05	16	3604	4.439512	6.41578282575135e-05	9.53939201416946	2080.77037015941	2.64689017523288	5.72957633248572e-05	3	6.74536878161602	-18.022979401387	40.022979401387	11	1.87163399196322	-5.00082677127908	11.1051554379458	3.05216433333333	4.0514222780266e-05	-0.000114830790563911	0.000233806471914468	5.94878406752787e-05
2	0	left	nigrothalamic fibers	0	0	0	1222	ntt-L	1219	4	45487	0	0	0	0	0	0	0	0	0	0	0	0	0	0	0	0	0	3	0	0	0	0	0	0	0	0	0	0	0	0
2	0	left	pallidotegmental fascicle	0	0	0	1223	ptf-L	1219	4	45487	0	0	0	0	0	0	0	0	0	0	0	0	0	0	0	0	0	3	0	0	0	0	0	0	0	0	0	0	0	0
2	0	left	striatonigral pathway	0	0	0	1224	snp-L	1219	4	45487	0	0	0	0	0	0	0	0	0	0	0	0	0	0	0	0	0	3	0	0	0	0	0	0	0	0	0	0	0	0
2	0	left	subthalamic fascicle	0	0	0	1225	stf-L	1219	4	45487	0	0	0	0	0	0	0	0	0	0	0	0	0	0	0	0	0	3	0	0	0	0	0	0	0	0	0	0	0	0
2	0	left	tectospinal pathway	0	0	0	1226	tsp-L	1218	3	45487	0	0	0	0	0	0	0	0	0	0	0	0	0	0	0	0	0	3	0	0	0	0	0	0	0	0	0	0	0	0
2	0	left	direct tectospinal pathway	0	0	0	1227	tspd-L	1226	4	45487	0	0	0	0	0	0	0	0	0	0	0	0	0	0	0	0	0	3	0	0	0	0	0	0	0	0	0	0	0	0
[truncated: 6,402 more rows]
