# Supplementary material for: Delineation of an insula-BNST circuit engaged by struggling behavior that regulates avoidance in mice
Source: Nat Commun. 2021 Jun 11;12:3561. doi: 10.1038/s41467-021-23674-z (PMC8196075; doi:10.1038/s41467-021-23674-z)
Supplement: Supplementary file 16 — Source Data [file 41467_2021_23674_MOESM16_ESM.zip › Source_Data_Nat_Comm/Fig_1e-f.csv]

V1	V2	V3	V4	V5	V6	V7	V8	V9	V10	V11	V12	V13	V14	V15	V16	V17	V18	V19	V20	V21	V22	V23	V24	V25	V26	V27	V28	V29	V30	V31	V32	V33	V34	V35	V36	V37	V38	V39	V40	V41	V42	V43	V44	V45	V46	V47	V48	V49	V50
-2.7148	-1.6717	-1.3588	-0.072294	-1.324	-0.072294	-2.1237	-0.28091	-1.1502	-0.69815	-2.0542	0.37971	-1.324	1.0056	-0.5243	-1.1849	0.6231	-1.4283	-0.31568	-0.69815	-0.31568	-0.69815	0.51879	1.0403	-2.3671	-0.24614	-1.0111	-1.9499	-3.2363	0.41448	2.3616	-0.94154	-1.0111	1.4228	0.65787	0.72741	1.7357	0.9708	2.292	1.4923	-1.7065	0.58833	1.5967	0.48402	-1.4631	1.0056	1.5967	-0.21137	0.51879	1.6662
-1.1345	0.34632	0.61287	0.64249	-1.0753	0.58325	-0.69029	0.050144	-0.80876	-0.86799	-1.4307	-0.15718	0.76096	-0.80876	-0.80876	-1.0161	0.73134	-0.74952	-1.6084	-1.9934	-1.5196	-0.57182	-1.0457	-0.21641	-0.12756	0.22785	-0.7199	-1.6084	-1.875	-0.12756	0.96828	0.28708	-0.48297	1.0571	-0.7199	0.16861	0.52402	0.43517	-0.12756	0.76096	0.079761	0.61287	1.4422	1.9456	1.3533	1.1756	-1.0457	0.64249	2.2122	-0.42373
-1.5377	2.5304	2.1202	2.2227	0.88951	0.44509	0.20579	1.0262	0.54765	1.6074	0.92369	1.2655	0.10323	-0.61467	1.5048	1.163	-1.2984	-0.64885	2.0518	1.0262	0.61602	-0.30699	2.4279	0.88951	0.99206	1.5048	-0.13607	0.78695	1.2655	0.20579	-1.23	0.82113	1.163	-0.20444	0.92369	2.462	0.54765	1.0946	0.71858	2.3253	1.9493	0.13742	0.85532	-0.20444	-0.54629	1.8467	1.4023	1.0262	-0.92234	0.17161
-1.3028	-1.1961	-0.9827	-0.23591	0.72427	1.0799	0.2264	-0.48484	-0.022534	-0.94714	-0.37815	0.75983	-1.5873	-1.445	1.0799	-2.5119	-1.0894	-1.9073	-0.058096	-2.014	0.43977	0.29752	1.3288	0.90207	-1.1961	1.0443	-1.6584	0.40421	1.1154	-1.2672	0.19084	0.47533	0.36865	2.2179	0.65314	-0.69821	2.1112	-0.20034	-0.87602	0.6887	1.2933	0.26196	1.8267	-0.30703	-1.0894	-0.37815	-0.20034	-0.69821	1.5778	0.79539
0.69661	0.7328	0.94996	0.47946	1.2395	0.66042	-1.5835	0.84138	-1.5111	-0.75108	0.33469	2.7596	1.4566	-1.3302	2.0357	0.55184	0.769	1.3119	3.1577	0.22611	1.9271	0.769	0.80519	0.18992	1.3119	1.6376	1.2033	0.37088	0.37088	0.2623	-0.31677	2.7958	2.8681	1.2033	1.7824	0.51565	1.891	0.66042	-0.42535	1.0585	4.4606	-0.24439	2.1081	2.2167	3.0853	2.8681	-1.113	2.0719	-0.24439	-0.67869
0.17016	0.80782	1.324	-0.13348	-0.10312	1.5669	0.079068	-0.43713	-0.8926	0.079068	-0.49786	-0.77114	-0.74078	0.53454	0.26126	0.079068	0.29162	-0.86224	-0.13348	0.656	-1.2873	0.50417	0.99001	0.41308	1.8099	-0.83187	0.1398	0.32199	0.1398	0.53454	-0.61932	1.324	-0.04239	-1.0141	0.83819	0.47381	-0.28531	-0.25494	-0.25494	-0.4675	-0.3764	0.35235	-0.40677	-0.28531	-0.49786	1.5669	-0.68005	-0.22458	-0.52823	-1.257
-0.086377	0.39259	0.87157	-0.12059	-0.73641	0.28996	-0.36008	1.3847	-0.1548	-0.29165	-0.46271	-0.18901	-1.4549	-2.1391	-1.147	-1.3864	-0.36008	-1.2496	0.63208	1.0084	0.90578	-0.46271	-1.1812	-0.49692	-1.5575	0.050472	-0.9759	-2.2417	-0.83905	-0.25744	-0.4285	-0.66799	0.59787	-0.1548	-0.83905	-1.3864	-0.1548	0.49523	-1.8654	2.1374	-0.83905	0.90578	0.35838	0.56366	-0.22323	0.1189	-1.2154	-1.1812	-0.94168	0.63208
-1.6747	-0.49706	-0.063206	0.52559	0.2157	-0.52805	-1.0239	1.4553	-0.12518	-1.0859	2.9428	-0.0012273	0.43262	0.24669	1.6412	-1.8296	-1.4887	-0.68299	0.18471	0.83549	1.5792	-1.1168	0.8045	-0.032217	-1.6747	-0.46607	-1.7986	-1.1788	0.83549	0.8045	-0.62101	-0.77596	-1.8916	-0.99289	-1.0239	0.2157	1.2074	-1.5817	-2.1705	-0.28013	-0.46607	-0.71398	-0.094195	1.1144	0.8045	-1.5197	-0.62101	-0.93091	-0.28013	-1.0859
0.48042	0.2238	-0.75991	-0.31082	-0.054203	-0.43913	-0.73852	-1.2731	-0.88822	-0.86683	-1.0807	0.24519	-1.5084	-0.80268	-1.765	-0.52467	0.3735	-1.1662	-0.80268	-0.2039	-1.1448	-1.0379	-0.054203	-0.11836	-0.9096	-0.88822	-1.1235	-0.93099	-1.8505	-0.80268	0.0099514	-0.26805	-1.5298	-0.011434	-0.82406	0.6515	-1.4228	-0.24667	-0.35359	-0.67437	-0.86683	-0.22528	-0.88822	-2.2782	-1.4442	-1.0379	0.45904	-0.39636	-0.80268	-0.78129
0.20698	0.44936	1.025	0.35847	-1.6714	0.47966	0.025198	-1.4594	-0.12629	-0.095991	1.025	0.54025	-0.035397	-0.97461	-1.0958	0.81292	2.3278	0.72203	0.085792	-0.48985	0.44936	-0.73223	0.17668	0.32817	-0.21718	1.6915	1.1159	1.2977	-0.45956	-0.67164	-1.3079	0.38876	0.69174	0.38876	-0.12629	-1.3382	-0.24748	-2.0653	0.75233	0.87352	1.0553	-0.61104	0.69174	-1.6714	1.6007	0.38876	0.87352	-1.4897	0.14639	-0.18688
-1.6802	0.11047	-0.75042	-0.40607	-0.096147	-1.6113	1.2813	0.076031	-0.68155	0.52369	-0.47494	0.52369	-0.30276	-1.0948	-0.88817	-0.95704	-0.57824	0.076031	-0.061711	-1.3358	0.42039	-0.57824	-0.40607	1.5223	0.73031	0.24821	0.38595	-0.096147	-1.5769	0.076031	-1.0948	1.0402	-0.9226	-1.1981	-0.061711	0.076031	0.66144	2.3488	0.21377	-0.88817	-0.61268	-1.0259	-1.9212	2.0389	0.86805	-1.3358	-0.096147	-0.88817	-1.4736	1.2813
1.3496	0.81649	0.35002	3.1822	2.2825	0.64989	1.0497	3.0822	2.5491	1.0497	0.35002	1.3829	1.4829	2.0826	0.94977	0.74985	1.5162	1.183	2.1826	1.6162	2.8157	0.4833	0.81649	2.2159	0.98309	2.1159	0.64989	-1.5825	0.78317	0.050144	0.4833	0.44998	0.4833	1.4162	0.38334	0.41666	0.38334	0.61657	0.11678	1.1497	2.1159	-0.74952	-0.016495	0.21674	1.8161	0.41666	0.050144	0.98309	0.41666	-0.61624
1.5131	0.45163	0.54261	0.23933	0.29998	0.54261	0.26966	1.3312	-0.2156	-0.033632	-0.70086	-0.88284	-0.97382	0.11801	-1.3681	2.2107	-1.4591	-0.73119	1.5738	0.45163	-0.91316	0.14834	0.027026	0.69426	-0.48856	0.75491	0.36064	0.39097	0.54261	0.027026	-0.18528	0.057354	2.3017	0.057354	-0.60988	1.1795	2.0894	2.15	0.36064	-1.1558	-0.27626	1.0582	0.057354	-0.18528	0.51228	-0.85251	-0.36725	0.81557	1.2402	-0.54922
-1.0458	-0.40255	-0.33484	-0.77493	-0.097872	-1.1135	1.324	0.03754	-0.23328	0.03754	-0.47026	1.2901	-0.97805	-0.4364	-0.23328	-0.91035	-0.30099	0.03754	-1.7905	-1.4181	-1.7228	-0.097872	-0.67337	-1.1812	-0.26714	0.85001	-0.47026	0.47763	1.2224	-0.23328	0.44378	-1.2489	-0.26714	-0.097872	-0.74108	-0.47026	0.51148	-0.19943	-0.33484	0.44378	-1.1812	-0.47026	-0.57181	-0.40255	-0.50411	2.6104	-0.67337	-0.40255	-0.67337	-0.9442
-0.030936	0.66341	0.69497	-1.0409	-0.12562	0.75809	-2.1771	-1.2934	0.25311	1.2631	0.15843	1.0421	0.00062497	0.72653	1.0421	0.37936	0.56872	0.00062497	-0.88308	2.3046	1.8312	-0.25186	1.1684	1.5787	0.28467	0.78965	-0.69372	0.18999	1.0106	0.97902	-1.1671	-1.1987	-0.030936	-0.34655	-0.56747	0.82121	-1.7668	-0.7884	-0.25186	0.75809	-0.53591	-0.062497	-0.88308	-0.12562	-2.114	0.18999	0.032186	0.25311	-0.91464	-0.37811
-0.75449	-0.43829	0.1941	0.42406	-0.064605	-0.55327	1.4876	-0.46704	-1.3581	-0.75449	-1.5019	-1.6168	-0.84072	-0.064605	1.2577	-2.5367	0.1941	0.53904	0.48155	0.10787	-0.75449	-0.58202	-0.064605	-0.20833	1.5164	1.2002	0.94147	0.94147	-0.75449	0.07912	-1.1857	1.6601	-0.064605	-0.81198	-0.29457	0.68277	-0.35206	-1.5881	-1.1282	-1.0419	0.16536	-1.0707	-0.064605	-0.86947	0.56779	0.5103	0.02163	0.1941	-0.46704	1.1714
0.40476	-0.23166	-0.30654	-0.49372	-0.0070426	-0.56859	0.74169	0.25502	0.030394	1.0038	0.18014	-0.2691	4.8972	0.77913	0.89144	-1.0927	-0.0070426	1.0786	0.4422	1.1161	-2.9645	0.47964	-1.5045	-0.11935	-0.71834	1.6027	0.70426	4.5228	-0.49372	0.74169	2.6884	0.47964	-1.3173	-0.71834	0.62938	-1.5794	-0.75578	-0.9804	0.36733	0.4422	0.36733	-1.3548	-1.6543	-3.0394	-0.2691	1.6027	1.9022	0.62938	-0.90553	-1.7291
-0.5348	-0.8907	-0.45267	0.01274	-0.56218	-1.3561	-0.97284	-2.3143	-2.0953	1.6554	-0.31579	-0.014637	-0.042014	-1.1919	0.20438	0.47815	-0.096769	-1.7941	-0.61693	-1.6299	-0.86333	-0.69907	1.1626	-1.3561	0.25913	-1.9584	-1.1919	-1.9037	-0.67169	-1.2192	-0.28841	-1.5478	-1.1097	-0.97284	0.36864	0.86143	0.58766	-1.5751	0.23176	-1.931	1.2447	-1.2466	-1.1371	0.040117	-1.1919	0.12225	-1.274	-0.28841	0.14963	-0.72644
0.1666	-0.43079	0.13341	-0.92862	-0.19847	0.19979	-1.7915	-1.2605	0.033846	1.3946	0.29935	0.13341	0.89674	1.3282	-0.72949	1.5605	-0.36441	-1.1609	-1.6919	2.2575	-0.16528	-1.0282	2.357	0.92993	-0.6963	1.5937	0.43211	1.9588	0.59805	-0.43079	0.46529	0.033846	0.96312	0.89674	1.4278	-1.2605	0.56486	0.067034	-0.3976	-0.6963	-1.0614	3.3859	0.69761	2.4566	-0.16528	1.3946	-0.43079	-0.26485	0.36573	1.0959
2.5463	0.23978	-0.49061	-1.0288	1.1239	-0.37528	-0.45216	0.0091346	0.58576	0.35511	1.1239	2.0465	0.20134	2.0081	-0.60593	-1.4516	-1.2979	0.31667	0.47043	-1.1441	0.23978	1.2008	1.0086	-1.7592	0.35511	1.0086	0.47043	-1.2594	-1.0288	-0.87502	-0.9519	0.66264	0.89329	-0.14463	-0.56749	-0.14463	-0.22151	0.54732	-0.7597	-0.18307	0.6242	-1.2979	0.47043	0.6242	0.39355	-1.0288	1.0086	0.73952	-0.91346	0.31667
2.1871	-0.78036	0.36096	-1.3999	-1.5956	-0.38905	0.23052	-1.3347	-0.030349	-0.42166	-0.42166	0.067478	-0.29122	-0.74775	-1.5304	-0.55209	-2.1825	1.0131	0.16531	1.7631	0.78488	0.26313	-0.74775	-1.5304	0.8827	0.55661	0.32835	-0.74775	-0.226	0.85009	-0.38905	0.62183	-1.0086	-1.3673	1.2414	0.65444	-1.0738	-1.5956	1.6653	-1.5956	-0.12818	-1.3673	-0.78036	-0.61731	-0.42166	-1.4325	-0.35644	-0.062958	0.36096	0.10009
1.1181	1.1872	-2.3721	0.28877	-0.19502	1.049	-0.50603	-1.0244	-0.29869	-0.091352	-0.88615	-1.2317	0.46155	-0.6097	-1.128	1.4637	-0.16047	-0.57514	0.63434	0.77256	-1.0589	1.2564	-0.26414	0.56522	1.3255	0.427	-1.6118	-0.78248	-0.81704	-0.26414	-0.022239	0.32333	-1.6464	0.77256	-0.88615	0.39244	-0.19502	-0.40236	1.5674	0.28877	1.9129	2.6041	0.46155	-0.16047	-0.74793	0.56522	-0.056796	-0.98982	-1.5773	-0.74793
-0.68892	1.4059	0.028214	-0.14163	-1.3306	-0.48133	0.59437	-0.55681	-0.40584	-0.83989	-0.78328	-0.10389	1.5002	-1.2551	-1.3872	0.40565	-0.25486	-0.67004	-0.29261	-0.36809	0.27355	0.1037	0.42452	0.5755	0.1037	0.14145	0.87745	0.61324	0.95293	0.55663	1.0662	2.0286	0.68873	1.1983	0.72647	0.50001	0.5755	2.5759	1.6701	1.972	1.0473	0.80196	-0.25486	0.50001	-0.23599	0.44339	-0.31148	-1.0097	0.047086	-0.83989
2.1724	3.2732	1.3401	2.7094	0.40035	-0.37828	1.7428	1.5012	0.34665	1.4206	2.8973	0.2124	1.9845	2.5483	0.69569	1.0179	1.3669	2.8168	0.45405	1.1521	-1.3986	-0.029242	0.82994	0.93733	1.3401	2.0919	0.1587	1.8771	-0.78102	1.3938	-1.2912	0.4809	-0.21719	2.0382	0.82994	1.0716	0.58829	-0.27089	-0.88842	-0.72732	-0.45883	0.99103	1.179	0.64199	1.2864	-0.61993	-0.29774	-0.32458	-0.40513	0.88364
-1.7654	-1.4394	-2.2952	-1.8673	-1.2764	-1.7858	-1.9284	-1.5413	-2.0303	-1.7654	-1.8877	-1.5617	-0.31875	-2.1118	-2.4989	-2.4378	-2.6212	-2.5804	-2.2952	-1.8469	-3.1917	-2.1729	-1.908	-2.2544	-2.0914	-2.8249	-2.3563	-1.5413	-2.6212	-1.908	-3.0898	-2.071	-2.0099	-1.5617	-1.093	-1.6635	-0.66513	-1.3783	-0.604	-1.8673	-2.0099	-1.3783	-1.2356	-2.4989	-3.0083	-0.99114	-0.62438	-0.99114	-0.88926	-1.5617
-1.9714	-0.67966	-1.0026	-0.69985	-0.053957	-0.43745	-0.33653	-0.45764	0.14788	-0.80077	0.1277	-1.2852	-0.63929	-0.074141	0.026779	0.87451	0.5112	-0.57874	-1.6889	-1.7898	-1.8302	-2.9201	-2.8595	-2.0724	-0.96224	-1.9311	-3.2228	-3.5256	-2.1127	-3.6871	-2.8192	-2.2944	-2.7788	-3.0008	-2.8595	-2.8797	-1.4265	-0.35672	-0.033773	0.39009	-0.2558	-1.2246	-0.96224	-0.033773	0.067147	-1.1035	-0.074141	0.43046	0.067147	-0.80077
0.78764	1.4146	1.3766	0.76864	1.1486	1.2056	1.9466	1.3386	1.0346	2.2886	1.2436	1.2816	-0.086345	0.48364	1.3386	1.2816	1.3766	0.86364	1.5856	1.9276	1.6046	2.5736	2.6876	1.3006	1.8706	1.3956	0.88264	2.1746	0.82564	0.78764	2.3456	1.9466	1.3006	1.0726	2.1936	1.0156	1.2246	0.92064	1.9656	2.2126	2.9726	2.2126	2.2316	2.2696	2.1176	2.2506	1.8326	1.1676	1.4336	0.73064
-0.45372	-0.62024	0.6786	-0.45372	0.27896	-1.0532	-0.2539	0.54538	0.27896	1.2115	2.5436	-0.42041	-0.75345	2.1106	0.31226	-0.52032	-1.7192	-0.42041	-3.1513	1.1115	1.378	-1.4528	-1.1198	0.54538	1.0116	0.7119	0.44547	0.079137	-0.2539	-1.6193	-1.4861	-0.98657	-0.08738	1.3114	1.1448	-0.55363	-0.020773	0.21235	0.31226	1.0116	1.3114	-0.2872	-1.4195	-0.15399	0.34556	0.54538	0.24565	0.34556	0.91172	-0.65354
2.0439	0.4211	0.11682	-1.0327	-1.1679	2.382	-0.25507	-0.66078	-1.8779	-0.66078	-2.0131	-1.1341	-1.3708	0.82681	1.9425	0.38729	0.083015	-0.93124	-0.25507	-1.1341	1.0973	-1.1003	-0.89744	0.72538	-1.2017	-0.39031	-2.6555	0.52253	-1.6074	2.0439	-0.39031	-1.0327	0.52253	0.21825	0.92823	-0.086028	-1.8441	0.45491	0.38729	0.65776	-0.66078	0.75919	-1.506	-2.1822	0.89442	0.52253	-0.32269	-0.99886	1.4016	1.3339
-0.34362	-1.329	-2.1702	-2.1943	-0.65606	-1.1848	-1.1367	-2.4106	-1.5934	-1.4011	-1.6655	-2.9393	-0.80027	-3.1316	-0.80027	-1.7857	-1.329	-1.0887	-0.80027	-0.24748	-1.2329	-1.5213	-1.1367	-1.1367	-0.63203	-0.27152	-1.6655	-1.6415	-0.94447	-1.8818	-1.0887	-0.58396	-2.2183	-0.65606	-2.699	-1.6895	-1.0166	-2.747	-1.1367	-2.1943	-0.87237	-1.5934	-0.12731	-2.3865	-1.0887	-2.4827	-0.92044	-1.5934	-1.9539	-1.0406
0.066619	-0.17855	-0.17855	0.09386	-0.42372	-0.015104	-1.2954	-0.53268	-1.1047	0.8566	-1.023	0.1211	0.20282	-1.3499	0.88385	1.3197	-1.6223	0.23006	-0.4782	0.36627	-0.50544	0.09386	1.2925	0.14834	-0.23303	1.8373	0.20282	0.55695	0.012137	-0.096827	0.47523	0.39351	1.1018	-2.0037	0.14834	0.42075	-0.45096	-0.26027	0.42075	0.52971	0.52971	-1.3771	-0.72337	-0.042345	-1.704	-1.2682	-1.2409	-0.069586	0.36627	-1.704
-1.861	-2.2758	-1.1173	-1.6322	-2.1471	-2.1184	-1.8324	-0.98856	-1.5607	-2.7334	-2.0183	-2.2758	-2.5618	-2.0612	-2.619	-2.2615	-2.4188	-1.7323	-2.5332	-2.2615	-1.3318	-2.3902	-2.4045	-2.1471	-2.0755	-2.5189	-2.0612	-2.7621	-2.2758	-2.0755	-1.5034	-2.8479	-1.4605	-2.619	-2.6333	-2.0612	-2.2043	-2.19	-2.0183	-2.333	-1.7609	-2.2615	-2.5904	-2.5046	-2.5761	-1.7895	-2.619	-0.71682	-1.9325	-1.8896
-0.6015	-0.79821	-1.749	-0.24086	0.021424	0.90663	-1.749	-0.076932	-1.0933	-0.24086	1.2017	-0.86378	1.5623	-0.66707	0.77549	1.3984	1.4968	-0.40479	-0.56871	-0.30643	2.0541	0.34928	-0.79821	-0.89657	1.4312	-1.0933	0.05421	-1.9785	0.54599	-0.86378	-2.4047	-0.89657	0.67713	-0.79821	0.64435	-0.79821	-1.3228	-1.3884	1.2345	-0.6015	-0.76543	-1.0277	-0.50314	0.64435	-0.10972	1.0706	-1.2244	-1.6179	0.41485	0.54599
-1.0665	-0.86333	-0.82947	-1.676	-1.1004	-0.084489	-1.3035	0.084824	0.5589	-0.82947	-0.084489	-0.54163	0.017099	0.20334	0.96525	0.62663	-0.33846	0.18641	0.93139	0.67742	0.71128	0.86366	0.13562	0.27107	1.4224	1.3377	1.9811	1.6594	3.2679	2.0489	2.6076	2.6753	2.4552	1.6256	1.7102	1.6933	0.89753	3.2002	2.5229	2.3028	2.6922	2.0996	2.252	1.016	2.2012	2.015	2.1843	1.2869	2.5737	2.3367
1	0.045371	-0.83293	1.3055	1.611	-1.3675	0.61818	0.77092	-0.87112	-2.284	-1.864	1.4201	1.2292	-0.52743	0.96186	-1.4821	-1.3675	-0.29831	-1.6349	1.611	-2.284	-0.10738	0.57999	1.4965	2.1075	-3.0478	1.7256	-1.4057	-2.1695	-1.1002	1.0382	-0.60381	-1.0239	0.61818	-0.87112	-0.52743	0.15993	2.413	-2.3986	-1.5203	-1.1002	0.083558	2.6421	0.083558	-1.0239	-0.83293	1.1146	-0.87112	0.31268	0.73274
3.3055	2.6419	0.6513	0.25921	2.8832	0.25921	1.0736	3.1848	1.3752	0.92275	0.53066	1.3752	0.47034	0.19888	0.07824	-0.46466	-0.28369	-1.3092	1.0132	2.3403	-0.49482	0.34969	-2.3648	1.5561	0.86243	0.68146	1.1942	-0.49482	0.13856	0.86243	0.017918	-0.76627	0.62114	1.6768	0.25921	0.34969	0.19888	-0.58531	1.5863	1.2847	-0.34402	0.74179	1.0132	-0.012244	1.2244	2.0689	0.16872	1.3752	2.8832	1.526
0.19721	0.34823	0.5518	0.76995	0.95291	1.0562	1.0552	0.95508	0.78844	0.60486	0.45464	0.37067	0.35871	0.39864	0.45444	0.49202	0.49578	0.47223	0.44939	0.46142	0.53266	0.6634	0.8287	0.984	1.0824	1.0931	1.0138	0.87243	0.71687	0.59598	0.54501	0.56936	0.6463	0.7334	0.78495	0.77149	0.68999	0.56351	0.43311	0.34148	0.31967	0.37369	0.4826	0.60986	0.71394	0.76081	0.73653	0.64809	0.51966	0.38248
-0.39749	-0.54504	-0.75366	-1.0147	-1.3012	-1.5709	-1.7779	-1.8839	-1.8696	-1.7398	-1.5226	-1.261	-0.99976	-0.77584	-0.60943	-0.50376	-0.45027	-0.43394	-0.44199	-0.46533	-0.4989	-0.53792	-0.5738	-0.59363	-0.58352	-0.53651	-0.45871	-0.37169	-0.31109	-0.31527	-0.41253	-0.60584	-0.86795	-1.1457	-1.3712	-1.4824	-1.4425	-1.2544	-0.95824	-0.6221	-0.31843	-0.10407	-0.0035281	-0.0025944	-0.059481	-0.12011	-0.13934	-0.097339	-0.0054233	0.10131
0.44797	0.59718	0.68108	0.68048	0.59892	0.46366	0.31791	0.20808	0.16971	0.21652	0.33606	0.49457	0.64626	0.74828	0.77354	0.71655	0.5934	0.43461	0.27572	0.14621	0.063454	0.031153	0.042335	0.083713	0.13995	0.19769	0.2441	0.26641	0.25186	0.18935	0.072006	-0.094958	-0.29236	-0.48544	-0.63027	-0.68501	-0.62095	-0.43442	-0.15245	0.172	0.47208	0.68517	0.76948	0.71697	0.55442	0.33526	0.12093	-0.035151	-0.10329	-0.086951
0.24441	0.31092	0.36066	0.38475	0.37621	0.33336	0.2586	0.15892	0.043144	-0.078922	-0.1994	-0.31235	-0.41235	-0.49382	-0.54904	-0.56684	-0.53553	-0.44553	-0.29555	-0.096591	0.12608	0.33452	0.4855	0.54244	0.4852	0.31957	0.077945	-0.18468	-0.40486	-0.526	-0.51748	-0.38301	-0.16262	0.077425	0.26306	0.33173	0.25348	0.037813	-0.26447	-0.57637	-0.81599	-0.91783	-0.85026	-0.62385	-0.28664	0.089492	0.42771	0.66511	0.76928	0.74148
1.4388	1.6515	1.7498	1.7337	1.623	1.4502	1.2517	1.0576	0.88824	0.752	0.64891	0.57638	0.53238	0.51716	0.53144	0.57361	0.63796	0.7117	0.77883	0.82449	0.83863	0.82056	0.77922	0.73099	0.69291	0.6771	0.68565	0.71037	0.73626	0.74732	0.73436	0.69754	0.64768	0.60616	0.59423	0.6299	0.7203	0.8594	1.0307	1.209	1.3666	1.4782	1.5259	1.5017	1.4108	1.2701	1.1068	0.95471	0.84625	0.80335
-0.076352	-0.054713	-0.044732	-0.058508	-0.10439	-0.18162	-0.27838	-0.37471	-0.445	-0.46566	-0.42387	-0.32138	-0.1778	-0.027345	0.08893	0.135	0.090604	-0.041123	-0.22879	-0.42209	-0.56052	-0.59325	-0.49118	-0.25724	0.073651	0.44142	0.77839	1.0248	1.1432	1.1277	1.0011	0.80695	0.59375	0.40277	0.25797	0.1629	0.10343	0.058477	0.0090988	-0.053832	-0.12631	-0.19011	-0.22499	-0.21401	-0.15522	-0.05927	0.047458	0.13463	0.17494	0.1557
0.0093867	-0.1449	-0.3466	-0.56661	-0.76738	-0.91031	-0.96456	-0.9138	-0.7599	-0.52218	-0.2342	0.065162	0.33756	0.55116	0.68654	0.7398	0.71982	0.64833	0.5553	0.4724	0.42785	0.44194	0.52111	0.65922	0.83787	1.0305	1.2056	1.3338	1.3895	1.356	1.2278	1.0121	0.73019	0.41553	0.11091	-0.13732	-0.28967	-0.32227	-0.23261	-0.044297	0.1955	0.42898	0.599	0.66656	0.62043	0.48074	0.29286	0.11544	0.0014104	-0.016167
0.16732	0.13321	0.061088	-0.037782	-0.14441	-0.24041	-0.3143	-0.36427	-0.39916	-0.43231	-0.47643	-0.53586	-0.60381	-0.66268	-0.69138	-0.67098	-0.59335	-0.46416	-0.30397	-0.14091	-0.0036596	0.087312	0.12501	0.1161	0.079626	0.039795	0.019778	0.035374	0.091486	0.18218	0.29151	0.39878	0.48085	0.51704	0.49253	0.40122	0.24642	0.040187	-0.19801	-0.44379	-0.67223	-0.86031	-0.98753	-1.04	-1.008	-0.8895	-0.68799	-0.41594	-0.094073	0.24651
0.83881	1.0119	1.0661	0.98672	0.7924	0.52981	0.26099	0.043868	-0.084461	-0.11709	-0.076762	-0.0033162	0.060748	0.087367	0.069859	0.024257	-0.022153	-0.042386	-0.025165	0.023495	0.07978	0.11447	0.10437	0.043284	-0.054111	-0.15963	-0.24022	-0.27163	-0.2464	-0.17502	-0.081326	0.0079453	0.073045	0.10945	0.12554	0.14028	0.17425	0.24009	0.33867	0.45897	0.58167	0.68676	0.75819	0.78832	0.7796	0.74111	0.687	0.63433	0.59858	0.59079
-0.30987	-0.43174	-0.52465	-0.57876	-0.59579	-0.58674	-0.567	-0.55084	-0.54739	-0.55728	-0.57368	-0.58444	-0.57811	-0.54757	-0.49392	-0.42447	-0.35048	-0.2819	-0.22369	-0.17424	-0.12488	-0.067293	0.0031384	0.080353	0.14876	0.18473	0.16534	0.079137	-0.068974	-0.25393	-0.43487	-0.5672	-0.6169	-0.57096	-0.44439	-0.27698	-0.12089	-0.025641	-0.023059	-0.11666	-0.2808	-0.47034	-0.63293	-0.72414	-0.72053	-0.62335	-0.45576	-0.25575	-0.064028	0.084125
-0.35348	-0.4865	-0.57396	-0.59923	-0.56349	-0.48749	-0.40694	-0.36237	-0.38556	-0.48719	-0.65248	-0.84116	-0.99977	-1.0757	-1.0341	-0.8688	-0.60583	-0.29498	0.003794	0.23724	0.37319	0.40769	0.36277	0.27522	0.18232	0.11194	0.073263	0.058308	0.049078	0.025861	-0.021584	-0.090885	-0.16744	-0.23082	-0.26194	-0.24768	-0.1873	-0.089862	0.026402	0.14061	0.23213	0.28315	0.28272	0.22829	0.12604	-0.0060938	-0.14351	-0.25391	-0.30778	-0.28535
-0.82133	-0.91681	-0.96009	-0.96361	-0.94881	-0.93901	-0.95129	-0.99051	-1.0477	-1.1034	-1.1342	-1.1204	-1.0537	-0.93962	-0.79582	-0.6486	-0.52448	-0.44439	-0.4181	-0.44294	-0.50549	-0.58571	-0.66346	-0.72276	-0.75645	-0.76579	-0.7597	-0.75081	-0.75089	-0.76628	-0.79603	-0.83069	-0.85456	-0.84977	-0.80041	-0.69787	-0.5436	-0.3495	-0.137	0.068991	0.24497	0.37464	0.45308	0.48886	0.50199	0.51957	0.56864	0.66963	0.83074	1.0447
-0.11273	-0.22363	-0.32999	-0.41114	-0.44937	-0.43674	-0.37704	-0.28591	-0.18758	-0.10757	-0.06747	-0.077152	-0.1349	-0.22577	-0.32725	-0.41534	-0.47142	-0.48702	-0.46405	-0.41536	-0.35904	-0.31448	-0.29729	-0.3169	-0.37658	-0.47366	-0.60056	-0.74733	-0.90021	-1.0415	-1.1507	-1.2049	-1.1828	-1.0709	-0.86799	-0.59075	-0.27211	0.043194	0.30683	0.481	0.54792	0.5166	0.41989	0.30461	0.21576	0.18245	0.20839	0.27263	0.33573	0.35707
0.058303	0.15935	0.25987	0.337	0.37179	0.35338	0.2852	0.18133	0.065858	-0.036232	-0.1056	-0.13331	-0.12513	-0.098051	-0.075697	-0.080653	-0.1277	-0.21921	-0.34513	-0.48656	-0.62025	-0.72393	-0.78112	-0.78332	-0.72824	-0.6195	-0.46465	-0.2755	-0.068437	0.13536	0.30955	0.42779	0.46755	0.41674	0.28077	0.083111	-0.13723	-0.3334	-0.46199	-0.49494	-0.42692	-0.27761	-0.087839	0.090681	0.21034	0.23849	0.1675	0.015515	-0.17777	-0.36394
0.16853	0.29352	0.47549	0.6989	0.92974	1.1202	1.222	1.2	1.0469	0.78797	0.47827	0.18793	-0.016364	-0.091253	-0.030165	0.13591	0.34823	0.53993	0.65594	0.67217	0.59878	0.47508	0.35217	0.27688	0.273	0.33695	0.44071	0.54406	0.61051	0.62039	0.57461	0.49308	0.40566	0.33749	0.30314	0.30308	0.32747	0.36454	0.40688	0.45602	0.5191	0.60392	0.70822	0.81748	0.90521	0.94072	0.90151	0.78115	0.5979	0.38973
0.17849	0.27921	0.35917	0.40252	0.40062	0.35574	0.28024	0.19533	0.1246	0.088088	0.0986	0.15795	0.25662	0.37665	0.49431	0.58781	0.64025	0.64256	0.59651	0.5105	0.40067	0.28488	0.17873	0.093526	0.034044	-0.0014495	-0.019648	-0.029285	-0.038579	-0.052737	-0.072409	-0.095012	-0.11545	-0.12976	-0.13504	-0.13033	-0.11647	-0.094241	-0.062798	-0.020746	0.031854	0.089559	0.14171	0.17056	0.15388	0.073005	-0.081121	-0.29925	-0.55381	-0.80049
0.06362	-0.046015	-0.19215	-0.34955	-0.48817	-0.57987	-0.60598	-0.56239	-0.46349	-0.33473	-0.20975	-0.11857	-0.081208	-0.10315	-0.17315	-0.26865	-0.35976	-0.41702	-0.41876	-0.35455	-0.22808	-0.05618	0.13431	0.30748	0.42691	0.46112	0.39075	0.21502	-0.045127	-0.35058	-0.65004	-0.89349	-1.0421	-1.0798	-1.018	-0.89252	-0.75055	-0.63976	-0.59343	-0.6225	-0.71127	-0.82595	-0.92589	-0.97547	-0.95667	-0.87019	-0.7357	-0.584	-0.44509	-0.342
1.0359	1.1348	1.1257	1.015	0.82971	0.61254	0.40908	0.25704	0.17802	0.17448	0.23049	0.31838	0.40703	0.46737	0.47972	0.43492	0.33503	0.19186	0.025134	-0.1396	-0.2744	-0.35255	-0.35171	-0.26099	-0.082963	0.16348	0.44575	0.72278	0.95075	1.0933	1.1301	1.06	0.90148	0.68803	0.4602	0.25705	0.10698	0.02285	0.0005009	0.023159	0.067784	0.1106	0.13482	0.13539	0.1167	0.090236	0.06934	0.063973	0.076241	0.10071
0.55724	0.637	0.71288	0.78165	0.83627	0.8685	0.87444	0.85479	0.81767	0.77512	0.73984	0.71766	0.70714	0.69765	0.6749	0.6264	0.54677	0.4429	0.33247	0.23988	0.18957	0.19753	0.26865	0.39336	0.55111	0.71519	0.85728	0.95391	0.98784	0.95342	0.85534	0.70713	0.53192	0.35789	0.21294	0.12149	0.097526	0.13977	0.23226	0.34491	0.4419	0.48806	0.46087	0.35579	0.18935	-0.0031704	-0.17745	-0.29016	-0.31188	-0.23542
0.108	0.099232	0.077697	0.056686	0.052975	0.080737	0.14417	0.23454	0.32971	0.40016	0.41844	0.36833	0.25134	0.087781	-0.08851	-0.24244	-0.34791	-0.39862	-0.40719	-0.40334	-0.41978	-0.4808	-0.59268	-0.74137	-0.89779	-1.0283	-1.1065	-1.1237	-1.0903	-1.0276	-0.96081	-0.90584	-0.86056	-0.80916	-0.72859	-0.59829	-0.41375	-0.19391	0.0237	0.19074	0.26364	0.21894	0.062418	-0.16971	-0.41723	-0.61567	-0.70917	-0.6689	-0.49847	-0.23321
0.45135	0.4676	0.47527	0.4776	0.47007	0.43899	0.36797	0.24754	0.083574	-0.098368	-0.25619	-0.34247	-0.31962	-0.17587	0.06669	0.35473	0.61736	0.78781	0.82499	0.72573	0.52733	0.29459	0.098178	-0.008997	-0.0082037	0.079121	0.20136	0.29677	0.31526	0.23721	0.080801	-0.106	-0.26046	-0.32857	-0.28272	-0.12908	0.093422	0.32688	0.51318	0.61118	0.60754	0.51867	0.38401	0.25045	0.16166	0.14303	0.19589	0.30217	0.42799	0.5348
-0.60192	-0.60964	-0.46892	-0.17769	0.22606	0.67031	1.0624	1.315	1.3691	1.21	0.87258	0.43146	-0.02102	-0.39893	-0.64319	-0.7336	-0.68742	-0.54587	-0.35896	-0.1685	-0.0023756	0.12983	0.22651	0.28756	0.3084	0.27859	0.18863	0.037757	-0.1602	-0.37479	-0.56374	-0.68593	-0.71216	-0.63575	-0.47653	-0.27551	-0.084116	0.050392	0.097834	0.053254	-0.061379	-0.20328	-0.32012	-0.3634	-0.29998	-0.12125	0.1536	0.48209	0.80578	1.0628
-0.47295	-0.65175	-0.83985	-0.99841	-1.0822	-1.0537	-0.89588	-0.62146	-0.27405	0.080256	0.3704	0.53715	0.55037	0.41282	0.16016	-0.15142	-0.46024	-0.71183	-0.87124	-0.92403	-0.87556	-0.74501	-0.55936	-0.34812	-0.1393	0.044644	0.18927	0.28793	0.34319	0.36444	0.36238	0.34238	0.30068	0.22246	0.089248	-0.11345	-0.38496	-0.70345	-1.0253	-1.2929	-1.4516	-1.4653	-1.3307	-1.0803	-0.77295	-0.47885	-0.25602	-0.13959	-0.13201	-0.21014
0.51795	0.61712	0.73389	0.854	0.95079	0.99118	0.94775	0.81185	0.60291	0.366	0.1642	0.061142	0.10108	0.29439	0.60923	0.97784	1.3143	1.5364	1.5874	1.452	1.1599	0.77591	0.38297	0.061283	-0.13116	-0.16955	-0.06422	0.14636	0.40913	0.66952	0.88442	1.0308	1.1047	1.1175	1.091	1.0496	1.013	0.99404	0.99402	1.0067	1.0181	1.0125	0.97583	0.89964	0.78766	0.6538	0.52024	0.4164	0.36881	0.39465
0.64951	0.74554	0.75599	0.66794	0.48987	0.25086	-0.0068017	-0.23918	-0.4116	-0.5069	-0.52708	-0.48788	-0.40956	-0.30813	-0.18861	-0.047167	0.12268	0.32075	0.53282	0.72886	0.86802	0.91176	0.8359	0.64114	0.3562	0.033531	-0.2649	-0.48133	-0.57643	-0.53773	-0.37838	-0.13153	0.15986	0.45409	0.71611	0.92573	1.0745	1.1631	1.1997	1.1947	1.161	1.1104	1.052	0.99134	0.92788	0.85773	0.77298	0.66738	0.54089	0.40363
-0.39201	-0.37588	-0.28051	-0.11173	0.10642	0.33655	0.53754	0.67797	0.74432	0.74288	0.69657	0.63626	0.58875	0.56896	0.57577	0.59635	0.61103	0.60316	0.5632	0.49234	0.39977	0.29845	0.19988	0.11454	0.051475	0.0208	0.034819	0.10511	0.23725	0.42535	0.64626	0.85952	1.0146	1.0651	0.98205	0.76613	0.45075	0.10125	-0.20455	-0.39313	-0.41765	-0.26842	0.022836	0.39019	0.75164	1.0304	1.1717	1.1553	0.99543	0.73391
-0.09092	-0.081162	-0.080234	-0.088669	-0.1025	-0.11355	-0.11083	-0.086987	-0.039703	0.024948	0.093236	0.14819	0.17419	0.16307	0.11685	0.049549	-0.016392	-0.057031	-0.053095	0.0026807	0.10334	0.22795	0.34732	0.43164	0.4582	0.417	0.31278	0.16283	-0.0092912	-0.17969	-0.32927	-0.44534	-0.52032	-0.54852	-0.52328	-0.43644	-0.2811	-0.059751	0.21061	0.49647	0.7482	0.91429	0.95253	0.84685	0.6164	0.31165	0.0059847	-0.22543	-0.3288	-0.28596
0.18345	0.11437	0.0097245	-0.12004	-0.25879	-0.38971	-0.49614	-0.56772	-0.60106	-0.60164	-0.57985	-0.55053	-0.52686	-0.51808	-0.52632	-0.54515	-0.56304	-0.56435	-0.5348	-0.46516	-0.35355	-0.2057	-0.035086	0.14061	0.30295	0.43718	0.53249	0.58461	0.59602	0.57268	0.52401	0.45926	0.38846	0.31938	0.26055	0.21924	0.20247	0.2152	0.25908	0.32867	0.41242	0.49354	0.54993	0.56215	0.51662	0.4104	0.25463	0.071976	-0.1073	-0.25273
0.43501	0.47644	0.45737	0.38253	0.27267	0.15724	0.066258	0.021621	0.029506	0.080289	0.14825	0.19839	0.19695	0.11853	-0.045351	-0.28258	-0.56169	-0.83687	-1.0548	-1.1671	-1.1411	-0.96467	-0.65158	-0.23874	0.21952	0.66168	1.0289	1.277	1.3827	1.3446	1.1849	0.93956	0.65527	0.37967	0.15006	-0.0085346	-0.089857	-0.10525	-0.081206	-0.047968	-0.034255	-0.057727	-0.12011	-0.20472	-0.28376	-0.32524	-0.30846	-0.2292	-0.10345	0.035599
0.61112	0.70418	0.71173	0.62407	0.4523	0.22757	-0.0053188	-0.20068	-0.32367	-0.36159	-0.32727	-0.25543	-0.19299	-0.1842	-0.25715	-0.41466	-0.63076	-0.85753	-1.04	-1.1289	-1.0969	-0.94551	-0.70243	-0.41419	-0.13182	0.10185	0.26103	0.33902	0.34403	0.29237	0.20061	0.078959	-0.065851	-0.22861	-0.39967	-0.56122	-0.68896	-0.75783	-0.74927	-0.66126	-0.51066	-0.33057	-0.16259	-0.044199	0.0041916	-0.014418	-0.074718	-0.13778	-0.16284	-0.12153
0.11726	0.073386	0.0062127	-0.066499	-0.12278	-0.14158	-0.1074	-0.01503	0.12806	0.30334	0.48477	0.64515	0.76155	0.8189	0.81418	0.75553	0.6592	0.54674	0.43887	0.35096	0.29043	0.25523	0.23572	0.2205	0.1991	0.16781	0.13191	0.10251	0.094409	0.11838	0.1773	0.26148	0.34971	0.41528	0.43148	0.38382	0.27553	0.13003	-0.012663	-0.10629	-0.11041	-0.0019825	0.21255	0.4973	0.79196	1.0259	1.1346	1.0774	0.84888	0.48372
0.38513	0.44957	0.4733	0.46469	0.44457	0.4373	0.4615	0.52279	0.61395	0.71578	0.80417	0.86041	0.87319	0.84196	0.77253	0.67269	0.54709	0.39738	0.22403	0.03227	-0.16311	-0.33515	-0.44881	-0.46957	-0.37604	-0.16864	0.12602	0.45798	0.76382	0.98242	1.0681	1.0043	0.80602	0.51639	0.19429	-0.096846	-0.30439	-0.40003	-0.38024	-0.27014	-0.11156	0.044153	0.15268	0.1843	0.13318	0.014676	-0.135	-0.27187	-0.35481	-0.35897
-0.17863	-0.1039	-0.012611	0.074714	0.14002	0.16941	0.1586	0.1097	0.030578	-0.066988	-0.17024	-0.26504	-0.33666	-0.37067	-0.35528	-0.28464	-0.16308	-0.0069247	0.15601	0.29274	0.37213	0.37474	0.29853	0.16139	-0.0053121	-0.1637	-0.28196	-0.34269	-0.34606	-0.30778	-0.25133	-0.19748	-0.15776	-0.12946	-0.10035	-0.055124	0.016649	0.11385	0.22294	0.32254	0.38951	0.40758	0.37163	0.29072	0.18241	0.067402	-0.034714	-0.11107	-0.15777	-0.17704
-0.1825	-0.13625	-0.048911	0.057922	0.15079	0.19722	0.17429	0.080098	-0.063895	-0.2185	-0.3373	-0.38137	-0.33488	-0.21089	-0.048998	0.09637	0.17267	0.14666	0.016697	-0.18554	-0.40597	-0.58335	-0.67223	-0.655	-0.54885	-0.3997	-0.26588	-0.19892	-0.22509	-0.3372	-0.49629	-0.64487	-0.72579	-0.70126	-0.56662	-0.34952	-0.10275	0.11414	0.25257	0.28973	0.23725	0.13238	0.027274	-0.029461	-0.010643	0.081913	0.21677	0.34333	0.40933	0.37757
-0.1237	-0.11506	-0.080261	-0.023347	0.049691	0.13043	0.21157	0.28659	0.35021	0.39702	0.42095	0.41613	0.37766	0.30532	0.20534	0.090293	-0.021551	-0.1097	-0.15796	-0.15936	-0.1188	-0.052589	0.015121	0.059819	0.063275	0.020623	-0.059085	-0.15293	-0.23246	-0.27115	-0.25381	-0.1797	-0.064887	0.061944	0.1655	0.21539	0.19378	0.098747	-0.053607	-0.23362	-0.40582	-0.53491	-0.59748	-0.58281	-0.49684	-0.3575	-0.19147	-0.023151	0.12543	0.2418
-0.71069	-0.80667	-0.81137	-0.72264	-0.55994	-0.36053	-0.16975	-0.02922	0.03221	0.0062519	-0.093946	-0.23901	-0.39287	-0.52157	-0.60031	-0.61988	-0.58438	-0.50946	-0.41686	-0.3276	-0.25929	-0.22394	-0.22708	-0.26918	-0.34487	-0.44401	-0.55171	-0.65027	-0.72156	-0.75115	-0.73137	-0.66507	-0.56681	-0.45696	-0.35875	-0.28953	-0.25826	-0.26432	-0.29582	-0.33921	-0.38184	-0.4162	-0.44155	-0.46057	-0.47731	-0.49267	-0.50404	-0.50519	-0.49102	-0.459
-0.013762	-0.09245	-0.21988	-0.38013	-0.54	-0.65618	-0.68645	-0.60592	-0.41442	-0.14195	0.15742	0.41972	0.58805	0.62784	0.5368	0.34359	0.098658	-0.14191	-0.33138	-0.44168	-0.46853	-0.42411	-0.32967	-0.2054	-0.065194	0.085713	0.24524	0.41056	0.57124	0.70931	0.80064	0.82124	0.75398	0.59453	0.35527	0.063201	-0.24334	-0.52368	-0.73948	-0.86374	-0.88579	-0.81172	-0.66444	-0.47993	-0.29861	-0.15763	-0.081514	-0.0782	-0.13292	-0.21811
0.38404	0.33422	0.21035	0.035904	-0.15152	-0.3109	-0.40822	-0.42816	-0.37838	-0.28373	-0.17785	-0.091338	-0.04082	-0.024826	-0.026331	-0.01969	0.020171	0.10581	0.2368	0.39637	0.55985	0.70149	0.8023	0.85202	0.85179	0.81037	0.74149	0.66009	0.57877	0.50769	0.45496	0.42336	0.4126	0.41758	0.42816	0.4296	0.4095	0.3591	0.27871	0.17876	0.078099	-0.00025858	-0.038668	-0.026369	0.032799	0.12561	0.23113	0.32901	0.40373	0.44998
0.11193	0.085072	0.03002	-0.036545	-0.085984	-0.08403	-0.0041356	0.16151	0.39317	0.64458	0.85309	0.95726	0.91735	0.73048	0.43593	0.10619	-0.1742	-0.33381	-0.33755	-0.19676	0.033749	0.27511	0.45109	0.51344	0.45809	0.32427	0.1798	0.096336	0.12269	0.26623	0.49194	0.73425	0.91805	0.98378	0.90777	0.70722	0.43405	0.15559	-0.062276	-0.17755	-0.17904	-0.086338	0.058511	0.20665	0.31496	0.35747	0.32881	0.24198	0.1232	0.0025805
-0.034032	-0.086826	-0.16076	-0.24585	-0.3257	-0.38204	-0.39897	-0.36848	-0.29224	-0.1844	-0.066021	0.040158	0.11633	0.15239	0.14907	0.11648	0.068116	0.017889	-0.025688	-0.061454	-0.094013	-0.1306	-0.17629	-0.23264	-0.29432	-0.34893	-0.37984	-0.37133	-0.31007	-0.18998	-0.01587	0.19853	0.42804	0.64184	0.80913	0.9026	0.90841	0.82909	0.6834	0.50412	0.32902	0.19188	0.11305	0.09547	0.12411	0.16982	0.19948	0.18467	0.10936	-0.023351
0.31206	0.28417	0.19062	0.03609	-0.15802	-0.35817	-0.52404	-0.61968	-0.61996	-0.51714	-0.32295	-0.065605	0.21513	0.47799	0.68715	0.81997	0.86724	0.83334	0.73257	0.58485	0.4112	0.23163	0.063474	-0.076865	-0.17529	-0.21987	-0.20396	-0.12812	-0.0015438	0.15711	0.32237	0.46681	0.5677	0.61133	0.59731	0.53867	0.45658	0.37519	0.31454	0.28727	0.29662	0.33455	0.38742	0.43848	0.47151	0.47444	0.43951	0.36421	0.251	0.10955
-0.35516	-0.43313	-0.50302	-0.55365	-0.57325	-0.55217	-0.48717	-0.38365	-0.25717	-0.13025	-0.0269	0.035743	0.050004	0.019933	-0.039087	-0.10649	-0.16251	-0.19369	-0.19624	-0.17574	-0.14106	-0.10087	-0.059894	-0.018152	0.027638	0.080687	0.13898	0.19526	0.23878	0.25832	0.24743	0.20874	0.15457	0.10311	0.074842	0.085754	0.14163	0.23576	0.35171	0.46647	0.55508	0.59817	0.58337	0.50955	0.3869	0.23342	0.073462	-0.067287	-0.16722	-0.21175
-0.34081	-0.40753	-0.40779	-0.32912	-0.17952	0.012688	0.20473	0.35082	0.41646	0.38878	0.28231	0.13451	-0.0030997	-0.08289	-0.073194	0.02906	0.19931	0.39154	0.55215	0.63569	0.61749	0.50098	0.31453	0.10422	-0.081496	-0.20475	-0.24811	-0.21726	-0.13663	-0.041256	0.03492	0.066366	0.044736	-0.022855	-0.11745	-0.21627	-0.29631	-0.34271	-0.34966	-0.31854	-0.25714	-0.1748	-0.078347	0.027599	0.13951	0.25451	0.36632	0.46496	0.53749	0.572
-0.065647	-0.15614	-0.22184	-0.2445	-0.21652	-0.14115	-0.031671	0.095406	0.22454	0.3463	0.4577	0.55845	0.64908	0.72476	0.77265	0.77559	0.71773	0.59043	0.39824	0.16295	-0.081971	-0.29588	-0.44295	-0.4999	-0.46175	-0.34348	-0.17354	0.011616	0.18007	0.30954	0.39261	0.43392	0.4462	0.44179	0.42802	0.40396	0.36224	0.29554	0.20226	0.092124	-0.012939	-0.084425	-0.094207	-0.026857	0.11341	0.29795	0.47812	0.59863	0.61072	0.49039
-0.029519	-0.051992	-0.095229	-0.15269	-0.21428	-0.26939	-0.31078	-0.33729	-0.35269	-0.36363	-0.37599	-0.39165	-0.40549	-0.40776	-0.38678	-0.33451	-0.24968	-0.14184	-0.02911	0.065844	0.12158	0.12437	0.072799	-0.021227	-0.13444	-0.23777	-0.3046	-0.31649	-0.26881	-0.16865	-0.035992	0.10762	0.24209	0.35728	0.44953	0.52373	0.58531	0.63444	0.66299	0.65526	0.5907	0.45459	0.24555	-0.020399	-0.30927	-0.57523	-0.77533	-0.87809	-0.87549	-0.78337
0.53851	0.42806	0.25711	0.064927	-0.1005	-0.19617	-0.19944	-0.11261	0.033567	0.19048	0.30364	0.33106	0.25589	0.092797	-0.11455	-0.30726	-0.42714	-0.43489	-0.32156	-0.11113	0.14605	0.38932	0.56332	0.63261	0.5892	0.4531	0.2629	0.062818	-0.10861	-0.2273	-0.28721	-0.29586	-0.27034	-0.22856	-0.18372	-0.14261	-0.1075	-0.075257	-0.043284	-0.0074018	0.033925	0.081113	0.13322	0.18772	0.23808	0.27425	0.28461	0.25837	0.18935	0.080226
-0.27608	-0.21633	-0.13945	-0.063489	-0.0010305	0.044871	0.080619	0.12045	0.17967	0.26917	0.38828	0.52394	0.65158	0.74098	0.76515	0.70715	0.56555	0.35765	0.11449	-0.12171	-0.30948	-0.41535	-0.42272	-0.33493	-0.17578	0.016011	0.1952	0.32101	0.36578	0.32322	0.20979	0.059233	-0.08434	-0.17942	-0.19664	-0.12767	0.013088	0.19098	0.3597	0.47415	0.50087	0.42547	0.25832	0.02914	-0.2204	-0.44826	-0.61932	-0.71243	-0.72473	-0.66869
0.032668	-0.0089942	-0.089663	-0.1991	-0.31583	-0.41222	-0.46297	-0.45425	-0.38608	-0.27483	-0.14738	-0.032672	0.047978	0.086773	0.089695	0.073843	0.060416	0.064178	0.089605	0.12807	0.16182	0.17109	0.13926	0.060007	-0.061815	-0.21103	-0.36731	-0.50924	-0.61958	-0.68643	-0.70239	-0.66559	-0.57793	-0.44479	-0.27452	-0.080934	0.11809	0.3007	0.44484	0.52982	0.54147	0.47601	0.33889	0.14738	-0.071521	-0.28305	-0.45032	-0.54079	-0.53104	-0.41516
-0.452	-0.43982	-0.3199	-0.1056	0.16184	0.42367	0.6204	0.71055	0.68412	0.56273	0.39056	0.21747	0.08189	-0.0037137	-0.051709	-0.091932	-0.15311	-0.24763	-0.36121	-0.45648	-0.48436	-0.40481	-0.20204	0.10399	0.46169	0.80195	1.0576	1.1824	1.1635	1.0209	0.80135	0.55955	0.34317	0.18384	0.089985	0.050325	0.043837	0.046158	0.039302	0.01443	-0.026451	-0.07676	-0.127	-0.16721	-0.19117	-0.19599	-0.18304	-0.15516	-0.11817	-0.07947
-0.4987	-0.44903	-0.36005	-0.26685	-0.20612	-0.20271	-0.25839	-0.35137	-0.44228	-0.48767	-0.45738	-0.34552	-0.17534	0.0062182	0.14423	0.19362	0.13466	-0.020543	-0.22898	-0.43414	-0.58024	-0.6308	-0.57864	-0.44753	-0.28219	-0.13248	-0.039619	-0.024803	-0.083486	-0.18948	-0.30552	-0.39329	-0.42458	-0.38735	-0.28574	-0.1378	0.030137	0.18898	0.3132	0.38515	0.39819	0.35579	0.27058	0.16237	0.051513	-0.044849	-0.11681	-0.16326	-0.19049	-0.21078
-0.35377	-0.46021	-0.57153	-0.67765	-0.76287	-0.81276	-0.81608	-0.77145	-0.68869	-0.58671	-0.48903	-0.41501	-0.37212	-0.35283	-0.33605	-0.29421	-0.20529	-0.06112	0.12657	0.32613	0.49391	0.58825	0.5808	0.46734	0.26913	0.027076	-0.20639	-0.38202	-0.46385	-0.43665	-0.30822	-0.10581	0.13229	0.36396	0.55214	0.66875	0.70055	0.64688	0.51899	0.33591	0.12182	-0.096384	-0.29257	-0.44345	-0.52901	-0.53513	-0.45717	-0.30125	-0.087672	0.15133
0.23185	0.33749	0.36824	0.29661	0.11757	-0.14512	-0.44333	-0.71598	-0.90452	-0.96749	-0.8917	-0.69614	-0.42817	-0.15083	0.071563	0.18883	0.17624	0.039485	-0.18801	-0.45337	-0.69841	-0.87403	-0.94915	-0.91805	-0.79852	-0.62595	-0.44204	-0.28523	-0.1798	-0.13543	-0.1466	-0.20054	-0.28301	-0.38307	-0.49445	-0.61519	-0.74045	-0.85917	-0.95324	-1.0026	-0.99002	-0.90903	-0.76903	-0.59339	-0.41446	-0.26247	-0.15635	-0.097333	-0.072729	-0.058723
-0.53174	-0.6603	-0.70707	-0.65855	-0.52428	-0.33344	-0.12987	0.041921	0.14804	0.17252	0.12028	0.01458	-0.11186	-0.22642	-0.30537	-0.33769	-0.32747	-0.28866	-0.24184	-0.20704	-0.19944	-0.22586	-0.28292	-0.35946	-0.44176	-0.51574	-0.57235	-0.6107	-0.63745	-0.66524	-0.70736	-0.77145	-0.85655	-0.95122	-1.0332	-1.0781	-1.0652	-0.98401	-0.83986	-0.65014	-0.44154	-0.24258	-0.076277	0.044206	0.11413	0.13934	0.1273	0.086776	0.024892	-0.053475
-0.4498	-0.39067	-0.24472	-0.035313	0.19065	0.37449	0.46168	0.4166	0.23676	-0.044766	-0.36513	-0.64717	-0.81862	-0.83331	-0.68291	-0.40068	-0.052567	0.2807	0.52395	0.62824	0.58075	0.40832	0.16787	-0.070575	-0.24385	-0.31286	-0.27024	-0.1411	0.026219	0.17669	0.26433	0.26438	0.18008	0.037182	-0.12491	-0.2659	-0.35622	-0.38402	-0.35314	-0.28153	-0.19062	-0.10045	-0.022411	0.039614	0.086793	0.12432	0.1551	0.17881	0.19279	0.1957
-0.14138	-0.12523	-0.075598	-0.0004584	0.08368	0.15603	0.19841	0.20052	0.16339	0.1004	0.033362	-0.015164	-0.028391	-0.00061551	0.062903	0.14625	0.23092	0.29994	0.34297	0.35858	0.35268	0.33423	0.31165	0.2891	0.2656	0.23788	0.19993	0.14904	0.083939	0.0063888	-0.081056	-0.1737	-0.26742	-0.35501	-0.42769	-0.47339	-0.48155	-0.44653	-0.37127	-0.27073	-0.17052	-0.10209	-0.091358	-0.14827	-0.2601	-0.39343	-0.49962	-0.53085	-0.45739	-0.27909
0.73127	0.93321	1.0633	1.0975	1.0297	0.87293	0.65831	0.4264	0.21957	0.072069	0.0044851	0.0189	0.10032	0.22102	0.34835	0.45046	0.5067	0.51123	0.47363	0.41506	0.3617	0.339	0.36213	0.43374	0.54265	0.66754	0.78455	0.87228	0.91942	0.92799	0.90985	0.88472	0.87241	0.88612	0.92758	0.9855	1.0394	1.066	1.0462	0.97452	0.8607	0.72894	0.60998	0.53352	0.51792	0.56193	0.64477	0.73246	0.78614	0.77574
0.1961	0.20595	0.23439	0.2888	0.36637	0.45325	0.52465	0.55221	0.51305	0.39618	0.21091	-0.012936	-0.23165	-0.39631	-0.46564	-0.4184	-0.25908	-0.017145	0.25954	0.51801	0.71135	0.80973	0.80556	0.71241	0.55951	0.38532	0.22803	0.12071	0.087258	0.13897	0.27464	0.47703	0.71683	0.95261	1.1385	1.2348	1.2176	1.085	0.86259	0.59523	0.33835	0.14226	0.040165	0.038698	0.11999	0.24756	0.37926	0.47921	0.52792	0.52343
-0.011543	-0.088938	-0.18429	-0.27466	-0.33057	-0.32589	-0.24299	-0.081615	0.14148	0.39402	0.6359	0.82882	0.94535	0.97557	0.92853	0.82684	0.70082	0.57857	0.48038	0.41505	0.38125	0.37137	0.37553	0.38639	0.40171	0.42315	0.45462	0.49803	0.55103	0.60739	0.65878	0.69567	0.7132	0.70965	0.68872	0.65831	0.62573	0.59604	0.56793	0.53665	0.49311	0.43031	0.34635	0.24784	0.15404	0.090816	0.083821	0.15032	0.29032	0.48123
-0.7481	-0.78301	-0.75716	-0.68069	-0.57164	-0.45274	-0.34623	-0.27171	-0.24247	-0.2634	-0.32823	-0.42145	-0.51954	-0.59501	-0.62174	-0.58446	-0.48057	-0.32402	-0.14138	0.03287	0.16702	0.23925	0.24414	0.19144	0.10357	0.0083777	-0.07104	-0.11956	-0.13391	-0.12205	-0.09846	-0.080961	-0.083866	-0.11582	-0.17799	-0.26214	-0.35754	-0.448	-0.51789	-0.55401	-0.55036	-0.50852	-0.438	-0.35548	-0.27988	-0.22682	-0.20764	-0.22402	-0.27091	-0.33604
0.042092	-0.063998	-0.20263	-0.35463	-0.4966	-0.60576	-0.66508	-0.66783	-0.61952	-0.535	-0.43531	-0.34151	-0.27035	-0.22917	-0.21477	-0.21569	-0.21534	-0.19847	-0.15627	-0.089183	-0.0083573	0.068786	0.12491	0.15009	0.14651	0.12893	0.12064	0.14603	0.22085	0.34249	0.4906	0.62737	0.7101	0.70322	0.58919	0.37532	0.091391	-0.21736	-0.50149	-0.72045	-0.84915	-0.88272	-0.83038	-0.71018	-0.54404	-0.35325	-0.15482	0.034763	0.19739	0.31298
-0.37442	-0.2964	-0.1711	-0.011662	0.16856	0.3603	0.55656	0.75211	0.9376	1.0978	1.2114	1.2554	1.2121	1.0774	0.86567	0.60888	0.35105	0.14027	0.013968	-0.0088242	0.064087	0.20032	0.35154	0.46351	0.49049	0.40847	0.21947	-0.045908	-0.33758	-0.59768	-0.77231	-0.82686	-0.74925	-0.55361	-0.27415	0.045005	0.3568	0.62377	0.82141	0.93857	0.97517	0.93827	0.83775	0.68653	0.49845	0.28973	0.083842	-0.095816	-0.22518	-0.28783
-0.87548	-1.0504	-1.1527	-1.1722	-1.1162	-1.0074	-0.87778	-0.7596	-0.67661	-0.63801	-0.63587	-0.64799	-0.64427	-0.59587	-0.48543	-0.31265	-0.096393	0.13003	0.32635	0.45588	0.4961	0.44404	0.31699	0.14742	-0.025525	-0.16734	-0.2559	-0.28528	-0.26639	-0.21999	-0.1682	-0.12733	-0.10507	-0.098646	-0.098255	-0.094737	-0.083506	-0.068954	-0.065171	-0.088407	-0.15397	-0.26645	-0.41526	-0.57421	-0.70594	-0.77128	-0.74214	-0.61253	-0.40607	-0.17195
-0.56668	-0.40901	-0.14999	0.16715	0.48384	0.74154	0.89566	0.92642	0.84349	0.67909	0.47661	0.27981	0.11742	4.1917e-05	-0.080349	-0.14134	-0.20009	-0.26549	-0.33316	-0.38862	-0.41377	-0.3954	-0.33207	-0.23538	-0.12625	-0.027845	0.043639	0.084493	0.10167	0.1107	0.1245	0.14861	0.17661	0.19415	0.18803	0.15513	0.10772	0.072078	0.083132	0.16746	0.33343	0.5606	0.80297	0.99997	1.0959	1.0592	0.89361	0.64071	0.36713	0.14509
0.34154	0.28414	0.22923	0.2135	0.2628	0.38262	0.55329	0.73231	0.86879	0.91865	0.8615	0.70983	0.50461	0.30614	0.17199	0.14123	0.2213	0.38725	0.59176	0.77908	0.90328	0.93844	0.88288	0.75325	0.57584	0.37753	0.17853	-0.0065406	-0.16508	-0.28139	-0.33648	-0.3078	-0.182	0.040708	0.33648	0.65869	0.94864	1.1471	1.2131	1.1373	0.94604	0.69543	0.45778	0.29863	0.26123	0.35116	0.53546	0.75107	0.92444	0.99098
-0.69138	-0.72006	-0.68053	-0.58498	-0.4623	-0.34924	-0.28562	-0.30034	-0.40571	-0.5872	-0.80814	-1.0136	-1.1468	-1.1636	-1.0471	-0.81505	-0.51756	-0.22334	-0.00072342	0.10109	0.067727	-0.074836	-0.27017	-0.44937	-0.55252	-0.54834	-0.44426	-0.28377	-0.13104	-0.047459	-0.071472	-0.20308	-0.40211	-0.5972	-0.71037	-0.67816	-0.47601	-0.12344	0.31624	0.75258	1.0946	1.2719	1.2544	1.0571	0.73518	0.36605	0.028603	-0.2175	-0.34149	-0.34846
0.39455	0.30678	0.16631	-0.0020962	-0.17028	-0.31282	-0.41301	-0.46597	-0.47735	-0.46009	-0.42983	-0.40189	-0.38701	-0.39067	-0.41376	-0.45135	-0.49401	-0.53026	-0.54702	-0.53453	-0.48978	-0.41854	-0.33591	-0.2618	-0.21747	-0.21534	-0.25601	-0.32702	-0.40504	-0.46379	-0.48301	-0.45426	-0.38354	-0.28819	-0.19239	-0.11332	-0.059916	-0.027345	-0.0030232	0.02827	0.076103	0.14115	0.21395	0.27787	0.31803	0.32634	0.3058	0.26839	0.23238	0.21371
0.19934	0.17645	0.097967	-0.031105	-0.19414	-0.36817	-0.52743	-0.65088	-0.72463	-0.74418	-0.71475	-0.64786	-0.55781	-0.45872	-0.36237	-0.27667	-0.20487	-0.14701	-0.10006	-0.060462	-0.025207	0.00898	0.041565	0.072135	0.09952	0.12357	0.14656	0.17188	0.20347	0.24401	0.29186	0.33934	0.37536	0.38645	0.36039	0.29033	0.17735	0.029429	-0.13984	-0.31186	-0.46953	-0.59774	-0.68407	-0.71745	-0.68999	-0.59507	-0.43189	-0.21139	0.044581	0.3004
0.82607	0.63234	0.33879	0.015678	-0.25791	-0.41776	-0.43413	-0.32183	-0.1343	0.054587	0.17215	0.1706	0.039483	-0.19315	-0.47149	-0.73079	-0.91627	-0.99511	-0.96215	-0.83399	-0.64047	-0.4139	-0.18316	0.028621	0.20426	0.32652	0.37974	0.35196	0.24163	0.061624	-0.1582	-0.37285	-0.53458	-0.60606	-0.57344	-0.45046	-0.28013	-0.12305	-0.039402	-0.072527	-0.23111	-0.49026	-0.7946	-1.0755	-1.2684	-1.3312	-1.2544	-1.063	-0.80714	-0.54513
-0.055107	0.088836	0.20494	0.24677	0.18333	0.011141	-0.2431	-0.52731	-0.77963	-0.94233	-0.97939	-0.8839	-0.67827	-0.40587	-0.11987	0.13129	0.31156	0.40513	0.41583	0.3626	0.27476	0.18539	0.12641	0.12154	0.17991	0.2942	0.43684	0.56628	0.6354	0.60449	0.45265	0.18862	-0.14939	-0.50015	-0.79575	-0.9815	-1.0286	-0.94374	-0.76282	-0.53895	-0.32331	-0.15191	-0.034748	0.040577	0.10051	0.16838	0.25472	0.35119	0.4349	0.47494
0.16661	0.30669	0.47964	0.65234	0.77974	0.81558	0.72759	0.5084	0.18283	-0.19486	-0.55196	-0.81532	-0.93135	-0.88191	-0.69019	-0.41411	-0.13027	0.088278	0.1924	0.17103	0.050567	-0.11418	-0.26075	-0.33816	-0.32314	-0.22379	-0.072711	0.086718	0.21757	0.3002	0.33622	0.3431	0.34338	0.35274	0.37371	0.39686	0.40658	0.39247	0.35563	0.30947	0.27665	0.27637	0.31772	0.39184	0.47683	0.54365	0.56716	0.53785	0.4636	0.36367
-0.62267	-0.68752	-0.6599	-0.54245	-0.3607	-0.16125	0.0030019	0.085799	0.064651	-0.052335	-0.22592	-0.39607	-0.49773	-0.48176	-0.32962	-0.061322	0.27171	0.59885	0.85232	0.98517	0.98401	0.86993	0.69156	0.50608	0.36349	0.29173	0.29006	0.33344	0.38181	0.39463	0.34173	0.21286	0.015796	-0.22385	-0.47411	-0.70164	-0.87892	-0.98736	-1.0156	-0.95994	-0.82408	-0.61818	-0.35709	-0.064659	0.2311	0.49943	0.71245	0.84986	0.90182	0.87275
0.056231	0.1266	0.17946	0.20019	0.18286	0.13032	0.056448	-0.018404	-0.07281	-0.087375	-0.053411	0.02455	0.12964	0.2345	0.30785	0.32279	0.26416	0.13585	-0.041504	-0.23138	-0.39029	-0.47952	-0.47466	-0.371	-0.18837	0.036634	0.25932	0.43747	0.54144	0.56071	0.50293	0.38959	0.24792	0.1051	-0.018469	-0.11193	-0.17016	-0.19514	-0.19152	-0.16407	-0.11941	-0.065964	-0.01278	0.032933	0.065364	0.0842	0.094521	0.10343	0.1204	0.14896
0.37052	0.39119	0.37257	0.32348	0.26224	0.21364	0.2014	0.24153	0.33688	0.4729	0.62126	0.74343	0.80054	0.76454	0.62648	0.39993	0.12119	-0.16021	-0.39024	-0.52424	-0.53641	-0.4275	-0.22325	0.030773	0.28072	0.4762	0.58151	0.58432	0.49727	0.35533	0.20665	0.10186	0.081736	0.16784	0.35434	0.60953	0.88526	1.1254	1.2822	1.328	1.2609	1.1059	0.90656	0.714	0.57015	0.49914	0.49988	0.54966	0.61266	0.65159
0.4747	0.44589	0.36216	0.23274	0.072181	-0.10168	-0.27309	-0.42751	-0.55213	-0.63627	-0.67225	-0.65828	-0.60056	-0.51429	-0.42306	-0.35166	-0.31989	-0.33444	-0.38399	-0.44455	-0.48293	-0.46999	-0.39104	-0.25074	-0.071084	0.11538	0.27653	0.39116	0.45476	0.47696	0.47626	0.46871	0.45988	0.44313	0.40533	0.33082	0.21456	0.064457	-0.097604	-0.23991	-0.33425	-0.36142	-0.31801	-0.21759	-0.082631	0.060647	0.18969	0.29075	0.35823	0.39488
0.65571	0.66928	0.59204	0.44947	0.2873	0.15787	0.10582	0.15307	0.29063	0.48376	0.68216	0.83564	0.91081	0.89804	0.81491	0.69783	0.58894	0.52406	0.52304	0.58539	0.69462	0.8244	0.94807	1.0462	1.1111	1.1452	1.1598	1.1693	1.187	1.2211	1.2711	1.3286	1.3792	1.4026	1.3779	1.2879	1.1246	0.89286	0.61169	0.31297	0.035852	-0.18045	-0.3055	-0.3235	-0.23726	-0.064135	0.16518	0.41426	0.64854	0.83898
-0.060072	-0.054632	-0.054901	-0.062159	-0.070599	-0.07041	-0.050419	-0.0033296	0.068066	0.14854	0.21438	0.23977	0.20783	0.11893	-0.0051389	-0.12498	-0.19309	-0.17037	-0.03766	0.19256	0.47942	0.76255	0.97933	1.0822	1.0511	0.9001	0.66995	0.41565	0.19267	0.042295	-0.017672	0.008989	0.09994	0.22336	0.34639	0.43944	0.47906	0.45043	0.34487	0.16564	-0.072593	-0.34229	-0.60549	-0.81927	-0.94573	-0.96197	-0.8691	-0.6902	-0.46835	-0.25357
-0.54809	-0.50753	-0.43465	-0.34765	-0.26186	-0.18659	-0.12191	-0.061976	0.0018945	0.076216	0.16329	0.26179	0.36673	0.47258	0.57455	0.66816	0.74831	0.80687	0.83331	0.81739	0.75147	0.637	0.48784	0.329	0.19352	0.11368	0.1109	0.18856	0.32976	0.49951	0.65345	0.74985	0.76048	0.67811	0.51854	0.31563	0.11089	-0.058173	-0.16753	-0.21196	-0.20387	-0.16644	-0.12319	-0.088797	-0.065943	-0.043489	-0.0028283	0.071524	0.181	0.30785
-0.51715	-0.47072	-0.33077	-0.1276	0.088752	0.26356	0.35313	0.33829	0.22884	0.059228	-0.12359	-0.27471	-0.36418	-0.38511	-0.35316	-0.29889	-0.25482	-0.24632	-0.2816	-0.35182	-0.43389	-0.49977	-0.52442	-0.49372	-0.40735	-0.27976	-0.13566	-0.0044145	0.087192	0.12041	0.090226	0.0037982	-0.11997	-0.25611	-0.38132	-0.47907	-0.5457	-0.59164	-0.63414	-0.69226	-0.77754	-0.88895	-1.008	-1.1047	-1.1461	-1.108	-0.98504	-0.79649	-0.58341	-0.39881
-0.31816	-0.23929	-0.12577	0.0019827	0.1202	0.2076	0.24794	0.23482	0.17365	0.081163	-0.017094	-0.093163	-0.12124	-0.086087	0.011847	0.15407	0.30981	0.44151	0.51762	0.52181	0.45859	0.35505	0.25058	0.18516	0.18597	0.25583	0.37233	0.4946	0.5753	0.57835	0.4895	0.32115	0.10929	-0.099909	-0.26497	-0.36044	-0.38228	-0.3467	-0.27981	-0.20654	-0.14027	-0.081688	-0.021554	0.050157	0.13566	0.22661	0.30335	0.34313	0.32985	0.26301
-0.27582	-0.10459	0.12579	0.37617	0.60392	0.7723	0.86074	0.86769	0.81051	0.71923	0.62666	0.56135	0.54062	0.56725	0.6295	0.70548	0.76816	0.79085	0.75361	0.64735	0.47639	0.25696	0.015172	-0.21719	-0.40909	-0.53653	-0.58437	-0.54929	-0.43804	-0.26666	-0.055757	0.17003	0.38485	0.56393	0.68535	0.73291	0.70127	0.59761	0.44231	0.26656	0.1058	-0.0092279	-0.061125	-0.049002	0.011171	0.092976	0.16699	0.21165	0.21932	0.19738
-0.43638	-0.30073	-0.066978	0.23707	0.56517	0.86252	1.0792	1.1806	1.1582	1.0315	0.84367	0.65042	0.5061	0.44971	0.49532	0.62983	0.81507	0.99981	1.1323	1.1724	1.1015	0.92586	0.674	0.3891	0.11748	-0.099959	-0.2382	-0.2913	-0.27166	-0.20406	-0.11955	-0.045728	0.00094848	0.018498	0.016892	0.015785	0.035824	0.091558	0.18287	0.29429	0.39722	0.45784	0.4481	0.35412	0.18175	-0.041803	-0.27367	-0.46871	-0.58789	-0.61358
-0.32278	-0.48223	-0.63305	-0.75808	-0.84325	-0.88062	-0.86812	-0.80733	-0.70333	-0.56428	-0.4013	-0.2307	-0.072993	0.049577	0.11579	0.11249	0.038055	-0.09377	-0.25456	-0.40739	-0.51496	-0.55027	-0.50484	-0.39035	-0.23648	-0.083612	0.031416	0.084537	0.072623	0.014217	-0.058363	-0.10693	-0.1037	-0.038222	0.077455	0.21177	0.32586	0.3824	0.36071	0.26201	0.11207	-0.049318	-0.17738	-0.23698	-0.21532	-0.12332	0.006503	0.12972	0.20583	0.209
0.13301	0.14997	0.14704	0.13319	0.12588	0.14541	0.20812	0.31728	0.45981	0.60732	0.72432	0.78005	0.75722	0.66047	0.51541	0.36149	0.24058	0.18432	0.2049	0.29468	0.43158	0.58755	0.73974	0.87508	0.99239	1.0963	1.1907	1.2731	1.3318	1.3514	1.3184	1.2294	1.0935	0.93337	0.77743	0.65276	0.57489	0.54581	0.55403	0.58119	0.60759	0.61941	0.61016	0.58046	0.53271	0.46968	0.39215	0.2996	0.19434	0.084605
0.71606	0.59735	0.33909	-0.013921	-0.38784	-0.69993	-0.88022	-0.89179	-0.74064	-0.4727	-0.15915	0.12721	0.33285	0.43831	0.46021	0.44251	0.43865	0.4913	0.61906	0.8102	1.0302	1.2338	1.3839	1.4618	1.4746	1.4507	1.4281	1.4399	1.5031	1.6116	1.7386	1.845	1.8921	1.8559	1.7331	1.5435	1.3259	1.1257	0.98613	0.93519	0.9788	1.1015	1.2701	1.4401	1.5674	1.6165	1.5695	1.4263	1.2063	0.94213
-0.37098	-0.44063	-0.44049	-0.36072	-0.2096	-0.013995	0.18793	0.35375	0.44861	0.4532	0.3674	0.2103	0.016415	-0.17429	-0.32405	-0.40428	-0.40055	-0.31483	-0.16445	0.0207	0.20484	0.35322	0.43905	0.45037	0.39404	0.29495	0.18823	0.11141	0.090664	0.13084	0.21211	0.2944	0.32899	0.27455	0.11543	-0.13033	-0.41176	-0.65781	-0.80029	-0.79605	-0.64375	-0.38642	-0.099981	0.13009	0.23827	0.19835	0.033786	-0.19066	-0.391	-0.49305
-0.17618	-0.16716	-0.14108	-0.10031	-0.050582	-0.0027282	0.031548	0.04211	0.027066	-0.0062162	-0.039731	-0.050042	-0.014655	0.077651	0.22296	0.39916	0.5722	0.707	0.77937	0.78565	0.7453	0.69665	0.68399	0.74204	0.88201	1.0858	1.3075	1.4863	1.5638	1.5023	1.2971	0.98128	0.61684	0.2806	0.043003	-0.051011	0.0076657	0.18851	0.43021	0.65856	0.80659	0.8333	0.73544	0.54636	0.32676	0.14683	0.066426	0.11531	0.28805	0.54314
-0.11253	-0.032283	0.09807	0.25785	0.41381	0.53054	0.5801	0.5519	0.45629	0.32283	0.1919	0.10349	0.085232	0.1469	0.27827	0.45324	0.63768	0.79879	0.91108	0.9579	0.93311	0.83746	0.6779	0.46857	0.22995	-0.0087844	-0.21396	-0.35113	-0.39409	-0.33267	-0.17695	0.042807	0.28207	0.49275	0.63546	0.6881	0.64954	0.53826	0.38162	0.21176	0.055607	-0.06841	-0.14828	-0.1795	-0.15916	-0.086291	0.036349	0.20155	0.39429	0.59138
-0.15384	-0.0855	0.052973	0.24723	0.46121	0.64544	0.74889	0.73196	0.57889	0.30485	-0.048775	-0.42391	-0.76028	-1.0101	-1.1472	-1.1693	-1.0963	-0.96014	-0.79832	-0.64348	-0.52024	-0.44359	-0.41781	-0.4392	-0.49753	-0.57701	-0.65864	-0.72333	-0.75328	-0.73674	-0.66828	-0.54888	-0.38545	-0.18763	0.032123	0.25865	0.47516	0.66176	0.7965	0.85717	0.82736	0.70144	0.48908	0.21624	-0.079388	-0.35543	-0.57398	-0.71061	-0.75927	-0.73171
0.0071727	0.16588	0.37016	0.59274	0.79674	0.94311	1.0011	0.95613	0.81476	0.60376	0.36372	0.13911	-0.033537	-0.13426	-0.16291	-0.1375	-0.086538	-0.041378	-0.024876	-0.046804	-0.10241	-0.17634	-0.24727	-0.29628	-0.3115	-0.29079	-0.24087	-0.17487	-0.10867	-0.055493	-0.026132	-0.025321	-0.052971	-0.10511	-0.17413	-0.25221	-0.33033	-0.40011	-0.45396	-0.48763	-0.50056	-0.49634	-0.48193	-0.46675	-0.46097	-0.47211	-0.50283	-0.54859	-0.59973	-0.64084
0.24349	0.25232	0.28463	0.33707	0.39496	0.43709	0.4426	0.39864	0.30635	0.18108	0.0484	-0.062993	-0.13101	-0.14522	-0.10959	-0.039993	0.042766	0.119	0.17547	0.20882	0.22325	0.22812	0.2328	0.2425	0.25764	0.27234	0.27868	0.2685	0.23703	0.18528	0.12237	0.06237	0.022071	0.016158	0.053797	0.13231	0.23784	0.34567	0.42645	0.45222	0.4058	0.28775	0.11507	-0.077995	-0.25151	-0.36669	-0.39998	-0.34829	-0.23174	-0.08482
0.76906	0.95715	1.1065	1.1991	1.228	1.198	1.1236	1.0238	0.9154	0.80838	0.70287	0.59202	0.46773	0.32705	0.17748	0.03749	-0.068057	-0.11652	-0.097181	-0.015243	0.10662	0.23645	0.34118	0.39967	0.40709	0.37506	0.32637	0.28397	0.26341	0.26627	0.28246	0.29701	0.29724	0.27867	0.24842	0.22117	0.21333	0.23408	0.28339	0.35035	0.42086	0.47989	0.52035	0.54025	0.54479	0.53666	0.51457	0.46999	0.39318	0.27606
-0.42794	-0.46404	-0.44104	-0.36819	-0.26874	-0.17204	-0.10366	-0.077286	-0.09196	-0.13129	-0.17112	-0.18867	-0.17	-0.11577	-0.041021	0.028133	0.063589	0.042445	-0.046	-0.19475	-0.38119	-0.57095	-0.72396	-0.80372	-0.7857	-0.66297	-0.44937	-0.1752	0.11659	0.38057	0.57859	0.68883	0.7076	0.64689	0.52995	0.3835	0.22999	0.083555	-0.049149	-0.16495	-0.26222	-0.33558	-0.3787	-0.38345	-0.34673	-0.27326	-0.17253	-0.061498	0.044455	0.13446
0.14518	0.11472	0.1095	0.15445	0.26365	0.43487	0.64689	0.86596	1.0567	1.1927	1.2633	1.2762	1.2536	1.2206	1.1946	1.1801	1.1653	1.1285	1.0482	0.91381	0.73168	0.52572	0.3316	0.18679	0.11911	0.13778	0.22945	0.36387	0.50133	0.60374	0.64395	0.61517	0.53092	0.41972	0.3209	0.26967	0.28863	0.38083	0.5287	0.69453	0.83315	0.9053	0.88741	0.78091	0.61419	0.43277	0.28732	0.21815	0.24142	0.34531
0.94659	0.95098	0.93454	0.9229	0.93126	0.9581	0.99	1.0086	1.0032	0.97756	0.95045	0.94878	0.99553	1.0975	1.2397	1.3883	1.5002	1.5408	1.4981	1.3899	1.2606	1.1687	1.1673	1.2884	1.5301	1.8547	2.1988	2.4883	2.6583	2.6686	2.5111	2.2139	1.8323	1.4361	1.0942	0.86024	0.76351	0.80486	0.95815	1.1757	1.4016	1.584	1.6843	1.6857	1.5939	1.4346	1.2473	1.0726	0.9453	0.8838
0.19902	0.3346	0.45311	0.5234	0.52063	0.43398	0.27128	0.060144	-0.15595	-0.3272	-0.40915	-0.37402	-0.2199	0.029549	0.32802	0.61774	0.84466	0.97072	0.98359	0.89792	0.74963	0.58539	0.44967	0.37238	0.36263	0.40872	0.48252	0.55039	0.58251	0.56033	0.4813	0.35727	0.21152	0.073197	-0.029054	-0.07174	-0.041672	0.061676	0.2271	0.4313	0.64493	0.83592	0.97991	1.0634	1.0883	1.0699	1.0305	0.99058	0.95966	0.93244
-0.045825	-0.015308	0.036583	0.11599	0.22587	0.36461	0.52208	0.68124	0.81889	0.91109	0.93901	0.89393	0.78127	0.61968	0.43858	0.27059	0.14322	0.073934	0.066049	0.10775	0.17796	0.25174	0.30868	0.33787	0.34144	0.33042	0.32092	0.32777	0.35774	0.40781	0.46436	0.50908	0.52479	0.50124	0.43879	0.34956	0.25477	0.17831	0.14039	0.15247	0.21367	0.313	0.43036	0.5442	0.63431	0.68663	0.69732	0.66987	0.61778	0.5585
0.022673	0.038348	0.035492	0.012025	-0.027059	-0.072075	-0.11114	-0.13596	-0.1446	-0.1434	-0.14742	-0.17493	-0.2407	-0.35019	-0.4936	-0.64647	-0.77284	-0.8358	-0.80647	-0.67324	-0.44636	-0.15742	0.15068	0.43214	0.6506	0.78628	0.83607	0.81055	0.7265	0.60119	0.44626	0.27034	0.082096	-0.10608	-0.27367	-0.39677	-0.45428	-0.43523	-0.34562	-0.20975	-0.061346	0.063805	0.14299	0.17113	0.16481	0.15541	0.17646	0.25318	0.38931	0.57022
0.68929	0.61838	0.49168	0.347	0.22499	0.15818	0.16316	0.23766	0.36366	0.51204	0.65134	0.75145	0.78843	0.74548	0.61614	0.4048	0.13047	-0.17247	-0.45635	-0.66753	-0.75924	-0.70274	-0.50044	-0.18802	0.17105	0.50183	0.73669	0.83358	0.78735	0.62746	0.40916	0.1932	0.030085	-0.053566	-0.057407	-0.00070588	0.086417	0.17533	0.24986	0.30274	0.33348	0.34277	0.32716	0.27998	0.1964	0.080242	-0.052952	-0.17387	-0.24851	-0.24762
-0.40199	-0.43002	-0.38548	-0.26799	-0.095335	0.10094	0.28054	0.40378	0.44092	0.37987	0.22886	0.014899	-0.22266	-0.44031	-0.59926	-0.6738	-0.65596	-0.55625	-0.3983	-0.21254	-0.029946	0.12593	0.24179	0.31488	0.35274	0.36587	0.36291	0.34806	0.3168	0.26053	0.16856	0.036089	-0.13436	-0.32714	-0.51737	-0.67347	-0.76617	-0.77471	-0.69406	-0.53955	-0.34142	-0.14089	0.019703	0.10572	0.099236	0.0011568	-0.16943	-0.37945	-0.5909	-0.7692
0.14139	0.27228	0.37553	0.42133	0.38946	0.27584	0.09303	-0.13331	-0.37015	-0.58478	-0.75154	-0.85489	-0.89091	-0.86305	-0.77903	-0.64922	-0.48528	-0.30082	-0.11408	0.052067	0.17053	0.21586	0.17029	0.029768	-0.19238	-0.46569	-0.74722	-0.99045	-1.1553	-1.2172	-1.1693	-1.024	-0.80596	-0.54872	-0.28521	-0.043748	0.15308	0.28929	0.35349	0.34256	0.25556	0.10432	-0.090157	-0.29686	-0.47699	-0.5916	-0.61136	-0.52498	-0.3449	-0.10421
-0.065126	-0.071343	-0.056093	-0.019939	0.029334	0.079686	0.11601	0.1214	0.080449	-0.017765	-0.17769	-0.39251	-0.64266	-0.89451	-1.1048	-1.2289	-1.232	-1.1019	-0.85647	-0.54342	-0.23201	0.0038247	0.10762	0.056204	-0.13207	-0.40309	-0.68263	-0.89881	-1.0055	-0.99493	-0.89626	-0.76301	-0.65478	-0.61537	-0.65858	-0.766	-0.89589	-0.99845	-1.0314	-0.97124	-0.81759	-0.59161	-0.32588	-0.056202	0.1861	0.37802	0.50324	0.55344	0.52602	0.42261
-0.015543	-0.14869	-0.29423	-0.42912	-0.5328	-0.59334	-0.60874	-0.58671	-0.54024	-0.48193	-0.42099	-0.36174	-0.30352	-0.2437	-0.17909	-0.10756	-0.026967	0.065004	0.17132	0.29221	0.42379	0.55267	0.65531	0.69989	0.65523	0.50122	0.24037	-0.095325	-0.44844	-0.74711	-0.9237	-0.93472	-0.77692	-0.4901	-0.14808	0.16091	0.35873	0.39937	0.28048	0.0428	-0.24209	-0.49554	-0.65313	-0.67951	-0.57629	-0.37546	-0.12699	0.11982	0.32661	0.47753
0.39787	0.37448	0.34421	0.31015	0.26511	0.196	0.088269	-0.064686	-0.25513	-0.46236	-0.65367	-0.79644	-0.8657	-0.85209	-0.76539	-0.62873	-0.47375	-0.32958	-0.21687	-0.1433	-0.10442	-0.089534	-0.083315	-0.071939	-0.043968	0.0090004	0.092006	0.20696	0.35009	0.51077	0.66896	0.80038	0.87753	0.87755	0.79062	0.62423	0.40348	0.16685	-0.041763	-0.18481	-0.23905	-0.20102	-0.087564	0.069193	0.22813	0.34917	0.40266	0.37332	0.26414	0.094355
-0.90616	-1.0746	-1.1518	-1.1158	-0.9636	-0.71444	-0.40759	-0.09525	0.16851	0.3375	0.3832	0.3006	0.10682	-0.16373	-0.46665	-0.75722	-0.99795	-1.1631	-1.2386	-1.2236	-1.1267	-0.96403	-0.75927	-0.53889	-0.33042	-0.15966	-0.044563	0.0065422	-0.0022953	-0.056993	-0.13719	-0.22248	-0.29875	-0.36072	-0.41129	-0.45915	-0.51269	-0.57525	-0.64328	-0.70637	-0.7525	-0.77104	-0.75775	-0.71741	-0.65891	-0.59645	-0.54299	-0.5081	-0.49505	-0.50389
-0.055562	0.050392	0.17554	0.30278	0.41778	0.51413	0.5951	0.67027	0.7515	0.84526	0.94674	1.0371	1.0891	1.0736	0.97044	0.77701	0.51373	0.21993	-0.053426	-0.25633	-0.3543	-0.33783	-0.22533	-0.059904	0.1048	0.21912	0.25101	0.19628	0.07738	-0.063734	-0.18176	-0.24086	-0.22752	-0.15514	-0.054498	0.034279	0.080244	0.070612	0.01716	-0.048147	-0.086734	-0.067367	0.018911	0.1545	0.29982	0.40536	0.43007	0.35603	0.19761	-0.0045638
-0.66569	-0.77203	-0.79432	-0.7258	-0.58008	-0.38966	-0.19921	-0.055785	0.0029525	-0.04397	-0.1976	-0.43832	-0.73184	-1.0354	-1.306	-1.5048	-1.604	-1.5891	-1.4586	-1.2263	-0.91798	-0.56998	-0.2238	0.081802	0.31432	0.45636	0.50721	0.48443	0.41688	0.33931	0.28175	0.25966	0.27212	0.30139	0.31903	0.29471	0.20835	0.058673	-0.1351	-0.33594	-0.49899	-0.58284	-0.56179	-0.43413	-0.22438	0.024469	0.25854	0.42842	0.50091	0.46412
-0.59075	-0.69525	-0.67403	-0.51707	-0.25116	0.065394	0.35945	0.56279	0.63284	0.5646	0.39005	0.16687	-0.041472	-0.18458	-0.24105	-0.22042	-0.15717	-0.094167	-0.066142	-0.085534	-0.13981	-0.19554	-0.21253	-0.15788	-0.018644	0.19248	0.43902	0.67264	0.84595	0.92677	0.90497	0.79615	0.63421	0.46209	0.32006	0.23675	0.22158	0.26482	0.34283	0.42551	0.48337	0.49528	0.45316	0.36065	0.23278	0.09195	-0.037298	-0.13139	-0.17264	-0.15086
-0.1641	-0.31956	-0.50328	-0.69757	-0.88011	-1.0297	-1.1303	-1.1723	-1.1538	-1.0816	-0.96758	-0.82905	-0.68675	-0.56129	-0.47246	-0.43444	-0.4545	-0.52769	-0.63624	-0.75254	-0.8425	-0.87454	-0.82752	-0.69948	-0.5094	-0.29619	-0.10829	0.0075235	0.019033	-0.079252	-0.26456	-0.48743	-0.68541	-0.79813	-0.78142	-0.62245	-0.34214	0.0082662	0.35893	0.64013	0.7949	0.79448	0.64288	0.37316	0.040909	-0.29126	-0.56813	-0.75057	-0.82108	-0.78507
0.9731	0.96208	0.87951	0.75844	0.63829	0.55199	0.51655	0.52929	0.56944	0.60635	0.60896	0.55511	0.43805	0.26975	0.076781	-0.10655	-0.24294	-0.30312	-0.27044	-0.14607	0.04915	0.27742	0.49062	0.63824	0.6787	0.58936	0.37423	0.065818	-0.28053	-0.59817	-0.82363	-0.91075	-0.84467	-0.6424	-0.35234	-0.041128	0.22263	0.38503	0.4174	0.3259	0.14682	-0.062401	-0.23996	-0.33494	-0.321	-0.20235	-0.010057	0.20477	0.38723	0.49408
[truncated: 450 more columns]
