# Supplementary material for: Delineation of an insula-BNST circuit engaged by struggling behavior that regulates avoidance in mice
Source: Nat Commun. 2021 Jun 11;12:3561. doi: 10.1038/s41467-021-23674-z (PMC8196075; doi:10.1038/s41467-021-23674-z)
Supplement: Supplementary file 16 — Source Data [file 41467_2021_23674_MOESM16_ESM.zip › Source_Data_Nat_Comm/Fig_S5.csv]

Date	AniNum	Time	n	mean	median	sd	sem	CI_lower	CI_upper
190517	1	-5	181	0.245793719337017	0.40897	1.53620111522676	0.114501670691934	0.0198554934345041	0.471731945239529
190517	1	-4.95	181	0.227870082872928	0.40605	1.45057595133667	0.108119547790507	0.0145252585961422	0.441214907149714
190517	1	-4.9	181	0.211880723756906	0.40259	1.36645090625082	0.101849237143101	0.0109086697198157	0.412852777793997
190517	1	-4.85	181	0.198171955801105	0.24726	1.2857910253289	0.0958372045831528	0.0090630297206146	0.387280881881595
190517	1	-4.8	181	0.186619919889503	0.17568	1.20976892178454	0.0901708515392287	0.00869201628968852	0.364547823489317
190517	1	-4.75	181	0.176597541436464	0.3391	1.13777492414763	0.0848047357829587	0.00925822284709174	0.343936860025836
190517	1	-4.7	181	0.167145760220994	0.34894	1.06793139412634	0.0795989064190868	0.010078744592065	0.324212775849924
190517	1	-4.65	181	0.157396403314917	0.40017	0.99946098217727	0.0744954232335694	0.0103997380126781	0.304393068617156
190517	1	-4.6	181	0.146504099447514	0.3482	0.935269468073917	0.0697108702631116	0.00894846154120055	0.284059737353827
190517	1	-4.55	181	0.133658287292818	0.21609	0.881491897331233	0.0657025268015967	0.00401203625422281	0.263304538331413
190517	1	-4.5	181	0.118129497790055	0.21058	0.844090485649035	0.0629147901690685	-0.00601590539862915	0.24227490097874
190517	1	-4.45	181	0.0992181878453039	0.15441	0.823996509365124	0.061417073605432	-0.0219718748557882	0.220408250546396
190517	1	-4.4	181	0.0767314651933702	0.15192	0.815887344717381	0.0608126521589956	-0.0432659344794881	0.196728864866228
190517	1	-4.35	181	0.0511919668508287	0.18572	0.811949482281693	0.0605191412225876	-0.0682262679954007	0.170610201697058
190517	1	-4.3	181	0.0239605524861878	0.092293	0.806689315024071	0.0601270715038855	-0.0946840383063056	0.142605143278681
190517	1	-4.25	181	-0.00312061270718232	-0.0022274	0.79920041410944	0.0595688817864897	-0.120663766344189	0.114422540929824
190517	1	-4.2	181	-0.028152679558011	-0.063024	0.791279492180551	0.0589784911239075	-0.144530856141957	0.0882254970259346
190517	1	-4.15	181	-0.0498765313812155	-0.039705	0.784338958435283	0.0584611742820891	-0.165233922427591	0.0654808596651602
190517	1	-4.1	181	-0.0678359701657459	-0.12528	0.77844031836175	0.0580215156094483	-0.182325813167636	0.0466538728361443
190517	1	-4.05	181	-0.0820731784530387	-0.13586	0.773562552027595	0.0576579483727307	-0.195845619377179	0.0316992624711012
190517	1	-4	181	-0.0930879120441989	-0.096727	0.770894272608195	0.0574590665672393	-0.206467913259595	0.0202920891711973
190517	1	-3.95	181	-0.101189762430939	-0.12103	0.771531882152999	0.0575065911767487	-0.214663540670674	0.0122840158087954
190517	1	-3.9	181	-0.10638771160221	-0.152	0.775183234117251	0.0577787468834769	-0.220398515871135	0.0076230926667156
190517	1	-3.85	181	-0.108270139779006	-0.16544	0.780583504936189	0.0581812593050787	-0.223075193964905	0.00653491440689384
190517	1	-3.8	181	-0.106289722651934	-0.19233	0.787118845111675	0.0586683748013611	-0.222055968149493	0.00947652284562578
190517	1	-3.75	181	-0.100119453038674	-0.17078	0.795543354422054	0.0592963006511973	-0.217124741177734	0.0168858351003858
190517	1	-3.7	181	-0.0900315745856353	-0.20026	0.806983107142117	0.060148969475459	-0.2087193751306	0.0286562259593297
190517	1	-3.65	181	-0.077327982320442	-0.29009	0.821574468570132	0.0612365453433693	-0.198161821090397	0.0435058564495125
190517	1	-3.6	181	-0.0640176464088398	-0.32242	0.838503167423506	0.0624983360569282	-0.187341289507054	0.0593059966893746
190517	1	-3.55	181	-0.0528144386740331	-0.25453	0.857262976907588	0.06389660969864	-0.178897198421162	0.0732683210730953
190517	1	-3.5	181	-0.046294738121547	-0.12256	0.878897049999851	0.0655091183007899	-0.175559349544906	0.0829698733018118
190517	1	-3.45	181	-0.0462449607734807	-0.10644	0.906103743811686	0.0675369855276661	-0.179511022314008	0.0870211007670468
190517	1	-3.4	181	-0.0530674364640884	-0.18876	0.941537864468871	0.070178088944746	-0.191545004674118	0.0854101317459408
190517	1	-3.35	181	-0.0658231049723757	-0.20293	0.986230642558708	0.0735092919418189	-0.210873905614137	0.079227695669386
190517	1	-3.3	181	-0.0822845690607735	-0.22843	1.03898763914703	0.0774415662971595	-0.235094654665267	0.0705255165437201
190517	1	-3.25	181	-0.0997258944751381	-0.3238	1.09770300312297	0.0818179511362873	-0.261171597537822	0.0617198085875454
190517	1	-3.2	181	-0.115678193370166	-0.32077	1.16131260670138	0.0865591310570589	-0.286479338790244	0.0551229520499121
190517	1	-3.15	181	-0.128128082872928	-0.29278	1.23120321215968	0.0917684692168382	-0.309208454917685	0.052952289171829
190517	1	-3.1	181	-0.135647333149171	-0.28685	1.31163576961973	0.0977635580863322	-0.328557399338267	0.0572627330399246
190517	1	-3.05	181	-0.137176723756906	-0.30673	1.40843086950216	0.104978238860532	-0.344323020428275	0.0699695729144624
190517	1	-3	181	-0.132932850828729	-0.33362	1.52626099341649	0.113760777756187	-0.35740912395383	0.0915434222963715
190517	1	-2.95	181	-0.124785264088398	-0.20931	1.66527664425386	0.124122392596479	-0.369707394993157	0.120136866816361
190517	1	-2.9	181	-0.116254887292818	-0.30173	1.81880464908052	0.13556569443789	-0.38375729410876	0.151247519523125
190517	1	-2.85	181	-0.111436541436464	-0.24576	1.97431881507373	0.147157035992056	-0.401811340687838	0.17893825781491
190517	1	-2.8	181	-0.113265333149171	-0.34259	2.11910551824019	0.157948799676	-0.424934773137007	0.198404106838664
190517	1	-2.75	181	-0.122076414364641	-0.35923	2.24625211165013	0.167425747208405	-0.452446059332049	0.208293230602768
190517	1	-2.7	181	-0.13561886519337	-0.40168	2.35719421976278	0.175694883718638	-0.482305425202958	0.211067694816218
190517	1	-2.65	181	-0.150305243093923	-0.41914	2.45804603473765	0.18321193418324	-0.511824678778847	0.211214192591002
190517	1	-2.6	181	-0.163291728729282	-0.4131	2.55498015362108	0.190436976821986	-0.539067841246986	0.212484383788423
190517	1	-2.55	181	-0.172823005524862	-0.45658	2.65212913501165	0.197678034366459	-0.562887395980955	0.217241384931231
190517	1	-2.5	181	-0.178110171270718	-0.55843	2.75193699740423	0.205117273199751	-0.582853897092853	0.226633554551416
190517	1	-2.45	181	-0.178232861878453	-0.56105	2.85821015127699	0.213038406407844	-0.598606811900452	0.242141088143546
190517	1	-2.4	181	-0.171923712707182	-0.58597	2.97549755590218	0.221780493396059	-0.6095478182323	0.265700392817935
190517	1	-2.35	181	-0.158221193370166	-0.578	3.10770895081699	0.231634948943711	-0.6152904143265	0.298848027586169
190517	1	-2.3	181	-0.137253896132597	-0.5513	3.25466005343578	0.24258803743785	-0.615936088913396	0.341428296648202
190517	1	-2.25	181	-0.110448988950276	-0.40895	3.41084068525307	0.254229054421594	-0.612101595255299	0.391203617354746
190517	1	-2.2	181	-0.0795228563535912	-0.35413	3.56735396975965	0.265894865872877	-0.604194801390426	0.445149088683244
190517	1	-2.15	181	-0.0458619668508287	-0.45123	3.71611020690053	0.276982501150347	-0.592412375572142	0.500688441870484
190517	1	-2.1	181	-0.00999962430939226	-0.37627	3.85292056603723	0.287179743252207	-0.576671545456419	0.556672296837635
190517	1	-2.05	181	0.027702655801105	-0.3309	3.97746041543901	0.296462395557873	-0.557286080995318	0.612691392597528
190517	1	-2	181	0.0664018839779005	-0.308	4.09036627107194	0.304877901166306	-0.535192587876814	0.667996355832615
190517	1	-1.95	181	0.104788435911602	-0.21811	4.19154756565405	0.312419509590874	-0.511687370142006	0.721264241965211
190517	1	-1.9	181	0.141815447513812	-0.19925	4.27931585898987	0.318961371929808	-0.487568962947272	0.771199857974896
190517	1	-1.85	181	0.177259869060773	-0.2018	4.3518143341533	0.324365089220826	-0.462787322918111	0.817307061039658
190517	1	-1.8	181	0.211552753038674	-0.11865	4.40940533403337	0.328657668908293	-0.436964689490011	0.860070195567359
190517	1	-1.75	181	0.244784752486188	-0.10493	4.45481740498524	0.332042484829874	-0.410411713149385	0.89998121812176
190517	1	-1.7	181	0.276359036464088	-0.042138	4.49353655482818	0.334928439865867	-0.384532084602505	0.937250157530682
190517	1	-1.65	181	0.305301563535912	0.054658	4.53056464442979	0.337688350713406	-0.361035498683974	0.971638625755797
190517	1	-1.6	181	0.331008839226519	0.076292	4.57002595143726	0.340629622878396	-0.341132031888367	1.00314971034141
190517	1	-1.55	181	0.353624038674033	0.096748	4.61398573456039	0.343906191656378	-0.324982258947481	1.03223033629555
190517	1	-1.5	181	0.373842104917127	0.020661	4.66448148536251	0.347669922701992	-0.312190902813345	1.0598751126476
190517	1	-1.45	181	0.39198826519337	-0.021878	4.72405207096504	0.35211005199755	-0.302806142521519	1.08678267290826
190517	1	-1.4	181	0.407600834254144	-0.071174	4.79525414873413	0.357417141531914	-0.297665686110753	1.11286735461904
190517	1	-1.35	181	0.419239575138122	-0.11704	4.87816722454397	0.36359711732306	-0.2982214639437	1.13670061421994
190517	1	-1.3	181	0.424939782320442	-0.043725	4.96938681538878	0.370396224190017	-0.305937464000618	1.1558170286415
190517	1	-1.25	181	0.423134535911602	-0.093184	5.06327524961507	0.377394254897717	-0.321551440302692	1.1678205121259
190517	1	-1.2	181	0.412922541436464	-0.073851	5.15406712745201	0.384161481919325	-0.34511673572359	1.17096181859652
190517	1	-1.15	181	0.394055785635359	-0.032451	5.23853264818261	0.390457170122943	-0.376406337540522	1.16451790881124
190517	1	-1.1	181	0.36682221160221	-0.11311	5.31499591569559	0.396156405587636	-0.414885818660546	1.14853024186497
190517	1	-1.05	181	0.331593066298343	-0.14272	5.3817664283747	0.401133185762402	-0.459935300004913	1.1231214326016
190517	1	-1	181	0.288703541436464	-0.23769	5.43600497198874	0.405175888113122	-0.510802009753734	1.08820909262666
190517	1	-0.95	181	0.238402397790055	-0.31121	5.47478311844664	0.408066240497165	-0.566806485813876	1.04361128139399
190517	1	-0.9	181	0.180611201104972	-0.32871	5.4967439045334	0.409703100848143	-0.627827585796572	0.989049988006517
190517	1	-0.85	181	0.115716165745856	-0.32062	5.50269942749096	0.410146999320632	-0.693598535303918	0.925030866795631
190517	1	-0.8	181	0.0445893707182321	-0.37209	5.49488012253336	0.409564182739899	-0.763575298690242	0.852754040126706
190517	1	-0.75	181	-0.0307887237569061	-0.42265	5.47578651931982	0.408141029582536	-0.836145183489321	0.774567735975508
190517	1	-0.7	181	-0.10786455801105	-0.48537	5.44802116954705	0.406071522598837	-0.909137402774668	0.693408286752568
190517	1	-0.649999999999999	181	-0.183979751381215	-0.53607	5.4140365818959	0.403538460992994	-0.980254280907445	0.612294778145015
190517	1	-0.6	181	-0.257053430939227	-0.5787	5.37668954829849	0.400754777463602	-1.04783511032358	0.533728248445131
190517	1	-0.55	181	-0.32568917679558	-0.72445	5.33756537778341	0.397838633969101	-1.11071663195209	0.459338278360928
190517	1	-0.5	181	-0.389215281767956	-0.83858	5.29708872074673	0.394821682081237	-1.16828959446761	0.389859030931694
190517	1	-0.45	181	-0.446957740883978	-0.91615	5.25578352396495	0.391742974486967	-1.21995705286339	0.326041571095435
190517	1	-0.399999999999999	181	-0.498186276243094	-0.93034	5.21503900724152	0.388706057516836	-1.26519305004993	0.268820497563746
190517	1	-0.35	181	-0.541637475138122	-0.84003	5.17751469305896	0.385909160272793	-1.30312532509405	0.21985037481781
190517	1	-0.3	181	-0.575697624309392	-0.74378	5.14457446136309	0.383453940363908	-1.33234075866369	0.180945510044908
190517	1	-0.25	181	-0.597333110497238	-0.76919	5.11495569794146	0.381246288083233	-1.34962003732469	0.154953816330211
190517	1	-0.2	181	-0.601565425414365	-0.80541	5.08485950950868	0.379003050643255	-1.34942592698178	0.146295076153051
190517	1	-0.149999999999999	181	-0.581512002762431	-0.81806	5.051334877104	0.376504272077336	-1.32444183744354	0.161417831918683
190517	1	-0.0999999999999996	181	-0.529837767955801	-0.72812	5.01371870488413	0.373700528139438	-1.26723516867865	0.207559632767052
190517	1	-0.0499999999999998	181	-0.441392961325967	-0.55966	4.97477223441347	0.370797629624235	-1.17306227322237	0.290276350570439
190517	1	0	181	-0.314703900552486	-0.32045	4.93866790798951	0.368106572018707	-1.041063134635	0.411655333530032
190517	1	0.0499999999999998	181	-0.151907987292818	-0.14684	4.91050829601205	0.36600767846532	-0.874125619921446	0.570309645335811
190517	1	0.100000000000001	181	0.0423806867955801	-0.00030609	4.8963832603375	0.36495486046689	-0.677759492907461	0.762520866498621
190517	1	0.15	181	0.261836745856354	0.19618	4.9035959206182	0.365492460423098	-0.45936424265076	0.983037734363467
190517	1	0.2	181	0.498822856906077	0.39983	4.94089048254778	0.368272232945286	-0.227863264422944	1.2255089782351
190517	1	0.25	181	0.743960651933702	0.87926	5.01604280440401	0.373873756289868	0.00622143208499604	1.48169987178241
190517	1	0.3	181	0.986474811049724	1.031	5.13309361884872	0.382598208887205	0.231520232421527	1.74142938967792
190517	1	0.350000000000001	181	1.21613113812155	1.0825	5.29028179523877	0.394314323809451	0.438057960402126	1.99420431584097
190517	1	0.4	181	1.4255411160221	1.4488	5.4797127959891	0.408433676966902	0.619607195450562	2.23147503659364
190517	1	0.45	181	1.61124556906077	1.5042	5.68986586721642	0.424097562065057	0.774403187604506	2.44808795051704
190517	1	0.5	181	1.77322742541436	1.5311	5.90755298165754	0.440323001588927	0.904368506571713	2.64208634425702
190517	1	0.55	181	1.91287273480663	1.637	6.11979203211206	0.456142366398804	1.01279855771972	2.81294691189354
190517	1	0.600000000000001	181	2.03158792762431	1.7101	6.31617702078905	0.470780039213548	1.10263024336131	2.96054561188731
190517	1	0.65	181	2.13009145303867	1.5929	6.48885425528515	0.483650640363545	1.17573710187504	3.08444580420231
190517	1	0.7	181	2.20912272375691	1.5053	6.63441480471266	0.494500083142284	1.23335991768911	3.1848855298247
190517	1	0.75	181	2.26975513812155	1.3539	6.75402072311215	0.503414981944035	1.27640117895357	3.26310909728952
190517	1	0.8	181	2.31371500552486	1.37	6.85329227611266	0.510814246635405	1.30576058919981	3.32166942184991
190517	1	0.850000000000001	181	2.34321010497238	1.4329	6.94098972144951	0.517350828276281	1.32235750427602	3.36406270566873
190517	1	0.9	181	2.36029322099448	1.4942	7.02586127180164	0.523676780141053	1.32695805709329	3.39362838489566
190517	1	0.95	181	2.36673848618785	1.4647	7.1134750828101	0.530207128047144	1.32051743851298	3.41295953386271
190517	1	1	181	2.36407848066298	1.2762	7.20608381019228	0.537109775038354	1.30423691718428	3.42392004414169
190517	1	1.05	181	2.35370150828729	1.1836	7.30303883153808	0.544336375654659	1.27960019372647	3.42780282284812
190517	1	1.1	181	2.33679769060773	1.0863	7.40254921331911	0.551753441592304	1.248060792922	3.42553458829347
190517	1	1.15	181	2.31428735745856	0.80246	7.50280368893805	0.559225969010055	1.21080543834587	3.41776927657126
190517	1	1.2	181	2.28726034254144	0.74658	7.6008789407156	0.566536066672889	1.16935391340078	3.4051667716821
190517	1	1.25	181	2.25707435911602	0.81098	7.69169007287475	0.573304728826942	1.12581179718203	3.38833692105002
190517	1	1.3	181	2.22550206077348	0.73392	7.76882951914137	0.579054363680237	1.08289414212556	3.3681099794214
190517	1	1.35	181	2.19477971823204	0.65929	7.82629429350215	0.583337535072983	1.04372011377146	3.34583932269263
190517	1	1.4	181	2.16728874033149	0.63657	7.86093530894969	0.585919523917994	1.0111342758971	3.32344320476588
190517	1	1.45	181	2.14561674033149	0.57693	7.87449663331229	0.586930325355984	0.987467731343656	3.30376574931933
190517	1	1.5	181	2.1320392320442	0.54786	7.87162689642999	0.586716427797772	0.974312292311205	3.28976617177719
190517	1	1.55	181	2.12769331491713	0.58678	7.85797157281777	0.585698620069383	0.971974744765752	3.2834118850685
190517	1	1.6	181	2.1323264480663	0.65358	7.83915499957479	0.584296115506886	0.979375343147141	3.28527755298546
190517	1	1.65	181	2.14433160773481	0.74315	7.82044018419969	0.58290119552805	0.994133001913607	3.29453021355601
190517	1	1.7	181	2.16160181767956	0.74593	7.80708272625793	0.581905589395904	1.01336777256595	3.30983586279317
190517	1	1.75	181	2.18253726519337	0.73049	7.8032793469348	0.581622102238879	1.03486260567595	3.3302119247108
190517	1	1.8	181	2.20660314364641	0.63261	7.81101533933063	0.582198709067896	1.05779070576117	3.35541558153164
190517	1	1.85	181	2.23434429834254	0.49999	7.83031023397148	0.583636865602417	1.08269404565499	3.3859945510301
190517	1	1.9	181	2.26605419337017	0.3694	7.8590379839311	0.585778105660762	1.11017877979989	3.42192960694044
190517	1	1.95	181	2.30121708287293	0.35532	7.89461898943201	0.588430157227689	1.14010855940642	3.46232560633944
190517	1	2	181	2.33882494475138	0.25841	7.93520728190219	0.591455429929488	1.17174685994149	3.50590302956128
190517	1	2.05	181	2.3781028839779	0.33231	7.97956954756832	0.594761997985	1.20450017716228	3.55170559079352
190517	1	2.1	181	2.41911064640884	0.66578	8.02633896422283	0.598247984481916	1.2386292835887	3.59959200922898
190517	1	2.15	181	2.4621756519337	0.6011	8.07390326308408	0.601793218000445	1.27469872505981	3.64965257880759
190517	1	2.2	181	2.50672020441989	0.74276	8.12022772460137	0.60524603949957	1.31243006373736	3.70101034510242
190517	1	2.25	181	2.55093134254144	0.62859	8.16365075642106	0.608482601197502	1.35025471855578	3.7516079665271
190517	1	2.3	181	2.59228543093923	0.79392	8.20298335344627	0.611414279886835	1.38582392820043	3.79874693367802
190517	1	2.35	181	2.62887090828729	0.78417	8.2381491202672	0.614035381389918	1.41723736727222	3.84050444930237
190517	1	2.4	181	2.66033891104972	0.93018	8.2703493300049	0.616435443318693	1.44396949385951	3.87670832823994
190517	1	2.45	181	2.68838848066298	0.90136	8.30215641089926	0.618806203153548	1.46734100709253	3.90943595423343
190517	1	2.5	181	2.71583256906077	0.85544	8.33629931376066	0.621351064878456	1.48976349589428	3.94190164222727
190517	1	2.55	181	2.74512955524862	0.81007	8.37516967016452	0.624248290186079	1.51334358780374	3.9769155226935
190517	1	2.6	181	2.7776303480663	0.76073	8.4199527251227	0.627586222023632	1.53925787063425	4.01600282549835
190517	1	2.65	181	2.81350055801105	0.84843	8.47102988910081	0.63139328904873	1.56761585857957	4.05938525744252
190517	1	2.7	181	2.85200882872928	0.98745	8.52707461510247	0.635570616286066	1.59788129843504	4.10613635902352
190517	1	2.75	181	2.89145163093923	1.0077	8.58515962382134	0.639900017218368	1.62878119327993	4.15412206859852
190517	1	2.8	181	2.92967202209945	0.96402	8.64168507973819	0.64411317594801	1.65868804977233	4.20065599442656
190517	1	2.85	181	2.96366082320442	0.91515	8.6927280455095	0.647917693989271	1.68516965861136	4.24215198779748
190517	1	2.9	181	2.99004632044199	0.9901	8.73507167031531	0.651073801438589	1.705327427349	4.27476521353497
190517	1	2.95	181	3.0060869558011	0.99944	8.76650442136904	0.653416660374455	1.71674506124176	4.29542885036045
190517	1	3	181	3.01026748618785	0.76422	8.78669355893437	0.654921469841227	1.71795625520582	4.30257871716987
190517	1	3.05	181	3.00293343425414	0.90635	8.7959611522889	0.655612235465512	1.70925916325076	4.29660770525753
190517	1	3.1	181	2.98573538618785	0.93223	8.79548169294491	0.655576498675992	1.69213163211906	4.27933914025663
190517	1	3.15	181	2.96100466298343	0.93315	8.78645490446832	0.654903681587586	1.66872853233177	4.25328079363508
190517	1	3.2	181	2.93102487292818	0.92157	8.77015395855251	0.653688680815409	1.64114621925024	4.22090352660612
190517	1	3.25	181	2.89796678729282	0.82285	8.74842893005424	0.652069392797568	1.61128336264311	4.18465021194252
190517	1	3.3	181	2.86387380662983	0.77322	8.72400963201547	0.650249285784984	1.58078187323865	4.14696574002102
190517	1	3.35	181	2.83108644198895	0.71995	8.70012789352823	0.648469246095706	1.55150693777894	4.11066594619896
190517	1	3.4	181	2.80199068950276	0.66097	8.68073615805401	0.647023871471637	1.52526324305185	4.07871813595368
190517	1	3.45	181	2.77818061325967	0.59204	8.66910982849279	0.646157296030714	1.5031631201793	4.05319810634004
190517	1	3.5	181	2.76012312154696	0.55498	8.66830648836007	0.64609741859252	1.48522378047324	4.03502246262068
190517	1	3.55	181	2.74706748066298	0.56217	8.68035541097641	0.646995492260046	1.47039603294711	4.02373892837885
190517	1	3.6	181	2.73767647513812	0.63867	8.7064146775095	0.648937835307105	1.45717233625282	4.01818061402343
190517	1	3.65	181	2.73033863867403	0.64252	8.74612044551093	0.651897328518773	1.44399473656279	4.01668254078527
190517	1	3.7	181	2.72397089834254	0.60722	8.79817416326431	0.655777183564711	1.42997114666561	4.01797065001947
190517	1	3.75	181	2.71783309944751	0.58148	8.85950879749408	0.660348797281806	1.41481249867283	4.0208537002222
190517	1	3.8	181	2.7114308121547	0.53292	8.92659349926002	0.665348995728437	1.39854366568365	4.02431795862574
190517	1	3.85	181	2.70456037016575	0.51464	8.99583100895067	0.670509655003807	1.38149005174517	4.02763068858632
190517	1	3.9	181	2.69734508453039	0.46469	9.06457978794154	0.675633886443597	1.36416347468826	4.03052669437251
190517	1	3.95	181	2.69089933370166	0.43891	9.13157245082785	0.680627224717181	1.34786471486807	4.03393395253524
190517	1	4	181	2.68734441878453	0.49306	9.19593077353396	0.685424210866805	1.33484423902266	4.0398445985464
190517	1	4.05	181	2.68938812707182	0.59914	9.25724023491371	0.689993948310439	1.32787080053283	4.05090545361081
190517	1	4.1	181	2.69925201657459	0.71104	9.31473832698403	0.694279603058632	1.32927810398942	4.06922592915975
190517	1	4.15	181	2.71763436187845	0.88323	9.36850662959324	0.698287255714264	1.33975242554503	4.09551629821188
190517	1	4.2	181	2.74345080110497	0.92335	9.42031682330877	0.702148959550109	1.35794883173308	4.12895277047686
190517	1	4.25	181	2.77414949171271	1.0168	9.47392578026408	0.70614473528194	1.38076293450469	4.16753604892073
190517	1	4.3	181	2.80649867403315	0.88687	9.53421682892135	0.710638564723021	1.40424475405836	4.20875259400794
190517	1	4.35	181	2.83727215469613	0.97935	9.60456303605842	0.715881861426946	1.42467200005065	4.24987230934161
190517	1	4.4	181	2.86359291160221	0.96012	9.68537520444195	0.721905244824104	1.43910723117828	4.28807859202614
190517	1	4.45	181	2.88323623149171	1.0016	9.77342633588633	0.728468188670951	1.4458003479791	4.32067211500433
190517	1	4.5	181	2.89498891712707	1.0885	9.86277932811325	0.735128167491364	1.44441135812501	4.34556647612913
190517	1	4.55	181	2.89866564640884	1.2053	9.94699121128103	0.741404950667245	1.4357025453744	4.36162874744328
190517	1	4.6	181	2.89519810497238	1.2009	10.0216703944187	0.74697120833391	1.42125149274091	4.36914471720384
190517	1	4.65	181	2.88606250276243	0.9993	10.0843170228414	0.751640612324387	1.40290207865158	4.36922292687328
190517	1	4.7	181	2.87260294475138	0.90665	10.1330486737217	0.755272855125196	1.3822752671891	4.36293062231367
190517	1	4.75	181	2.85546466298343	1.0184	10.1655018166497	0.757691769580875	1.36036390885882	4.35056541710803
190517	1	4.8	181	2.8344383801105	1.1303	10.1784292487753	0.758655323481126	1.33743631173023	4.33144044849077
190517	1	4.85	181	2.80856825966851	1.1904	10.1705605278384	0.758068823650763	1.31272349083124	4.30441302850578
190517	1	4.9	181	2.77667812099448	0.9082	10.1429310247247	0.756009442079204	1.28489698735067	4.26845925463828
190517	1	4.95	181	2.73791699392265	0.82645	10.0988003013745	0.752720132168959	1.25262642798038	4.22320755986493
190517	2	-5	267	0.10813883670412	0.015758	1.55275200519742	0.09520533388507	-0.0793130705595353	0.295590743967775
190517	2	-4.95	267	0.109863183520599	0.034054	1.44012663005934	0.0882998290729291	-0.0639923211589655	0.283718688200164
190517	2	-4.9	267	0.110322215730337	0.019124	1.33635474863733	0.0819371667897092	-0.051005701138823	0.271650132599497
190517	2	-4.85	267	0.109815771535581	0.039906	1.24238357026542	0.0761754241659512	-0.0401677216557052	0.259799264726866
190517	2	-4.8	267	0.108266048689139	0.18793	1.1589203809923	0.0710579676917286	-0.0316415702072281	0.248173667585505
190517	2	-4.75	267	0.104997950187266	0.18998	1.08671525918384	0.0666307876224215	-0.0261928950376478	0.23618879541218
190517	2	-4.7	267	0.0989625625468165	0.10155	1.02608175856323	0.0629131091703029	-0.0249084625797412	0.222833587673374
190517	2	-4.65	267	0.0894201198501873	0.14832	0.976685497918289	0.0598844301078164	-0.0284876714575811	0.207327911157956
190517	2	-4.6	267	0.0764193183520599	0.13705	0.93767783543478	0.0574927168668173	-0.0367793753625606	0.18961801206668
190517	2	-4.55	267	0.0610751565543071	0.10126	0.907976753865283	0.0556716267132663	-0.0485379521027126	0.170688265211327
190517	2	-4.5	267	0.0448314240449438	0.052111	0.885719266929197	0.0543069326294076	-0.0620947079647428	0.15175755605463
190517	2	-4.45	267	0.0286733895131086	0.045731	0.868195726221114	0.0532324954118884	-0.0761372590731159	0.133484038099333
190517	2	-4.4	267	0.0132950655430712	0.032308	0.853106215364253	0.0523072981398957	-0.0896939414800922	0.116284072566235
190517	2	-4.35	267	-0.000800497003745315	-0.0093457	0.839208880814521	0.0514551978872533	-0.102111784817074	0.100510790809584
190517	2	-4.3	267	-0.0125523490636704	0.026052	0.826010170095555	0.0506459330100253	-0.112270257194082	0.0871655590667409
190517	2	-4.25	267	-0.0203267337078652	0.01845	0.813060262983079	0.0498519232606917	-0.118481298317228	0.0778278309014974
190517	2	-4.2	267	-0.0228614082397004	0.019829	0.800245596030173	0.0490662056175693	-0.119468955841047	0.0737461393616466
190517	2	-4.15	267	-0.0201263411985019	-0.0048136	0.789066889442914	0.0483807951402485	-0.115384368809851	0.0751316864128477
190517	2	-4.1	267	-0.0138368794007491	-0.050207	0.782449180436897	0.0479750373673632	-0.108296001474871	0.0806222426733728
190517	2	-4.05	267	-0.00672659134831461	-0.05302	0.782768703949759	0.0479946286109258	-0.101224287059245	0.0877711043626154
190517	2	-4	267	-0.00144128389513109	-0.060599	0.789074437417218	0.0483812579362464	-0.0967002227158525	0.0938176549255903
190517	2	-3.95	267	0.00061103370786517	-0.057274	0.797587589020298	0.0489032327513312	-0.0956756329789163	0.0968977003946466
190517	2	-3.9	267	-0.000719182400749063	-0.070897	0.804755851052785	0.0493427470961166	-0.0978712186927589	0.0964328538912608
190517	2	-3.85	267	-0.00474426367041198	-0.10384	0.809898768258826	0.0496580795819904	-0.102517165133386	0.0930286377925617
190517	2	-3.8	267	-0.0109252550561798	-0.12415	0.813800457741801	0.0498973075132371	-0.109169177733543	0.0873186676211837
190517	2	-3.75	267	-0.0189321947565543	-0.11578	0.817195401171486	0.0501054648504437	-0.117585963062078	0.0797215735489692
190517	2	-3.7	267	-0.0284722685393258	-0.1481	0.821196118610209	0.0503507645752281	-0.127609012949083	0.0706644758704315
190517	2	-3.65	267	-0.0388165205992509	-0.12859	0.827845314040795	0.0507584529046697	-0.138755971662138	0.0611229304636359
190517	2	-3.6	267	-0.048927804494382	-0.10261	0.839932432410855	0.0514995616820393	-0.150326441173649	0.0524708321848848
190517	2	-3.55	267	-0.0576617453183521	-0.16738	0.859403675839252	0.0526934202155031	-0.161410996716023	0.0460875060793185
190517	2	-3.5	267	-0.0642441011235955	-0.11943	0.887188923923431	0.054397043081279	-0.17134765361361	0.0428594513664191
190517	2	-3.45	267	-0.0685979299625468	-0.040782	0.92303244915756	0.0565947506199656	-0.180028597887416	0.0428327379623219
190517	2	-3.4	267	-0.0709246091385768	-0.079975	0.965561204770297	0.0592023559325168	-0.187489449375877	0.0456402310987237
190517	2	-3.35	267	-0.0714819475655431	-0.05874	1.01243851125078	0.0620765880057443	-0.193705927496585	0.0507420323654985
190517	2	-3.3	267	-0.0706577629213483	-0.081091	1.06171316870112	0.0650978110979895	-0.198830296444923	0.0575147706022265
190517	2	-3.25	267	-0.0688995393333333	-0.13003	1.11376931825566	0.0682895784133898	-0.203356414777665	0.0655573361109981
190517	2	-3.2	267	-0.0668605617977528	-0.21856	1.17136193697858	0.0718208084336878	-0.208270154860728	0.074549031265222
190517	2	-3.15	267	-0.0651430074906367	-0.24677	1.23783071835155	0.0758962709044268	-0.21457686959345	0.0842908546121768
190517	2	-3.1	267	-0.0642714477153558	-0.30932	1.31481189406477	0.0806162896273851	-0.222998660052167	0.0944557646214559
190517	2	-3.05	267	-0.0644368943820225	-0.26546	1.40205489227885	0.0859655010573518	-0.233696288519848	0.104822499755803
190517	2	-3	267	-0.0654457865168539	-0.23777	1.49782179700853	0.0918373467283994	-0.246266388680319	0.115374815646611
190517	2	-2.95	267	-0.0667610898876404	-0.17281	1.59974444530042	0.098086625253624	-0.259886036049198	0.126363856273917
190517	2	-2.9	267	-0.0677241842696629	-0.24238	1.70652413217135	0.10463370792147	-0.273739827653941	0.138291459114615
190517	2	-2.85	267	-0.0679160153558052	-0.22944	1.81859128849472	0.111504986142077	-0.287460671824024	0.151628641112413
190517	2	-2.8	267	-0.0671539936329588	-0.22149	1.93741186398251	0.118790343059257	-0.301042951974752	0.166734964708835
190517	2	-2.75	267	-0.0652858277153558	-0.22209	2.06356208895805	0.126525109620996	-0.314403940612578	0.183832285181867
190517	2	-2.7	267	-0.0616222891385768	-0.22169	2.19583169486715	0.1346350795011	-0.326708302780851	0.203463724503698
190517	2	-2.65	267	-0.0552945992509363	-0.31773	2.33214452142409	0.142992955144945	-0.336836620830776	0.226247422328903
190517	2	-2.6	267	-0.0458099468164794	-0.35927	2.47072645557153	0.151489958701716	-0.344081908387555	0.252462014754596
190517	2	-2.55	267	-0.0337387948314607	-0.39172	2.61087223729099	0.160082847905223	-0.348929487784196	0.281451898121274
190517	2	-2.5	267	-0.0207555674157303	-0.41256	2.75189789794119	0.168729685947372	-0.352971212822888	0.311460077991428
190517	2	-2.45	267	-0.00875081647940076	-0.39956	2.89224148540504	0.177334703399226	-0.357909072847141	0.340407439888339
190517	2	-2.4	267	0.00109312359550561	-0.43461	3.02932224761416	0.185739664198926	-0.364613847724297	0.366800094915308
190517	2	-2.35	267	0.00885130749063671	-0.34672	3.16040051904645	0.193776588675609	-0.372679743848745	0.390382358830018
190517	2	-2.3	267	0.0155930299625468	-0.32852	3.28278691568775	0.201280580115468	-0.38071279764294	0.411898857568034
190517	2	-2.25	267	0.0218516445692884	-0.31062	3.39400863260375	0.208100021120093	-0.387881132668371	0.431584421806948
190517	2	-2.2	267	0.0272947415730337	-0.3362	3.49210213902342	0.214114519893485	-0.394280116568079	0.448869599714146
190517	2	-2.15	267	0.0308604644194757	-0.28471	3.57735294564233	0.219341582219573	-0.401006073425151	0.462727002264102
190517	2	-2.1	267	0.0314930561797753	-0.28357	3.65295860517518	0.223977262634303	-0.409500776320998	0.472486888680548
190517	2	-2.05	267	0.0287593550187266	-0.23478	3.72333346679061	0.228292222251026	-0.420730297799181	0.478249007836634
190517	2	-2	267	0.0230443820224719	-0.20481	3.79159426835096	0.232477560529169	-0.434685876765355	0.480774640810299
190517	2	-1.95	267	0.0147372991760299	-0.23793	3.85769224858816	0.236530287723562	-0.450972464658492	0.480447063010552
190517	2	-1.9	267	0.00387370037453183	-0.22809	3.91987314339868	0.240342843000832	-0.469342688657431	0.477090089406495
190517	2	-1.85	267	-0.0101185805243445	-0.25836	3.97802152903948	0.243908149277224	-0.490354780676297	0.470117619627608
190517	2	-1.8	267	-0.027944943670412	-0.25883	4.03468853255676	0.247382626187941	-0.51502211897659	0.459132231635766
190517	2	-1.75	267	-0.0497861745318352	-0.27196	4.09303642287849	0.250960164881163	-0.543907245636576	0.444334896572906
190517	2	-1.7	267	-0.0750423258426966	-0.30957	4.15440408741543	0.254722857811154	-0.576571847056187	0.426487195370794
190517	2	-1.65	267	-0.102414599250936	-0.29616	4.21732568823943	0.25858082868801	-0.611540165449756	0.406710966947884
190517	2	-1.6	267	-0.130438779026217	-0.33937	4.27876334030035	0.262347812828424	-0.646981244393785	0.386103686341351
190517	2	-1.55	267	-0.158335293258427	-0.33192	4.33697723053691	0.265917135449274	-0.681905477616248	0.365234891099394
190517	2	-1.5	267	-0.18609959052809	-0.30592	4.39132472862003	0.269249394357008	-0.71623073383917	0.34403155278299
190517	2	-1.45	267	-0.214001008614232	-0.29514	4.44266306725703	0.272397149861223	-0.750329838008499	0.322327820780034
190517	2	-1.4	267	-0.242152127340824	-0.29727	4.49173559832633	0.275405979789891	-0.784405109151191	0.300100854469543
190517	2	-1.35	267	-0.270184370786517	-0.27529	4.53945458010583	0.278331818286809	-0.818198101330298	0.277829359757264
190517	2	-1.3	267	-0.297815164794007	-0.33169	4.58692677795386	0.281242525490053	-0.851559851729295	0.25592952214128
190517	2	-1.25	267	-0.325439355805243	-0.3098	4.63527635705607	0.284207028389564	-0.88502091867936	0.234142207068873
190517	2	-1.2	267	-0.354255721348315	-0.4521	4.68496762837065	0.287253795716763	-0.919836132429417	0.211324689732788
190517	2	-1.15	267	-0.385915647940075	-0.34487	4.73550126342467	0.290352211678642	-0.957596599377998	0.185765303497848
190517	2	-1.1	267	-0.421364150187266	-0.41212	4.78548724456015	0.293417048824334	-0.9990795279012	0.156351227526668
190517	2	-1.05	267	-0.46045356928839	-0.58388	4.83296216707239	0.29632792308746	-1.04390023232176	0.122993093744981
190517	2	-1	267	-0.502344137453184	-0.53169	4.87640686308712	0.298991688309319	-1.09103554729814	0.0863472723917779
190517	2	-0.95	267	-0.546172285018727	-0.5766	4.91493568180034	0.301354041755015	-1.13951498530043	0.0471704152629777
190517	2	-0.9	267	-0.591847198501873	-0.57086	4.94910509134367	0.303449102674814	-1.18931491099901	0.00562051399526042
190517	2	-0.85	267	-0.639469191011236	-0.64699	4.98011285313245	0.305350310533022	-1.24068023410323	-0.0382581479192443
190517	2	-0.8	267	-0.68890762659176	-0.71786	5.00916035129103	0.307131326916486	-1.29362535260082	-0.0841899005827037
190517	2	-0.75	267	-0.739161501348315	-0.7286	5.03808740786113	0.30890495855235	-1.34737137028003	-0.130951632416603
190517	2	-0.7	267	-0.788580722846442	-0.70749	5.06938469135208	0.310823918125081	-1.40056887412003	-0.176592571572855
190517	2	-0.649999999999999	267	-0.835404254681648	-0.83582	5.10504154235501	0.313010179932286	-1.45169698563386	-0.219111523729437
190517	2	-0.6	267	-0.878624373782771	-0.89424	5.14593292347511	0.315517391373347	-1.49985360931263	-0.257395138252913
190517	2	-0.55	267	-0.917929801498127	-1.0157	5.19045654609797	0.318247309829993	-1.54453403442036	-0.291325568575893
190517	2	-0.5	267	-0.953525471535581	-1.1284	5.23632109938808	0.321059446021	-1.58566658218282	-0.321384360888346
190517	2	-0.45	267	-0.985287057209738	-1.08	5.28132780646558	0.323818984285989	-1.62286148435123	-0.347712630068243
190517	2	-0.399999999999999	267	-1.01267219101124	-1.0694	5.32391739842213	0.326430319714106	-1.65538813477297	-0.3699562472495
190517	2	-0.35	267	-1.03515439026217	-1.0454	5.36371994328209	0.328870770320632	-1.68267539170406	-0.387633388820284
190517	2	-0.3	267	-1.05237469662921	-1.118	5.40115938177801	0.331166329579639	-1.70441547594255	-0.400333917315875
190517	2	-0.25	267	-1.06323146029963	-1.0605	5.43677153568769	0.333349850832221	-1.71957142335241	-0.406891497246842
190517	2	-0.2	267	-1.06317268202247	-0.98514	5.47127031490595	0.335465106702513	-1.72367741957954	-0.402667944465399
190517	2	-0.149999999999999	267	-1.04255362808989	-0.9886	5.50570820017114	0.337576628924989	-1.70721578888871	-0.377891467291061
190517	2	-0.0999999999999996	267	-0.988313411610487	-1.0557	5.54123209063905	0.339754738398733	-1.65726410077659	-0.319362722444383
190517	2	-0.0499999999999998	267	-0.890225377902622	-0.82357	5.57922110964415	0.342083994600779	-1.56376219160358	-0.216688564201663
190517	2	0	267	-0.746614665543071	-0.82436	5.62040196021447	0.344608954552591	-1.42512292926071	-0.068106401825428
190517	2	0.0499999999999998	267	-0.565044299625468	-0.71301	5.66298114212714	0.347219651699965	-1.24869282323815	0.118604223987213
190517	2	0.100000000000001	267	-0.357251543071161	-0.53924	5.70316949739032	0.34968375786007	-1.04575170031153	0.331248614169206
190517	2	0.15	267	-0.132772217228464	-0.37141	5.73766381182737	0.351798739977063	-0.825436609974137	0.559892175517209
190517	2	0.2	267	0.103027474157303	-0.045041	5.76619917511632	0.353548355356958	-0.593081775368506	0.799136723683113
190517	2	0.25	267	0.345563601161049	0.0011522	5.79171730434802	0.355112972247159	-0.353626257488608	1.04475345981071
190517	2	0.3	267	0.585724374906367	0.16156	5.81876331408379	0.356771269501668	-0.116730542227755	1.28817929204049
190517	2	0.350000000000001	267	0.80835695917603	0.36386	5.85148790875891	0.35877774313807	0.101951451306395	1.51476246704566
190517	2	0.4	267	0.997843471910112	0.5082	5.89397772179933	0.361382960728315	0.2863084929678	1.70937845085243
190517	2	0.45	267	1.14541126254682	0.60206	5.94948787114913	0.36478650635902	0.427174966630974	1.86364755846266
190517	2	0.5	267	1.25246605243446	0.61573	6.01932407272106	0.369068438609414	0.525798964520351	1.97913314034856
190517	2	0.55	267	1.32654469662921	0.76368	6.10133720728844	0.374096986525188	0.589976788465726	2.0631126047927
190517	2	0.600000000000001	267	1.37393688426966	0.99018	6.19060150001467	0.379570131473363	0.626592778834451	2.12128098970487
190517	2	0.65	267	1.39543451310861	0.91042	6.28203672225105	0.385176384650131	0.637052130638876	2.15381689557835
190517	2	0.7	267	1.38770751348315	0.88828	6.37180456692903	0.390680404349415	0.618488143754972	2.15692688321132
190517	2	0.75	267	1.34860445318352	0.91942	6.45819007780188	0.39597703985718	0.568956419561268	2.12825248680577
190517	2	0.8	267	1.28087026217228	0.8502	6.54117223213208	0.401065002186687	0.491204425935077	2.07053609840949
190517	2	0.850000000000001	267	1.19277283895131	0.79537	6.62182630093708	0.406010220434074	0.39337025210907	1.99217542579355
190517	2	0.9	267	1.09486302883895	0.62817	6.70143166015385	0.410891138171037	0.285850294102106	1.9038757635758
190517	2	0.95	267	0.996449940074906	0.57481	6.78145464061182	0.415797661909199	0.177776641216064	1.81512323893375
190517	2	1	267	0.903097588014981	0.44368	6.8626717891166	0.420777404788106	0.0746195622333743	1.73157561379659
190517	2	1.05	267	0.816463705992509	0.45341	6.94491665276332	0.425820160925344	-0.0219431149229076	1.65487052690793
190517	2	1.1	267	0.73557295505618	0.37234	7.02722247958124	0.430866654954435	-0.112770020611759	1.58391593072412
190517	2	1.15	267	0.658852003745318	0.27552	7.10786025014462	0.435810873892511	-0.199225754965243	1.51692976245588
190517	2	1.2	267	0.585770112359551	0.18375	7.1854250185356	0.440566674978367	-0.281671449278128	1.45321167399723
190517	2	1.25	267	0.517172006367041	0.088303	7.26030047330487	0.445157583666453	-0.359308697874706	1.39365271060879
190517	2	1.3	267	0.454618821722846	-0.0088356	7.33544011978704	0.449764690987775	-0.430932918973565	1.34017056241926
190517	2	1.35	267	0.399101164794007	-0.095085	7.41577874797963	0.454690568330288	-0.496149245768061	1.29435157535608
190517	2	1.4	267	0.350514606741573	-0.12029	7.5058507203841	0.460213235296906	-0.555609506099869	1.25663871958302
190517	2	1.45	267	0.308193352059925	-0.1293	7.60782878390442	0.466465911547786	-0.610241794637504	1.22662849875735
190517	2	1.5	267	0.272052127340824	-0.18965	7.72025311950775	0.473359089835173	-0.659955151970927	1.20405940665257
190517	2	1.55	267	0.243350397003745	-0.23573	7.83934599645662	0.480661142626152	-0.703034057060225	1.18973485106772
190517	2	1.6	267	0.224165539325843	-0.20354	7.95999477003532	0.488058593560324	-0.736783921024159	1.18511499967584
190517	2	1.65	267	0.215718988764045	-0.089026	8.07653005398392	0.495203830263018	-0.759298887641166	1.19073686516926
190517	2	1.7	267	0.216981146067416	-0.16533	8.18272922157424	0.501715319010036	-0.770857345895195	1.20481963803003
190517	2	1.75	267	0.224286306367041	-0.16476	8.27210374724263	0.507195222773546	-0.774341690449691	1.22291430318377
190517	2	1.8	267	0.233203880149813	-0.2074	8.33847312237403	0.511264590256555	-0.773436385149352	1.23984414544898
190517	2	1.85	267	0.240124883895131	-0.1105	8.37783180200517	0.513677825739759	-0.771266854620324	1.25151662241059
190517	2	1.9	267	0.2435643917603	-0.066224	8.39070391696358	0.514467065746097	-0.769381299022739	1.25651008254334
190517	2	1.95	267	0.24401604494382	-0.11172	8.38316985180972	0.514005122572889	-0.768020115613006	1.25605220550065
190517	2	2	267	0.243260217228464	-0.060488	8.36564512037257	0.512930612347087	-0.76666031615726	1.25318075061419
190517	2	2.05	267	0.243605540449438	0.059402	8.35004069732557	0.511973843783079	-0.764431189951574	1.25164227085045
190517	2	2.1	267	0.247260797003745	0.10757	8.34627660503368	0.511743052476917	-0.760321523242349	1.25484311724984
190517	2	2.15	267	0.256846685393258	0.11625	8.3606422041305	0.51262386387107	-0.752469884070141	1.26616325485666
190517	2	2.2	267	0.274764988764045	0.092127	8.39546713533278	0.514759117402568	-0.738755729045223	1.28828570657331
190517	2	2.25	267	0.303051239700375	0.12527	8.45005831005046	0.518106317083379	-0.7170598542838	1.32316233368455
190517	2	2.3	267	0.342093998501873	0.082993	8.52188866700664	0.522510518845286	-0.686688626651345	1.37087662365509
190517	2	2.35	267	0.390439674157303	0.077279	8.60877638819098	0.527837946842919	-0.648832242910709	1.42971159122532
190517	2	2.4	267	0.445006384644195	0.06369	8.70814382427816	0.5339305552558	-0.606261405140191	1.49627417442858
190517	2	2.45	267	0.502419255805243	0.091567	8.81822107579842	0.540679824584745	-0.562137321032546	1.56697583264303
190517	2	2.5	267	0.559709658426966	0.13151	8.93689944220374	0.547956462103636	-0.519174052466453	1.63859336932039
190517	2	2.55	267	0.614664018726592	0.096391	9.06192827905066	0.555622471947726	-0.479313470085944	1.70864150753913
190517	2	2.6	267	0.665523475655431	0.23839	9.18971478760131	0.563457565492509	-0.443880703749166	1.77492765506003
190517	2	2.65	267	0.710199112359551	0.33573	9.31555136702089	0.571173101211346	-0.414396357564575	1.83479458228368
190517	2	2.7	267	0.746825082397004	0.3438	9.43532952323448	0.578517171169898	-0.392230290818572	1.88588045561258
190517	2	2.75	267	0.774107539325843	0.24656	9.54796552860542	0.585423327763435	-0.378545519780763	1.92676059843245
190517	2	2.8	267	0.792208112359551	0.22571	9.65745720865374	0.592136693401827	-0.373663042222611	1.95807926694171
190517	2	2.85	267	0.802616913483146	0.14478	9.77062325922856	0.599075349151984	-0.376915915305031	1.98214974227132
190517	2	2.9	267	0.807588253932584	0.15749	9.89394227395921	0.606636523075773	-0.386831938990857	2.00200844685603
190517	2	2.95	267	0.809361142322097	0.077631	10.0303663654537	0.61500122081065	-0.401528490706239	2.02025077535043
190517	2	3	267	0.809775284644195	0.22997	10.1784334931356	0.624079798897279	-0.418989363450367	2.03853993273876
190517	2	3.05	267	0.810604235955056	0.26606	10.3337953699129	0.633605646748119	-0.436916066629398	2.05812453853951
190517	2	3.1	267	0.813616771535581	0.16176	10.4908842760657	0.643237385564016	-0.452867676623795	2.08010121969496
190517	2	3.15	267	0.820529775280899	0.087715	10.6448430784377	0.652677205403442	-0.464540944896194	2.10560049545799
190517	2	3.2	267	0.832204770411985	0.13925	10.791856307213	0.661691164802122	-0.470613735654074	2.13502327647804
190517	2	3.25	267	0.848048097378277	0.19645	10.928032787384	0.670040680512667	-0.471209956566044	2.1673061513226
190517	2	3.3	267	0.866818279026217	0.19738	11.050364032042	0.677541290367468	-0.467207893105898	2.20084445115833
190517	2	3.35	267	0.886902410861423	0.37573	11.1550817542298	0.683961945868926	-0.459765533223133	2.23357035494598
190517	2	3.4	267	0.907167516853933	0.4701	11.238880694155	0.689099988536452	-0.449616834141107	2.26395186784897
190517	2	3.45	267	0.926717014981273	0.41502	11.2998330481672	0.692837217144365	-0.437425648850307	2.29085967881285
190517	2	3.5	267	0.944625970037453	0.38712	11.33857059696	0.695212368652369	-0.424193182621453	2.31344512269636
190517	2	3.55	267	0.960002468164794	0.34302	11.358437515169	0.696430487563199	-0.411215066011106	2.33122000234069
190517	2	3.6	267	0.972277725318352	0.18508	11.3647599663431	0.696818141916882	-0.399703070168564	2.34425852080527
190517	2	3.65	267	0.981611003745318	0.25278	11.3623877183004	0.696672690057082	-0.390083408327751	2.35330541581839
190517	2	3.7	267	0.988623711610487	0.39626	11.3547323547891	0.696203309604397	-0.382146526810774	2.35939395003175
190517	2	3.75	267	0.993697464419476	0.31822	11.3434104381363	0.695509118354578	-0.375705965352793	2.36310089419174
190517	2	3.8	267	0.99677329588015	0.38531	11.329629367195	0.694664146681141	-0.370966450301021	2.36451304206132
190517	2	3.85	267	0.997206100749064	0.18773	11.3139134760615	0.693700543570241	-0.368636385755444	2.36304858725357
190517	2	3.9	267	0.994618831460674	0.16559	11.2974039554073	0.692688279911326	-0.36923058652788	2.35846824944923
190517	2	3.95	267	0.989122726404494	0.077601	11.2805991894429	0.691657913600969	-0.372697980353554	2.35094343316254
190517	2	4	267	0.981357528089888	0.15311	11.2638430260996	0.690630527308505	-0.378440334861412	2.34115539104119
190517	2	4.05	267	0.972186827715356	0.23496	11.2469461137041	0.689594511137953	-0.385571199869573	2.32994485530028
190517	2	4.1	267	0.962468303370786	0.21088	11.2290217423635	0.688495497417509	-0.393125851565422	2.318062458307
190517	2	4.15	267	0.953298685393258	0.17803	11.2095571809934	0.687302048587327	-0.399945661498483	2.306543032285
190517	2	4.2	267	0.945780730337079	0.15147	11.1889023238713	0.686035618042025	-0.404970113182043	2.2965315738562
190517	2	4.25	267	0.94051961423221	0.025585	11.1685834616747	0.684789788667392	-0.407778288019126	2.28881751648355
190517	2	4.3	267	0.937386387265918	0.21836	11.1504721311472	0.683679311743711	-0.408725072179939	2.28349784671177
190517	2	4.35	267	0.935666374531835	0.19014	11.1359893272885	0.682791314064531	-0.408696686459698	2.28002943552337
190517	2	4.4	267	0.934548547191011	0.21678	11.1251928577725	0.682129340045748	-0.408511138376938	2.27760823275896
190517	2	4.45	267	0.933925254681648	0.28294	11.1168963740182	0.681620649988834	-0.408132859677175	2.27598336904047
190517	2	4.5	267	0.934235558052434	0.26268	11.1096278217857	0.681174986457345	-0.406945079430185	2.27541619553505
190517	2	4.55	267	0.935378805617977	0.032191	11.1016632568318	0.680686647647835	-0.404840330680853	2.27559794191681
190517	2	4.6	267	0.936246509363296	-0.046227	11.0920558542785	0.680097580002268	-0.402812798497747	2.27530581722434
190517	2	4.65	267	0.935181158801498	-0.10095	11.0792338808062	0.679311414367695	-0.402330249991162	2.27269256759416
190517	2	4.7	267	0.931335917602996	0.097217	11.060931912204	0.678189248673696	-0.403966034103364	2.26663786930936
190517	2	4.75	267	0.925594116104869	0.11494	11.0346764335458	0.676579421989458	-0.406538211904896	2.25772644411463
190517	2	4.8	267	0.920770594756554	0.35903	11.0000849769591	0.67445848370512	-0.407185770517051	2.24872696003016
190517	2	4.85	267	0.919854520599251	0.42748	10.9594394472704	0.671966346382486	-0.403195019864995	2.2429040610635
190517	2	4.9	267	0.924509883895131	0.41889	10.9168828272358	0.669357032592613	-0.393402120397542	2.2424218881878
190517	2	4.95	267	0.934252179775281	0.40322	10.876922120557	0.666906884462775	-0.378835673167103	2.24734003271766
190517	3	-5	182	0.234393083516483	0.0874105	1.32680992642285	0.0986210051492741	0.0397983527013788	0.428987814331588
190517	3	-4.95	182	0.198360543956044	0.0655475	1.27505044185544	0.0947737529601008	0.0113570458909688	0.385364042021119
190517	3	-4.9	182	0.164374335164835	0.0608725	1.21936151331383	0.0906344275005254	-0.0144616237198901	0.34321029404956
190517	3	-4.85	182	0.132829119230769	0.0931925	1.15911815431059	0.086156573890788	-0.0371713312701448	0.302829569731683
190517	3	-4.8	182	0.102730437362637	0.0323515	1.09777346180392	0.0815968588064343	-0.0582729792093449	0.26373385393462
190517	3	-4.75	182	0.0737220901098901	0.106029	1.0387164142496	0.0772071830322574	-0.0786198067954796	0.22606398701526
190517	3	-4.7	182	0.0462665412087912	0.114192	0.985712285109011	0.0732674171405445	-0.0983015788828868	0.190834661300469
190517	3	-4.65	182	0.0221542950549451	-0.03122615	0.943977930185882	0.0701653269693683	-0.116292913970064	0.160601504079954
190517	3	-4.6	182	0.00238638461538461	-0.0123535	0.916916846531377	0.0681538924622184	-0.132091948246999	0.136864717477769
190517	3	-4.55	182	-0.0138457148351648	0.00268865	0.902131849569563	0.0670549322928186	-0.146155626700245	0.118464197029916
190517	3	-4.5	182	-0.0299489285714286	-0.0869335	0.891096287158577	0.0662346653987554	-0.160640325038038	0.100742467895181
190517	3	-4.45	182	-0.0500622142857143	-0.159905	0.879082507146795	0.0653416881630496	-0.178991626431203	0.0788671978597746
190517	3	-4.4	182	-0.0769407763736264	-0.25811	0.870727156083766	0.0647206398095506	-0.204644762586887	0.0507632098396348
190517	3	-4.35	182	-0.109078157142857	-0.251965	0.873642903179712	0.064937365584386	-0.237209777344952	0.0190534630592378
190517	3	-4.3	182	-0.141193769230769	-0.30353	0.888450886368134	0.066038034306554	-0.271497181673094	-0.0108903567884442
190517	3	-4.25	182	-0.165562752747253	-0.2966	0.909718093654551	0.0676188133748559	-0.298985290540295	-0.03214021495421
190517	3	-4.2	182	-0.176907395604396	-0.222455	0.930630799713121	0.0691732425744082	-0.313397066319073	-0.0404177248897185
190517	3	-4.15	182	-0.174439417582418	-0.227505	0.946651865938481	0.070364079048603	-0.313278795672212	-0.0356000394926229
190517	3	-4.1	182	-0.161344241208791	-0.308085	0.954254674912283	0.0709291913891293	-0.301298674692906	-0.0213898077246761
190517	3	-4.05	182	-0.142273409340659	-0.218125	0.951181570350436	0.0707007693259666	-0.28177713022226	-0.0027696884590582
190517	3	-4	182	-0.120909521978022	-0.29021	0.939131468893835	0.0698050923385291	-0.258645931504361	0.0168268875483169
190517	3	-3.95	182	-0.0996372082417582	-0.28241	0.922055580151806	0.0685358515241372	-0.234869206316984	0.0355947898334675
190517	3	-3.9	182	-0.0804508626373626	-0.286835	0.903577809541479	0.0671624096511018	-0.212972844208812	0.052071118934087
190517	3	-3.85	182	-0.0663525	-0.290465	0.887476374038278	0.0659655993755313	-0.196512986948079	0.0638079869480793
190517	3	-3.8	182	-0.0591086873626374	-0.207215	0.878114951043602	0.0652697702842827	-0.18789619423918	0.0696788195139055
190517	3	-3.75	182	-0.0586842912087912	-0.182705	0.876273135144704	0.0651328691866711	-0.187201670720502	0.06983308830292
190517	3	-3.7	182	-0.0613568758241758	-0.17574	0.877649268625909	0.0652351563827745	-0.190076084037201	0.0673623323888495
190517	3	-3.65	182	-0.061912656043956	-0.157105	0.877600890200904	0.0652315604427634	-0.190624768902625	0.0667994568147133
190517	3	-3.6	182	-0.0557967252747253	-0.14086	0.877797760279353	0.0652461936804517	-0.184537711809389	0.0729442612599382
190517	3	-3.55	182	-0.0407816472527473	-0.0378535	0.884635462634534	0.0657544360938903	-0.170525475884611	0.0889621813791166
190517	3	-3.5	182	-0.0174503708791209	0.0341495	0.901631390062995	0.067017733430652	-0.149686883547357	0.114786141789115
190517	3	-3.45	182	0.012391456978022	-0.007857415	0.925733156012076	0.0688092035850691	-0.12337990764122	0.148162821597264
190517	3	-3.4	182	0.0458920234615385	0.0276445	0.952689562862144	0.0708128575266203	-0.0938328650425255	0.185616911965602
190517	3	-3.35	182	0.0793906043956044	0.102201	0.982711232848662	0.0730443506827746	-0.0647373705440554	0.223518579335264
190517	3	-3.3	182	0.108989931868132	0.11247	1.01984611958179	0.0758045650758035	-0.040584379539002	0.258564243275266
190517	3	-3.25	182	0.132149357692308	0.0646605	1.06542569935043	0.0791924685588468	-0.0241098193305485	0.288408534715164
190517	3	-3.2	182	0.148257325274725	0.12752	1.11656901355886	0.0829939211659272	-0.0155027147302259	0.312017365279676
190517	3	-3.15	182	0.158266292307692	0.14277	1.1688400183068	0.0868791943506878	-0.0131600018424814	0.329692586457866
190517	3	-3.1	182	0.164157697802198	0.220605	1.22015391698577	0.0906933264016076	-0.0147944778639733	0.343109873468369
190517	3	-3.05	182	0.168860587912088	0.294515	1.27133883484058	0.0944978713833696	-0.017598552477058	0.355319728301234
190517	3	-3	182	0.17485243956044	0.26943	1.32674584769351	0.0986162422148321	-0.0197328932370295	0.369437772357909
190517	3	-2.95	182	0.184472554945055	0.218095	1.389874509357	0.103308558682321	-0.0193714551342798	0.38831656502439
190517	3	-2.9	182	0.198415490659341	0.154305	1.45954933741592	0.108487447866019	-0.0156472810833684	0.41247826240205
190517	3	-2.85	182	0.215010851648352	0.207025	1.53000721463876	0.113724540635692	-0.00938552657327968	0.439407229869983
190517	3	-2.8	182	0.23062327032967	0.14363	1.59299389204469	0.118406303496431	-0.00301096125034672	0.464257501909687
190517	3	-2.75	182	0.239944921428571	0.117455	1.64022139297006	0.121916695994402	-0.000615865829559858	0.480505708686703
190517	3	-2.7	182	0.238461925274725	0.0084012	1.66732444860324	0.123931250254157	-0.00607389390785357	0.482997744457304
190517	3	-2.65	182	0.224518507692308	-0.024569	1.67930816152314	0.124821992620524	-0.0217748860632177	0.470811901447833
190517	3	-2.6	182	0.200131065934066	-0.075182	1.68774762914452	0.125449293308565	-0.0474000905916196	0.447662222459752
190517	3	-2.55	182	0.170228014285714	-0.196105	1.70360538495686	0.126627991015359	-0.079628897920707	0.420084926492136
190517	3	-2.5	182	0.141421335714286	-0.260605	1.7323632757092	0.128765548200821	-0.112653312505649	0.39549598393422
190517	3	-2.45	182	0.118479695604396	-0.258485	1.77245649759472	0.131745653913991	-0.141475169189859	0.378434560398651
190517	3	-2.4	182	0.10212782967033	-0.21572	1.81631425555305	0.135005575389786	-0.164259372140776	0.368515031481435
190517	3	-2.35	182	0.0899334802197802	-0.15645	1.85570950006973	0.137933800853708	-0.182231570286493	0.362098530726053
190517	3	-2.3	182	0.079316782967033	-0.120764	1.88797954300558	0.140332414255045	-0.197581108463504	0.35621467439757
190517	3	-2.25	182	0.0705219895604396	-0.0958125	1.91473334018431	0.142321008338328	-0.210299710289525	0.351343689410404
190517	3	-2.2	182	0.0664631628021978	-0.078575	1.93705595203958	0.143980235010425	-0.217632451840353	0.350558777444748
190517	3	-2.15	182	0.0700082548351648	-0.0790815	1.95444172088479	0.145272509031491	-0.216637219392451	0.35665372906278
190517	3	-2.1	182	0.080182189010989	-0.0343875	1.96992212970929	0.146423158757566	-0.208733697826691	0.369098075848669
190517	3	-2.05	182	0.0927121538461538	-0.0132902	1.98986514897759	0.147905511705629	-0.199128648149961	0.384552955842269
190517	3	-2	182	0.102655752747253	0.086908	2.01771604613495	0.149975652588109	-0.193269762309389	0.398581267803895
190517	3	-1.95	182	0.107972049450549	0.0011	2.05065878741653	0.152424267263702	-0.192784966896773	0.408729065797872
190517	3	-1.9	182	0.110879705494505	-0.0049998	2.0840646569365	0.154907305990151	-0.194776736201864	0.416536147190875
190517	3	-1.85	182	0.114252362637363	-0.0031485	2.11624284268014	0.157299091700161	-0.196123447876049	0.424628173150774
190517	3	-1.8	182	0.118143573626374	0.0171352	2.14714048345801	0.159595695252465	-0.196763796359314	0.433050943612061
190517	3	-1.75	182	0.119337804395604	-0.047864	2.17675642345748	0.161797030736187	-0.199913146201944	0.438588754993153
190517	3	-1.7	182	0.113700800824176	-0.0239315	2.20588910241226	0.163962445709345	-0.209822853576856	0.437224455225208
190517	3	-1.65	182	0.0996861489010989	-0.0639325	2.23680792021074	0.166260623337194	-0.228372170870456	0.427744468672654
190517	3	-1.6	182	0.0800385967032967	-0.069478	2.2711891465939	0.168816159768334	-0.253062197773857	0.413139391180451
190517	3	-1.55	182	0.0595817423076923	-0.179405	2.30730824150471	0.171500870949829	-0.278816408943392	0.397979893558777
190517	3	-1.5	182	0.0423429494505495	-0.19229	2.34150531190387	0.174042719174479	-0.301070667525103	0.385756566426202
190517	3	-1.45	182	0.0291181923076923	-0.16594	2.37133942734958	0.176260271511405	-0.318671003677921	0.376907388293306
190517	3	-1.4	182	0.0185109961538462	-0.15904	2.39606705715942	0.178098261760227	-0.332904843234651	0.369926835542343
190517	3	-1.35	182	0.00880384065934066	-0.19843	2.41823249215342	0.179745805568233	-0.345862861396189	0.36347054271487
190517	3	-1.3	182	-0.000548732967032969	-0.26375	2.44060992260858	0.181409106874771	-0.35849738970879	0.357399923774724
190517	3	-1.25	182	-0.00871503296703297	-0.22811	2.46438756467698	0.183176485090871	-0.370151004482047	0.352720938547981
190517	3	-1.2	182	-0.0160016208791209	-0.25417	2.49015903789886	0.18509206360947	-0.381217329637918	0.349214087879676
190517	3	-1.15	182	-0.0253153478021978	-0.32352	2.51989735984875	0.187302495671926	-0.394892586151244	0.344261890546849
190517	3	-1.1	182	-0.0416841648351648	-0.342305	2.55430691559586	0.189860137808106	-0.416308032776537	0.332939703106208
190517	3	-1.05	182	-0.0692681593406593	-0.37785	2.5895511117341	0.19247981827598	-0.449061068245424	0.310524749564105
190517	3	-1	182	-0.109551285714286	-0.273045	2.61913502135319	0.194678772960278	-0.493683077539761	0.27458050611119
190517	3	-0.95	182	-0.160226445054945	-0.288785	2.64073112144613	0.196283998438362	-0.547525598836757	0.227072708726867
190517	3	-0.9	182	-0.217621572527473	-0.337575	2.65617557538824	0.197431975659078	-0.607185865646577	0.171942720591632
190517	3	-0.85	182	-0.278796906593407	-0.42116	2.66715619539688	0.198248158716536	-0.669971657060026	0.112377843873213
190517	3	-0.8	182	-0.342857582417582	-0.54905	2.67186666538712	0.198598285193518	-0.734723187407906	0.0490080225727408
190517	3	-0.75	182	-0.409811667032967	-0.60073	2.66465338240272	0.198062126091765	-0.800619345915948	-0.0190039881499856
190517	3	-0.7	182	-0.478536351648352	-0.64709	2.64171528091544	0.196357150435614	-0.865979845808688	-0.0910928574880153
190517	3	-0.649999999999999	182	-0.545023983516484	-0.763245	2.60514493022246	0.193638897675984	-0.927103938101787	-0.16294402893118
190517	3	-0.6	182	-0.602558747252747	-0.741265	2.56441037932905	0.190611122353076	-0.97866442563758	-0.226453068867915
190517	3	-0.55	182	-0.643963263736264	-0.744085	2.53319188318335	0.188290669809102	-1.01549032484296	-0.272436202629569
190517	3	-0.5	182	-0.664542104395604	-0.74092	2.52383980468154	0.187595535288538	-1.0346975559278	-0.294386652863409
190517	3	-0.45	182	-0.663832156593407	-0.744465	2.5419345558684	0.188940507552037	-1.03664144961883	-0.29102286356798
190517	3	-0.399999999999999	182	-0.645522505494506	-0.738735	2.58478934826082	0.192125879184429	-1.02461703698828	-0.266427974000729
190517	3	-0.35	182	-0.61615060989011	-0.715715	2.64385713996138	0.196516353564707	-1.00390823682575	-0.228392982954469
190517	3	-0.3	182	-0.582942418681319	-0.703075	2.70804393942618	0.20128732079556	-0.980113913206426	-0.185770924156211
190517	3	-0.25	182	-0.551791593406593	-0.60989	2.76864815657341	0.205791996779902	-0.957851521072852	-0.145731665740335
190517	3	-0.2	182	-0.526706964285714	-0.55912	2.82342246430509	0.209863339010073	-0.940800289544473	-0.112613639026955
190517	3	-0.149999999999999	182	-0.507931335164835	-0.684395	2.87518288550553	0.213710660818629	-0.929616030543601	-0.0862466397860694
190517	3	-0.0999999999999996	182	-0.491017373626374	-0.6624	2.92731091882131	0.217585307020529	-0.920347354444294	-0.0616873928084537
190517	3	-0.0499999999999998	182	-0.466717051813187	-0.725365	2.98154696965773	0.221616640930757	-0.904001487525368	-0.029432616101006
190517	3	0	182	-0.422132401098901	-0.66775	3.03796045283833	0.225809822112512	-0.867690641788911	0.0234258395911087
190517	3	0.0499999999999998	182	-0.344923802747253	-0.598655	3.09629889036237	0.230146084023795	-0.799038169164156	0.109190563669651
190517	3	0.100000000000001	182	-0.228174554945055	-0.472035	3.1568748633022	0.234648660632735	-0.691173212105749	0.23482410221564
190517	3	0.15	182	-0.0729118032967033	-0.39643	3.22049826516958	0.23937775084997	-0.545241698122542	0.399418091529136
190517	3	0.2	182	0.11312509010989	-0.307415	3.28785459400987	0.244384307343939	-0.36908352691899	0.595333707138771
190517	3	0.25	182	0.317925878021978	-0.051718	3.35899339656741	0.249672012895144	-0.174716212452128	0.810567968496084
190517	3	0.3	182	0.528440738461538	0.106032	3.43269263884207	0.255150034431705	0.0249896512154683	1.03189182570761
190517	3	0.350000000000001	182	0.731493897252747	0.282785	3.50718709625258	0.260687163843814	0.217117184113828	1.24587061039167
190517	3	0.4	182	0.913732620879121	0.573185	3.57888130676792	0.2660161525434	0.388840976160026	1.43862426559822
190517	3	0.45	182	1.06271221813187	0.724425	3.64859391751319	0.271197850092057	0.527596270404303	1.59782816585943
190517	3	0.5	182	1.16932924725275	0.701885	3.72077161752084	0.276562776282584	0.623627457631679	1.71503103687382
190517	3	0.55	182	1.23058301813187	0.799225	3.80301936952065	0.282676203542929	0.672818476460322	1.78834755980341
190517	3	0.600000000000001	182	1.25192426373626	0.83874	3.90023769149768	0.289902384506278	0.679901332208969	1.82394719526356
190517	3	0.65	182	1.24455107142857	0.78347	4.00977726160736	0.298044396630774	0.656462671340482	1.83263947151666
190517	3	0.7	182	1.22123747472527	0.71599	4.11981489868109	0.306223429781152	0.617010557778465	1.82546439167208
190517	3	0.75	182	1.19123694615385	0.73168	4.21263310023758	0.313122552369365	0.573396976887384	1.80907691542031
190517	3	0.8	182	1.15765312637363	0.72652	4.2729912075594	0.317608935154452	0.530960819320949	1.7843454334263
190517	3	0.850000000000001	182	1.11941781153846	0.68922	4.29503945073141	0.31924776816293	0.489491829594182	1.74934379348274
190517	3	0.9	182	1.07540511373626	0.658235	4.2844356938152	0.318459597118525	0.447034317038678	1.70377591043385
190517	3	0.95	182	1.02684946703297	0.591905	4.25144834506202	0.31600766679568	0.403316713918786	1.65038222014715
190517	3	1	182	0.977616143956044	0.46283	4.20459664136497	0.312525207085708	0.36095483074263	1.59427745716946
190517	3	1.05	182	0.931870069230769	0.3351	4.14830397579326	0.308341006206097	0.323464841448768	1.54027529701277
190517	3	1.1	182	0.892530521428571	0.289105	4.08417474334678	0.303574317898018	0.293530718249434	1.49153032460771
190517	3	1.15	182	0.860950093956044	0.190125	4.01505698319606	0.298436835245844	0.272087350851015	1.44981283706107
190517	3	1.2	182	0.837516042263736	0.26589	3.9450322725341	0.293231939493076	0.258923375866986	1.41610870866049
190517	3	1.25	182	0.821559377472527	0.213015	3.8789418493561	0.288319477025955	0.25265977098712	1.39045898395793
190517	3	1.3	182	0.811468472527473	0.26388	3.81878957999205	0.283848394055776	0.25139101489075	1.3715459301642
190517	3	1.35	182	0.804862172747253	0.261985	3.76559597506138	0.279894544539501	0.252586281127206	1.3571380643673
190517	3	1.4	182	0.800322146703297	0.183965	3.72014384220899	0.276516114111138	0.254712428874419	1.34593186453217
190517	3	1.45	182	0.797882181868132	0.206775	3.68324572166998	0.273773498410721	0.257684075522468	1.3380802882138
190517	3	1.5	182	0.798603549450549	0.2314	3.65579718365103	0.271733264647468	0.262431144722499	1.3347759541786
190517	3	1.55	182	0.802864415384615	0.194345	3.6381951662191	0.270424916995539	0.269273586039562	1.33645524472967
190517	3	1.6	182	0.807277489010989	0.171285	3.63146296524018	0.26992451643764	0.274674028550654	1.33988094947132
190517	3	1.65	182	0.80605107967033	0.056498	3.63525685809263	0.270206514272512	0.272891193196245	1.33921096614441
190517	3	1.7	182	0.794309914450549	0.040783715	3.64845658301992	0.271187642099565	0.259214108695257	1.32940572020584
190517	3	1.75	182	0.772255379120879	-0.016935	3.6690942683573	0.272721629169901	0.23413277597517	1.31037798226659
190517	3	1.8	182	0.746001373626374	0.03144	3.69409248554805	0.274579732020351	0.204212441756245	1.2877903054965
190517	3	1.85	182	0.723606076923077	0.070221	3.72127563267223	0.276600239433749	0.177830366621467	1.26938178722469
190517	3	1.9	182	0.711181659340659	0.0713825	3.75104279088868	0.278812814879019	0.161040190217905	1.26132312846341
190517	3	1.95	182	0.710607384615385	-0.0406105	3.78283253191503	0.281175727720579	0.155803517379299	1.26541125185147
190517	3	2	182	0.720380835714286	-0.045066	3.81338639442937	0.283446778435794	0.161095828766373	1.2796658426622
190517	3	2.05	182	0.737501835164835	-0.0307545	3.83785006410005	0.285265148681988	0.174628898160392	1.30037477216928
190517	3	2.1	182	0.760024142857143	0.076091	3.85349966925424	0.286428374672207	0.194855978298476	1.32519230741581
190517	3	2.15	182	0.786766615384615	0.11319	3.86109761420651	0.28699312547286	0.220484108806575	1.35304912196266
190517	3	2.2	182	0.817273516483516	0.077986	3.86541637547969	0.287314136470199	0.250357604795466	1.38418942817157
190517	3	2.25	182	0.850661372527473	0.20923	3.87136656364669	0.28775641047356	0.282872784775127	1.41844996027982
190517	3	2.3	182	0.884387225274725	0.251725	3.88135175255184	0.288498603719797	0.315134173691925	1.45364027685753
190517	3	2.35	182	0.914214796703297	0.22002	3.89311853292324	0.28937322161682	0.343235986657786	1.48519360674881
190517	3	2.4	182	0.935572989010989	0.19615	3.90408184597917	0.290188118258615	0.362986259918089	1.50815971810389
190517	3	2.45	182	0.945888082417582	0.19136	3.91394284017785	0.290921080185021	0.37185510433796	1.5199210604972
190517	3	2.5	182	0.945969489010989	0.18752	3.92427009300006	0.291688698841977	0.370421878772701	1.52151709924928
190517	3	2.55	182	0.940372374725275	0.187525	3.93556195931967	0.292528016655534	0.363168658632556	1.51757609081799
190517	3	2.6	182	0.934743135714286	0.09466	3.94342193406018	0.293112243976961	0.356386647368072	1.5130996240605
190517	3	2.65	182	0.932441793956044	0.0773715	3.9390213454897	0.292785150804513	0.354730711806488	1.5101528761056
190517	3	2.7	182	0.933391837912088	0.0944175	3.91528827079462	0.291021085255183	0.359161534124024	1.50762214170015
190517	3	2.75	182	0.935066285714286	0.105565	3.87431818202567	0.287975802539864	0.366844802961317	1.50328776846725
190517	3	2.8	182	0.934942224175824	0.153735	3.82604252498046	0.28438750121107	0.373801023459156	1.49608342489249
190517	3	2.85	182	0.932897708406593	0.18322	3.78328805965557	0.281209586830878	0.378027031828579	1.48776838498461
190517	3	2.9	182	0.930835361538461	0.24053	3.75413753699142	0.279042845545247	0.380240005786726	1.4814307172902
190517	3	2.95	182	0.930744101868132	0.1143555	3.74015453473516	0.278003497172844	0.382199543676662	1.4792886600596
190517	3	3	182	0.932369817032967	0.07021135	3.73784487317393	0.277831821381016	0.384164002139109	1.48057563192682
190517	3	3.05	182	0.933398467032967	0.0038225	3.74019303721866	0.278006359039904	0.384848261928354	1.48194867213758
190517	3	3.1	182	0.930226	-0.01967	3.73736477414694	0.277796135901378	0.382090598161593	1.47836140183841
190517	3	3.15	182	0.92079385989011	-0.03076105	3.72207288157043	0.276659498477662	0.37490122218869	1.46668649759153
190517	3	3.2	182	0.905355050549451	0.055748	3.69233088332384	0.274448793158224	0.363824481617219	1.44688561948168
190517	3	3.25	182	0.886207516483516	0.125125	3.6524450352369	0.271484101418111	0.35052674993612	1.42188828303091
190517	3	3.3	182	0.866317979120879	0.193085	3.61035095297275	0.268355272924252	0.336810882549848	1.39582507569191
190517	3	3.35	182	0.847865796703297	0.301795	3.57349558195972	0.265615834771077	0.323764041815763	1.37196755159083
190517	3	3.4	182	0.830518354395604	0.27388	3.54618200853967	0.263585632847456	0.310422506730669	1.35061420206054
190517	3	3.45	182	0.812276631868132	0.311425	3.52875682660259	0.262290429274343	0.294736424254513	1.32981683948175
190517	3	3.5	182	0.791530785714286	0.296845	3.52103079128457	0.261716157591785	0.275123706315219	1.30793786511335
190517	3	3.55	182	0.769170181318681	0.20868	3.52229126186789	0.261809847632395	0.252578236756205	1.28576212588116
190517	3	3.6	182	0.748708111153846	0.128875	3.53071267041251	0.262435805999832	0.230881052430563	1.26653516987713
190517	3	3.65	182	0.733693718681319	0.18446	3.54247110352294	0.263309803449834	0.214142125734734	1.2532453116279
190517	3	3.7	182	0.725379841208791	0.18703	3.55240388822919	0.264048101522643	0.204371470220632	1.24638821219695
190517	3	3.75	182	0.722028915384615	0.289095	3.55779391314029	0.264448738919098	0.200230023896289	1.24382780687294
190517	3	3.8	182	0.720622236813187	0.267215	3.56071429126821	0.264665808915829	0.198395032132169	1.2428494414942
190517	3	3.85	182	0.718729241758242	0.33363	3.56532870638145	0.265008795690031	0.195825270308339	1.24163321320814
190517	3	3.9	182	0.716493461538461	0.35384	3.57560671535278	0.265772754080378	0.19208208021073	1.24090484286619
190517	3	3.95	182	0.715697434065934	0.25724	3.59089499590424	0.266909123024386	0.189043818353841	1.24235104977803
190517	3	4	182	0.71788739010989	0.39658	3.60816534039144	0.268192817620487	0.18870084336552	1.24707393685426
190517	3	4.05	182	0.722803950549451	0.280495	3.62681440752591	0.269578991863889	0.190882264335051	1.25472563676385
190517	3	4.1	182	0.72919380989011	0.2869	3.65156981894264	0.271419047103289	0.193641405722128	1.26474621405809
190517	3	4.15	182	0.736289802197802	0.282245	3.68961010129223	0.274246559022493	0.195158272974653	1.27742133142095
190517	3	4.2	182	0.743848632417582	0.15957	3.74331427639717	0.278238358920947	0.194840655113909	1.29285660972126
190517	3	4.25	182	0.751698348901099	0.162145	3.80615626963176	0.282909367491924	0.193473738141616	1.30992295966058
190517	3	4.3	182	0.758700388681319	0.128685	3.86610808462052	0.287365550805728	0.191683028435052	1.32571774892759
190517	3	4.35	182	0.763552714285714	0.110373	3.91260307485697	0.290821496212985	0.189716231021801	1.33738919754963
190517	3	4.4	182	0.766220532967033	0.1090925	3.93983716664211	0.29284579031321	0.188389799543859	1.34405126639021
190517	3	4.45	182	0.767652363736264	0.1013565	3.948624722317	0.293498964182507	0.188532815693132	1.3467719117794
190517	3	4.5	182	0.769052626373626	0.036066	3.94328778259621	0.293102272577173	0.190715813165124	1.34738943958213
190517	3	4.55	182	0.771037505494506	0.12173	3.92852354653377	0.292004855553271	0.194866068414902	1.34720894257411
190517	3	4.6	182	0.773699467032967	0.1091825	3.90625579081597	0.29034970630576	0.200793899346913	1.34660503471902
190517	3	4.65	182	0.776023104395604	0.141735	3.87720590906539	0.288190445600323	0.207378097176342	1.34466811161487
190517	3	4.7	182	0.777580620879121	0.179075	3.84048937881723	0.285461327399927	0.214320592455855	1.34084064930239
190517	3	4.75	182	0.777795697802198	0.22086	3.79665998213174	0.282203514000939	0.220963846829184	1.33462754877521
190517	3	4.8	182	0.776544097252747	0.30206	3.74735532532392	0.278538727722142	0.226943445133751	1.32614474937174
190517	3	4.85	182	0.772012686813187	0.319345	3.69520295596914	0.274662272636709	0.230060889344627	1.31396448428175
190517	3	4.9	182	0.760917802197802	0.23155	3.64348403403876	0.270818035444602	0.226551288416577	1.29528431597903
190517	3	4.95	182	0.740090340659341	0.20718	3.59578790371364	0.267272809997672	0.212719113434768	1.26746156788391
190517	4	-5	127	0.191965661417323	0.36851	1.6016014843939	0.142682000589298	-0.0903978231821062	0.474329146016752
190517	4	-4.95	127	0.188114450393701	0.20528	1.49990754886021	0.133622384754067	-0.0763203208024767	0.452549221589878
190517	4	-4.9	127	0.183923598425197	0.13189	1.40945374960123	0.125564119845516	-0.0645641034139059	0.4324113002643
190517	4	-4.85	127	0.178841803149606	0.2531	1.32775771095847	0.118286058263186	-0.0552428287785886	0.412926435077801
190517	4	-4.8	127	0.172792622047244	0.30349	1.25283965221385	0.111611827122602	-0.048083902662843	0.393669146757331
190517	4	-4.75	127	0.166010834645669	0.37588	1.18323192028493	0.105410677495257	-0.0425937972533587	0.374615466544697
190517	4	-4.7	127	0.158857251968504	0.48589	1.11847606677323	0.0996417675517127	-0.0383308767467179	0.356045380683726
190517	4	-4.65	127	0.151994606299213	0.43406	1.05820000899565	0.0942719495319716	-0.034566810416902	0.338556023015327
190517	4	-4.6	127	0.145031669291339	0.51158	1.00189229775765	0.0892556599204003	-0.0316026577524056	0.321665996335083
190517	4	-4.55	127	0.137315448818898	0.37263	0.948124550371506	0.0844656482733159	-0.0298395859920738	0.304470483629869
190517	4	-4.5	127	0.128569102362205	0.29544	0.895306763622593	0.0797602658461226	-0.0292741189542279	0.286412323678637
190517	4	-4.45	127	0.118939107086614	0.27666	0.843779432807718	0.0751698463707839	-0.029819809037318	0.267698023210546
190517	4	-4.4	127	0.10913562992126	0.18826	0.795470083833151	0.0708661075031428	-0.0311063135049662	0.249377573347486
190517	4	-4.35	127	0.0993318291338583	0.12971	0.752471496053012	0.067035488846276	-0.0333294325829916	0.231993090850708
190517	4	-4.3	127	0.0895419133858268	0.04969	0.71594154039065	0.0637811417404998	-0.0366790910800187	0.215762917851672
190517	4	-4.25	127	0.079020911023622	0.083872	0.686759172553788	0.0611813697838248	-0.0420552211680841	0.200097043215328
190517	4	-4.2	127	0.0671544409448819	0.089333	0.666867208652251	0.0594092527916908	-0.0504147238161031	0.184723605705867
190517	4	-4.15	127	0.0534192283464567	0.065071	0.659194006439311	0.058725669607399	-0.0627971453887997	0.169635602081713
190517	4	-4.1	127	0.0371701251968504	0.018526	0.665385589717327	0.0592772596861612	-0.080137829088626	0.154478079482327
190517	4	-4.05	127	0.0181714047244094	-0.045108	0.682833828525638	0.0608316723438592	-0.102212686514013	0.138555495962832
190517	4	-4	127	-0.00359092283464567	-0.040452	0.706005566655275	0.0628959748471246	-0.128060208040646	0.120878362371355
190517	4	-3.95	127	-0.0277029763779528	-0.12634	0.728980367147061	0.0649427327511662	-0.156222735305444	0.100816782549538
190517	4	-3.9	127	-0.0536674566929134	-0.15612	0.748201255955652	0.0666550656223811	-0.185575872033361	0.078240958647534
190517	4	-3.85	127	-0.0805735535433071	-0.14145	0.763287985422716	0.0679990983069692	-0.215141770054669	0.0539946629680547
190517	4	-3.8	127	-0.107703417322835	-0.17883	0.775746435636195	0.0691089852657553	-0.244468067497167	0.0290612328514977
190517	4	-3.75	127	-0.134182203937008	-0.22747	0.787416662913807	0.0701486517442936	-0.273004323508243	0.00463991563422678
190517	4	-3.7	127	-0.15903355511811	-0.3265	0.799230192861549	0.0712010846393614	-0.299938408449252	-0.0181287017869686
190517	4	-3.65	127	-0.180530149606299	-0.36901	0.812599551209896	0.0723921217446119	-0.323792030354612	-0.0372682688579868
190517	4	-3.6	127	-0.196822039370079	-0.41183	0.829827625247236	0.0739269205656047	-0.343121241865106	-0.0505228368750517
190517	4	-3.55	127	-0.206353354330709	-0.47654	0.851931097410442	0.0758960543725765	-0.356549414741119	-0.0561572939202986
190517	4	-3.5	127	-0.208752488188976	-0.52144	0.877937425920539	0.0782128822576401	-0.363533482873799	-0.0539714935041533
190517	4	-3.45	127	-0.204583511811024	-0.46802	0.906446774662857	0.0807526969079689	-0.364390725023352	-0.0447762985986948
190517	4	-3.4	127	-0.194955956692913	-0.40287	0.937744953966078	0.0835409603313611	-0.360281061250741	-0.0296308521350857
190517	4	-3.35	127	-0.180440409448819	-0.38372	0.973513021292305	0.0867274330294993	-0.352071449800308	-0.00880936909732996
190517	4	-3.3	127	-0.160630401574803	-0.37936	1.01648472867296	0.0905556569900495	-0.339837384602057	0.0185765814524507
190517	4	-3.25	127	-0.134756401574803	-0.36749	1.07024059392557	0.0953446100925458	-0.323440582006209	0.0539277788566026
190517	4	-3.2	127	-0.102203448818898	-0.26415	1.13850421278631	0.101426016610599	-0.302922553968284	0.0985156563304886
190517	4	-3.15	127	-0.063976125984252	-0.26098	1.22411349228893	0.109052697396965	-0.279788208200623	0.151835956232119
190517	4	-3.1	127	-0.022970125984252	-0.01533	1.32794027228402	0.118302322118717	-0.257086943604417	0.211146691635913
190517	4	-3.05	127	0.016824031496063	0.080116	1.44790059530354	0.128989237088854	-0.238441876675976	0.272089939668102
190517	4	-3	127	0.0520900092125984	0.04143	1.57864067822217	0.140636489398376	-0.226225468873953	0.33040548729915
190517	4	-2.95	127	0.0814598031496063	0.24909	1.71338583574785	0.152640542112376	-0.220611342362695	0.383530948661908
190517	4	-2.9	127	0.10582762992126	0.3142	1.84684130244157	0.164529700035232	-0.219771809602798	0.431427069445317
190517	4	-2.85	127	0.127019268503937	0.28859	1.97644105272473	0.176075363439304	-0.221428699477258	0.475467236485132
190517	4	-2.8	127	0.146022375826772	0.29476	2.10217507700792	0.187276640599495	-0.22459259035919	0.516637342012734
190517	4	-2.75	127	0.162105818897638	0.21451	2.22421018726566	0.198148392307628	-0.230024024310862	0.554235662106138
190517	4	-2.7	127	0.173214590551181	0.25228	2.34150499579837	0.20859784437374	-0.239594411103063	0.586023592205425
190517	4	-2.65	127	0.177702578740157	0.19789	2.45236846665717	0.218474347341887	-0.254651731938524	0.610056889418839
190517	4	-2.6	127	0.175291858267717	0.22767	2.55559471713336	0.227670472641964	-0.275261314032039	0.625845030567473
190517	4	-2.55	127	0.167536480314961	0.13202	2.65181117978118	0.236242116408523	-0.299979723009551	0.635052683639473
190517	4	-2.5	127	0.155992204724409	0.054452	2.74189826422302	0.244267711764588	-0.327406415873227	0.639390825322046
190517	4	-2.45	127	0.141135271653543	0.053376	2.82700780874404	0.251849872620352	-0.357268222377213	0.6395387656843
190517	4	-2.4	127	0.122089448031496	0.060523	2.90762933802151	0.25903220930021	-0.390527679142299	0.634706575205292
190517	4	-2.35	127	0.0982467322834646	0.039198	2.98289133373903	0.265737080781634	-0.427639138442194	0.624132603009124
190517	4	-2.3	127	0.0713360551181102	-0.049349	3.05201434130086	0.2718950477302	-0.46673625116679	0.60940836140301
190517	4	-2.25	127	0.0449813307086614	-0.17444	3.11550427204836	0.27755118031037	-0.504284295673356	0.594246957090679
190517	4	-2.2	127	0.0235755354330709	-0.18265	3.17627930975858	0.282965450995606	-0.536404773466248	0.58355584433239
190517	4	-2.15	127	0.0100922440944882	0.03662	3.24084585692983	0.288717496189934	-0.561271193145728	0.581455681334705
190517	4	-2.1	127	0.0056175590551181	0.013585	3.3162794292817	0.295437652932817	-0.579044870820034	0.59027998893027
190517	4	-2.05	127	0.00958929133858266	-0.04825	3.40772558347402	0.303584323845336	-0.591195160776535	0.610373743453701
190517	4	-2	127	0.0209291889763779	-0.019838	3.51553187691678	0.313188471802499	-0.598861589603133	0.640719967555889
190517	4	-1.95	127	0.0383239921259842	-0.10227	3.63691268508329	0.32400193364747	-0.602866309550472	0.67951429380244
190517	4	-1.9	127	0.059590905511811	-0.075439	3.76862455790081	0.335735759882078	-0.6048202933318	0.724002104355422
190517	4	-1.85	127	0.0820377637795276	-0.010436	3.90805474487389	0.348157188192246	-0.606955076524641	0.771030604083696
190517	4	-1.8	127	0.102189755905512	0.086177	4.05216169592591	0.360995255761039	-0.612209242703666	0.81658875451469
190517	4	-1.75	127	0.116705732283465	0.086879	4.19540683791759	0.373756547276577	-0.622947487078397	0.856358951645326
190517	4	-1.7	127	0.123154897637795	0.064936	4.32830769085186	0.385596296278722	-0.639928836934258	0.886238632209849
190517	4	-1.65	127	0.119747795275591	-0.012875	4.44017578446228	0.395562298154954	-0.66305836402891	0.902553954580091
190517	4	-1.6	127	0.105845	-0.02565	4.52305870043728	0.402946095173887	-0.691573476536036	0.903263476536035
190517	4	-1.55	127	0.0816741086614173	-0.014203	4.57567135950162	0.407633203374505	-0.72502001721199	0.888368234534824
190517	4	-1.5	127	0.0484616724409449	-0.10945	4.6032762401228	0.410092441600392	-0.763099213584783	0.860022558466673
190517	4	-1.45	127	0.00828482677165355	-0.2169	4.61438382259997	0.411081983696223	-0.805234333971156	0.821803987514463
190517	4	-1.4	127	-0.0364093228346457	-0.26161	4.61699864387122	0.411314930489667	-0.85038947843351	0.777570832764219
190517	4	-1.35	127	-0.0834683543307087	-0.3505	4.61717603325557	0.411330733592055	-0.897479783804618	0.7305430751432
190517	4	-1.3	127	-0.131575346456693	-0.32996	4.61932388767866	0.411522079672242	-0.9459654441981	0.682814751284714
190517	4	-1.25	127	-0.179166881889764	-0.2623	4.62725444255934	0.412228589654398	-0.994955142115869	0.636621378336342
190517	4	-1.2	127	-0.224892307086614	-0.30156	4.64338923308148	0.413665991038712	-1.04352514239554	0.593740528222311
190517	4	-1.15	127	-0.267643756692913	-0.3541	4.66745221479331	0.415809691830852	-1.09051891284895	0.55523139946312
190517	4	-1.1	127	-0.307081445669291	-0.43835	4.69704318220837	0.418445864731098	-1.13517351049668	0.521010619158093
190517	4	-1.05	127	-0.344068682204724	-0.4393	4.72939541401321	0.421328030614698	-1.17786446858581	0.489727104176364
190517	4	-1	127	-0.380041496062992	-0.41865	4.76296896482367	0.424319000243036	-1.21975632341001	0.459673331284025
190517	4	-0.95	127	-0.416403992125984	-0.48725	4.79646601127931	0.427303154321747	-1.26202437266658	0.429216388414611
190517	4	-0.9	127	-0.453547267716535	-0.54031	4.82963506007233	0.430258088046239	-1.30501537522873	0.397920839795661
190517	4	-0.85	127	-0.490710755905512	-0.59332	4.86353265313495	0.433277925652825	-1.34815503326393	0.366733521452903
190517	4	-0.8	127	-0.526546850393701	-0.54706	4.90012948222078	0.43653823031667	-1.3904431748354	0.337349474047998
190517	4	-0.75	127	-0.559286110236221	-0.60503	4.94203162371482	0.440271169774833	-1.43056981212463	0.311997591652193
190517	4	-0.7	127	-0.588401653543307	-0.67398	4.98984861311664	0.444531045765514	-1.4681155247854	0.291312217698789
190517	4	-0.649999999999999	127	-0.613907724409449	-0.70072	5.04303758385626	0.449269495890819	-1.50299884914852	0.275183400329625
190517	4	-0.6	127	-0.636273858267717	-0.70389	5.10042312878645	0.45438180655944	-1.53548209552823	0.262934378992802
190517	4	-0.55	127	-0.655317826771654	-0.71263	5.16173692031087	0.459844073249165	-1.56533572923137	0.254700075688063
190517	4	-0.5	127	-0.669988377952756	-0.76003	5.22804817885494	0.465751549686253	-1.59169700261342	0.25172024670791
190517	4	-0.45	127	-0.679303039370079	-0.74475	5.30005823488387	0.472166715354412	-1.61370708829493	0.255101009554773
190517	4	-0.399999999999999	127	-0.683528842519685	-0.7449	5.37687520609485	0.479010115063011	-1.63147577828552	0.264418093246155
190517	4	-0.35	127	-0.684285051181102	-0.75389	5.45581566253679	0.486042689871613	-1.64614924574947	0.277579143387261
190517	4	-0.3	127	-0.683712976377953	-0.76744	5.53335616708938	0.49295054705336	-1.65924761723174	0.291821664475837
190517	4	-0.25	127	-0.682287519685039	-0.73572	5.60823254214523	0.499621064715803	-1.67102291889286	0.306447879522784
190517	4	-0.2	127	-0.677074590551181	-0.78986	5.68194610218662	0.506187990583285	-1.6788057429962	0.324656561893842
190517	4	-0.149999999999999	127	-0.661451359055118	-0.78456	5.75639088069236	0.512820058569065	-1.6763071790744	0.353404460964167
190517	4	-0.0999999999999996	127	-0.624714748031496	-0.83529	5.83231301152504	0.519583739560725	-1.65295569389452	0.403526197831527
190517	4	-0.0499999999999998	127	-0.553121858267717	-0.80939	5.9073053773379	0.52626459050109	-1.594584011738	0.488340295202569
190517	4	0	127	-0.43220362992126	-0.72091	5.9778030715409	0.532545024269309	-1.4860945771866	0.621687317344081
190517	4	0.0499999999999998	127	-0.249623661417323	-0.58149	6.04287758097366	0.538342322338589	-1.31498729113275	0.8157399682981
190517	4	0.100000000000001	127	0.0014650157480315	-0.33532	6.10732609429558	0.544083852241865	-1.07526093285642	1.07819096435249
190517	4	0.15	127	0.32039648976378	-0.1656	6.18207288416632	0.550742825538471	-0.769507371234101	1.41030035076166
190517	4	0.2	127	0.698709267716535	0.099739	6.28151909569564	0.559602198204075	-0.408727031338654	1.80614556677173
190517	4	0.25	127	1.12217722362205	0.35506	6.41887431268312	0.571838773495817	-0.00947489820454384	2.25382934544864
190517	4	0.3	127	1.57295893700787	0.6783	6.60036746175652	0.588007468302468	0.409309443486361	2.73660843052939
190517	4	0.350000000000001	127	2.03246120472441	0.92656	6.82478023038213	0.607999746717096	0.829247579953536	3.23567482949528
190517	4	0.4	127	2.48286311811024	1.1454	7.08688670720907	0.631350047553783	1.23343993443592	3.73228630178455
190517	4	0.45	127	2.90858318897638	1.3689	7.38177371805099	0.6576206704676	1.60717121485964	4.20999516309312
190517	4	0.5	127	3.29793396850394	1.6478	7.70482129444609	0.686400035955651	1.9395684761424	4.65629946086547
190517	4	0.55	127	3.64540201574803	1.8054	8.04994471277429	0.717146073754137	2.2261910184556	5.06461301304046
190517	4	0.600000000000001	127	3.95162539212598	1.8266	8.40683254551795	0.748940168888305	2.46949481524614	5.43375596900582
190517	4	0.65	127	4.22211583464567	1.9061	8.76381342736983	0.78074255349588	2.67704927355424	5.7671823957371
190517	4	0.7	127	4.46433366929134	2.0301	9.11134902902835	0.811703485665226	2.85799633362655	6.07067100495613
190517	4	0.75	127	4.68445820472441	2.1407	9.44485762681068	0.841414793009152	3.01932306527928	6.34959334416954
190517	4	0.8	127	4.88481829133858	2.1858	9.76325536048744	0.869779917584003	3.16354940423802	6.60608717843914
190517	4	0.850000000000001	127	5.06330964566929	2.2215	10.0631130632765	0.896493364932139	3.28917563158894	6.83744365974964
190517	4	0.9	127	5.21572348818898	2.1744	10.338559523254	0.921032085923461	3.39302806665635	7.0384189097216
190517	4	0.95	127	5.33890790551181	2.1587	10.5819295345502	0.942713209744549	3.47330617731914	7.20450963370448
190517	4	1	127	5.43310536220472	1.986	10.7887079718744	0.961134497064546	3.53104844795495	7.3351622764545
190517	4	1.05	127	5.50200677952756	2.1941	10.9601759109899	0.976410075183266	3.56971994525243	7.43429361380269
190517	4	1.1	127	5.55112236220472	2.3987	11.1033807782438	0.989167778739993	3.59358840764192	7.50865631676753
190517	4	1.15	127	5.5859985511811	2.2898	11.2267711695151	1.00016026847707	3.60671078258594	7.56528631977627
190517	4	1.2	127	5.61250857637795	2.2156	11.3376361382573	1.01003690488727	3.61367523468045	7.61134191807546
190517	4	1.25	127	5.63651814850394	2.1698	11.4415062839573	1.01929039293308	3.61937242599791	7.65366387100996
190517	4	1.3	127	5.66407019448819	2.1423	11.5433567557709	1.0283639541285	3.62896816112106	7.69917222785532
190517	4	1.35	127	5.70068447244094	2.1779	11.6491176608593	1.0377858844084	3.64693671603589	7.754432228846
190517	4	1.4	127	5.74843311811024	2.2707	11.7619770478479	1.04784019771775	3.67478817124278	7.8220780649777
190517	4	1.45	127	5.80542116692913	2.1399	11.8812002093424	1.05846144111967	3.71075709161269	7.90008524224557
190517	4	1.5	127	5.86764227559055	2.1281	12.0030047260291	1.06931264991974	3.75150397706269	7.98378057411841
190517	4	1.55	127	5.93065896062992	2.2262	12.1206509213683	1.07979340601062	3.79377955391159	8.06753836734825
190517	4	1.6	127	5.99158721913386	2.322	12.2291933002763	1.08946312967298	3.83557171355834	8.14760272470937
190517	4	1.65	127	6.0494056007874	2.3174	12.3258886575993	1.09807743676809	3.87634263471415	8.22246856686065
190517	4	1.7	127	6.10363236220472	2.2338	12.4114624000293	1.1057009516604	3.91548268427576	8.29178204013369
190517	4	1.75	127	6.15409075275591	2.3393	12.4894520975916	1.11264882613602	3.95219143549335	8.35599007001846
190517	4	1.8	127	6.20137869291339	2.331	12.5662683916836	1.11949216552207	3.9859366081864	8.41682077764037
190517	4	1.85	127	6.24708035433071	2.4628	12.6488390195261	1.12684814170296	4.01708100899279	8.47707969966862
190517	4	1.9	127	6.29438729212598	2.4721	12.745003772127	1.1354151787724	4.04743403228148	8.54134055197049
190517	4	1.95	127	6.34634795275591	2.539	12.8604990581238	1.14570431662925	4.07903279157288	8.61366311393893
190517	4	2	127	6.40512877952756	2.6162	12.9987478165672	1.15802049492072	4.11344026357683	8.69681729547829
190517	4	2.05	127	6.47087390551181	2.6885	13.1614332801719	1.17251366793542	4.15050382623543	8.79124398478819
190517	4	2.1	127	6.54222881889764	2.6054	13.3472090716724	1.18906389085331	4.18910633501036	8.89535130278492
190517	4	2.15	127	6.61788966141732	2.5181	13.5530208956738	1.20739906541427	4.22848240609153	9.00729691674311
190517	4	2.2	127	6.69714918110236	2.4134	13.7721671395556	1.22692216451437	4.26910628659772	9.125192075607
190517	4	2.25	127	6.78006133858268	2.3781	13.9963364679511	1.24689275554959	4.31249723151497	9.24762544565038
190517	4	2.3	127	6.8669678976378	2.3707	14.2178258737669	1.26662460010585	4.3603550502702	9.37358074500539
190517	4	2.35	127	6.95784377952756	2.3576	14.4314780513449	1.28565824887811	4.41356390079104	9.50212365826408
190517	4	2.4	127	7.05157081889764	2.3349	14.6349290332608	1.30378310290982	4.471422386867	9.63171925092828
190517	4	2.45	127	7.14656948031496	2.3238	14.827105824321	1.32090357219166	4.53254014288328	9.76059881774664
190517	4	2.5	127	7.24043522125984	2.3657	15.0058313287518	1.33682570561686	4.59489644985871	9.88597399266097
190517	4	2.55	127	7.33039327559055	2.4161	15.1685867182852	1.3513251081284	4.65616061287266	10.0046259383084
190517	4	2.6	127	7.41385094488189	2.3586	15.3124738942178	1.36414359657341	4.71425087036937	10.1134510193944
190517	4	2.65	127	7.48940305511811	2.3263	15.4369889204899	1.37523627675949	4.76785089262005	10.2109552176162
190517	4	2.7	127	7.55687222047244	2.4802	15.5474256302824	1.38507476083011	4.81584998723047	10.2978944537144
190517	4	2.75	127	7.61790837007874	2.5341	15.6519862328298	1.39438975966075	4.85845202799335	10.3773647121641
190517	4	2.8	127	7.67478618897638	2.5161	15.7601141600013	1.40402256102784	4.89626681617071	10.453305561782
190517	4	2.85	127	7.72948398425197	2.6787	15.8765259638932	1.41439334878832	4.93044112734883	10.5285268411551
190517	4	2.9	127	7.78362469291339	2.7002	16.0021198514448	1.4255821415762	4.96243954401126	10.6048098418155
190517	4	2.95	127	7.83824335433071	2.8254	16.132822185473	1.43722603094728	4.9940152906704	10.682471417991
190517	4	3	127	7.89454377952756	2.9945	16.2669640992121	1.44917634243342	5.02666640075154	10.7624211583036
190517	4	3.05	127	7.95290157480315	3.1462	16.4040907810694	1.46139255819759	5.06084866416226	10.844954485444
190517	4	3.1	127	8.01239196850394	3.1888	16.547596297503	1.47417704571202	5.09503893291047	10.9297450040974
190517	4	3.15	127	8.07112358267717	3.285	16.7048199360043	1.48818364067331	5.12605190742132	11.016195257933
190517	4	3.2	127	8.12549796062992	3.2476	16.8781977029523	1.50362935977816	5.14985966133898	11.1011362599209
190517	4	3.25	127	8.17167181102362	3.27	17.0638741513773	1.52017073251147	5.16329862137688	11.1800450006704
190517	4	3.3	127	8.20645831496063	3.287	17.2531171443851	1.53702983828963	5.16472145060306	11.2481951793182
190517	4	3.35	127	8.22843696062992	3.3555	17.4361537395878	1.55333603420606	5.15443061392343	11.3024433073364
190517	4	3.4	127	8.23702905511811	3.2445	17.6039242424102	1.56828221851959	5.13344464904322	11.340613461193
190517	4	3.45	127	8.23196039448819	3.0549	17.7516647803053	1.58144399173248	5.10232922615492	11.3615915628215
190517	4	3.5	127	8.21329229133858	2.8609	17.8735050668498	1.59229838716477	5.06218059354244	11.3644039891347
190517	4	3.55	127	8.18221407874016	2.6596	17.9656993638578	1.60051170793663	5.01484846059178	11.3495796968885
190517	4	3.6	127	8.14094007086614	2.3942	18.0220390152074	1.6055308429995	4.96364173198093	11.3182384097514
190517	4	3.65	127	8.09303592204724	2.2274	18.0378556813453	1.60693990361114	4.91294909363516	11.2731227504593
190517	4	3.7	127	8.04328637007874	2.2973	18.0159581789611	1.60498911905048	4.86706008696303	11.2195126531945
190517	4	3.75	127	7.99579400787402	2.1574	17.9683290317322	1.60074597737061	4.82796477740285	11.1636232383452
190517	4	3.8	127	7.9535538488189	1.9144	17.9143830290811	1.59594008548236	4.79523533711092	11.1118723605269
190517	4	3.85	127	7.91736331496063	1.8417	17.8730378713819	1.59225676608444	4.76633398405888	11.0683926458624
190517	4	3.9	127	7.88626547244094	1.7869	17.8556187147555	1.59070494427343	4.73830715128272	11.0342237935992
190517	4	3.95	127	7.85816893700787	1.8794	17.8621132443851	1.59128352295824	4.70906562564146	11.0072722483743
190517	4	4	127	7.83022202362205	1.9159	17.8817918487698	1.59303663237389	4.67764936025998	10.9827946869841
190517	4	4.05	127	7.79916907874016	1.9542	17.9001094636974	1.59466849521203	4.64336700679493	10.9549711506854
190517	4	4.1	127	7.76223328818898	1.7241	17.9041535513426	1.59502877117419	4.60571824070604	10.9187483356719
190517	4	4.15	127	7.71769336220472	1.8067	17.8864998592166	1.59345605528021	4.56429067324125	10.8710960511682
190517	4	4.2	127	7.66578076377953	1.6589	17.8463274101118	1.58987720906741	4.51946050626024	10.8121010212988
190517	4	4.25	127	7.60825708661417	1.6251	17.7878910882362	1.58467128774832	4.47223919434165	10.7442749788867
190517	4	4.3	127	7.54727296850394	1.6733	17.7151537977839	1.57819133488844	4.42407871244339	10.6704672245645
190517	4	4.35	127	7.48504272440945	1.7194	17.6348402302647	1.57103643362257	4.3760078076142	10.5940776412047
190517	4	4.4	127	7.42319434645669	1.7815	17.5528958838758	1.56373625102804	4.32860627640518	10.5177824165082
190517	4	4.45	127	7.36300833858268	1.8026	17.4753312360142	1.55682624298938	4.28209497129921	10.4439217058661
190517	4	4.5	127	7.30573434645669	1.8384	17.4083449621485	1.5508586314079	4.23663070705707	10.3748379858563
190517	4	4.55	127	7.25211062992126	1.8743	17.3550901666034	1.54611431714284	4.19239584897879	10.3118254108637
190517	4	4.6	127	7.20189424409449	1.929	17.3166287285927	1.54268789991335	4.14896024211933	10.2548282460696
190517	4	4.65	127	7.15370162204724	1.961	17.2868246060455	1.54003273764466	4.10602210814534	10.2013811359491
190517	4	4.7	127	7.10562922047244	1.934	17.2576496973166	1.53743363019814	4.06309326379862	10.1481651771463
190517	4	4.75	127	7.05590021259843	1.8794	17.2195667735981	1.53404093370191	4.02007830255211	10.0917221226447
190517	4	4.8	127	7.00378780629921	1.8297	17.1665421934817	1.52931712865732	3.97731416756568	10.0302614450327
190517	4	4.85	127	6.94882847244094	1.7734	17.0952207800542	1.52296331214812	3.93492884978955	9.96272809509233
190517	4	4.9	127	6.89060017322835	1.6976	17.0070773951851	1.51511087531263	3.89224029222839	9.88896005422831
190517	4	4.95	127	6.82833915748031	1.6262	16.903717191896	1.5059028165475	3.84820175407794	9.80847656088269
190517	6	-5	242	0.298417012396694	0.635385	1.58027389301579	0.101794389971436	0.0978967009040308	0.498937323889358
190517	6	-4.95	242	0.285146020661157	0.633985	1.45638888103311	0.0938142548333969	0.100345427947516	0.469946613374798
190517	6	-4.9	242	0.271729771900826	0.609285	1.34363589314164	0.0865511964037186	0.101236359957336	0.442223183844317
190517	6	-4.85	242	0.256516984297521	0.566035	1.2432394981262	0.0800840960921238	0.0987628300803077	0.414271138514734
190517	6	-4.8	242	0.239171411570248	0.538325	1.15645583257047	0.0744938687690158	0.0924292013752837	0.385913621765212
190517	6	-4.75	242	0.22022005785124	0.443965	1.08599942336514	0.0699553724828136	0.0824180327614951	0.358022082940984
190517	6	-4.7	242	0.200011718181818	0.490215	1.03304041981694	0.0665439831764975	0.0689296395107042	0.331093796852932
190517	6	-4.65	242	0.178309066280992	0.42672	0.994157294466641	0.0640393008915409	0.052160851569479	0.304457280992504
190517	6	-4.6	242	0.154589818181818	0.406715	0.963071476350471	0.0620368873188787	0.0323860702866009	0.276793566077036
190517	6	-4.55	242	0.128885842975207	0.3848	0.934265433261751	0.06018132696528	0.0103372821703726	0.247434403780041
190517	6	-4.5	242	0.101951549586777	0.32903	0.905077231153364	0.0583011495851956	-0.0128933321251152	0.216796431298669
190517	6	-4.45	242	0.0748927396694215	0.268925	0.875611901144851	0.0564031208277885	-0.0362132983030061	0.185998777641849
190517	6	-4.4	242	0.0482657673553719	0.2108	0.848061282614329	0.0546284294790008	-0.0593443838382056	0.155875918548949
190517	6	-4.35	242	0.0217284226446281	0.15512	0.826094745211505	0.0532134404162897	-0.0830944035530125	0.126551248842269
190517	6	-4.3	242	-0.00528745991735537	0.084485	0.813572174497201	0.0524067907257705	-0.108521302210738	0.0979463823760272
190517	6	-4.25	242	-0.032811297107438	0.0547315	0.811935636179545	0.0523013720256028	-0.135837479719372	0.0702148855044955
190517	6	-4.2	242	-0.0597540884297521	0.075714	0.817687540157405	0.0526718847317788	-0.163510127797792	0.044001950938288
190517	6	-4.15	242	-0.0843166814049587	0.0423955	0.823629826928066	0.0530546610717083	-0.188826735124244	0.0201933723143263
190517	6	-4.1	242	-0.104681166528926	-0.0294925	0.82384497547066	0.0530685200076456	-0.209218520359267	-0.000143812698584656
190517	6	-4.05	242	-0.119433970743802	-0.058009	0.817964834166306	0.0526897468091082	-0.223225195835839	-0.0156427456517643
190517	6	-4	242	-0.127626644628099	-0.0611285	0.809419551821055	0.0521392967843923	-0.230333562319226	-0.0249197269369722
190517	6	-3.95	242	-0.129053979338843	-0.094359	0.800724790302127	0.0515792179596531	-0.230657622277514	-0.027450336400172
190517	6	-3.9	242	-0.124447246280992	-0.134375	0.791438007106966	0.050981003666342	-0.22487249307752	-0.0240219994844635
190517	6	-3.85	242	-0.115713898760331	-0.163885	0.781377443968089	0.0503329458252188	-0.214862564792401	-0.0165652327282604
190517	6	-3.8	242	-0.105549552479339	-0.17436	0.774330372029387	0.049879004016615	-0.203804018419574	-0.00729508653910393
190517	6	-3.75	242	-0.0963514297520661	-0.16445	0.776497649574401	0.0500186106358021	-0.194880900658426	0.00217804115429392
190517	6	-3.7	242	-0.0892058933884298	-0.122535	0.791244481284849	0.0509685375722723	-0.189606583772108	0.0111947969952486
190517	6	-3.65	242	-0.0837477661157025	-0.074142	0.815959724137103	0.0525605863179109	-0.187284563611733	0.0197890313803277
190517	6	-3.6	242	-0.0788931611570248	-0.097788	0.844752538534217	0.0544152945365739	-0.186083467160141	0.0282971448460918
190517	6	-3.55	242	-0.0742561041322314	-0.086024	0.872361762227405	0.0561937609757489	-0.184949733299451	0.0364375250349878
190517	6	-3.5	242	-0.0704917243801653	-0.171255	0.896001704650791	0.0577165435317247	-0.184185016225706	0.0432015674653759
190517	6	-3.45	242	-0.0688412355371901	-0.163235	0.916444762406166	0.0590333966434267	-0.185128538665894	0.0474460675915136
190517	6	-3.4	242	-0.0702312491735537	-0.191355	0.938632619041092	0.0604626421311286	-0.189333960405532	0.0488714620584245
190517	6	-3.35	242	-0.0744921679752066	-0.184435	0.969651617524518	0.0624607514728702	-0.197530867307461	0.0485465313570478
190517	6	-3.3	242	-0.0804370714876033	-0.130565	1.01402845992658	0.0653193151820739	-0.209106730301534	0.0482325873263276
190517	6	-3.25	242	-0.0865635578512397	-0.12768	1.07033236215652	0.0689461683534377	-0.222377595916955	0.0492504802144761
190517	6	-3.2	242	-0.0920413842975207	-0.194415	1.13335119628752	0.0730055683127913	-0.235851856592581	0.0517690879975401
190517	6	-3.15	242	-0.0971540330578512	-0.0402525	1.19948832256874	0.0772658351273069	-0.249356618404803	0.0550485522891002
190517	6	-3.1	242	-0.102859826859504	0.02322345	1.27031007564513	0.0818278652810548	-0.264048955646867	0.0583293019278584
190517	6	-3.05	242	-0.109755332644628	0.01137475	1.35252171441081	0.0871235824688733	-0.281376262834567	0.0618655975453104
190517	6	-3	242	-0.117205487603306	-0.13486	1.45506043963696	0.0937286824005851	-0.301837514928545	0.0674265397219334
190517	6	-2.95	242	-0.123245688016529	-0.253575	1.58382341468863	0.102023034762047	-0.324216396870455	0.0777250208373974
190517	6	-2.9	242	-0.125940136363636	-0.184935	1.73712620432442	0.11189813554101	-0.346363373837016	0.0944831011097429
190517	6	-2.85	242	-0.124740751239669	-0.107553	1.9054144226855	0.122738532641258	-0.366518012287981	0.117036509808642
190517	6	-2.8	242	-0.121010169421488	-0.081627	2.07511035070361	0.133669608291869	-0.384320077750512	0.142299738907537
190517	6	-2.75	242	-0.116775481404959	-0.083441	2.23346652261245	0.143870226038523	-0.400179139974548	0.16662817716463
190517	6	-2.7	242	-0.112781640495868	-0.109195	2.37143287677198	0.152757420163745	-0.413691793625574	0.188128512633839
190517	6	-2.65	242	-0.107758393801653	-0.13752	2.48382424075703	0.159997184349865	-0.422929841391118	0.207413053787812
190517	6	-2.6	242	-0.0992698615702479	-0.143235	2.57003415700066	0.165550453230845	-0.425380450365128	0.226840727224632
190517	6	-2.55	242	-0.0855230429752066	-0.177425	2.63457898930311	0.169708151373601	-0.419823699286693	0.24877761333628
190517	6	-2.5	242	-0.0664684200826446	-0.19614	2.68546911373918	0.172986272460986	-0.407226503583759	0.274289663418469
190517	6	-2.45	242	-0.0437715888429752	-0.192025	2.73107448580786	0.175923972722738	-0.390316519455447	0.302773341769496
190517	6	-2.4	242	-0.0198118144628099	-0.1121025	2.77676669563844	0.178867266696464	-0.372154610994923	0.332530982069303
190517	6	-2.35	242	0.00309989404958677	-0.160915	2.82534824661266	0.181996679494552	-0.355407395724617	0.36160718382379
190517	6	-2.3	242	0.0234074165289256	-0.202255	2.87918123131571	0.185464366876092	-0.341930718777146	0.388745551834998
190517	6	-2.25	242	0.0404986487603306	-0.089293	2.94063446264137	0.189422917493309	-0.332637262071941	0.413634559592603
190517	6	-2.2	242	0.054994041322314	-0.153295	3.00990527069286	0.193885042495559	-0.326931614167021	0.43691969681165
190517	6	-2.15	242	0.0686558037190083	-0.260275	3.08266462063284	0.198571884235205	-0.322502256088624	0.45981386352664
190517	6	-2.1	242	0.0834320450413223	-0.255595	3.15261522679899	0.203077798883473	-0.316602018729628	0.483466108812272
190517	6	-2.05	242	0.100553414876033	-0.259825	3.21586349578882	0.207151978041291	-0.307506196020174	0.50861302577224
190517	6	-2	242	0.119994321900826	-0.18944	3.27246949977167	0.210798291297253	-0.29524800181571	0.535236645617363
190517	6	-1.95	242	0.141090897933884	-0.15254	3.32446340619255	0.214147513232601	-0.28074891141936	0.562930707287128
190517	6	-1.9	242	0.163483452479339	-0.086674	3.3739586262331	0.217335780629029	-0.264636785212177	0.591603690170855
190517	6	-1.85	242	0.187260838842975	-0.021512	3.42381315158342	0.220547192915077	-0.247185419291419	0.62170709697737
190517	6	-1.8	242	0.212104057438016	0.01655745	3.4788371110328	0.22409159772409	-0.229324168529368	0.653532283405401
190517	6	-1.75	242	0.236827933884298	0.050531	3.54455145927371	0.22832463101099	-0.212938759001413	0.686594626770008
190517	6	-1.7	242	0.259426219008264	0.10886	3.6228106050561	0.233365745744209	-0.200270745053087	0.719123183069616
190517	6	-1.65	242	0.278405049586777	0.142165	3.70764040906144	0.238830113780841	-0.192055933799446	0.748866032973
190517	6	-1.6	242	0.294163543801653	0.17465	3.78767584470393	0.24398564940244	-0.186453103458037	0.774780191061343
190517	6	-1.55	242	0.308784371900826	0.149205	3.85260511573266	0.248168111420493	-0.180071124149073	0.797639867950726
190517	6	-1.5	242	0.324965159917355	0.12022	3.89861597400902	0.251131931345004	-0.169728635223858	0.819658955058569
190517	6	-1.45	242	0.344540140909091	0.1164865	3.92832116618639	0.25304541098296	-0.153922933984627	0.843003215802809
190517	6	-1.4	242	0.367628099173554	0.0697395	3.94769463761092	0.25429336598241	-0.13329326762887	0.868549465975977
190517	6	-1.35	242	0.393189078512397	0.1225	3.96345049386053	0.255308289903191	-0.109731542480689	0.896109699505483
190517	6	-1.3	242	0.419435148760331	0.11819	3.98233795025055	0.256524937922139	-0.0858820938914238	0.924752391412085
190517	6	-1.25	242	0.444498299173554	0.102095	4.01071820071274	0.258353070561553	-0.064420101915399	0.953416700262506
190517	6	-1.2	242	0.466486546694215	0.0547145	4.05297454250915	0.261075040819115	-0.0477937444170983	0.980766837805528
190517	6	-1.15	242	0.48371183553719	0.019682	4.10988356874496	0.264740873454296	-0.0377896187648727	1.00521328983925
190517	6	-1.1	242	0.49503736446281	0.04535	4.17874023371065	0.269176321155247	-0.0352012840486161	1.02527601297424
190517	6	-1.05	242	0.500230933471074	0.055593	4.25460211427868	0.27406301446116	-0.0396337982080559	1.0400956651502
190517	6	-1	242	0.499741894214876	0.0383525	4.33085657252526	0.278974995918373	-0.0497987346539033	1.04928252308366
190517	6	-0.95	242	0.494443036363636	0.0032469	4.40061148441319	0.283468304790035	-0.0639487649010985	1.05283483762837
190517	6	-0.9	242	0.484970767768595	-0.0028926	4.45767295707119	0.28714395736252	-0.0806615405513932	1.05060307608858
190517	6	-0.85	242	0.471755346280992	-0.022449	4.49899410577785	0.289805686537508	-0.0991201857905967	1.04263087835258
190517	6	-0.8	242	0.45519993	-0.0140885	4.52431737973268	0.291436902009525	-0.118888862003223	1.02928872200322
190517	6	-0.75	242	0.435849678512397	-0.038824	4.53541182236309	0.292151557883185	-0.139646882803424	1.01134623982822
190517	6	-0.7	242	0.414375252066116	-0.149515	4.53517424313958	0.292136254060073	-0.161091162918672	0.989841667050903
190517	6	-0.649999999999999	242	0.391393309917355	-0.195315	4.52673739326203	0.291592788784616	-0.183002556618243	0.965789176452953
190517	6	-0.6	242	0.367273153719008	-0.232005	4.51367805302873	0.290751562729846	-0.205465618446403	0.940011925884419
190517	6	-0.55	242	0.342359010206612	-0.301915	4.499274106011	0.289823722938066	-0.228552050980668	0.913270071393891
190517	6	-0.5	242	0.317293227272727	-0.28966	4.48679117589217	0.289019626722771	-0.252033879989329	0.886620334534784
190517	6	-0.45	242	0.292777479338843	-0.31751	4.47921140401998	0.288531370694964	-0.2755878337535	0.861142792431186
190517	6	-0.399999999999999	242	0.269643909090909	-0.31225	4.4796559889144	0.288560008925538	-0.298777817197847	0.838065635379666
190517	6	-0.35	242	0.248437466528926	-0.29065	4.49000110806834	0.28922639663093	-0.321296947721295	0.818171880779146
190517	6	-0.3	242	0.228829819421488	-0.33448	4.51059237881298	0.290552796980547	-0.343517412797816	0.801177051640791
190517	6	-0.25	242	0.207564	-0.32882	4.53948653408696	0.292414033138946	-0.368449599829034	0.783577599829034
190517	6	-0.2	242	0.175475041322314	-0.281935	4.57149494197394	0.294475875943039	-0.40460009236376	0.755550175008388
190517	6	-0.149999999999999	242	0.116797070247934	-0.412085	4.5999287707228	0.296307459863292	-0.46688602040234	0.700480160898208
190517	6	-0.0999999999999996	242	0.0159216033057851	-0.473795	4.62170563977413	0.29771023131346	-0.570524745400456	0.602367952012026
190517	6	-0.0499999999999998	242	-0.130705823140496	-0.54347	4.64385137137211	0.299136763288993	-0.719962234721208	0.458550588440216
190517	6	0	242	-0.304868611570248	-0.681475	4.68263056067655	0.301634750464684	-0.89904569870798	0.289308475567484
190517	6	0.0499999999999998	242	-0.468450403264463	-0.819295	4.75257963424242	0.306140566389489	-1.07150329989449	0.134602493365561
190517	6	0.100000000000001	242	-0.577213842975207	-0.89436	4.8550400440652	0.312740621582598	-1.19326789933085	0.0388402133804401
190517	6	0.15	242	-0.597847641735537	-0.92405	4.97928062759696	0.320743661097587	-1.22966653519944	0.0339712517283619
190517	6	0.2	242	-0.516634119834711	-0.874045	5.11419242953547	0.329434094217424	-1.16557191696987	0.13230367730045
190517	6	0.25	242	-0.335983370661157	-0.638925	5.25670760179721	0.338614303474929	-1.00300486003515	0.331038118712833
190517	6	0.3	242	-0.0651587685950413	-0.399175	5.411772416784	0.348602906284465	-0.751856369268551	0.621538832078468
190517	6	0.350000000000001	242	0.284638427272727	-0.32554	5.5871223303696	0.359898187161963	-0.424309252610339	0.993586107155793
190517	6	0.4	242	0.696049651652893	-0.031871	5.78741156527739	0.372799950948223	-0.0383126477779862	1.43041195108377
190517	6	0.45	242	1.13873278512397	0.205145	6.00861799939185	0.387049109981956	0.37630169124622	1.90116387900171
190517	6	0.5	242	1.56998773553719	0.42029	6.23486228346867	0.401622785459296	0.778848596480046	2.36112687459433
190517	6	0.55	242	1.94729054132231	0.781155	6.44467897155599	0.415138266455388	1.12952784805879	2.76505323458584
190517	6	0.600000000000001	242	2.2439146672314	1.0528	6.62191940755731	0.426555326587031	1.40366200713798	3.08416732732483
190517	6	0.65	242	2.45725353719008	1.15665	6.76187665757993	0.435570765588521	1.5992417585703	3.31526531580987
190517	6	0.7	242	2.60425098347107	1.30375	6.8688648182861	0.442462478855053	1.73266352065778	3.47583844628437
190517	6	0.75	242	2.7092618553719	1.3748	6.94895952565086	0.447621832503917	1.82751120772041	3.59101250302339
190517	6	0.8	242	2.79241768847107	1.46535	7.0058110804724	0.451283963079866	1.90345317015321	3.68138220678894
190517	6	0.850000000000001	242	2.86494731239669	1.52365	7.04173939361065	0.453598309178207	1.97142386503892	3.75847075975447
190517	6	0.9	242	2.93039137644628	1.5233	7.0618480707117	0.454893622938487	2.03431634723056	3.82646640566201
190517	6	0.95	242	2.98896850413223	1.5779	7.0756861587123	0.455785012546717	2.09113756555889	3.88679944270557
190517	6	1	242	3.04042581404959	1.57195	7.09416302506466	0.456975212136317	2.14025035342044	3.94060127467873
190517	6	1.05	242	3.08523051900826	1.5646	7.12478794605583	0.458947936715263	2.18116907461154	3.98929196340499
190517	6	1.1	242	3.12371296776859	1.59	7.1684986733551	0.461763592178725	2.21410508696464	4.03332084857255
190517	6	1.15	242	3.15568201652893	1.56785	7.22183790136201	0.465199473895501	2.23930594277944	4.07205809027841
190517	6	1.2	242	3.1799517892562	1.5388	7.28076428569147	0.468995255989067	2.25609857056804	4.10380500794436
190517	6	1.25	242	3.19439775619835	1.52425	7.34225133703771	0.47295598514532	2.26274247057533	4.12605304182136
190517	6	1.3	242	3.19637440206612	1.60285	7.40258437272511	0.476842377618212	2.25706348208579	4.13568532204645
190517	6	1.35	242	3.18349430991736	1.61385	7.45518447389579	0.480230647990057	2.23750898449509	4.12947963533962
190517	6	1.4	242	3.15458226859504	1.6078	7.4915536793457	0.482573394458806	2.20398206948677	4.10518246770331
190517	6	1.45	242	3.11062652066116	1.63025	7.50647985858014	0.483534874184877	2.1581323447412	4.06312069658111
190517	6	1.5	242	3.05490047933884	1.53975	7.50285971145996	0.483301680009276	2.10286566241444	4.00693529626325
190517	6	1.55	242	2.99188596280992	1.5801	7.49122248093198	0.482552060093521	2.04132778933365	3.94244413628619
190517	6	1.6	242	2.92557597520661	1.56285	7.48392143802567	0.482081758576747	1.97594422809495	3.87520772231827
190517	6	1.65	242	2.85870769008264	1.37985	7.48996052834385	0.482470770581336	1.90830964525697	3.80910573490832
190517	6	1.7	242	2.79249047933884	1.28375	7.51310882286764	0.483961883312073	1.83915515683685	3.74582580184084
190517	6	1.75	242	2.72740902892562	1.18845	7.55352654808183	0.48656541786415	1.76894511771151	3.68587294013973
190517	6	1.8	242	2.66423873553719	1.1175	7.60939925410517	0.490164495246138	1.69868515938255	3.62979231169183
190517	6	1.85	242	2.60396086363636	0.987635	7.6775973577518	0.494557521283333	1.62975365785026	3.57816806942246
190517	6	1.9	242	2.54752403305785	0.913655	7.75407246028455	0.499483715688449	1.56361293261838	3.53143513349733
190517	6	1.95	242	2.49540222438017	0.831215	7.83379310030256	0.5046189735413	1.50137540435597	3.48942904440436
190517	6	2	242	2.44785269049587	0.72581	7.91042157194936	0.509555047319526	1.4441025148738	3.45160286611793
190517	6	2.05	242	2.40554229752066	0.663845	7.97756819556366	0.513880341573685	1.39327191414073	3.41781268090059
190517	6	2.1	242	2.36949102066116	0.616405	8.03027139934351	0.517275253368419	1.35053314919115	3.38844889213116
190517	6	2.15	242	2.34031546280992	0.65849	8.06583822976479	0.519566314318014	1.31684453069492	3.36378639492491
190517	6	2.2	242	2.31748416983471	0.60028	8.08277066840826	0.520657028573345	1.29186468746768	3.34310365220174
190517	6	2.25	242	2.29951045041322	0.60381	8.08072042791174	0.520524960973191	1.27415112222884	3.3248697785976
190517	6	2.3	242	2.28465468512397	0.470345	8.06109908760222	0.519261039335266	1.26178510083029	3.30752426941765
190517	6	2.35	242	2.27178907355372	0.44616	8.02811262216779	0.517136194306153	1.25310512844144	3.290473018666
190517	6	2.4	242	2.26044103719008	0.599785	7.9884718497853	0.514582707685571	1.24678709356114	3.27409498081903
190517	6	2.45	242	2.2502536446281	0.661065	7.95001981882189	0.512105794631205	1.24147886356736	3.25902842568884
190517	6	2.5	242	2.240214	0.553805	7.91878388545269	0.510093711285047	1.23540273381895	3.24502526618105
190517	6	2.55	242	2.22885713636364	0.547535	7.89746486245194	0.508720432291614	1.22675103233943	3.23096324038785
190517	6	2.6	242	2.21509251404959	0.522635	7.88559421438756	0.50795577663058	1.21449267172976	3.21569235636941
190517	6	2.65	242	2.19904766115702	0.555875	7.88122757910015	0.507674496925034	1.19900189941265	3.1990934229014
190517	6	2.7	242	2.18207508966942	0.620095	7.88255239128011	0.50775983557948	1.18186122304641	3.18228895629243
190517	6	2.75	242	2.16591834297521	0.6189	7.88793572558313	0.508106606625822	1.16502138725221	3.1668152986982
190517	6	2.8	242	2.15194227272727	0.620485	7.89628982809717	0.508644741675027	1.14998526833438	3.15389927712016
190517	6	2.85	242	2.14035462809917	0.632395	7.90597457141873	0.509268590833584	1.13716873056558	3.14354052563277
190517	6	2.9	242	2.1303814214876	0.575995	7.91421398448152	0.509799338085789	1.12615002818193	3.13461281479327
190517	6	2.95	242	2.12024823140496	0.498975	7.91668807293796	0.509958708133141	1.11570290202141	3.12479356078851
190517	6	3	242	2.10787547933884	0.549415	7.90959801088474	0.509501997087823	1.10422980504527	3.11152115363241
190517	6	3.05	242	2.09192567768595	0.582635	7.89289474301575	0.508426045019788	1.09039947425806	3.09345188111384
190517	6	3.1	242	2.07213240371901	0.550825	7.87106048151318	0.507019576596843	1.07337674085187	3.07088806658614
190517	6	3.15	242	2.04946560743802	0.66054	7.8517049627092	0.505772778027342	1.05316595847887	3.04576525639716
190517	6	3.2	242	2.02518518595041	0.595905	7.84219590202107	0.505160245582032	1.03009213783408	3.02027823406675
190517	6	3.25	242	2.00090403719008	0.58262	7.84697935371453	0.505468374792572	1.00520401883408	2.99660405554608
190517	6	3.3	242	1.97853171528926	0.498195	7.86577966216111	0.506679409118997	0.98044613344168	2.97661729713683
190517	6	3.35	242	1.96089381818182	0.4753	7.89399927578989	0.508497194230342	0.959227461039494	2.96256017532414
190517	6	3.4	242	1.95177343140496	0.61105	7.92548349764935	0.510525271244126	0.946112054157408	2.95743480865251
190517	6	3.45	242	1.95504657892562	0.655545	7.95569280455355	0.512471223766258	0.945551955012931	2.96454120283831
190517	6	3.5	242	1.97316131818182	0.6584	7.9836388289065	0.514271385443109	0.960120634606306	2.98620200175733
190517	6	3.55	242	2.00571981818182	0.791555	8.01137792782187	0.516058217880781	0.98915933162809	3.02228030473555
190517	6	3.6	242	2.04929991322314	0.834135	8.04039521171451	0.517927385450741	1.02905743531934	3.06954239112694
190517	6	3.65	242	2.09881915289256	0.825995	8.06999689666453	0.51983419760206	1.07482052922624	3.12281777655889
190517	6	3.7	242	2.14908281818182	0.72592	8.09740168970909	0.52159949550554	1.12160681147324	3.1765588248904
190517	6	3.75	242	2.19614894669422	0.772515	8.11988088232534	0.523047507593529	1.1658205643782	3.22647732901023
190517	6	3.8	242	2.23796270247934	0.795445	8.1361555212348	0.52409584924311	1.20556923785197	3.27035616710671
190517	6	3.85	242	2.27439249586777	0.90986	8.14701918454493	0.524795639313931	1.24062054542188	3.30816444631366
190517	6	3.9	242	2.3065552107438	0.83811	8.15443607272974	0.525273403081083	1.27184213437304	3.34126828711457
190517	6	3.95	242	2.33581988429752	0.74801	8.16046026348173	0.525661455320242	1.30034240081263	3.37129736778241
190517	6	4	242	2.36284198355372	0.90602	8.16543569832286	0.525981951252457	1.32673316916565	3.39895079794179
190517	6	4.05	242	2.38779737603306	0.89908	8.16784970703635	0.526137451223355	1.35138224906126	3.42421250300486
190517	6	4.1	242	2.41075212417355	0.83474	8.16479721649176	0.525940823022222	1.37472432648532	3.44677992186178
190517	6	4.15	242	2.43169859090909	0.858875	8.15464014093537	0.525286548269773	1.39695962040672	3.46643756141146
190517	6	4.2	242	2.45065684793388	0.82388	8.1405903499991	0.524381521676658	1.41770064968852	3.48361304617924
190517	6	4.25	242	2.46699885702479	0.8674	8.12989618033662	0.523692649651464	1.43539963761795	3.49859807643164
190517	6	4.3	242	2.47920650082645	0.84499	8.1297128918185	0.523680843000115	1.44763053882511	3.51078246282778
190517	6	4.35	242	2.48496184297521	0.88756	8.14170044453477	0.524453029151766	1.45186478528576	3.51805890066466
190517	6	4.4	242	2.48230485578512	0.87204	8.16167706255592	0.525739836238906	1.44667297316066	3.51793673840959
190517	6	4.45	242	2.47086873553719	0.87371	8.18319095076981	0.527125667604169	1.43250696438825	3.50923050668613
190517	6	4.5	242	2.45260262809917	0.880785	8.2022115321486	0.528350890957483	1.41182734311589	3.49337791308245
190517	6	4.55	242	2.43107051652893	0.810365	8.21953586141503	0.529466849106975	1.38809695445187	3.47404407860598
190517	6	4.6	242	2.4098265	0.73191	8.23958240962911	0.530758160793831	1.36430923957419	3.45534376042581
190517	6	4.65	242	2.39087394214876	0.75649	8.26778502795589	0.532574851141536	1.34177806295516	3.43996982134236
190517	6	4.7	242	2.37438558264463	0.784555	8.30775755522781	0.535149707973156	1.32021760572472	3.42855355956454
190517	6	4.75	242	2.35939882644628	0.789935	8.35905724355663	0.538454211390087	1.29872145294099	3.42007619995158
190517	6	4.8	242	2.34501958264463	0.65166	8.41741672394968	0.542213475990936	1.27693699841056	3.4131021668787
190517	6	4.85	242	2.33091171900826	0.686575	8.47637604003066	0.546011379405098	1.25534781113897	3.40647562687756
190517	6	4.9	242	2.31710607272727	0.61552	8.53074924663539	0.549513865538409	1.23464277078874	3.3995693746658
190517	6	4.95	242	2.30359483057851	0.56679	8.57914763074249	0.552631479521376	1.21499027736716	3.39219938378987
190517	7	-5	222	0.209633305405405	0.398835	1.5772150639695	0.106094966381343	0.000545985142002881	0.418720625668808
190517	7	-4.95	222	0.207324707207207	0.35139	1.45503364880337	0.0978761549899209	0.014434661029421	0.400214753384993
190517	7	-4.9	222	0.200692090990991	0.26677	1.33767545851607	0.0899817888140305	0.0233599164558808	0.378024265526101
190517	7	-4.85	222	0.189078212612613	0.2227	1.23064994449438	0.0827824736594443	0.0259341335616331	0.352222291663592
190517	7	-4.8	222	0.173194013513514	0.32744	1.13850717000384	0.0765842799031317	0.0222650636734958	0.324122963353531
190517	7	-4.75	222	0.154887113513514	0.28496	1.06300490056324	0.0715054476493648	0.013967304184371	0.295806922842656
190517	7	-4.7	222	0.136348148648649	0.29045	1.00257298299538	0.0674403569656723	0.00343964227450164	0.269256655022796
190517	7	-4.65	222	0.119097824324324	0.361565	0.953828150078224	0.0641614246705453	-0.00734870566869088	0.24554435431734
190517	7	-4.6	222	0.103679117117117	0.32762	0.913704166561976	0.0614623934607316	-0.0174482801949109	0.224806514429145
190517	7	-4.55	222	0.089869827027027	0.296585	0.880234293787543	0.0592109661773437	-0.0268205558487132	0.206560209902767
190517	7	-4.5	222	0.077219572972973	0.175465	0.852026567101394	0.0573135091451182	-0.0357313845585244	0.19017053050447
190517	7	-4.45	222	0.0654575231981982	0.164525	0.828268146894182	0.0557153448549458	-0.0443438420371696	0.175258888433566
190517	7	-4.4	222	0.0545897252252252	0.19837	0.809242571842679	0.0544355461822176	-0.0526894687508995	0.16186891920135
190517	7	-4.35	222	0.0444191301801802	0.11266	0.796520900990065	0.0535797939945447	-0.0611735848061031	0.150011845166463
190517	7	-4.3	222	0.0343193733603604	0.103161	0.791494633600595	0.05324169066172	-0.0706070223626851	0.139245769083406
190517	7	-4.25	222	0.0231858607657658	0.12527	0.793724195459013	0.0533916672221889	-0.0820361022042503	0.128407823735782
190517	7	-4.2	222	0.0100830675675676	0.096396	0.80094928519222	0.05387767935196	-0.0960967068547288	0.116262841989864
190517	7	-4.15	222	-0.00503287657657657	0.0764835	0.809779714887008	0.0544716783334581	-0.112383278216325	0.102317525063172
190517	7	-4.1	222	-0.0213085990990991	0.0267605	0.816760774743002	0.0549412752372968	-0.12958446178169	0.0869672635834915
190517	7	-4.05	222	-0.0372290981081081	-0.028206	0.81924484887716	0.0551083721461286	-0.145834268071558	0.0713760718553422
190517	7	-4	222	-0.0514902657657658	-0.0623175	0.815973176617318	0.0548882956541218	-0.159661718602606	0.0566811870710748
190517	7	-3.95	222	-0.0635633905405405	-0.045095	0.807706012079096	0.0543321859872865	-0.170638886764386	0.0435121056833046
190517	7	-3.9	222	-0.0737078193693694	-0.041968	0.797424343830865	0.0536405661365384	-0.179420301435558	0.0320046626968191
190517	7	-3.85	222	-0.0824088405405405	-0.106049	0.789331176247988	0.053096160771513	-0.187048432319917	0.0222307512388359
190517	7	-3.8	222	-0.0899283108108108	-0.14532	0.787121267561601	0.0529475062264581	-0.194274940713383	0.0144183190917619
190517	7	-3.75	222	-0.096165159009009	-0.14106	0.792184912044469	0.0532881238146676	-0.201183063159385	0.00885274514136658
190517	7	-3.7	222	-0.100839004504505	-0.189195	0.80356914472585	0.0540539101751965	-0.207366086926748	0.0056880779177387
190517	7	-3.65	222	-0.103596675675676	-0.273265	0.819019297142566	0.0550931998945786	-0.212171944829246	0.00497859347789512
190517	7	-3.6	222	-0.104376093693694	-0.23836	0.836637785102319	0.0562783476467663	-0.215287000211345	0.00653481282395751
190517	7	-3.55	222	-0.103122572072072	-0.19803	0.855953772311703	0.0575776815552597	-0.216594149037346	0.010349004893202
190517	7	-3.5	222	-0.100229224324324	-0.236645	0.878061668806032	0.0590648196056819	-0.216631587927551	0.0161731392789028
190517	7	-3.45	222	-0.0963621846846847	-0.22998	0.904821433665107	0.0608648761851257	-0.216312021079087	0.0235876517097172
190517	7	-3.4	222	-0.0922579234234234	-0.17307	0.938369690158742	0.0631215761280535	-0.216655165380964	0.0321393185341167
190517	7	-3.35	222	-0.0885069198198198	-0.1185555	0.980735681251161	0.0659714210879095	-0.218520511601919	0.0415066719622794
190517	7	-3.3	222	-0.0851230878378378	0.0249029	1.03361188259925	0.0695282592975829	-0.222146340824767	0.0519001651490917
190517	7	-3.25	222	-0.081917027027027	-0.0582465	1.09810257714237	0.0738663728660909	-0.227489644531189	0.0636555904771351
190517	7	-3.2	222	-0.0784582202702703	-0.13957	1.1748476628204	0.0790288059869436	-0.234204735218335	0.0772882946777949
190517	7	-3.15	222	-0.0745219405405405	-0.212865	1.26428143675403	0.0850447726459006	-0.242124459504801	0.0930805784237198
190517	7	-3.1	222	-0.0701347297297297	-0.0985865	1.36630028923863	0.0919073033000117	-0.251261624012006	0.110992164552546
190517	7	-3.05	222	-0.0653716936936937	-0.16781	1.47998800838371	0.0995547668680506	-0.261569874756022	0.130826487368635
190517	7	-3	222	-0.0604930801801802	-0.171555	1.60339885623035	0.107856278851096	-0.273051518037639	0.152065357677279
190517	7	-2.95	222	-0.0560726261261261	-0.105845	1.73353695849119	0.116610314936413	-0.285883135490815	0.173737883238563
190517	7	-2.9	222	-0.0529158288288288	-0.0869265	1.86702919326056	0.125589974390326	-0.300423058369176	0.194591400711519
190517	7	-2.85	222	-0.0522191576576577	-0.16771	2.00039830290352	0.13456135155196	-0.31740678499422	0.212968469678905
190517	7	-2.8	222	-0.0549755	-0.217925	2.13000472914037	0.143279623237621	-0.337344715928912	0.227393715928912
190517	7	-2.75	222	-0.0618173378378378	-0.26944	2.25137550394306	0.151443905057224	-0.360276363356774	0.236641687681098
190517	7	-2.7	222	-0.0730658103603604	-0.2801	2.3603320779331	0.158773117362238	-0.385968926987152	0.239837306266432
190517	7	-2.65	222	-0.0886621396396396	-0.2669	2.45404410313519	0.165076870344612	-0.413988416984062	0.236664137704782
190517	7	-2.6	222	-0.108178576576577	-0.23249	2.53196986248178	0.170318724171008	-0.443835270218358	0.227478117065205
190517	7	-2.55	222	-0.130801720225225	-0.29217	2.59607040578549	0.174630593327086	-0.474956057043878	0.213352616593427
190517	7	-2.5	222	-0.154961065315315	-0.337465	2.64989366174567	0.178251137323958	-0.506250611918385	0.196328481287755
190517	7	-2.45	222	-0.178834085585586	-0.315665	2.69788839794458	0.181479612653562	-0.536486170188593	0.178817999017422
190517	7	-2.4	222	-0.200827995495495	-0.349165	2.74469732554859	0.184628321865097	-0.564685418521085	0.163029427530094
190517	7	-2.35	222	-0.220249541441441	-0.395575	2.79447937774981	0.187977025079604	-0.590706442325029	0.150207359442146
190517	7	-2.3	222	-0.237499446396396	-0.470015	2.85068783340514	0.191758014970793	-0.615407756816701	0.140408864023908
190517	7	-2.25	222	-0.253748396396396	-0.47398	2.91537943692969	0.196109643139889	-0.640232705317786	0.132735912524993
190517	7	-2.2	222	-0.270082388288288	-0.45493	2.9888350516256	0.20105080249711	-0.66630451799641	0.126139741419833
190517	7	-2.15	222	-0.286913351351351	-0.469375	3.0694343527568	0.206472498205718	-0.693820321873897	0.119993619171194
190517	7	-2.1	222	-0.303696675675676	-0.428095	3.15464065463295	0.21220409432063	-0.721899225181598	0.114505873830246
190517	7	-2.05	222	-0.319394622972973	-0.419555	3.24186689640481	0.218071566296878	-0.749160529668006	0.11037128372206
190517	7	-2	222	-0.332951243693694	-0.46857	3.32893454641584	0.223928370236839	-0.774259483478433	0.108356996091046
190517	7	-1.95	222	-0.343692905405405	-0.486625	3.41410754121158	0.229657725875067	-0.796292308740047	0.108906497929236
190517	7	-1.9	222	-0.351534162162162	-0.427525	3.49543424523097	0.235128351996991	-0.814914836230088	0.111846511905763
190517	7	-1.85	222	-0.356860056306306	-0.495965	3.57111140804045	0.240218948851868	-0.830273056046515	0.116552943433902
190517	7	-1.8	222	-0.360543144144144	-0.467955	3.63999641063268	0.244852655567683	-0.843088050450155	0.122001762161867
190517	7	-1.75	222	-0.363835211711712	-0.501725	3.701486076359	0.248988898092286	-0.854531643909348	0.126861220485925
190517	7	-1.7	222	-0.368152369369369	-0.562485	3.7562665413861	0.252673830938906	-0.866110906080815	0.129806167342076
190517	7	-1.65	222	-0.374760810810811	-0.511055	3.8061550289507	0.256029693770738	-0.879332935240992	0.129811313619371
190517	7	-1.6	222	-0.384608803153153	-0.533935	3.85350936801276	0.259215091327211	-0.895458569791755	0.126240963485449
190517	7	-1.55	222	-0.397829392792793	-0.46431	3.90042132579281	0.262370731098385	-0.914898156297843	0.119239370712258
190517	7	-1.5	222	-0.41345491981982	-0.564245	3.94729792945815	0.265523992694447	-0.936737993387803	0.109828153748164
190517	7	-1.45	222	-0.429461137387387	-0.567055	3.99332183507246	0.268619895612467	-0.958845481043885	0.0999232062691102
190517	7	-1.4	222	-0.443124635135135	-0.53755	4.0372162201682	0.271572551478778	-0.978327943854762	0.0920786735844914
190517	7	-1.35	222	-0.451761576576577	-0.5579	4.07799425353279	0.274315578842481	-0.992370723673345	0.088847570520192
190517	7	-1.3	222	-0.453694774774775	-0.57593	4.11583643738152	0.276861119596526	-0.999320562274364	0.0919310127248146
190517	7	-1.25	222	-0.448743326756757	-0.536105	4.15162185627623	0.279268307367749	-0.99911309465073	0.101626441137216
190517	7	-1.2	222	-0.438367239189189	-0.530915	4.18647385262646	0.281612706343874	-0.99335724606589	0.116622767687512
190517	7	-1.15	222	-0.425254795945946	-0.52954	4.22130741581753	0.283955865371533	-0.98486259816916	0.134353006277268
190517	7	-1.1	222	-0.41284611981982	-0.4758	4.25671877199391	0.286337890961369	-0.97714831391067	0.15145607427103
190517	7	-1.05	222	-0.404615882882883	-0.44647	4.29295718024938	0.288775550094488	-0.973722108995642	0.164490343229876
190517	7	-1	222	-0.403693301801802	-0.44913	4.33009580679363	0.291273764462759	-0.977722899545857	0.170336295942254
190517	7	-0.95	222	-0.412433072072072	-0.502825	4.36747271699272	0.293788007524216	-0.991417630095029	0.166551485950885
190517	7	-0.9	222	-0.432239707207207	-0.517695	4.4036423572869	0.296221040823669	-1.01601918086137	0.151539766446957
190517	7	-0.85	222	-0.463267743873874	-0.58103	4.43666957943243	0.298442692203526	-1.05142555091573	0.124890063167984
190517	7	-0.8	222	-0.504673301801802	-0.678005	4.46476517096853	0.300332606209282	-1.09655566872119	0.0872090651175871
190517	7	-0.75	222	-0.554834891891892	-0.76154	4.48691831997917	0.301822788273363	-1.14965404445824	0.0399842606744546
190517	7	-0.7	222	-0.611550666216216	-0.821145	4.50269799658113	0.302884244188183	-1.20846168968254	-0.0146396427498906
190517	7	-0.649999999999999	222	-0.672518621621622	-0.8438	4.5126760014893	0.303555437432191	-1.27075240338229	-0.0742848398609552
190517	7	-0.6	222	-0.735575775225225	-0.897605	4.51822166111716	0.303928478867834	-1.33454473073434	-0.136606819716114
190517	7	-0.55	222	-0.799009400900901	-0.9525	4.52132771510918	0.304137414669546	-1.39839011795137	-0.199628683850436
190517	7	-0.5	222	-0.86168218018018	-1.02265	4.52465589206105	0.304361292078459	-1.46150410503808	-0.26186025532228
190517	7	-0.45	222	-0.923028404009009	-1.07565	4.53049098673297	0.304753803022077	-1.52362387227028	-0.322432935747736
190517	7	-0.399999999999999	222	-0.98277818018018	-1.0755	4.54020539135516	0.305407264592	-1.5846614619279	-0.380894898432459
190517	7	-0.35	222	-1.04068237387387	-1.13105	4.55392512996394	0.306330154082286	-1.64438444587155	-0.436980301876201
190517	7	-0.3	222	-1.0964486	-1.13935	4.57078503509863	0.307464274031633	-1.70238574599933	-0.490511454000666
190517	7	-0.25	222	-1.1506577027027	-1.16655	4.58965107656728	0.308733341314269	-1.75909587100697	-0.54221953439844
190517	7	-0.2	222	-1.20530522477477	-1.1482	4.60939718668441	0.310061608420575	-1.81636108380767	-0.594249365741875
190517	7	-0.149999999999999	222	-1.26460778378378	-1.20445	4.63006690456987	0.311452004108687	-1.87840377383749	-0.650811793730076
190517	7	-0.0999999999999996	222	-1.33275545900901	-1.3042	4.65325563661059	0.313011847025793	-1.94962551927258	-0.715885398745435
190517	7	-0.0499999999999998	222	-1.40980532432432	-1.38645	4.68128698902697	0.314897439840736	-2.03039142845154	-0.789219220197112
190517	7	0	222	-1.48765665315315	-1.53495	4.71538733857146	0.31719127758117	-2.11276335239081	-0.862549953915495
190517	7	0.0499999999999998	222	-1.54960538738739	-1.60105	4.75466283290883	0.31983323323232	-2.1799187372909	-0.91929203748387
190517	7	0.100000000000001	222	-1.57516513603604	-1.59325	4.7952119819743	0.322560864171925	-2.21085398171736	-0.939476290354713
190517	7	0.15	222	-1.54695386036036	-1.56185	4.83317033027297	0.32511421899248	-2.18767474606508	-0.906232974655643
190517	7	0.2	222	-1.45580511261261	-1.4841	4.8662041839574	0.327336316457917	-2.10090521083098	-0.810705014394247
190517	7	0.25	222	-1.3013706981982	-1.24255	4.89529434035511	0.329293132136101	-1.95032720318454	-0.652414193211859
190517	7	0.3	222	-1.08928018828829	-1.12095	4.92320846445275	0.331170839320972	-1.74193719648336	-0.43662318009322
190517	7	0.350000000000001	222	-0.827690644144144	-0.95538	4.9534038872988	0.333202003266148	-1.48435058142056	-0.171030706867729
190517	7	0.4	222	-0.527098192792793	-0.805435	4.988723685247	0.335577869983068	-1.18844038429943	0.13424399871384
190517	7	0.45	222	-0.201979367207207	-0.58309	5.03203967523146	0.338491618783824	-0.869063847433562	0.465105113019147
190517	7	0.5	222	0.128192193693694	-0.32454	5.08613844921997	0.342130696128887	-0.546064021029238	0.802448408416626
190517	7	0.55	222	0.441854099099099	-0.045072	5.15293133455999	0.346623671808962	-0.241256675618498	1.1249648738167
190517	7	0.600000000000001	222	0.721269651801802	0.130995	5.23170232295079	0.351922381893631	0.0277164109593379	1.41482289264427
190517	7	0.65	222	0.95787545945946	0.25095	5.31891717705643	0.357789087852553	0.252760371061332	1.66299054785759
190517	7	0.7	222	1.15343585630631	0.394225	5.40949736512951	0.363882170671736	0.436312786735662	1.87055892587695
190517	7	0.75	222	1.31614136036036	0.43466	5.49868410542504	0.369881520049938	0.587195035383768	2.04508768533695
190517	7	0.8	222	1.45519852792793	0.494555	5.58306674544956	0.375557710672946	0.715065814688549	2.19533124116731
190517	7	0.850000000000001	222	1.57656912162162	0.632245	5.66110881400587	0.380807388303448	0.826090573273881	2.32704766996936
190517	7	0.9	222	1.68209854369369	0.75466	5.73291712977183	0.385637738343293	0.922100552716269	2.44209653467112
190517	7	0.95	222	1.77095190810811	0.80744	5.79997472886324	0.390148520597244	1.0020642647189	2.53983955149732
190517	7	1	222	1.84198577027027	0.838915	5.86427611547706	0.394473899936379	1.06457385842621	2.61939768211433
190517	7	1.05	222	1.8953416509009	0.891845	5.92767116424385	0.398738312394329	1.10952562146539	2.68115768033641
190517	7	1.1	222	1.93278288738739	0.903915	5.99170616724011	0.403045772832234	1.13847790328399	2.72708787149079
190517	7	1.15	222	1.9569291472973	0.98219	6.05733063313793	0.407460152115235	1.1539244975416	2.75993379705299
190517	7	1.2	222	1.97004942342342	1.02485	6.125170421565	0.41202355011777	1.15805142843949	2.78204741840735
190517	7	1.25	222	1.97363478828829	0.983605	6.19522103361707	0.416735664210792	1.15235036490828	2.7949192116683
190517	7	1.3	222	1.96849068918919	0.984135	6.26632877470495	0.421518888498027	1.13777969655195	2.79920168182643
190517	7	1.35	222	1.9553838963964	0.89159	6.33602397845164	0.42620709524127	1.11543359092256	2.79533420187023
190517	7	1.4	222	1.9358357463964	0.79547	6.40076793970002	0.430562245372003	1.08730250149349	2.7843689912993
190517	7	1.45	222	1.91173664414414	0.71686	6.45663491405512	0.43432026474516	1.05579725899697	2.76767602929132
190517	7	1.5	222	1.88502211216216	0.64428	6.50159983832034	0.437344932868891	1.023121843344	2.74692238098033
190517	7	1.55	222	1.85669543243243	0.629215	6.53581956584016	0.439646800840946	0.990258742874501	2.72313212199036
190517	7	1.6	222	1.8267396481982	0.55335	6.56104867810624	0.441343894584754	0.956958400503049	2.69652089589335
190517	7	1.65	222	1.79442164099099	0.61273	6.57869148969776	0.442530678521476	0.922301531410831	2.66654175057115
190517	7	1.7	222	1.75953550900901	0.62261	6.58921920655046	0.443238849392446	0.886019767244306	2.63305125077371
190517	7	1.75	222	1.72305848198198	0.57343	6.59280644142316	0.4434801529229	0.849067189771546	2.59704977419242
190517	7	1.8	222	1.68710345315315	0.596265	6.5913131275955	0.443379701764423	0.813310125693163	2.56089678061314
190517	7	1.85	222	1.65407714414414	0.49932	6.58912010987067	0.443232183428399	0.780574539369886	2.5275797489184
190517	7	1.9	222	1.62588769504505	0.304725	6.59205361922001	0.443429512621423	0.751996202526285	2.49977918756381
190517	7	1.95	222	1.60337452702703	0.141875	6.60471683440175	0.444281332655151	0.727804304835469	2.47894474921859
190517	7	2	222	1.58642263108108	0.1174885	6.62885705942712	0.445905179916702	0.707652201716504	2.46519306044566
190517	7	2.05	222	1.57414704504504	0.238575	6.66333224963124	0.448224232168518	0.690806328913609	2.45748776117648
190517	7	2.1	222	1.5656695045045	0.260835	6.7056470864009	0.451070636116253	0.676719219944724	2.45461978906429
190517	7	2.15	222	1.56038247747748	0.295485	6.75277796716131	0.454241002240714	0.665184173998168	2.45558078095679
190517	7	2.2	222	1.55819771756757	0.277445	6.80179393818759	0.457538173258783	0.656501493629523	2.45989394150561
190517	7	2.25	222	1.55917605855856	0.207035	6.84912745170763	0.460722169937702	0.651204953200316	2.4671471639168
190517	7	2.3	222	1.56336577477477	0.237765	6.89150333858438	0.463572680560047	0.649777007733448	2.4769545418161
190517	7	2.35	222	1.57077946846847	0.324805	6.92612234012441	0.465901406609176	0.652601349963569	2.48895758697337
190517	7	2.4	222	1.58130317297297	0.215325	6.95205042633746	0.467645518428767	0.659687835163179	2.50291851078277
190517	7	2.45	222	1.59501992792793	0.199825	6.96981899070803	0.468840761412813	0.671049057512567	2.51899079834329
190517	7	2.5	222	1.61216166666667	0.15636	6.98128173053773	0.469611828735623	0.686671210489909	2.53765212284342
190517	7	2.55	222	1.63273400900901	0.185215	6.9888061463112	0.470117975713775	0.706246060501268	2.55922195751675
190517	7	2.6	222	1.65605195495495	0.204285	6.99484275304961	0.470524041825874	0.728763749110563	2.58334016079935
190517	7	2.65	222	1.68067709009009	0.1148845	7.00173554473599	0.470987701170085	0.752475124685722	2.60887905549446
190517	7	2.7	222	1.70441852252252	0.030513	7.01160375177846	0.471651508610384	0.774908354442788	2.63392869060226
190517	7	2.75	222	1.72523697342342	0.035138	7.02547854869887	0.472584828451443	0.793887459414551	2.6565864874323
190517	7	2.8	222	1.74216051675676	0.00995031	7.0434316164324	0.473792482474755	0.80843101100886	2.67589002250465
190517	7	2.85	222	1.75549387463964	0.039283	7.06449650998089	0.475209460554604	0.818971850455733	2.69201589882355
190517	7	2.9	222	1.76655163207207	0.10653	7.08786437891154	0.476781353522936	0.826931789964287	2.70617147417986
190517	7	2.95	222	1.77677254504505	0.165275	7.11340439401727	0.478499360854924	0.833766929214998	2.71977816087509
190517	7	3	222	1.78679113963964	0.161675	7.14153640533575	0.480391724720358	0.840056135855741	2.73352614342354
190517	7	3.05	222	1.79639681081081	0.200125	7.17305909508505	0.482512170299152	0.845482925606273	2.74731069601535
190517	7	3.1	222	1.80496655855856	0.305265	7.2087752070344	0.484914695980717	0.849317880802063	2.76061523631505
190517	7	3.15	222	1.81196323783784	0.263325	7.24874818476835	0.487603569442382	0.851015445846214	2.77291102982946
190517	7	3.2	222	1.81742378918919	0.221415	7.29200827558368	0.490513558058111	0.850741118886065	2.78410645949231
190517	7	3.25	222	1.82185501801802	0.280245	7.33670719562997	0.493520332801726	0.849246727534964	2.79446330850107
190517	7	3.3	222	1.82551330630631	0.307905	7.38072309184283	0.496481162390302	0.847069942345717	2.8039566702669
190517	7	3.35	222	1.82795959459459	0.293005	7.42276314406136	0.499309082328861	0.843943089682647	2.81197609950654
190517	7	3.4	222	1.8278266472973	0.204165	7.46226521675925	0.501966279289894	0.838573454812468	2.81707983978213
190517	7	3.45	222	1.82357177117117	0.114595	7.4992367949946	0.504453256772897	0.829417352217148	2.81772619012519
190517	7	3.5	222	1.81431537432432	0.16209	7.53317721505883	0.506736336492299	0.815661561697263	2.81296918695139
190517	7	3.55	222	1.80015603603604	0.14613	7.56214550583297	0.508684954601533	0.797661972051413	2.80265010002066
190517	7	3.6	222	1.78203861711712	0.209525	7.58409851510047	0.510161673809592	0.776634299493459	2.78744293474078
190517	7	3.65	222	1.7608392972973	0.20461	7.59694518483239	0.511025834331803	0.753731929905781	2.76794666468881
190517	7	3.7	222	1.7370459009009	0.20818	7.60052702909694	0.511266775250713	0.729463697682626	2.74462810411918
190517	7	3.75	222	1.71069367117117	0.23975	7.5957601995835	0.510946123597982	0.703743394208158	2.71764394813418
190517	7	3.8	222	1.68212549797297	0.192915	7.58472760482205	0.510203990963661	0.676637783552583	2.68761321239336
190517	7	3.85	222	1.65249513423423	0.289035	7.56910430574417	0.509153054139445	0.649078560150057	2.65591170831841
190517	7	3.9	222	1.62387654189189	0.30478	7.5497110973545	0.507848525772242	0.623030875267412	2.62472220851637
190517	7	3.95	222	1.59876854504505	0.191515	7.52726197815287	0.50633843459863	0.600898900069971	2.59663819002012
190517	7	4	222	1.57902165211712	0.132495	7.50247492591023	0.504671077029931	0.584437962525704	2.57360534170853
190517	7	4.05	222	1.56527031216216	0.035701	7.47674931735983	0.502940585331846	0.57409699993578	2.55644362438854
190517	7	4.1	222	1.55678278603604	0.0229805	7.45127042375398	0.501226689476868	0.568987144812819	2.54457842725925
190517	7	4.15	222	1.55196768963964	-0.00847495	7.4268061192411	0.499581042269882	0.567415217968602	2.53652016131068
190517	7	4.2	222	1.5485270045045	0.019843	7.40280223200029	0.497966366080178	0.567156666059138	2.52989734294987
190517	7	4.25	222	1.54431681081081	0.03286	7.37862509408399	0.496340035788878	0.56615157298491	2.52248204863671
190517	7	4.3	222	1.53756599085586	0.130340985	7.3533146017748	0.494637467830973	0.56275609950893	2.51237588220278
190517	7	4.35	222	1.52721168918919	0.158535	7.3269328331787	0.492862838031764	0.555899160646854	2.49852421773152
190517	7	4.4	222	1.51229938738739	0.14838	7.30014648462359	0.491060993239411	0.54453785576803	2.48006091900674
190517	7	4.45	222	1.49228426576577	0.098393	7.27513035411753	0.489378226199162	0.527839057842751	2.45672947368878
190517	7	4.5	222	1.46684326126126	0.0382315	7.25443006383145	0.487985773988835	0.505142237263105	2.42854428525942
190517	7	4.55	222	1.43610622072072	-0.0687755	7.23911106915173	0.486955306893593	0.476435996212047	2.39577644522939
190517	7	4.6	222	1.40066748648649	-0.14441	7.22852799339439	0.486243412179716	0.442400232949113	2.35893474002386
190517	7	4.65	222	1.36202724774775	-0.16556	7.22082529738144	0.485725272774883	0.404781120691438	2.31927337480406
190517	7	4.7	222	1.32247527027027	-0.1045795	7.2141563646462	0.485276671813284	0.366113226371978	2.27883731416856
190517	7	4.75	222	1.28425516666667	-0.135265	7.20748256943577	0.484827743766208	0.328777850532148	2.23973248280118
190517	7	4.8	222	1.24902857477477	-0.154825	7.2004013913059	0.484351412178467	0.294489992103628	2.20356715744592
190517	7	4.85	222	1.21726945810811	-0.16595	7.19321128913578	0.483867753566878	0.263684048678527	2.17085486753769
190517	7	4.9	222	1.18844377522523	-0.109595	7.18577848624815	0.483367769138314	0.235843713243386	2.14104383720706
190517	7	4.95	222	1.16173113063063	-0.122603	7.17757717943961	0.482816089541782	0.210218294672958	2.1132439665883
190517	8	-5	238	0.278241322689076	0.125715	1.44365779461579	0.0937756508470772	0.0935010389291136	0.462981606449038
190517	8	-4.95	238	0.275290323529412	0.256645	1.36692280678113	0.0887911777581119	0.100369571433922	0.450211075624902
190517	8	-4.9	238	0.272029499579832	0.341945	1.29548441452098	0.0841507555232512	0.106250490705428	0.437808508454236
190517	8	-4.85	238	0.268014786554622	0.370455	1.22909844105399	0.0798385231561338	0.110730978981879	0.425298594127365
190517	8	-4.8	238	0.26325968487395	0.42245	1.16734025657655	0.0758268979869942	0.11387887520515	0.412640494542749
190517	8	-4.75	238	0.258076698739496	0.4606	1.11025431209935	0.072118767419255	0.116000995322854	0.400152402156137
190517	8	-4.7	238	0.252698777310924	0.46289	1.05826637215658	0.0687417878313539	0.117275804765091	0.388121749856758
190517	8	-4.65	238	0.247016768487395	0.48511	1.01205269935514	0.0657398872000877	0.117507612262001	0.376525924712789
190517	8	-4.6	238	0.240476937394958	0.535015	0.972193773354874	0.0631507717312553	0.116068400808871	0.364885473981045
190517	8	-4.55	238	0.232159376890756	0.535465	0.939063015565381	0.0609986977519828	0.111990477716001	0.352328276065511
190517	8	-4.5	238	0.221210768487395	0.46386	0.912622779158471	0.0592812198379953	0.104425342040533	0.337996194934257
190517	8	-4.45	238	0.207043488235294	0.39445	0.892222846307833	0.0579561018027933	0.0928685761343988	0.321218400336189
190517	8	-4.4	238	0.18960574789916	0.34953	0.876215396987432	0.0569163062334966	0.0774792580356902	0.301732237762629
190517	8	-4.35	238	0.169142138655462	0.26276	0.862236951498408	0.056008308625994	0.0588044258801618	0.279479851430763
190517	8	-4.3	238	0.146080860084034	0.192265	0.848121362601666	0.0550914025968654	0.0375494742014004	0.254612245966667
190517	8	-4.25	238	0.121067730672269	0.15468	0.832749361494393	0.0540928838245962	0.0145034507458446	0.227632010598693
190517	8	-4.2	238	0.0949188583613445	0.12815	0.816606541424129	0.0530442949801747	-0.00957967636452821	0.199417393087217
190517	8	-4.15	238	0.0687066705882353	0.10614	0.801483668301412	0.0520619588094771	-0.0338566382950753	0.171269979471546
190517	8	-4.1	238	0.0436038382352941	0.06247	0.789750857751416	0.0512998308663491	-0.0574580603010547	0.144665736771643
190517	8	-4.05	238	0.0204619731092437	-0.0032109	0.783121329145805	0.050869196707673	-0.0797515657948134	0.120675512013301
190517	8	-4	238	-0.000474063025210087	-0.0703765	0.782372637046532	0.0508205639297701	-0.100591794189106	0.0996436681386857
190517	8	-3.95	238	-0.0196399453781513	-0.152915	0.787297554958059	0.0511404717252631	-0.120387902580284	0.081108011823981
190517	8	-3.9	238	-0.0379931004201681	-0.18212	0.797132221808363	0.0517793019855859	-0.139999568573709	0.0640133677333725
190517	8	-3.85	238	-0.0566302453781513	-0.227145	0.810508836631762	0.05264820649043	-0.160348476268982	0.0470879855126798
190517	8	-3.8	238	-0.0764488512605042	-0.323585	0.825304798520241	0.0536093074945429	-0.182060474205861	0.0291627716848523
190517	8	-3.75	238	-0.0979765735294118	-0.28913	0.83906293035003	0.0545029941920346	-0.205348780726605	0.00939563366778172
190517	8	-3.7	238	-0.121100609243697	-0.352805	0.850070555415669	0.0552180162759805	-0.229881427114233	-0.0123197913731619
190517	8	-3.65	238	-0.145082348319328	-0.39307	0.858655724329936	0.0557756829235545	-0.254961782875385	-0.03520291376327
190517	8	-3.6	238	-0.168951776890756	-0.449335	0.86700408945506	0.0563179675120749	-0.279899525106671	-0.0580040286748416
190517	8	-3.55	238	-0.191733042016807	-0.47178	0.878194843613548	0.0570448851088875	-0.304112835352027	-0.0793532486815863
190517	8	-3.5	238	-0.21297710210084	-0.56581	0.894572156219628	0.0581087058803259	-0.32745264789856	-0.0985015563031204
190517	8	-3.45	238	-0.232744032773109	-0.58701	0.916979917587727	0.0595642463928743	-0.350087028328665	-0.115401037217554
190517	8	-3.4	238	-0.251142004201681	-0.61776	0.944610421627113	0.0613590404979522	-0.37202078723797	-0.130263221165391
190517	8	-3.35	238	-0.267997588235294	-0.63026	0.975610384266065	0.0633727044587224	-0.392843337623185	-0.143151838847403
190517	8	-3.3	238	-0.282415836134454	-0.639485	1.00807834309616	0.065481725019082	-0.411416406664688	-0.153415265604219
190517	8	-3.25	238	-0.29295487394958	-0.599095	1.04124521672285	0.0676361449740781	-0.426199703519649	-0.159710044379511
190517	8	-3.2	238	-0.298297186134454	-0.61492	1.07643606742096	0.0699220363677208	-0.436045276635174	-0.160549095633734
190517	8	-3.15	238	-0.297390331932773	-0.59283	1.1174238772939	0.0725844807239709	-0.440383501741669	-0.154397162123877
190517	8	-3.1	238	-0.289750250420168	-0.54403	1.16964734598718	0.0759767595482661	-0.439426290962909	-0.140074209877427
190517	8	-3.05	238	-0.275135314705882	-0.53564	1.23919030802826	0.0804940603598286	-0.433710546309617	-0.116560083102147
190517	8	-3	238	-0.253536817647059	-0.510545	1.33190269614147	0.0865163771230728	-0.423976157872641	-0.0830974774214769
190517	8	-2.95	238	-0.225400777310924	-0.514455	1.45189408998317	0.0943106557225577	-0.411195033521266	-0.0396065211005828
190517	8	-2.9	238	-0.19204165210084	-0.476935	1.59923561669168	0.103881516362402	-0.396690733571901	0.0126074293702207
190517	8	-2.85	238	-0.155835599159664	-0.470695	1.76784651154933	0.114833970928958	-0.382061279099694	0.0703900807803663
190517	8	-2.8	238	-0.11991672605042	-0.457675	1.94621767012188	0.12642042275284	-0.368967994278883	0.129134542178043
190517	8	-2.75	238	-0.0876056470588235	-0.468215	2.12052498601035	0.137742899627769	-0.358962466588135	0.183751172470488
190517	8	-2.7	238	-0.0615442722689076	-0.464735	2.27831797763676	0.147992655867829	-0.353093357691921	0.230004813154106
190517	8	-2.65	238	-0.0431291441176471	-0.47621	2.41054315117967	0.156581603853701	-0.351598663296936	0.265340375061642
190517	8	-2.6	238	-0.0326392	-0.477075	2.51183719711757	0.163161359194744	-0.354070995183723	0.288792595183723
190517	8	-2.55	238	-0.0295083168067227	-0.486305	2.57988148289883	0.167581310522101	-0.359647522230156	0.30063088861671
190517	8	-2.5	238	-0.0325724348739496	-0.45367	2.61513067521676	0.16987099161119	-0.367222367019054	0.302077497271155
190517	8	-2.45	238	-0.0401426512605042	-0.436565	2.62084141263027	0.170241943868551	-0.375523368259323	0.295238065738314
190517	8	-2.4	238	-0.0499793516806723	-0.38669	2.60247600086966	0.169048982179604	-0.383009905508775	0.28305120214743
190517	8	-2.35	238	-0.0593150743697479	-0.33807	2.5663153693872	0.166700096754709	-0.38771826751312	0.269088118773624
190517	8	-2.3	238	-0.0652775600840336	-0.304335	2.51816706928351	0.163572528575987	-0.38751936882115	0.256964248653082
190517	8	-2.25	238	-0.0656980798319328	-0.26261	2.46269228779562	0.159969054290718	-0.380840957706197	0.249444798042332
190517	8	-2.2	238	-0.0598519743697479	-0.16763	2.40453018902807	0.156191019989999	-0.367552033959467	0.247848085219971
190517	8	-2.15	238	-0.0486270542016807	-0.13971	2.34899710529463	0.152583758566918	-0.349220722176127	0.251966613772766
190517	8	-2.1	238	-0.0341421218487395	-0.045983	2.30222019342781	0.149545271626808	-0.328749897595872	0.260465653898393
190517	8	-2.05	238	-0.0190280840336134	-0.0858465	2.27020837755449	0.147465880735481	-0.309539409797817	0.27148324173059
190517	8	-2	238	-0.00576049957983193	-0.0897285	2.25757128860803	0.146645013598417	-0.294654697374668	0.283133698215004
190517	8	-1.95	238	0.00357372689075631	-0.052145	2.26638518883618	0.147217537941429	-0.286448357606354	0.293595811387866
190517	8	-1.9	238	0.0073618781512605	-0.077001	2.29545692753519	0.149105950297821	-0.286380424029486	0.301104180332007
190517	8	-1.85	238	0.0045585718487395	0.01234455	2.34056903074103	0.152036296294626	-0.294956582304502	0.304073726001981
190517	8	-1.8	238	-0.00512782941176471	-0.0132467	2.39519077289374	0.155584359720651	-0.31163275370471	0.301377094881181
190517	8	-1.75	238	-0.0209305617647059	-0.0517215	2.45199082401403	0.159273919519252	-0.334704007448716	0.292842883919304
190517	8	-1.7	238	-0.041045281092437	-0.120685	2.5048361962285	0.162706595318289	-0.36158118052048	0.279490618335606
190517	8	-1.65	238	-0.0630242058823529	-0.161655	2.55037074763046	0.165664382274224	-0.389387016631246	0.26333860486654
190517	8	-1.6	238	-0.0845142399159664	-0.232735	2.58853358622645	0.168143325027042	-0.415760627408326	0.246732147576394
190517	8	-1.55	238	-0.103751903361345	-0.257905	2.62207016469758	0.170321759892314	-0.439289859843392	0.231786053120703
190517	8	-1.5	238	-0.119838555462185	-0.19032	2.65510167627296	0.172467387137217	-0.459603449134067	0.219926338209697
190517	8	-1.45	238	-0.13272330210084	-0.217305	2.69208367618095	0.174869626174704	-0.4772206643553	0.211774060153619
190517	8	-1.4	238	-0.143027941176471	-0.22651	2.73652653446847	0.177756500042569	-0.493212514265632	0.207156631912691
190517	8	-1.35	238	-0.15200956302521	-0.24231	2.79003561034154	0.181232288027047	-0.509041521898865	0.205022395848445
190517	8	-1.3	238	-0.161348609243697	-0.28743	2.85169841584675	0.185237717666172	-0.52627136067841	0.203574142191015
190517	8	-1.25	238	-0.172647243697479	-0.33634	2.9181533417201	0.189554428973387	-0.546074020053386	0.200779532658428
190517	8	-1.2	238	-0.187368214285714	-0.33391	2.9849495832632	0.19389331111582	-0.569342692640526	0.194606264069097
190517	8	-1.15	238	-0.20668092605042	-0.453225	3.04739007547153	0.197949256934757	-0.596645715053434	0.183283862952593
190517	8	-1.1	238	-0.231349493277311	-0.460195	3.1019223600558	0.201491509467276	-0.6282926048203	0.165593618265678
190517	8	-1.05	238	-0.261929107563025	-0.514615	3.14585800702951	0.20434543641985	-0.664494523726521	0.14063630860047
190517	8	-1	238	-0.298899932773109	-0.45532	3.17751616376158	0.206401854681325	-0.705516542287144	0.107716676740925
190517	8	-0.95	238	-0.342686797365546	-0.488	3.19672117833741	0.207649354433754	-0.751761011344839	0.0663874166137467
190517	8	-0.9	238	-0.393393733567227	-0.56028	3.20468700575194	0.208166790527764	-0.803487309075568	0.0166998419411145
190517	8	-0.85	238	-0.450712365546219	-0.606495	3.20380722177758	0.208109642417521	-0.860693357905232	-0.0407313731872053
190517	8	-0.8	238	-0.51366220894958	-0.655235	3.19682034105499	0.207655795744441	-0.922749112465585	-0.104575305433575
190517	8	-0.75	238	-0.580865705882353	-0.71779	3.18597890950894	0.206951569089665	-0.988565265979682	-0.173166145785024
190517	8	-0.7	238	-0.650619554621849	-0.77821	3.17307817049644	0.206113576040469	-1.05666824829171	-0.244570860951987
190517	8	-0.649999999999999	238	-0.721062171428571	-0.825175	3.15909896811814	0.205205529267724	-1.12532199115356	-0.316802351703586
190517	8	-0.6	238	-0.790219285714286	-0.88783	3.14489404580064	0.204282820409348	-1.19266134683366	-0.387777224594913
190517	8	-0.55	238	-0.856002444537815	-0.87846	3.13141983531228	0.203407576384823	-1.25672025391391	-0.45528463516172
190517	8	-0.5	238	-0.916242743277311	-0.854835	3.12036015272444	0.202689172801436	-1.31554528034497	-0.516940206209648
190517	8	-0.45	238	-0.968881518067227	-0.91636	3.11428384037672	0.202294473900295	-1.36740648882276	-0.57035654731169
190517	8	-0.399999999999999	238	-1.01218393445378	-0.931535	3.11590428267126	0.202399732938412	-1.41091626804172	-0.613451600865844
190517	8	-0.35	238	-1.04505381512605	-0.88554	3.12709931517238	0.203126928443442	-1.44521874131916	-0.644888888932945
190517	8	-0.3	238	-1.06697684033613	-0.87444	3.14836614698107	0.204508357617138	-1.46986321517009	-0.664090465502177
190517	8	-0.25	238	-1.07733828991597	-0.89423	3.17905185784418	0.206501608731513	-1.48415141730401	-0.670525162527927
190517	8	-0.2	238	-1.07396545378151	-0.876165	3.21785078863313	0.209021870112343	-1.48574355660228	-0.662187350960746
190517	8	-0.149999999999999	238	-1.0517080394958	-0.901385	3.26228404094851	0.211908120005265	-1.46917212390565	-0.634243955085948
190517	8	-0.0999999999999996	238	-1.00211305462185	-0.823645	3.30944377767936	0.214971474092505	-1.42561202013593	-0.578614089107768
190517	8	-0.0499999999999998	238	-0.914464407563025	-0.757205	3.35710936598164	0.218067686770279	-1.34406298639363	-0.484865828732416
190517	8	0	238	-0.778591097478992	-0.693865	3.40739736429112	0.221334243283087	-1.21462487107117	-0.34255732388681
190517	8	0.0499999999999998	238	-0.587985988655462	-0.567985	3.4692997859983	0.225355237667109	-1.03194121772987	-0.144030759581058
190517	8	0.100000000000001	238	-0.341855332352941	-0.348405	3.5586918075218	0.231161873443376	-0.797249773326259	0.113539108620376
190517	8	0.15	238	-0.0455479243697479	-0.2384	3.69364235261274	0.239927853335057	-0.518211556204392	0.427115707464896
190517	8	0.2	238	0.290414672268908	-0.02583	3.88656895233111	0.252459782661922	-0.206937161236341	0.787766505774157
190517	8	0.25	238	0.651894229831933	0.24113	4.13879821246694	0.26884383373007	0.122265422334755	1.18152303732911
190517	8	0.3	238	1.02226874495798	0.591155	4.4393189893671	0.288364755898735	0.454183252083316	1.59035423783265
190517	8	0.350000000000001	238	1.3834246092437	0.77169	4.76749895967364	0.309682335747124	0.77334297222401	1.99350624626338
190517	8	0.4	238	1.71703343697479	0.967195	5.09745110938573	0.331115031018151	1.06472887566352	2.36933799828606
190517	8	0.45	238	2.00670470588235	1.07805	5.40247111116351	0.350928209248315	1.31536770773525	2.69804170402946
190517	8	0.5	238	2.24037831092437	1.20355	5.6595774083269	0.367629057914321	1.51614023991112	2.96461638193762
190517	8	0.55	238	2.41220263445378	1.26495	5.85299436922493	0.380192839622648	1.66321361181366	3.1611916570939
190517	8	0.600000000000001	238	2.52309162184874	1.3178	5.97689158300402	0.388240828490651	1.75824786790319	3.28793537579429
190517	8	0.65	238	2.57910883697479	1.2384	6.03484584845856	0.392005362566962	1.80684886051093	3.35136881343866
190517	8	0.7	238	2.58905731092437	1.1913	6.03727578308547	0.392163203782522	1.81648638347602	3.36162823837272
190517	8	0.75	238	2.56216292857143	1.24865	5.99745245199543	0.38957640045157	1.79468806579525	3.32963779134761
190517	8	0.8	238	2.50679790756303	1.15385	5.92808341094222	0.385070397022181	1.7481999797337	3.26539583539235
190517	8	0.850000000000001	238	2.43026456302521	1.05765	5.83932158726519	0.379304696994979	1.68302520268626	3.17750392336416
190517	8	0.9	238	2.3391634789916	0.98225	5.73874458938708	0.372771518930592	1.60479463630373	3.07353232167946
190517	8	0.95	238	2.23968185714286	0.96492	5.63227529567911	0.36585559512238	1.51893755041129	2.96042616387443
190517	8	1	238	2.13748227731092	0.906305	5.52603909050238	0.358954812041288	1.43033267893969	2.84463187568215
190517	8	1.05	238	2.03742410504202	0.82746	5.42712244449526	0.352529485420587	1.34293255438825	2.73191565569578
190517	8	1.1	238	1.94326377731092	0.7216	5.34344460087111	0.347094025385252	1.25948021343436	2.62704734118749
190517	8	1.15	238	1.8572895	0.61424	5.28176826265364	0.343087716702004	1.18139846042252	2.53318053957748
190517	8	1.2	238	1.78052907563025	0.56897	5.24639856379598	0.340790207871994	1.10916418361201	2.4518939676485
190517	8	1.25	238	1.71293791596639	0.512495	5.23785357812709	0.340235151406696	1.04266649851191	2.38320933342087
190517	8	1.3	238	1.6536667815126	0.42958	5.2525319101527	0.34118861153013	0.981517024721999	2.32581653830321
190517	8	1.35	238	1.60156451092437	0.35642	5.28335481093815	0.34319077408758	0.925470445822856	2.27765857602588
190517	8	1.4	238	1.55543843865546	0.27322	5.32144109796106	0.345664744281377	0.874470592871147	2.23640628443978
190517	8	1.45	238	1.51432322268908	0.21994	5.35845234739834	0.34806888327996	0.828619165353204	2.20002728002495
190517	8	1.5	238	1.47741113701681	0.114577	5.38842340904904	0.350015712939561	0.787871778507355	2.16695049552626
190517	8	1.55	238	1.44389737773109	0.130665	5.40874100075591	0.351335482342714	0.751758041809233	2.13603671365295
190517	8	1.6	238	1.41273399579832	0.096782	5.41967696127787	0.352045849314312	0.719195219886214	2.10627277171042
190517	8	1.65	238	1.38271440764706	0.032902	5.42287983138379	0.352253898084513	0.688765770662323	2.0766630446318
190517	8	1.7	238	1.35271971008403	-0.019792	5.42020125917364	0.352079906122371	0.659113841442336	2.04632557872573
190517	8	1.75	238	1.3217858697479	-0.035425	5.41274865237854	0.351595807289999	0.629133687429382	2.01443805206642
190517	8	1.8	238	1.28924122647059	-0.00212255	5.40149149376999	0.350864576260635	0.598029586837069	1.98045286610411
190517	8	1.85	238	1.25472027743697	0.016564765	5.38760248086604	0.349962387923794	0.565285970488938	1.94415458438501
190517	8	1.9	238	1.21827007394958	0.0297735	5.37249867789372	0.34898129049248	0.530768552497779	1.90577159540138
190517	8	1.95	238	1.18076551638655	0.02000915	5.35765613148394	0.348017163498537	0.495163348261899	1.86636768451121
190517	8	2	238	1.14369082184874	-0.080132	5.34383581925351	0.347119437749989	0.45985719500348	1.827524448694
190517	8	2.05	238	1.10910435714286	-0.114535	5.33121903111076	0.34629988929183	0.42688526043786	1.79132345384785
190517	8	2.1	238	1.0790763197479	-0.0915535	5.31997034128348	0.345569208368924	0.398296682004971	1.75985595749083
190517	8	2.15	238	1.05538887815126	-0.0501385	5.31049395715431	0.344953651072241	0.375821903062578	1.73495585323994
190517	8	2.2	238	1.03934358151261	-0.0955165	5.30335821874631	0.344490135053431	0.360689744110185	1.71799741891502
190517	8	2.25	238	1.03167229495798	-0.103993	5.29859085709786	0.344180461637006	0.353628521621303	1.70971606829466
190517	8	2.3	238	1.03268343697479	-0.209955	5.29588274996459	0.344004551175446	0.354986211471065	1.71038066247851
190517	8	2.35	238	1.04244330630252	-0.17584	5.29502947461054	0.343949124985128	0.364855271724527	1.72003134088051
190517	8	2.4	238	1.06063044537815	-0.167325	5.29584739818268	0.344002254830447	0.382937743729211	1.73832314702709
190517	8	2.45	238	1.08654205630252	-0.15457	5.29826537958766	0.344159319600805	0.408539933284785	1.76454417932026
190517	8	2.5	238	1.11912678571429	0.136591	5.30270304205419	0.344447576753983	0.44055678918362	1.79769678224495
190517	8	2.55	238	1.1569983907563	0.034241	5.30999851012539	0.34492146832937	0.477494816443795	1.83650196506881
190517	8	2.6	238	1.19861001722689	0.181775	5.3216313985347	0.34567710563198	0.517617819285086	1.8796022151687
190517	8	2.65	238	1.24243463697479	0.148015	5.33948278205787	0.346836677598861	0.559158054416439	1.92571121953314
190517	8	2.7	238	1.28699860084034	0.199735	5.36507836270749	0.348499289225508	0.600446633457515	1.97355056822316
190517	8	2.75	238	1.33078044831933	0.189145	5.39890220415881	0.350696383826511	0.639900151819403	2.02166074481925
190517	8	2.8	238	1.37230233193277	0.301745	5.44014703478537	0.353375523474776	0.676144065998542	2.068460597867
190517	8	2.85	238	1.41001293697479	0.361625	5.48676891113358	0.356403939775766	0.70788861821411	2.11213725573547
190517	8	2.9	238	1.44246080462185	0.37142	5.53636785883574	0.359625737641886	0.733989466708246	2.15093214253545
190517	8	2.95	238	1.46869266722689	0.469095	5.58671431934059	0.362896091682363	0.753778653331027	2.18360668112275
190517	8	3	238	1.4882808907563	0.4934	5.63592780913408	0.366092851366724	0.767069183526759	2.20949259798585
190517	8	3.05	238	1.50157733067227	0.40864	5.68289370645948	0.369143614231533	0.774355547349004	2.22879911399553
190517	8	3.1	238	1.50946114243697	0.423105	5.726955395571	0.372005728500762	0.776600925282809	2.24232135959114
190517	8	3.15	238	1.51298022689076	0.376555	5.76762594787454	0.374647564763344	0.774915528867749	2.25104492491376
190517	8	3.2	238	1.51324046764706	0.374795	5.80451545982121	0.377043796062155	0.770455136430915	2.2560257988632
190517	8	3.25	238	1.5112523289916	0.38757	5.83732189531737	0.379174803044626	0.764268862853646	2.25823579512955
190517	8	3.3	238	1.50810888235294	0.342375	5.86611972157718	0.381045422876116	0.757440250232618	2.25877751447326
190517	8	3.35	238	1.50471979831933	0.3029	5.89106937929559	0.38266607729968	0.750858438072017	2.25858115856664
190517	8	3.4	238	1.5016301512605	0.243025	5.91226117011895	0.384042632037574	0.745056945127908	2.2582033573931
190517	8	3.45	238	1.49898382352941	0.268495	5.92966464477168	0.385173109196806	0.740183550249916	2.25778409680891
190517	8	3.5	238	1.49636899831933	0.30388	5.94322098517227	0.386053688132417	0.735833963393622	2.25690403324503
190517	8	3.55	238	1.49328498739496	0.30897	5.95429285761408	0.386772883531907	0.731333120264084	2.25523685452583
190517	8	3.6	238	1.48925675210084	0.315815	5.96491793057259	0.387463056186187	0.725945228269711	2.25256827593197
190517	8	3.65	238	1.48413818487395	0.352475	5.97741331709736	0.388274718761845	0.719227666280429	2.24904870346747
190517	8	3.7	238	1.47801121008403	0.38732	5.99280910041561	0.389274782354723	0.711130542200613	2.24489187796745
190517	8	3.75	238	1.47137259579832	0.407715	6.01058672146296	0.39042956293392	0.702216982447133	2.24052820914951
190517	8	3.8	238	1.46531379831933	0.44244	6.02972498635086	0.391672726828189	0.693709122247565	2.23691847439109
190517	8	3.85	238	1.46146567647059	0.336265	6.04957486342904	0.392962114901445	0.687320874935783	2.23561047800539
190517	8	3.9	238	1.4619473960084	0.301245	6.07069466427326	0.394333993387686	0.685099960916347	2.23879483110046
190517	8	3.95	238	1.46894746554622	0.269115	6.09485794495247	0.395903567133448	0.689007932488912	2.24888699860352
190517	8	4	238	1.48407137394958	0.103977	6.12466707081275	0.39783987793311	0.700317262125337	2.26782548577382
190517	8	4.05	238	1.50749936554622	0.1921585	6.16287713504559	0.400321888320686	0.718855633664378	2.29614309742806
190517	8	4.1	238	1.53815944537815	0.151215	6.21240177556762	0.403538859416775	0.743178203196243	2.33314068756006
190517	8	4.15	238	1.57413064285714	0.086688	6.2748943267784	0.407598186831305	0.771152428202519	2.37710885751177
190517	8	4.2	238	1.61316753613445	0.0905315	6.35012469940598	0.412484924659987	0.800562330624781	2.42577274164413
190517	8	4.25	238	1.65320658823529	0.108465	6.43522629413929	0.418012867267995	0.829711203059711	2.47670197341088
190517	8	4.3	238	1.69241140294118	0.1064	6.52481413249804	0.423832222714561	0.857451747810786	2.52737105807157
190517	8	4.35	238	1.72896365336134	0.203225	6.61156473564814	0.429467279929725	0.882902800217084	2.57502450650561
190517	8	4.4	238	1.76126661008403	0.223935	6.68748542371328	0.434398858564647	0.905490428619783	2.61704279154828
190517	8	4.45	238	1.78786680252101	0.20599	6.74568567099693	0.438179370877773	0.924642921028274	2.65109068401374
190517	8	4.5	238	1.80779614117647	0.24448	6.78186834698207	0.440529688246993	0.939942078034304	2.67565020431864
190517	8	4.55	238	1.82059552647059	0.215175	6.79538019099897	0.441407376831888	0.951012395742521	2.69017865719866
190517	8	4.6	238	1.82639683193277	0.190745	6.78905908650419	0.440996776972087	0.957622592787183	2.69517107107836
190517	8	4.65	238	1.82581671008403	0.24892	6.76833543359292	0.439650631059301	0.959694410708138	2.69193900945993
190517	8	4.7	238	1.81965027689076	0.283885	6.73965090277013	0.437787370557274	0.957198645441489	2.68210190834002
190517	8	4.75	238	1.80868898319328	0.25898	6.7087350741146	0.435779171686003	0.95019355173808	2.66718441464848
190517	8	4.8	238	1.7935932815126	0.22445	6.67989064057151	0.433905524386133	0.93878898022518	2.64839758280003
190517	8	4.85	238	1.77478535756303	0.15641	6.65515333919039	0.432298663988976	0.923146609839366	2.62642410528668
190517	8	4.9	238	1.75245743319328	0.038685	6.63489463844667	0.430982719964954	0.903411126793289	2.60150373959327
190517	8	4.95	238	1.72694057058824	0.107805	6.6184007195982	0.429911324804132	0.880004938379697	2.57387620279677
190517	9	-5	113	0.213359274336283	0.29158	1.53357142307074	0.144908878685736	-0.0737590936169636	0.50047764228953
190517	9	-4.95	113	0.210920309734513	0.28049	1.44539138721506	0.136576648490204	-0.0596888121542448	0.481529431623271
190517	9	-4.9	113	0.207730628318584	0.39961	1.34904097908543	0.12747239068197	-0.0448395737535714	0.46030083039074
190517	9	-4.85	113	0.203569876106195	0.38779	1.24512578691283	0.117653327970177	-0.0295451118603126	0.436684864072702
190517	9	-4.8	113	0.197813023893805	0.46799	1.14044907737628	0.107762308631096	-0.0157041771338499	0.411330224921461
190517	9	-4.75	113	0.189223734513274	0.49102	1.04648438113953	0.0988834794074473	-0.00670120454154333	0.385148673568092
190517	9	-4.7	113	0.176776315044248	0.38977	0.973241437390181	0.0919626717484806	-0.00543593077891316	0.358988560867409
190517	9	-4.65	113	0.160944061946903	0.32151	0.925863351028372	0.087485863387499	-0.0123979619692067	0.334286085863012
190517	9	-4.6	113	0.144273486725664	0.1435	0.903159585270195	0.0853405591724704	-0.0248178918844526	0.31336486533578
190517	9	-4.55	113	0.130626849557522	0.23184	0.897598770083541	0.0848151115270891	-0.0374234218978425	0.298677121012887
190517	9	-4.5	113	0.122100681415929	0.19976	0.897588474583109	0.0848141386937403	-0.0459476624948576	0.290149025326716
190517	9	-4.45	113	0.118324955752212	0.19206	0.893505614451137	0.0844283446742024	-0.0489589867619143	0.285608898266339
190517	9	-4.4	113	0.116252657522124	0.18056	0.883220955556506	0.0834565357544052	-0.0491057701888712	0.281611085233119
190517	9	-4.35	113	0.113356867256637	0.25656	0.870807476095611	0.0822835721987433	-0.0496774835252923	0.276391218038567
190517	9	-4.3	113	0.10917389380531	0.22915	0.861031402381172	0.0813598200613489	-0.0520301605276548	0.270377948138274
190517	9	-4.25	113	0.105342654867257	0.14458	0.85309236732789	0.08060965176132	-0.0543750371396169	0.26506034687413
190517	9	-4.2	113	0.10276785840708	0.14165	0.844082973540356	0.0797583440675605	-0.0552630765295916	0.260798793343751
190517	9	-4.15	113	0.100435654867257	0.13937	0.834631044126875	0.0788652206876388	-0.0558256705772306	0.256696980311744
190517	9	-4.1	113	0.0950308495575221	0.074815	0.828636820310388	0.0782988197761644	-0.0601082250850495	0.250169924200094
190517	9	-4.05	113	0.0835791238938053	-0.01298	0.828307256648182	0.0782676789371873	-0.0714982491681254	0.238656496955736
190517	9	-4	113	0.0658230150442478	-0.020789	0.831484642448177	0.0785679136745477	-0.0898492346641356	0.221495264752631
190517	9	-3.95	113	0.0447623362831858	-0.033927	0.83557687913619	0.0789545936953512	-0.111676070319793	0.201200742886165
190517	9	-3.9	113	0.0233145803539823	0.00049558	0.840499918431262	0.0794197771835426	-0.134045527701245	0.18067468840921
190517	9	-3.85	113	0.000805607079646023	-0.0098579	0.847589737897126	0.0800897021530791	-0.157881871428303	0.159493085587595
190517	9	-3.8	113	-0.0255595221238938	-0.12404	0.857888732577209	0.0810628656772747	-0.18617519940995	0.135056155162162
190517	9	-3.75	113	-0.0568902212389381	-0.15595	0.868954799082164	0.0821085106759823	-0.2195777100538	0.105797267575923
190517	9	-3.7	113	-0.0890055486725664	-0.23515	0.875143128515926	0.0826932528442921	-0.252851629138687	0.0748405317935539
190517	9	-3.65	113	-0.115184292035398	-0.23987	0.870772952305129	0.0822803100071743	-0.278212179202898	0.0478435951321017
190517	9	-3.6	113	-0.130666185840708	-0.26679	0.855045930068051	0.0807942460892139	-0.290749627846056	0.0294172561646405
190517	9	-3.55	113	-0.136572579646018	-0.36162	0.832370559657375	0.0786516249823238	-0.292410692580215	0.0192655332881798
190517	9	-3.5	113	-0.138423686725664	-0.37261	0.811633794313938	0.0766921848360867	-0.29037942018117	0.0135320467298425
190517	9	-3.45	113	-0.141997707964602	-0.26096	0.802474921924541	0.0758267527420824	-0.292238698661359	0.00824328273215499
190517	9	-3.4	113	-0.150199369026549	-0.29624	0.811382416324662	0.0766684318487761	-0.302108038982478	0.0017093009293811
190517	9	-3.35	113	-0.16330187079646	-0.34994	0.842692906726097	0.0796269950998358	-0.321072554590568	-0.00553118700235181
190517	9	-3.3	113	-0.181147612389381	-0.32754	0.899555789924586	0.0850000325203113	-0.349564281088695	-0.0127309436900664
190517	9	-3.25	113	-0.20528289380531	-0.39876	0.98370244906034	0.0929511444392444	-0.389453671557725	-0.0211121160528945
190517	9	-3.2	113	-0.237902212389381	-0.46977	1.09149320969309	0.103136413948699	-0.442253796074749	-0.0335506287040123
190517	9	-3.15	113	-0.279335744247788	-0.56823	1.21184537168503	0.114508624319401	-0.506219905034508	-0.052451583461067
190517	9	-3.1	113	-0.325883946902655	-0.66768	1.33129001343778	0.125795082087865	-0.575130777001601	-0.0766371168037084
190517	9	-3.05	113	-0.370331504424779	-0.68783	1.44155835206706	0.136214460712769	-0.640222997659636	-0.100440011189922
190517	9	-3	113	-0.404656053097345	-0.67067	1.54258457037977	0.145760541053938	-0.693461880862739	-0.115850225331951
190517	9	-2.95	113	-0.421847037168142	-0.64053	1.63875425665165	0.154847722251742	-0.728657949635538	-0.115036124700746
190517	9	-2.9	113	-0.41932092920354	-0.73095	1.7329582765756	0.163749165438219	-0.743768910312345	-0.0948729480947351
190517	9	-2.85	113	-0.398275324778761	-0.75896	1.826023352141	0.172542988498629	-0.740147139044472	-0.0564035105130504
190517	9	-2.8	113	-0.363520380530973	-0.70478	1.91783983811812	0.181218830932604	-0.72258226446567	-0.00445849659627723
190517	9	-2.75	113	-0.32178457079646	-0.69032	2.01041487090089	0.189966349302492	-0.698178541079366	0.0546093994864451
190517	9	-2.7	113	-0.279011592920354	-0.62391	2.10583923060471	0.198983103759417	-0.67327110634587	0.115247920505162
190517	9	-2.65	113	-0.239742194690265	-0.68336	2.20396258367457	0.208254889117653	-0.652372562298174	0.172888172917643
190517	9	-2.6	113	-0.207108221238938	-0.58381	2.30075380584578	0.217400799937618	-0.637860038766898	0.223643596289021
190517	9	-2.55	113	-0.183176955752212	-0.59826	2.38995182848223	0.225829220842431	-0.630628608904883	0.264274697400458
190517	9	-2.5	113	-0.168965899115044	-0.55475	2.46677042034879	0.23308789549047	-0.630799685628696	0.292867887398607
190517	9	-2.45	113	-0.163021297345133	-0.39412	2.5307612571528	0.239134461217982	-0.636835578768073	0.310792984077807
190517	9	-2.4	113	-0.16222696460177	-0.53303	2.587207776669	0.244468155968518	-0.646609278472577	0.322155349269037
190517	9	-2.35	113	-0.162145796460177	-0.57758	2.6432608939451	0.249764677701465	-0.657022489209524	0.33273089628917
190517	9	-2.3	113	-0.159340707964602	-0.60119	2.70518755554556	0.255616197205724	-0.665811436533887	0.347130020604684
190517	9	-2.25	113	-0.152474725663717	-0.54717	2.77679753258097	0.262382704013822	-0.672352420107736	0.367402968780302
190517	9	-2.2	113	-0.142246	-0.644	2.85954282343689	0.270201399076911	-0.677615436471135	0.393123436471135
190517	9	-2.15	113	-0.128919840707965	-0.60987	2.95288476916648	0.279021383908745	-0.681764946532534	0.423925265116605
190517	9	-2.1	113	-0.112262026548673	-0.78533	3.0548092961258	0.288652346438469	-0.684189650079765	0.45966559698242
190517	9	-2.05	113	-0.0901406548672567	-0.57001	3.16305609477571	0.298880707490131	-0.682334464698492	0.502053154963979
190517	9	-2	113	-0.0600221106194691	-0.73041	3.27824948431087	0.309765459682582	-0.673782661656739	0.553738440417801
190517	9	-1.95	113	-0.0199804424778761	-0.73521	3.40260872970741	0.321516303845114	-0.657023784939791	0.617062899984039
190517	9	-1.9	113	0.0301497699115044	-1.0346	3.53618291941021	0.334137878399777	-0.63190160463238	0.692201144455389
190517	9	-1.85	113	0.0881036991150442	-0.88303	3.67185334786717	0.346957528898446	-0.599348169603467	0.775555567833556
190517	9	-1.8	113	0.150237610619469	-0.93188	3.79839030795501	0.358914147757393	-0.560904765707379	0.861379986946317
190517	9	-1.75	113	0.213178537168142	-0.69114	3.90522763236113	0.369009326011611	-0.517966140817767	0.94432321515405
190517	9	-1.7	113	0.274545672566372	-0.68959	3.98860024805743	0.376887297700375	-0.472208196482047	1.02129954161479
190517	9	-1.65	113	0.332892840707965	-0.63167	4.053356368901	0.383006175972565	-0.42598480128763	1.09177048270356
190517	9	-1.6	113	0.386353026548673	-0.62333	4.10939627213237	0.388301449095649	-0.383016520365072	1.15572257346242
190517	9	-1.55	113	0.432168469026549	-0.55285	4.16541697811862	0.393594908249573	-0.347689388657982	1.21202632671108
190517	9	-1.5	113	0.467041150442478	-0.56098	4.22561428464495	0.399283019059023	-0.324086969679789	1.25816927056475
190517	9	-1.45	113	0.488983238938053	-0.57459	4.2887733395056	0.405250988780564	-0.313969648182511	1.29193612605862
190517	9	-1.4	113	0.499155221238938	-0.48984	4.3524405560042	0.411266975263529	-0.315717571937649	1.31402801441553
190517	9	-1.35	113	0.501290973451327	-0.42933	4.41724350921173	0.41739027877816	-0.325714360723083	1.32829630762574
190517	9	-1.3	113	0.499907539823009	-0.42803	4.48751507167183	0.424030317296351	-0.340254179521039	1.34006925916706
190517	9	-1.25	113	0.49798	-0.40304	4.56570187004924	0.431418275307601	-0.356820011117027	1.35278001111703
190517	9	-1.2	113	0.495693831858407	-0.47413	4.64621525680075	0.439026075256031	-0.374180059649657	1.36556772336647
190517	9	-1.15	113	0.490838646017699	-0.38745	4.71679567276871	0.445695297687557	-0.392249454843331	1.37392674687873
190517	9	-1.1	113	0.481530061946903	-0.48601	4.7646513328936	0.450217232527461	-0.41051767315462	1.37357779704842
190517	9	-1.05	113	0.467584247787611	-0.47738	4.78539415162277	0.452177244664885	-0.428347000119819	1.36351549569504
190517	9	-1	113	0.451000265486726	-0.50093	4.78601796598859	0.452236189581892	-0.445047774217893	1.34704830519134
190517	9	-0.95	113	0.435396256637168	-0.6656	4.78244958494445	0.451899009266681	-0.45998370349436	1.3307762167687
190517	9	-0.9	113	0.423708079646018	-0.7732	4.78847956626271	0.452468788944485	-0.4728008258798	1.32021698517184
190517	9	-0.85	113	0.418186451327434	-0.77391	4.8134487564005	0.454828155642459	-0.482997236874708	1.31937013952958
190517	9	-0.8	113	0.420405690265487	-0.68926	4.85913063129114	0.459144687084737	-0.489330651674413	1.33014203220539
190517	9	-0.75	113	0.432476867256637	-0.5411	4.92078664359097	0.464970632633926	-0.488802838989429	1.3537565735027
190517	9	-0.7	113	0.455716353982301	-0.59229	4.98957371252391	0.471470399698698	-0.478441807529166	1.38987451549377
190517	9	-0.649999999999999	113	0.490622752212389	-0.68499	5.05792975853645	0.47792943892573	-0.456333167574698	1.43757867199948
190517	9	-0.6	113	0.535208938053097	-0.57744	5.11867411062938	0.483669240682502	-0.423119663157836	1.49353753926403
190517	9	-0.55	113	0.586552221238938	-0.55608	5.1643580483025	0.487985967039404	-0.380329419908095	1.55343386238597
190517	9	-0.5	113	0.641890105309735	-0.60565	5.18554869492478	0.489988294935233	-0.328958891894234	1.6127391025137
190517	9	-0.45	113	0.699907407079646	-0.67621	5.17562173230472	0.489050285136414	-0.269083043946865	1.66889785810616
190517	9	-0.399999999999999	113	0.761873691150442	-0.50055	5.13619717086908	0.485325014239754	-0.199735613118647	1.72348299541953
190517	9	-0.35	113	0.830195557522124	-0.33124	5.08225197328163	0.480227672195374	-0.121314016889449	1.7817051319337
190517	9	-0.3	113	0.906825292035398	-0.27119	5.03411223090288	0.475678894105628	-0.035671461677024	1.84932204574782
190517	9	-0.25	113	0.993018566371681	-0.22645	5.00761127301798	0.473174788960327	0.0554833760156456	1.93055375672772
190517	9	-0.2	113	1.08994561061947	-0.007386	5.00565993707919	0.472990405045384	0.152775753355617	2.02711546788332
190517	9	-0.149999999999999	113	1.20106315929204	0.34264	5.02190660138497	0.474525570523507	0.260851568418659	2.14127475016541
190517	9	-0.0999999999999996	113	1.33257645132743	0.50124	5.05241123082619	0.477407987071281	0.386653721547566	2.2784991811073
190517	9	-0.0499999999999998	113	1.49244723893805	0.57837	5.10396071068372	0.482278955068343	0.536873310457642	2.44802116741846
190517	9	0	113	1.68847923982301	0.41555	5.18704245857841	0.490129442333269	0.717350577142828	2.65960790250319
190517	9	0.0499999999999998	113	1.92650083185841	0.64896	5.30762848463728	0.501523750781173	0.932795807569542	2.92020585614727
190517	9	0.100000000000001	113	2.20846763451327	0.84931	5.46049900505367	0.51596865720313	1.18614187977142	3.23079338925513
190517	9	0.15	113	2.53121559292035	0.87064	5.63080379822193	0.532060947553327	1.47700502764181	3.5854261581989
190517	9	0.2	113	2.88809267256637	1.0084	5.80387375784881	0.548414521574353	1.80147959665008	3.97470574848267
190517	9	0.25	113	3.26996962123894	1.4503	5.97210008635802	0.564310415474667	2.1518608691763	4.38807837330158
190517	9	0.3	113	3.66612140707965	1.7764	6.13571039198748	0.579770136211197	2.51738120008378	4.81486161407551
190517	9	0.350000000000001	113	4.06350447787611	2.3475	6.29633054322736	0.594947313915708	2.88469263874716	5.24231631700506
190517	9	0.4	113	4.44599145132743	2.3025	6.45131393952049	0.609591868341986	3.23816330481684	5.65381959783803
190517	9	0.45	113	4.79603037433628	2.6259	6.59490418268643	0.623159870988856	3.56131896979701	6.03074177887556
190517	9	0.5	113	5.09844646106195	2.9597	6.72140119504736	0.635112715142416	3.8400520280092	6.35684089411469
190517	9	0.55	113	5.34400524778761	3.0557	6.82839291719457	0.645222482611846	4.06557960641598	6.62243088915924
190517	9	0.600000000000001	113	5.53342095575221	3.1088	6.91943265286918	0.653824929041134	4.23795066948661	6.82889124201782
190517	9	0.65	113	5.67560060176991	3.022	7.0012191281222	0.661553024545707	4.36481808488888	6.98638311865095
190517	9	0.7	113	5.78472802654867	3.0511	7.08217440825019	0.66920257949343	4.45878889709787	7.11066715599947
190517	9	0.75	113	5.87500297345133	3.0508	7.16863324767862	0.677372171913819	4.53287684383974	7.21712910306292
190517	9	0.8	113	5.95673415929204	3.0855	7.26374401437885	0.686359294617157	4.59680119805922	7.31666712052485
190517	9	0.850000000000001	113	6.03666678761062	3.1892	7.36842242650586	0.696250474835915	4.65713572067649	7.41619785454474
190517	9	0.9	113	6.12028309734513	3.102	7.48442011557808	0.707211226191032	4.71903470660611	7.52153148808415
190517	9	0.95	113	6.21210828318584	3.1791	7.61355444993853	0.719413273849518	4.78668309913252	7.63753346723917
190517	9	1	113	6.31435778761062	3.3445	7.75649255276239	0.732919655026208	4.86217144057283	7.76654413464841
190517	9	1.05	113	6.42399643274336	3.5061	7.91154068180285	0.747570326122169	4.94278165892701	7.90521120655972
190517	9	1.1	113	6.53299513274336	3.5016	8.07174570200399	0.762708277630608	5.02178644847322	8.0442038170135
190517	9	1.15	113	6.63142260176991	3.5843	8.22728094118435	0.7774049763084	5.09109429296787	8.17175091057196
190517	9	1.2	113	6.71279506460177	3.7607	8.37047697243007	0.7909357294301	5.14565730293034	8.2799328262732
190517	9	1.25	113	6.77623235663717	4.0467	8.50079374185509	0.803249506700099	5.1846964237483	8.36776828952604
190517	9	1.3	113	6.82516586725664	4.0791	8.62476881124243	0.814964049641916	5.21041906915869	8.43991266535458
190517	9	1.35	113	6.8624168159292	3.9943	8.74947800416712	0.826747960737713	5.22432170851704	8.50051192334137
190517	9	1.4	113	6.8884516460177	3.843	8.87811708246539	0.838903211097062	5.22627246814075	8.55063082389464
190517	9	1.45	113	6.90160240707965	3.9239	9.00724888403484	0.851105019429295	5.21524691008269	8.5879579040766
190517	9	1.5	113	6.90294905309734	4.1039	9.13306485941097	0.86299351163659	5.19303803271948	8.61286007347521
190517	9	1.55	113	6.89801912389381	3.9419	9.25370662667085	0.87439308713291	5.16552130592598	8.63051694186163
190517	9	1.6	113	6.89460381415929	3.6514	9.37051159134928	0.885430118862797	5.14023753260197	8.64897009571661
190517	9	1.65	113	6.8980766460177	3.5839	9.48359600422202	0.896115591492047	5.12253847016415	8.67361482187125
190517	9	1.7	113	6.90867899115044	3.2884	9.59012993086558	0.906182101352406	5.1131953163854	8.70416266591548
190517	9	1.75	113	6.9237461238938	3.2521	9.68407006375188	0.915058609557603	5.11067478595647	8.73681746183114
190517	9	1.8	113	6.9404914159292	3.2193	9.75953524843322	0.92218939924726	5.11329133228297	8.76769149957544
190517	9	1.85	113	6.95899663716814	3.0403	9.81505154405291	0.92743519610159	5.12140267948817	8.79659059484811
190517	9	1.9	113	6.98046876106195	3.192	9.85214983389413	0.930940654993936	5.13592918593448	8.82500833618942
190517	9	1.95	113	7.00457752212389	3.5222	9.87426385947992	0.933030234000597	5.15589771404767	8.85325733020012
190517	9	2	113	7.02807672566372	3.7801	9.8827324542109	0.933830440986752	5.17781141001906	8.87834204130838
190517	9	2.05	113	7.04559046902655	3.6106	9.8753253602607	0.933130536396398	5.19671192461032	8.89446901344278
190517	9	2.1	113	7.05314401858407	3.4386	9.85082194769066	0.930815181541658	5.20885305301846	8.89743498414968
190517	9	2.15	113	7.05004273982301	3.2888	9.81374478474197	0.927311718953013	5.21269343628501	8.88739204336101
190517	9	2.2	113	7.03866760176991	3.4123	9.77466053100462	0.923618604111314	5.20863573188836	8.86869947165147
190517	9	2.25	113	7.0228447699115	3.5021	9.74597492012605	0.920908068661647	5.19818347857314	8.84750606124986
190517	9	2.3	113	7.0052254159292	3.458	9.73472261689252	0.919844825946197	5.18267080373961	8.8277800281188
190517	9	2.35	113	6.98653353982301	3.4705	9.73880334350812	0.920230418367386	5.16321492567804	8.80985215396798
190517	9	2.4	113	6.9654217699115	3.5041	9.74764812783248	0.921066171928896	5.14044721721558	8.79039632260743
190517	9	2.45	113	6.93981613274336	3.5407	9.74734081020907	0.921037133143001	5.11489911667935	8.76473314880738
190517	9	2.5	113	6.90748728318584	3.5835	9.72672253792158	0.919088889538125	5.08643046208904	8.72854410428264
190517	9	2.55	113	6.86637018584071	3.5862	9.68101041772311	0.914769500182888	5.05387168106985	8.67886869061157
190517	9	2.6	113	6.81487159292035	3.1532	9.61219402112397	0.908266961914141	5.01525703420034	8.61448615164036
190517	9	2.65	113	6.75188486725664	3.8803	9.52669458824238	0.900188024891222	4.968277686648	8.53549204786527
190517	9	2.7	113	6.67764053097345	4.0254	9.43209226878382	0.891248945936321	4.91174498945701	8.44353607248989
190517	9	2.75	113	6.59443295575221	4.1589	9.33616415249709	0.88218459095655	4.84649727171272	8.3423686397917
190517	9	2.8	113	6.50591481415929	3.8133	9.24716112130713	0.873774595011566	4.77464245904842	8.23718716927017
190517	9	2.85	113	6.41598640707965	3.5849	9.17387843474684	0.866850032009951	4.69843418593051	8.13353862822879
190517	9	2.9	113	6.3288897699115	3.1944	9.12397088047613	0.862134211397674	4.62068134280754	8.03709819701547
190517	9	2.95	113	6.2456030539823	2.9776	9.09543456686383	0.859437783213649	4.54273725368301	7.9484688542816
190517	9	3	113	6.16615437168142	3.1357	9.07772848484771	0.857764715724079	4.46660354015034	7.86570520321249
190517	9	3.05	113	6.08886	3.309	9.05606629531297	0.855717831211148	4.39336480775115	7.78435519224885
190517	9	3.1	113	6.01265859292035	3.165	9.02072998166815	0.852378863419934	4.3237791373438	7.70153804849691
190517	9	3.15	113	5.93625579646018	3.0733	8.96889069975462	0.847480511702528	4.25708179691584	7.61542979600452
190517	9	3.2	113	5.85868946902655	3.0721	8.90179997256532	0.841141033866051	4.19207633218844	7.52530260586466
190517	9	3.25	113	5.77986923893805	3.0856	8.82247238706779	0.833645281604134	4.128107974363	7.43163050351311
190517	9	3.3	113	5.69962884955752	3.1275	8.73368494623513	0.825255657033096	4.06449055064492	7.33476714847012
190517	9	3.35	113	5.61879807964602	3.2135	8.64085928021163	0.816484456048019	4.00103879114786	7.23655736814418
190517	9	3.4	113	5.53743808849558	3.2277	8.55046052615096	0.807942576688211	3.93660343900702	7.13827273798413
190517	9	3.45	113	5.45610587610619	3.1011	8.47088221871153	0.800423133429634	3.87017003955374	7.04204171265865
190517	9	3.5	113	5.37561681061947	2.9869	8.4087621284343	0.794553336633405	3.80131122399812	6.94992239724082
190517	9	3.55	113	5.29808000884956	3.1505	8.36815282169914	0.790716117828548	3.73137737941566	6.86478263828345
190517	9	3.6	113	5.22473017699115	2.9578	8.34673237431036	0.788692075801318	3.66203792738213	6.78742242660017
190517	9	3.65	113	5.15505536283186	2.8427	8.3360982489834	0.787687245407538	3.59435405584381	6.71575666981991
190517	9	3.7	113	5.08651157345133	2.537	8.32535388909574	0.786671998826848	3.5278218474234	6.64520129947925
190517	9	3.75	113	5.01475044247788	2.2044	8.30578952515738	0.784823340200417	3.45972359654769	6.56977728840806
190517	9	3.8	113	4.937194	2.2273	8.27329672027459	0.781753058731889	3.38825052323529	6.48613747676471
190517	9	3.85	113	4.85418707079646	2.4727	8.22908638335314	0.77757557455787	3.31352074343125	6.39485339816167
190517	9	3.9	113	4.7691309380531	2.3506	8.1762586043338	0.772583818643546	3.23835513516327	6.29990674094293
190517	9	3.95	113	4.68441252654867	2.387	8.11705804775942	0.766989891851674	3.16472037253874	6.20410468055861
190517	9	4	113	4.60043525309734	2.3842	8.05241426518272	0.760881628547943	3.09284583983527	6.10802466635942
190517	9	4.05	113	4.51483043362832	2.0838	7.98288819816748	0.754312032727988	3.02025783235903	6.00940303489761
190517	9	4.1	113	4.42649827433628	2.1799	7.91105554049218	0.747524484577214	2.94537432966505	5.90762221900751
190517	9	4.15	113	4.33698536283186	2.0384	7.84247553938358	0.741044283582717	2.86870110576586	5.80526961989786
190517	9	4.2	113	4.2503251420354	2.0251	7.78344883733899	0.735466784499778	2.79309198444983	5.70755829962096
190517	9	4.25	113	4.16960070088496	1.8632	7.73666885337039	0.731046491502761	2.72112578725717	5.61807561451274
190517	9	4.3	113	4.09361418584071	1.8066	7.70063195288043	0.727641324477117	2.65188617418248	5.53534219749893
190517	9	4.35	113	4.01621542477876	1.8279	7.67016750108344	0.724762704359876	2.58019102988658	5.45223981967095
190517	9	4.4	113	3.93091308849558	1.95	7.64167991379145	0.722070880380346	2.50022219776704	5.36160397922411
190517	9	4.45	113	3.83460102654867	2.0009	7.61312829713129	0.719373006194216	2.40925562769262	5.25994642540473
190517	9	4.5	113	3.7299637699115	1.6955	7.58262080319429	0.716490318977034	2.31033004625868	5.14959749356433
190517	9	4.55	113	3.62473161061947	1.4691	7.54771197907549	0.713191745149175	2.21163358817845	5.03782963306049
190517	9	4.6	113	3.52621586902655	1.4552	7.503121468573	0.708978337948353	2.12146617285783	4.93096556519526
190517	9	4.65	113	3.43816986725664	1.3907	7.44357178519386	0.703351421774288	2.04456918419989	4.83177055031339
190517	9	4.7	113	3.36010790353982	1.5547	7.36584418244307	0.696006853671294	1.98105954071478	4.73915626636486
190517	9	4.75	113	3.28949709734513	1.518	7.27053801661505	0.687001267485865	1.92829214916434	4.65070204552592
190517	9	4.8	113	3.22485420353982	1.3149	7.16318549538662	0.676857407707786	1.88374801321738	4.56596039386227
190517	9	4.85	113	3.16625283185841	1.1986	7.05091533792035	0.666248874982436	1.84616608927516	4.48633957444165
190517	9	4.9	113	3.11410095575221	1.1291	6.939018729224	0.655675639298076	1.814963724346	4.41323818715842
190517	9	4.95	113	3.06612522123894	1.1822	6.82955182797983	0.6453319893879	1.7874826062277	4.34476783625018
190521	1	-5	219	0.32110595890411	0.34761	1.61454711895422	0.109350929053985	0.105585600348366	0.536626317459854
190521	1	-4.95	219	0.309091789954338	0.47321	1.47594463307874	0.0999635841931592	0.11207300196406	0.506110577944616
190521	1	-4.9	219	0.295230173515982	0.44807	1.34964043510299	0.0914091844918902	0.115071299810807	0.475389047221156
190521	1	-4.85	219	0.279354552511415	0.4148	1.2406984777819	0.0840307041080303	0.113737967122246	0.444971137900585
190521	1	-4.8	219	0.26116054109589	0.55021	1.15246077767688	0.078054492964487	0.107322503722764	0.414998578469017
190521	1	-4.75	219	0.240665945205479	0.47243	1.08500682796212	0.0734859350183755	0.0958321042772003	0.385499786133759
190521	1	-4.7	219	0.218444703196347	0.44849	1.03513765446094	0.070108368399545	0.0802677272351399	0.356621679157554
190521	1	-4.65	219	0.195532917808219	0.41871	0.997366989151032	0.0675502161510675	0.0623978184419504	0.328668017174488
190521	1	-4.6	219	0.173073773515982	0.45044	0.965683096240247	0.0654043121479156	0.044168048368904	0.301979498663059
190521	1	-4.55	219	0.15189989543379	0.38771	0.935075176126453	0.0633312822179984	0.0270799165867913	0.276719874280789
190521	1	-4.5	219	0.132327667579909	0.28176	0.903205073821717	0.0611727665233152	0.0117619194055793	0.252893415754238
190521	1	-4.45	219	0.114243328767123	0.29704	0.87101057119663	0.0589922796665645	-0.00202488564815606	0.230511543182403
190521	1	-4.4	219	0.0973138	0.22644	0.841383660609026	0.0569856920856135	-0.0149996197129264	0.209627219712926
190521	1	-4.35	219	0.0811483835616438	0.18182	0.816549942233702	0.0553037404446074	-0.0278500682412788	0.190146835364567
190521	1	-4.3	219	0.0653505735159817	0.15645	0.796647704028213	0.0539557907858612	-0.040991196754545	0.171692343786508
190521	1	-4.25	219	0.0496590689497717	0.14051	0.780659463019488	0.0528729304668787	-0.0545484858528857	0.153866623752429
190521	1	-4.2	219	0.0338768406392694	0.092507	0.767957584731301	0.0520126507170727	-0.0686351839860001	0.136388865264539
190521	1	-4.15	219	0.0179972155251142	0.11462	0.758701824844153	0.0513857715564225	-0.0832792894512299	0.119273720501458
190521	1	-4.1	219	0.00184613242009132	0.029221	0.752929096025938	0.050994793026259	-0.0986597907812515	0.102352055621434
190521	1	-4.05	219	-0.0147311292237443	-0.058764	0.749840492420218	0.0507856063944165	-0.114824765320718	0.0853625068732292
190521	1	-4	219	-0.0321154748858447	-0.099414	0.748605071992614	0.0507019331649736	-0.132044198946249	0.0678132491745593
190521	1	-3.95	219	-0.0501179452054795	-0.16145	0.748862012183628	0.0507193353505579	-0.150080967330923	0.0498450769199638
190521	1	-3.9	219	-0.0683506474885845	-0.19025	0.750508275300341	0.0508308343580297	-0.168533423632369	0.0318321286551997
190521	1	-3.85	219	-0.0860072283105023	-0.20895	0.752999799165978	0.050999581647142	-0.186522589431565	0.0145081328105603
190521	1	-3.8	219	-0.102265485844749	-0.19772	0.755648795340186	0.0511789943067723	-0.203134452381581	-0.00139651930791625
190521	1	-3.75	219	-0.116554402283105	-0.21602	0.759070831908817	0.0514107638684305	-0.21788016474717	-0.0152286398190405
190521	1	-3.7	219	-0.128540416894977	-0.28544	0.764917497969328	0.051806750060521	-0.230646630762983	-0.0264342030269715
190521	1	-3.65	219	-0.138099855251142	-0.33776	0.774859314004167	0.0524800948066301	-0.241533168050711	-0.034666542451572
190521	1	-3.6	219	-0.145299097716895	-0.35286	0.790042015353047	0.0535083970955869	-0.250759097257372	-0.0398390981764176
190521	1	-3.55	219	-0.150296175342466	-0.4622	0.811575917340437	0.0549668569700833	-0.258630661618538	-0.0419616890663937
190521	1	-3.5	219	-0.153360109589041	-0.49997	0.841119466930417	0.0569677986318598	-0.265638262993742	-0.0410819561843404
190521	1	-3.45	219	-0.155318951598174	-0.44356	0.880008127318794	0.0596016710616025	-0.272788218927183	-0.0378496842691642
190521	1	-3.4	219	-0.157291034703196	-0.4104	0.928017960566994	0.0628533072683043	-0.281168970044667	-0.0334130993617257
190521	1	-3.35	219	-0.160666593607306	-0.45953	0.983612803223969	0.0666186651347801	-0.291965693857883	-0.0293674933567292
190521	1	-3.3	219	-0.166305308219178	-0.45138	1.0449745609808	0.0707746077767276	-0.305795379100534	-0.026815237337822
190521	1	-3.25	219	-0.174330799086758	-0.53339	1.11085261023977	0.0752364322760946	-0.32261470486495	-0.0260468933085659
190521	1	-3.2	219	-0.183722561643836	-0.54522	1.18050086601758	0.0799536073816597	-0.341303574258859	-0.0261415490288126
190521	1	-3.15	219	-0.193184717808219	-0.58881	1.25419432407745	0.0849447581566629	-0.360602817441528	-0.02576661817491
190521	1	-3.1	219	-0.201618420091324	-0.53764	1.3335397134062	0.0903187060194352	-0.37962806366728	-0.0236087765153681
190521	1	-3.05	219	-0.208723639269406	-0.51106	1.42063171601175	0.0962173207370148	-0.39835889563085	-0.0190883829079627
190521	1	-3	219	-0.214881707762557	-0.51404	1.51681109217734	0.102731410054118	-0.417355619245012	-0.0124077962801023
190521	1	-2.95	219	-0.22062385022831	-0.53997	1.62175661175767	0.109839217520026	-0.437106579256717	-0.00414112119990365
190521	1	-2.9	219	-0.226022146118721	-0.5604	1.73321935691252	0.117388427199013	-0.457383654787168	0.00533936254972542
190521	1	-2.85	219	-0.230872873515982	-0.52401	1.84768886025389	0.125141280238592	-0.47751452366448	0.0157687766325167
190521	1	-2.8	219	-0.234937223287671	-0.52662	1.96083690265858	0.132804632650138	-0.496682617627131	0.0268081710517883
190521	1	-2.75	219	-0.238235625570776	-0.58562	2.06870152787572	0.140110146896879	-0.514379498857904	0.0379082477163512
190521	1	-2.7	219	-0.240871358447489	-0.53602	2.16818532020447	0.14684803951658	-0.530294982038257	0.0485522651432803
190521	1	-2.65	219	-0.242415561643836	-0.58739	2.25780631424581	0.152917939147326	-0.543802384414833	0.0589712611271618
190521	1	-2.6	219	-0.242042378082192	-0.51165	2.33785873929481	0.158339773511505	-0.554115124569674	0.0700303684052909
190521	1	-2.55	219	-0.239056766210046	-0.44199	2.41053744141906	0.163262196342294	-0.560831143425612	0.0827176110055202
190521	1	-2.5	219	-0.23361002739726	-0.39008	2.47871082547174	0.167879480530162	-0.56448463588047	0.0972645810859497
190521	1	-2.45	219	-0.226922108675799	-0.36725	2.54450017491785	0.17233529752016	-0.566578711821982	0.112734494470384
190521	1	-2.4	219	-0.220563164383562	-0.34994	2.60901307128783	0.176704662199087	-0.5688313728486	0.127705044081477
190521	1	-2.35	219	-0.21561096347032	-0.36376	2.67208869649333	0.180976682591622	-0.572298920854932	0.141076993914293
190521	1	-2.3	219	-0.212314191780822	-0.35039	2.73283984269554	0.185091269400715	-0.577111611353602	0.152483227791958
190521	1	-2.25	219	-0.210481514611872	-0.44897	2.78996433037675	0.188960227900804	-0.582904286162823	0.161941256939078
190521	1	-2.2	219	-0.209908219178082	-0.55904	2.84241229628078	0.192512452379896	-0.589332089851167	0.169515651495003
190521	1	-2.15	219	-0.210782547945205	-0.53735	2.88946800818518	0.195699467335134	-0.596487724244293	0.174922628353882
190521	1	-2.1	219	-0.213034616438356	-0.50148	2.93082850127571	0.198500753400114	-0.604260863133139	0.178191630256427
190521	1	-2.05	219	-0.21603878630137	-0.56824	2.96669982529135	0.200930266024092	-0.612053373034644	0.179975800431904
190521	1	-2	219	-0.218840730593607	-0.51252	2.99775814987976	0.203033801194254	-0.61900118657582	0.181319725388606
190521	1	-1.95	219	-0.220474578082192	-0.50983	3.0248963931407	0.204871834955324	-0.624257625099071	0.183308468934688
190521	1	-1.9	219	-0.220395076712329	-0.57301	3.04929878237278	0.206524573300547	-0.627435514990928	0.18664536156627
190521	1	-1.85	219	-0.218555609589041	-0.58422	3.07259256050112	0.20810222702747	-0.628705454434596	0.191594235256514
190521	1	-1.8	219	-0.215254392694064	-0.57544	3.09637158899502	0.209712746056171	-0.62857841851393	0.198069633125803
190521	1	-1.75	219	-0.210791164383562	-0.66677	3.12128469865683	0.211400074753587	-0.627440755784028	0.205858427016905
190521	1	-1.7	219	-0.205635240639269	-0.59445	3.14631468473227	0.213095319320578	-0.625625999052018	0.214355517773479
190521	1	-1.65	219	-0.200438561643836	-0.67871	3.16919246850344	0.214644798354484	-0.623483196963265	0.222606073675594
190521	1	-1.6	219	-0.195725580365297	-0.6827	3.18839661563495	0.215945467319711	-0.621333711433442	0.229882550702848
190521	1	-1.55	219	-0.191597357534247	-0.60754	3.20465051298474	0.217046320156449	-0.619375165624283	0.236180450555789
190521	1	-1.5	219	-0.187929264840183	-0.56378	3.2205382942473	0.218122376482878	-0.617827878371054	0.241969348690689
190521	1	-1.45	219	-0.18470804109589	-0.55856	3.23876493878993	0.219356840618903	-0.617039666906787	0.247623584715006
190521	1	-1.4	219	-0.182660164383562	-0.55435	3.26078997387319	0.220848564223949	-0.617931836602904	0.252611507835781
190521	1	-1.35	219	-0.183030333333333	-0.59265	3.28659659096282	0.222596408880424	-0.621746842375939	0.255686175709273
190521	1	-1.3	219	-0.187082835616438	-0.61729	3.31674959932788	0.224638628298973	-0.629824366349697	0.25565869511682
190521	1	-1.25	219	-0.195834908675799	-0.62657	3.35341074653945	0.227121634499725	-0.643470210237635	0.251800392886037
190521	1	-1.2	219	-0.209919063926941	-0.59788	3.39953880709652	0.230245820977877	-0.663711842117382	0.243873714263501
190521	1	-1.15	219	-0.22991799543379	-0.58837	3.45642710473399	0.234098782669689	-0.691304597403368	0.231468606535789
190521	1	-1.1	219	-0.256139652968037	-0.71551	3.52167708460463	0.238518068942504	-0.726236251005481	0.213956945069407
190521	1	-1.05	219	-0.288549310502283	-0.75316	3.58922354006465	0.243092892168253	-0.767662453259304	0.190563832254737
190521	1	-1	219	-0.326643826484018	-0.81266	3.65143232205466	0.247306202530065	-0.814061006232221	0.160773353264184
190521	1	-0.95	219	-0.369354499543379	-0.78924	3.70194572029838	0.2507274015541	-0.86351453961046	0.124805540523702
190521	1	-0.9	219	-0.415337584474886	-0.7778	3.7380498140935	0.25317267933683	-0.914317036220144	0.0836418672703723
190521	1	-0.85	219	-0.463269510502283	-0.85559	3.76028706708165	0.254678776152039	-0.965217336896406	0.0386783158918394
190521	1	-0.8	219	-0.51171103196347	-0.82682	3.77088968849705	0.25539687628586	-1.01507416593348	-0.00834789799346458
190521	1	-0.75	219	-0.558834707305936	-0.8178	3.77266546439241	0.255517147005538	-1.062434883511	-0.0552345311008716
190521	1	-0.7	219	-0.602699675799087	-0.82699	3.76867098368575	0.25524660663466	-1.10576664247187	-0.0996327091263045
190521	1	-0.649999999999999	219	-0.641650328767123	-0.90241	3.76316361535984	0.254873600584846	-1.14398213572709	-0.139318521807156
190521	1	-0.6	219	-0.674775314611872	-0.8461	3.76080113621469	0.25471359330704	-1.1767917623318	-0.172758866891946
190521	1	-0.55	219	-0.702251149178082	-0.84906	3.76513599954034	0.255007187297836	-1.20484624293891	-0.199656055417253
190521	1	-0.5	219	-0.724200295890411	-0.74821	3.77656389253902	0.25578118187617	-1.22832085990088	-0.220079731879938
190521	1	-0.45	219	-0.740465347031963	-0.74112	3.79222791436865	0.256842083301519	-1.24667684760385	-0.234253846460076
190521	1	-0.399999999999999	219	-0.750037780821918	-0.74682	3.80844201201529	0.257940240562225	-1.2584136456898	-0.241661915954039
190521	1	-0.35	219	-0.751628991324201	-0.83326	3.82241954200086	0.258886918346886	-1.26187066874028	-0.241387313908117
190521	1	-0.3	219	-0.743931333333333	-0.77851	3.83410359647734	0.25967826236969	-1.25573267511634	-0.232129991550324
190521	1	-0.25	219	-0.725350301369863	-0.69746	3.84569399620103	0.260463263292248	-1.238698805868	-0.212001796871731
190521	1	-0.2	219	-0.693279305936073	-0.74405	3.86157154322673	0.261538626468693	-1.20874724974185	-0.177811362130291
190521	1	-0.149999999999999	219	-0.643603602739726	-0.62098	3.88606847845053	0.263197768276479	-1.16234155842746	-0.124865647051993
190521	1	-0.0999999999999996	219	-0.570813187214612	-0.64175	3.92354298180477	0.265735861906275	-1.09455348585337	-0.04707288857585
190521	1	-0.0499999999999998	219	-0.468860757990868	-0.63094	3.97728068640955	0.26937543851248	-0.999774318548357	0.0620528025666215
190521	1	0	219	-0.332520351598174	-0.60736	4.05075920734612	0.274352031908609	-0.873242307954389	0.208201604758042
190521	1	0.0499999999999998	219	-0.15844073196347	-0.42593	4.14856162555196	0.280976047503435	-0.712217997757166	0.395336533830226
190521	1	0.100000000000001	219	0.0539390456621005	-0.30611	4.27724106211604	0.289691318661047	-0.517015196871058	0.624893288195259
190521	1	0.15	219	0.301987543835616	-0.16347	4.44407744767803	0.300990904499724	-0.291237115716869	0.895212203388102
190521	1	0.2	219	0.579229906849315	0.061807	4.65390451604237	0.315202186782508	-0.042003848552831	1.20046366225146
190521	1	0.25	219	0.876057834703196	0.33112	4.90676964039314	0.332328374026283	0.221069980937157	1.53104568846924
190521	1	0.3	219	1.18094411415525	0.5079	5.1974069960033	0.352012819578018	0.487160076397154	1.87472815191335
190521	1	0.350000000000001	219	1.48228535022831	0.61435	5.51595550830607	0.373587647193848	0.745979363879848	2.21859133657677
190521	1	0.4	219	1.77021731050228	0.89276	5.84968472604553	0.396190641918404	0.989362955250024	2.55107166575454
190521	1	0.45	219	2.0371166347032	1.0375	6.18455444327135	0.418870881015054	1.21156166918153	2.86267160022486
190521	1	0.5	219	2.27739474885845	1.3651	6.50631167214877	0.440663030339486	1.4088895141737	3.1458999835432
190521	1	0.55	219	2.48751365296804	1.8379	6.80336210929927	0.460781824580275	1.57935617402715	3.39567113190892
190521	1	0.600000000000001	219	2.66629039726027	2.0082	7.06892765809787	0.478768193107363	1.72268348384627	3.60989731067428
190521	1	0.65	219	2.81503303196347	2.1776	7.30209013778367	0.494559948872712	1.84030205866066	3.78976400526628
190521	1	0.7	219	2.93691280365297	2.1804	7.5055839963266	0.508342292061843	1.9350181329627	3.93880747434324
190521	1	0.75	219	3.03523363926941	2.121	7.68273022539503	0.520340148612223	2.00969232590305	4.06077495263577
190521	1	0.8	219	3.11215214155251	2.0559	7.83558887723105	0.530693042867199	2.06620625091163	4.15809803219339
190521	1	0.850000000000001	219	3.1680897260274	2.0893	7.96448726431766	0.539423143225379	2.1049376316926	4.2312418203622
190521	1	0.9	219	3.20266934703196	2.0272	8.06966799357131	0.5465468811005	2.12547703781846	4.27986165624546
190521	1	0.95	219	3.21586435616438	1.9866	8.15187339260601	0.552114533262625	2.12769873011969	4.30402998220908
190521	1	1	219	3.20897288127854	1.9383	8.21365267607146	0.556298754313797	2.11256055052794	4.30538521202914
190521	1	1.05	219	3.18379352511416	1.8667	8.2581758372994	0.559314243293672	2.08143795024312	4.28614909998519
190521	1	1.1	219	3.14200626484018	1.806	8.28878948798066	0.561387661346592	2.03556417871527	4.24844835096509
190521	1	1.15	219	3.08457684931507	1.7526	8.30769377500531	0.562668021222734	1.97561129473887	4.19354240389126
190521	1	1.2	219	3.01223637899543	1.7469	8.3164781184653	0.563262972034142	1.90209823253267	4.1223745254582
190521	1	1.25	219	2.92671657077626	1.4936	8.31634094090499	0.563253681197418	1.81659673567563	4.03683640587688
190521	1	1.3	219	2.830681026621	1.3594	8.30825525103008	0.562706049177588	1.72164052253559	3.93972153070642
190521	1	1.35	219	2.72736221917808	1.2301	8.29327025037495	0.561691136869191	1.62032201144589	3.83440242691027
190521	1	1.4	219	2.61968068812785	1.1086	8.2716480741563	0.560226698309349	1.51552675055569	3.72383462570002
190521	1	1.45	219	2.50995699543379	0.94747	8.24373263156964	0.558336025967881	1.40952939456923	3.61038459629835
190521	1	1.5	219	2.40008324200913	0.80803	8.21017154049857	0.556062982062501	1.30413559610919	3.49603088790908
190521	1	1.55	219	2.29193806849315	0.68497	8.17232448993937	0.553499656352142	1.20104249559314	3.38283364139316
190521	1	1.6	219	2.1872316803653	0.52376	8.13189680296693	0.550761547889378	1.10173266077092	3.27273069995968
190521	1	1.65	219	2.08766600456621	0.26649	8.091375210947	0.548017079374272	1.00757607334024	3.16775593579218
190521	1	1.7	219	1.99432980821918	0.21128	8.05237367581119	0.545375562101989	0.919446058180497	3.06921355825786
190521	1	1.75	219	1.90838403515982	0.16604	8.01586784728782	0.542903075410178	0.838373322990621	2.97839474732901
190521	1	1.8	219	1.83080120730594	0.11746	7.98149848471178	0.540575288450874	0.765378343492952	2.89622407111892
190521	1	1.85	219	1.76227290182648	0.058948	7.94874471571528	0.538356923295877	0.701222226322721	2.82332357733025
190521	1	1.9	219	1.70236407625571	0.051562	7.91651583637753	0.536174108154357	0.645615523340488	2.75911262917093
190521	1	1.95	219	1.649444	0.059638	7.88408786828975	0.533977809021243	0.597024145347881	2.70186385465212
190521	1	2	219	1.60076497716895	0.066365	7.85065421959261	0.531713396602567	0.552808065635953	2.64872188870195
190521	1	2.05	219	1.55385826821918	-0.00075906	7.81618051188139	0.52937854249896	0.510503133716685	2.59721340272167
190521	1	2.1	219	1.50731395525114	-0.13564	7.7817510610273	0.527046685847943	0.468554690083051	2.54607322041923
190521	1	2.15	219	1.46119806164384	-0.17038	7.74907174189294	0.524833363073871	0.426801046728161	2.49559507655951
190521	1	2.2	219	1.41625533789954	-0.14696	7.71971335610075	0.522844962286918	0.385777273232066	2.44673340256702
190521	1	2.25	219	1.37303813013699	-0.10136	7.69357952052314	0.521074955597979	0.346048581566685	2.40002767870729
190521	1	2.3	219	1.33204260730594	-0.036147	7.66852416891598	0.519377993060403	0.308397611705766	2.35568760290611
190521	1	2.35	219	1.29387476255708	-0.071403	7.64186750235421	0.517572575789026	0.27378807396935	2.31396145114481
190521	1	2.4	219	1.25967021004566	-0.099786	7.61000486367523	0.515414565594864	0.243836755836796	2.27550366425453
190521	1	2.45	219	1.23101739497717	-0.095188	7.57032892542364	0.512727371980031	0.220480145714961	2.24155464423938
190521	1	2.5	219	1.20878671780822	0.017609	7.52039594731578	0.509345483967953	0.20491485057124	2.2126585850452
190521	1	2.55	219	1.19299487214612	-0.023733	7.45942699152576	0.505216145232142	0.197261541752303	2.18872820253993
190521	1	2.6	219	1.1827967716895	-0.09681	7.38833724822866	0.500401340272605	0.19655296735854	2.16904057602046
190521	1	2.65	219	1.17682661643836	-0.13137	7.31046526692872	0.495127184193507	0.200977675864661	2.15267555701205
190521	1	2.7	219	1.17367100913242	-0.18784	7.22992472227965	0.489672290198468	0.20857314968684	2.138768868578
190521	1	2.75	219	1.17196384155251	-0.26068	7.15084704656281	0.484316474189415	0.217421789877525	2.1265058932275
190521	1	2.8	219	1.17071372146119	-0.14352	7.07599803770893	0.479247059639134	0.226163007317545	2.11526443560483
190521	1	2.85	219	1.1693651369863	-0.20895	7.00694287404218	0.474570053799982	0.234032359847325	2.10469791412528
190521	1	2.9	219	1.16822151598174	-0.30461	6.94574343285653	0.470425104623416	0.241058042391042	2.09538498957243
190521	1	2.95	219	1.16813265296804	-0.33924	6.89515049250132	0.466998518327813	0.24772265749993	2.08854264843614
190521	1	3	219	1.16983906986301	-0.27276	6.85736939351165	0.464439659421374	0.25447234374598	2.08520579598005
190521	1	3.05	219	1.17365520684932	-0.069525	6.83296244508964	0.462786612288845	0.26154648058463	2.085763933114
190521	1	3.1	219	1.17948759817352	0.038564	6.81968600889124	0.461887418567103	0.269151097851468	2.08982409849556
190521	1	3.15	219	1.1871722739726	0.043677	6.81365096355644	0.461478673720641	0.27764137115786	2.09670317678735
190521	1	3.2	219	1.19667421004566	0.18912	6.81112024277763	0.461307271681586	0.287481124469729	2.10586729562159
190521	1	3.25	219	1.20773310502283	0.17682	6.8096266729552	0.461206114368942	0.298739390960978	2.11672681908468
190521	1	3.3	219	1.21965464269406	0.10919	6.80823346082381	0.461111754136808	0.310846903742244	2.12846238164588
190521	1	3.35	219	1.23115796347032	0.12732	6.80604167203836	0.460963307468906	0.322642798887728	2.13967312805291
190521	1	3.4	219	1.2406864109589	0.12778	6.80095899991228	0.46061906547526	0.332849714849717	2.14852310706809
190521	1	3.45	219	1.24694513242009	0.19236	6.79088644506945	0.459936865979761	0.340452987117637	2.15343727772255
190521	1	3.5	219	1.24902942739726	0.17558	6.77477825395175	0.458845881614287	0.344687509291408	2.15337134550311
190521	1	3.55	219	1.24614142009132	0.21422	6.75339441704122	0.457397585429274	0.344653957048537	2.14762888313411
190521	1	3.6	219	1.23783976986301	0.24076	6.72857635739972	0.455716694331544	0.339665184499546	2.13601435522648
190521	1	3.65	219	1.22406358447489	0.14113	6.70306072967221	0.45398855796151	0.329294992762548	2.11883217618722
190521	1	3.7	219	1.20567326940639	0.13307	6.68052874718968	0.452462499546139	0.313912394772484	2.0974341440403
190521	1	3.75	219	1.18425571506849	0.11295	6.6645270900782	0.451378730574022	0.294630846772006	2.07388058336498
190521	1	3.8	219	1.16157365753425	0.15723	6.65783506546962	0.450925489476497	0.27284208465551	2.05030523041298
190521	1	3.85	219	1.138752843379	0.035952	6.66111518249658	0.451147647033928	0.249583418925996	2.02792226783199
190521	1	3.9	219	1.11584675799087	0.033201	6.67258568872145	0.451924527744119	0.225146174994783	2.00654734098695
190521	1	3.95	219	1.09195998767123	-0.046328	6.68851267640886	0.453003239464702	0.199133365703102	1.98478660963936
190521	1	4	219	1.06582494977169	-0.072291	6.70328610462964	0.454003822279715	0.171026273529105	1.96062362601427
190521	1	4.05	219	1.03661336164384	-0.11507	6.71200173621983	0.454594119336079	0.140651265626563	1.93257545766111
190521	1	4.1	219	1.00400447488584	-0.16213	6.71106918474818	0.454530958980696	0.108166861966763	1.89984208780493
190521	1	4.15	219	0.968556452054794	-0.19895	6.699173186868	0.453725260339293	0.074306795100834	1.86280610900875
190521	1	4.2	219	0.931494255707763	-0.25625	6.67834062058137	0.452314300912171	0.0400254665916134	1.82296304482391
190521	1	4.25	219	0.89429898173516	-0.27182	6.65188721486638	0.450522650202435	0.00636136703800694	1.78223659643231
190521	1	4.3	219	0.858421141552511	-0.43075	6.62476819665233	0.44868591852584	-0.0258964483955605	1.74273873150058
190521	1	4.35	219	0.824792863013699	-0.53612	6.60158433912492	0.44711570956141	-0.0564299932915114	1.70601571931891
190521	1	4.4	219	0.794195712328767	-0.46474	6.58590814380556	0.4460539836433	-0.0849345824176287	1.67332600707516
190521	1	4.45	219	0.7672809543379	-0.55714	6.57972316053105	0.445635083718168	-0.111023728199763	1.64558563687556
190521	1	4.5	219	0.745073419634703	-0.5092	6.58380183300155	0.445911326274808	-0.133775710905098	1.6239225501745
190521	1	4.55	219	0.72857204109589	-0.52229	6.59720435540658	0.446819059632015	-0.152066146201917	1.6092102283937
190521	1	4.6	219	0.71838394977169	-0.52408	6.61789172056246	0.448220184797653	-0.165015722962885	1.60178362250626
190521	1	4.65	219	0.713947096347032	-0.45139	6.6423859976983	0.449879146577006	-0.172722233450447	1.60061642614451
190521	1	4.7	219	0.714026817351598	-0.51032	6.66656082685284	0.451516472609016	-0.175869527493162	1.60392316219636
190521	1	4.75	219	0.716882356164384	-0.53348	6.6853831334567	0.452791280070445	-0.175526513846405	1.60929122617517
190521	1	4.8	219	0.720981940639269	-0.43467	6.69355653458776	0.453344852646134	-0.17251796866155	1.61448184994009
190521	1	4.85	219	0.725616584474886	-0.4079	6.68730762353834	0.45292162298575	-0.167049179117739	1.61828234806751
190521	1	4.9	219	0.730419926940639	-0.36967	6.66487947329915	0.451402596977264	-0.159251979783675	1.62009183366495
190521	1	4.95	219	0.735236712328767	-0.32627	6.62709449168496	0.448843475106311	-0.149391406766242	1.61986483142378
190521	2	-5	291	0.331216578350515	0.5671	1.53800272069526	0.0903146295260881	0.153461320795514	0.508971835905517
190521	2	-4.95	291	0.321727532646048	0.49462	1.44302128982185	0.0847371278573575	0.154949790592589	0.488505274699508
190521	2	-4.9	291	0.310171160824742	0.59116	1.35381763321814	0.0794989087761231	0.153703165783481	0.466639155866004
190521	2	-4.85	291	0.296643395189003	0.53894	1.27129985326283	0.0746532978902007	0.14971242438798	0.443574365990026
190521	2	-4.8	291	0.28099636185567	0.53593	1.1957401865662	0.0702162814837954	0.142798228671708	0.419194495039632
190521	2	-4.75	291	0.262955936082474	0.55631	1.12663491256059	0.0661582800666758	0.132744671591256	0.393167200573693
190521	2	-4.7	291	0.242610656701031	0.52564	1.06310392959148	0.0624276122901654	0.11974201006636	0.365479303335702
190521	2	-4.65	291	0.220436368109966	0.46606	1.00460008960958	0.0589921485145027	0.104329325342445	0.336543410877487
190521	2	-4.6	291	0.197207302405498	0.41035	0.951343332619754	0.0558648040614821	0.0872554298648485	0.307159174946148
190521	2	-4.55	291	0.173500538487973	0.45457	0.904496784567319	0.0531138800383964	0.0689629738042419	0.278038103171703
190521	2	-4.5	291	0.149622501718213	0.37492	0.865497571507107	0.0508237673929846	0.0495922861234532	0.249652717312973
190521	2	-4.45	291	0.125550967353952	0.35317	0.835743247877944	0.0490765333476817	0.0289596191869985	0.222142315520905
190521	2	-4.4	291	0.101378402061856	0.29302	0.815728332878179	0.0479012170697087	0.00710028541449045	0.195656518709221
190521	2	-4.35	291	0.0774683745704467	0.20276	0.804763186613844	0.0472573215100734	-0.0155424410688526	0.170479190209746
190521	2	-4.3	291	0.0542894988178694	0.22571	0.800286163382932	0.0469944216536305	-0.0382038831350118	0.146782880770751
190521	2	-4.25	291	0.0322675030927835	0.17345	0.798139835363002	0.0468683849325291	-0.0599778161714909	0.124512822357058
190521	2	-4.2	291	0.0113636993127148	0.061652	0.793903367557599	0.0466196109770636	-0.0803919885512118	0.103119387176641
190521	2	-4.15	291	-0.00871406357388316	0.019494	0.784768105624497	0.0460831699252955	-0.099413940016997	0.0819858128692307
190521	2	-4.1	291	-0.0281532349140893	-0.022276	0.770535814314255	0.0452474210025558	-0.117208208800525	0.0609017389723462
190521	2	-4.05	291	-0.046679779862543	-0.0361	0.753538887567477	0.0442493270970239	-0.133770327385577	0.0404107676604912
190521	2	-4	291	-0.0635272652920962	-0.062137	0.737943289152382	0.0433335220245464	-0.148815345514067	0.0217608149298746
190521	2	-3.95	291	-0.0776865919243986	-0.10855	0.728149129548816	0.0427583891693096	-0.161842708373198	0.00646952452440032
190521	2	-3.9	291	-0.0884280087285223	-0.1471	0.727006522854055	0.042691292993898	-0.172452067967943	-0.00440394948910167
190521	2	-3.85	291	-0.0957463642611684	-0.18781	0.734422274734472	0.0431267609386065	-0.180627501883956	-0.0108652266383807
190521	2	-3.8	291	-0.100282819587629	-0.19483	0.747877783568676	0.0439168956237368	-0.186719082832871	-0.013846556342387
190521	2	-3.75	291	-0.103336627147766	-0.23421	0.763970445104026	0.0448618892476732	-0.191632805955881	-0.0150404483396517
190521	2	-3.7	291	-0.106351756701031	-0.28648	0.780681206283888	0.0458431789325028	-0.196579288176795	-0.0161242252252672
190521	2	-3.65	291	-0.110572066323024	-0.31485	0.797890745604185	0.046853757878244	-0.202788596942365	-0.0183555357036831
190521	2	-3.6	291	-0.116943721649485	-0.32062	0.816948755348707	0.0479728827448132	-0.211362889094521	-0.0225245542044481
190521	2	-3.55	291	-0.126047642955326	-0.36626	0.839435270259852	0.0492933363670375	-0.223065698032849	-0.0290295878778039
190521	2	-3.5	291	-0.138191333333333	-0.42528	0.866565985406513	0.0508865068174388	-0.238345031276537	-0.0380376353901297
190521	2	-3.45	291	-0.153149154639175	-0.44917	0.899094142894817	0.0527966259955079	-0.257062306928148	-0.0492360023502021
190521	2	-3.4	291	-0.170034307938144	-0.49922	0.937412013695363	0.0550467288457911	-0.278376062921677	-0.061692552954612
190521	2	-3.35	291	-0.187206672508591	-0.45246	0.981908773206938	0.0576596685345991	-0.300691157632267	-0.0737221873849148
190521	2	-3.3	291	-0.202363288659794	-0.48653	1.03332493206442	0.0606789293436882	-0.321790216171393	-0.0829363611481949
190521	2	-3.25	291	-0.213153050274914	-0.48277	1.09249424614779	0.0641534711041454	-0.339418494079571	-0.0868876064702568
190521	2	-3.2	291	-0.217587275945017	-0.47622	1.15958672034723	0.0680932768468636	-0.351606958328611	-0.0835675935614235
190521	2	-3.15	291	-0.214400020618557	-0.41992	1.23383874898147	0.0724535061022647	-0.357001409845877	-0.0717986313912363
190521	2	-3.1	291	-0.203165361168385	-0.43439	1.31403215209466	0.0771626248802404	-0.35503513388605	-0.0512955884507202
190521	2	-3.05	291	-0.18429399862543	-0.38329	1.39941710487794	0.0821766019519055	-0.346032170188613	-0.022555827062246
190521	2	-3	291	-0.158957156254296	-0.36156	1.48990103273856	0.0874900011499923	-0.331153042673915	0.0132387301653236
190521	2	-2.95	291	-0.128909237113402	-0.26105	1.58584886672368	0.0931242519634626	-0.31219433144688	0.0543758572200755
190521	2	-2.9	291	-0.0960260182130584	-0.19038	1.68737403939026	0.0990860153814159	-0.291044923529331	0.0989928871032142
190521	2	-2.85	291	-0.0619948621993127	-0.19322	1.79443159000374	0.105372651218612	-0.269386985213084	0.145397260814458
190521	2	-2.8	291	-0.027829013742268	-0.19695	1.90757109017355	0.112016431431161	-0.248297278118934	0.192639250634398
190521	2	-2.75	291	0.0060281821305842	-0.19634	2.02826971864718	0.119104098941903	-0.228389872777771	0.240446237038939
190521	2	-2.7	291	0.0395071605841924	-0.19635	2.15819612926958	0.126733640478547	-0.209927189336268	0.288941510504653
190521	2	-2.65	291	0.0724793855670103	-0.14907	2.2976490430225	0.134922597541142	-0.193072288638637	0.338031059772658
190521	2	-2.6	291	0.104453289003436	-0.086905	2.44446015150535	0.143543642676192	-0.178066135680902	0.386972713687775
190521	2	-2.55	291	0.135063677319588	-0.18488	2.59511652727524	0.15239048968128	-0.164867916093017	0.434995270732192
190521	2	-2.5	291	0.164363305841924	-0.14357	2.74680846476593	0.16129814696447	-0.153100141744181	0.481826753428029
190521	2	-2.45	291	0.193088216494845	-0.11549	2.89811654222178	0.170183263210266	-0.141862720493201	0.528039153482892
190521	2	-2.4	291	0.222544845360825	-0.080747	3.04886978933723	0.179035798696635	-0.129829456298609	0.574919147020259
190521	2	-2.35	291	0.253862594501718	-0.04401	3.19848260215935	0.187821365575398	-0.115803265695859	0.623528454699296
190521	2	-2.3	291	0.287781835395189	0.0052161	3.34522531623587	0.196438394452617	-0.0988438705711914	0.674407541361569
190521	2	-2.25	291	0.324312304467354	-0.086336	3.48697418090629	0.204762174395389	-0.0786960811969066	0.727320690131614
190521	2	-2.2	291	0.362933536082474	-0.060735	3.62167070493773	0.21267182663635	-0.0556424522906739	0.781509524455622
190521	2	-2.15	291	0.402892637800687	-0.012358	3.74787700118672	0.220082915535098	-0.0302696919312474	0.836054967532622
190521	2	-2.1	291	0.443380952233677	0.066844	3.86495179380486	0.226957784077184	-0.00331234180346252	0.890074246270816
190521	2	-2.05	291	0.483643024054983	0.10856	3.9730667134999	0.233306510764797	0.0244543064809833	0.942831741628982
190521	2	-2	291	0.522500360824742	0.13761	4.07247206796454	0.239143794171764	0.0518228310741163	0.993177890575368
190521	2	-1.95	291	0.558437920962199	0.085588	4.16352853367785	0.244490813950204	0.0772365050720224	1.03963933685238
190521	2	-1.9	291	0.589608874226804	0.11029	4.24596288130591	0.249331525521174	0.098880076819785	1.08033767163382
190521	2	-1.85	291	0.614129602405498	0.079705	4.3191996749771	0.253632138126789	0.114936434327119	1.11332277048388
190521	2	-1.8	291	0.630516847079038	0.013595	4.3826091375998	0.25735566998285	0.12399510590501	1.13703858825307
190521	2	-1.75	291	0.638016896907217	0.039101	4.43622268101473	0.260503965656158	0.125298749777646	1.15073504403679
190521	2	-1.7	291	0.636665945017182	0.081024	4.48062754761607	0.263111509207474	0.118815688306005	1.15451620172836
190521	2	-1.65	291	0.627134948453608	0.059409	4.51721264699206	0.265259860216127	0.105056354773486	1.14921354213373
190521	2	-1.6	291	0.610386638831615	0.044798	4.54650773535151	0.266980127037841	0.0849222540170816	1.13585102364615
190521	2	-1.55	291	0.587475166563574	0.079331	4.56901342616295	0.268301706707704	0.0594096778544817	1.11554065527267
190521	2	-1.5	291	0.559473794089347	0.063819	4.58463964990435	0.269219310161265	0.0296022985452937	1.0893452896334
190521	2	-1.45	291	0.527233432989691	-0.025301	4.59402264745335	0.269770298749307	-0.00372250611451796	1.0581893720939
190521	2	-1.4	291	0.491607030927835	-0.045928	4.5989876395643	0.270061853125035	-0.0399227390542808	1.02313680090995
190521	2	-1.35	291	0.453269667697594	-0.040276	4.60214306870169	0.270247146304108	-0.0786247922239257	0.985164127619115
190521	2	-1.3	291	0.412736896907216	-0.028185	4.60571952318945	0.270457162943046	-0.119570913120939	0.945044706935372
190521	2	-1.25	291	0.370195447766323	-0.11979	4.6108791158992	0.270760144659409	-0.162708684178992	0.903099579711638
190521	2	-1.2	291	0.325465261168385	-0.15327	4.61743485077934	0.271145110666949	-0.208196552363836	0.859127074700606
190521	2	-1.15	291	0.278087767353952	-0.10446	4.62421825531369	0.271543445896921	-0.256358040773258	0.812533575481162
190521	2	-1.1	291	0.227478364261168	-0.10026	4.62990077032924	0.271877134668403	-0.307624202730351	0.762580931252687
190521	2	-1.05	291	0.17299839532646	-0.1138	4.63311400833336	0.272065822501016	-0.362475542886528	0.708472333539449
190521	2	-1	291	0.114219253608247	-0.21196	4.63236905935294	0.272022077590635	-0.421168586839049	0.649607094055544
190521	2	-0.95	291	0.0509001079037801	-0.26654	4.625957436144	0.271645574111815	-0.483746706718584	0.585546922526144
190521	2	-0.9	291	-0.0168105017182131	-0.33686	4.61243431387349	0.270851469028994	-0.549894376269149	0.516273372832722
190521	2	-0.85	291	-0.0885453298969072	-0.38311	4.59163512985182	0.269630098888301	-0.619225330733604	0.44213467093979
190521	2	-0.8	291	-0.163589797560137	-0.42634	4.5650397126409	0.268068362215033	-0.691196022796508	0.364016427676233
190521	2	-0.75	291	-0.241076343642612	-0.44624	4.53516744636575	0.266314202339083	-0.765230070184382	0.283077382899159
190521	2	-0.7	291	-0.319992312027491	-0.53419	4.50499158016378	0.264542214461566	-0.84065845119604	0.200673827141058
190521	2	-0.649999999999999	291	-0.399524564329897	-0.60188	4.47650685159708	0.262869533605391	-0.916898570009587	0.117849441349793
190521	2	-0.6	291	-0.478968432302405	-0.6837	4.45087896707889	0.261364612408144	-0.993380485345847	0.0354436207410357
190521	2	-0.55	291	-0.558089020618557	-0.71784	4.42860232569723	0.260056482983925	-1.06992644224362	-0.0462515989934965
190521	2	-0.5	291	-0.636964650309278	-0.79914	4.40996082545052	0.25896181639723	-1.14664757335447	-0.127281727264082
190521	2	-0.45	291	-0.716034802061856	-0.86694	4.39555959710923	0.258116147150444	-1.22405329758786	-0.20801630653585
190521	2	-0.399999999999999	291	-0.795764519072165	-0.92967	4.38585762566774	0.257546427770485	-1.30266170550738	-0.288867332636947
190521	2	-0.35	291	-0.876179687938144	-1.0283	4.38077817387126	0.25724815209059	-1.38248981477316	-0.369869561103129
190521	2	-0.3	291	-0.955714920274914	-1.1158	4.37895907995107	0.257141331217477	-1.46181480462859	-0.449615035921235
190521	2	-0.25	291	-1.02951348316151	-1.156	4.37791548416038	0.257080049162548	-1.53549275352923	-0.523534212793791
190521	2	-0.2	291	-1.08835161512028	-1.1732	4.37479574746373	0.256896851915764	-1.5939703207162	-0.582732909524355
190521	2	-0.149999999999999	291	-1.1195640137457	-1.1873	4.36735893695508	0.256460147365826	-1.62432320709918	-0.614804820392231
190521	2	-0.0999999999999996	291	-1.11073412714777	-1.1645	4.35523644267751	0.255748289990752	-1.61409225855023	-0.607375995745304
190521	2	-0.0499999999999998	291	-1.0538607766323	-1.1319	4.34011920645096	0.254860575313211	-1.55547172762812	-0.552249825636488
190521	2	0	291	-0.947752065292096	-1.0301	4.32530842800699	0.253990856456306	-1.44765125485767	-0.447852875726526
190521	2	0.0499999999999998	291	-0.796956821305842	-0.90216	4.31507597065368	0.253389985870988	-1.29567339066679	-0.298240251944894
190521	2	0.100000000000001	291	-0.608508206185567	-0.80322	4.31448701143645	0.253355400994905	-1.10715670635786	-0.109859706013275
190521	2	0.15	291	-0.389471360824742	-0.68548	4.32939415371874	0.254230778531239	-0.889842759715054	0.11090003806557
190521	2	0.2	291	-0.14660210652921	-0.44798	4.36596165050718	0.25637809588036	-0.651199807962622	0.357995594904203
190521	2	0.25	291	0.111816396219931	-0.31674	4.42883338782587	0.260070051419316	-0.400047730499753	0.623680522939616
190521	2	0.3	291	0.37457524467354	-0.064681	4.51870626225171	0.265347568324191	-0.14767597416621	0.896826463513289
190521	2	0.350000000000001	291	0.62863713814433	0.042205	4.6315940947651	0.271976570103097	0.093338864528128	1.16393541176053
190521	2	0.4	291	0.863065694158076	0.28708	4.76017190815886	0.279526919283677	0.312906990174537	1.41322439814161
190521	2	0.45	291	1.072535254811	0.41388	4.89644629440524	0.28752922678426	0.506626586084597	1.6384439235374
190521	2	0.5	291	1.25747586494845	0.55052	5.03341601450107	0.295572365694414	0.675736868001396	1.83921486189551
190521	2	0.55	291	1.42113894158076	0.74017	5.16561048553707	0.303335092324453	0.824121517664643	2.01815636549687
190521	2	0.600000000000001	291	1.5655739209622	0.76365	5.28818511902363	0.310532922642745	0.95438988651157	2.17675795541283
190521	2	0.65	291	1.68974521718213	0.82741	5.39660373659665	0.316899483083816	1.06603065919528	2.31345977516898
190521	2	0.7	291	1.79047334020619	0.80623	5.48686081160322	0.322199561023627	1.15632728596899	2.42461939444338
190521	2	0.75	291	1.86491808487973	0.94717	5.55633382019388	0.326279156559122	1.2227426608833	2.50709350887615
190521	2	0.8	291	1.9129672467354	0.91868	5.60473989896025	0.329121659379025	1.26519727151838	2.56073722195241
190521	2	0.850000000000001	291	1.93750987972509	0.86995	5.63448255708618	0.330868208402392	1.2863023853253	2.58871737412487
190521	2	0.9	291	1.94305423024055	0.82322	5.65006437324502	0.331783204152915	1.29004586142928	2.59606259905182
190521	2	0.95	291	1.93384054914089	0.90613	5.65697777465366	0.332189173062192	1.28003316129576	2.58764793698603
190521	2	1	291	1.91265308934708	0.88464	5.66109505584921	0.332430948138938	1.25836984513999	2.56693633355417
190521	2	1.05	291	1.88113470584192	0.82747	5.66777779983059	0.332823372377708	1.22607910092208	2.53619031076177
190521	2	1.1	291	1.84035102061856	0.77403	5.68152237476427	0.333630481608678	1.18370688115033	2.49699516008678
190521	2	1.15	291	1.79188674226804	0.74509	5.70558277588804	0.335043357011628	1.13246181266136	2.45131167187472
190521	2	1.2	291	1.73798280412371	0.70126	5.74153731094381	0.337154680008428	1.07440241526256	2.40156319298486
190521	2	1.25	291	1.68100745704467	0.68737	5.78880291782179	0.339930212013067	1.01196432744124	2.35005058664811
190521	2	1.3	291	1.6231473742268	0.69805	5.84511292401847	0.343236849433036	0.947596193941968	2.29869855451164
190521	2	1.35	291	1.56553264948454	0.7152	5.90650697106538	0.346842032011414	0.882885828536442	2.24817947043263
190521	2	1.4	291	1.5086860838488	0.70191	5.96849976856264	0.350482374426881	0.818874421423245	2.19849774627435
190521	2	1.45	291	1.45303458762887	0.65731	6.02676709120542	0.353903949426164	0.756488656918843	2.14958051833889
190521	2	1.5	291	1.39908753608247	0.62466	6.07803120008448	0.356914281553082	0.696616736219421	2.10155833594553
190521	2	1.55	291	1.34740143986254	0.55723	6.12055483821838	0.359411355565038	0.640015954123479	2.05478692560161
190521	2	1.6	291	1.29827108453608	0.47098	6.15414307789419	0.361383724912592	0.587003625043621	2.00953854402854
190521	2	1.65	291	1.25147553264605	0.40182	6.180512813069	0.362932209080382	0.537160380841614	1.96579068445048
190521	2	1.7	291	1.2063779652921	0.2977	6.20210355333617	0.364200061004299	0.489567455355097	1.9231884752291
190521	2	1.75	291	1.16253660824742	0.24311	6.22183264307378	0.365358593044953	0.443445901155733	1.88162731533911
190521	2	1.8	291	1.12012903092784	0.17873	6.24229002795261	0.366559892048878	0.398673953689652	1.84158410816602
190521	2	1.85	291	1.07991154639175	0.11758	6.26535026973257	0.367914036072886	0.355791272816971	1.80403181996653
190521	2	1.9	291	1.04297078694158	0.029525	6.29157658135635	0.369454098119765	0.315819397287045	1.77012217659612
190521	2	1.95	291	1.00989041752577	0.0038765	6.3196490269689	0.371102568887256	0.279494544143796	1.74028629090775
190521	2	2	291	0.980870036082474	-0.019537	6.3469637911619	0.372706547069796	0.24731724829531	1.71442282386964
190521	2	2.05	291	0.955896671477663	-0.0042066	6.37062963355218	0.374096253186139	0.219608694829819	1.69218464812551
190521	2	2.1	291	0.935332072164948	-0.055011	6.38880629768112	0.375163623656123	0.196943320550808	1.67372082377909
190521	2	2.15	291	0.920047847766323	-0.11698	6.40179643311836	0.375926430674421	0.180157756239549	1.6599379392931
190521	2	2.2	291	0.910963104467354	-0.077545	6.41127351376324	0.376482944012085	0.169977695690335	1.65194851324437
190521	2	2.25	291	0.908542728522337	-0.088137	6.41918749078433	0.376947668744442	0.166642658799183	1.65044279824549
190521	2	2.3	291	0.912384945704467	-0.14817	6.42691660048432	0.377401537693909	0.169591581147108	1.65517831026183
190521	2	2.35	291	0.921248600343643	-0.14616	6.4349863227507	0.377875408101978	0.177522574523363	1.66497462616392
190521	2	2.4	291	0.933483071821306	-0.13816	6.44384805970442	0.378395787213902	0.188732847335188	1.67823329630742
190521	2	2.45	291	0.947615402061856	-0.1629	6.45443670213378	0.379017573707076	0.201641391143592	1.69358941298012
190521	2	2.5	291	0.9623114604811	-0.17998	6.46806206832962	0.379817682759924	0.214762692610308	1.70986022835189
190521	2	2.55	291	0.976548830584193	-0.11918	6.48599442549314	0.380870707030922	0.226927523618848	1.72617013754954
190521	2	2.6	291	0.989403697594502	-0.10976	6.50873802236438	0.382206257025651	0.237153790649992	1.74165360453901
190521	2	2.65	291	1.0002792580756	-0.083789	6.53572926051097	0.383791237104592	0.244909828373482	1.75564868777772
190521	2	2.7	291	1.00908748797251	-0.1145	6.56551207478899	0.385540144178402	0.250275898024854	1.76789907792016
190521	2	2.75	291	1.01609280652921	-0.11643	6.59572686527893	0.387314417768812	0.253789130518741	1.77839648253968
190521	2	2.8	291	1.02169644261168	-0.052615	6.6237034755793	0.388957260892998	0.256159359076935	1.78723352614643
190521	2	2.85	291	1.02606810824742	-0.10265	6.64662111562152	0.390303031054633	0.257882309626906	1.79425390686794
190521	2	2.9	291	1.02892452920962	-0.078303	6.66232496183705	0.391225192656824	0.258923752506763	1.79892530591248
190521	2	2.95	291	1.02968761168385	-0.11215	6.6695007693477	0.391646570582984	0.25885748826069	1.80051773510701
190521	2	3	291	1.02770397147766	-0.037851	6.66763060016031	0.391536750466909	0.257089993579544	1.79831794937578
190521	2	3.05	291	1.02266777319588	-0.092526	6.65730801279435	0.390930587265009	0.253246832313348	1.7920887140784
190521	2	3.1	291	1.01473121099656	-0.066783	6.63969313355715	0.38989620593977	0.247346116574822	1.7821163054183
190521	2	3.15	291	1.00425390378007	-0.12211	6.61610298712581	0.388510944843191	0.239595249629361	1.76891255793078
190521	2	3.2	291	0.991660357388316	-0.17289	6.58748200538281	0.386830262925005	0.230309584239864	1.75301113053677
190521	2	3.25	291	0.977467567010309	-0.19645	6.55489197138621	0.384916510233258	0.219883399608935	1.73505173441168
190521	2	3.3	291	0.962342049484536	-0.25997	6.51966950756267	0.382848175939427	0.20882873192265	1.71585536704642
190521	2	3.35	291	0.946907560137457	-0.31749	6.48360900703488	0.380730630435853	0.19756194883033	1.69625317144458
190521	2	3.4	291	0.931998386597938	-0.37168	6.44900556147085	0.378698646145846	0.186652081856241	1.67734469133964
190521	2	3.45	291	0.918295752233677	-0.32059	6.41753267839041	0.37685049481472	0.176586938091107	1.66000456637625
190521	2	3.5	291	0.906527893127148	-0.28053	6.39030873598288	0.375251849871059	0.167965496626887	1.64509028962741
190521	2	3.55	291	0.896991610652921	-0.40274	6.36744799270949	0.373909420802732	0.161071353372429	1.63291186793341
190521	2	3.6	291	0.889658291408935	-0.37809	6.34887171734522	0.372818584353016	0.155884994317365	1.6234315885005
190521	2	3.65	291	0.884335199312715	-0.18024	6.33467948499864	0.371985187773619	0.15220217494765	1.61646822367778
190521	2	3.7	291	0.880637795876289	-0.14926	6.32523453393752	0.371430561150077	0.149596375372436	1.61167921638014
190521	2	3.75	291	0.878410615120275	-0.10991	6.32059581380928	0.37115816612488	0.147905316484105	1.60891591375645
190521	2	3.8	291	0.877649481099656	-0.058651	6.32029700212152	0.371140619298392	0.147178717739532	1.60812024445978
190521	2	3.85	291	0.878351923024055	0.011743	6.32300853013158	0.371299845705721	0.147567773768503	1.60913607227961
190521	2	3.9	291	0.880132886701031	0.024129	6.3266764092035	0.371515230981098	0.148924820907271	1.61134095249479
190521	2	3.95	291	0.88212647766323	0.16024	6.32869353132832	0.37163368047079	0.150685282202018	1.61356767312444
190521	2	4	291	0.883337006872852	0.1672	6.32640261416415	0.371499153182787	0.152160585046351	1.61451342869935
190521	2	4.05	291	0.882663908487972	0.24032	6.31766419888847	0.370986015769147	0.152497432376814	1.61283038459913
190521	2	4.1	291	0.879530974501718	0.23231	6.30127757851729	0.370023760288	0.151258388359245	1.60780356064419
190521	2	4.15	291	0.8737606395189	0.16367	6.27724822117787	0.368612707838835	0.148265255617538	1.59925602342026
190521	2	4.2	291	0.865564979381443	0.12529	6.24668203265921	0.366817799445669	0.143602294505576	1.58752766425731
190521	2	4.25	291	0.855291452920962	0.16982	6.21126709113641	0.364738162472158	0.137421863568902	1.57316104227302
190521	2	4.3	291	0.843508745704467	0.12757	6.17283931206481	0.362481605585969	0.130080461737778	1.55693702967116
190521	2	4.35	291	0.830917357388316	0.066985	6.13343429141459	0.360167663098349	0.122043323879307	1.53979139089733
190521	2	4.4	291	0.818071213058419	0.037546	6.09480104665804	0.357899040851698	0.113662231710554	1.52248019440628
190521	2	4.45	291	0.805549762886598	0.056407	6.05866525824966	0.355777074291547	0.105317189219326	1.50578233655387
190521	2	4.5	291	0.793681426116838	0.18333	6.02606207323428	0.353862549345386	0.097216978130711	1.49014587410297
190521	2	4.55	291	0.782907470790378	0.26503	5.99732214230911	0.352174882490715	0.0897646514041058	1.47605029017665
190521	2	4.6	291	0.773769054639175	0.21046	5.97168354741429	0.350669332358496	0.0835894257450611	1.46394868353329
190521	2	4.65	291	0.76700681443299	0.17526	5.94816028101926	0.349287998592877	0.0795458961239215	1.45446773274206
190521	2	4.7	291	0.763234408934708	0.11267	5.92599143673889	0.347986199232406	0.0783356633524684	1.44813315451695
190521	2	4.75	291	0.762281297938144	0.14225	5.90522354552373	0.346766666668584	0.079782809391963	1.44477978648433
190521	2	4.8	291	0.76333158419244	0.11117	5.88623961205343	0.345651891710616	0.0830271710779935	1.44363599730689
190521	2	4.85	291	0.765100670103093	0.16762	5.86917712714756	0.344649948097426	0.0867682602615675	1.44343307994462
190521	2	4.9	291	0.766346120274914	0.069126	5.85333928269719	0.343719917847948	0.0898441754133973	1.44284806513643
[truncated: 3,401 more rows]
