# Supplementary material for: Delineation of an insula-BNST circuit engaged by struggling behavior that regulates avoidance in mice
Source: Nat Commun. 2021 Jun 11;12:3561. doi: 10.1038/s41467-021-23674-z (PMC8196075; doi:10.1038/s41467-021-23674-z)
Supplement: Supplementary file 16 — Source Data [file 41467_2021_23674_MOESM16_ESM.zip › Source_Data_Nat_Comm/Fig_4e_GCaMP.csv]

Treatment	Time	n	mean	median	sd	sem	CI_lower	CI_upper
GCaMP	-5	13075	0.18469662837935	0.15059	1.51077461490989	0.0132128175662332	0.158797584137428	0.210595672621272
GCaMP	-4.95	13075	0.170764750935373	0.16138	1.40856395904898	0.0123189113965853	0.14661789280514	0.194911609065606
GCaMP	-4.9	13075	0.157670126288337	0.17668	1.31446410270907	0.0114959400396684	0.13513641171933	0.180203840857343
GCaMP	-4.85	13075	0.145344863454149	0.19054	1.22981967310675	0.0107556632337863	0.124262199098369	0.166427527809929
GCaMP	-4.8	13075	0.133686112146845	0.18926	1.15543545808917	0.0101051194311997	0.113878608266114	0.153493616027576
GCaMP	-4.75	13075	0.1225530624	0.17936	1.09141904144911	0.00954524953005005	0.10384298495893	0.14126313984107
GCaMP	-4.7	13075	0.111748617435641	0.17624	1.03716917054698	0.0090707951407934	0.0939685396071842	0.129528695264097
GCaMP	-4.65	13075	0.101079800946845	0.18151	0.991574884276171	0.00867204010439455	0.0840813409888857	0.118078260904805
GCaMP	-4.6	13075	0.0904253669867686	0.16057	0.953320911373359	0.00833748142161007	0.0740826907088245	0.106768043264713
GCaMP	-4.55	13075	0.0797640993820268	0.14683	0.921110975546219	0.00805578221796713	0.063973594516538	0.0955546042475156
GCaMP	-4.5	13075	0.0691454465063098	0.14054	0.893849921141867	0.00781736456456399	0.0538222749194794	0.0844686180931401
GCaMP	-4.45	13075	0.0586400970883365	0.11051	0.870904258213365	0.0076166881332694	0.0437102804953488	0.0735699136813242
GCaMP	-4.4	13075	0.0482840996803059	0.10407	0.852035400739941	0.00745166631663365	0.0336777498504448	0.0628904495101671
GCaMP	-4.35	13075	0.0380864098294455	0.085068	0.837032439476554	0.00732045456064434	0.0237372541261507	0.0524355655327403
GCaMP	-4.3	13075	0.0280838975051625	0.063669	0.825372009057806	0.00721847565634838	0.0139346352871795	0.0422331597231455
GCaMP	-4.25	13075	0.0184021115847036	0.044367	0.816389880562696	0.00713992044103624	0.00440682901463483	0.0323973941547724
GCaMP	-4.2	13075	0.00922875383066921	0.015958	0.809605120973124	0.00708058280734618	-0.00465021834667326	0.0231077260080117
GCaMP	-4.15	13075	0.000734902435166348	-0.003083	0.804760237233805	0.007038210792126	-0.01306101442931	0.0145308192996427
GCaMP	-4.1	13075	-0.00696873987602294	-0.026294	0.801714932247478	0.00701157739570751	-0.0207124514096758	0.00677497165762993
GCaMP	-4.05	13075	-0.0138151251564054	-0.050903	0.800355192241767	0.00699968548512359	-0.0275355268156283	-9.47234971823644e-05
GCaMP	-4	13075	-0.0197740395008795	-0.075735	0.800566769848586	0.00700153588444352	-0.0334980682119113	-0.00605001078984782
GCaMP	-3.95	13075	-0.0248443824123901	-0.0973	0.802181885055572	0.00701566123601334	-0.0385960988670393	-0.0110926659577408
GCaMP	-3.9	13075	-0.0291724414040535	-0.11363	0.805009174036489	0.00704038792465584	-0.0429726257649536	-0.0153722570431535
GCaMP	-3.85	13075	-0.0330729413101338	-0.12671	0.808977873226938	0.00707509707177888	-0.0469411606478609	-0.0192047219724067
GCaMP	-3.8	13075	-0.0369339897024857	-0.14761	0.814256731201634	0.00712126450581527	-0.0508927039260046	-0.0229752754789667
GCaMP	-3.75	13075	-0.0410529696781644	-0.1582	0.821246837412477	0.00718239804434642	-0.0551315145291136	-0.0269744248272152
GCaMP	-3.7	13075	-0.0455635810783939	-0.17333	0.830427605799953	0.00726269050930075	-0.0597995108392399	-0.0313276513175478
GCaMP	-3.65	13075	-0.0504966582751052	-0.18383	0.842204090913822	0.00736568439591056	-0.064934471034228	-0.0360588455159823
GCaMP	-3.6	13075	-0.0559245329720841	-0.19593	0.857013548995155	0.0074952038265075	-0.0706162226538545	-0.0412328432903138
GCaMP	-3.55	13075	-0.0620096540634799	-0.2128	0.875317055636931	0.00765528124089704	-0.0770151187608081	-0.0470041893661518
GCaMP	-3.5	13075	-0.0689270994196558	-0.22927	0.89750509570168	0.0078493317118505	-0.0843129312648082	-0.0535412675745035
GCaMP	-3.45	13075	-0.0766843053465392	-0.23531	0.923846153401809	0.00807970332814496	-0.0925216990673161	-0.0608469116257623
GCaMP	-3.4	13075	-0.0850235747632887	-0.24397	0.954724672526416	0.00834975832899179	-0.101390315565385	-0.0686568339611929
GCaMP	-3.35	13075	-0.0934694647112811	-0.25327	0.990974748742866	0.00866679148475379	-0.11045763661133	-0.0764812928112323
GCaMP	-3.3	13075	-0.10144267006348	-0.27737	1.03386515778768	0.00904189915763727	-0.119166107562012	-0.0837192325649474
GCaMP	-3.25	13075	-0.108438019669751	-0.28906	1.08472445393012	0.00948670051638731	-0.127033332528054	-0.0898427068114489
GCaMP	-3.2	13075	-0.114059054702868	-0.30028	1.14458420243237	0.0100102173459099	-0.133680536692866	-0.0944375727128697
GCaMP	-3.15	13075	-0.117977473544076	-0.2939	1.21407635852269	0.0106179765521105	-0.138790251977163	-0.0971646951109902
GCaMP	-3.1	13075	-0.11989710711434	-0.29849	1.29381805680049	0.0113153754237675	-0.142076888772951	-0.0977173254557292
GCaMP	-3.05	13075	-0.119557085894685	-0.29709	1.38466915117898	0.0121099340057484	-0.143294317942992	-0.0958198538463765
GCaMP	-3	13075	-0.116793170996864	-0.30007	1.48732753486757	0.0130077558793325	-0.142290264506118	-0.0912960774876106
GCaMP	-2.95	13075	-0.111591716916252	-0.303	1.60164588466529	0.014007552596489	-0.139048557412155	-0.0841348764203501
GCaMP	-2.9	13075	-0.104133335716635	-0.30411	1.72634269977051	0.015098116505106	-0.13372784009659	-0.0745388313366797
GCaMP	-2.85	13075	-0.0947180093336902	-0.3172	1.85935002145907	0.01626136180927	-0.126592643704522	-0.0628433749628583
GCaMP	-2.8	13075	-0.0836996061429446	-0.32614	1.99819511410305	0.0174756626460505	-0.117954446774639	-0.0494447655112502
GCaMP	-2.75	13075	-0.0714202412994264	-0.32891	2.14018929202755	0.0187175045130423	-0.108109272617056	-0.0347312099817963
GCaMP	-2.7	13075	-0.0581832196022945	-0.34255	2.28249313907172	0.0199620546606366	-0.0973117502297621	-0.0190546889748268
GCaMP	-2.65	13075	-0.0442896817139579	-0.34598	2.42234081478079	0.0211851238120308	-0.0858156057742873	-0.00276375765362857
GCaMP	-2.6	13075	-0.0300969215653537	-0.34755	2.55721632536751	0.0223647077803788	-0.0739350017748289	0.0137411586441214
GCaMP	-2.55	13075	-0.016001314640153	-0.34077	2.68512269344246	0.0234833415529185	-0.0620320797497476	0.0300294504694416
GCaMP	-2.5	13075	-0.0023707195502868	-0.34808	2.80468230013232	0.0245289768554272	-0.0504510819410697	0.0457096428404961
GCaMP	-2.45	13075	0.0105088814620268	-0.34119	2.91508199312206	0.0254945020823179	-0.0394640508096754	0.060481813733729
GCaMP	-2.4	13075	0.0224835820726577	-0.33876	3.0157636970529	0.0263750364606209	-0.0292153256547628	0.0741824898000783
GCaMP	-2.35	13075	0.0335164555954876	-0.33428	3.10620897448078	0.0271660458796222	-0.019732945645962	0.0867658568369371
GCaMP	-2.3	13075	0.0436929931023327	-0.32328	3.18606662924215	0.027864458874662	-0.0109253991939767	0.0983113853986421
GCaMP	-2.25	13075	0.0531557837797323	-0.31237	3.25553296659099	0.0284719922772797	-0.00265346235179943	0.108965029911264
GCaMP	-2.2	13075	0.0621635889759082	-0.31038	3.31546415309844	0.0289961338838674	0.00532694905875893	0.119000228893058
GCaMP	-2.15	13075	0.0710699973664245	-0.30241	3.36712640053213	0.0294479576328676	0.0133477171832041	0.128792277549645
GCaMP	-2.1	13075	0.0802430635708604	-0.29212	3.41171585662617	0.0298379247020345	0.0217563912111328	0.138729735930588
GCaMP	-2.05	13075	0.0899734066042065	-0.27158	3.45019679724387	0.030174468381774	0.0308270596817128	0.1491197535267
GCaMP	-2	13075	0.100382806352581	-0.26144	3.48341964216225	0.0304650262086037	0.040666923827694	0.160098688877469
GCaMP	-1.95	13075	0.111407951078011	-0.25242	3.51248647010027	0.0307192366586496	0.0511937790959745	0.171622123060049
GCaMP	-1.9	13075	0.122806851960229	-0.24247	3.53873767771553	0.0309488224709148	0.0621426583927609	0.183471045527698
GCaMP	-1.85	13075	0.1341479423174	-0.24902	3.56346789196049	0.0311651060952011	0.0730598013877493	0.19523608324705
GCaMP	-1.8	13075	0.144840636798394	-0.24381	3.58766618890139	0.0313767377176406	0.0833376671068179	0.20634360648997
GCaMP	-1.75	13075	0.154236937630669	-0.24274	3.61182545680681	0.031588028002914	0.0923198082476609	0.216154067013678
GCaMP	-1.7	13075	0.161731427670899	-0.23587	3.6360266893538	0.0317996852993535	0.0993994192011903	0.224063436140607
GCaMP	-1.65	13075	0.166876199085813	-0.21617	3.66010200304252	0.0320102413442324	0.104131470142641	0.229620928028985
GCaMP	-1.6	13075	0.169421624229446	-0.21394	3.68375903016079	0.0322171391702803	0.106271345453809	0.232571903005082
GCaMP	-1.55	13075	0.169205558567495	-0.21299	3.70666415553568	0.0324174610713258	0.105662619728871	0.23274849740612
GCaMP	-1.5	13075	0.166081171544857	-0.21471	3.72844071647284	0.0326079128594635	0.102164919500157	0.229997423589556
GCaMP	-1.45	13075	0.159897351680918	-0.21499	3.74877050437302	0.0327857115701609	0.0956325883023243	0.224162115059511
GCaMP	-1.4	13075	0.150527170826004	-0.22399	3.76750194964333	0.032949531617616	0.085941296326676	0.215113045325332
GCaMP	-1.35	13075	0.137925875391893	-0.24308	3.78471987771798	0.033100114861651	0.0730448358318348	0.202806914951951
GCaMP	-1.3	13075	0.122079413414593	-0.25322	3.80066337268195	0.0332395522656477	0.0569250562614485	0.187233770567737
GCaMP	-1.25	13075	0.102943722603442	-0.27588	3.81564916696016	0.0333706138839254	0.0375324656154835	0.1683549795914
GCaMP	-1.2	13075	0.0803650690760994	-0.29617	3.82987087607273	0.0334949930243545	0.014710010881881	0.146020127270318
GCaMP	-1.15	13075	0.0541594882516252	-0.32639	3.84349178535554	0.0336141177353893	-0.011729071702981	0.120048048206231
GCaMP	-1.1	13075	0.0242622424557553	-0.3507	3.85661906237521	0.0337289252749724	-0.0418513569752581	0.0903758418867686
GCaMP	-1.05	13075	-0.00916881682944551	-0.37478	3.86930303046676	0.0338398557570943	-0.0754998561403218	0.0571622224814308
GCaMP	-1	13075	-0.0457862385521988	-0.41188	3.881513447245	0.0339466446902061	-0.112326599704488	0.0207541226000898
GCaMP	-0.95	13075	-0.0851792645057744	-0.42913	3.89305054488009	0.0340475449600358	-0.151917404862933	-0.0184411241486157
GCaMP	-0.9	13075	-0.127008989625163	-0.46931	3.90350091290335	0.0341389409927919	-0.19392627950013	-0.0600916997501951
GCaMP	-0.85	13075	-0.17095763134608	-0.51726	3.91243716027806	0.0342170949444955	-0.238028114333925	-0.103887148358235
GCaMP	-0.8	13075	-0.216614233400382	-0.55202	3.91981523933992	0.034281621586439	-0.283811197991875	-0.14941726880889
GCaMP	-0.75	13075	-0.263324341967572	-0.59107	3.92607454852752	0.0343363637760219	-0.33062860921293	-0.196020074722213
GCaMP	-0.7	13075	-0.310174738591052	-0.6373	3.93207383672285	0.0343888318938138	-0.377581850978801	-0.242767626203302
GCaMP	-0.649999999999999	13075	-0.356066458994417	-0.67447	3.93875932310919	0.0344473013114837	-0.42358817994521	-0.288544738043623
GCaMP	-0.6	13075	-0.399977332596558	-0.70456	3.94695137090139	0.034518946699157	-0.467639488928055	-0.332315176265061
GCaMP	-0.55	13075	-0.441101868655449	-0.73499	3.95723013973168	0.0346088419727602	-0.508940232798529	-0.373263504512369
GCaMP	-0.5	13075	-0.478930026046654	-0.76988	3.96980150094719	0.0347187876262419	-0.546983899662218	-0.41087615243109
GCaMP	-0.45	13075	-0.513210860377438	-0.79164	3.98443534993185	0.0348467712281755	-0.581515600468082	-0.444906120286793
GCaMP	-0.399999999999999	13075	-0.54380189951327	-0.81739	4.00061282242146	0.0349882549349961	-0.612383968248171	-0.475219830778368
GCaMP	-0.35	13075	-0.570565614911663	-0.82951	4.01783848855199	0.0351389058539309	-0.639442981359942	-0.501688248463385
GCaMP	-0.3	13075	-0.593091072562906	-0.83273	4.03594796211556	0.0352972863086027	-0.662278887738872	-0.52390325738694
GCaMP	-0.25	13075	-0.610194742277553	-0.84314	4.0550494865024	0.0354643429658098	-0.679710012800134	-0.540679471754971
GCaMP	-0.2	13075	-0.619345741329254	-0.8597	4.07539440911556	0.0356422740405273	-0.689209782638461	-0.549481700020047
GCaMP	-0.149999999999999	13075	-0.616384423294073	-0.85859	4.09742411120507	0.035834939731276	-0.686626117380485	-0.54614272920766
GCaMP	-0.0999999999999996	13075	-0.595812937014073	-0.84629	4.12224803788352	0.036052042938626	-0.666480184964681	-0.525145689063464
GCaMP	-0.0499999999999998	13075	-0.551664852286042	-0.81057	4.15181845168222	0.0363106576115391	-0.622839022611217	-0.480490681960868
GCaMP	0	13075	-0.478507188480306	-0.74411	4.18840637859467	0.0366306455161874	-0.550308581641021	-0.406705795319591
GCaMP	0.0499999999999998	13075	-0.372331209434799	-0.66692	4.23355987289761	0.0370255455077644	-0.444906664017441	-0.299755754852157
GCaMP	0.100000000000001	13075	-0.23121397987457	-0.55663	4.28773607972617	0.0374993556513767	-0.304718171254657	-0.157709788494483
GCaMP	0.15	13075	-0.0558960102913958	-0.42963	4.3512108449845	0.0380544884191243	-0.130488342640657	0.0186963220578649
GCaMP	0.2	13075	0.149815581058509	-0.26746	4.42509201139249	0.0387006326974934	0.0739567119415783	0.225674450175439
GCaMP	0.25	13075	0.378952793743786	-0.098804	4.51147895500857	0.0394561490497269	0.301613002686179	0.456292584801393
GCaMP	0.3	13075	0.62184466611304	0.080913	4.61216204142509	0.0403366955188679	0.542778875899914	0.700910456326167
GCaMP	0.350000000000001	13075	0.867336383503097	0.26079	4.72730478649871	0.0413437021694422	0.786296713785134	0.948376053221061
GCaMP	0.4	13075	1.10440906285889	0.42984	4.85487417594453	0.0424593888199515	1.02118248502865	1.18763564068913
GCaMP	0.45	13075	1.32363784533537	0.59463	4.99078923047862	0.0436480643525827	1.23808129056762	1.40919440010313
GCaMP	0.5	13075	1.51798868615679	0.7253	5.12946786735189	0.0448609094131609	1.43005477866127	1.60592259365231
GCaMP	0.55	13075	1.68301867309522	0.84207	5.26490942397951	0.0460454438638633	1.59276290578509	1.77327444040535
GCaMP	0.600000000000001	13075	1.81676123569637	0.92184	5.39206504169462	0.0471575117810831	1.72432565351755	1.90919681787518
GCaMP	0.65	13075	1.91951999098279	0.99402	5.5077831813809	0.0481695506740386	1.82510066537213	2.01393931659345
GCaMP	0.7	13075	1.9934911521652	1.0326	5.61087239280131	0.0490711404479877	1.89730457946083	2.08967772486957
GCaMP	0.75	13075	2.04221860639702	1.0623	5.7016446177776	0.0498650092599577	1.9444759353525	2.13996127744153
GCaMP	0.8	13075	2.06985614229938	1.0593	5.78145591946083	0.0505630168637768	1.97074527482576	2.168967009773
GCaMP	0.850000000000001	13075	2.08050475999572	1.05	5.85237292839615	0.0511832374394722	1.98017816998229	2.18083135000915
GCaMP	0.9	13075	2.07768229393728	1.0246	5.91673524540488	0.0517461324897223	1.97625234775195	2.17911224012262
GCaMP	0.95	13075	2.06416490428176	0.9916	5.97654415487119	0.0522692046950764	1.96170966049277	2.16662014807075
GCaMP	1	13075	2.04205447199694	0.95706	6.03303189973286	0.0527632309119715	1.93863086496643	2.14547807902745
GCaMP	1.05	13075	2.01306274631128	0.92162	6.0867434251096	0.0532329770799326	1.90871836846671	2.11740712415585
GCaMP	1.1	13075	1.978709776774	0.85628	6.13794702297785	0.0536807896064943	1.87348762124277	2.08393193230522
GCaMP	1.15	13075	1.94045636655197	0.79773	6.18696672654203	0.0541095023965772	1.83439387159565	2.04651886150829
GCaMP	1.2	13075	1.8996462186709	0.75156	6.23415885896783	0.054522231754186	1.79277471414194	2.00651772319986
GCaMP	1.25	13075	1.85734580810784	0.70018	6.27962388635778	0.0549198563281091	1.74969490157926	1.96499671463642
GCaMP	1.3	13075	1.81424691816252	0.66274	6.3231056971069	0.0553001362369768	1.70585060770063	1.92264322862442
GCaMP	1.35	13075	1.77072494360229	0.60447	6.36394671408094	0.0556573204927697	1.66162850004639	1.8798213871582
GCaMP	1.4	13075	1.72704309462945	0.55131	6.40145550774226	0.0559853620436969	1.61730364191988	1.83678254733901
GCaMP	1.45	13075	1.68356297694967	0.51001	6.43538772008056	0.0562821238020822	1.5732418280295	1.79388412586985
GCaMP	1.5	13075	1.64086368614608	0.46694	6.46612217196557	0.0565509188306372	1.53001565987355	1.75171171241862
GCaMP	1.55	13075	1.59960390171396	0.41948	6.49453788040526	0.056799434769364	1.48826874805473	1.71093905537319
GCaMP	1.6	13075	1.56028635530096	0.37437	6.52136990968679	0.0570341002875226	1.4484912230939	1.67208148750801
GCaMP	1.65	13075	1.5231295672826	0.33789	6.54684735418589	0.0572569189812564	1.41089767802671	1.63536145653849
GCaMP	1.7	13075	1.48809816166807	0.28681	6.57044141701725	0.0574632661390392	1.37546180196961	1.60073452136653
GCaMP	1.75	13075	1.45515701439434	0.24628	6.5912598982717	0.0576453388268553	1.34216376574518	1.5681502630435
GCaMP	1.8	13075	1.42447954803059	0.20855	6.60871966368552	0.0577980371134729	1.31118698852961	1.53777210753157
GCaMP	1.85	13075	1.39639586041759	0.16462	6.62265817847899	0.057919939514594	1.28286435447964	1.50992736635555
GCaMP	1.9	13075	1.37118376147533	0.1268	6.63340770553844	0.0580139519096648	1.25746797756888	1.48489954538179
GCaMP	1.95	13075	1.34885373432703	0.10549	6.64125966755527	0.0580826230010649	1.23500334509318	1.46270412356088
GCaMP	2	13075	1.32907438033553	0.08141	6.64626897393163	0.0581264330112616	1.2151381171095	1.44301064356155
GCaMP	2.05	13075	1.31138614690249	0.079405	6.64854784290171	0.0581463633699411	1.19741081727457	1.42536147653041
GCaMP	2.1	13075	1.29547676383021	0.085586	6.64868186656271	0.0581475355038682	1.18149913664931	1.40945439101111
GCaMP	2.15	13075	1.28136915125277	0.083602	6.64801951369133	0.0581417427485705	1.16740287871481	1.39533542379073
GCaMP	2.2	13075	1.26932242729843	0.060047	6.64796492237127	0.0581412653079613	1.15535709061351	1.38328776398335
GCaMP	2.25	13075	1.25963927455296	0.068201	6.64945402903313	0.058154288623594	1.14564841027515	1.37363013883078
GCaMP	2.3	13075	1.25236925541644	0.046197	6.65251455722877	0.0581810551579971	1.13832592483799	1.36641258599489
GCaMP	2.35	13075	1.24726907195686	0.047734	6.65654229068727	0.0582162806025255	1.13315669438358	1.36138144953015
GCaMP	2.4	13075	1.24382830929943	0.046923	6.66061495178002	0.058251898971736	1.12964611454177	1.35801050405708
GCaMP	2.45	13075	1.24155873956482	0.064167	6.66418153819596	0.0582830913515807	1.12731540320572	1.35580207592392
GCaMP	2.5	13075	1.24006206331013	0.079041	6.66721466905363	0.0583096182764319	1.12576673031997	1.3543573963003
GCaMP	2.55	13075	1.239106505226	0.06726	6.67011979327878	0.0583350256906256	1.1247613700085	1.35345164044351
GCaMP	2.6	13075	1.23853353120382	0.067596	6.67338870646265	0.0583636147025881	1.12413235736458	1.35293470504307
GCaMP	2.65	13075	1.23819594203442	0.066087	6.67719622328039	0.0583969141931915	1.12372949635016	1.35266238771867
GCaMP	2.7	13075	1.2379404360956	0.068802	6.68123050532389	0.058432196909836	1.12340483115483	1.35247604103637
GCaMP	2.75	13075	1.23768294279159	0.084617	6.68491235474913	0.058464397348129	1.12308422030819	1.35228166527498
GCaMP	2.8	13075	1.23747034366134	0.074474	6.68774765410909	0.0584891940933345	1.12282301595064	1.35211767137204
GCaMP	2.85	13075	1.23743338609101	0.0826	6.68959412379324	0.0585053428072706	1.12275440455216	1.35211236762987
GCaMP	2.9	13075	1.2377131412709	0.084655	6.69086560632922	0.0585164628423975	1.12301236284578	1.35241391969602
GCaMP	2.95	13075	1.23830165220115	0.096704	6.69204128227538	0.0585267449795478	1.12358071929167	1.35302258511062
GCaMP	3	13075	1.23896645461338	0.11685	6.69333918604583	0.0585380960874948	1.1242232718813	1.35370963734546
GCaMP	3.05	13075	1.23936736673996	0.1254	6.69452397271649	0.0585484579045255	1.12460387333937	1.35413086014055
GCaMP	3.1	13075	1.23917776848489	0.1239	6.69521231296507	0.0585544779382475	1.12440247494259	1.3539530620272
GCaMP	3.15	13075	1.23821948161836	0.12327	6.69526628738141	0.0585549499835871	1.12344326279853	1.35299570043818
GCaMP	3.2	13075	1.23644506887578	0.12466	6.69482011336766	0.0585510478688783	1.12167649876834	1.35121363898321
GCaMP	3.25	13075	1.23391047827625	0.12719	6.69408604583007	0.0585446279169148	1.11915449220845	1.34866646434405
GCaMP	3.3	13075	1.23066058074876	0.13878	6.69323345330903	0.0585371713781779	1.11591921058144	1.34540195091608
GCaMP	3.35	13075	1.22671602038868	0.13622	6.69207165444783	0.0585270106061804	1.11199456681237	1.341437473965
GCaMP	3.4	13075	1.22203583560688	0.1479	6.69019734312163	0.0585106183969316	1.10734651314495	1.33672515806881
GCaMP	3.45	13075	1.21653122631358	0.13963	6.6872372112145	0.0584847299007423	1.10189264906967	1.33116980355748
GCaMP	3.5	13075	1.21012949055373	0.12586	6.68295633800744	0.0584472905658801	1.09556429985173	1.32469468125573
GCaMP	3.55	13075	1.20277289164763	0.12528	6.67732164900785	0.0583980111319663	1.08830429580383	1.31724148749144
GCaMP	3.6	13075	1.19442663964436	0.10031	6.67022505049752	0.0583359462411928	1.08007970001385	1.30877357927487
GCaMP	3.65	13075	1.18508201293537	0.091208	6.66140584502578	0.0582588159056502	1.07088625998118	1.29927776588957
GCaMP	3.7	13075	1.17476848990134	0.086762	6.65076869259758	0.0581657863080709	1.06075508848961	1.28878189131307
GCaMP	3.75	13075	1.16359869798088	0.080569	6.63858883131859	0.0580592646049174	1.04979409460097	1.27740330136079
GCaMP	3.8	13075	1.15189739395029	0.070859	6.6255350795952	0.0579451000972709	1.03831656961066	1.26547821828991
GCaMP	3.85	13075	1.14014503618967	0.078892	6.61232568421667	0.0578295743731991	1.02679065907252	1.25349941330683
GCaMP	3.9	13075	1.12892543214073	0.079585	6.59953285727506	0.0577176918416369	1.01579036105881	1.24206050322264
GCaMP	3.95	13075	1.11870885379426	0.079331	6.587528706417	0.0576127068533007	1.00577956855961	1.23163813902891
GCaMP	4	13075	1.10968819680076	0.071785	6.57642162272142	0.0575155673666333	0.99694931908898	1.22242707451255
GCaMP	4.05	13075	1.10172933675564	0.055468	6.56622286451861	0.0574263718438822	0.989165295241989	1.21429337826929
GCaMP	4.1	13075	1.09453881020803	0.045725	6.55680676847465	0.0573440212682324	0.982136187800592	1.20694143261547
GCaMP	4.15	13075	1.0877927894478	0.03744	6.54805590613839	0.057267488642879	0.975540182117771	1.20004539677783
GCaMP	4.2	13075	1.08131082651855	0.032781	6.53994673159437	0.0571965680417481	0.969197233882176	1.19342441915492
GCaMP	4.25	13075	1.07501670038241	0.038661	6.53260694111876	0.0571323762612061	0.963028932972633	1.18700446779218
GCaMP	4.3	13075	1.0688845393086	0.04207	6.52614088264147	0.0570758258994315	0.95700761883319	1.18076145978402
GCaMP	4.35	13075	1.06284936426241	0.050114	6.52064703233379	0.0570277782018231	0.951066624262873	1.17463210426195
GCaMP	4.4	13075	1.05682369749751	0.052595	6.51618781420315	0.056988779111511	0.945117401387431	1.1685299936076
GCaMP	4.45	13075	1.05073803311969	0.039435	6.51287851399609	0.0569598368857969	0.939088467981674	1.16238759825771
GCaMP	4.5	13075	1.04462733238945	0.041293	6.51063187753555	0.0569401884237445	0.933016281094929	1.15623838368396
GCaMP	4.55	13075	1.03866921579426	0.037344	6.50905084207327	0.0569263611242105	0.927085268018023	1.15025316357051
GCaMP	4.6	13075	1.03307977091013	0.025134	6.50757675211399	0.0569134691405115	0.921521093297089	1.14463844852318
GCaMP	4.65	13075	1.02801523428604	0.039144	6.50545670968633	0.0568949278349105	0.916492900328819	1.13953756824326
GCaMP	4.7	13075	1.02344744661032	0.038984	6.50200606091355	0.0568647494136755	0.911984266748192	1.13491062647246
GCaMP	4.75	13075	1.01912224073805	0.043415	6.49647813004082	0.0568164036568569	0.9077538255912	1.1304906558849
GCaMP	4.8	13075	1.01471689261262	0.037805	6.48828422345821	0.056744742012716	0.903488944711514	1.12594484051372
GCaMP	4.85	13075	1.00992716088413	0.034719	6.47709363821291	0.0566468722445545	0.898891051963837	1.12096326980442
GCaMP	4.9	13075	1.00456126931625	0.033781	6.46318374648626	0.0565252201728712	0.893763616150824	1.11535892248168
GCaMP	4.95	13075	0.998522570148375	0.043035	6.44726583533645	0.056386006517848	0.8879977959955	1.10904734430125
