# Supplementary material for: Delineation of an insula-BNST circuit engaged by struggling behavior that regulates avoidance in mice
Source: Nat Commun. 2021 Jun 11;12:3561. doi: 10.1038/s41467-021-23674-z (PMC8196075; doi:10.1038/s41467-021-23674-z)
Supplement: Supplementary file 16 — Source Data [file 41467_2021_23674_MOESM16_ESM.zip › Source_Data_Nat_Comm/Fig_3i.csv]

V1	V2	V3	V4	V5	V6	V7	V8	V9	V10	V11	V12	V13	V14	V15	V16	V17	V18	V19	V20	V21	V22	V23	V24	V25	V26	V27	V28	V29	V30	V31	V32	V33	V34	V35	V36	V37	V38	V39	V40	V41	V42	V43	V44	V45	V46	V47	V48	V49	V50
1.7379	1.731	1.7266	1.7207	1.7147	1.7085	1.7033	1.6964	1.6902	1.6841	1.6765	1.6717	1.6656	1.6597	1.653	1.6464	1.6394	1.6343	1.6269	1.6209	1.614	1.6086	1.6024	1.5945	1.5896	1.5828	1.5752	1.5702	1.5625	1.555	1.5491	1.5418	1.5347	1.5291	1.5228	1.5157	1.5085	1.5005	1.4941	1.4889	1.4813	1.475	1.4677	1.461	1.4539	1.4475	1.4399	1.4328	1.4249	1.4183
2.4898	2.4885	2.4868	2.486	2.483	2.4814	2.4795	2.4777	2.4758	2.4742	2.4714	2.4693	2.4658	2.464	2.4631	2.461	2.459	2.4566	2.454	2.4513	2.449	2.4461	2.4435	2.4407	2.4382	2.4354	2.432	2.429	2.4282	2.4242	2.4224	2.4203	2.4181	2.4136	2.4112	2.4087	2.4057	2.4017	2.3987	2.3961	2.3934	2.3897	2.3867	2.3836	2.3805	2.3776	2.3741	2.3703	2.3667	2.3645
-0.08027	-0.080146	-0.08048	-0.079486	-0.078907	-0.078824	-0.078452	-0.078826	-0.079946	-0.07945	-0.078994	-0.079203	-0.079452	-0.078334	-0.07875	-0.079206	-0.080036	-0.079913	-0.079872	-0.080204	-0.080371	-0.079542	-0.079874	-0.080082	-0.080705	-0.080954	-0.081245	-0.081743	-0.081122	-0.080957	-0.081289	-0.08158	-0.081539	-0.082326	-0.082825	-0.081747	-0.081623	-0.082204	-0.082619	-0.082868	-0.083034	-0.083325	-0.08345	-0.084279	-0.083948	-0.084321	-0.084778	-0.0854	-0.085151	-0.085567
1.0762	1.077	1.0767	1.0752	1.0743	1.0743	1.0744	1.0728	1.0722	1.0726	1.0707	1.0719	1.0728	1.0734	1.0729	1.0739	1.0723	1.0745	1.0723	1.0731	1.0752	1.0734	1.074	1.0747	1.0752	1.0746	1.0758	1.077	1.0767	1.0778	1.079	1.0802	1.0812	1.0822	1.0829	1.0854	1.0857	1.0868	1.0876	1.0894	1.0909	1.0917	1.0946	1.095	1.0969	1.0978	1.0989	1.1012	1.1035	1.1034
-0.018007	-0.020174	-0.02067	-0.022256	-0.022899	-0.024991	-0.026577	-0.027002	-0.029458	-0.030099	-0.030021	-0.030806	-0.031448	-0.031509	-0.033601	-0.034609	-0.036339	-0.037707	-0.039002	-0.040877	-0.042462	-0.044046	-0.044833	-0.045766	-0.045612	-0.046981	-0.048491	-0.049278	-0.050356	-0.051217	-0.051352	-0.053299	-0.055029	-0.056829	-0.05798	-0.058549	-0.059627	-0.059909	-0.061999	-0.062206	-0.063573	-0.064867	-0.065292	-0.066731	-0.067446	-0.067942	-0.070905	-0.070895	-0.070376	-0.072108
-2.7113	-2.7095	-2.7067	-2.7016	-2.6976	-2.6986	-2.696	-2.6941	-2.6898	-2.6843	-2.6802	-2.6789	-2.6755	-2.6734	-2.6678	-2.6638	-2.665	-2.6565	-2.6499	-2.6492	-2.6445	-2.6422	-2.6396	-2.6336	-2.6283	-2.6236	-2.6227	-2.6156	-2.6144	-2.6066	-2.6011	-2.6015	-2.597	-2.5906	-2.5851	-2.5806	-2.5739	-2.571	-2.5645	-2.5633	-2.5536	-2.5485	-2.5444	-2.5412	-2.5337	-2.531	-2.5211	-2.5184	-2.5109	-2.5058
-1.8297	-1.8329	-1.8368	-1.8396	-1.8424	-1.8456	-1.8489	-1.8524	-1.8557	-1.8579	-1.8612	-1.8636	-1.8663	-1.8697	-1.8723	-1.8748	-1.8776	-1.8801	-1.8814	-1.8838	-1.8865	-1.8901	-1.8922	-1.8955	-1.8986	-1.8998	-1.9026	-1.9059	-1.9082	-1.9107	-1.9124	-1.9147	-1.9173	-1.9188	-1.921	-1.923	-1.926	-1.9273	-1.9293	-1.9313	-1.9347	-1.9365	-1.9385	-1.9398	-1.9415	-1.9437	-1.9451	-1.9472	-1.9491	-1.9506
-1.6454	-1.6374	-1.6331	-1.627	-1.622	-1.6159	-1.6117	-1.6053	-1.6007	-1.5929	-1.5871	-1.5813	-1.5762	-1.5708	-1.5628	-1.5577	-1.5515	-1.546	-1.542	-1.5368	-1.5305	-1.5234	-1.519	-1.5133	-1.5081	-1.5026	-1.4983	-1.4918	-1.4861	-1.4812	-1.4766	-1.4687	-1.4626	-1.4563	-1.4498	-1.4459	-1.4385	-1.433	-1.427	-1.4228	-1.4176	-1.4133	-1.4065	-1.4032	-1.397	-1.3903	-1.3863	-1.3799	-1.3725	-1.3678
1.8278	1.8121	1.7969	1.7896	1.7727	1.763	1.7482	1.7355	1.721	1.7097	1.6969	1.6824	1.6691	1.6561	1.6442	1.6376	1.6238	1.6077	1.5955	1.5852	1.5701	1.5606	1.5513	1.5382	1.5216	1.5133	1.5002	1.4887	1.4806	1.4658	1.4541	1.4444	1.4335	1.421	1.4143	1.4016	1.3901	1.3761	1.3711	1.3596	1.3499	1.3372	1.3273	1.3141	1.3042	1.2949	1.286	1.2707	1.2618	1.2533
1.7209	1.7204	1.7195	1.7191	1.7201	1.7182	1.7196	1.7186	1.7171	1.7151	1.715	1.7134	1.714	1.714	1.7126	1.7119	1.7116	1.7119	1.7095	1.7084	1.7083	1.7079	1.7055	1.7034	1.7048	1.7042	1.7023	1.7029	1.7018	1.6998	1.6984	1.6961	1.694	1.6938	1.6909	1.6899	1.6887	1.6852	1.6842	1.6824	1.6808	1.6784	1.6753	1.675	1.6728	1.6705	1.6687	1.6671	1.6638	1.6631
1.3578	1.3524	1.3498	1.3451	1.3413	1.339	1.3338	1.3308	1.3282	1.3256	1.3227	1.3186	1.3145	1.3094	1.304	1.3013	1.2961	1.2921	1.2888	1.2861	1.2826	1.2776	1.2727	1.268	1.2654	1.2633	1.2591	1.2545	1.2504	1.2472	1.2422	1.2382	1.2356	1.2319	1.2252	1.2229	1.218	1.2141	1.2103	1.2069	1.2022	1.1987	1.1952	1.1904	1.186	1.1816	1.1789	1.1722	1.1691	1.1658
-3.0276	-3.0227	-3.0177	-3.0115	-3.0056	-2.9996	-2.9951	-2.9895	-2.984	-2.9795	-2.9749	-2.9692	-2.9613	-2.9546	-2.9497	-2.9453	-2.9408	-2.935	-2.9295	-2.9233	-2.9168	-2.9103	-2.9056	-2.9004	-2.8946	-2.8884	-2.8829	-2.8769	-2.8717	-2.8653	-2.8595	-2.8533	-2.8482	-2.8424	-2.8372	-2.8304	-2.8224	-2.8177	-2.8116	-2.8066	-2.8004	-2.7936	-2.7875	-2.7813	-2.7756	-2.7706	-2.7652	-2.7584	-2.7523	-2.7462
-1.8845	-1.8835	-1.8828	-1.8816	-1.8809	-1.8799	-1.8793	-1.8781	-1.8774	-1.8764	-1.8753	-1.8742	-1.8737	-1.8723	-1.8714	-1.8703	-1.8694	-1.8687	-1.8676	-1.8664	-1.8657	-1.8647	-1.8637	-1.8628	-1.862	-1.8611	-1.8602	-1.8593	-1.858	-1.8572	-1.8562	-1.8546	-1.8537	-1.8523	-1.8518	-1.8507	-1.8495	-1.8486	-1.8478	-1.8467	-1.846	-1.8447	-1.8438	-1.843	-1.8419	-1.8406	-1.84	-1.8384	-1.8373	-1.8358
-0.25891	-0.25926	-0.25962	-0.26041	-0.26053	-0.26089	-0.26023	-0.25958	-0.26104	-0.26095	-0.26096	-0.26109	-0.26245	-0.26325	-0.26326	-0.26361	-0.2634	-0.26352	-0.26354	-0.26389	-0.26446	-0.26526	-0.2655	-0.2664	-0.2672	-0.2671	-0.26756	-0.26769	-0.26859	-0.26872	-0.26884	-0.26941	-0.26999	-0.27022	-0.27079	-0.27092	-0.27194	-0.27251	-0.27196	-0.27242	-0.27344	-0.27379	-0.27447	-0.27481	-0.27505	-0.27551	-0.27552	-0.27553	-0.2761	-0.27645
-1.7538	-1.7518	-1.7495	-1.7471	-1.7452	-1.7427	-1.7405	-1.7382	-1.7359	-1.7333	-1.731	-1.7287	-1.7262	-1.7239	-1.7213	-1.719	-1.7162	-1.714	-1.7113	-1.7084	-1.7058	-1.7029	-1.7002	-1.6979	-1.6948	-1.6923	-1.6891	-1.6865	-1.6834	-1.6806	-1.6777	-1.6745	-1.6717	-1.6684	-1.6654	-1.6624	-1.6592	-1.6561	-1.653	-1.6496	-1.6465	-1.6433	-1.6397	-1.6363	-1.6328	-1.6298	-1.6263	-1.6225	-1.6191	-1.6157
0.1937	0.1856	0.17692	0.16795	0.16086	0.15334	0.14611	0.13757	0.13062	0.12324	0.11557	0.10906	0.09937	0.091124	0.084038	0.077231	0.06884	0.061895	0.055237	0.047856	0.040911	0.033389	0.026008	0.017912	0.011679	0.0066044	-0.00092174	-0.0088765	-0.01568	-0.021619	-0.028712	-0.036522	-0.042025	-0.047967	-0.053902	-0.06258	-0.069238	-0.07388	-0.079815	-0.085467	-0.09328	-0.10037	-0.10818	-0.11239	-0.11847	-0.12354	-0.13035	-0.13643	-0.14107	-0.14614
1.2183	1.2193	1.2202	1.2216	1.2225	1.2234	1.2243	1.2255	1.2265	1.2275	1.2285	1.2296	1.2306	1.2316	1.2324	1.2335	1.2346	1.2356	1.2364	1.2374	1.2384	1.2392	1.24	1.2409	1.2423	1.243	1.2441	1.2448	1.246	1.2468	1.2476	1.2485	1.2497	1.2505	1.2513	1.2523	1.2535	1.2542	1.2551	1.2558	1.2568	1.2576	1.2585	1.2593	1.2603	1.2612	1.2619	1.2627	1.2635	1.2643
-2.6855	-2.6838	-2.681	-2.6779	-2.6754	-2.673	-2.6697	-2.6666	-2.6643	-2.6616	-2.6595	-2.657	-2.6537	-2.6506	-2.6476	-2.6457	-2.6428	-2.6406	-2.6376	-2.6343	-2.6314	-2.6286	-2.6264	-2.6232	-2.62	-2.6169	-2.614	-2.6111	-2.6084	-2.6048	-2.6026	-2.599	-2.5959	-2.5934	-2.5895	-2.5871	-2.5843	-2.5812	-2.5788	-2.5747	-2.5708	-2.5684	-2.565	-2.5614	-2.558	-2.5547	-2.552	-2.548	-2.5451	-2.542
2.2649	2.2672	2.2694	2.272	2.274	2.2761	2.2784	2.2803	2.2823	2.2846	2.2864	2.2882	2.29	2.2919	2.2939	2.2956	2.2973	2.2989	2.3007	2.3022	2.3041	2.3052	2.3069	2.3083	2.3097	2.3108	2.3123	2.3135	2.3148	2.3159	2.317	2.3183	2.3195	2.3204	2.3213	2.3222	2.3229	2.3241	2.3248	2.3255	2.3261	2.3269	2.3272	2.328	2.3285	2.3287	2.329	2.3293	2.3298	2.3302
-0.94344	-0.94493	-0.94643	-0.94807	-0.94969	-0.95159	-0.95332	-0.9549	-0.95666	-0.95847	-0.95991	-0.96181	-0.96334	-0.96519	-0.9668	-0.96847	-0.97026	-0.97198	-0.97377	-0.97527	-0.97694	-0.97872	-0.98031	-0.98224	-0.98385	-0.98572	-0.98734	-0.98898	-0.99077	-0.99255	-0.9937	-0.99561	-0.99728	-0.99915	-1.0007	-1.0022	-1.0038	-1.0059	-1.0071	-1.009	-1.0107	-1.0126	-1.014	-1.0155	-1.0171	-1.019	-1.0206	-1.0221	-1.0239	-1.0256
-1.0141	-1.0137	-1.0128	-1.012	-1.0113	-1.0105	-1.0097	-1.0086	-1.0077	-1.0068	-1.006	-1.0051	-1.0045	-1.0037	-1.0026	-1.0018	-1.0009	-0.99993	-0.9992	-0.99832	-0.99721	-0.99623	-0.9952	-0.99424	-0.99343	-0.99258	-0.99137	-0.99052	-0.98956	-0.98833	-0.98714	-0.98639	-0.98526	-0.98407	-0.98324	-0.98214	-0.98083	-0.97987	-0.97894	-0.97793	-0.97678	-0.97572	-0.97456	-0.97323	-0.97212	-0.97081	-0.96988	-0.96867	-0.96762	-0.96669
1.2405	1.2354	1.2314	1.2272	1.223	1.2181	1.2144	1.2107	1.2065	1.2017	1.1968	1.1923	1.188	1.1836	1.1809	1.1767	1.1722	1.1689	1.1644	1.1613	1.1574	1.1535	1.1492	1.1444	1.1411	1.1382	1.1346	1.1328	1.1281	1.1247	1.1205	1.116	1.1126	1.1104	1.1069	1.1043	1.1016	1.0991	1.097	1.0938	1.0905	1.0865	1.0838	1.0813	1.0786	1.076	1.0732	1.0696	1.0675	1.0644
-1.4659	-1.4677	-1.4692	-1.4712	-1.472	-1.4741	-1.4755	-1.4773	-1.4783	-1.4807	-1.4821	-1.484	-1.4848	-1.4867	-1.4874	-1.4893	-1.4905	-1.4926	-1.4934	-1.4949	-1.4965	-1.4974	-1.499	-1.4996	-1.5018	-1.5029	-1.5049	-1.5055	-1.5071	-1.5079	-1.5094	-1.51	-1.512	-1.5121	-1.5144	-1.5149	-1.5163	-1.517	-1.5189	-1.52	-1.5215	-1.5219	-1.5233	-1.524	-1.525	-1.5265	-1.5276	-1.5287	-1.5297	-1.5301
-2.6317	-2.63	-2.6275	-2.625	-2.6222	-2.6222	-2.6212	-2.6185	-2.6173	-2.6139	-2.6132	-2.6102	-2.6079	-2.606	-2.6046	-2.6044	-2.6023	-2.5986	-2.5988	-2.5963	-2.5942	-2.5901	-2.588	-2.5878	-2.5857	-2.5845	-2.582	-2.5799	-2.5776	-2.5737	-2.5716	-2.5691	-2.5675	-2.5652	-2.5626	-2.5608	-2.5578	-2.5566	-2.5539	-2.5507	-2.5497	-2.5467	-2.544	-2.5417	-2.5385	-2.5368	-2.5338	-2.5311	-2.5286	-2.5251
-0.15112	-0.14721	-0.14342	-0.14025	-0.13597	-0.133	-0.12928	-0.12579	-0.12319	-0.11865	-0.11604	-0.11201	-0.10854	-0.10487	-0.10183	-0.098408	-0.094934	-0.091649	-0.088171	-0.085011	-0.081762	-0.078232	-0.075506	-0.071525	-0.068176	-0.065189	-0.06252	-0.059166	-0.056123	-0.053076	-0.050403	-0.046929	-0.043821	-0.040645	-0.038169	-0.035005	-0.031583	-0.028652	-0.025987	-0.023125	-0.020211	-0.017348	-0.014679	-0.01094	-0.0080855	-0.0050341	-0.0026791	5.8325e-05	0.002683	0.0059035
-1.3623	-1.3654	-1.3716	-1.3767	-1.381	-1.3856	-1.3907	-1.3969	-1.4027	-1.4066	-1.4113	-1.4168	-1.4219	-1.4267	-1.4316	-1.4358	-1.4407	-1.4458	-1.4511	-1.4569	-1.4615	-1.4651	-1.4716	-1.478	-1.4832	-1.4871	-1.4919	-1.4967	-1.5019	-1.5069	-1.5108	-1.516	-1.5219	-1.5272	-1.5312	-1.5373	-1.5421	-1.5464	-1.5511	-1.5564	-1.5607	-1.566	-1.5706	-1.5753	-1.58	-1.5861	-1.59	-1.595	-1.6012	-1.6046
-1.2948	-1.2956	-1.2978	-1.2987	-1.2992	-1.3013	-1.3029	-1.3035	-1.3049	-1.306	-1.3072	-1.3081	-1.3107	-1.3124	-1.3127	-1.3149	-1.3154	-1.3164	-1.3177	-1.3184	-1.3201	-1.3208	-1.322	-1.3245	-1.3251	-1.3257	-1.3261	-1.3277	-1.3287	-1.3298	-1.3301	-1.3301	-1.3307	-1.3319	-1.3326	-1.3339	-1.3341	-1.3354	-1.336	-1.3375	-1.3377	-1.3371	-1.3372	-1.3386	-1.3392	-1.3398	-1.3408	-1.3416	-1.3415	-1.3418
0.29212	0.29392	0.29528	0.29688	0.29829	0.30013	0.30165	0.30333	0.30478	0.30665	0.30809	0.30977	0.31114	0.31282	0.3145	0.3161	0.31786	0.31961	0.32176	0.32313	0.325	0.3266	0.32843	0.32988	0.33175	0.33343	0.33515	0.33679	0.33866	0.34073	0.34229	0.34412	0.34588	0.34756	0.34923	0.35141	0.35305	0.35524	0.35699	0.35883	0.36062	0.36245	0.36398	0.36608	0.36787	0.3701	0.37193	0.37392	0.37571	0.37801
1.3027	1.3024	1.303	1.3032	1.3032	1.3034	1.3031	1.3036	1.3033	1.3034	1.3038	1.3036	1.3033	1.3037	1.3041	1.3039	1.3034	1.304	1.3039	1.3038	1.3035	1.3042	1.3038	1.3036	1.3038	1.3038	1.3039	1.3033	1.3034	1.3034	1.3031	1.3031	1.3031	1.3026	1.3026	1.3021	1.3022	1.3021	1.3021	1.3017	1.3017	1.3011	1.3009	1.3007	1.3004	1.3001	1.2999	1.2994	1.2991	1.2989
-1.4034	-1.3983	-1.3926	-1.387	-1.3813	-1.376	-1.3709	-1.3651	-1.3606	-1.3549	-1.3497	-1.3435	-1.3384	-1.3331	-1.3275	-1.3225	-1.3169	-1.3113	-1.3056	-1.3003	-1.2952	-1.2895	-1.2844	-1.2795	-1.2738	-1.2689	-1.2635	-1.2579	-1.2527	-1.2472	-1.242	-1.2363	-1.2314	-1.2252	-1.2205	-1.2151	-1.2097	-1.2056	-1.2004	-1.194	-1.1888	-1.1832	-1.1786	-1.1728	-1.1678	-1.1624	-1.1578	-1.1529	-1.1467	-1.1422
-0.71175	-0.71199	-0.71208	-0.7124	-0.71251	-0.71263	-0.71291	-0.71308	-0.71312	-0.71329	-0.71351	-0.71366	-0.71386	-0.71393	-0.71409	-0.71428	-0.71442	-0.71474	-0.71485	-0.7149	-0.71518	-0.71524	-0.71521	-0.71545	-0.71552	-0.7156	-0.71587	-0.71593	-0.71598	-0.71616	-0.71621	-0.7163	-0.71648	-0.7167	-0.71667	-0.71673	-0.71688	-0.71704	-0.71715	-0.71727	-0.7174	-0.71746	-0.71755	-0.71757	-0.71768	-0.71764	-0.71779	-0.71783	-0.71788	-0.71804
2.3161	2.3129	2.3098	2.3066	2.3035	2.3003	2.2971	2.2941	2.2909	2.2879	2.2848	2.2816	2.2784	2.2753	2.2722	2.2691	2.2658	2.2627	2.2597	2.2566	2.2536	2.2503	2.2474	2.2443	2.2412	2.2381	2.2351	2.2319	2.2288	2.2257	2.2227	2.2197	2.2167	2.2136	2.2106	2.2074	2.2044	2.2014	2.1984	2.1952	2.1923	2.1891	2.186	2.183	2.18	2.177	2.174	2.1707	2.1679	2.1649
-1.5015	-1.5018	-1.502	-1.5023	-1.5026	-1.5028	-1.5029	-1.5032	-1.5035	-1.5037	-1.5039	-1.5042	-1.5044	-1.5047	-1.5048	-1.5051	-1.5053	-1.5056	-1.5057	-1.5059	-1.5061	-1.5064	-1.5065	-1.5067	-1.5068	-1.5071	-1.5073	-1.5075	-1.5077	-1.5079	-1.508	-1.5082	-1.5083	-1.5085	-1.5087	-1.5088	-1.509	-1.5092	-1.5092	-1.5094	-1.5095	-1.5097	-1.5098	-1.5098	-1.51	-1.5101	-1.5103	-1.5103	-1.5104	-1.5105
0.11648	0.11005	0.10421	0.098024	0.09207	0.085279	0.08004	0.073849	0.067644	0.061933	0.056443	0.050243	0.044524	0.038805	0.032612	0.02653	0.020224	0.014499	0.0085377	0.0025817	-0.0039725	-0.0091046	-0.01448	-0.021036	-0.026875	-0.032718	-0.038678	-0.044403	-0.050248	-0.055972	-0.061468	-0.067909	-0.073626	-0.079122	-0.085097	-0.090582	-0.096194	-0.10228	-0.10777	-0.11433	-0.11983	-0.12532	-0.13105	-0.13714	-0.14287	-0.14837	-0.15434	-0.15938	-0.16499	-0.17073
-0.29084	-0.28634	-0.28247	-0.27851	-0.2743	-0.27037	-0.26647	-0.26244	-0.2582	-0.2543	-0.25015	-0.24618	-0.24225	-0.23816	-0.23423	-0.22995	-0.22605	-0.22218	-0.218	-0.21394	-0.21004	-0.20573	-0.20186	-0.19761	-0.19365	-0.18972	-0.18569	-0.18163	-0.17761	-0.17351	-0.16965	-0.16549	-0.16159	-0.1574	-0.1535	-0.14941	-0.14526	-0.14123	-0.1372	-0.13324	-0.12921	-0.12524	-0.12115	-0.11728	-0.11325	-0.10916	-0.10516	-0.10113	-0.097225	-0.093164
2.4138	2.4117	2.4092	2.4079	2.4055	2.4037	2.4014	2.3988	2.3971	2.3947	2.3929	2.3909	2.3891	2.3866	2.3848	2.3825	2.38	2.3777	2.3755	2.3735	2.3709	2.3688	2.3667	2.3643	2.3623	2.3599	2.3575	2.3554	2.3528	2.3504	2.348	2.3455	2.343	2.3411	2.3386	2.3362	2.334	2.3312	2.3285	2.3259	2.3239	2.3212	2.3183	2.3158	2.3133	2.3106	2.3076	2.3054	2.3026	2.2999
0.14108	0.14127	0.1413	0.14139	0.14162	0.14151	0.1423	0.14275	0.14268	0.14282	0.1428	0.14304	0.14338	0.14387	0.14396	0.1445	0.14448	0.14457	0.14496	0.1454	0.14569	0.14624	0.14648	0.14712	0.14772	0.14806	0.1484	0.14859	0.14918	0.15024	0.15012	0.15061	0.15131	0.15165	0.1523	0.15264	0.15339	0.15439	0.15468	0.15538	0.15572	0.15662	0.15722	0.15766	0.15851	0.15931	0.15975	0.16045	0.1612	0.1621
0.15553	0.15881	0.1622	0.1661	0.17004	0.17317	0.17782	0.18066	0.18364	0.18779	0.19102	0.19426	0.19825	0.20169	0.20477	0.20821	0.21256	0.21609	0.21918	0.22308	0.22692	0.23026	0.23385	0.23779	0.24093	0.24467	0.24775	0.25094	0.25408	0.25787	0.26141	0.26475	0.26859	0.27183	0.27507	0.27872	0.28225	0.28523	0.28888	0.29232	0.2951	0.29889	0.30269	0.30568	0.30896	0.31256	0.31549	0.31868	0.32151	0.32449
-1.1381	-1.1377	-1.1371	-1.1366	-1.1363	-1.1356	-1.1349	-1.1344	-1.1336	-1.1335	-1.133	-1.1322	-1.1318	-1.1311	-1.1301	-1.1297	-1.1292	-1.1284	-1.1279	-1.1274	-1.1268	-1.1258	-1.1254	-1.1247	-1.1239	-1.1233	-1.1225	-1.1219	-1.1211	-1.1205	-1.1199	-1.1194	-1.1183	-1.1175	-1.1171	-1.1162	-1.1153	-1.1144	-1.1138	-1.1132	-1.1122	-1.1116	-1.1107	-1.11	-1.1091	-1.1081	-1.1078	-1.1068	-1.106	-1.1049
-0.6245	-0.62421	-0.62368	-0.62339	-0.62294	-0.62241	-0.62196	-0.62137	-0.62077	-0.62017	-0.61972	-0.6189	-0.61838	-0.61808	-0.61726	-0.61644	-0.61576	-0.61517	-0.61435	-0.6139	-0.61338	-0.61263	-0.61166	-0.61099	-0.60995	-0.6089	-0.60831	-0.60771	-0.60659	-0.60592	-0.60532	-0.60406	-0.60301	-0.60227	-0.60123	-0.60056	-0.59951	-0.59824	-0.59728	-0.59616	-0.59572	-0.59437	-0.59355	-0.59221	-0.59094	-0.5902	-0.58886	-0.58759	-0.587	-0.58558
2.1698	2.1686	2.1669	2.1661	2.1644	2.1635	2.162	2.1599	2.1591	2.1575	2.1556	2.1537	2.1526	2.1512	2.149	2.1478	2.1468	2.1448	2.1429	2.1405	2.1388	2.1376	2.1359	2.1336	2.1318	2.1303	2.128	2.1267	2.1246	2.1223	2.1209	2.1192	2.1176	2.1151	2.1132	2.1113	2.1089	2.1075	2.1061	2.1042	2.1022	2.1	2.0982	2.0966	2.0946	2.0923	2.0907	2.0879	2.0861	2.0843
-0.32029	-0.32437	-0.3289	-0.3333	-0.33783	-0.34224	-0.34621	-0.35073	-0.35514	-0.359	-0.36319	-0.36782	-0.3719	-0.37631	-0.38061	-0.38546	-0.3902	-0.39506	-0.39936	-0.403	-0.40829	-0.41204	-0.41711	-0.42108	-0.42594	-0.43046	-0.43465	-0.44039	-0.44513	-0.44921	-0.45428	-0.45859	-0.46388	-0.46829	-0.47271	-0.47844	-0.48252	-0.48782	-0.49212	-0.49675	-0.50227	-0.50668	-0.51143	-0.51606	-0.52114	-0.52599	-0.53084	-0.53592	-0.54044	-0.54552
1.0972	1.1025	1.1065	1.111	1.1156	1.1199	1.1247	1.1301	1.1339	1.1391	1.1441	1.1478	1.1526	1.1579	1.1619	1.167	1.1709	1.1756	1.1802	1.1846	1.1889	1.1942	1.1989	1.2033	1.2075	1.2128	1.217	1.2221	1.2266	1.2305	1.2362	1.2394	1.2436	1.2488	1.2532	1.2577	1.2618	1.2665	1.2718	1.2756	1.2806	1.2845	1.2894	1.294	1.2983	1.3024	1.3069	1.3115	1.3155	1.3201
0.021005	0.0307	0.038926	0.048626	0.056682	0.065932	0.076078	0.08474	0.094896	0.104	0.11178	0.12223	0.13149	0.13764	0.14764	0.15556	0.16482	0.17141	0.18083	0.19142	0.20054	0.20758	0.21537	0.22374	0.23139	0.24167	0.25035	0.25858	0.26444	0.27461	0.28269	0.29092	0.29871	0.30798	0.31636	0.32179	0.33046	0.33796	0.34707	0.35338	0.36177	0.36987	0.37751	0.38604	0.39339	0.39897	0.40647	0.41398	0.42134	0.42942
-0.23863	-0.23221	-0.22708	-0.21974	-0.21351	-0.20874	-0.20397	-0.19682	-0.19187	-0.186	-0.1805	-0.17408	-0.16949	-0.16253	-0.15776	-0.15116	-0.14547	-0.14071	-0.13502	-0.12934	-0.12457	-0.11815	-0.1132	-0.10733	-0.10147	-0.095599	-0.089548	-0.084962	-0.079096	-0.073962	-0.068095	-0.06351	-0.058376	-0.053426	-0.047559	-0.041508	-0.036191	-0.03179	-0.025557	-0.020607	-0.015656	-0.01034	-0.0055719	-0.00062142	0.0050614	0.010194	0.014962	0.019362	0.024862	0.030545
0.1162	0.11336	0.10976	0.10654	0.10388	0.10084	0.097616	0.093425	0.090774	0.088133	0.085485	0.082644	0.079423	0.076391	0.072789	0.069562	0.066721	0.062922	0.059701	0.056685	0.055191	0.051963	0.048938	0.045726	0.043655	0.040624	0.037795	0.034776	0.032137	0.029686	0.027425	0.024022	0.021571	0.018932	0.016104	0.013088	0.010636	0.0078137	0.0053684	0.0042578	0.0010486	-0.0025411	-0.0044065	-0.0066615	-0.0092878	-0.012696	-0.013795	-0.016627	-0.019449	-0.021895
0.68343	0.68371	0.68325	0.68203	0.68175	0.68053	0.6808	0.68089	0.67985	0.67865	0.67947	0.67844	0.67705	0.67675	0.67591	0.67431	0.67495	0.67279	0.67117	0.67071	0.66966	0.66826	0.66797	0.66712	0.66628	0.6656	0.66419	0.66427	0.66247	0.66086	0.66057	0.66027	0.65773	0.65763	0.6564	0.65609	0.65468	0.65364	0.65203	0.65021	0.64898	0.64737	0.64649	0.64452	0.64328	0.64261	0.64024	0.63901	0.63777	0.63709
-1.0997	-1.0993	-1.099	-1.0988	-1.0987	-1.0985	-1.0983	-1.098	-1.0978	-1.0975	-1.0971	-1.0972	-1.097	-1.0967	-1.0966	-1.0962	-1.0959	-1.0956	-1.0952	-1.0951	-1.0952	-1.0949	-1.0948	-1.0946	-1.0944	-1.0942	-1.0942	-1.0941	-1.0938	-1.0938	-1.0937	-1.0935	-1.0935	-1.0934	-1.0932	-1.0933	-1.0933	-1.0932	-1.0931	-1.093	-1.0928	-1.093	-1.0927	-1.0928	-1.0927	-1.0925	-1.0925	-1.0927	-1.0923	-1.0927
1.1424	1.1448	1.1489	1.1508	1.1532	1.1554	1.158	1.1602	1.1641	1.1648	1.1689	1.1713	1.1745	1.1786	1.1818	1.1834	1.1874	1.189	1.1924	1.1941	1.1985	1.2017	1.2036	1.206	1.2092	1.2123	1.216	1.2182	1.2224	1.2255	1.23	1.2316	1.2351	1.2382	1.2414	1.2441	1.246	1.249	1.2519	1.2544	1.256	1.259	1.2619	1.2636	1.2678	1.2703	1.2732	1.2771	1.2808	1.2833
-1.4589	-1.4513	-1.4436	-1.4359	-1.4282	-1.4205	-1.4128	-1.4051	-1.3974	-1.3896	-1.3819	-1.3741	-1.3663	-1.3585	-1.3507	-1.3429	-1.3351	-1.3271	-1.3193	-1.3117	-1.3036	-1.2958	-1.2878	-1.28	-1.2722	-1.2641	-1.2561	-1.2481	-1.2403	-1.2325	-1.2247	-1.2166	-1.2084	-1.2005	-1.1925	-1.1847	-1.1767	-1.1685	-1.1605	-1.1526	-1.1445	-1.1366	-1.1286	-1.1206	-1.1125	-1.1045	-1.0965	-1.0886	-1.0805	-1.0725
0.21562	0.21942	0.22323	0.22675	0.23061	0.23413	0.23777	0.24135	0.24548	0.24895	0.25275	0.25667	0.26019	0.26388	0.26729	0.27109	0.27473	0.27819	0.28194	0.28569	0.28938	0.29284	0.29654	0.29989	0.30358	0.30744	0.31068	0.31437	0.31795	0.32119	0.32455	0.32835	0.33215	0.33562	0.33931	0.34255	0.34579	0.3492	0.35239	0.35586	0.35933	0.36257	0.36631	0.36983	0.3733	0.37676	0.37979	0.38336	0.38627	0.39041
0.25366	0.24726	0.24055	0.23362	0.22727	0.21994	0.21345	0.20652	0.19968	0.1931	0.18635	0.17987	0.17298	0.16578	0.15925	0.15272	0.14611	0.13918	0.13247	0.12572	0.11879	0.11177	0.10519	0.0984	0.091914	0.084809	0.078278	0.071481	0.064907	0.058157	0.051582	0.044566	0.038436	0.03133	0.02458	0.01814	0.011299	0.0049922	-0.0013154	-0.0084642	-0.014816	-0.021566	-0.027918	-0.034357	-0.040887	-0.04768	-0.054566	-0.060605	-0.067799	-0.073705
3.5728	3.5583	3.5438	3.5295	3.5151	3.5008	3.4868	3.4722	3.4572	3.4423	3.4284	3.4149	3.3996	3.3859	3.3709	3.3568	3.3425	3.3281	3.3137	3.2993	3.2844	3.2707	3.2567	3.2414	3.2278	3.2131	3.1991	3.1847	3.1704	3.1555	3.142	3.1276	3.1132	3.0993	3.085	3.0711	3.0565	3.0426	3.0285	3.0144	3	2.9856	2.9719	2.9576	2.9438	2.9292	2.9162	2.902	2.8886	2.8743
0.66694	0.6591	0.65125	0.64311	0.6343	0.62645	0.61802	0.60959	0.60165	0.59448	0.58518	0.57791	0.56842	0.56038	0.55205	0.54362	0.53577	0.52686	0.51872	0.51068	0.50128	0.49256	0.48433	0.4759	0.46728	0.45943	0.45052	0.44209	0.43405	0.42543	0.4171	0.40867	0.39966	0.39103	0.38309	0.37408	0.36585	0.35693	0.34821	0.33988	0.33019	0.32245	0.31315	0.30452	0.29687	0.28767	0.27865	0.26984	0.26102	0.2524
1.2374	1.2334	1.23	1.2264	1.2228	1.2184	1.2146	1.2106	1.2075	1.2038	1.1998	1.1965	1.1924	1.189	1.185	1.1819	1.1779	1.1742	1.1706	1.1669	1.1633	1.1598	1.1561	1.1519	1.1484	1.1448	1.1411	1.1374	1.1341	1.1303	1.1267	1.1229	1.1194	1.1156	1.1125	1.1085	1.1049	1.1013	1.0972	1.0937	1.0904	1.0866	1.0831	1.0795	1.0754	1.0725	1.069	1.065	1.0613	1.0578
2.3753	2.3713	2.3682	2.3648	2.361	2.3564	2.3531	2.3496	2.3453	2.3415	2.3379	2.3342	2.3313	2.327	2.3225	2.3186	2.315	2.3118	2.3073	2.3032	2.2994	2.2951	2.2924	2.2876	2.2833	2.279	2.2756	2.2718	2.2674	2.2633	2.2587	2.2546	2.2508	2.2463	2.2426	2.2383	2.234	2.2304	2.226	2.2222	2.2178	2.2129	2.2088	2.2056	2.1999	2.1956	2.1918	2.188	2.183	2.1788
-0.48145	-0.4841	-0.48657	-0.48942	-0.49199	-0.49485	-0.49747	-0.50008	-0.50286	-0.50542	-0.50818	-0.51073	-0.51342	-0.51612	-0.51882	-0.52156	-0.52411	-0.52679	-0.52949	-0.53225	-0.53482	-0.53756	-0.54028	-0.5429	-0.54551	-0.54815	-0.55081	-0.55367	-0.55629	-0.55884	-0.56158	-0.56424	-0.567	-0.56955	-0.57233	-0.57487	-0.57761	-0.58022	-0.58296	-0.5856	-0.58832	-0.59104	-0.59347	-0.59635	-0.59876	-0.60154	-0.60418	-0.60682	-0.60968	-0.61203
-1.3155	-1.3141	-1.313	-1.3117	-1.3108	-1.3097	-1.3085	-1.307	-1.3058	-1.3045	-1.3033	-1.3021	-1.3002	-1.299	-1.2976	-1.2962	-1.2942	-1.2929	-1.2912	-1.29	-1.2886	-1.2865	-1.2851	-1.2833	-1.2817	-1.2801	-1.2782	-1.2765	-1.2745	-1.2729	-1.2707	-1.269	-1.2668	-1.2651	-1.263	-1.2611	-1.2588	-1.257	-1.2547	-1.2525	-1.2499	-1.248	-1.2455	-1.2436	-1.2405	-1.2385	-1.2359	-1.2339	-1.2311	-1.2282
-1.5583	-1.5548	-1.5519	-1.5481	-1.545	-1.542	-1.5386	-1.5354	-1.5321	-1.5289	-1.5257	-1.5223	-1.5191	-1.516	-1.5127	-1.5095	-1.5063	-1.5031	-1.4996	-1.4966	-1.4928	-1.4897	-1.4864	-1.4829	-1.4802	-1.4769	-1.4732	-1.4703	-1.4669	-1.4635	-1.4602	-1.4568	-1.4537	-1.4504	-1.447	-1.4438	-1.4404	-1.437	-1.4335	-1.4304	-1.4271	-1.4234	-1.4204	-1.4169	-1.4139	-1.4104	-1.4069	-1.4038	-1.4003	-1.3972
-0.51849	-0.52414	-0.52974	-0.53555	-0.54109	-0.54729	-0.55267	-0.55837	-0.56392	-0.56908	-0.57489	-0.58011	-0.5856	-0.59109	-0.59625	-0.60152	-0.60663	-0.6119	-0.6169	-0.6219	-0.62711	-0.63227	-0.63744	-0.64254	-0.64733	-0.65216	-0.65771	-0.66265	-0.6676	-0.67254	-0.67727	-0.68199	-0.68645	-0.69123	-0.69618	-0.7008	-0.70536	-0.70982	-0.71476	-0.71916	-0.72346	-0.72764	-0.73248	-0.73661	-0.74101	-0.74525	-0.74959	-0.75427	-0.75899	-0.76307
-1.6024	-1.6049	-1.6071	-1.6093	-1.6112	-1.6142	-1.6167	-1.6183	-1.6213	-1.6235	-1.6264	-1.6285	-1.6308	-1.6335	-1.6353	-1.6377	-1.6401	-1.6421	-1.6448	-1.6466	-1.6486	-1.6514	-1.6534	-1.6554	-1.6574	-1.6597	-1.6619	-1.6644	-1.6659	-1.6679	-1.6697	-1.6723	-1.6742	-1.6759	-1.6772	-1.6796	-1.6821	-1.6841	-1.6855	-1.6874	-1.6888	-1.6909	-1.6928	-1.6955	-1.6966	-1.6976	-1.6996	-1.7006	-1.7029	-1.7046
-1.5171	-1.5184	-1.5205	-1.5222	-1.524	-1.5255	-1.5268	-1.5285	-1.5308	-1.5321	-1.5338	-1.5351	-1.5362	-1.5379	-1.5394	-1.5415	-1.5426	-1.5441	-1.5453	-1.5468	-1.5483	-1.5496	-1.551	-1.5528	-1.554	-1.5551	-1.5565	-1.5577	-1.5592	-1.5605	-1.5614	-1.5627	-1.5638	-1.565	-1.5665	-1.5673	-1.5686	-1.5694	-1.5704	-1.5723	-1.5735	-1.5737	-1.5746	-1.576	-1.5771	-1.5783	-1.5796	-1.5801	-1.5812	-1.5821
-0.71766	-0.71837	-0.719	-0.71952	-0.71986	-0.72016	-0.72086	-0.72146	-0.72209	-0.72284	-0.72347	-0.72418	-0.7247	-0.72518	-0.72566	-0.72604	-0.72663	-0.7273	-0.72778	-0.72816	-0.7289	-0.72946	-0.72976	-0.73024	-0.73065	-0.73125	-0.73173	-0.73236	-0.73292	-0.73355	-0.73404	-0.73426	-0.73478	-0.73512	-0.73575	-0.73623	-0.73683	-0.73746	-0.73768	-0.73813	-0.73835	-0.73895	-0.73928	-0.73977	-0.74029	-0.74092	-0.74111	-0.74159	-0.74207	-0.74263
1.3721	1.372	1.3714	1.371	1.3704	1.37	1.3698	1.3691	1.3686	1.3682	1.3675	1.3667	1.3659	1.3657	1.365	1.3641	1.3639	1.3636	1.3631	1.3626	1.362	1.3617	1.3608	1.3602	1.3597	1.3593	1.359	1.3582	1.3576	1.357	1.3559	1.355	1.3545	1.3539	1.353	1.3525	1.3517	1.351	1.3505	1.3499	1.3492	1.3486	1.3479	1.3469	1.3467	1.3456	1.3447	1.3438	1.3429	1.3422
-0.077217	-0.075374	-0.074196	-0.072493	-0.070393	-0.068293	-0.066053	-0.064747	-0.063044	-0.060542	-0.05818	-0.057002	-0.054902	-0.053724	-0.050422	-0.048719	-0.046613	-0.04452	-0.042414	-0.040571	-0.038075	-0.03531	-0.033472	-0.031763	-0.030189	-0.028754	-0.026649	-0.02389	-0.021381	-0.020075	-0.018232	-0.017054	-0.014692	-0.012714	-0.01048	-0.0079777	-0.0060002	-0.0038944	-0.0018009	4.2411e-05	0.0021482	0.0042539	0.0053037	0.0068784	0.0093748	0.01095	0.012665	0.014764	0.01687	0.019373
0.64424	0.64358	0.64325	0.64215	0.64302	0.64158	0.64103	0.64047	0.64058	0.6398	0.64023	0.63825	0.63967	0.63868	0.63878	0.63811	0.63931	0.6392	0.63974	0.6384	0.63917	0.63927	0.63948	0.63914	0.64011	0.64021	0.64009	0.64084	0.6427	0.64236	0.64301	0.64244	0.64352	0.64329	0.64492	0.64491	0.646	0.64741	0.64794	0.6499	0.6501	0.65162	0.65226	0.65433	0.6552	0.65605	0.65758	0.65821	0.66029	0.66124
3.2336	3.2299	3.227	3.2244	3.2208	3.2168	3.2132	3.2093	3.2067	3.2022	3.1984	3.1952	3.1913	3.1871	3.1823	3.1789	3.1749	3.1707	3.1664	3.1631	3.1572	3.1537	3.1489	3.1441	3.1401	3.1354	3.13	3.1257	3.1204	3.1153	3.1104	3.1056	3.1011	3.095	3.0904	3.0861	3.0802	3.0748	3.0693	3.0642	3.059	3.0524	3.0474	3.0421	3.0363	3.0306	3.0248	3.0192	3.0127	3.0068
0.83834	0.8308	0.82302	0.81531	0.8077	0.80016	0.79279	0.78519	0.77776	0.77044	0.76302	0.7557	0.74833	0.74119	0.73359	0.72621	0.71902	0.71136	0.70375	0.6965	0.68913	0.6821	0.67467	0.6673	0.6601	0.65301	0.64657	0.63931	0.63222	0.6252	0.6184	0.61184	0.60544	0.59865	0.59174	0.58505	0.57803	0.57152	0.56472	0.55798	0.5509	0.54474	0.53834	0.53166	0.52538	0.51911	0.51254	0.50644	0.5001	0.49382
2.3161	2.3167	2.317	2.3173	2.3177	2.3177	2.3179	2.3187	2.3183	2.3186	2.319	2.3185	2.3195	2.3189	2.3192	2.3189	2.3189	2.319	2.3186	2.3188	2.3183	2.3181	2.3178	2.3176	2.3171	2.3171	2.3166	2.3161	2.3154	2.315	2.3146	2.3139	2.3136	2.3128	2.3118	2.3112	2.3109	2.3097	2.3093	2.3078	2.3076	2.3061	2.3056	2.3043	2.3032	2.3019	2.3015	2.3001	2.2991	2.2977
-0.2937	-0.29178	-0.28982	-0.28779	-0.28579	-0.28441	-0.28249	-0.28037	-0.2783	-0.27671	-0.27463	-0.27312	-0.27104	-0.26897	-0.26685	-0.26501	-0.26322	-0.26151	-0.25939	-0.25715	-0.25548	-0.25352	-0.25169	-0.24982	-0.24798	-0.24554	-0.24375	-0.24187	-0.24045	-0.23829	-0.23662	-0.23438	-0.23242	-0.23055	-0.22871	-0.2268	-0.22505	-0.22317	-0.22105	-0.21914	-0.21735	-0.21535	-0.21372	-0.21164	-0.20981	-0.20806	-0.20622	-0.20423	-0.20243	-0.20019
1.3437	1.3413	1.3395	1.3377	1.3353	1.3334	1.3318	1.3295	1.3279	1.3261	1.3239	1.3229	1.3212	1.319	1.3174	1.3155	1.3149	1.3131	1.3114	1.3103	1.309	1.3077	1.3069	1.3056	1.3047	1.3037	1.3023	1.3011	1.3003	1.2997	1.298	1.2973	1.2968	1.2957	1.2954	1.2943	1.2934	1.2933	1.2921	1.2921	1.2917	1.291	1.2908	1.2904	1.2896	1.2889	1.2892	1.2892	1.2892	1.2889
1.532	1.5328	1.5336	1.5343	1.535	1.536	1.5365	1.537	1.5375	1.5382	1.5389	1.5396	1.54	1.5406	1.5405	1.541	1.5413	1.5418	1.5425	1.5425	1.5425	1.5427	1.5436	1.5444	1.5444	1.5446	1.5451	1.545	1.5453	1.5455	1.5458	1.5462	1.5465	1.5465	1.5468	1.5469	1.5465	1.5467	1.5471	1.5468	1.5469	1.5471	1.5471	1.547	1.5471	1.5469	1.5467	1.5466	1.5467	1.5467
1.084	1.088	1.0921	1.0959	1.1002	1.1041	1.1082	1.1122	1.1161	1.1202	1.1242	1.1282	1.1321	1.136	1.14	1.1439	1.148	1.1518	1.1558	1.1597	1.1636	1.1674	1.1713	1.1752	1.179	1.1829	1.1868	1.1905	1.1942	1.1982	1.202	1.2058	1.2096	1.2133	1.217	1.2207	1.2243	1.2282	1.2318	1.2355	1.2392	1.2428	1.2465	1.2501	1.2537	1.2572	1.2609	1.2644	1.268	1.2715
0.52061	0.51607	0.51226	0.50751	0.50277	0.49875	0.49338	0.48967	0.48596	0.48122	0.4774	0.47286	0.46822	0.46317	0.45966	0.45502	0.44935	0.44512	0.44006	0.43605	0.43171	0.42697	0.42254	0.4181	0.41346	0.40913	0.40428	0.39944	0.39418	0.39016	0.38738	0.38315	0.37841	0.37366	0.36861	0.36314	0.35892	0.3548	0.35026	0.3452	0.34077	0.33634	0.3316	0.32727	0.32252	0.31757	0.31407	0.30902	0.30366	0.29912
1.2832	1.2874	1.2912	1.2951	1.2993	1.3029	1.306	1.3107	1.3143	1.3188	1.3229	1.3266	1.3307	1.3351	1.339	1.3428	1.3471	1.3507	1.3546	1.358	1.3619	1.3656	1.3699	1.3733	1.378	1.3816	1.3856	1.389	1.3924	1.3961	1.4002	1.4042	1.4084	1.4118	1.416	1.4195	1.4227	1.4264	1.4295	1.4334	1.438	1.4416	1.4448	1.4487	1.4521	1.4555	1.4588	1.4629	1.4657	1.47
-2.6382	-2.6355	-2.6322	-2.6283	-2.6266	-2.6247	-2.6214	-2.6181	-2.6152	-2.6124	-2.6096	-2.6061	-2.6029	-2.5998	-2.5955	-2.5923	-2.5883	-2.5855	-2.5818	-2.5786	-2.5759	-2.5724	-2.5687	-2.5662	-2.5616	-2.558	-2.5547	-2.5487	-2.5448	-2.541	-2.5368	-2.5334	-2.5285	-2.5246	-2.5203	-2.5166	-2.5127	-2.5076	-2.5022	-2.4991	-2.4944	-2.4889	-2.4854	-2.4803	-2.4771	-2.4717	-2.468	-2.4628	-2.4582	-2.4545
0.96801	0.96858	0.97029	0.97166	0.97224	0.97326	0.97452	0.976	0.97681	0.97795	0.97875	0.98093	0.9823	0.98436	0.98584	0.98767	0.9887	0.99019	0.99145	0.9935	0.99442	0.99682	0.99842	1.0007	1.002	1.0043	1.0061	1.0085	1.0111	1.013	1.0144	1.0157	1.0172	1.0189	1.0207	1.023	1.0255	1.0271	1.0301	1.0321	1.0346	1.0371	1.0392	1.0409	1.0432	1.0455	1.0473	1.0496	1.0518	1.0542
1.5972	1.5964	1.5954	1.5949	1.5947	1.5942	1.593	1.5925	1.5916	1.591	1.5899	1.5897	1.5896	1.5883	1.588	1.5861	1.5851	1.5855	1.5849	1.5847	1.5834	1.584	1.5825	1.5815	1.5811	1.58	1.5791	1.5781	1.5788	1.5768	1.5764	1.5765	1.5754	1.5757	1.5752	1.5738	1.5725	1.5724	1.572	1.5708	1.5699	1.5683	1.5682	1.5669	1.5667	1.5656	1.5648	1.5648	1.563	1.5625
-0.25175	-0.25199	-0.25267	-0.25308	-0.25316	-0.25357	-0.25356	-0.25347	-0.2538	-0.25456	-0.25523	-0.25556	-0.25581	-0.25588	-0.25621	-0.2568	-0.25722	-0.25746	-0.25771	-0.25813	-0.25845	-0.25836	-0.25861	-0.25885	-0.25902	-0.25927	-0.2596	-0.26001	-0.26018	-0.26051	-0.26067	-0.26057	-0.26065	-0.26073	-0.26106	-0.26139	-0.26198	-0.26205	-0.26196	-0.26178	-0.26194	-0.26193	-0.26193	-0.26192	-0.26242	-0.2619	-0.26147	-0.26146	-0.26103	-0.2611
-0.72703	-0.72922	-0.73089	-0.73325	-0.73527	-0.73755	-0.74027	-0.74184	-0.74447	-0.74693	-0.74929	-0.75148	-0.7543	-0.75587	-0.75805	-0.76069	-0.76305	-0.76551	-0.7677	-0.76954	-0.77252	-0.77401	-0.77611	-0.77813	-0.77996	-0.78259	-0.78478	-0.78724	-0.78916	-0.79127	-0.79346	-0.79511	-0.79774	-0.79976	-0.80204	-0.80405	-0.80651	-0.80817	-0.81009	-0.8121	-0.81412	-0.81604	-0.81814	-0.82042	-0.82226	-0.82471	-0.82664	-0.82839	-0.83049	-0.83286
1.2772	1.2625	1.2471	1.232	1.2161	1.2019	1.1871	1.1713	1.1561	1.1402	1.1248	1.1111	1.0959	1.0807	1.0674	1.0521	1.0378	1.0239	1.0084	0.99489	0.98089	0.96706	0.95288	0.93819	0.92488	0.91036	0.89635	0.882	0.86782	0.8547	0.84069	0.82773	0.8146	0.80025	0.78782	0.77469	0.7605	0.74825	0.73301	0.71989	0.7078	0.69361	0.68031	0.66788	0.65439	0.64301	0.63076	0.61867	0.6052	0.59364
-1.0044	-0.99863	-0.99216	-0.98578	-0.98114	-0.97564	-0.96955	-0.96259	-0.95737	-0.95255	-0.94568	-0.93901	-0.93263	-0.92742	-0.92133	-0.91486	-0.90877	-0.90307	-0.8964	-0.89079	-0.88509	-0.87765	-0.87195	-0.86596	-0.85997	-0.85252	-0.84556	-0.84064	-0.8331	-0.82682	-0.82082	-0.81406	-0.80768	-0.8012	-0.79405	-0.78748	-0.78109	-0.77453	-0.76873	-0.76157	-0.75442	-0.74852	-0.74137	-0.73576	-0.72774	-0.72107	-0.71382	-0.70705	-0.70009	-0.69294
1.458	1.4544	1.45	1.4464	1.4427	1.4391	1.4351	1.4315	1.4285	1.4245	1.4202	1.4166	1.413	1.4088	1.4049	1.4017	1.3979	1.3936	1.3901	1.3864	1.3829	1.3798	1.3758	1.372	1.3685	1.3641	1.3599	1.3563	1.352	1.3478	1.3442	1.3406	1.3364	1.3326	1.3281	1.3237	1.3205	1.3169	1.3131	1.3098	1.3054	1.3011	1.2971	1.2931	1.2891	1.2848	1.2805	1.2764	1.2725	1.2679
2.0619	2.0536	2.0463	2.0379	2.0291	2.0213	2.0132	2.0052	1.9967	1.989	1.9805	1.9724	1.9642	1.9553	1.9467	1.9389	1.9297	1.9213	1.9125	1.9047	1.8965	1.8873	1.8796	1.8702	1.8629	1.8541	1.846	1.8378	1.8282	1.8197	1.811	1.8031	1.7944	1.7859	1.7778	1.7693	1.7609	1.7513	1.7418	1.7336	1.7249	1.7165	1.7073	1.6986	1.6909	1.6823	1.6742	1.6655	1.6576	1.6487
-0.26688	-0.26727	-0.26753	-0.26774	-0.26805	-0.26844	-0.26835	-0.2687	-0.26874	-0.26896	-0.26913	-0.2693	-0.26995	-0.27017	-0.27052	-0.27073	-0.27121	-0.27151	-0.27217	-0.27247	-0.27251	-0.27281	-0.27259	-0.27303	-0.27333	-0.27372	-0.27411	-0.27459	-0.27468	-0.27494	-0.2748	-0.27497	-0.27519	-0.27545	-0.27588	-0.27662	-0.27718	-0.2774	-0.27762	-0.27805	-0.27813	-0.27835	-0.27878	-0.27904	-0.27952	-0.27973	-0.28039	-0.28091	-0.28099	-0.28116
-1.75	-1.7457	-1.74	-1.7361	-1.7302	-1.7249	-1.7212	-1.7168	-1.711	-1.7055	-1.7019	-1.6959	-1.691	-1.6853	-1.68	-1.6745	-1.6717	-1.6668	-1.6615	-1.6568	-1.6525	-1.6476	-1.6439	-1.6386	-1.6333	-1.6292	-1.6237	-1.6186	-1.6141	-1.6088	-1.6033	-1.5988	-1.5929	-1.588	-1.5827	-1.578	-1.5719	-1.5666	-1.5611	-1.5566	-1.5521	-1.5458	-1.5407	-1.5378	-1.5319	-1.5266	-1.5225	-1.5178	-1.5146	-1.5095
-0.45655	-0.45793	-0.45907	-0.4602	-0.46177	-0.46265	-0.46403	-0.4651	-0.46611	-0.46749	-0.46831	-0.46963	-0.47039	-0.47171	-0.47328	-0.47435	-0.47574	-0.47668	-0.47744	-0.47844	-0.4797	-0.48121	-0.48184	-0.48304	-0.48423	-0.4853	-0.48669	-0.48763	-0.48908	-0.49008	-0.49084	-0.49197	-0.49311	-0.49399	-0.49537	-0.49682	-0.49827	-0.4994	-0.50028	-0.50078	-0.50192	-0.50305	-0.50443	-0.50544	-0.50658	-0.50783	-0.50922	-0.5106	-0.51161	-0.51212
-0.065039	-0.068795	-0.072077	-0.076117	-0.079446	-0.082964	-0.086435	-0.090381	-0.094185	-0.098084	-0.10174	-0.10531	-0.10911	-0.11268	-0.11606	-0.11967	-0.12409	-0.12756	-0.13113	-0.13455	-0.13812	-0.14163	-0.1452	-0.14896	-0.15266	-0.15642	-0.15961	-0.16303	-0.16683	-0.1703	-0.17349	-0.17696	-0.18048	-0.18352	-0.18737	-0.19108	-0.19427	-0.19774	-0.20125	-0.20491	-0.20829	-0.21171	-0.2149	-0.21808	-0.22151	-0.22479	-0.22859	-0.23192	-0.2352	-0.23829
1.3989	1.3946	1.3907	1.387	1.3823	1.378	1.3739	1.3696	1.3658	1.3621	1.3582	1.3545	1.3513	1.3476	1.3439	1.3398	1.3364	1.3327	1.3289	1.3256	1.322	1.3193	1.3162	1.3125	1.309	1.3059	1.3029	1.2997	1.2967	1.2935	1.2907	1.2882	1.2847	1.2816	1.2795	1.2772	1.2748	1.2716	1.2694	1.2669	1.2641	1.2616	1.2595	1.257	1.2551	1.2531	1.2511	1.2486	1.2463	1.244
0.5024	0.50008	0.49805	0.49573	0.49375	0.49126	0.48929	0.48708	0.48471	0.4825	0.48052	0.47837	0.47617	0.47402	0.47198	0.47034	0.46791	0.46588	0.46384	0.46152	0.45955	0.45774	0.45564	0.45366	0.4514	0.44954	0.44784	0.44597	0.44428	0.44207	0.44043	0.43862	0.4371	0.43512	0.43331	0.43139	0.42991	0.42811	0.42624	0.42454	0.4229	0.42104	0.41945	0.41759	0.41617	0.41436	0.4125	0.41086	0.40927	0.40786
1.4249	1.4288	1.4325	1.4363	1.44	1.4436	1.4472	1.4508	1.4545	1.4579	1.4615	1.4651	1.4686	1.472	1.4756	1.479	1.4824	1.4859	1.4892	1.4923	1.4957	1.499	1.5022	1.5054	1.5085	1.5118	1.5148	1.5179	1.5209	1.524	1.527	1.5299	1.5329	1.5357	1.5386	1.5415	1.5443	1.5471	1.5498	1.5525	1.5553	1.5579	1.5606	1.5631	1.5658	1.5684	1.5709	1.5733	1.5757	1.5782
-1.4571	-1.4596	-1.4621	-1.4645	-1.4668	-1.4694	-1.4719	-1.4739	-1.4763	-1.4788	-1.481	-1.4828	-1.4852	-1.4874	-1.4897	-1.4921	-1.4943	-1.4965	-1.4987	-1.5009	-1.5029	-1.5049	-1.5068	-1.5091	-1.511	-1.5134	-1.5155	-1.5178	-1.5199	-1.5216	-1.5236	-1.5255	-1.5276	-1.5299	-1.5319	-1.5337	-1.5357	-1.5375	-1.5394	-1.541	-1.5431	-1.5448	-1.5463	-1.5485	-1.5503	-1.5522	-1.5537	-1.5556	-1.5569	-1.5589
1.9987	1.9974	1.9964	1.9946	1.9933	1.9918	1.9909	1.9893	1.988	1.9865	1.9856	1.9838	1.9822	1.9808	1.9792	1.978	1.9764	1.9751	1.9735	1.9718	1.9704	1.9689	1.9675	1.9661	1.9642	1.9628	1.9613	1.9596	1.9577	1.9563	1.9549	1.953	1.9512	1.9491	1.9479	1.9462	1.9446	1.9432	1.9412	1.9394	1.9378	1.9366	1.9341	1.9323	1.9306	1.9292	1.927	1.9251	1.9239	1.9218
[truncated: 5,000 more columns]
